# Supplementary material for: Isolation of a planar π-aromatic Bi5− ring in a cobalt-based inverse-sandwich-type complex
Source: Nat Chem. 2025 Jan 20;17(4):547–55. doi: 10.1038/s41557-024-01713-8 (PMC11964920; doi:10.1038/s41557-024-01713-8)
Supplement: Supplementary file 4 — Original magnetic data of compound 1 and origin file of Fig. 3. [file 41557_2024_1713_MOESM4_ESM.zip › sr_and_T_Symmetrized/14.json]

{
   "comment": "corrected Loops",
   "temperature": 0.2,
   "measures": [
      {
         "sr": 0.016,
         "angle": 0,
         "trans": 0,
         "cool_t": 1,
         "comment": "to H_stop",
         "data": [
            [
               -1.3999,
               -0.9907186992894128
            ],
            [
               -1.3971003,
               -0.9900703913535449
            ],
            [
               -1.3943006,
               -0.9894737123578747
            ],
            [
               -1.3915008999999998,
               -0.9889968670551774
            ],
            [
               -1.3887011999999999,
               -0.9886795021025833
            ],
            [
               -1.3859015,
               -0.9885244490646601
            ],
            [
               -1.3831018,
               -0.9885003135354067
            ],
            [
               -1.3803021,
               -0.9885539104350789
            ],
            [
               -1.3775024,
               -0.9886283707055968
            ],
            [
               -1.3747026999999998,
               -0.9886808866184896
            ],
            [
               -1.3719029999999999,
               -0.9886942682913684
            ],
            [
               -1.3691033,
               -0.9886786626469946
            ],
            [
               -1.3663036,
               -0.9886632179914783
            ],
            [
               -1.3635039,
               -0.9886809830749308
            ],
            [
               -1.3607042,
               -0.9887526967190217
            ],
            [
               -1.3579044999999998,
               -0.9888755200450798
            ],
            [
               -1.3551047999999999,
               -0.9890210306432607
            ],
            [
               -1.3523051,
               -0.9891435168258338
            ],
            [
               -1.3495054,
               -0.989195906064523
            ],
            [
               -1.3467057,
               -0.9891478224465233
            ],
            [
               -1.343906,
               -0.9889992992685759
            ],
            [
               -1.3411062999999999,
               -0.988784947488146
            ],
            [
               -1.3383066,
               -0.9885665021787886
            ],
            [
               -1.3355069,
               -0.9884155991170342
            ],
            [
               -1.3327072,
               -0.9883920413218732
            ],
            [
               -1.3299075,
               -0.9885245297417344
            ],
            [
               -1.3271077999999998,
               -0.9888002429771022
            ],
            [
               -1.3243080999999999,
               -0.9891669201766415
            ],
            [
               -1.3215084,
               -0.9895471139337186
            ],
            [
               -1.3187087,
               -0.9898603484766564
            ],
            [
               -1.315909,
               -0.9900463424203816
            ],
            [
               -1.3131093,
               -0.9900820865127945
            ],
            [
               -1.3103095999999999,
               -0.9899875252942913
            ],
            [
               -1.3075099,
               -0.9898182292548555
            ],
            [
               -1.3047102,
               -0.9896475651162493
            ],
            [
               -1.3019105,
               -0.9895441341149568
            ],
            [
               -1.2991108,
               -0.989551608322923
            ],
            [
               -1.2963111,
               -0.9896771481933464
            ],
            [
               -1.2935113999999999,
               -0.9898916860386089
            ],
            [
               -1.2907117,
               -0.9901414934081112
            ],
            [
               -1.287912,
               -0.9903668894829768
            ],
            [
               -1.2851123,
               -0.9905218324018663
            ],
            [
               -1.2823126,
               -0.9905881017036505
            ],
            [
               -1.2795128999999998,
               -0.9905797669710472
            ],
            [
               -1.2767131999999999,
               -0.9905369304798785
            ],
            [
               -1.2739135,
               -0.9905112178690472
            ],
            [
               -1.2711138,
               -0.990548038545312
            ],
            [
               -1.2683141,
               -0.9906714648829869
            ],
            [
               -1.2655143999999998,
               -0.9908764945140933
            ],
            [
               -1.2627146999999999,
               -0.9911308977248905
            ],
            [
               -1.259915,
               -0.9913857028350677
            ],
            [
               -1.2571153,
               -0.9915906720990548
            ],
            [
               -1.2543156,
               -0.9917097073260368
            ],
            [
               -1.2515159,
               -0.9917313790434652
            ],
            [
               -1.2487162,
               -0.9916715229894955
            ],
            [
               -1.2459164999999999,
               -0.991567455653986
            ],
            [
               -1.2431168,
               -0.9914659579853682
            ],
            [
               -1.2403171,
               -0.9914089560099422
            ],
            [
               -1.2375174,
               -0.9914212948668519
            ],
            [
               -1.2347177,
               -0.9915041099924992
            ],
            [
               -1.2319179999999998,
               -0.9916354219029526
            ],
            [
               -1.2291182999999999,
               -0.99177736553489
            ],
            [
               -1.2263186,
               -0.991887601927128
            ],
            [
               -1.2235189,
               -0.9919314658651148
            ],
            [
               -1.2207192,
               -0.9918914804590719
            ],
            [
               -1.2179195,
               -0.9917718807352183
            ],
            [
               -1.2151197999999999,
               -0.9915973386802254
            ],
            [
               -1.2123201,
               -0.9914066730274914
            ],
            [
               -1.2095204,
               -0.9912435186961244
            ],
            [
               -1.2067207,
               -0.9911464626438311
            ],
            [
               -1.203921,
               -0.9911409887306255
            ],
            [
               -1.2011213,
               -0.9912348705509377
            ],
            [
               -1.1983215999999999,
               -0.9914176737919094
            ],
            [
               -1.1955219,
               -0.9916640556644382
            ],
            [
               -1.1927222,
               -0.9919397903875997
            ],
            [
               -1.1899225,
               -0.9922090183325548
            ],
            [
               -1.1871228,
               -0.9924411298102627
            ],
            [
               -1.1843230999999999,
               -0.9926159073896232
            ],
            [
               -1.1815234,
               -0.9927259895719973
            ],
            [
               -1.1787237,
               -0.9927763025219458
            ],
            [
               -1.175924,
               -0.9927807488067069
            ],
            [
               -1.1731243,
               -0.9927570427467625
            ],
            [
               -1.1703246,
               -0.9927210247466777
            ],
            [
               -1.1675248999999999,
               -0.9926819542139966
            ],
            [
               -1.1647252,
               -0.9926400881580291
            ],
            [
               -1.1619255,
               -0.9925872926836754
            ],
            [
               -1.1591258,
               -0.9925106071842658
            ],
            [
               -1.1563261,
               -0.9923977910537047
            ],
            [
               -1.1535264,
               -0.9922431949430952
            ],
            [
               -1.1507266999999999,
               -0.9920520570186255
            ],
            [
               -1.147927,
               -0.991841662274674
            ],
            [
               -1.1451273,
               -0.9916386758628878
            ],
            [
               -1.1423276,
               -0.9914731382711696
            ],
            [
               -1.1395279,
               -0.9913707292781956
            ],
            [
               -1.1367281999999999,
               -0.9913455892721394
            ],
            [
               -1.1339285,
               -0.9913959655498503
            ],
            [
               -1.1311288,
               -0.9915041816636385
            ],
            [
               -1.1283291,
               -0.9916411185781328
            ],
            [
               -1.1255294,
               -0.9917739574965952
            ],
            [
               -1.1227296999999998,
               -0.9918748469542016
            ],
            [
               -1.11993,
               -0.9919278081635347
            ],
            [
               -1.1171303,
               -0.9919317329498925
            ],
            [
               -1.1143306,
               -0.9918986053875992
            ],
            [
               -1.1115309,
               -0.9918476748878038
            ],
            [
               -1.1087312,
               -0.9917976800760799
            ],
            [
               -1.1059315,
               -0.9917598843305442
            ],
            [
               -1.1031317999999999,
               -0.9917343854099907
            ],
            [
               -1.1003321,
               -0.9917109863280253
            ],
            [
               -1.0975324,
               -0.9916742606979552
            ],
            [
               -1.0947327,
               -0.9916108942338171
            ],
            [
               -1.091933,
               -0.9915164961127482
            ],
            [
               -1.0891332999999999,
               -0.9913991883019593
            ],
            [
               -1.0863336,
               -0.9912783853532653
            ],
            [
               -1.0835339,
               -0.9911789018287057
            ],
            [
               -1.0807342,
               -0.99112226493051
            ],
            [
               -1.0779345,
               -0.9911182376624377
            ],
            [
               -1.0751347999999998,
               -0.9911596461206974
            ],
            [
               -1.0723351,
               -0.9912225870722406
            ],
            [
               -1.0695354,
               -0.9912722966186807
            ],
            [
               -1.0667357,
               -0.9912730019121145
            ],
            [
               -1.063936,
               -0.9911986438610242
            ],
            [
               -1.0611363,
               -0.9910409675976066
            ],
            [
               -1.0583366,
               -0.9908122888305381
            ],
            [
               -1.0555369,
               -0.9905419957354638
            ],
            [
               -1.0527372,
               -0.990267939487143
            ],
            [
               -1.0499375,
               -0.9900255752035366
            ],
            [
               -1.0471378,
               -0.989838440121366
            ],
            [
               -1.0443381,
               -0.9897130403498309
            ],
            [
               -1.0415383999999999,
               -0.9896396410971682
            ],
            [
               -1.0387387,
               -0.9895983735301905
            ],
            [
               -1.035939,
               -0.9895682210774445
            ],
            [
               -1.0331393,
               -0.9895354852015553
            ],
            [
               -1.0303396,
               -0.989498596515356
            ],
            [
               -1.0275398999999998,
               -0.9894675341069266
            ],
            [
               -1.0247402,
               -0.9894581408364487
            ],
            [
               -1.0219405,
               -0.9894835446029681
            ],
            [
               -1.0191408,
               -0.9895460181753807
            ],
            [
               -1.0163411,
               -0.9896325200932314
            ],
            [
               -1.0135414,
               -0.9897158771426038
            ],
            [
               -1.0107417,
               -0.9897615447591326
            ],
            [
               -1.007942,
               -0.989737835595732
            ],
            [
               -1.0051423,
               -0.9896261729187525
            ],
            [
               -1.0023426,
               -0.9894277909111531
            ],
            [
               -0.9995429,
               -0.9891644319721207
            ],
            [
               -0.9967432,
               -0.9888725979159014
            ],
            [
               -0.9939435,
               -0.9885931010372073
            ],
            [
               -0.9911437999999999,
               -0.9883592689276393
            ],
            [
               -0.9883441,
               -0.9881876229803144
            ],
            [
               -0.9855444,
               -0.98807401390352
            ],
            [
               -0.9827447,
               -0.987996352471097
            ],
            [
               -0.9799450000000001,
               -0.9879228634170487
            ],
            [
               -0.9771453,
               -0.9878229787731643
            ],
            [
               -0.9743455999999999,
               -0.9876771898261945
            ],
            [
               -0.9715459,
               -0.9874826482014527
            ],
            [
               -0.9687462,
               -0.9872528552052717
            ],
            [
               -0.9659465,
               -0.9870118430922737
            ],
            [
               -0.9631468,
               -0.9867851050091468
            ],
            [
               -0.9603471,
               -0.9865905377247726
            ],
            [
               -0.9575473999999999,
               -0.9864325024830997
            ],
            [
               -0.9547477,
               -0.9863008825664523
            ],
            [
               -0.951948,
               -0.9861751917375596
            ],
            [
               -0.9491483000000001,
               -0.986032030391353
            ],
            [
               -0.9463486,
               -0.9858531127747561
            ],
            [
               -0.9435488999999999,
               -0.9856310492272148
            ],
            [
               -0.9407492,
               -0.985371028994844
            ],
            [
               -0.9379495,
               -0.9850881203078319
            ],
            [
               -0.9351498,
               -0.9848014890675014
            ],
            [
               -0.9323501000000001,
               -0.9845278588034494
            ],
            [
               -0.9295504,
               -0.9842766450244322
            ],
            [
               -0.9267506999999999,
               -0.9840483986210191
            ],
            [
               -0.923951,
               -0.9838368249283206
            ],
            [
               -0.9211513,
               -0.9836332475954657
            ],
            [
               -0.9183516,
               -0.9834314926862421
            ],
            [
               -0.9155519,
               -0.9832311042090016
            ],
            [
               -0.9127522,
               -0.9830375676044188
            ],
            [
               -0.9099524999999999,
               -0.9828594936024073
            ],
            [
               -0.9071528,
               -0.9827039904035133
            ],
            [
               -0.9043531,
               -0.9825722228637873
            ],
            [
               -0.9015534000000001,
               -0.9824571190456617
            ],
            [
               -0.8987537,
               -0.9823443493584393
            ],
            [
               -0.895954,
               -0.9822163951766152
            ],
            [
               -0.8931543,
               -0.9820582533769318
            ],
            [
               -0.8903546,
               -0.9818625933956933
            ],
            [
               -0.8875549,
               -0.9816322948886292
            ],
            [
               -0.8847552,
               -0.9813792274112543
            ],
            [
               -0.8819555,
               -0.9811195514896202
            ],
            [
               -0.8791558,
               -0.9808671909907247
            ],
            [
               -0.8763561,
               -0.9806279213805177
            ],
            [
               -0.8735564,
               -0.9803964124792838
            ],
            [
               -0.8707567,
               -0.9801575634576041
            ],
            [
               -0.867957,
               -0.9798919139203704
            ],
            [
               -0.8651573,
               -0.9795833665182692
            ],
            [
               -0.8623576,
               -0.9792264870228968
            ],
            [
               -0.8595579,
               -0.9788306348107887
            ],
            [
               -0.8567582,
               -0.9784191596258627
            ],
            [
               -0.8539585,
               -0.9780235592866872
            ],
            [
               -0.8511588,
               -0.9776742570701845
            ],
            [
               -0.8483591,
               -0.9773909063548295
            ],
            [
               -0.8455594,
               -0.9771754140694818
            ],
            [
               -0.8427597,
               -0.9770100761158986
            ],
            [
               -0.83996,
               -0.9768615960681758
            ],
            [
               -0.8371603,
               -0.9766898591095214
            ],
            [
               -0.8343606,
               -0.9764587989798716
            ],
            [
               -0.8315609,
               -0.9761460420077682
            ],
            [
               -0.8287612,
               -0.9757484492805845
            ],
            [
               -0.8259615,
               -0.9752820414346068
            ],
            [
               -0.8231618,
               -0.9747766042373582
            ],
            [
               -0.8203621,
               -0.9742669193508124
            ],
            [
               -0.8175624,
               -0.9737835006168438
            ],
            [
               -0.8147627000000001,
               -0.9733456595278012
            ],
            [
               -0.811963,
               -0.9729587420264986
            ],
            [
               -0.8091633,
               -0.9726158549725968
            ],
            [
               -0.8063636,
               -0.9723028869948194
            ],
            [
               -0.8035639,
               -0.972004647403696
            ],
            [
               -0.8007642,
               -0.9717098079773762
            ],
            [
               -0.7979645,
               -0.9714130317011842
            ],
            [
               -0.7951648,
               -0.971113906584967
            ],
            [
               -0.7923651,
               -0.9708135897224086
            ],
            [
               -0.7895654,
               -0.9705109273086002
            ],
            [
               -0.7867657,
               -0.9701999469347127
            ],
            [
               -0.783966,
               -0.969869996072972
            ],
            [
               -0.7811663,
               -0.9695086820782322
            ],
            [
               -0.7783666,
               -0.9691065888985302
            ],
            [
               -0.7755669000000001,
               -0.9686619527114171
            ],
            [
               -0.7727672,
               -0.9681833712691852
            ],
            [
               -0.7699675,
               -0.9676892423003969
            ],
            [
               -0.7671678000000001,
               -0.9672037510443443
            ],
            [
               -0.7643681,
               -0.9667504516583904
            ],
            [
               -0.7615684,
               -0.9663453756571052
            ],
            [
               -0.7587687,
               -0.9659918404839676
            ],
            [
               -0.755969,
               -0.9656786418800918
            ],
            [
               -0.7531693,
               -0.9653822675977239
            ],
            [
               -0.7503696,
               -0.9650725258432977
            ],
            [
               -0.7475699,
               -0.9647199540750043
            ],
            [
               -0.7447702,
               -0.9643028886633925
            ],
            [
               -0.7419705,
               -0.9638122648326404
            ],
            [
               -0.7391708,
               -0.9632529819564168
            ],
            [
               -0.7363711000000001,
               -0.9626417325148053
            ],
            [
               -0.7335714,
               -0.9620021987837282
            ],
            [
               -0.7307717,
               -0.9613591629501996
            ],
            [
               -0.7279720000000001,
               -0.9607331932205037
            ],
            [
               -0.7251723,
               -0.960137185177335
            ],
            [
               -0.7223726,
               -0.9595753357561698
            ],
            [
               -0.7195729000000001,
               -0.9590443663277335
            ],
            [
               -0.7167732,
               -0.9585362322421782
            ],
            [
               -0.7139735,
               -0.9580413027726644
            ],
            [
               -0.7111738000000001,
               -0.9575510816589305
            ],
            [
               -0.7083741,
               -0.9570598663787597
            ],
            [
               -0.7055744,
               -0.9565651594138717
            ],
            [
               -0.7027747,
               -0.9560670027382643
            ],
            [
               -0.699975,
               -0.9555666229662045
            ],
            [
               -0.6971753,
               -0.9550648397888487
            ],
            [
               -0.6943756,
               -0.9545606508198033
            ],
            [
               -0.6915759,
               -0.954050323226435
            ],
            [
               -0.6887762000000001,
               -0.9535272344384742
            ],
            [
               -0.6859765,
               -0.9529826077668433
            ],
            [
               -0.6831768,
               -0.9524071518524766
            ],
            [
               -0.6803771000000001,
               -0.9517934080494583
            ],
            [
               -0.6775774,
               -0.9511383506774986
            ],
            [
               -0.6747777,
               -0.9504455433915694
            ],
            [
               -0.6719780000000001,
               -0.949726045308376
            ],
            [
               -0.6691783,
               -0.9489973937122982
            ],
            [
               -0.6663786,
               -0.9482804130933669
            ],
            [
               -0.6635789000000001,
               -0.9475942504661254
            ],
            [
               -0.6607792,
               -0.946950736264307
            ],
            [
               -0.6579795,
               -0.9463496694275164
            ],
            [
               -0.6551798,
               -0.9457766900734257
            ],
            [
               -0.6523801,
               -0.9452049111985096
            ],
            [
               -0.6495804000000001,
               -0.944600493187603
            ],
            [
               -0.6467807,
               -0.9439311164470181
            ],
            [
               -0.643981,
               -0.9431752240238725
            ],
            [
               -0.6411813000000001,
               -0.9423293618467397
            ],
            [
               -0.6383816,
               -0.9414111991121146
            ],
            [
               -0.6355819,
               -0.9404568797494222
            ],
            [
               -0.6327822000000001,
               -0.9395129724523981
            ],
            [
               -0.6299825,
               -0.9386249698503883
            ],
            [
               -0.6271828,
               -0.9378254868062685
            ],
            [
               -0.6243831000000001,
               -0.9371255904382729
            ],
            [
               -0.6215834,
               -0.936511903905889
            ],
            [
               -0.6187837,
               -0.9359504569387562
            ],
            [
               -0.6159840000000001,
               -0.9353962103343624
            ],
            [
               -0.6131843,
               -0.9348054139426134
            ],
            [
               -0.6103846,
               -0.9341470591080341
            ],
            [
               -0.6075849000000001,
               -0.9334099789333425
            ],
            [
               -0.6047852,
               -0.9326035638464156
            ],
            [
               -0.6019855000000001,
               -0.9317521448529735
            ],
            [
               -0.5991858,
               -0.9308851624737409
            ],
            [
               -0.5963861,
               -0.930026587543937
            ],
            [
               -0.5935864000000001,
               -0.9291872258995731
            ],
            [
               -0.5907867,
               -0.9283624578234849
            ],
            [
               -0.587987,
               -0.9275360019078722
            ],
            [
               -0.5851873000000001,
               -0.9266881309181563
            ],
            [
               -0.5823876,
               -0.9258051637173028
            ],
            [
               -0.5795879,
               -0.9248865861552871
            ],
            [
               -0.5767882000000001,
               -0.9239469970531078
            ],
            [
               -0.5739885,
               -0.923011951031065
            ],
            [
               -0.5711888,
               -0.9221090226519986
            ],
            [
               -0.5683891000000001,
               -0.9212572427188157
            ],
            [
               -0.5655894,
               -0.9204587887414584
            ],
            [
               -0.5627897000000001,
               -0.919696154612301
            ],
            [
               -0.5599900000000001,
               -0.9189361754679726
            ],
            [
               -0.5571903,
               -0.9181398696459622
            ],
            [
               -0.5543906000000001,
               -0.9172749262596211
            ],
            [
               -0.5515909,
               -0.9163265836683891
            ],
            [
               -0.5487912,
               -0.9153030295417794
            ],
            [
               -0.5459915000000001,
               -0.9142332180095849
            ],
            [
               -0.5431918,
               -0.9131575652234099
            ],
            [
               -0.5403921,
               -0.9121144756530415
            ],
            [
               -0.5375924000000001,
               -0.9111271944865118
            ],
            [
               -0.5347927,
               -0.9101955119632674
            ],
            [
               -0.531993,
               -0.9092953113095779
            ],
            [
               -0.5291933000000001,
               -0.9083863429901471
            ],
            [
               -0.5263936,
               -0.9074257971521875
            ],
            [
               -0.5235939000000001,
               -0.9063831948516559
            ],
            [
               -0.5207942000000001,
               -0.9052515467860172
            ],
            [
               -0.5179945,
               -0.9040508623880662
            ],
            [
               -0.5151948000000001,
               -0.9028225801430616
            ],
            [
               -0.5123951000000001,
               -0.9016165133041611
            ],
            [
               -0.5095954,
               -0.9004744519649834
            ],
            [
               -0.5067957000000001,
               -0.8994157693491946
            ],
            [
               -0.5039960000000001,
               -0.898429826102966
            ],
            [
               -0.5011963,
               -0.8974778177716439
            ],
            [
               -0.4983966000000001,
               -0.8965036682964761
            ],
            [
               -0.4955969,
               -0.8954506375611611
            ],
            [
               -0.49279720000000005,
               -0.8942784504058295
            ],
            [
               -0.4899975000000001,
               -0.8929755774212793
            ],
            [
               -0.4871978,
               -0.891562854848261
            ],
            [
               -0.48439810000000005,
               -0.8900874010400152
            ],
            [
               -0.4815984000000001,
               -0.8886088559026496
            ],
            [
               -0.4787987,
               -0.8871823374625316
            ],
            [
               -0.47599900000000006,
               -0.8858434223833933
            ],
            [
               -0.4731993000000001,
               -0.884599651942783
            ],
            [
               -0.47039960000000003,
               -0.8834308466490275
            ],
            [
               -0.46759990000000007,
               -0.8822976408645891
            ],
            [
               -0.4648002000000001,
               -0.8811550757885485
            ],
            [
               -0.46200050000000004,
               -0.8799666406105356
            ],
            [
               -0.4592008000000001,
               -0.8787142577886429
            ],
            [
               -0.4564011000000001,
               -0.8774012741110794
            ],
            [
               -0.45360140000000004,
               -0.8760479726089719
            ],
            [
               -0.4508017000000001,
               -0.8746816183200199
            ],
            [
               -0.448002,
               -0.8733247676606529
            ],
            [
               -0.44520230000000005,
               -0.871985971483672
            ],
            [
               -0.4424026000000001,
               -0.870656007496818
            ],
            [
               -0.4396029,
               -0.8693107756520784
            ],
            [
               -0.43680320000000006,
               -0.8679196860497103
            ],
            [
               -0.4340035000000001,
               -0.86645654022992
            ],
            [
               -0.4312038,
               -0.864909141891454
            ],
            [
               -0.42840410000000007,
               -0.8632843845458888
            ],
            [
               -0.4256044000000001,
               -0.861607133667089
            ],
            [
               -0.42280470000000003,
               -0.8599132923998007
            ],
            [
               -0.4200050000000001,
               -0.8582393152894363
            ],
            [
               -0.4172053000000001,
               -0.8566115117580111
            ],
            [
               -0.41440560000000004,
               -0.8550384465514553
            ],
            [
               -0.4116059000000001,
               -0.8535086609594118
            ],
            [
               -0.4088062000000001,
               -0.8519942052052814
            ],
            [
               -0.40600650000000005,
               -0.8504586756475145
            ],
            [
               -0.4032068000000001,
               -0.8488671632483905
            ],
            [
               -0.4004071,
               -0.8471951165315557
            ],
            [
               -0.39760740000000006,
               -0.8454336703131622
            ],
            [
               -0.3948077000000001,
               -0.8435902498752731
            ],
            [
               -0.39200800000000013,
               -0.8416847789018489
            ],
            [
               -0.3892083000000002,
               -0.8397430996624419
            ],
            [
               -0.3864086,
               -0.8377898727383825
            ],
            [
               -0.38360890000000003,
               -0.8358431086145318
            ],
            [
               -0.38080920000000007,
               -0.8339117034726393
            ],
            [
               -0.3780095000000001,
               -0.8319962198115896
            ],
            [
               -0.37520980000000015,
               -0.8300920682615429
            ],
            [
               -0.37241009999999997,
               -0.8281935583937561
            ],
            [
               -0.3696104,
               -0.8262971819471753
            ],
            [
               -0.36681070000000005,
               -0.8244029527763751
            ],
            [
               -0.3640110000000001,
               -0.8225134514297757
            ],
            [
               -0.3612113000000001,
               -0.820631103751065
            ],
            [
               -0.35841160000000016,
               -0.8187548625902217
            ],
            [
               -0.3556119,
               -0.8168776617261384
            ],
            [
               -0.3528122,
               -0.8149857310329705
            ],
            [
               -0.35001250000000006,
               -0.8130602195446699
            ],
            [
               -0.3472128000000001,
               -0.811080794874617
            ],
            [
               -0.34441310000000014,
               -0.809030229173749
            ],
            [
               -0.3416134000000002,
               -0.8068986465801182
            ],
            [
               -0.3388137,
               -0.8046861865755137
            ],
            [
               -0.33601400000000003,
               -0.802403291927859
            ],
            [
               -0.3332143000000001,
               -0.8000685085616157
            ],
            [
               -0.3304146000000001,
               -0.797704378869944
            ],
            [
               -0.32761490000000015,
               -0.7953325172061028
            ],
            [
               -0.32481519999999997,
               -0.7929691386211388
            ],
            [
               -0.3220155,
               -0.7906221314376632
            ],
            [
               -0.31921580000000005,
               -0.7882902882059142
            ],
            [
               -0.3164161000000001,
               -0.7859646861310334
            ],
            [
               -0.31361640000000013,
               -0.7836316212141379
            ],
            [
               -0.31081670000000017,
               -0.7812761172759416
            ],
            [
               -0.308017,
               -0.7788849556923798
            ],
            [
               -0.3052173,
               -0.7764484166940933
            ],
            [
               -0.30241760000000006,
               -0.7739604068531449
            ],
            [
               -0.2996179000000001,
               -0.7714172171981419
            ],
            [
               -0.29681820000000014,
               -0.7688156320376662
            ],
            [
               -0.2940185000000002,
               -0.7661513351724707
            ],
            [
               -0.2912188,
               -0.763418456179197
            ],
            [
               -0.28841910000000004,
               -0.7606106854692456
            ],
            [
               -0.2856194000000001,
               -0.7577237854478305
            ],
            [
               -0.2828197000000001,
               -0.7547587290360759
            ],
            [
               -0.28002000000000016,
               -0.7517243122772719
            ],
            [
               -0.2772203000000002,
               -0.7486380683309966
            ],
            [
               -0.2744206,
               -0.745524701584366
            ],
            [
               -0.27162090000000005,
               -0.7424119754028
            ],
            [
               -0.2688212000000001,
               -0.7393248207515319
            ],
            [
               -0.26602150000000013,
               -0.7362791208619476
            ],
            [
               -0.2632218000000002,
               -0.7332769268407631
            ],
            [
               -0.2604221,
               -0.7303046333513411
            ],
            [
               -0.25762240000000003,
               -0.7273349154888727
            ],
            [
               -0.25482270000000007,
               -0.7243321877725455
            ],
            [
               -0.2520230000000001,
               -0.7212603011760201
            ],
            [
               -0.24922330000000015,
               -0.7180904759115164
            ],
            [
               -0.2464236000000002,
               -0.7148073235681787
            ],
            [
               -0.2436239,
               -0.7114113173133163
            ],
            [
               -0.24082420000000004,
               -0.7079170906853979
            ],
            [
               -0.23802450000000008,
               -0.7043481766427822
            ],
            [
               -0.23522480000000012,
               -0.7007298508065702
            ],
            [
               -0.23242510000000016,
               -0.6970822739423025
            ],
            [
               -0.2296254000000002,
               -0.6934159593617334
            ],
            [
               -0.22682570000000002,
               -0.6897307712356611
            ],
            [
               -0.22402600000000006,
               -0.6860184594965412
            ],
            [
               -0.2212263000000001,
               -0.6822675591146646
            ],
            [
               -0.21842660000000014,
               -0.6784687268472482
            ],
            [
               -0.21562690000000018,
               -0.6746185164543564
            ],
            [
               -0.2128272,
               -0.6707202280636442
            ],
            [
               -0.21002750000000003,
               -0.6667815845120638
            ],
            [
               -0.20722780000000007,
               -0.6628101886784593
            ],
            [
               -0.2044281000000001,
               -0.658808567155271
            ],
            [
               -0.20162840000000015,
               -0.6547707927867625
            ],
            [
               -0.1988287000000002,
               -0.650682123061334
            ],
            [
               -0.196029,
               -0.6465219842780512
            ],
            [
               -0.19322930000000005,
               -0.6422693707233458
            ],
            [
               -0.1904296000000001,
               -0.6379087782267738
            ],
            [
               -0.18762990000000013,
               -0.6334345147304195
            ],
            [
               -0.18483020000000017,
               -0.6288517507889371
            ],
            [
               -0.1820305000000002,
               -0.6241738226923512
            ],
            [
               -0.17923080000000002,
               -0.6194166737901327
            ],
            [
               -0.17643110000000006,
               -0.6145924126364657
            ],
            [
               -0.1736314000000001,
               -0.6097043629318097
            ],
            [
               -0.17083170000000014,
               -0.604745506378958
            ],
            [
               -0.16803200000000018,
               -0.5997010181956973
            ],
            [
               -0.1652323,
               -0.5945540838263117
            ],
            [
               -0.16243260000000004,
               -0.5892929128952556
            ],
            [
               -0.15963290000000008,
               -0.583916314343032
            ],
            [
               -0.15683320000000012,
               -0.5784355995999687
            ],
            [
               -0.15403350000000016,
               -0.5728718302975995
            ],
            [
               -0.1512338000000002,
               -0.5672490990111891
            ],
            [
               -0.1484341,
               -0.5615860293926922
            ],
            [
               -0.14563440000000005,
               -0.5558884496100422
            ],
            [
               -0.1428347000000001,
               -0.5501459196248848
            ],
            [
               -0.14003500000000013,
               -0.5443335360468076
            ],
            [
               -0.13723530000000017,
               -0.5384186160257938
            ],
            [
               -0.1344356000000002,
               -0.532370112522039
            ],
            [
               -0.13163590000000003,
               -0.5261675717432774
            ],
            [
               -0.12883620000000007,
               -0.5198065089781192
            ],
            [
               -0.1260365000000001,
               -0.5132982632505991
            ],
            [
               -0.12323680000000015,
               -0.5066643019016623
            ],
            [
               -0.12043710000000019,
               -0.49992691700395187
            ],
            [
               -0.1176374,
               -0.4930995793489126
            ],
            [
               -0.11483770000000004,
               -0.4861803996729224
            ],
            [
               -0.11203800000000008,
               -0.4791510963440129
            ],
            [
               -0.10923830000000012,
               -0.47198193272286737
            ],
            [
               -0.10643860000000016,
               -0.4646409431710519
            ],
            [
               -0.1036389000000002,
               -0.4571041831905892
            ],
            [
               -0.10083920000000002,
               -0.44936330096555244
            ],
            [
               -0.09803950000000006,
               -0.4414276185960589
            ],
            [
               -0.0952398000000001,
               -0.43331983881783953
            ],
            [
               -0.09244010000000014,
               -0.4250667824157619
            ],
            [
               -0.08964040000000018,
               -0.41668839206296304
            ],
            [
               -0.08684070000000021,
               -0.40818893702167913
            ],
            [
               -0.08404100000000003,
               -0.39955364222903944
            ],
            [
               -0.08124130000000007,
               -0.39075207166219467
            ],
            [
               -0.07844160000000011,
               -0.3817471801105958
            ],
            [
               -0.07564190000000015,
               -0.37250687390596154
            ],
            [
               -0.07284220000000019,
               -0.3630139488825516
            ],
            [
               -0.07004250000000023,
               -0.35327077909936777
            ],
            [
               -0.06724280000000005,
               -0.3432969611024401
            ],
            [
               -0.06444310000000009,
               -0.33312063973186407
            ],
            [
               -0.061643400000000126,
               -0.3227665522248542
            ],
            [
               -0.058843700000000165,
               -0.3122450835164128
            ],
            [
               -0.056044000000000205,
               -0.30154634693586924
            ],
            [
               -0.05324430000000002,
               -0.2906415570544364
            ],
            [
               -0.05044460000000006,
               -0.2794913463893074
            ],
            [
               -0.0476449000000001,
               -0.2680581257820215
            ],
            [
               -0.04484520000000014,
               -0.2563180305352987
            ],
            [
               -0.04204550000000018,
               -0.24426802491723698
            ],
            [
               -0.03924580000000022,
               -0.23192539039111099
            ],
            [
               -0.03644610000000004,
               -0.21931954539255372
            ],
            [
               -0.033646400000000076,
               -0.20647898205628074
            ],
            [
               -0.030846700000000116,
               -0.19341803468823304
            ],
            [
               -0.028047000000000155,
               -0.18012848981180435
            ],
            [
               -0.025247300000000195,
               -0.16657954703501965
            ],
            [
               -0.022447600000000234,
               -0.15272681931743443
            ],
            [
               -0.01964790000000005,
               -0.13852787907436243
            ],
            [
               -0.01684820000000009,
               -0.12395942578778932
            ],
            [
               -0.01404850000000013,
               -0.10903034819800556
            ],
            [
               -0.01124880000000017,
               -0.09378610623936504
            ],
            [
               -0.00844910000000021,
               -0.07830261524511471
            ],
            [
               -0.005649400000000027,
               -0.06267126249638215
            ],
            [
               -0.002849700000000066,
               -0.046979653688040246
            ],
            [
               -5.0000000000105516e-05,
               -0.03129415284385831
            ],
            [
               0.002749699999999855,
               -0.015649727256793016
            ],
            [
               0.005549399999999816,
               -5.0211201544923204e-05
            ],
            [
               0.008349099999999776,
               0.015521336282744932
            ],
            [
               0.011148799999999959,
               0.031085820568306666
            ],
            [
               0.01394849999999992,
               0.046650563159623654
            ],
            [
               0.01674819999999988,
               0.06219687348818079
            ],
            [
               0.01954789999999984,
               0.07767678164645461
            ],
            [
               0.0223475999999998,
               0.09301984079652803
            ],
            [
               0.02514729999999976,
               0.10814754452923513
            ],
            [
               0.027946999999999944,
               0.12299045530520802
            ],
            [
               0.030746699999999905,
               0.13750241545860487
            ],
            [
               0.033546399999999865,
               0.1516674115761521
            ],
            [
               0.036346099999999826,
               0.16549731703162082
            ],
            [
               0.039145799999999786,
               0.17902188477412567
            ],
            [
               0.04194549999999997,
               0.19227489659320213
            ],
            [
               0.04474519999999993,
               0.20528143597478116
            ],
            [
               0.04754489999999989,
               0.21805052329776448
            ],
            [
               0.05034459999999985,
               0.23057516151105623
            ],
            [
               0.05314429999999981,
               0.24283902584169567
            ],
            [
               0.05594399999999977,
               0.2548266299977003
            ],
            [
               0.058743699999999954,
               0.26653267262680286
            ],
            [
               0.061543399999999915,
               0.27796678494210497
            ],
            [
               0.06434309999999988,
               0.28915182535975653
            ],
            [
               0.06714279999999984,
               0.3001164480131922
            ],
            [
               0.0699424999999998,
               0.31088492759504016
            ],
            [
               0.07274219999999976,
               0.3214683063387675
            ],
            [
               0.07554189999999994,
               0.33186043962545636
            ],
            [
               0.0783415999999999,
               0.3420406457088395
            ],
            [
               0.08114129999999986,
               0.3519821213735473
            ],
            [
               0.08394099999999982,
               0.36166303150723866
            ],
            [
               0.08674069999999978,
               0.371076074814904
            ],
            [
               0.08954039999999996,
               0.38023280436268436
            ],
            [
               0.09234009999999993,
               0.38916088607106003
            ],
            [
               0.09513979999999989,
               0.3978951201522687
            ],
            [
               0.09793949999999985,
               0.406465453222253
            ],
            [
               0.1007391999999998,
               0.4148864675592606
            ],
            [
               0.10353889999999977,
               0.4231524506436559
            ],
            [
               0.10633859999999995,
               0.4312402210094418
            ],
            [
               0.10913829999999991,
               0.43911908403567534
            ],
            [
               0.11193799999999987,
               0.4467646176466913
            ],
            [
               0.11473769999999983,
               0.45417142283410206
            ],
            [
               0.11753739999999979,
               0.46136011729978077
            ],
            [
               0.12033709999999975,
               0.4683756988519595
            ],
            [
               0.12313679999999994,
               0.47527734263464727
            ],
            [
               0.1259364999999999,
               0.48212270527133305
            ],
            [
               0.12873619999999986,
               0.4889518270392096
            ],
            [
               0.13153589999999982,
               0.49577601953659967
            ],
            [
               0.13433559999999978,
               0.5025755647455987
            ],
            [
               0.13713529999999996,
               0.5093071448328618
            ],
            [
               0.13993499999999992,
               0.5159186585491707
            ],
            [
               0.14273469999999988,
               0.5223665808289301
            ],
            [
               0.14553439999999984,
               0.5286301511344583
            ],
            [
               0.1483340999999998,
               0.5347177387166073
            ],
            [
               0.15113379999999976,
               0.5406633694578774
            ],
            [
               0.15393349999999995,
               0.5465147090359119
            ],
            [
               0.1567331999999999,
               0.5523166521742155
            ],
            [
               0.15953289999999987,
               0.5580961006156002
            ],
            [
               0.16233259999999983,
               0.5638530489700018
            ],
            [
               0.1651322999999998,
               0.56956091487482
            ],
            [
               0.16793199999999975,
               0.5751759085320309
            ],
            [
               0.17073169999999993,
               0.580652212670731
            ],
            [
               0.1735313999999999,
               0.5859578560656667
            ],
            [
               0.17633109999999985,
               0.5910860263411843
            ],
            [
               0.1791307999999998,
               0.5960581890841601
            ],
            [
               0.18193049999999977,
               0.6009181724026609
            ],
            [
               0.18473019999999973,
               0.6057193695165448
            ],
            [
               0.18752989999999992,
               0.6105093958809504
            ],
            [
               0.19032959999999988,
               0.6153172051226384
            ],
            [
               0.19312929999999984,
               0.6201466491460109
            ],
            [
               0.1959289999999998,
               0.62497816865843
            ],
            [
               0.19872869999999976,
               0.6297775463845312
            ],
            [
               0.20152839999999994,
               0.6345083936057643
            ],
            [
               0.2043280999999999,
               0.6391440120351384
            ],
            [
               0.20712779999999986,
               0.6436747660836492
            ],
            [
               0.20992749999999982,
               0.6481088715551957
            ],
            [
               0.21272719999999978,
               0.6524668860036901
            ],
            [
               0.21552689999999974,
               0.6567723269667196
            ],
            [
               0.21832659999999993,
               0.6610420238562332
            ],
            [
               0.2211262999999999,
               0.6652796717817226
            ],
            [
               0.22392599999999985,
               0.6694747188186989
            ],
            [
               0.2267256999999998,
               0.6736067100294247
            ],
            [
               0.22952539999999977,
               0.6776532664088979
            ],
            [
               0.23232509999999973,
               0.6815986702703587
            ],
            [
               0.2351247999999999,
               0.6854399442516141
            ],
            [
               0.23792449999999987,
               0.6891883222104203
            ],
            [
               0.24072419999999983,
               0.6928657095181505
            ],
            [
               0.2435238999999998,
               0.6964974919816049
            ],
            [
               0.24632359999999975,
               0.7001042626779597
            ],
            [
               0.24912329999999994,
               0.7036953052683852
            ],
            [
               0.2519229999999999,
               0.7072659595746524
            ],
            [
               0.25472269999999986,
               0.7107996007104984
            ],
            [
               0.2575223999999998,
               0.714273403266045
            ],
            [
               0.2603220999999998,
               0.7176658759178427
            ],
            [
               0.26312179999999974,
               0.7209637121596848
            ],
            [
               0.2659214999999999,
               0.7241658988499783
            ],
            [
               0.2687211999999999,
               0.7272840525923037
            ],
            [
               0.27152089999999984,
               0.7303392136005109
            ],
            [
               0.2743205999999998,
               0.7333563763295596
            ],
            [
               0.27712029999999976,
               0.7363585525108141
            ],
            [
               0.2799199999999997,
               0.7393620420551943
            ],
            [
               0.2827196999999999,
               0.7423739602847934
            ],
            [
               0.28551939999999987,
               0.7453922254979999
            ],
            [
               0.28831909999999983,
               0.748407473205844
            ],
            [
               0.2911187999999998,
               0.7514059668711734
            ],
            [
               0.29391849999999975,
               0.7543725871705607
            ],
            [
               0.29671819999999993,
               0.7572932998921427
            ],
            [
               0.2995178999999999,
               0.7601569185694713
            ],
            [
               0.30231759999999985,
               0.7629562804268663
            ],
            [
               0.3051172999999998,
               0.7656890222103423
            ],
            [
               0.3079169999999998,
               0.768357992300658
            ],
            [
               0.31071669999999973,
               0.7709711028453746
            ],
            [
               0.3135163999999999,
               0.773540293196504
            ],
            [
               0.3163160999999999,
               0.7760793796204193
            ],
            [
               0.31911579999999984,
               0.7786009220411876
            ],
            [
               0.3219154999999998,
               0.7811127231657835
            ],
            [
               0.32471519999999976,
               0.7836149710061906
            ],
            [
               0.3275148999999997,
               0.7860991227502412
            ],
            [
               0.3303145999999999,
               0.7885492861329736
            ],
            [
               0.33311429999999986,
               0.7909461316808164
            ],
            [
               0.3359139999999998,
               0.7932724835003367
            ],
            [
               0.3387136999999998,
               0.7955190070495628
            ],
            [
               0.34151339999999974,
               0.7976881426723448
            ],
            [
               0.3443130999999999,
               0.7997947880804198
            ],
            [
               0.3471127999999999,
               0.8018631586128604
            ],
            [
               0.34991249999999985,
               0.8039204798553585
            ],
            [
               0.3527121999999998,
               0.8059892859811173
            ],
            [
               0.35551189999999977,
               0.8080807055909338
            ],
            [
               0.35831159999999973,
               0.8101909628533239
            ],
            [
               0.3611112999999999,
               0.8123024057656304
            ],
            [
               0.3639109999999999,
               0.8143889629513428
            ],
            [
               0.36671069999999983,
               0.8164244794724957
            ],
            [
               0.3695103999999998,
               0.8183913797977064
            ],
            [
               0.37231009999999976,
               0.8202869072653293
            ],
            [
               0.3751097999999997,
               0.8221248871391086
            ],
            [
               0.3779094999999999,
               0.8239323462862024
            ],
            [
               0.38070919999999986,
               0.8257419515170652
            ],
            [
               0.3835088999999998,
               0.8275825668796613
            ],
            [
               0.3863085999999998,
               0.8294708356691833
            ],
            [
               0.38910829999999974,
               0.8314063657813562
            ],
            [
               0.3919079999999997,
               0.8333719475189445
            ],
            [
               0.3947076999999999,
               0.8353386430047646
            ],
            [
               0.39750739999999984,
               0.8372740788678192
            ],
            [
               0.4003070999999998,
               0.8391513353566795
            ],
            [
               0.40310679999999977,
               0.8409557433229127
            ],
            [
               0.4059064999999997,
               0.8426876731664474
            ],
            [
               0.4087061999999999,
               0.8443607432839693
            ],
            [
               0.41150589999999987,
               0.8459963294161958
            ],
            [
               0.41430559999999983,
               0.847616344195276
            ],
            [
               0.4171052999999998,
               0.8492366461345822
            ],
            [
               0.41990499999999975,
               0.8508630461496234
            ],
            [
               0.4227046999999997,
               0.8524908881534926
            ],
            [
               0.4255043999999999,
               0.8541079569406598
            ],
            [
               0.42830409999999985,
               0.8556994317356061
            ],
            [
               0.4311037999999998,
               0.8572530832236576
            ],
            [
               0.4339034999999998,
               0.8587630323213875
            ],
            [
               0.43670319999999974,
               0.8602310493128761
            ],
            [
               0.4395028999999997,
               0.8616652961046455
            ],
            [
               0.4423025999999999,
               0.86307726132214
            ],
            [
               0.44510229999999984,
               0.8644781270998303
            ],
            [
               0.4479019999999998,
               0.8658758110530087
            ],
            [
               0.45070169999999976,
               0.8672735053652724
            ],
            [
               0.4535013999999997,
               0.8686698916997471
            ],
            [
               0.4563010999999999,
               0.870060607351099
            ],
            [
               0.45910079999999986,
               0.8714401906357998
            ],
            [
               0.4619004999999998,
               0.8728037353855795
            ],
            [
               0.4647001999999998,
               0.874147782805337
            ],
            [
               0.46749989999999975,
               0.8754704098370726
            ],
            [
               0.4702995999999997,
               0.8767708371194375
            ],
            [
               0.4730992999999999,
               0.8780490263227989
            ],
            [
               0.47589899999999985,
               0.8793056237148094
            ],
            [
               0.4786986999999998,
               0.8805423108202908
            ],
            [
               0.48149839999999977,
               0.8817623001993253
            ],
            [
               0.48429809999999973,
               0.8829705291969455
            ],
            [
               0.4870977999999997,
               0.8841731568313909
            ],
            [
               0.4898974999999999,
               0.8853762496492608
            ],
            [
               0.49269719999999984,
               0.8865839358708334
            ],
            [
               0.4954968999999998,
               0.8877966396422583
            ],
            [
               0.49829659999999976,
               0.8890101201273065
            ],
            [
               0.5010962999999997,
               0.8902158589320636
            ],
            [
               0.5038959999999999,
               0.8914029088200555
            ],
            [
               0.5066956999999999,
               0.8925607881996521
            ],
            [
               0.5094953999999998,
               0.8936825803921151
            ],
            [
               0.5122950999999998,
               0.8947672460487732
            ],
            [
               0.5150947999999997,
               0.8958203547207929
            ],
            [
               0.5178944999999997,
               0.8968529304965318
            ],
            [
               0.5206941999999999,
               0.8978787178844582
            ],
            [
               0.5234938999999998,
               0.8989106894084862
            ],
            [
               0.5262935999999998,
               0.8999578505188475
            ],
            [
               0.5290932999999998,
               0.9010232688624463
            ],
            [
               0.5318929999999997,
               0.9021038166518442
            ],
            [
               0.5346926999999997,
               0.903191533316011
            ],
            [
               0.5374923999999999,
               0.9042760061965174
            ],
            [
               0.5402920999999998,
               0.9053469109799035
            ],
            [
               0.5430917999999998,
               0.9063959289441677
            ],
            [
               0.5458914999999998,
               0.9074176122267312
            ],
            [
               0.5486911999999997,
               0.9084092418601399
            ],
            [
               0.5514908999999999,
               0.9093701166444828
            ],
            [
               0.5542905999999999,
               0.9103008658729131
            ],
            [
               0.5570902999999998,
               0.911203243037815
            ],
            [
               0.5598899999999998,
               0.9120805047436882
            ],
            [
               0.5626896999999997,
               0.9129380774956516
            ],
            [
               0.5654893999999997,
               0.9137839561041803
            ],
            [
               0.5682890999999999,
               0.9146282928767773
            ],
            [
               0.5710887999999998,
               0.9154819394254217
            ],
            [
               0.5738884999999998,
               0.9163541761073308
            ],
            [
               0.5766881999999998,
               0.9172503056486893
            ],
            [
               0.5794878999999997,
               0.9181699923882514
            ],
            [
               0.5822875999999997,
               0.9191070775788555
            ],
            [
               0.5850872999999999,
               0.9200511185755282
            ],
            [
               0.5878869999999998,
               0.9209902545092614
            ],
            [
               0.5906866999999998,
               0.9219144475595464
            ],
            [
               0.5934863999999997,
               0.9228179276024291
            ],
            [
               0.5962860999999997,
               0.9236999040049096
            ],
            [
               0.5990857999999999,
               0.9245632496230201
            ],
            [
               0.6018854999999996,
               0.9254116846967249
            ],
            [
               0.6046851999999998,
               0.9262466719807038
            ],
            [
               0.6074849,
               0.9270654831459757
            ],
            [
               0.6102845999999997,
               0.9278615600722975
            ],
            [
               0.6130842999999999,
               0.9286274428095896
            ],
            [
               0.6158839999999997,
               0.9293594520596077
            ],
            [
               0.6186836999999998,
               0.9300624046309024
            ],
            [
               0.6214833999999996,
               0.9307522890838577
            ],
            [
               0.6242830999999998,
               0.9314552460411347
            ],
            [
               0.6270827999999999,
               0.932202323053203
            ],
            [
               0.6298824999999997,
               0.933020972971518
            ],
            [
               0.6326821999999999,
               0.9339256276298844
            ],
            [
               0.6354818999999996,
               0.9349103919799863
            ],
            [
               0.6382815999999998,
               0.9359466378347236
            ],
            [
               0.6410813,
               0.9369870191591608
            ],
            [
               0.6438809999999997,
               0.9379755183439423
            ],
            [
               0.6466806999999999,
               0.9388611567450426
            ],
            [
               0.6494803999999996,
               0.9396116219202034
            ],
            [
               0.6522800999999998,
               0.9402227813706736
            ],
            [
               0.6550798,
               0.9407210337143388
            ],
            [
               0.6578794999999997,
               0.9411574470298268
            ],
            [
               0.6606791999999999,
               0.9415950565733716
            ],
            [
               0.6634788999999996,
               0.9420927827268983
            ],
            [
               0.6662785999999998,
               0.9426905103877895
            ],
            [
               0.6690782999999996,
               0.9433995772158833
            ],
            [
               0.6718779999999998,
               0.9442013206707469
            ],
            [
               0.6746776999999999,
               0.9450539235996687
            ],
            [
               0.6774773999999997,
               0.9459053306485409
            ],
            [
               0.6802770999999999,
               0.9467082572118108
            ],
            [
               0.6830767999999996,
               0.9474328193303779
            ],
            [
               0.6858764999999998,
               0.9480732081874688
            ],
            [
               0.6886762,
               0.9486468003250086
            ],
            [
               0.6914758999999997,
               0.9491864806337006
            ],
            [
               0.6942755999999999,
               0.949728988891119
            ],
            [
               0.6970752999999996,
               0.9503031499561129
            ],
            [
               0.6998749999999998,
               0.9509216226511681
            ],
            [
               0.7026747,
               0.9515784393082896
            ],
            [
               0.7054743999999997,
               0.9522526090255978
            ],
            [
               0.7082740999999999,
               0.9529161092079301
            ],
            [
               0.7110737999999996,
               0.953543325526718
            ],
            [
               0.7138734999999998,
               0.9541187909430437
            ],
            [
               0.7166731999999996,
               0.9546409161496742
            ],
            [
               0.7194728999999997,
               0.9551209391616529
            ],
            [
               0.7222725999999999,
               0.9555779808527602
            ],
            [
               0.7250722999999997,
               0.9560323015938557
            ],
            [
               0.7278719999999999,
               0.9564992322523078
            ],
            [
               0.7306716999999996,
               0.9569857370313651
            ],
            [
               0.7334713999999998,
               0.9574904117706975
            ],
            [
               0.7362711,
               0.9580063945096365
            ],
            [
               0.7390707999999997,
               0.9585256603245467
            ],
            [
               0.7418704999999999,
               0.9590428333669562
            ],
            [
               0.7446701999999996,
               0.9595570507434701
            ],
            [
               0.7474698999999998,
               0.9600713486712297
            ],
            [
               0.7502696,
               0.9605901142208384
            ],
            [
               0.7530692999999997,
               0.9611159272585489
            ],
            [
               0.7558689999999999,
               0.961647310993605
            ],
            [
               0.7586686999999996,
               0.9621784612494906
            ],
            [
               0.7614683999999998,
               0.9627011346270145
            ],
            [
               0.7642680999999996,
               0.9632079154343975
            ],
            [
               0.7670677999999997,
               0.9636954449472026
            ],
            [
               0.7698674999999999,
               0.9641661470894226
            ],
            [
               0.7726671999999997,
               0.9646275511926599
            ],
            [
               0.7754668999999998,
               0.9650892790513605
            ],
            [
               0.7782665999999996,
               0.9655587516311128
            ],
            [
               0.7810662999999998,
               0.9660372851849541
            ],
            [
               0.783866,
               0.9665182278048696
            ],
            [
               0.7866656999999997,
               0.9669881144682998
            ],
            [
               0.7894653999999999,
               0.9674307215749491
            ],
            [
               0.7922650999999996,
               0.967832780420865
            ],
            [
               0.7950647999999998,
               0.9681893854891045
            ],
            [
               0.7978644999999995,
               0.968507095833326
            ],
            [
               0.8006641999999997,
               0.968803419898748
            ],
            [
               0.8034638999999999,
               0.9691025739045092
            ],
            [
               0.8062635999999996,
               0.9694286992976626
            ],
            [
               0.8090632999999998,
               0.9697986590247611
            ],
            [
               0.8118629999999996,
               0.9702167670705101
            ],
            [
               0.8146626999999997,
               0.9706732426689209
            ],
            [
               0.8174623999999999,
               0.9711469985553898
            ],
            [
               0.8202620999999997,
               0.9716119661222015
            ],
            [
               0.8230617999999998,
               0.9720450026152407
            ],
            [
               0.8258614999999996,
               0.9724329046765388
            ],
            [
               0.8286611999999998,
               0.9727763388704959
            ],
            [
               0.8314609,
               0.9730894903605422
            ],
            [
               0.8342605999999997,
               0.9733955892929382
            ],
            [
               0.8370602999999999,
               0.9737197502202566
            ],
            [
               0.8398599999999996,
               0.9740813435377635
            ],
            [
               0.8426596999999998,
               0.9744881769409156
            ],
            [
               0.8454593999999995,
               0.9749341145292346
            ],
            [
               0.8482590999999997,
               0.9754006474387447
            ],
            [
               0.8510587999999999,
               0.9758617351174264
            ],
            [
               0.8538584999999996,
               0.9762903432710777
            ],
            [
               0.8566581999999998,
               0.9766647682774152
            ],
            [
               0.8594578999999996,
               0.9769731102832508
            ],
            [
               0.8622575999999997,
               0.9772149861077992
            ],
            [
               0.8650572999999999,
               0.9774004723166257
            ],
            [
               0.8678569999999997,
               0.9775470290061938
            ],
            [
               0.8706566999999998,
               0.9776755524410361
            ],
            [
               0.8734563999999996,
               0.9778066705488735
            ],
            [
               0.8762560999999998,
               0.9779580208086736
            ],
            [
               0.8790557999999999,
               0.9781427341258246
            ],
            [
               0.8818554999999997,
               0.9783689095148234
            ],
            [
               0.8846551999999999,
               0.9786396550045143
            ],
            [
               0.8874548999999996,
               0.9789533241592057
            ],
            [
               0.8902545999999998,
               0.979303810992019
            ],
            [
               0.8930542999999995,
               0.9796810250618655
            ],
            [
               0.8958539999999997,
               0.9800718031362593
            ],
            [
               0.8986536999999999,
               0.9804614448239644
            ],
            [
               0.9014533999999996,
               0.9808358120857285
            ],
            [
               0.9042530999999998,
               0.9811836224749433
            ],
            [
               0.9070527999999995,
               0.9814983472289681
            ],
            [
               0.9098524999999997,
               0.9817791202157716
            ],
            [
               0.9126521999999999,
               0.9820303064955256
            ],
            [
               0.9154518999999997,
               0.9822597967033863
            ],
            [
               0.9182515999999998,
               0.9824765311487212
            ],
            [
               0.9210512999999996,
               0.9826880411694909
            ],
            [
               0.9238509999999998,
               0.9828988025211186
            ],
            [
               0.9266506999999999,
               0.98310990864843
            ],
            [
               0.9294503999999997,
               0.9833200889198748
            ],
            [
               0.9322500999999999,
               0.9835275974707093
            ],
            [
               0.9350497999999996,
               0.983732173426122
            ],
            [
               0.9378494999999998,
               0.9839362508660379
            ],
            [
               0.9406491999999995,
               0.9841448897086534
            ],
            [
               0.9434488999999997,
               0.9843643971575289
            ],
            [
               0.9462485999999999,
               0.9846001226998304
            ],
            [
               0.9490482999999996,
               0.9848542397360988
            ],
            [
               0.9518479999999998,
               0.985124346029938
            ],
            [
               0.9546476999999995,
               0.9854034167249419
            ],
            [
               0.9574473999999997,
               0.9856811455532817
            ],
            [
               0.9602470999999999,
               0.9859462081601842
            ],
            [
               0.9630467999999996,
               0.9861886726586804
            ],
            [
               0.9658464999999998,
               0.9864017846239118
            ],
            [
               0.9686461999999996,
               0.986582658206152
            ],
            [
               0.9714458999999998,
               0.9867318794021602
            ],
            [
               0.9742455999999999,
               0.9868524685939497
            ],
            [
               0.9770452999999997,
               0.9869488668354064
            ],
            [
               0.9798449999999999,
               0.9870265068513645
            ],
            [
               0.9826446999999996,
               0.9870921457110111
            ],
            [
               0.9854443999999998,
               0.987154638363104
            ],
            [
               0.9882440999999995,
               0.987225448030667
            ],
            [
               0.9910437999999997,
               0.9873181167720841
            ],
            [
               0.9938434999999999,
               0.9874462343221442
            ],
            [
               0.9966431999999996,
               0.9876200606549967
            ],
            [
               0.9994428999999998,
               0.9878426512224708
            ],
            [
               1.0022425999999995,
               0.9881068159865262
            ],
            [
               1.0050422999999997,
               0.988394277109135
            ],
            [
               1.007842,
               0.9886778897365796
            ],
            [
               1.0106416999999996,
               0.9889268707778522
            ],
            [
               1.0134413999999998,
               0.989113932849565
            ],
            [
               1.0162410999999996,
               0.9892224164367098
            ],
            [
               1.0190407999999997,
               0.9892512720593549
            ],
            [
               1.0218405,
               0.9892162089263172
            ],
            [
               1.0246401999999997,
               0.9891463975150243
            ],
            [
               1.0274398999999999,
               0.9890774671575556
            ],
            [
               1.0302395999999996,
               0.9890427308311756
            ],
            [
               1.0330392999999998,
               0.989065183614412
            ],
            [
               1.0358389999999995,
               0.9891526245355906
            ],
            [
               1.0386386999999997,
               0.9892972813601877
            ],
            [
               1.0414383999999999,
               0.9894798813900927
            ],
            [
               1.0442380999999996,
               0.9896766866605203
            ],
            [
               1.0470377999999998,
               0.9898670848210391
            ],
            [
               1.0498374999999995,
               0.9900392198944868
            ],
            [
               1.0526371999999997,
               0.9901919013443372
            ],
            [
               1.0554369,
               0.9903323851787318
            ],
            [
               1.0582365999999996,
               0.9904711019504906
            ],
            [
               1.0610362999999998,
               0.9906154885561013
            ],
            [
               1.0638359999999996,
               0.9907653754275161
            ],
            [
               1.0666356999999997,
               0.9909117774007774
            ],
            [
               1.0694354,
               0.9910396462253919
            ],
            [
               1.0722350999999997,
               0.9911336273448605
            ],
            [
               1.0750347999999998,
               0.9911846741683594
            ],
            [
               1.0778344999999996,
               0.9911949524912427
            ],
            [
               1.0806341999999998,
               0.991178989214061
            ],
            [
               1.0834338999999995,
               0.9911603187790288
            ],
            [
               1.0862335999999997,
               0.9911645081791666
            ],
            [
               1.0890332999999999,
               0.9912108175161181
            ],
            [
               1.0918329999999996,
               0.9913053734272449
            ],
            [
               1.0946326999999998,
               0.9914383497757076
            ],
            [
               1.0974323999999995,
               0.9915863670053923
            ],
            [
               1.1002320999999997,
               0.9917195632176822
            ],
            [
               1.1030318,
               0.9918111589645667
            ],
            [
               1.1058314999999996,
               0.9918464058197274
            ],
            [
               1.1086311999999998,
               0.9918279160755787
            ],
            [
               1.1114308999999996,
               0.9917755033776445
            ],
            [
               1.1142305999999997,
               0.9917204535520046
            ],
            [
               1.1170303,
               0.9916959923147284
            ],
            [
               1.1198299999999997,
               0.99172699666525
            ],
            [
               1.1226296999999998,
               0.9918222727023713
            ],
            [
               1.1254293999999996,
               0.9919718964345483
            ],
            [
               1.1282290999999998,
               0.992150460868771
            ],
            [
               1.1310287999999995,
               0.9923251460395285
            ],
            [
               1.1338284999999997,
               0.9924659719869434
            ],
            [
               1.1366281999999999,
               0.992554922114018
            ],
            [
               1.1394278999999996,
               0.9925910480005533
            ],
            [
               1.1422275999999998,
               0.9925900288765888
            ],
            [
               1.1450272999999995,
               0.9925784907164346
            ],
            [
               1.1478269999999997,
               0.9925850749183127
            ],
            [
               1.1506267,
               0.992631231431371
            ],
            [
               1.1534263999999996,
               0.9927246904181062
            ],
            [
               1.1562260999999998,
               0.9928575787550267
            ],
            [
               1.1590257999999996,
               0.9930095530926731
            ],
            [
               1.1618254999999997,
               0.9931546706674088
            ],
            [
               1.1646252,
               0.9932695625699415
            ],
            [
               1.1674248999999997,
               0.9933401758632119
            ],
            [
               1.1702245999999998,
               0.9933649733763927
            ],
            [
               1.1730242999999996,
               0.9933537747548598
            ],
            [
               1.1758239999999998,
               0.9933229261373886
            ],
            [
               1.1786236999999995,
               0.9932886854581536
            ],
            [
               1.1814233999999997,
               0.9932612175469121
            ],
            [
               1.1842230999999999,
               0.9932412694910284
            ],
            [
               1.1870227999999996,
               0.993220588425152
            ],
            [
               1.1898224999999998,
               0.9931858193430487
            ],
            [
               1.1926221999999995,
               0.9931244358074329
            ],
            [
               1.1954218999999997,
               0.9930305989233128
            ],
            [
               1.1982215999999999,
               0.9929089033125054
            ],
            [
               1.2010212999999996,
               0.9927747000034178
            ],
            [
               1.2038209999999998,
               0.9926508174032178
            ],
            [
               1.2066206999999995,
               0.9925616513745501
            ],
            [
               1.2094203999999997,
               0.992526399875028
            ],
            [
               1.2122201,
               0.9925534456947233
            ],
            [
               1.2150197999999997,
               0.9926375077476456
            ],
            [
               1.2178194999999998,
               0.9927603428045277
            ],
            [
               1.2206191999999996,
               0.9928947655836865
            ],
            [
               1.2234188999999998,
               0.9930108716193486
            ],
            [
               1.2262185999999995,
               0.9930828304568917
            ],
            [
               1.2290182999999997,
               0.9930945710578125
            ],
            [
               1.2318179999999999,
               0.9930430670289112
            ],
            [
               1.2346176999999996,
               0.9929385953292245
            ],
            [
               1.2374173999999998,
               0.9928020869571603
            ],
            [
               1.2402170999999995,
               0.9926603240576066
            ],
            [
               1.2430167999999997,
               0.9925401373579879
            ],
            [
               1.2458164999999999,
               0.9924628714251278
            ],
            [
               1.2486161999999996,
               0.9924402330529949
            ],
            [
               1.2514158999999998,
               0.9924722856877792
            ],
            [
               1.2542155999999995,
               0.9925478852679849
            ],
            [
               1.2570152999999997,
               0.9926473571363104
            ],
            [
               1.2598149999999995,
               0.9927467712484734
            ],
            [
               1.2626146999999996,
               0.99282285807452
            ],
            [
               1.2654143999999998,
               0.9928574835144308
            ],
            [
               1.2682140999999996,
               0.9928407082572519
            ],
            [
               1.2710137999999997,
               0.9927717951128072
            ],
            [
               1.2738134999999995,
               0.9926580401733944
            ],
            [
               1.2766131999999997,
               0.9925118743918967
            ],
            [
               1.2794128999999999,
               0.9923471561000294
            ],
            [
               1.2822125999999996,
               0.9921757995732527
            ],
            [
               1.2850122999999998,
               0.9920057634200709
            ],
            [
               1.2878119999999995,
               0.9918409601898092
            ],
            [
               1.2906116999999997,
               0.9916829681852952
            ],
            [
               1.2934113999999999,
               0.9915337443485135
            ],
            [
               1.2962110999999996,
               0.991398098100211
            ],
            [
               1.2990107999999998,
               0.9912846773512417
            ],
            [
               1.3018104999999995,
               0.9912046916378454
            ],
            [
               1.3046101999999997,
               0.9911684329704854
            ],
            [
               1.3074098999999995,
               0.9911805820871
            ],
            [
               1.3102095999999996,
               0.9912359680151648
            ],
            [
               1.3130092999999998,
               0.9913175936328487
            ],
            [
               1.3158089999999996,
               0.9913982237031993
            ],
            [
               1.3186086999999997,
               0.9914457575027871
            ],
            [
               1.3214083999999995,
               0.9914312950474883
            ],
            [
               1.3242080999999997,
               0.9913376968858479
            ],
            [
               1.3270077999999998,
               0.9911659510254259
            ],
            [
               1.3298074999999996,
               0.9909370376161251
            ],
            [
               1.3326071999999998,
               0.9906881823619909
            ],
            [
               1.3354068999999995,
               0.9904640808799979
            ],
            [
               1.3382065999999997,
               0.9903053263700801
            ],
            [
               1.3410062999999999,
               0.9902373215365718
            ],
            [
               1.3438059999999996,
               0.9902630077790149
            ],
            [
               1.3466056999999998,
               0.9903617198631396
            ],
            [
               1.3494053999999995,
               0.9904946545768407
            ],
            [
               1.3522050999999997,
               0.9906153949634422
            ],
            [
               1.3550047999999995,
               0.990682329766463
            ],
            [
               1.3578044999999996,
               0.9906692000069828
            ],
            [
               1.3606041999999998,
               0.9905706221836713
            ],
            [
               1.3634038999999996,
               0.9904011003992536
            ],
            [
               1.3662035999999997,
               0.9901882038662675
            ],
            [
               1.3690032999999995,
               0.989962520514624
            ],
            [
               1.3718029999999997,
               0.9897480321232786
            ],
            [
               1.3746026999999998,
               0.989556319315626
            ],
            [
               1.3774023999999996,
               0.9893865604150289
            ],
            [
               1.3802020999999998,
               0.9892311275280681
            ],
            [
               1.3830017999999995,
               0.9890844630492222
            ],
            [
               1.3858014999999997,
               0.9889516014758957
            ],
            [
               1.3886011999999999,
               0.9888526850449715
            ],
            [
               1.3914008999999996,
               0.9888211494532904
            ],
            [
               1.3942005999999998,
               0.9888955171753766
            ],
            [
               1.3970002999999995,
               0.9891071012112698
            ],
            [
               1.3998,
               0.9894676790420646
            ]
         ]
      },
      {
         "data": [
            [
               1.3999,
               0.9907186992894128
            ],
            [
               1.3971059021996972,
               0.9900703913535449
            ],
            [
               1.394311804399394,
               0.9894737123578747
            ],
            [
               1.3915177065990914,
               0.9889968670551774
            ],
            [
               1.3887236087987886,
               0.9886795021025833
            ],
            [
               1.385929510998486,
               0.9885244490646601
            ],
            [
               1.3831354131981828,
               0.9885003135354067
            ],
            [
               1.38034131539788,
               0.9885539104350789
            ],
            [
               1.3775472175975774,
               0.9886283707055968
            ],
            [
               1.3747531197972747,
               0.9886808866184896
            ],
            [
               1.371959021996972,
               0.9886942682913684
            ],
            [
               1.3691649241966688,
               0.9886786626469946
            ],
            [
               1.366370826396366,
               0.9886632179914783
            ],
            [
               1.3635767285960634,
               0.9886809830749308
            ],
            [
               1.3607826307957607,
               0.9887526967190217
            ],
            [
               1.357988532995458,
               0.9888755200450798
            ],
            [
               1.3551944351951548,
               0.9890210306432607
            ],
            [
               1.352400337394852,
               0.9891435168258338
            ],
            [
               1.3496062395945494,
               0.989195906064523
            ],
            [
               1.3468121417942467,
               0.9891478224465233
            ],
            [
               1.3440180439939435,
               0.9889992992685759
            ],
            [
               1.3412239461936408,
               0.988784947488146
            ],
            [
               1.3384298483933381,
               0.9885665021787886
            ],
            [
               1.3356357505930354,
               0.9884155991170342
            ],
            [
               1.3328416527927327,
               0.9883920413218732
            ],
            [
               1.3300475549924295,
               0.9885245297417344
            ],
            [
               1.3272534571921268,
               0.9888002429771022
            ],
            [
               1.3244593593918241,
               0.9891669201766415
            ],
            [
               1.3216652615915214,
               0.9895471139337186
            ],
            [
               1.3188711637912183,
               0.9898603484766564
            ],
            [
               1.3160770659909156,
               0.9900463424203816
            ],
            [
               1.3132829681906129,
               0.9900820865127945
            ],
            [
               1.3104888703903101,
               0.9899875252942913
            ],
            [
               1.3076947725900074,
               0.9898182292548555
            ],
            [
               1.3049006747897043,
               0.9896475651162493
            ],
            [
               1.3021065769894016,
               0.9895441341149568
            ],
            [
               1.2993124791890989,
               0.989551608322923
            ],
            [
               1.2965183813887962,
               0.9896771481933464
            ],
            [
               1.293724283588493,
               0.9898916860386089
            ],
            [
               1.2909301857881903,
               0.9901414934081112
            ],
            [
               1.2881360879878876,
               0.9903668894829768
            ],
            [
               1.2853419901875849,
               0.9905218324018663
            ],
            [
               1.2825478923872822,
               0.9905881017036505
            ],
            [
               1.279753794586979,
               0.9905797669710472
            ],
            [
               1.2769596967866763,
               0.9905369304798785
            ],
            [
               1.2741655989863736,
               0.9905112178690472
            ],
            [
               1.271371501186071,
               0.990548038545312
            ],
            [
               1.2685774033857682,
               0.9906714648829869
            ],
            [
               1.265783305585465,
               0.9908764945140933
            ],
            [
               1.2629892077851623,
               0.9911308977248905
            ],
            [
               1.2601951099848596,
               0.9913857028350677
            ],
            [
               1.257401012184557,
               0.9915906720990548
            ],
            [
               1.2546069143842538,
               0.9917097073260368
            ],
            [
               1.251812816583951,
               0.9917313790434652
            ],
            [
               1.2490187187836483,
               0.9916715229894955
            ],
            [
               1.2462246209833456,
               0.991567455653986
            ],
            [
               1.243430523183043,
               0.9914659579853682
            ],
            [
               1.2406364253827398,
               0.9914089560099422
            ],
            [
               1.237842327582437,
               0.9914212948668519
            ],
            [
               1.2350482297821344,
               0.9915041099924992
            ],
            [
               1.2322541319818316,
               0.9916354219029526
            ],
            [
               1.2294600341815285,
               0.99177736553489
            ],
            [
               1.2266659363812258,
               0.991887601927128
            ],
            [
               1.223871838580923,
               0.9919314658651148
            ],
            [
               1.2210777407806204,
               0.9918914804590719
            ],
            [
               1.2182836429803177,
               0.9917718807352183
            ],
            [
               1.2154895451800145,
               0.9915973386802254
            ],
            [
               1.2126954473797118,
               0.9914066730274914
            ],
            [
               1.209901349579409,
               0.9912435186961244
            ],
            [
               1.2071072517791064,
               0.9911464626438311
            ],
            [
               1.2043131539788037,
               0.9911409887306255
            ],
            [
               1.2015190561785005,
               0.9912348705509377
            ],
            [
               1.1987249583781978,
               0.9914176737919094
            ],
            [
               1.195930860577895,
               0.9916640556644382
            ],
            [
               1.1931367627775924,
               0.9919397903875997
            ],
            [
               1.1903426649772892,
               0.9922090183325548
            ],
            [
               1.1875485671769865,
               0.9924411298102627
            ],
            [
               1.1847544693766838,
               0.9926159073896232
            ],
            [
               1.1819603715763811,
               0.9927259895719973
            ],
            [
               1.1791662737760784,
               0.9927763025219458
            ],
            [
               1.1763721759757753,
               0.9927807488067069
            ],
            [
               1.1735780781754725,
               0.9927570427467625
            ],
            [
               1.1707839803751698,
               0.9927210247466777
            ],
            [
               1.1679898825748671,
               0.9926819542139966
            ],
            [
               1.165195784774564,
               0.9926400881580291
            ],
            [
               1.1624016869742613,
               0.9925872926836754
            ],
            [
               1.1596075891739586,
               0.9925106071842658
            ],
            [
               1.1568134913736559,
               0.9923977910537047
            ],
            [
               1.1540193935733531,
               0.9922431949430952
            ],
            [
               1.15122529577305,
               0.9920520570186255
            ],
            [
               1.1484311979727473,
               0.991841662274674
            ],
            [
               1.1456371001724446,
               0.9916386758628878
            ],
            [
               1.1428430023721419,
               0.9914731382711696
            ],
            [
               1.1400489045718392,
               0.9913707292781956
            ],
            [
               1.137254806771536,
               0.9913455892721394
            ],
            [
               1.1344607089712333,
               0.9913959655498503
            ],
            [
               1.1316666111709306,
               0.9915041816636385
            ],
            [
               1.1288725133706279,
               0.9916411185781328
            ],
            [
               1.1260784155703247,
               0.9917739574965952
            ],
            [
               1.123284317770022,
               0.9918748469542016
            ],
            [
               1.1204902199697193,
               0.9919278081635347
            ],
            [
               1.1176961221694166,
               0.9919317329498925
            ],
            [
               1.114902024369114,
               0.9918986053875992
            ],
            [
               1.1121079265688107,
               0.9918476748878038
            ],
            [
               1.109313828768508,
               0.9917976800760799
            ],
            [
               1.1065197309682053,
               0.9917598843305442
            ],
            [
               1.1037256331679026,
               0.9917343854099907
            ],
            [
               1.1009315353675995,
               0.9917109863280253
            ],
            [
               1.0981374375672968,
               0.9916742606979552
            ],
            [
               1.095343339766994,
               0.9916108942338171
            ],
            [
               1.0925492419666913,
               0.9915164961127482
            ],
            [
               1.0897551441663886,
               0.9913991883019593
            ],
            [
               1.0869610463660855,
               0.9912783853532653
            ],
            [
               1.0841669485657828,
               0.9911789018287057
            ],
            [
               1.08137285076548,
               0.99112226493051
            ],
            [
               1.0785787529651774,
               0.9911182376624377
            ],
            [
               1.0757846551648746,
               0.9911596461206974
            ],
            [
               1.0729905573645715,
               0.9912225870722406
            ],
            [
               1.0701964595642688,
               0.9912722966186807
            ],
            [
               1.067402361763966,
               0.9912730019121145
            ],
            [
               1.0646082639636634,
               0.9911986438610242
            ],
            [
               1.0618141661633602,
               0.9910409675976066
            ],
            [
               1.0590200683630575,
               0.9908122888305381
            ],
            [
               1.0562259705627548,
               0.9905419957354638
            ],
            [
               1.053431872762452,
               0.990267939487143
            ],
            [
               1.0506377749621494,
               0.9900255752035366
            ],
            [
               1.0478436771618462,
               0.989838440121366
            ],
            [
               1.0450495793615435,
               0.9897130403498309
            ],
            [
               1.0422554815612408,
               0.9896396410971682
            ],
            [
               1.039461383760938,
               0.9895983735301905
            ],
            [
               1.036667285960635,
               0.9895682210774445
            ],
            [
               1.0338731881603322,
               0.9895354852015553
            ],
            [
               1.0310790903600295,
               0.989498596515356
            ],
            [
               1.0282849925597268,
               0.9894675341069266
            ],
            [
               1.0254908947594241,
               0.9894581408364487
            ],
            [
               1.022696796959121,
               0.9894835446029681
            ],
            [
               1.0199026991588183,
               0.9895460181753807
            ],
            [
               1.0171086013585156,
               0.9896325200932314
            ],
            [
               1.0143145035582128,
               0.9897158771426038
            ],
            [
               1.0115204057579101,
               0.9897615447591326
            ],
            [
               1.008726307957607,
               0.989737835595732
            ],
            [
               1.0059322101573043,
               0.9896261729187525
            ],
            [
               1.0031381123570016,
               0.9894277909111531
            ],
            [
               1.0003440145566989,
               0.9891644319721207
            ],
            [
               0.9975499167563957,
               0.9888725979159014
            ],
            [
               0.994755818956093,
               0.9885931010372073
            ],
            [
               0.9919617211557903,
               0.9883592689276393
            ],
            [
               0.9891676233554876,
               0.9881876229803144
            ],
            [
               0.9863735255551849,
               0.98807401390352
            ],
            [
               0.9835794277548817,
               0.987996352471097
            ],
            [
               0.980785329954579,
               0.9879228634170487
            ],
            [
               0.9779912321542763,
               0.9878229787731643
            ],
            [
               0.9751971343539736,
               0.9876771898261945
            ],
            [
               0.9724030365536704,
               0.9874826482014527
            ],
            [
               0.9696089387533677,
               0.9872528552052717
            ],
            [
               0.966814840953065,
               0.9870118430922737
            ],
            [
               0.9640207431527623,
               0.9867851050091468
            ],
            [
               0.9612266453524596,
               0.9865905377247726
            ],
            [
               0.9584325475521565,
               0.9864325024830997
            ],
            [
               0.9556384497518537,
               0.9863008825664523
            ],
            [
               0.952844351951551,
               0.9861751917375596
            ],
            [
               0.9500502541512483,
               0.986032030391353
            ],
            [
               0.9472561563509452,
               0.9858531127747561
            ],
            [
               0.9444620585506425,
               0.9856310492272148
            ],
            [
               0.9416679607503398,
               0.985371028994844
            ],
            [
               0.938873862950037,
               0.9850881203078319
            ],
            [
               0.9360797651497343,
               0.9848014890675014
            ],
            [
               0.9332856673494312,
               0.9845278588034494
            ],
            [
               0.9304915695491285,
               0.9842766450244322
            ],
            [
               0.9276974717488258,
               0.9840483986210191
            ],
            [
               0.9249033739485231,
               0.9838368249283206
            ],
            [
               0.9221092761482204,
               0.9836332475954657
            ],
            [
               0.9193151783479172,
               0.9834314926862421
            ],
            [
               0.9165210805476145,
               0.9832311042090016
            ],
            [
               0.9137269827473118,
               0.9830375676044188
            ],
            [
               0.9109328849470091,
               0.9828594936024073
            ],
            [
               0.9081387871467059,
               0.9827039904035133
            ],
            [
               0.9053446893464032,
               0.9825722228637873
            ],
            [
               0.9025505915461005,
               0.9824571190456617
            ],
            [
               0.8997564937457978,
               0.9823443493584393
            ],
            [
               0.8969623959454951,
               0.9822163951766152
            ],
            [
               0.8941682981451919,
               0.9820582533769318
            ],
            [
               0.8913742003448892,
               0.9818625933956933
            ],
            [
               0.8885801025445865,
               0.9816322948886292
            ],
            [
               0.8857860047442838,
               0.9813792274112543
            ],
            [
               0.8829919069439807,
               0.9811195514896202
            ],
            [
               0.880197809143678,
               0.9808671909907247
            ],
            [
               0.8774037113433752,
               0.9806279213805177
            ],
            [
               0.8746096135430725,
               0.9803964124792838
            ],
            [
               0.8718155157427698,
               0.9801575634576041
            ],
            [
               0.8690214179424667,
               0.9798919139203704
            ],
            [
               0.866227320142164,
               0.9795833665182692
            ],
            [
               0.8634332223418613,
               0.9792264870228968
            ],
            [
               0.8606391245415586,
               0.9788306348107887
            ],
            [
               0.8578450267412558,
               0.9784191596258627
            ],
            [
               0.8550509289409527,
               0.9780235592866872
            ],
            [
               0.85225683114065,
               0.9776742570701845
            ],
            [
               0.8494627333403473,
               0.9773909063548295
            ],
            [
               0.8466686355400446,
               0.9771754140694818
            ],
            [
               0.8438745377397414,
               0.9770100761158986
            ],
            [
               0.8410804399394387,
               0.9768615960681758
            ],
            [
               0.838286342139136,
               0.9766898591095214
            ],
            [
               0.8354922443388333,
               0.9764587989798716
            ],
            [
               0.8326981465385306,
               0.9761460420077682
            ],
            [
               0.8299040487382274,
               0.9757484492805845
            ],
            [
               0.8271099509379247,
               0.9752820414346068
            ],
            [
               0.824315853137622,
               0.9747766042373582
            ],
            [
               0.8215217553373193,
               0.9742669193508124
            ],
            [
               0.8187276575370162,
               0.9737835006168438
            ],
            [
               0.8159335597367134,
               0.9733456595278012
            ],
            [
               0.8131394619364107,
               0.9729587420264986
            ],
            [
               0.810345364136108,
               0.9726158549725968
            ],
            [
               0.8075512663358053,
               0.9723028869948194
            ],
            [
               0.8047571685355022,
               0.972004647403696
            ],
            [
               0.8019630707351995,
               0.9717098079773762
            ],
            [
               0.7991689729348967,
               0.9714130317011842
            ],
            [
               0.796374875134594,
               0.971113906584967
            ],
            [
               0.7935807773342913,
               0.9708135897224086
            ],
            [
               0.7907866795339882,
               0.9705109273086002
            ],
            [
               0.7879925817336855,
               0.9701999469347127
            ],
            [
               0.7851984839333828,
               0.969869996072972
            ],
            [
               0.78240438613308,
               0.9695086820782322
            ],
            [
               0.7796102883327769,
               0.9691065888985302
            ],
            [
               0.7768161905324742,
               0.9686619527114171
            ],
            [
               0.7740220927321715,
               0.9681833712691852
            ],
            [
               0.7712279949318688,
               0.9676892423003969
            ],
            [
               0.7684338971315661,
               0.9672037510443443
            ],
            [
               0.7656397993312629,
               0.9667504516583904
            ],
            [
               0.7628457015309602,
               0.9663453756571052
            ],
            [
               0.7600516037306575,
               0.9659918404839676
            ],
            [
               0.7572575059303548,
               0.9656786418800918
            ],
            [
               0.7544634081300516,
               0.9653822675977239
            ],
            [
               0.7516693103297489,
               0.9650725258432977
            ],
            [
               0.7488752125294462,
               0.9647199540750043
            ],
            [
               0.7460811147291435,
               0.9643028886633925
            ],
            [
               0.7432870169288408,
               0.9638122648326404
            ],
            [
               0.7404929191285377,
               0.9632529819564168
            ],
            [
               0.7376988213282349,
               0.9626417325148053
            ],
            [
               0.7349047235279322,
               0.9620021987837282
            ],
            [
               0.7321106257276295,
               0.9613591629501996
            ],
            [
               0.7293165279273268,
               0.9607331932205037
            ],
            [
               0.7265224301270237,
               0.960137185177335
            ],
            [
               0.723728332326721,
               0.9595753357561698
            ],
            [
               0.7209342345264182,
               0.9590443663277335
            ],
            [
               0.7181401367261155,
               0.9585362322421782
            ],
            [
               0.7153460389258124,
               0.9580413027726644
            ],
            [
               0.7125519411255097,
               0.9575510816589305
            ],
            [
               0.709757843325207,
               0.9570598663787597
            ],
            [
               0.7069637455249043,
               0.9565651594138717
            ],
            [
               0.7041696477246016,
               0.9560670027382643
            ],
            [
               0.7013755499242984,
               0.9555666229662045
            ],
            [
               0.6985814521239957,
               0.9550648397888487
            ],
            [
               0.695787354323693,
               0.9545606508198033
            ],
            [
               0.6929932565233903,
               0.954050323226435
            ],
            [
               0.6901991587230871,
               0.9535272344384742
            ],
            [
               0.6874050609227844,
               0.9529826077668433
            ],
            [
               0.6846109631224817,
               0.9524071518524766
            ],
            [
               0.681816865322179,
               0.9517934080494583
            ],
            [
               0.6790227675218763,
               0.9511383506774986
            ],
            [
               0.6762286697215731,
               0.9504455433915694
            ],
            [
               0.6734345719212704,
               0.949726045308376
            ],
            [
               0.6706404741209677,
               0.9489973937122982
            ],
            [
               0.667846376320665,
               0.9482804130933669
            ],
            [
               0.6650522785203619,
               0.9475942504661254
            ],
            [
               0.6622581807200592,
               0.946950736264307
            ],
            [
               0.6594640829197564,
               0.9463496694275164
            ],
            [
               0.6566699851194537,
               0.9457766900734257
            ],
            [
               0.653875887319151,
               0.9452049111985096
            ],
            [
               0.6510817895188479,
               0.944600493187603
            ],
            [
               0.6482876917185452,
               0.9439311164470181
            ],
            [
               0.6454935939182425,
               0.9431752240238725
            ],
            [
               0.6426994961179398,
               0.9423293618467397
            ],
            [
               0.639905398317637,
               0.9414111991121146
            ],
            [
               0.6371113005173339,
               0.9404568797494222
            ],
            [
               0.6343172027170312,
               0.9395129724523981
            ],
            [
               0.6315231049167285,
               0.9386249698503883
            ],
            [
               0.6287290071164258,
               0.9378254868062685
            ],
            [
               0.6259349093161226,
               0.9371255904382729
            ],
            [
               0.6231408115158199,
               0.936511903905889
            ],
            [
               0.6203467137155172,
               0.9359504569387562
            ],
            [
               0.6175526159152145,
               0.9353962103343624
            ],
            [
               0.6147585181149118,
               0.9348054139426134
            ],
            [
               0.6119644203146086,
               0.9341470591080341
            ],
            [
               0.6091703225143059,
               0.9334099789333425
            ],
            [
               0.6063762247140032,
               0.9326035638464156
            ],
            [
               0.6035821269137003,
               0.9317521448529735
            ],
            [
               0.6007880291133976,
               0.9308851624737409
            ],
            [
               0.5979939313130949,
               0.930026587543937
            ],
            [
               0.5951998335127919,
               0.9291872258995731
            ],
            [
               0.5924057357124892,
               0.9283624578234849
            ],
            [
               0.5896116379121863,
               0.9275360019078722
            ],
            [
               0.5868175401118836,
               0.9266881309181563
            ],
            [
               0.5840234423115807,
               0.9258051637173028
            ],
            [
               0.581229344511278,
               0.9248865861552871
            ],
            [
               0.578435246710975,
               0.9239469970531078
            ],
            [
               0.5756411489106723,
               0.923011951031065
            ],
            [
               0.5728470511103696,
               0.9221090226519986
            ],
            [
               0.5700529533100667,
               0.9212572427188157
            ],
            [
               0.567258855509764,
               0.9204587887414584
            ],
            [
               0.564464757709461,
               0.919696154612301
            ],
            [
               0.5616706599091583,
               0.9189361754679726
            ],
            [
               0.5588765621088554,
               0.9181398696459622
            ],
            [
               0.5560824643085527,
               0.9172749262596211
            ],
            [
               0.55328836650825,
               0.9163265836683891
            ],
            [
               0.550494268707947,
               0.9153030295417794
            ],
            [
               0.5477001709076443,
               0.9142332180095849
            ],
            [
               0.5449060731073414,
               0.9131575652234099
            ],
            [
               0.5421119753070387,
               0.9121144756530415
            ],
            [
               0.5393178775067358,
               0.9111271944865118
            ],
            [
               0.5365237797064331,
               0.9101955119632674
            ],
            [
               0.5337296819061303,
               0.9092953113095779
            ],
            [
               0.5309355841058274,
               0.9083863429901471
            ],
            [
               0.5281414863055247,
               0.9074257971521875
            ],
            [
               0.5253473885052218,
               0.9063831948516559
            ],
            [
               0.5225532907049191,
               0.9052515467860172
            ],
            [
               0.5197591929046161,
               0.9040508623880662
            ],
            [
               0.5169650951043134,
               0.9028225801430616
            ],
            [
               0.5141709973040105,
               0.9016165133041611
            ],
            [
               0.5113768995037078,
               0.9004744519649834
            ],
            [
               0.5085828017034051,
               0.8994157693491946
            ],
            [
               0.5057887039031022,
               0.898429826102966
            ],
            [
               0.5029946061027994,
               0.8974778177716439
            ],
            [
               0.5002005083024965,
               0.8965036682964761
            ],
            [
               0.4974064105021938,
               0.8954506375611611
            ],
            [
               0.4946123127018909,
               0.8942784504058295
            ],
            [
               0.49181821490158817,
               0.8929755774212793
            ],
            [
               0.48902411710128546,
               0.891562854848261
            ],
            [
               0.48623001930098253,
               0.8900874010400152
            ],
            [
               0.4834359215006798,
               0.8886088559026496
            ],
            [
               0.4806418237003769,
               0.8871823374625316
            ],
            [
               0.4778477259000742,
               0.8858434223833933
            ],
            [
               0.47505362809977125,
               0.884599651942783
            ],
            [
               0.47225953029946854,
               0.8834308466490275
            ],
            [
               0.46946543249916584,
               0.8822976408645891
            ],
            [
               0.4666713346988629,
               0.8811550757885485
            ],
            [
               0.4638772368985602,
               0.8799666406105356
            ],
            [
               0.46108313909825727,
               0.8787142577886429
            ],
            [
               0.45828904129795456,
               0.8774012741110794
            ],
            [
               0.4554949434976516,
               0.8760479726089719
            ],
            [
               0.4527008456973489,
               0.8746816183200199
            ],
            [
               0.449906747897046,
               0.8733247676606529
            ],
            [
               0.4471126500967433,
               0.871985971483672
            ],
            [
               0.44431855229644057,
               0.870656007496818
            ],
            [
               0.44152445449613764,
               0.8693107756520784
            ],
            [
               0.43873035669583493,
               0.8679196860497103
            ],
            [
               0.435936258895532,
               0.86645654022992
            ],
            [
               0.4331421610952293,
               0.864909141891454
            ],
            [
               0.43034806329492636,
               0.8632843845458888
            ],
            [
               0.42755396549462366,
               0.861607133667089
            ],
            [
               0.42475986769432095,
               0.8599132923998007
            ],
            [
               0.421965769894018,
               0.8582393152894363
            ],
            [
               0.4191716720937153,
               0.8566115117580111
            ],
            [
               0.4163775742934124,
               0.8550384465514553
            ],
            [
               0.41358347649310967,
               0.8535086609594118
            ],
            [
               0.41078937869280674,
               0.8519942052052814
            ],
            [
               0.40799528089250403,
               0.8504586756475145
            ],
            [
               0.4052011830922011,
               0.8488671632483905
            ],
            [
               0.4024070852918984,
               0.8471951165315557
            ],
            [
               0.3996129874915957,
               0.8454336703131622
            ],
            [
               0.39681888969129275,
               0.8435902498752731
            ],
            [
               0.39402479189099004,
               0.8416847789018489
            ],
            [
               0.3912306940906871,
               0.8397430996624419
            ],
            [
               0.3884365962903844,
               0.8377898727383825
            ],
            [
               0.3856424984900815,
               0.8358431086145318
            ],
            [
               0.38284840068977877,
               0.8339117034726393
            ],
            [
               0.38005430288947606,
               0.8319962198115896
            ],
            [
               0.37726020508917313,
               0.8300920682615429
            ],
            [
               0.3744661072888704,
               0.8281935583937561
            ],
            [
               0.3716720094885675,
               0.8262971819471753
            ],
            [
               0.3688779116882648,
               0.8244029527763751
            ],
            [
               0.36608381388796185,
               0.8225134514297757
            ],
            [
               0.36328971608765914,
               0.820631103751065
            ],
            [
               0.36049561828735643,
               0.8187548625902217
            ],
            [
               0.3577015204870535,
               0.8168776617261384
            ],
            [
               0.3549074226867508,
               0.8149857310329705
            ],
            [
               0.35211332488644786,
               0.8130602195446699
            ],
            [
               0.34931922708614516,
               0.811080794874617
            ],
            [
               0.3465251292858422,
               0.809030229173749
            ],
            [
               0.3437310314855395,
               0.8068986465801182
            ],
            [
               0.3409369336852366,
               0.8046861865755137
            ],
            [
               0.3381428358849339,
               0.802403291927859
            ],
            [
               0.33534873808463117,
               0.8000685085616157
            ],
            [
               0.33255464028432824,
               0.797704378869944
            ],
            [
               0.32976054248402553,
               0.7953325172061028
            ],
            [
               0.3269664446837226,
               0.7929691386211388
            ],
            [
               0.3241723468834199,
               0.7906221314376632
            ],
            [
               0.32137824908311696,
               0.7882902882059142
            ],
            [
               0.31858415128281425,
               0.7859646861310334
            ],
            [
               0.31579005348251155,
               0.7836316212141379
            ],
            [
               0.3129959556822086,
               0.7812761172759416
            ],
            [
               0.3102018578819059,
               0.7788849556923798
            ],
            [
               0.307407760081603,
               0.7764484166940933
            ],
            [
               0.30461366228130027,
               0.7739604068531449
            ],
            [
               0.30181956448099734,
               0.7714172171981419
            ],
            [
               0.29902546668069463,
               0.7688156320376662
            ],
            [
               0.2962313688803919,
               0.7661513351724707
            ],
            [
               0.293437271080089,
               0.763418456179197
            ],
            [
               0.2906431732797863,
               0.7606106854692456
            ],
            [
               0.28784907547948335,
               0.7577237854478305
            ],
            [
               0.28505497767918064,
               0.7547587290360759
            ],
            [
               0.2822608798788777,
               0.7517243122772719
            ],
            [
               0.279466782078575,
               0.7486380683309966
            ],
            [
               0.2766726842782721,
               0.745524701584366
            ],
            [
               0.27387858647796937,
               0.7424119754028
            ],
            [
               0.27108448867766666,
               0.7393248207515319
            ],
            [
               0.2682903908773637,
               0.7362791208619476
            ],
            [
               0.265496293077061,
               0.7332769268407631
            ],
            [
               0.2627021952767581,
               0.7303046333513411
            ],
            [
               0.2599080974764554,
               0.7273349154888727
            ],
            [
               0.25711399967615245,
               0.7243321877725455
            ],
            [
               0.25431990187584974,
               0.7212603011760201
            ],
            [
               0.25152580407554703,
               0.7180904759115164
            ],
            [
               0.2487317062752441,
               0.7148073235681787
            ],
            [
               0.2459376084749414,
               0.7114113173133163
            ],
            [
               0.24314351067463846,
               0.7079170906853979
            ],
            [
               0.24034941287433575,
               0.7043481766427822
            ],
            [
               0.23755531507403282,
               0.7007298508065702
            ],
            [
               0.23476121727373012,
               0.6970822739423025
            ],
            [
               0.23196711947342719,
               0.6934159593617334
            ],
            [
               0.22917302167312448,
               0.6897307712356611
            ],
            [
               0.22637892387282177,
               0.6860184594965412
            ],
            [
               0.22358482607251884,
               0.6822675591146646
            ],
            [
               0.22079072827221613,
               0.6784687268472482
            ],
            [
               0.2179966304719132,
               0.6746185164543564
            ],
            [
               0.2152025326716105,
               0.6707202280636442
            ],
            [
               0.21240843487130756,
               0.6667815845120638
            ],
            [
               0.20961433707100485,
               0.6628101886784593
            ],
            [
               0.20682023927070214,
               0.658808567155271
            ],
            [
               0.2040261414703992,
               0.6547707927867625
            ],
            [
               0.2012320436700965,
               0.650682123061334
            ],
            [
               0.19843794586979357,
               0.6465219842780512
            ],
            [
               0.19564384806949087,
               0.6422693707233458
            ],
            [
               0.19284975026918794,
               0.6379087782267738
            ],
            [
               0.19005565246888523,
               0.6334345147304195
            ],
            [
               0.18726155466858252,
               0.6288517507889371
            ],
            [
               0.1844674568682796,
               0.6241738226923512
            ],
            [
               0.18167335906797688,
               0.6194166737901327
            ],
            [
               0.17887926126767395,
               0.6145924126364657
            ],
            [
               0.17608516346737124,
               0.6097043629318097
            ],
            [
               0.1732910656670683,
               0.604745506378958
            ],
            [
               0.1704969678667656,
               0.5997010181956973
            ],
            [
               0.16770287006646267,
               0.5945540838263117
            ],
            [
               0.16490877226615996,
               0.5892929128952556
            ],
            [
               0.16211467446585726,
               0.583916314343032
            ],
            [
               0.15932057666555433,
               0.5784355995999687
            ],
            [
               0.15652647886525162,
               0.5728718302975995
            ],
            [
               0.1537323810649487,
               0.5672490990111891
            ],
            [
               0.15093828326464598,
               0.5615860293926922
            ],
            [
               0.14814418546434305,
               0.5558884496100422
            ],
            [
               0.14535008766404034,
               0.5501459196248848
            ],
            [
               0.14255598986373763,
               0.5443335360468076
            ],
            [
               0.1397618920634347,
               0.5384186160257938
            ],
            [
               0.136967794263132,
               0.532370112522039
            ],
            [
               0.13417369646282906,
               0.5261675717432774
            ],
            [
               0.13137959866252635,
               0.5198065089781192
            ],
            [
               0.12858550086222342,
               0.5132982632505991
            ],
            [
               0.12579140306192071,
               0.5066643019016623
            ],
            [
               0.122997305261618,
               0.49992691700395187
            ],
            [
               0.12020320746131508,
               0.4930995793489126
            ],
            [
               0.11740910966101237,
               0.4861803996729224
            ],
            [
               0.11461501186070944,
               0.4791510963440129
            ],
            [
               0.11182091406040673,
               0.47198193272286737
            ],
            [
               0.1090268162601038,
               0.4646409431710519
            ],
            [
               0.10623271845980109,
               0.4571041831905892
            ],
            [
               0.10343862065949816,
               0.44936330096555244
            ],
            [
               0.10064452285919545,
               0.4414276185960589
            ],
            [
               0.09785042505889274,
               0.43331983881783953
            ],
            [
               0.09505632725858981,
               0.4250667824157619
            ],
            [
               0.0922622294582871,
               0.41668839206296304
            ],
            [
               0.08946813165798417,
               0.40818893702167913
            ],
            [
               0.08667403385768147,
               0.39955364222903944
            ],
            [
               0.08387993605737853,
               0.39075207166219467
            ],
            [
               0.08108583825707583,
               0.3817471801105958
            ],
            [
               0.07829174045677312,
               0.37250687390596154
            ],
            [
               0.07549764265647019,
               0.3630139488825516
            ],
            [
               0.07270354485616748,
               0.35327077909936777
            ],
            [
               0.06990944705586455,
               0.3432969611024401
            ],
            [
               0.06711534925556184,
               0.33312063973186407
            ],
            [
               0.06432125145525891,
               0.3227665522248542
            ],
            [
               0.0615271536549562,
               0.3122450835164128
            ],
            [
               0.05873305585465327,
               0.30154634693586924
            ],
            [
               0.05593895805435056,
               0.2906415570544364
            ],
            [
               0.053144860254047854,
               0.2794913463893074
            ],
            [
               0.050350762453744924,
               0.2680581257820215
            ],
            [
               0.047556664653442215,
               0.2563180305352987
            ],
            [
               0.044762566853139285,
               0.24426802491723698
            ],
            [
               0.04196846905283658,
               0.23192539039111099
            ],
            [
               0.039174371252533646,
               0.21931954539255372
            ],
            [
               0.03638027345223094,
               0.20647898205628074
            ],
            [
               0.03358617565192823,
               0.19341803468823304
            ],
            [
               0.0307920778516253,
               0.18012848981180435
            ],
            [
               0.02799798005132259,
               0.16657954703501965
            ],
            [
               0.02520388225101966,
               0.15272681931743443
            ],
            [
               0.022409784450716952,
               0.13852787907436243
            ],
            [
               0.01961568665041402,
               0.12395942578778932
            ],
            [
               0.016821588850111313,
               0.10903034819800556
            ],
            [
               0.014027491049808605,
               0.09378610623936504
            ],
            [
               0.011233393249505674,
               0.07830261524511471
            ],
            [
               0.008439295449202966,
               0.06267126249638215
            ],
            [
               0.0056451976489000355,
               0.046979653688040246
            ],
            [
               0.002851099848597327,
               0.03129415284385831
            ],
            [
               5.70020482943967e-05,
               0.015649727256793016
            ],
            [
               -0.0027370957520083117,
               5.0211201544923204e-05
            ],
            [
               -0.005531193552311242,
               -0.015521336282744932
            ],
            [
               -0.00832529135261395,
               -0.031085820568306666
            ],
            [
               -0.011119389152916659,
               -0.046650563159623654
            ],
            [
               -0.01391348695321959,
               -0.06219687348818079
            ],
            [
               -0.016707584753522298,
               -0.07767678164645461
            ],
            [
               -0.019501682553825228,
               -0.09301984079652803
            ],
            [
               -0.022295780354127936,
               -0.10814754452923513
            ],
            [
               -0.025089878154430867,
               -0.12299045530520802
            ],
            [
               -0.027883975954733575,
               -0.13750241545860487
            ],
            [
               -0.030678073755036284,
               -0.1516674115761521
            ],
            [
               -0.033472171555339214,
               -0.16549731703162082
            ],
            [
               -0.03626626935564192,
               -0.17902188477412567
            ],
            [
               -0.03906036715594485,
               -0.19227489659320213
            ],
            [
               -0.04185446495624756,
               -0.20528143597478116
            ],
            [
               -0.04464856275655049,
               -0.21805052329776448
            ],
            [
               -0.0474426605568532,
               -0.23057516151105623
            ],
            [
               -0.05023675835715613,
               -0.24283902584169567
            ],
            [
               -0.05303085615745884,
               -0.2548266299977003
            ],
            [
               -0.05582495395776155,
               -0.26653267262680286
            ],
            [
               -0.05861905175806448,
               -0.27796678494210497
            ],
            [
               -0.061413149558367186,
               -0.28915182535975653
            ],
            [
               -0.06420724735867012,
               -0.3001164480131922
            ],
            [
               -0.06700134515897282,
               -0.31088492759504016
            ],
            [
               -0.06979544295927576,
               -0.3214683063387675
            ],
            [
               -0.07258954075957846,
               -0.33186043962545636
            ],
            [
               -0.07538363855988117,
               -0.3420406457088395
            ],
            [
               -0.0781777363601841,
               -0.3519821213735473
            ],
            [
               -0.08097183416048681,
               -0.36166303150723866
            ],
            [
               -0.08376593196078974,
               -0.371076074814904
            ],
            [
               -0.08656002976109245,
               -0.38023280436268436
            ],
            [
               -0.08935412756139538,
               -0.38916088607106003
            ],
            [
               -0.09214822536169809,
               -0.3978951201522687
            ],
            [
               -0.0949423231620008,
               -0.406465453222253
            ],
            [
               -0.09773642096230373,
               -0.4148864675592606
            ],
            [
               -0.10053051876260644,
               -0.4231524506436559
            ],
            [
               -0.10332461656290937,
               -0.4312402210094418
            ],
            [
               -0.10611871436321207,
               -0.43911908403567534
            ],
            [
               -0.108912812163515,
               -0.4467646176466913
            ],
            [
               -0.11170690996381771,
               -0.45417142283410206
            ],
            [
               -0.11450100776412064,
               -0.46136011729978077
            ],
            [
               -0.11729510556442335,
               -0.4683756988519595
            ],
            [
               -0.12008920336472606,
               -0.47527734263464727
            ],
            [
               -0.12288330116502899,
               -0.48212270527133305
            ],
            [
               -0.1256773989653317,
               -0.4889518270392096
            ],
            [
               -0.12847149676563463,
               -0.49577601953659967
            ],
            [
               -0.13126559456593734,
               -0.5025755647455987
            ],
            [
               -0.13405969236624027,
               -0.5093071448328618
            ],
            [
               -0.13685379016654298,
               -0.5159186585491707
            ],
            [
               -0.13964788796684569,
               -0.5223665808289301
            ],
            [
               -0.14244198576714862,
               -0.5286301511344583
            ],
            [
               -0.14523608356745132,
               -0.5347177387166073
            ],
            [
               -0.14803018136775425,
               -0.5406633694578774
            ],
            [
               -0.15082427916805696,
               -0.5465147090359119
            ],
            [
               -0.1536183769683599,
               -0.5523166521742155
            ],
            [
               -0.1564124747686626,
               -0.5580961006156002
            ],
            [
               -0.1592065725689653,
               -0.5638530489700018
            ],
            [
               -0.16200067036926824,
               -0.56956091487482
            ],
            [
               -0.16479476816957095,
               -0.5751759085320309
            ],
            [
               -0.16758886596987388,
               -0.580652212670731
            ],
            [
               -0.1703829637701766,
               -0.5859578560656667
            ],
            [
               -0.17317706157047952,
               -0.5910860263411843
            ],
            [
               -0.17597115937078223,
               -0.5960581890841601
            ],
            [
               -0.17876525717108516,
               -0.6009181724026609
            ],
            [
               -0.18155935497138787,
               -0.6057193695165448
            ],
            [
               -0.18435345277169057,
               -0.6105093958809504
            ],
            [
               -0.1871475505719935,
               -0.6153172051226384
            ],
            [
               -0.1899416483722962,
               -0.6201466491460109
            ],
            [
               -0.19273574617259914,
               -0.62497816865843
            ],
            [
               -0.19552984397290185,
               -0.6297775463845312
            ],
            [
               -0.19832394177320478,
               -0.6345083936057643
            ],
            [
               -0.2011180395735075,
               -0.6391440120351384
            ],
            [
               -0.2039121373738102,
               -0.6436747660836492
            ],
            [
               -0.20670623517411313,
               -0.6481088715551957
            ],
            [
               -0.20950033297441584,
               -0.6524668860036901
            ],
            [
               -0.21229443077471877,
               -0.6567723269667196
            ],
            [
               -0.21508852857502148,
               -0.6610420238562332
            ],
            [
               -0.2178826263753244,
               -0.6652796717817226
            ],
            [
               -0.22067672417562711,
               -0.6694747188186989
            ],
            [
               -0.22347082197593005,
               -0.6736067100294247
            ],
            [
               -0.22626491977623275,
               -0.6776532664088979
            ],
            [
               -0.22905901757653546,
               -0.6815986702703587
            ],
            [
               -0.2318531153768384,
               -0.6854399442516141
            ],
            [
               -0.2346472131771411,
               -0.6891883222104203
            ],
            [
               -0.23744131097744403,
               -0.6928657095181505
            ],
            [
               -0.24023540877774674,
               -0.6964974919816049
            ],
            [
               -0.24302950657804967,
               -0.7001042626779597
            ],
            [
               -0.24582360437835238,
               -0.7036953052683852
            ],
            [
               -0.2486177021786551,
               -0.7072659595746524
            ],
            [
               -0.251411799978958,
               -0.7107996007104984
            ],
            [
               -0.2542058977792607,
               -0.714273403266045
            ],
            [
               -0.25699999557956366,
               -0.7176658759178427
            ],
            [
               -0.25979409337986636,
               -0.7209637121596848
            ],
            [
               -0.2625881911801693,
               -0.7241658988499783
            ],
            [
               -0.265382288980472,
               -0.7272840525923037
            ],
            [
               -0.2681763867807747,
               -0.7303392136005109
            ],
            [
               -0.27097048458107764,
               -0.7333563763295596
            ],
            [
               -0.27376458238138035,
               -0.7363585525108141
            ],
            [
               -0.2765586801816833,
               -0.7393620420551943
            ],
            [
               -0.279352777981986,
               -0.7423739602847934
            ],
            [
               -0.2821468757822889,
               -0.7453922254979999
            ],
            [
               -0.28494097358259163,
               -0.748407473205844
            ],
            [
               -0.28773507138289456,
               -0.7514059668711734
            ],
            [
               -0.29052916918319727,
               -0.7543725871705607
            ],
            [
               -0.2933232669835,
               -0.7572932998921427
            ],
            [
               -0.2961173647838029,
               -0.7601569185694713
            ],
            [
               -0.2989114625841056,
               -0.7629562804268663
            ],
            [
               -0.30170556038440854,
               -0.7656890222103423
            ],
            [
               -0.30449965818471125,
               -0.768357992300658
            ],
            [
               -0.3072937559850142,
               -0.7709711028453746
            ],
            [
               -0.3100878537853169,
               -0.773540293196504
            ],
            [
               -0.3128819515856196,
               -0.7760793796204193
            ],
            [
               -0.31567604938592253,
               -0.7786009220411876
            ],
            [
               -0.31847014718622524,
               -0.7811127231657835
            ],
            [
               -0.32126424498652817,
               -0.7836149710061906
            ],
            [
               -0.3240583427868309,
               -0.7860991227502412
            ],
            [
               -0.3268524405871338,
               -0.7885492861329736
            ],
            [
               -0.3296465383874365,
               -0.7909461316808164
            ],
            [
               -0.3324406361877392,
               -0.7932724835003367
            ],
            [
               -0.33523473398804216,
               -0.7955190070495628
            ],
            [
               -0.33802883178834486,
               -0.7976881426723448
            ],
            [
               -0.3408229295886478,
               -0.7997947880804198
            ],
            [
               -0.3436170273889505,
               -0.8018631586128604
            ],
            [
               -0.34641112518925343,
               -0.8039204798553585
            ],
            [
               -0.34920522298955614,
               -0.8059892859811173
            ],
            [
               -0.35199932078985907,
               -0.8080807055909338
            ],
            [
               -0.3547934185901618,
               -0.8101909628533239
            ],
            [
               -0.3575875163904645,
               -0.8123024057656304
            ],
            [
               -0.3603816141907674,
               -0.8143889629513428
            ],
            [
               -0.3631757119910701,
               -0.8164244794724957
            ],
            [
               -0.36596980979137306,
               -0.8183913797977064
            ],
            [
               -0.36876390759167577,
               -0.8202869072653293
            ],
            [
               -0.3715580053919787,
               -0.8221248871391086
            ],
            [
               -0.3743521031922814,
               -0.8239323462862024
            ],
            [
               -0.3771462009925841,
               -0.8257419515170652
            ],
            [
               -0.37994029879288704,
               -0.8275825668796613
            ],
            [
               -0.38273439659318975,
               -0.8294708356691833
            ],
            [
               -0.3855284943934927,
               -0.8314063657813562
            ],
            [
               -0.3883225921937954,
               -0.8333719475189445
            ],
            [
               -0.3911166899940983,
               -0.8353386430047646
            ],
            [
               -0.39391078779440103,
               -0.8372740788678192
            ],
            [
               -0.39670488559470385,
               -0.8391513353566795
            ],
            [
               -0.39949898339500667,
               -0.8409557433229127
            ],
            [
               -0.4022930811953095,
               -0.8426876731664474
            ],
            [
               -0.4050871789956123,
               -0.8443607432839693
            ],
            [
               -0.4078812767959151,
               -0.8459963294161958
            ],
            [
               -0.41067537459621783,
               -0.847616344195276
            ],
            [
               -0.41346947239652065,
               -0.8492366461345822
            ],
            [
               -0.4162635701968235,
               -0.8508630461496234
            ],
            [
               -0.4190576679971263,
               -0.8524908881534926
            ],
            [
               -0.4218517657974291,
               -0.8541079569406598
            ],
            [
               -0.42464586359773193,
               -0.8556994317356061
            ],
            [
               -0.42743996139803475,
               -0.8572530832236576
            ],
            [
               -0.43023405919833746,
               -0.8587630323213875
            ],
            [
               -0.4330281569986403,
               -0.8602310493128761
            ],
            [
               -0.4358222547989431,
               -0.8616652961046455
            ],
            [
               -0.4386163525992459,
               -0.86307726132214
            ],
            [
               -0.44141045039954874,
               -0.8644781270998303
            ],
            [
               -0.44420454819985156,
               -0.8658758110530087
            ],
            [
               -0.4469986460001544,
               -0.8672735053652724
            ],
            [
               -0.4497927438004572,
               -0.8686698916997471
            ],
            [
               -0.4525868416007599,
               -0.870060607351099
            ],
            [
               -0.4553809394010627,
               -0.8714401906357998
            ],
            [
               -0.45817503720136554,
               -0.8728037353855795
            ],
            [
               -0.46096913500166836,
               -0.874147782805337
            ],
            [
               -0.4637632328019712,
               -0.8754704098370726
            ],
            [
               -0.466557330602274,
               -0.8767708371194375
            ],
            [
               -0.4693514284025768,
               -0.8780490263227989
            ],
            [
               -0.47214552620287964,
               -0.8793056237148094
            ],
            [
               -0.47493962400318235,
               -0.8805423108202908
            ],
            [
               -0.47773372180348517,
               -0.8817623001993253
            ],
            [
               -0.480527819603788,
               -0.8829705291969455
            ],
            [
               -0.4833219174040908,
               -0.8841731568313909
            ],
            [
               -0.4861160152043936,
               -0.8853762496492608
            ],
            [
               -0.48891011300469644,
               -0.8865839358708334
            ],
            [
               -0.49170421080499926,
               -0.8877966396422583
            ],
            [
               -0.4944983086053021,
               -0.8890101201273065
            ],
            [
               -0.4972924064056048,
               -0.8902158589320636
            ],
            [
               -0.5000865042059076,
               -0.8914029088200555
            ],
            [
               -0.5028806020062104,
               -0.8925607881996521
            ],
            [
               -0.5056746998065133,
               -0.8936825803921151
            ],
            [
               -0.5084687976068161,
               -0.8947672460487732
            ],
            [
               -0.5112628954071189,
               -0.8958203547207929
            ],
            [
               -0.5140569932074217,
               -0.8968529304965318
            ],
            [
               -0.5168510910077244,
               -0.8978787178844582
            ],
            [
               -0.5196451888080272,
               -0.8989106894084862
            ],
            [
               -0.5224392866083301,
               -0.8999578505188475
            ],
            [
               -0.5252333844086329,
               -0.9010232688624463
            ],
            [
               -0.5280274822089357,
               -0.9021038166518442
            ],
            [
               -0.5308215800092385,
               -0.903191533316011
            ],
            [
               -0.5336156778095413,
               -0.9042760061965174
            ],
            [
               -0.5364097756098442,
               -0.9053469109799035
            ],
            [
               -0.5392038734101469,
               -0.9063959289441677
            ],
            [
               -0.5419979712104497,
               -0.9074176122267312
            ],
            [
               -0.5447920690107525,
               -0.9084092418601399
            ],
            [
               -0.5475861668110553,
               -0.9093701166444828
            ],
            [
               -0.5503802646113581,
               -0.9103008658729131
            ],
            [
               -0.553174362411661,
               -0.911203243037815
            ],
            [
               -0.5559684602119638,
               -0.9120805047436882
            ],
            [
               -0.5587625580122666,
               -0.9129380774956516
            ],
            [
               -0.5615566558125693,
               -0.9137839561041803
            ],
            [
               -0.5643507536128721,
               -0.9146282928767773
            ],
            [
               -0.5671448514131749,
               -0.9154819394254217
            ],
            [
               -0.5699389492134778,
               -0.9163541761073308
            ],
            [
               -0.5727330470137806,
               -0.9172503056486893
            ],
            [
               -0.5755271448140834,
               -0.9181699923882514
            ],
            [
               -0.5783212426143862,
               -0.9191070775788555
            ],
            [
               -0.581115340414689,
               -0.9200511185755282
            ],
            [
               -0.5839094382149917,
               -0.9209902545092614
            ],
            [
               -0.5867035360152946,
               -0.9219144475595464
            ],
            [
               -0.5894976338155974,
               -0.9228179276024291
            ],
            [
               -0.5922917316159002,
               -0.9236999040049096
            ],
            [
               -0.595085829416203,
               -0.9245632496230201
            ],
            [
               -0.5978799272165058,
               -0.9254116846967249
            ],
            [
               -0.6006740250168087,
               -0.9262466719807038
            ],
            [
               -0.6034681228171114,
               -0.9270654831459757
            ],
            [
               -0.6062622206174142,
               -0.9278615600722975
            ],
            [
               -0.609056318417717,
               -0.9286274428095896
            ],
            [
               -0.6118504162180198,
               -0.9293594520596077
            ],
            [
               -0.6146445140183227,
               -0.9300624046309024
            ],
            [
               -0.6174386118186255,
               -0.9307522890838577
            ],
            [
               -0.6202327096189283,
               -0.9314552460411347
            ],
            [
               -0.6230268074192311,
               -0.932202323053203
            ],
            [
               -0.6258209052195338,
               -0.933020972971518
            ],
            [
               -0.6286150030198366,
               -0.9339256276298844
            ],
            [
               -0.6314091008201395,
               -0.9349103919799863
            ],
            [
               -0.6342031986204423,
               -0.9359466378347236
            ],
            [
               -0.6369972964207451,
               -0.9369870191591608
            ],
            [
               -0.6397913942210479,
               -0.9379755183439423
            ],
            [
               -0.6425854920213507,
               -0.9388611567450426
            ],
            [
               -0.6453795898216536,
               -0.9396116219202034
            ],
            [
               -0.6481736876219563,
               -0.9402227813706736
            ],
            [
               -0.6509677854222591,
               -0.9407210337143388
            ],
            [
               -0.6537618832225619,
               -0.9411574470298268
            ],
            [
               -0.6565559810228647,
               -0.9415950565733716
            ],
            [
               -0.6593500788231675,
               -0.9420927827268983
            ],
            [
               -0.6621441766234704,
               -0.9426905103877895
            ],
            [
               -0.6649382744237732,
               -0.9433995772158833
            ],
            [
               -0.667732372224076,
               -0.9442013206707469
            ],
            [
               -0.6705264700243787,
               -0.9450539235996687
            ],
            [
               -0.6733205678246815,
               -0.9459053306485409
            ],
            [
               -0.6761146656249843,
               -0.9467082572118108
            ],
            [
               -0.6789087634252872,
               -0.9474328193303779
            ],
            [
               -0.68170286122559,
               -0.9480732081874688
            ],
            [
               -0.6844969590258928,
               -0.9486468003250086
            ],
            [
               -0.6872910568261956,
               -0.9491864806337006
            ],
            [
               -0.6900851546264983,
               -0.949728988891119
            ],
            [
               -0.6928792524268012,
               -0.9503031499561129
            ],
            [
               -0.695673350227104,
               -0.9509216226511681
            ],
            [
               -0.6984674480274068,
               -0.9515784393082896
            ],
            [
               -0.7012615458277096,
               -0.9522526090255978
            ],
            [
               -0.7040556436280124,
               -0.9529161092079301
            ],
            [
               -0.7068497414283152,
               -0.953543325526718
            ],
            [
               -0.7096438392286181,
               -0.9541187909430437
            ],
            [
               -0.7124379370289208,
               -0.9546409161496742
            ],
            [
               -0.7152320348292236,
               -0.9551209391616529
            ],
            [
               -0.7180261326295264,
               -0.9555779808527602
            ],
            [
               -0.7208202304298292,
               -0.9560323015938557
            ],
            [
               -0.723614328230132,
               -0.9564992322523078
            ],
            [
               -0.7264084260304349,
               -0.9569857370313651
            ],
            [
               -0.7292025238307377,
               -0.9574904117706975
            ],
            [
               -0.7319966216310405,
               -0.9580063945096365
            ],
            [
               -0.7347907194313432,
               -0.9585256603245467
            ],
            [
               -0.737584817231646,
               -0.9590428333669562
            ],
            [
               -0.7403789150319489,
               -0.9595570507434701
            ],
            [
               -0.7431730128322517,
               -0.9600713486712297
            ],
            [
               -0.7459671106325545,
               -0.9605901142208384
            ],
            [
               -0.7487612084328573,
               -0.9611159272585489
            ],
            [
               -0.7515553062331601,
               -0.961647310993605
            ],
            [
               -0.754349404033463,
               -0.9621784612494906
            ],
            [
               -0.7571435018337657,
               -0.9627011346270145
            ],
            [
               -0.7599375996340685,
               -0.9632079154343975
            ],
            [
               -0.7627316974343713,
               -0.9636954449472026
            ],
            [
               -0.7655257952346741,
               -0.9641661470894226
            ],
            [
               -0.7683198930349769,
               -0.9646275511926599
            ],
            [
               -0.7711139908352798,
               -0.9650892790513605
            ],
            [
               -0.7739080886355826,
               -0.9655587516311128
            ],
            [
               -0.7767021864358853,
               -0.9660372851849541
            ],
            [
               -0.7794962842361881,
               -0.9665182278048696
            ],
            [
               -0.7822903820364909,
               -0.9669881144682998
            ],
            [
               -0.7850844798367937,
               -0.9674307215749491
            ],
            [
               -0.7878785776370966,
               -0.967832780420865
            ],
            [
               -0.7906726754373994,
               -0.9681893854891045
            ],
            [
               -0.7934667732377022,
               -0.968507095833326
            ],
            [
               -0.796260871038005,
               -0.968803419898748
            ],
            [
               -0.7990549688383077,
               -0.9691025739045092
            ],
            [
               -0.8018490666386106,
               -0.9694286992976626
            ],
            [
               -0.8046431644389134,
               -0.9697986590247611
            ],
            [
               -0.8074372622392162,
               -0.9702167670705101
            ],
            [
               -0.810231360039519,
               -0.9706732426689209
            ],
            [
               -0.8130254578398218,
               -0.9711469985553898
            ],
            [
               -0.8158195556401246,
               -0.9716119661222015
            ],
            [
               -0.8186136534404275,
               -0.9720450026152407
            ],
            [
               -0.8214077512407302,
               -0.9724329046765388
            ],
            [
               -0.824201849041033,
               -0.9727763388704959
            ],
            [
               -0.8269959468413358,
               -0.9730894903605422
            ],
            [
               -0.8297900446416386,
               -0.9733955892929382
            ],
            [
               -0.8325841424419415,
               -0.9737197502202566
            ],
            [
               -0.8353782402422443,
               -0.9740813435377635
            ],
            [
               -0.8381723380425471,
               -0.9744881769409156
            ],
            [
               -0.8409664358428499,
               -0.9749341145292346
            ],
            [
               -0.8437605336431526,
               -0.9754006474387447
            ],
            [
               -0.8465546314434554,
               -0.9758617351174264
            ],
            [
               -0.8493487292437583,
               -0.9762903432710777
            ],
            [
               -0.8521428270440611,
               -0.9766647682774152
            ],
            [
               -0.8549369248443639,
               -0.9769731102832508
            ],
            [
               -0.8577310226446667,
               -0.9772149861077992
            ],
            [
               -0.8605251204449695,
               -0.9774004723166257
            ],
            [
               -0.8633192182452722,
               -0.9775470290061938
            ],
            [
               -0.8661133160455751,
               -0.9776755524410361
            ],
            [
               -0.8689074138458779,
               -0.9778066705488735
            ],
            [
               -0.8717015116461807,
               -0.9779580208086736
            ],
            [
               -0.8744956094464835,
               -0.9781427341258246
            ],
            [
               -0.8772897072467863,
               -0.9783689095148234
            ],
            [
               -0.8800838050470892,
               -0.9786396550045143
            ],
            [
               -0.882877902847392,
               -0.9789533241592057
            ],
            [
               -0.8856720006476947,
               -0.979303810992019
            ],
            [
               -0.8884660984479975,
               -0.9796810250618655
            ],
            [
               -0.8912601962483003,
               -0.9800718031362593
            ],
            [
               -0.8940542940486031,
               -0.9804614448239644
            ],
            [
               -0.896848391848906,
               -0.9808358120857285
            ],
            [
               -0.8996424896492088,
               -0.9811836224749433
            ],
            [
               -0.9024365874495115,
               -0.9814983472289681
            ],
            [
               -0.9052306852498144,
               -0.9817791202157716
            ],
            [
               -0.9080247830501171,
               -0.9820303064955256
            ],
            [
               -0.9108188808504201,
               -0.9822597967033863
            ],
            [
               -0.9136129786507228,
               -0.9824765311487212
            ],
            [
               -0.9164070764510256,
               -0.9826880411694909
            ],
            [
               -0.9192011742513284,
               -0.9828988025211186
            ],
            [
               -0.9219952720516312,
               -0.98310990864843
            ],
            [
               -0.924789369851934,
               -0.9833200889198748
            ],
            [
               -0.9275834676522368,
               -0.9835275974707093
            ],
            [
               -0.9303775654525397,
               -0.983732173426122
            ],
            [
               -0.9331716632528424,
               -0.9839362508660379
            ],
            [
               -0.9359657610531452,
               -0.9841448897086534
            ],
            [
               -0.938759858853448,
               -0.9843643971575289
            ],
            [
               -0.9415539566537509,
               -0.9846001226998304
            ],
            [
               -0.9443480544540537,
               -0.9848542397360988
            ],
            [
               -0.9471421522543564,
               -0.985124346029938
            ],
            [
               -0.9499362500546593,
               -0.9854034167249419
            ],
            [
               -0.952730347854962,
               -0.9856811455532817
            ],
            [
               -0.9555244456552648,
               -0.9859462081601842
            ],
            [
               -0.9583185434555677,
               -0.9861886726586804
            ],
            [
               -0.9611126412558705,
               -0.9864017846239118
            ],
            [
               -0.9639067390561733,
               -0.986582658206152
            ],
            [
               -0.966700836856476,
               -0.9867318794021602
            ],
            [
               -0.9694949346567789,
               -0.9868524685939497
            ],
            [
               -0.9722890324570816,
               -0.9869488668354064
            ],
            [
               -0.9750831302573846,
               -0.9870265068513645
            ],
            [
               -0.9778772280576873,
               -0.9870921457110111
            ],
            [
               -0.9806713258579901,
               -0.987154638363104
            ],
            [
               -0.9834654236582929,
               -0.987225448030667
            ],
            [
               -0.9862595214585957,
               -0.9873181167720841
            ],
            [
               -0.9890536192588986,
               -0.9874462343221442
            ],
            [
               -0.9918477170592013,
               -0.9876200606549967
            ],
            [
               -0.9946418148595042,
               -0.9878426512224708
            ],
            [
               -0.9974359126598069,
               -0.9881068159865262
            ],
            [
               -1.0002300104601098,
               -0.988394277109135
            ],
            [
               -1.0030241082604126,
               -0.9886778897365796
            ],
            [
               -1.0058182060607153,
               -0.9889268707778522
            ],
            [
               -1.0086123038610182,
               -0.989113932849565
            ],
            [
               -1.011406401661321,
               -0.9892224164367098
            ],
            [
               -1.0142004994616238,
               -0.9892512720593549
            ],
            [
               -1.0169945972619265,
               -0.9892162089263172
            ],
            [
               -1.0197886950622295,
               -0.9891463975150243
            ],
            [
               -1.0225827928625322,
               -0.9890774671575556
            ],
            [
               -1.025376890662835,
               -0.9890427308311756
            ],
            [
               -1.0281709884631378,
               -0.989065183614412
            ],
            [
               -1.0309650862634405,
               -0.9891526245355906
            ],
            [
               -1.0337591840637435,
               -0.9892972813601877
            ],
            [
               -1.0365532818640462,
               -0.9894798813900927
            ],
            [
               -1.039347379664349,
               -0.9896766866605203
            ],
            [
               -1.0421414774646518,
               -0.9898670848210391
            ],
            [
               -1.0449355752649545,
               -0.9900392198944868
            ],
            [
               -1.0477296730652574,
               -0.9901919013443372
            ],
            [
               -1.0505237708655604,
               -0.9903323851787318
            ],
            [
               -1.053317868665863,
               -0.9904711019504906
            ],
            [
               -1.0561119664661658,
               -0.9906154885561013
            ],
            [
               -1.0589060642664687,
               -0.9907653754275161
            ],
            [
               -1.0617001620667714,
               -0.9909117774007774
            ],
            [
               -1.0644942598670744,
               -0.9910396462253919
            ],
            [
               -1.067288357667377,
               -0.9911336273448605
            ],
            [
               -1.0700824554676798,
               -0.9911846741683594
            ],
            [
               -1.0728765532679827,
               -0.9911949524912427
            ],
            [
               -1.0756706510682854,
               -0.991178989214061
            ],
            [
               -1.0784647488685883,
               -0.9911603187790288
            ],
            [
               -1.081258846668891,
               -0.9911645081791666
            ],
            [
               -1.084052944469194,
               -0.9912108175161181
            ],
            [
               -1.0868470422694967,
               -0.9913053734272449
            ],
            [
               -1.0896411400697996,
               -0.9914383497757076
            ],
            [
               -1.0924352378701023,
               -0.9915863670053923
            ],
            [
               -1.095229335670405,
               -0.9917195632176822
            ],
            [
               -1.098023433470708,
               -0.9918111589645667
            ],
            [
               -1.1008175312710107,
               -0.9918464058197274
            ],
            [
               -1.1036116290713136,
               -0.9918279160755787
            ],
            [
               -1.1064057268716163,
               -0.9917755033776445
            ],
            [
               -1.109199824671919,
               -0.9917204535520046
            ],
            [
               -1.111993922472222,
               -0.9916959923147284
            ],
            [
               -1.1147880202725249,
               -0.99172699666525
            ],
            [
               -1.1175821180728276,
               -0.9918222727023713
            ],
            [
               -1.1203762158731303,
               -0.9919718964345483
            ],
            [
               -1.1231703136734332,
               -0.992150460868771
            ],
            [
               -1.125964411473736,
               -0.9923251460395285
            ],
            [
               -1.1287585092740389,
               -0.9924659719869434
            ],
            [
               -1.1315526070743416,
               -0.992554922114018
            ],
            [
               -1.1343467048746443,
               -0.9925910480005533
            ],
            [
               -1.1371408026749472,
               -0.9925900288765888
            ],
            [
               -1.13993490047525,
               -0.9925784907164346
            ],
            [
               -1.1427289982755529,
               -0.9925850749183127
            ],
            [
               -1.1455230960758556,
               -0.992631231431371
            ],
            [
               -1.1483171938761585,
               -0.9927246904181062
            ],
            [
               -1.1511112916764612,
               -0.9928575787550267
            ],
            [
               -1.1539053894767641,
               -0.9930095530926731
            ],
            [
               -1.1566994872770668,
               -0.9931546706674088
            ],
            [
               -1.1594935850773695,
               -0.9932695625699415
            ],
            [
               -1.1622876828776725,
               -0.9933401758632119
            ],
            [
               -1.1650817806779752,
               -0.9933649733763927
            ],
            [
               -1.1678758784782781,
               -0.9933537747548598
            ],
            [
               -1.1706699762785808,
               -0.9933229261373886
            ],
            [
               -1.1734640740788838,
               -0.9932886854581536
            ],
            [
               -1.1762581718791865,
               -0.9932612175469121
            ],
            [
               -1.1790522696794894,
               -0.9932412694910284
            ],
            [
               -1.181846367479792,
               -0.993220588425152
            ],
            [
               -1.1846404652800948,
               -0.9931858193430487
            ],
            [
               -1.1874345630803977,
               -0.9931244358074329
            ],
            [
               -1.1902286608807005,
               -0.9930305989233128
            ],
            [
               -1.1930227586810034,
               -0.9929089033125054
            ],
            [
               -1.195816856481306,
               -0.9927747000034178
            ],
            [
               -1.1986109542816088,
               -0.9926508174032178
            ],
            [
               -1.2014050520819117,
               -0.9925616513745501
            ],
            [
               -1.2041991498822144,
               -0.992526399875028
            ],
            [
               -1.2069932476825174,
               -0.9925534456947233
            ],
            [
               -1.20978734548282,
               -0.9926375077476456
            ],
            [
               -1.212581443283123,
               -0.9927603428045277
            ],
            [
               -1.2153755410834257,
               -0.9928947655836865
            ],
            [
               -1.2181696388837286,
               -0.9930108716193486
            ],
            [
               -1.2209637366840314,
               -0.9930828304568917
            ],
            [
               -1.223757834484334,
               -0.9930945710578125
            ],
            [
               -1.226551932284637,
               -0.9930430670289112
            ],
            [
               -1.2293460300849397,
               -0.9929385953292245
            ],
            [
               -1.2321401278852426,
               -0.9928020869571603
            ],
            [
               -1.2349342256855453,
               -0.9926603240576066
            ],
            [
               -1.2377283234858483,
               -0.9925401373579879
            ],
            [
               -1.240522421286151,
               -0.9924628714251278
            ],
            [
               -1.243316519086454,
               -0.9924402330529949
            ],
            [
               -1.2461106168867566,
               -0.9924722856877792
            ],
            [
               -1.2489047146870593,
               -0.9925478852679849
            ],
            [
               -1.2516988124873623,
               -0.9926473571363104
            ],
            [
               -1.254492910287665,
               -0.9927467712484734
            ],
            [
               -1.257287008087968,
               -0.99282285807452
            ],
            [
               -1.2600811058882706,
               -0.9928574835144308
            ],
            [
               -1.2628752036885733,
               -0.9928407082572519
            ],
            [
               -1.2656693014888762,
               -0.9927717951128072
            ],
            [
               -1.268463399289179,
               -0.9926580401733944
            ],
            [
               -1.2712574970894819,
               -0.9925118743918967
            ],
            [
               -1.2740515948897846,
               -0.9923471561000294
            ],
            [
               -1.2768456926900875,
               -0.9921757995732527
            ],
            [
               -1.2796397904903902,
               -0.9920057634200709
            ],
            [
               -1.2824338882906932,
               -0.9918409601898092
            ],
            [
               -1.2852279860909959,
               -0.9916829681852952
            ],
            [
               -1.2880220838912986,
               -0.9915337443485135
            ],
            [
               -1.2908161816916015,
               -0.991398098100211
            ],
            [
               -1.2936102794919042,
               -0.9912846773512417
            ],
            [
               -1.2964043772922071,
               -0.9912046916378454
            ],
            [
               -1.2991984750925099,
               -0.9911684329704854
            ],
            [
               -1.3019925728928128,
               -0.9911805820871
            ],
            [
               -1.3047866706931155,
               -0.9912359680151648
            ],
            [
               -1.3075807684934184,
               -0.9913175936328487
            ],
            [
               -1.3103748662937211,
               -0.9913982237031993
            ],
            [
               -1.3131689640940238,
               -0.9914457575027871
            ],
            [
               -1.3159630618943268,
               -0.9914312950474883
            ],
            [
               -1.3187571596946295,
               -0.9913376968858479
            ],
            [
               -1.3215512574949324,
               -0.9911659510254259
            ],
            [
               -1.3243453552952351,
               -0.9909370376161251
            ],
            [
               -1.327139453095538,
               -0.9906881823619909
            ],
            [
               -1.3299335508958408,
               -0.9904640808799979
            ],
            [
               -1.3327276486961435,
               -0.9903053263700801
            ],
            [
               -1.3355217464964464,
               -0.9902373215365718
            ],
            [
               -1.338315844296749,
               -0.9902630077790149
            ],
            [
               -1.341109942097052,
               -0.9903617198631396
            ],
            [
               -1.3439040398973547,
               -0.9904946545768407
            ],
            [
               -1.3466981376976577,
               -0.9906153949634422
            ],
            [
               -1.3494922354979604,
               -0.990682329766463
            ],
            [
               -1.352286333298263,
               -0.9906692000069828
            ],
            [
               -1.355080431098566,
               -0.9905706221836713
            ],
            [
               -1.3578745288988687,
               -0.9904011003992536
            ],
            [
               -1.3606686266991717,
               -0.9901882038662675
            ],
            [
               -1.3634627244994744,
               -0.989962520514624
            ],
            [
               -1.3662568222997773,
               -0.9897480321232786
            ],
            [
               -1.36905092010008,
               -0.989556319315626
            ],
            [
               -1.371845017900383,
               -0.9893865604150289
            ],
            [
               -1.3746391157006856,
               -0.9892311275280681
            ],
            [
               -1.3774332135009884,
               -0.9890844630492222
            ],
            [
               -1.3802273113012913,
               -0.9889516014758957
            ],
            [
               -1.383021409101594,
               -0.9888526850449715
            ],
            [
               -1.385815506901897,
               -0.9888211494532904
            ],
            [
               -1.3886096047021996,
               -0.9888955171753766
            ],
            [
               -1.3914037025025026,
               -0.9891071012112698
            ],
            [
               -1.3941978003028053,
               -0.9894676790420646
            ]
         ]
      }
   ]
}
