# Supplementary material for: Isolation of a planar π-aromatic Bi5− ring in a cobalt-based inverse-sandwich-type complex
Source: Nat Chem. 2025 Jan 20;17(4):547–55. doi: 10.1038/s41557-024-01713-8 (PMC11964920; doi:10.1038/s41557-024-01713-8)
Supplement: Supplementary file 4 — Original magnetic data of compound 1 and origin file of Fig. 3. [file 41557_2024_1713_MOESM4_ESM.zip › sr_and_T_Symmetrized/15.csv]

comment	corrected Loops
temperature	0.3
sr	0.128
angle	0
trans	0
B	M
-1.3999	-0.9832888947488334
-1.3970974874874873	-0.982634514430035
-1.394294974974975	-0.9821400005447194
-1.3914924624624623	-0.9818394273700237
-1.3886899499499499	-0.9817170792715656
-1.3858874374374373	-0.9817170148039156
-1.3830849249249249	-0.9817631968520599
-1.3802824124124122	-0.9817836324264387
-1.3774798998998998	-0.9817311260979017
-1.3746773873873872	-0.9815946365030215
-1.3718748748748748	-0.9813984529915623
-1.3690723623623622	-0.9811903413413471
-1.3662698498498498	-0.9810231861313408
-1.3634673373373372	-0.980936424998883
-1.3606648248248248	-0.980943237661955
-1.3578623123123121	-0.9810272291463794
-1.3550597997997997	-0.9811490473689276
-1.3522572872872871	-0.9812601286778944
-1.3494547747747747	-0.9813186282140406
-1.346652262262262	-0.9813022038669963
-1.3438497497497497	-0.9812137106151525
-1.341047237237237	-0.9810784617889639
-1.3382447247247247	-0.9809345868178129
-1.335442212212212	-0.9808201831181661
-1.3326396996996996	-0.9807617378526026
-1.329837187187187	-0.9807675091251007
-1.3270346746746746	-0.9808275754695979
-1.324232162162162	-0.980919845445209
-1.3214296496496496	-0.9810193302912475
-1.318627137137137	-0.9811070868805762
-1.3158246246246246	-0.9811756789838779
-1.313022112112112	-0.9812295397263255
-1.3102195995995995	-0.9812806288151393
-1.307417087087087	-0.9813415086240296
-1.3046145745745745	-0.9814187968251784
-1.301812062062062	-0.9815096285734682
-1.2990095495495495	-0.9816024523129148
-1.2962070370370369	-0.9816817197512646
-1.2934045245245245	-0.981734491879998
-1.2906020120120119	-0.9817562445096569
-1.2877994994994995	-0.9817534812527873
-1.2849969869869868	-0.9817420097039451
-1.2821944744744744	-0.9817414256962065
-1.2793919619619618	-0.9817678399944513
-1.2765894494494494	-0.9818276102210497
-1.2737869369369368	-0.981914532173326
-1.2709844244244244	-0.9820117073228487
-1.2681819119119118	-0.9820975877732998
-1.2653793993993994	-0.9821541330563688
-1.2625768868868867	-0.9821741692881005
-1.2597743743743743	-0.9821652346587484
-1.2569718618618617	-0.982148367495983
-1.2541693493493493	-0.9821520349826338
-1.2513668368368367	-0.9822030993467195
-1.2485643243243243	-0.9823177765291464
-1.2457618118118117	-0.9824955891389004
-1.2429592992992993	-0.9827183358012034
-1.2401567867867866	-0.9829544355071955
-1.2373542742742742	-0.9831672349896744
-1.2345517617617616	-0.9833245958754491
-1.2317492492492492	-0.9834067309482468
-1.2289467367367366	-0.983409933679083
-1.2261442242242242	-0.9833452867747774
-1.2233417117117116	-0.9832331308734499
-1.2205391991991992	-0.9830954371578654
-1.2177366866866866	-0.9829488027689678
-1.2149341741741742	-0.9828004066177436
-1.2121316616616615	-0.982648093039167
-1.2093291491491491	-0.9824842273724516
-1.2065266366366365	-0.9823016349069369
-1.203724124124124	-0.9820992518707535
-1.2009216116116115	-0.981885301077763
-1.198119099099099	-0.9816767619215346
-1.1953165865865865	-0.9814952733321927
-1.192514074074074	-0.9813608950973012
-1.1897115615615614	-0.9812859079818217
-1.186909049049049	-0.9812708068981133
-1.1841065365365364	-0.9813038651662791
-1.181304024024024	-0.9813644131093983
-1.1785015115115114	-0.9814287218656801
-1.175698998998999	-0.9814765450375322
-1.1728964864864864	-0.9814962192358954
-1.170093973973974	-0.9814867848525909
-1.1672914614614613	-0.9814566396552351
-1.164488948948949	-0.9814194003892135
-1.1616864364364363	-0.9813885217062163
-1.158883923923924	-0.981372526819182
-1.1560814114114113	-0.9813723699130912
-1.153278898898899	-0.9813816293899623
-1.1504763863863863	-0.9813892339967049
-1.1476738738738739	-0.9813836017464462
-1.1448713613613613	-0.9813566911570111
-1.1420688488488488	-0.9813066209602044
-1.1392663363363362	-0.981238110312262
-1.1364638238238238	-0.9811607841896761
-1.1336613113113112	-0.9810860874706545
-1.1308587987987986	-0.981023924414997
-1.1280562862862862	-0.9809800929611368
-1.1252537737737738	-0.9809551798819534
-1.1224512612612612	-0.9809450094446017
-1.1196487487487485	-0.9809422226298097
-1.1168462362362361	-0.980938286406468
-1.1140437237237237	-0.9809252612778483
-1.111241211211211	-0.9808969303577266
-1.1084386986986985	-0.9808492618248981
-1.105636186186186	-0.9807804634778128
-1.1028336736736737	-0.980690971050932
-1.100031161161161	-0.9805835718097995
-1.0972286486486484	-0.9804635904116886
-1.094426136136136	-0.9803388100707653
-1.0916236236236236	-0.9802187196161467
-1.088821111111111	-0.9801128431277626
-1.0860185985985984	-0.9800282865888081
-1.083216086086086	-0.9799670818247901
-1.0804135735735736	-0.9799242250255277
-1.077611061061061	-0.9798873248933829
-1.0748085485485483	-0.9798384248322887
-1.072006036036036	-0.9797579166703649
-1.0692035235235235	-0.979629720145269
-1.066401011011011	-0.9794463260700284
-1.0635984984984983	-0.9792121243144527
-1.060795985985986	-0.9789437726808938
-1.0579934734734735	-0.9786671498200119
-1.0551909609609609	-0.9784114510594887
-1.0523884484484483	-0.9782019105520146
-1.0495859359359359	-0.9780531557228855
-1.0467834234234235	-0.9779651264148388
-1.0439809109109108	-0.9779228153351452
-1.0411783983983982	-0.977899999912038
-1.0383758858858858	-0.977865969761027
-1.0355733733733734	-0.9777933731721077
-1.0327708608608608	-0.9776649884148318
-1.0299683483483482	-0.9774775706414567
-1.0271658358358358	-0.9772418204146431
-1.0243633233233234	-0.9769786786325646
-1.0215608108108107	-0.9767132087511564
-1.0187582982982981	-0.9764679556773115
-1.0159557857857857	-0.9762576926084388
-1.0131532732732733	-0.9760869041258624
-1.0103507607607607	-0.9759504149157368
-1.007548248248248	-0.975836579354115
-1.0047457357357357	-0.975731720196011
-1.0019432232232233	-0.9756242617388452
-0.9991407107107106	-0.97550728828601
-0.9963381981981981	-0.9753789376257241
-0.9935356856856856	-0.9752408524222849
-0.9907331731731731	-0.9750955714117306
-0.9879306606606606	-0.9749440300441465
-0.9851281481481481	-0.9747841825698248
-0.9823256356356356	-0.9746112417501502
-0.9795231231231231	-0.9744193680283721
-0.9767206106106106	-0.9742040786955106
-0.973918098098098	-0.9739643908193043
-0.9711155855855855	-0.9737038404034402
-0.968313073073073	-0.9734299702768849
-0.9655105605605605	-0.9731524700983964
-0.962708048048048	-0.9728806567793278
-0.9599055355355355	-0.9726212142930408
-0.957103023023023	-0.972376987139487
-0.9543005105105105	-0.9721471955951193
-0.951497997997998	-0.9719288800295172
-0.9486954854854854	-0.9717189021365933
-0.9458929729729728	-0.9715156175216001
-0.9430904604604604	-0.9713194710445241
-0.9402879479479478	-0.9711322060397263
-0.9374854354354354	-0.9709549582016802
-0.9346829229229228	-0.9707860055139774
-0.9318804104104104	-0.9706191717486714
-0.9290778978978977	-0.9704437332012508
-0.9262753853853853	-0.9702461910778792
-0.9234728728728727	-0.9700136049864538
-0.9206703603603603	-0.9697375672242977
-0.9178678478478477	-0.9694175553794351
-0.9150653353353353	-0.9690624679312011
-0.9122628228228227	-0.9686896239903836
-0.9094603103103103	-0.968321254970387
-0.9066577977977976	-0.9679792988031997
-0.9038552852852852	-0.9676798738902385
-0.9010527727727726	-0.9674289727160448
-0.8982502602602602	-0.9672206132135286
-0.8954477477477477	-0.9670380060086003
-0.8926452352352352	-0.9668574435114569
-0.8898427227227227	-0.9666538516818026
-0.8870402102102102	-0.9664064972052183
-0.8842376976976977	-0.966103340818013
-0.8814351851851852	-0.9657429614413673
-0.8786326726726726	-0.965333702998822
-0.8758301601601601	-0.9648904894031004
-0.8730276476476476	-0.9644303750287908
-0.8702251351351351	-0.9639681722704911
-0.8674226226226226	-0.9635133623289638
-0.8646201101101101	-0.9630690150896932
-0.8618175975975975	-0.9626327843857674
-0.859015085085085	-0.9621994160247986
-0.8562125725725724	-0.961763795392022
-0.8534100600600599	-0.9613234787682984
-0.8506075475475474	-0.9608799007441768
-0.8478050350350349	-0.9604379318131424
-0.8450025225225224	-0.9600040137137229
-0.8422000100100099	-0.9595835526428094
-0.8393974974974974	-0.9591784709114336
-0.8365949849849849	-0.9587857524448652
-0.8337924724724723	-0.9583975010012225
-0.8309899599599598	-0.958002567517723
-0.8281874474474473	-0.9575893352220539
-0.8253849349349348	-0.9571489110551747
-0.8225824224224223	-0.9566778482641389
-0.8197799099099098	-0.956179641595412
-0.8169773973973973	-0.9556645516753406
-0.8141748848848848	-0.955147738660072
-0.8113723723723723	-0.9546461059064787
-0.8085698598598597	-0.9541745697047874
-0.8057673473473472	-0.9537426106976035
-0.8029648348348347	-0.9533519013038159
-0.8001623223223222	-0.9529955623278471
-0.7973598098098097	-0.9526592395345987
-0.7945572972972972	-0.9523237884792065
-0.7917547847847847	-0.9519689998504932
-0.7889522722722722	-0.951577563501646
-0.7861497597597596	-0.9511384079702803
-0.7833472472472471	-0.9506486801452854
-0.7805447347347346	-0.9501139247207548
-0.7777422222222221	-0.9495464264122389
-0.7749397097097096	-0.9489621032240669
-0.7721371971971971	-0.9483766884847563
-0.7693346846846846	-0.9478021248111761
-0.7665321721721721	-0.9472440586865316
-0.7637296596596596	-0.9467010640720814
-0.760927147147147	-0.9461657891229031
-0.7581246346346345	-0.9456277138899047
-0.755322122122122	-0.945076759525026
-0.7525196096096095	-0.9445067268946479
-0.749717097097097	-0.9439175499215005
-0.7469145845845845	-0.9433156427496441
-0.744112072072072	-0.9427121362166603
-0.7413095595595595	-0.9421194056905824
-0.738507047047047	-0.9415468208237181
-0.7357045345345344	-0.9409969405393561
-0.7329020220220219	-0.9404633336719296
-0.7300995095095094	-0.9399308184049587
-0.7272969969969969	-0.9393782730733029
-0.7244944844844844	-0.9387834472054675
-0.7216919719719719	-0.9381285985649059
-0.7188894594594594	-0.9374054784155099
-0.7160869469469469	-0.9366182838281301
-0.7132844344344343	-0.9357836817437168
-0.7104819219219218	-0.9349277614134055
-0.7076794094094093	-0.934080586214536
-0.7048768968968968	-0.9332696659975395
-0.7020743843843843	-0.9325139726392617
-0.6992718718718718	-0.9318199865966301
-0.6964693593593593	-0.9311807265594969
-0.6936668468468468	-0.9305779273279975
-0.6908643343343343	-0.9299867131405545
-0.6880618218218217	-0.9293814918798536
-0.6852593093093092	-0.9287415376283965
-0.6824567967967967	-0.9280548954513964
-0.6796542842842842	-0.927319770752404
-0.6768517717717717	-0.9265432920977323
-0.6740492592592592	-0.9257382463757324
-0.6712467467467467	-0.924918878075506
-0.6684442342342342	-0.9240969928154568
-0.6656417217217216	-0.9232793893164759
-0.6628392092092091	-0.9224671528563724
-0.6600366966966966	-0.9216567424820695
-0.6572341841841841	-0.9208422817794846
-0.6544316716716716	-0.9200181702428822
-0.6516291591591591	-0.919181139620024
-0.6488266466466466	-0.9183311592997769
-0.6460241341341341	-0.917471035743395
-0.6432216216216216	-0.9166049990816876
-0.640419109109109	-0.9157368802919705
-0.6376165965965965	-0.9148685650737074
-0.634814084084084	-0.9139992568375916
-0.6320115715715715	-0.9131257609190159
-0.629209059059059	-0.9122436354819197
-0.6264065465465465	-0.9113487688580912
-0.623604034034034	-0.9104388291414497
-0.6208015215215215	-0.9095141155233573
-0.617999009009009	-0.9085775779769991
-0.6151964964964964	-0.9076340679740806
-0.6123939839839839	-0.9066891292324395
-0.6095914714714714	-0.9057477505421307
-0.6067889589589589	-0.9048134528505332
-0.6039864464464464	-0.9038879022857678
-0.6011839339339339	-0.9029710091324856
-0.5983814214214214	-0.9020612850064216
-0.5955789089089089	-0.9011561607006471
-0.5927763963963963	-0.9002520405060223
-0.5899738838838838	-0.8993440521032572
-0.5871713713713713	-0.8984256658206591
-0.5843688588588588	-0.8974885093031577
-0.5815663463463463	-0.8965227206773985
-0.5787638338338338	-0.8955180425883099
-0.5759613213213213	-0.8944655997380317
-0.5731588088088088	-0.8933600121888167
-0.5703562962962963	-0.8922012833800577
-0.5675537837837837	-0.8909958538143664
-0.5647512712712712	-0.8897563643317056
-0.5619487587587587	-0.8884999942259881
-0.5591462462462462	-0.8872456363397616
-0.5563437337337337	-0.8860105200173385
-0.5535412212212212	-0.8848070798333596
-0.5507387087087087	-0.8836408284237025
-0.5479361961961962	-0.8825097320292508
-0.5451336836836836	-0.8814051844152733
-0.5423311711711711	-0.8803142512726637
-0.5395286586586586	-0.8792225413769184
-0.5367261461461461	-0.8781169449306712
-0.5339236336336336	-0.8769875903969674
-0.5311211211211211	-0.8758286627654053
-0.5283186086086086	-0.8746380969851909
-0.5255160960960961	-0.8734164882614002
-0.5227135835835836	-0.8721657446893858
-0.519911071071071	-0.870887999313068
-0.5171085585585585	-0.8695851170490745
-0.514306046046046	-0.8682588531148976
-0.5115035335335335	-0.8669114480659071
-0.508701021021021	-0.8655462757132244
-0.5058985085085085	-0.8641681479369883
-0.503095995995996	-0.8627830204431894
-0.5002934834834833	-0.8613970779215039
-0.49749097097097084	-0.8600154174863857
-0.4946884584584583	-0.8586407097512534
-0.4918859459459458	-0.8572722441587666
-0.4890834334334333	-0.855905655857949
-0.4862809209209208	-0.8545334301644218
-0.4834784084084083	-0.8531460611973578
-0.48067589589589577	-0.85173357789442
-0.47787338338338325	-0.8502870909849098
-0.47507087087087074	-0.8488000644015058
-0.47226835835835823	-0.847269139244576
-0.4694658458458457	-0.8456944794720123
-0.4666633333333332	-0.8440797094651729
-0.4638608208208207	-0.8424315430945977
-0.4610583083083082	-0.8407591674284078
-0.4582557957957957	-0.8390733801127981
-0.45545328328328316	-0.837385440294688
-0.45265077077077065	-0.8357056204194823
-0.44984825825825814	-0.8340415497007743
-0.4470457457457456	-0.8323965883006588
-0.4442432332332331	-0.8307686014716527
-0.4414407207207206	-0.829149544474187
-0.4386382082082081	-0.8275261734058016
-0.4358356956956956	-0.8258819618481336
-0.43303318318318307	-0.8241999808651608
-0.43023067067067056	-0.8224661853816594
-0.42742815815815804	-0.8206723511122858
-0.42462564564564553	-0.818817905769325
-0.421823133133133	-0.8169101217060513
-0.4190206206206205	-0.8149625379910438
-0.416218108108108	-0.8129919493882767
-0.4134155955955955	-0.811014698707667
-0.410613083083083	-0.8090432123232103
-0.40781057057057046	-0.8070836570421425
-0.40500805805805795	-0.805135281505364
-0.40220554554554544	-0.8031915281788116
-0.39940303303303293	-0.8012425061331545
-0.3966005205205205	-0.7992780503045294
-0.3937980080080079	-0.7972904684221686
-0.3909954954954955	-0.7952762245972262
-0.3881929829829829	-0.7932361748707628
-0.3853904704704705	-0.7911744333636674
-0.38258795795795786	-0.7890963594590554
-0.37978544544544546	-0.7870063896698951
-0.37698293293293283	-0.7849064276635325
-0.37418042042042043	-0.7827952686840101
-0.3713779079079078	-0.7806691594778568
-0.3685753953953954	-0.7785232114744928
-0.3657728828828828	-0.776353119100849
-0.3629703703703704	-0.7741565670693691
-0.36016785785785776	-0.7719338508940926
-0.35736534534534536	-0.769687524839757
-0.35456283283283274	-0.7674212260887807
-0.35176032032032034	-0.7651380900251886
-0.3489578078078077	-0.7628392862724196
-0.3461552952952953	-0.7605231415238529
-0.3433527827827827	-0.7581851072914474
-0.3405502702702703	-0.7558185573234038
-0.33774775775775767	-0.7534161539952755
-0.33494524524524527	-0.7509713805279714
-0.33214273273273265	-0.7484798295245396
-0.32934022022022025	-0.7459399523868122
-0.3265377077077076	-0.7433531553759629
-0.323735195195195	-0.7407233088812292
-0.3209326826826826	-0.7380558610122376
-0.31813017017017	-0.735356789258515
-0.3153276576576576	-0.7326315938123152
-0.31252514514514496	-0.7298844674875655
-0.30972263263263256	-0.7271177105223383
-0.30692012012011993	-0.72433142138828
-0.30411760760760753	-0.7215234899725074
-0.3013150950950949	-0.7186899266403602
-0.2985125825825825	-0.7158255486180574
-0.2957100700700699	-0.7129249906549029
-0.2929075575575575	-0.7099839103539352
-0.29010504504504486	-0.7070001488260355
-0.28730253253253246	-0.7039745332794767
-0.28450002002001984	-0.7009110187522802
-0.28169750750750744	-0.6978159872095973
-0.2788949949949948	-0.6946967394564687
-0.2760924824824824	-0.6915594722319359
-0.2732899699699698	-0.6884072455480061
-0.2704874574574574	-0.685238530738294
-0.26768494494494477	-0.6820468373029978
-0.26488243243243237	-0.6788216519130998
-0.26207991991991975	-0.6755505522944552
-0.25927740740740735	-0.672221992735524
-0.2564748948948947	-0.6688280169215103
-0.2536723823823823	-0.6653661266899928
-0.2508698698698697	-0.6618397466927368
-0.2480673573573573	-0.6582571219727512
-0.24526484484484468	-0.6546289508452701
-0.24246233233233228	-0.6509654433993315
-0.23965981981981965	-0.6472736794856848
-0.23685730730730725	-0.6435560542166198
-0.23405479479479463	-0.639810264393234
-0.23125228228228223	-0.6360308078017114
-0.2284497697697696	-0.6322114904948102
-0.2256472572572572	-0.628348117233791
-0.22284474474474458	-0.6244404802965746
-0.22004223223223218	-0.6204929817144514
-0.21723971971971956	-0.6165136535738274
-0.21443720720720716	-0.6125118432082821
-0.21163469469469454	-0.6084952457699151
-0.20883218218218214	-0.6044671664610224
-0.2060296696696695	-0.6004248204449658
-0.2032271571571571	-0.5963591604114673
-0.2004246446446445	-0.5922562665753243
-0.1976221321321321	-0.5880998877077233
-0.19481961961961947	-0.5838744217010279
-0.19201710710710707	-0.5795675541766332
-0.18921459459459444	-0.5751719399938495
-0.18641208208208204	-0.5706856456181241
-0.18360956956956942	-0.5661114517145263
-0.18080705705705702	-0.5614554195876171
-0.1780045445445444	-0.556725261704159
-0.175202032032032	-0.5519289979753194
-0.17239951951951937	-0.5470741663657399
-0.16959700700700697	-0.5421675793462336
-0.16679449449449435	-0.5372153831095736
-0.16399198198198195	-0.5322230687499732
-0.16118946946946933	-0.5271951379451802
-0.15838695695695693	-0.52213431435076
-0.1555844444444443	-0.5170404415947414
-0.1527819319319319	-0.5119094239167857
-0.14997941941941928	-0.5067326628628543
-0.14717690690690688	-0.5014973801077153
-0.14437439439439426	-0.4961880035856331
-0.14157188188188186	-0.49078849254066814
-0.13876936936936923	-0.48528517746127997
-0.13596685685685683	-0.47966948502470497
-0.1331643443443442	-0.4739398717280294
-0.1303618318318318	-0.46810242356808085
-0.1275593193193192	-0.4621698640532128
-0.12475680680680679	-0.45615907956006213
-0.12195429429429416	-0.45008762889120163
-0.11915178178178176	-0.44396996427618907
-0.11634926926926914	-0.43781418889130386
-0.11354675675675674	-0.43162008421683506
-0.11074424424424412	-0.42537887567031873
-0.10794173173173172	-0.41907482303789173
-0.1051392192192191	-0.41268830724022054
-0.10233670670670669	-0.40619973150017386
-0.09953419419419407	-0.3995933482906859
-0.09673168168168167	-0.39286012006428617
-0.09392916916916905	-0.3859989342350265
-0.09112665665665665	-0.37901588240430495
-0.08832414414414402	-0.3719217940647754
-0.08552163163163162	-0.3647286684272907
-0.082719119119119	-0.357445952971942
-0.0799166066066066	-0.3500776807696703
-0.07711409409409398	-0.34262126571755
-0.07431158158158158	-0.3350683060761287
-0.07150906906906895	-0.3274071749321872
-0.06870655655655655	-0.31962664104076466
-0.06590404404404393	-0.3117194277228721
-0.06310153153153153	-0.30368459696271344
-0.06029901901901891	-0.29552796826435834
-0.057496506506506506	-0.28726036925601617
-0.054693993993993884	-0.2788941988940823
-0.05189148148148148	-0.27043935153598714
-0.04908896896896886	-0.2618998095692848
-0.04628645645645646	-0.2532720583791928
-0.04348394394394384	-0.2445459332471731
-0.040681431431431436	-0.2357077275808184
-0.037878918918918814	-0.22674462016707142
-0.03507640640640641	-0.21764897566627572
-0.03227389389389379	-0.20842102607710183
-0.02947138138138139	-0.19906890004261152
-0.026668868868868767	-0.1896058131396155
-0.023866356356356366	-0.18004520763285436
-0.021063843843843744	-0.17039541383812096
-0.018261331331331343	-0.16065571744024149
-0.01545881881881872	-0.15081541609053156
-0.01265630630630632	-0.14085658774495965
-0.009853793793793697	-0.13076011627992262
-0.007051281281281296	-0.12051339225733021
-0.004248768768768674	-0.11011740155395217
-0.001446256256256273	-0.0995908903454825
0.0013562562562563496	-0.08897000392440416
0.00415876876876875	-0.07830305731443338
0.006961281281281373	-0.0676415397183926
0.009763793793793774	-0.057029639282684196
0.012566306306306396	-0.04649512070890244
0.015368818818818797	-0.036044105178872944
0.01817133133133142	-0.02566125356597423
0.02097384384384382	-0.015315343820412896
0.023776356356356443	-0.004968713729895301
0.026578868868868843	0.005412030047064252
0.029381381381381466	0.015846935692799144
0.03218389389389387	0.026337609743679224
0.03498640640640649	0.03686722641498791
0.03778891891891911	0.04740526542936031
0.04059143143143151	0.05791528086253636
0.043393943943944135	0.06836326126740225
0.046196456456456536	0.07872417721815753
0.04899896896896916	0.08898507371225131
0.05180148148148156	0.09914427127943412
0.05460399399399418	0.10920748230110315
0.05740650650650658	0.11918252866763329
0.060209019019019205	0.12907460420259637
0.0630115315315316	0.13888362016286648
0.06581404404404423	0.1486042866745213
0.06861655655655663	0.1582285496525918
0.07141906906906925	0.16774918465806155
0.07422158158158165	0.17716301477343693
0.07702409409409428	0.1864724553842393
0.07982660660660668	0.19568477819164404
0.0826291191191193	0.20480936069948408
0.0854316316316317	0.2138539255861744
0.08823414414414432	0.2228211206328994
0.09103665665665672	0.23170663982487516
0.09383916916916935	0.2404995173356651
0.09664168168168175	0.24918446162485627
0.09944419419419437	0.2577454190024141
0.10224670670670677	0.266169201160114
0.10504921921921939	0.2744480861837745
0.10785173173173179	0.2825807515737605
0.11065424424424442	0.2905715303321047
0.11345675675675682	0.2984285491849512
0.11625926926926944	0.3061616018971138
0.11906178178178184	0.31378053772541425
0.12186429429429446	0.32129456138696005
0.12466680680680686	0.32871232511229914
0.12746931931931949	0.3360422733419697
0.13027183183183189	0.3432925617276943
0.1330743443443445	0.3504700819404174
0.1358768568568569	0.3575786031027282
0.13867936936936953	0.364616591691197
0.14148188188188193	0.3715756540554259
0.14428439439439456	0.3784405710786079
0.14708690690690696	0.3851915049996923
0.14988941941941958	0.39180825708007727
0.15269193193193198	0.39827567609642256
0.1554944444444446	0.4045887466867909
0.158296956956957	0.41075575563181754
0.16109946946946962	0.41679833398193467
0.16390198198198203	0.4227480120100141
0.16670449449449465	0.42863995175228975
0.16950700700700705	0.4345054096948326
0.17230951951951967	0.4403649339310713
0.17511203203203207	0.4462241547327126
0.1779145445445447	0.452073316288782
0.1807170570570571	0.4578906364542864
0.18351956956956972	0.4636485007406549
0.18632208208208212	0.4693207309995049
0.18912459459459474	0.4748889470206241
0.19192710710710714	0.4803464102368882
0.19472961961961976	0.4856985618398659
0.19753213213213217	0.49096046383876224
0.2003346446446448	0.49615220145631556
0.2031371571571572	0.5012937562314037
0.2059396696696698	0.5064008057822833
0.2087421821821822	0.5114824159130891
0.21154469469469483	0.5165408694829312
0.21434720720720724	0.5215731878750087
0.21714971971971986	0.5265734708035081
0.21995223223223226	0.5315351204630641
0.22275474474474488	0.5364522944845093
0.22555725725725728	0.5413203968020794
0.2283597697697699	0.5461358612945164
0.2311622822822823	0.5508957340907477
0.23396479479479493	0.5555975361453549
0.23676730730730733	0.5602396281495055
0.23956981981981995	0.5648219423843881
0.24237233233233235	0.5693466640986172
0.24517484484484497	0.5738183738661351
0.24797735735735738	0.5782433428509957
0.25077986986987	0.5826280335602025
0.2535823823823824	0.5869772449780825
0.256384894894895	0.5912925790282293
0.2591874074074074	0.5955718748826135
0.26198991991992004	0.5998099453330836
0.26479243243243245	0.6040004599916127
0.26759494494494507	0.6081383401158436
0.27039745745745747	0.6122217569361934
0.2731999699699701	0.6162528891731894
0.2760024824824825	0.6202370017410483
0.2788049949949951	0.6241800278663922
0.2816075075075075	0.6280854493097816
0.28441002002002014	0.6319516384553092
0.28721253253253254	0.6357707909130497
0.29001504504504516	0.6395301169821277
0.29281755755755756	0.6432152097298314
0.2956200700700702	0.6468147163705927
0.2984225825825826	0.6503248878973205
0.3012250950950952	0.653752479957642
0.3040276076076076	0.6571148886386249
0.30683012012012023	0.66043721530973
0.30963263263263263	0.6637469098759691
0.31243514514514525	0.6670674287299068
0.31523765765765766	0.670412697971177
0.3180401701701703	0.6737839696189412
0.3208426826826827	0.677169957997342
0.3236451951951953	0.6805501694290066
0.3264477077077077	0.683900404126438
0.3292502202202203	0.6871988112632589
0.3320527327327327	0.6904307972827747
0.33485524524524535	0.6935915301913081
0.33765775775775775	0.6966855839140681
0.34046027027027037	0.6997241511492873
0.34326278278278277	0.702720931323118
0.3460652952952954	0.7056880677952099
0.3488678078078078	0.7086333111532652
0.3516703203203204	0.7115590297976324
0.3544728328328328	0.7144629963616475
0.35727534534534544	0.717340300742676
0.36007785785785784	0.7201854692256654
0.36288037037037046	0.7229939708393535
0.36568288288288286	0.7257626916314488
0.3684853953953955	0.7284894743440036
0.3712879079079079	0.7311722419070225
0.3740904204204205	0.7338083845976491
0.3768929329329329	0.7363949385377864
0.37969544544544553	0.738929689533588
0.38249795795795793	0.7414128677750438
0.38530047047047056	0.7438487502095114
0.38810298298298296	0.7462464053048937
0.3909054954954956	0.7486190424493622
0.393708008008008	0.7509818888827093
0.3965105205205206	0.7533490444009106
0.3993130330330332	0.7557301647511462
0.4021155455455456	0.7581279503694817
0.40491805805805825	0.7605372188098317
0.40772057057057065	0.7629458833441558
0.4105230830830833	0.7653376024257118
0.4133255955955957	0.767695391620165
0.4161281081081083	0.7700052513759904
0.4189306206206207	0.7722589229142691
0.4217331331331333	0.774455198042714
0.4245356456456457	0.7765996517477766
0.42733815815815834	0.7787030825187491
0.43014067067067074	0.7807792059218435
0.43294318318318337	0.7828421955687113
0.43574569569569577	0.784904531197756
0.4385482082082084	0.7869753889060004
0.4413507207207208	0.7890596050664767
0.4441532332332334	0.7911571438220175
0.4469557457457458	0.7932630155061898
0.44975825825825844	0.7953676810352099
0.45256077077077084	0.7974580479829877
0.45536328328328346	0.7995191375939082
0.45816579579579586	0.8015363484750967
0.4609683083083085	0.8034980032722244
0.4637708208208209	0.8053976397086291
0.4665733333333335	0.8072354156236556
0.4693758458458459	0.8090181218504766
0.47217835835835853	0.810757639567859
0.47498087087087093	0.812468148626995
0.47778338338338355	0.8141628297444462
0.48058589589589595	0.8158510342499731
0.4833884084084086	0.8175368055601022
0.486190920920921	0.819219222535942
0.4889934334334336	0.8208944169820103
0.491795945945946	0.8225585071589199
0.4945984584584586	0.8242103155261095
0.497400970970971	0.8258527623661629
0.5002034834834836	0.827492271383066
0.503005995995996	0.8291362554364753
0.5058085085085087	0.8307895171989708
0.5086110210210211	0.8324509139864349
0.5114135335335337	0.8341116832838191
0.5142160460460461	0.8357563483532695
0.5170185585585587	0.8373662555396568
0.5198210710710711	0.8389248254867765
0.5226235835835837	0.8404228778591655
0.5254260960960961	0.8418621970233263
0.5282286086086088	0.8432559551696799
0.5310311211211212	0.8446255855895912
0.5338336336336338	0.8459948907945567
0.5366361461461462	0.8473831693205575
0.5394386586586588	0.8487995868377349
0.5422411711711712	0.85024071378614
0.5450436836836838	0.8516921683154604
0.5478461961961962	0.8531339474282034
0.5506487087087089	0.854547753793486
0.5534512212212213	0.8559238759321575
0.5562537337337339	0.8572652364305027
0.5590562462462463	0.8585870987164053
0.5618587587587589	0.8599123470360495
0.5646612712712713	0.8612637576074272
0.5674637837837839	0.8626557506836883
0.5702662962962963	0.8640883762802822
0.573068808808809	0.8655456306238465
0.5758713213213213	0.8669988270341725
0.578673833833834	0.8684141030873076
0.5814763463463464	0.8697617828328749
0.584278858858859	0.8710246879574792
0.5870813713713714	0.8722028185519263
0.589883883883884	0.8733129952683956
0.5926863963963964	0.8743836773688114
0.595488908908909	0.8754467010393819
0.5982914214214214	0.8765286097458771
0.6010939339339341	0.8776442729135504
0.6038964464464465	0.878794621339932
0.6066989589589589	0.8799688825150043
0.6095014714714717	0.8811501839165718
0.6123039839839841	0.8823223290820887
0.6151064964964965	0.8834752940503285
0.6179090090090089	0.8846076058877164
0.6207115215215218	0.8857250079460928
0.6235140340340342	0.8868362277038336
0.6263165465465466	0.887947729958928
0.629119059059059	0.8890596791894552
0.6319215715715718	0.8901648345116419
0.6347240840840842	0.8912509487011012
0.6375265965965966	0.8923058647023818
0.640329109109109	0.8933234064830176
0.6431316216216219	0.8943077531447319
0.6459341341341343	0.8952744264168684
0.6487366466466467	0.8962471678251611
0.651539159159159	0.8972514344385567
0.6543416716716719	0.8983064890573118
0.6571441841841843	0.8994186572532148
0.6599466966966967	0.9005780493126898
0.6627492092092091	0.9017599813347141
0.665551721721722	0.9029308314531096
0.6683542342342343	0.9040566389114483
0.6711567467467467	0.9051118745101505
0.6739592592592591	0.9060857697368709
0.676761771771772	0.9069843910646325
0.6795642842842844	0.9078280052946939
0.6823667967967968	0.9086447402296234
0.6851693093093092	0.9094626218332512
0.687971821821822	0.9103024286831152
0.6907743343343344	0.9111733655770691
0.6935768468468468	0.9120725115354089
0.6963793593593592	0.9129877292737777
0.6991818718718721	0.9139026727815585
0.7019843843843845	0.9148020344370054
0.7047868968968969	0.915675356311083
0.7075894094094093	0.916518468990777
0.7103919219219221	0.9173326035253575
0.7131944344344345	0.9181220696762062
0.7159969469469469	0.9188918029095726
0.7187994594594593	0.9196459323999996
0.7216019719719722	0.9203879105136183
0.7244044844844846	0.9211219415065364
0.727206996996997	0.9218547881438042
0.7300095095095094	0.922596788489797
0.7328120220220222	0.923361182612745
0.7356145345345346	0.9241615278304316
0.738417047047047	0.925007806160169
0.7412195595595594	0.9259024731325484
0.7440220720720723	0.926837901149582
0.7468245845845847	0.9277963345217701
0.7496270970970971	0.9287527000953917
0.7524296096096099	0.9296796744215636
0.7552321221221223	0.9305536299923015
0.7580346346346347	0.9313597482892002
0.7608371471471471	0.9320948189736568
0.76363965965966	0.9327669651464167
0.7664421721721724	0.9333924959539918
0.7692446846846848	0.9339909610920156
0.7720471971971972	0.9345799753594749
0.77484970970971	0.9351713430804944
0.7776522222222224	0.9357694787526589
0.7804547347347348	0.9363722983371283
0.7832572472472472	0.9369739421101988
0.7860597597597601	0.9375681630127313
0.7888622722722725	0.9381511349368215
0.7916647847847849	0.9387227954284563
0.7944672972972973	0.9392864718792392
0.7972698098098101	0.93984719631966
0.8000723223223225	0.9404095484511443
0.8028748348348349	0.9409759366966985
0.8056773473473473	0.9415459382218256
0.8084798598598602	0.9421168145213075
0.8112823723723726	0.9426848180145828
0.814084884884885	0.9432466117073128
0.8168873973973974	0.9438001479677108
0.8196899099099102	0.9443446676182946
0.8224924224224226	0.9448799390688545
0.825294934934935	0.9454052526216583
0.8280974474474474	0.9459188382119719
0.8308999599599602	0.9464182087432162
0.8337024724724726	0.9469015048285392
0.836504984984985	0.947369403997097
0.8393074974974974	0.9478267787021546
0.8421100100100103	0.9482832208007309
0.8449125225225227	0.9487518562767596
0.8477150350350351	0.9492464654728858
0.8505175475475475	0.9497775921826561
0.8533200600600603	0.9503488148906225
0.8561225725725727	0.9509544610722478
0.8589250850850851	0.9515796982798981
0.8617275975975975	0.9522032270366556
0.8645301101101104	0.9528019621922663
0.8673326226226228	0.9533564116825667
0.8701351351351352	0.9538551889436843
0.8729376476476476	0.9542973355524229
0.8757401601601604	0.9546918129661557
0.8785426726726728	0.9550544183026892
0.8813451851851852	0.9554031828841241
0.8841476976976976	0.9557537485155508
0.8869502102102105	0.9561161392610751
0.8897527227227229	0.9564937916505715
0.8925552352352353	0.9568848782920809
0.8953577477477477	0.9572851578145447
0.8981602602602605	0.9576910932448519
0.9009627727727729	0.9581019699614095
0.9037652852852853	0.9585202050747552
0.9065677977977977	0.9589497920586307
0.9093703103103106	0.9593935825489213
0.912172822822823	0.9598505870138208
0.9149753353353354	0.9603144984010235
0.9177778478478478	0.9607741995975827
0.9205803603603606	0.9612162714330441
0.923382872872873	0.9616287496063196
0.9261853853853854	0.9620048723778654
0.9289878978978978	0.9623455062371382
0.9317904104104107	0.9626593583807115
0.9345929229229231	0.962960832686479
0.9373954354354355	0.9632661909482534
0.9401979479479479	0.963589254278225
0.9430004604604607	0.9639380171041334
0.9458029729729731	0.964313203526564
0.9486054854854855	0.9647091023680296
0.9514079979979979	0.9651162274223478
0.9542105105105108	0.9655247482700892
0.9570130230230232	0.9659274358042333
0.9598155355355356	0.9663211265302629
0.962618048048048	0.9667063218793228
0.9654205605605608	0.9670852670442397
0.9682230730730732	0.9674594240626394
0.9710255855855856	0.967827456074947
0.973828098098098	0.9681846052456444
0.9766306106106108	0.9685237721413458
0.9794331231231233	0.9688379128107948
0.9822356356356357	0.9691228268350478
0.985038148148148	0.969379222743224
0.9878406606606609	0.9696131885772619
0.9906431731731733	0.9698347754892951
0.9934456856856857	0.9700551040909942
0.9962481981981981	0.9702829641325241
0.9990507107107109	0.9705220878505986
1.0018532232232233	0.9707700566604924
1.0046557357357357	0.9710192302671649
1.0074582482482481	0.9712593764023898
1.010260760760761	0.9714810885745682
1.0130632732732734	0.9716788225786153
1.0158657857857858	0.9718525490588441
1.0186682982982982	0.9720075412456632
1.021470810810811	0.9721524961586585
1.0242733233233234	0.9722967711398331
1.0270758358358358	0.9724477923977799
1.0298783483483482	0.9726095639334134
1.032680860860861	0.9727827319664106
1.0354833733733735	0.9729660288206136
1.0382858858858859	0.9731583751700101
1.0410883983983983	0.9733606688998899
1.0438909109109111	0.973576426652286
1.0466934234234235	0.9738109152581513
1.049495935935936	0.9740690319602237
1.0522984484484483	0.9743527239760146
1.0551009609609612	0.974658972475534
1.0579034734734736	0.9749792085737201
1.060705985985986	0.9753005329993096
1.0635084984984984	0.9756084589226506
1.0663110110110112	0.9758903317145509
1.0691135235235236	0.9761383123695383
1.071916036036036	0.9763509450400811
1.0747185485485484	0.9765328171465665
1.0775210610610613	0.9766924850071401
1.0803235735735737	0.9768394357905613
1.083126086086086	0.9769811698749686
1.0859285985985985	0.9771214043235885
1.0887311111111113	0.977259953061527
1.0915336236236237	0.9773942005811079
1.0943361361361361	0.9775214918000487
1.0971386486486485	0.9776414304923953
1.0999411611611614	0.9777571320101103
1.1027436736736738	0.9778748889273128
1.1055461861861862	0.9780023236641713
1.1083486986986986	0.9781456892945961
1.1111512112112114	0.9783073204193791
1.1139537237237238	0.9784842052553859
1.1167562362362362	0.978668261366175
1.119558748748749	0.9788482957267268
1.1223612612612615	0.9790130362051767
1.1251637737737739	0.9791542506045247
1.1279662862862863	0.9792689503096559
1.130768798798799	0.9793600065424304
1.1335713113113115	0.9794350594565324
1.136373823823824	0.979504169003807
1.1391763363363363	0.9795770387046243
1.1419788488488491	0.979660712878311
1.1447813613613615	0.9797583987418177
1.147583873873874	0.9798696087982249
1.1503863863863864	0.9799913381333112
1.1531888988988992	0.980119665746387
1.1559914114114116	0.9802511084251433
1.158793923923924	0.9803832602071529
1.1615964364364364	0.9805146165425174
1.1643989489489492	0.9806438485426168
1.1672014614614616	0.9807690076331618
1.170003973973974	0.9808871242045691
1.1728064864864864	0.9809944370041536
1.1756089989989993	0.9810871643332946
1.1784115115115117	0.9811624552466296
1.181214024024024	0.9812190648663133
1.1840165365365365	0.9812574277739519
1.1868190490490493	0.9812791006026307
1.1896215615615617	0.9812858736618072
1.1924240740740741	0.9812790544906038
1.1952265865865865	0.9812593943647027
1.1980290990990994	0.9812278525508753
1.2008316116116118	0.9811869745507376
1.2036341241241242	0.9811422773539558
1.2064366366366366	0.9811028690577428
1.2092391491491494	0.9810806902433631
1.2120416616616618	0.9810882303406183
1.2148441741741742	0.9811351909230001
1.2176466866866866	0.9812251031916646
1.2204491991991995	0.9813531276268322
1.2232517117117119	0.9815060381270335
1.2260542242242243	0.9816647514349696
1.2288567367367367	0.981808901994365
1.2316592492492495	0.9819221843732141
1.234461761761762	0.98199678961059
1.2372642742742743	0.9820354306605882
1.2400667867867867	0.9820501717199033
1.2428692992992996	0.9820583266678675
1.245671811811812	0.9820767144284331
1.2484743243243244	0.9821161807536389
1.2512768368368368	0.9821782672865949
1.2540793493493496	0.9822552042949624
1.256881861861862	0.9823332445163404
1.2596843743743744	0.9823981426846093
1.2624868868868868	0.9824407603027558
1.2652893993993997	0.9824606602717894
1.268091911911912	0.9824662284373374
1.2708944244244245	0.9824711101818506
1.2736969369369369	0.9824881469969741
1.2764994494494497	0.9825230312787153
1.279301961961962	0.9825701649325109
1.2821044744744745	0.9826125660208951
1.284906986986987	0.9826262999047196
1.2877094994994998	0.9825882740982536
1.2905120120120122	0.9824849083761202
1.2933145245245246	0.9823186706163386
1.296117037037037	0.9821099863440191
1.2989195495495498	0.9818934573883005
1.3017220620620622	0.9817092040709001
1.3045245745745746	0.9815918379682802
1.307327087087087	0.9815604813027416
1.3101295995995998	0.9816130313289035
1.3129321121121122	0.9817265644862906
1.3157346246246246	0.9818638071669539
1.318537137137137	0.9819836312388888
1.32133964964965	0.9820522397880858
1.3241421621621623	0.9820515429386985
1.3269446746746747	0.9819822463265142
1.329747187187187	0.9818610289368499
1.3325496996997	0.9817132182659296
1.3353522122122123	0.9815638572599718
1.3381547247247247	0.9814304684954
1.3409572372372371	0.9813200118222082
1.34375974974975	0.9812308024467853
1.3465622622622624	0.9811581510004062
1.3493647747747748	0.9811009637423889
1.3521672872872872	0.9810660952506762
1.3549697997998	0.981068085194803
1.3577723123123124	0.9811237640939832
1.3605748248248248	0.9812434130787444
1.3633773373373372	0.9814218765854418
1.36617984984985	0.9816335563960153
1.3689823623623625	0.9818342613606962
1.3717848748748749	0.9819706806815873
1.3745873873873873	0.98199549685584
1.3773898998999001	0.9818838122433686
1.3801924124124125	0.9816455060460332
1.382994924924925	0.9813288475131143
1.3857974374374373	0.9810130617117674
1.3885999499499502	0.9807908946802439
1.3914024624624626	0.9807454904955474
1.394204974974975	0.9809280079301899
1.3970074874874874	0.9813425558352776
1.39981	0.9819432202140281
1.39991	0.9832888947488334
1.3971102828053281	0.982634514430035
1.3943105656106556	0.9821400005447194
1.3915108484159835	0.9818394273700237
1.3887111312213114	0.9817170792715656
1.3859114140266393	0.9817170148039156
1.3831116968319672	0.9817631968520599
1.3803119796372951	0.9817836324264387
1.377512262442623	0.9817311260979017
1.374712545247951	0.9815946365030215
1.3719128280532784	0.9813984529915623
1.3691131108586063	0.9811903413413471
1.3663133936639342	0.9810231861313408
1.3635136764692621	0.980936424998883
1.36071395927459	0.980943237661955
1.357914242079918	0.9810272291463794
1.3551145248852459	0.9811490473689276
1.3523148076905733	0.9812601286778944
1.3495150904959012	0.9813186282140406
1.3467153733012291	0.9813022038669963
1.343915656106557	0.9812137106151525
1.341115938911885	0.9810784617889639
1.3383162217172129	0.9809345868178129
1.3355165045225408	0.9808201831181661
1.3327167873278687	0.9807617378526026
1.3299170701331962	0.9807675091251007
1.327117352938524	0.9808275754695979
1.324317635743852	0.980919845445209
1.3215179185491799	0.9810193302912475
1.3187182013545078	0.9811070868805762
1.3159184841598357	0.9811756789838779
1.3131187669651636	0.9812295397263255
1.310319049770491	0.9812806288151393
1.307519332575819	0.9813415086240296
1.304719615381147	0.9814187968251784
1.3019198981864748	0.9815096285734682
1.2991201809918027	0.9816024523129148
1.2963204637971306	0.9816817197512646
1.2935207466024585	0.981734491879998
1.2907210294077864	0.9817562445096569
1.287921312213114	0.9817534812527873
1.2851215950184418	0.9817420097039451
1.2823218778237697	0.9817414256962065
1.2795221606290976	0.9817678399944513
1.2767224434344255	0.9818276102210497
1.2739227262397534	0.981914532173326
1.2711230090450814	0.9820117073228487
1.2683232918504093	0.9820975877732998
1.2655235746557367	0.9821541330563688
1.2627238574610646	0.9821741692881005
1.2599241402663925	0.9821652346587484
1.2571244230717205	0.982148367495983
1.2543247058770484	0.9821520349826338
1.2515249886823763	0.9822030993467195
1.2487252714877042	0.9823177765291464
1.2459255542930316	0.9824955891389004
1.2431258370983596	0.9827183358012034
1.2403261199036875	0.9829544355071955
1.2375264027090154	0.9831672349896744
1.2347266855143433	0.9833245958754491
1.2319269683196712	0.9834067309482468
1.229127251124999	0.983409933679083
1.226327533930327	0.9833452867747774
1.2235278167356545	0.9832331308734499
1.2207280995409824	0.9830954371578654
1.2179283823463103	0.9829488027689678
1.2151286651516382	0.9828004066177436
1.212328947956966	0.982648093039167
1.209529230762294	0.9824842273724516
1.206729513567622	0.9823016349069369
1.2039297963729494	0.9820992518707535
1.2011300791782773	0.981885301077763
1.1983303619836052	0.9816767619215346
1.1955306447889331	0.9814952733321927
1.192730927594261	0.9813608950973012
1.189931210399589	0.9812859079818217
1.1871314932049168	0.9812708068981133
1.1843317760102448	0.9813038651662791
1.1815320588155722	0.9813644131093983
1.1787323416209001	0.9814287218656801
1.175932624426228	0.9814765450375322
1.173132907231556	0.9814962192358954
1.1703331900368839	0.9814867848525909
1.1675334728422118	0.9814566396552351
1.1647337556475397	0.9814194003892135
1.1619340384528671	0.9813885217062163
1.159134321258195	0.981372526819182
1.156334604063523	0.9813723699130912
1.1535348868688509	0.9813816293899623
1.1507351696741788	0.9813892339967049
1.1479354524795067	0.9813836017464462
1.1451357352848346	0.9813566911570111
1.1423360180901625	0.9813066209602044
1.13953630089549	0.981238110312262
1.1367365837008179	0.9811607841896761
1.1339368665061458	0.9810860874706545
1.1311371493114737	0.981023924414997
1.1283374321168016	0.9809800929611368
1.1255377149221295	0.9809551798819534
1.1227379977274574	0.9809450094446017
1.1199382805327853	0.9809422226298097
1.1171385633381128	0.980938286406468
1.1143388461434407	0.9809252612778483
1.1115391289487686	0.9808969303577266
1.1087394117540965	0.9808492618248981
1.1059396945594244	0.9807804634778128
1.1031399773647523	0.980690971050932
1.1003402601700802	0.9805835718097995
1.0975405429754077	0.9804635904116886
1.0947408257807356	0.9803388100707653
1.0919411085860635	0.9802187196161467
1.0891413913913914	0.9801128431277626
1.0863416741967193	0.9800282865888081
1.0835419570020473	0.9799670818247901
1.0807422398073752	0.9799242250255277
1.077942522612703	0.9798873248933829
1.0751428054180305	0.9798384248322887
1.0723430882233584	0.9797579166703649
1.0695433710286864	0.979629720145269
1.0667436538340143	0.9794463260700284
1.0639439366393422	0.9792121243144527
1.06114421944467	0.9789437726808938
1.058344502249998	0.9786671498200119
1.0555447850553255	0.9784114510594887
1.0527450678606534	0.9782019105520146
1.0499453506659813	0.9780531557228855
1.0471456334713092	0.9779651264148388
1.044345916276637	0.9779228153351452
1.041546199081965	0.977899999912038
1.038746481887293	0.977865969761027
1.0359467646926208	0.9777933731721077
1.0331470474979483	0.9776649884148318
1.0303473303032762	0.9774775706414567
1.027547613108604	0.9772418204146431
1.024747895913932	0.9769786786325646
1.02194817871926	0.9767132087511564
1.0191484615245878	0.9764679556773115
1.0163487443299157	0.9762576926084388
1.0135490271352436	0.9760869041258624
1.010749309940571	0.9759504149157368
1.007949592745899	0.975836579354115
1.005149875551227	0.975731720196011
1.0023501583565548	0.9756242617388452
0.9995504411618827	0.97550728828601
0.9967507239672107	0.9753789376257241
0.9939510067725386	0.9752408524222849
0.991151289577866	0.9750955714117306
0.9883515723831939	0.9749440300441465
0.9855518551885218	0.9747841825698248
0.9827521379938498	0.9746112417501502
0.9799524207991777	0.9744193680283721
0.9771527036045056	0.9742040786955106
0.9743529864098335	0.9739643908193043
0.9715532692151614	0.9737038404034402
0.9687535520204889	0.9734299702768849
0.9659538348258168	0.9731524700983964
0.9631541176311447	0.9728806567793278
0.9603544004364726	0.9726212142930408
0.9575546832418005	0.972376987139487
0.9547549660471284	0.9721471955951193
0.9519552488524563	0.9719288800295172
0.9491555316577838	0.9717189021365933
0.9463558144631117	0.9715156175216001
0.9435560972684396	0.9713194710445241
0.9407563800737675	0.9711322060397263
0.9379566628790954	0.9709549582016802
0.9351569456844233	0.9707860055139774
0.9323572284897512	0.9706191717486714
0.9295575112950791	0.9704437332012508
0.9267577941004066	0.9702461910778792
0.9239580769057345	0.9700136049864538
0.9211583597110624	0.9697375672242977
0.9183586425163903	0.9694175553794351
0.9155589253217182	0.9690624679312011
0.9127592081270461	0.9686896239903836
0.909959490932374	0.968321254970387
0.907159773737702	0.9679792988031997
0.9043600565430294	0.9676798738902385
0.9015603393483573	0.9674289727160448
0.8987606221536852	0.9672206132135286
0.8959609049590131	0.9670380060086003
0.8931611877643411	0.9668574435114569
0.890361470569669	0.9666538516818026
0.8875617533749969	0.9664064972052183
0.8847620361803243	0.966103340818013
0.8819623189856522	0.9657429614413673
0.8791626017909802	0.965333702998822
0.8763628845963081	0.9648904894031004
0.873563167401636	0.9644303750287908
0.8707634502069639	0.9639681722704911
0.8679637330122918	0.9635133623289638
0.8651640158176197	0.9630690150896932
0.8623642986229472	0.9626327843857674
0.8595645814282751	0.9621994160247986
0.856764864233603	0.961763795392022
0.8539651470389309	0.9613234787682984
0.8511654298442588	0.9608799007441768
0.8483657126495867	0.9604379318131424
0.8455659954549146	0.9600040137137229
0.8427662782602421	0.9595835526428094
0.83996656106557	0.9591784709114336
0.8371668438708979	0.9587857524448652
0.8343671266762258	0.9583975010012225
0.8315674094815537	0.958002567517723
0.8287676922868816	0.9575893352220539
0.8259679750922095	0.9571489110551747
0.8231682578975374	0.9566778482641389
0.8203685407028649	0.956179641595412
0.8175688235081928	0.9556645516753406
0.8147691063135207	0.955147738660072
0.8119693891188486	0.9546461059064787
0.8091696719241765	0.9541745697047874
0.8063699547295045	0.9537426106976035
0.8035702375348324	0.9533519013038159
0.8007705203401598	0.9529955623278471
0.7979708031454877	0.9526592395345987
0.7951710859508156	0.9523237884792065
0.7923713687561436	0.9519689998504932
0.7895716515614715	0.951577563501646
0.7867719343667994	0.9511384079702803
0.7839722171721273	0.9506486801452854
0.7811724999774552	0.9501139247207548
0.7783727827827827	0.9495464264122389
0.7755730655881106	0.9489621032240669
0.7727733483934385	0.9483766884847563
0.7699736311987664	0.9478021248111761
0.7671739140040943	0.9472440586865316
0.7643741968094222	0.9467010640720814
0.7615744796147501	0.9461657891229031
0.758774762420078	0.9456277138899047
0.7559750452254055	0.945076759525026
0.7531753280307334	0.9445067268946479
0.7503756108360613	0.9439175499215005
0.7475758936413892	0.9433156427496441
0.7447761764467171	0.9427121362166603
0.741976459252045	0.9421194056905824
0.7391767420573729	0.9415468208237181
0.7363770248627004	0.9409969405393561
0.7335773076680283	0.9404633336719296
0.7307775904733562	0.9399308184049587
0.7279778732786841	0.9393782730733029
0.725178156084012	0.9387834472054675
0.72237843888934	0.9381285985649059
0.7195787216946679	0.9374054784155099
0.7167790044999958	0.9366182838281301
0.7139792873053232	0.9357836817437168
0.7111795701106511	0.9349277614134055
0.708379852915979	0.934080586214536
0.705580135721307	0.9332696659975395
0.7027804185266349	0.9325139726392617
0.6999807013319628	0.9318199865966301
0.6971809841372907	0.9311807265594969
0.6943812669426181	0.9305779273279975
0.6915815497479461	0.9299867131405545
0.688781832553274	0.9293814918798536
0.6859821153586019	0.9287415376283965
0.6831823981639298	0.9280548954513964
0.6803826809692577	0.927319770752404
0.6775829637745856	0.9265432920977323
0.6747832465799135	0.9257382463757324
0.671983529385241	0.924918878075506
0.6691838121905689	0.9240969928154568
0.6663840949958968	0.9232793893164759
0.6635843778012247	0.9224671528563724
0.6607846606065526	0.9216567424820695
0.6579849434118805	0.9208422817794846
0.6551852262172084	0.9200181702428822
0.6523855090225363	0.919181139620024
0.6495857918278638	0.9183311592997769
0.6467860746331917	0.917471035743395
0.6439863574385196	0.9166049990816876
0.6411866402438475	0.9157368802919705
0.6383869230491754	0.9148685650737074
0.6355872058545033	0.9139992568375916
0.6327874886598313	0.9131257609190159
0.6299877714651587	0.9122436354819197
0.6271880542704866	0.9113487688580912
0.6243883370758145	0.9104388291414497
0.6215886198811424	0.9095141155233573
0.6187889026864704	0.9085775779769991
0.6159891854917983	0.9076340679740806
0.6131894682971262	0.9066891292324395
0.6103897511024541	0.9057477505421307
0.6075900339077815	0.9048134528505332
0.6047903167131095	0.9038879022857678
0.6019905995184374	0.9029710091324856
0.5991908823237653	0.9020612850064216
0.5963911651290932	0.9011561607006471
0.5935914479344209	0.9002520405060223
0.5907917307397488	0.8993440521032572
0.5879920135450767	0.8984256658206591
0.5851922963504046	0.8974885093031577
0.5823925791557323	0.8965227206773985
0.5795928619610602	0.8955180425883099
0.5767931447663881	0.8944655997380317
0.573993427571716	0.8933600121888167
0.5711937103770437	0.8922012833800577
0.5683939931823716	0.8909958538143664
0.5655942759876995	0.8897563643317056
0.5627945587930274	0.8884999942259881
0.5599948415983551	0.8872456363397616
0.557195124403683	0.8860105200173385
0.5543954072090109	0.8848070798333596
0.5515956900143388	0.8836408284237025
0.5487959728196665	0.8825097320292508
0.5459962556249944	0.8814051844152733
0.5431965384303223	0.8803142512726637
0.54039682123565	0.8792225413769184
0.5375971040409779	0.8781169449306712
0.5347973868463058	0.8769875903969674
0.5319976696516338	0.8758286627654053
0.5291979524569614	0.8746380969851909
0.5263982352622893	0.8734164882614002
0.5235985180676173	0.8721657446893858
0.5207988008729452	0.870887999313068
0.5179990836782729	0.8695851170490745
0.5151993664836008	0.8682588531148976
0.5123996492889287	0.8669114480659071
0.5095999320942566	0.8655462757132244
0.5068002148995843	0.8641681479369883
0.5040004977049122	0.8627830204431894
0.5012007805102401	0.8613970779215039
0.498401063315568	0.8600154174863857
0.4956013461208957	0.8586407097512534
0.4928016289262236	0.8572722441587666
0.4900019117315515	0.855905655857949
0.4872021945368792	0.8545334301644218
0.4844024773422071	0.8531460611973578
0.481602760147535	0.85173357789442
0.4788030429528629	0.8502870909849098
0.4760033257581906	0.8488000644015058
0.4732036085635185	0.847269139244576
0.4704038913688464	0.8456944794720123
0.4676041741741743	0.8440797094651729
0.464804456979502	0.8424315430945977
0.4620047397848299	0.8407591674284078
0.45920502259015783	0.8390733801127981
0.45640530539548574	0.837385440294688
0.4536055882008134	0.8357056204194823
0.45080587100614133	0.8340415497007743
0.44800615381146924	0.8323965883006588
0.44520643661679693	0.8307686014716527
0.44240671942212484	0.829149544474187
0.43960700222745275	0.8275261734058016
0.43680728503278066	0.8258819618481336
0.43400756783810834	0.8241999808651608
0.43120785064343625	0.8224661853816594
0.42840813344876416	0.8206723511122858
0.42560841625409207	0.818817905769325
0.42280869905941976	0.8169101217060513
0.42000898186474767	0.8149625379910438
0.4172092646700756	0.8129919493882767
0.4144095474754035	0.811014698707667
0.41160983028073117	0.8090432123232103
0.4088101130860591	0.8070836570421425
0.406010395891387	0.805135281505364
0.4032106786967149	0.8031915281788116
0.4004109615020426	0.8012425061331545
0.3976112443073705	0.7992780503045294
0.3948115271126984	0.7972904684221686
0.3920118099180261	0.7952762245972262
0.389212092723354	0.7932361748707628
0.3864123755286819	0.7911744333636674
0.3836126583340098	0.7890963594590554
0.3808129411393375	0.7870063896698951
0.3780132239446654	0.7849064276635325
0.3752135067499933	0.7827952686840101
0.37241378955532123	0.7806691594778568
0.3696140723606489	0.7785232114744928
0.3668143551659768	0.776353119100849
0.36401463797130473	0.7741565670693691
0.36121492077663264	0.7719338508940926
0.35841520358196033	0.769687524839757
0.35561548638728824	0.7674212260887807
0.35281576919261615	0.7651380900251886
0.35001605199794406	0.7628392862724196
0.34721633480327174	0.7605231415238529
0.34441661760859965	0.7581851072914474
0.34161690041392756	0.7558185573234038
0.33881718321925525	0.7534161539952755
0.33601746602458316	0.7509713805279714
0.33321774882991106	0.7484798295245396
0.330418031635239	0.7459399523868122
0.32761831444056666	0.7433531553759629
0.32481859724589457	0.7407233088812292
0.3220188800512225	0.7380558610122376
0.3192191628565504	0.735356789258515
0.3164194456618781	0.7326315938123152
0.313619728467206	0.7298844674875655
0.3108200112725339	0.7271177105223383
0.3080202940778618	0.72433142138828
0.3052205768831895	0.7215234899725074
0.3024208596885174	0.7186899266403602
0.2996211424938453	0.7158255486180574
0.2968214252991732	0.7129249906549029
0.2940217081045009	0.7099839103539352
0.2912219909098288	0.7070001488260355
0.2884222737151567	0.7039745332794767
0.2856225565204844	0.7009110187522802
0.2828228393258123	0.6978159872095973
0.2800231221311402	0.6946967394564687
0.27722340493646813	0.6915594722319359
0.2744236877417958	0.6884072455480061
0.2716239705471237	0.685238530738294
0.26882425335245164	0.6820468373029978
0.26602453615777955	0.6788216519130998
0.26322481896310723	0.6755505522944552
0.26042510176843514	0.672221992735524
0.25762538457376305	0.6688280169215103
0.25482566737909096	0.6653661266899928
0.25202595018441865	0.6618397466927368
0.24922623298974655	0.6582571219727512
0.24642651579507446	0.6546289508452701
0.24362679860040237	0.6509654433993315
0.24082708140573006	0.6472736794856848
0.23802736421105797	0.6435560542166198
0.23522764701638588	0.639810264393234
0.23242792982171356	0.6360308078017114
0.22962821262704147	0.6322114904948102
0.22682849543236938	0.628348117233791
0.2240287782376973	0.6244404802965746
0.22122906104302498	0.6204929817144514
0.21842934384835289	0.6165136535738274
0.2156296266536808	0.6125118432082821
0.2128299094590087	0.6084952457699151
0.2100301922643364	0.6044671664610224
0.2072304750696643	0.6004248204449658
0.2044307578749922	0.5963591604114673
0.20163104068032012	0.5922562665753243
0.1988313234856478	0.5880998877077233
0.1960316062909757	0.5838744217010279
0.19323188909630362	0.5795675541766332
0.19043217190163153	0.5751719399938495
0.18763245470695922	0.5706856456181241
0.18483273751228713	0.5661114517145263
0.18203302031761504	0.5614554195876171
0.17923330312294272	0.556725261704159
0.17643358592827063	0.5519289979753194
0.17363386873359854	0.5470741663657399
0.17083415153892645	0.5421675793462336
0.16803443434425414	0.5372153831095736
0.16523471714958204	0.5322230687499732
0.16243499995490995	0.5271951379451802
0.15963528276023786	0.52213431435076
0.15683556556556555	0.5170404415947414
0.15403584837089346	0.5119094239167857
0.15123613117622137	0.5067326628628543
0.14843641398154928	0.5014973801077153
0.14563669678687696	0.4961880035856331
0.14283697959220487	0.49078849254066814
0.14003726239753278	0.48528517746127997
0.13723754520286047	0.47966948502470497
0.13443782800818838	0.4739398717280294
0.13163811081351628	0.46810242356808085
0.1288383936188442	0.4621698640532128
0.12603867642417188	0.45615907956006213
0.12323895922949979	0.45008762889120163
0.1204392420348277	0.44396996427618907
0.11763952484015561	0.43781418889130386
0.1148398076454833	0.43162008421683506
0.1120400904508112	0.42537887567031873
0.10924037325613911	0.41907482303789173
0.10644065606146702	0.41268830724022054
0.10364093886679471	0.40619973150017386
0.10084122167212262	0.3995933482906859
0.09804150447745053	0.39286012006428617
0.09524178728277843	0.3859989342350265
0.09244207008810612	0.37901588240430495
0.08964235289343403	0.3719217940647754
0.08684263569876194	0.3647286684272907
0.08404291850408963	0.357445952971942
0.08124320130941753	0.3500776807696703
0.07844348411474544	0.34262126571755
0.07564376692007335	0.3350683060761287
0.07284404972540104	0.3274071749321872
0.07004433253072895	0.31962664104076466
0.06724461533605686	0.3117194277228721
0.06444489814138477	0.30368459696271344
0.06164518094671245	0.29552796826435834
0.05884546375204036	0.28726036925601617
0.05604574655736827	0.2788941988940823
0.05324602936269618	0.27043935153598714
0.050446312168023866	0.2618998095692848
0.047646594973351775	0.2532720583791928
0.044846877778679684	0.2445459332471731
0.04204716058400759	0.2357077275808184
0.03924744338933528	0.22674462016707142
0.03644772619466319	0.21764897566627572
0.0336480089999911	0.20842102607710183
0.030848291805318784	0.19906890004261152
0.028048574610646693	0.1896058131396155
0.0252488574159746	0.18004520763285436
0.02244914022130251	0.17039541383812096
0.019649423026630197	0.16065571744024149
0.016849705831958106	0.15081541609053156
0.014049988637286015	0.14085658774495965
0.011250271442613924	0.13076011627992262
0.00845055424794161	0.12051339225733021
0.00565083705326952	0.11011740155395217
0.0028511198585974284	0.0995908903454825
5.140266392533732e-05	0.08897000392440416
-0.002748314530746976	0.07830305731443338
-0.005548031725419067	0.0676415397183926
-0.008347748920091158	0.057029639282684196
-0.01114746611476325	0.04649512070890244
-0.013947183309435562	0.036044105178872944
-0.016746900504107654	0.02566125356597423
-0.019546617698779745	0.015315343820412896
-0.022346334893452058	0.004968713729895301
-0.02514605208812415	-0.005412030047064252
-0.02794576928279624	-0.015846935692799144
-0.03074548647746833	-0.026337609743679224
-0.033545203672140644	-0.03686722641498791
-0.036344920866812735	-0.04740526542936031
-0.03914463806148483	-0.05791528086253636
-0.04194435525615692	-0.06836326126740225
-0.04474407245082923	-0.07872417721815753
-0.04754378964550132	-0.08898507371225131
-0.05034350684017341	-0.09914427127943412
-0.053143224034845504	-0.10920748230110315
-0.05594294122951782	-0.11918252866763329
-0.05874265842418991	-0.12907460420259637
-0.061542375618862	-0.13888362016286648
-0.06434209281353409	-0.1486042866745213
-0.0671418100082064	-0.1582285496525918
-0.0699415272028785	-0.16774918465806155
-0.07274124439755059	-0.17716301477343693
-0.0755409615922229	-0.1864724553842393
-0.07834067878689499	-0.19568477819164404
-0.08114039598156708	-0.20480936069948408
-0.08394011317623917	-0.2138539255861744
-0.08673983037091149	-0.2228211206328994
-0.08953954756558358	-0.23170663982487516
-0.09233926476025567	-0.2404995173356651
-0.09513898195492776	-0.24918446162485627
-0.09793869914960007	-0.2577454190024141
-0.10073841634427216	-0.266169201160114
-0.10353813353894425	-0.2744480861837745
-0.10633785073361635	-0.2825807515737605
-0.10913756792828866	-0.2905715303321047
-0.11193728512296075	-0.2984285491849512
-0.11473700231763284	-0.3061616018971138
-0.11753671951230515	-0.31378053772541425
-0.12033643670697725	-0.32129456138696005
-0.12313615390164934	-0.32871232511229914
-0.12593587109632143	-0.3360422733419697
-0.12873558829099374	-0.3432925617276943
-0.13153530548566583	-0.3504700819404174
-0.13433502268033792	-0.3575786031027282
-0.13713473987501001	-0.364616591691197
-0.13993445706968233	-0.3715756540554259
-0.14273417426435442	-0.3784405710786079
-0.1455338914590265	-0.3851915049996923
-0.1483336086536986	-0.39180825708007727
-0.15113332584837091	-0.39827567609642256
-0.153933043043043	-0.4045887466867909
-0.1567327602377151	-0.41075575563181754
-0.1595324774323872	-0.41679833398193467
-0.1623321946270595	-0.4227480120100141
-0.1651319118217316	-0.42863995175228975
-0.16793162901640368	-0.4345054096948326
-0.170731346211076	-0.4403649339310713
-0.1735310634057481	-0.4462241547327126
-0.17633078060042018	-0.452073316288782
-0.17913049779509227	-0.4578906364542864
-0.18193021498976458	-0.4636485007406549
-0.18472993218443667	-0.4693207309995049
-0.18752964937910876	-0.4748889470206241
-0.19032936657378086	-0.4803464102368882
-0.19312908376845317	-0.4856985618398659
-0.19592880096312526	-0.49096046383876224
-0.19872851815779735	-0.49615220145631556
-0.20152823535246944	-0.5012937562314037
-0.20432795254714176	-0.5064008057822833
-0.20712766974181385	-0.5114824159130891
-0.20992738693648594	-0.5165408694829312
-0.21272710413115803	-0.5215731878750087
-0.21552682132583034	-0.5265734708035081
-0.21832653852050243	-0.5315351204630641
-0.22112625571517452	-0.5364522944845093
-0.22392597290984684	-0.5413203968020794
-0.22672569010451893	-0.5461358612945164
-0.22952540729919102	-0.5508957340907477
-0.2323251244938631	-0.5555975361453549
-0.23512484168853542	-0.5602396281495055
-0.23792455888320752	-0.5648219423843881
-0.2407242760778796	-0.5693466640986172
-0.2435239932725517	-0.5738183738661351
-0.246323710467224	-0.5782433428509957
-0.2491234276618961	-0.5826280335602025
-0.2519231448565682	-0.5869772449780825
-0.2547228620512403	-0.5912925790282293
-0.2575225792459126	-0.5955718748826135
-0.2603222964405847	-0.5998099453330836
-0.2631220136352568	-0.6040004599916127
-0.26592173082992887	-0.6081383401158436
-0.2687214480246012	-0.6122217569361934
-0.2715211652192733	-0.6162528891731894
-0.27432088241394537	-0.6202370017410483
-0.2771205996086177	-0.6241800278663922
-0.27992031680328977	-0.6280854493097816
-0.28272003399796186	-0.6319516384553092
-0.28551975119263395	-0.6357707909130497
-0.28831946838730627	-0.6395301169821277
-0.29111918558197836	-0.6432152097298314
-0.29391890277665045	-0.6468147163705927
-0.29671861997132254	-0.6503248878973205
-0.29951833716599485	-0.653752479957642
-0.30231805436066694	-0.6571148886386249
-0.30511777155533903	-0.66043721530973
-0.3079174887500111	-0.6637469098759691
-0.31071720594468344	-0.6670674287299068
-0.31351692313935553	-0.670412697971177
-0.3163166403340276	-0.6737839696189412
-0.3191163575286997	-0.677169957997342
-0.321916074723372	-0.6805501694290066
-0.3247157919180441	-0.683900404126438
-0.3275155091127162	-0.6871988112632589
-0.3303152263073885	-0.6904307972827747
-0.3331149435020606	-0.6935915301913081
-0.3359146606967327	-0.6966855839140681
-0.3387143778914048	-0.6997241511492873
-0.3415140950860771	-0.702720931323118
-0.3443138122807492	-0.7056880677952099
-0.3471135294754213	-0.7086333111532652
-0.3499132466700934	-0.7115590297976324
-0.3527129638647657	-0.7144629963616475
-0.3555126810594378	-0.717340300742676
-0.3583123982541099	-0.7201854692256654
-0.36111211544878197	-0.7229939708393535
-0.3639118326434543	-0.7257626916314488
-0.36671154983812637	-0.7284894743440036
-0.36951126703279846	-0.7311722419070225
-0.37231098422747055	-0.7338083845976491
-0.37511070142214287	-0.7363949385377864
-0.37791041861681496	-0.738929689533588
-0.38071013581148705	-0.7414128677750438
-0.38350985300615936	-0.7438487502095114
-0.38630957020083145	-0.7462464053048937
-0.38910928739550354	-0.7486190424493622
-0.39190900459017564	-0.7509818888827093
-0.39470872178484795	-0.7533490444009106
-0.39750843897952004	-0.7557301647511462
-0.40030815617419213	-0.7581279503694817
-0.40310787336886433	-0.7605372188098317
-0.4059075905635364	-0.7629458833441558
-0.4087073077582086	-0.7653376024257118
-0.4115070249528807	-0.767695391620165
-0.4143067421475529	-0.7700052513759904
-0.417106459342225	-0.7722589229142691
-0.4199061765368972	-0.774455198042714
-0.4227058937315693	-0.7765996517477766
-0.4255056109262415	-0.7787030825187491
-0.4283053281209137	-0.7807792059218435
-0.4311050453155858	-0.7828421955687113
-0.433904762510258	-0.784904531197756
-0.4367044797049301	-0.7869753889060004
-0.4395041968996023	-0.7890596050664767
-0.4423039140942744	-0.7911571438220175
-0.4451036312889466	-0.7932630155061898
-0.4479033484836187	-0.7953676810352099
-0.4507030656782909	-0.7974580479829877
-0.453502782872963	-0.7995191375939082
-0.4563025000676352	-0.8015363484750967
-0.45910221726230727	-0.8034980032722244
-0.46190193445697947	-0.8053976397086291
-0.46470165165165156	-0.8072354156236556
-0.46750136884632376	-0.8090181218504766
-0.47030108604099585	-0.810757639567859
-0.47310080323566805	-0.812468148626995
-0.47590052043034026	-0.8141628297444462
-0.47870023762501235	-0.8158510342499731
-0.48149995481968455	-0.8175368055601022
-0.48429967201435664	-0.819219222535942
-0.48709938920902884	-0.8208944169820103
-0.48989910640370093	-0.8225585071589199
-0.49269882359837314	-0.8242103155261095
-0.49549854079304523	-0.8258527623661629
-0.49829825798771743	-0.827492271383066
-0.5010979751823895	-0.8291362554364753
-0.5038976923770617	-0.8307895171989708
-0.5066974095717338	-0.8324509139864349
-0.509497126766406	-0.8341116832838191
-0.5122968439610781	-0.8357563483532695
-0.5150965611557503	-0.8373662555396568
-0.5178962783504224	-0.8389248254867765
-0.5206959955450946	-0.8404228778591655
-0.5234957127397667	-0.8418621970233263
-0.5262954299344389	-0.8432559551696799
-0.5290951471291111	-0.8446255855895912
-0.5318948643237832	-0.8459948907945567
-0.5346945815184554	-0.8473831693205575
-0.5374942987131275	-0.8487995868377349
-0.5402940159077997	-0.85024071378614
-0.5430937331024718	-0.8516921683154604
-0.545893450297144	-0.8531339474282034
-0.5486931674918161	-0.854547753793486
-0.5514928846864883	-0.8559238759321575
-0.5542926018811604	-0.8572652364305027
-0.5570923190758326	-0.8585870987164053
-0.5598920362705047	-0.8599123470360495
-0.5626917534651769	-0.8612637576074272
-0.565491470659849	-0.8626557506836883
-0.5682911878545212	-0.8640883762802822
-0.5710909050491932	-0.8655456306238465
-0.5738906222438654	-0.8669988270341725
-0.5766903394385375	-0.8684141030873076
-0.5794900566332097	-0.8697617828328749
-0.5822897738278819	-0.8710246879574792
-0.585089491022554	-0.8722028185519263
-0.5878892082172262	-0.8733129952683956
-0.5906889254118983	-0.8743836773688114
-0.5934886426065705	-0.8754467010393819
-0.5962883598012426	-0.8765286097458771
-0.5990880769959148	-0.8776442729135504
-0.6018877941905869	-0.878794621339932
-0.6046875113852591	-0.8799688825150043
-0.6074872285799312	-0.8811501839165718
-0.6102869457746034	-0.8823223290820887
-0.6130866629692755	-0.8834752940503285
-0.6158863801639477	-0.8846076058877164
-0.6186860973586198	-0.8857250079460928
-0.621485814553292	-0.8868362277038336
-0.6242855317479641	-0.887947729958928
-0.6270852489426363	-0.8890596791894552
-0.6298849661373085	-0.8901648345116419
-0.6326846833319806	-0.8912509487011012
-0.6354844005266528	-0.8923058647023818
-0.6382841177213249	-0.8933234064830176
-0.6410838349159971	-0.8943077531447319
-0.6438835521106692	-0.8952744264168684
-0.6466832693053414	-0.8962471678251611
-0.6494829865000135	-0.8972514344385567
-0.6522827036946857	-0.8983064890573118
-0.6550824208893578	-0.8994186572532148
-0.65788213808403	-0.9005780493126898
-0.660681855278702	-0.9017599813347141
-0.6634815724733742	-0.9029308314531096
-0.6662812896680463	-0.9040566389114483
-0.6690810068627185	-0.9051118745101505
-0.6718807240573906	-0.9060857697368709
-0.6746804412520628	-0.9069843910646325
-0.6774801584467349	-0.9078280052946939
-0.6802798756414071	-0.9086447402296234
-0.6830795928360793	-0.9094626218332512
-0.6858793100307514	-0.9103024286831152
-0.6886790272254236	-0.9111733655770691
-0.6914787444200957	-0.9120725115354089
-0.6942784616147679	-0.9129877292737777
-0.69707817880944	-0.9139026727815585
-0.6998778960041122	-0.9148020344370054
-0.7026776131987843	-0.915675356311083
-0.7054773303934565	-0.916518468990777
-0.7082770475881286	-0.9173326035253575
-0.7110767647828008	-0.9181220696762062
-0.7138764819774729	-0.9188918029095726
-0.7166761991721451	-0.9196459323999996
-0.7194759163668172	-0.9203879105136183
-0.7222756335614894	-0.9211219415065364
-0.7250753507561615	-0.9218547881438042
-0.7278750679508337	-0.922596788489797
-0.7306747851455058	-0.923361182612745
-0.733474502340178	-0.9241615278304316
-0.7362742195348502	-0.925007806160169
-0.7390739367295223	-0.9259024731325484
-0.7418736539241945	-0.926837901149582
-0.7446733711188666	-0.9277963345217701
-0.7474730883135388	-0.9287527000953917
-0.7502728055082108	-0.9296796744215636
-0.753072522702883	-0.9305536299923015
-0.7558722398975551	-0.9313597482892002
-0.7586719570922273	-0.9320948189736568
-0.7614716742868994	-0.9327669651464167
-0.7642713914815716	-0.9333924959539918
-0.7670711086762437	-0.9339909610920156
-0.7698708258709159	-0.9345799753594749
-0.772670543065588	-0.9351713430804944
-0.7754702602602602	-0.9357694787526589
-0.7782699774549323	-0.9363722983371283
-0.7810696946496045	-0.9369739421101988
-0.7838694118442767	-0.9375681630127313
-0.7866691290389488	-0.9381511349368215
-0.789468846233621	-0.9387227954284563
-0.7922685634282931	-0.9392864718792392
-0.7950682806229653	-0.93984719631966
-0.7978679978176374	-0.9404095484511443
-0.8006677150123096	-0.9409759366966985
-0.8034674322069817	-0.9415459382218256
-0.8062671494016539	-0.9421168145213075
-0.809066866596326	-0.9426848180145828
-0.8118665837909982	-0.9432466117073128
-0.8146663009856703	-0.9438001479677108
-0.8174660181803425	-0.9443446676182946
-0.8202657353750146	-0.9448799390688545
-0.8230654525696868	-0.9454052526216583
-0.8258651697643589	-0.9459188382119719
-0.8286648869590311	-0.9464182087432162
-0.8314646041537032	-0.9469015048285392
-0.8342643213483754	-0.947369403997097
-0.8370640385430476	-0.9478267787021546
-0.8398637557377197	-0.9482832208007309
-0.8426634729323919	-0.9487518562767596
-0.845463190127064	-0.9492464654728858
-0.8482629073217361	-0.9497775921826561
-0.8510626245164082	-0.9503488148906225
-0.8538623417110804	-0.9509544610722478
-0.8566620589057525	-0.9515796982798981
-0.8594617761004247	-0.9522032270366556
-0.8622614932950968	-0.9528019621922663
-0.865061210489769	-0.9533564116825667
-0.8678609276844411	-0.9538551889436843
-0.8706606448791133	-0.9542973355524229
-0.8734603620737854	-0.9546918129661557
-0.8762600792684576	-0.9550544183026892
-0.8790597964631297	-0.9554031828841241
-0.8818595136578019	-0.9557537485155508
-0.884659230852474	-0.9561161392610751
-0.8874589480471462	-0.9564937916505715
-0.8902586652418184	-0.9568848782920809
-0.8930583824364905	-0.9572851578145447
-0.8958580996311627	-0.9576910932448519
-0.8986578168258348	-0.9581019699614095
-0.9014575340205069	-0.9585202050747552
-0.9042572512151791	-0.9589497920586307
-0.9070569684098513	-0.9593935825489213
-0.9098566856045234	-0.9598505870138208
-0.9126564027991956	-0.9603144984010235
-0.9154561199938678	-0.9607741995975827
-0.9182558371885399	-0.9612162714330441
-0.921055554383212	-0.9616287496063196
-0.9238552715778842	-0.9620048723778654
-0.9266549887725564	-0.9623455062371382
-0.9294547059672285	-0.9626593583807115
-0.9322544231619005	-0.962960832686479
-0.9350541403565727	-0.9632661909482534
-0.937853857551245	-0.963589254278225
-0.940653574745917	-0.9639380171041334
-0.9434532919405891	-0.964313203526564
-0.9462530091352613	-0.9647091023680296
-0.9490527263299335	-0.9651162274223478
-0.9518524435246056	-0.9655247482700892
-0.9546521607192777	-0.9659274358042333
-0.9574518779139499	-0.9663211265302629
-0.9602515951086221	-0.9667063218793228
-0.9630513123032942	-0.9670852670442397
-0.9658510294979664	-0.9674594240626394
-0.9686507466926386	-0.967827456074947
-0.9714504638873107	-0.9681846052456444
-0.9742501810819828	-0.9685237721413458
-0.977049898276655	-0.9688379128107948
-0.9798496154713272	-0.9691228268350478
-0.9826493326659993	-0.969379222743224
-0.9854490498606714	-0.9696131885772619
-0.9882487670553436	-0.9698347754892951
-0.9910484842500158	-0.9700551040909942
-0.9938482014446879	-0.9702829641325241
-0.99664791863936	-0.9705220878505986
-0.9994476358340322	-0.9707700566604924
-1.0022473530287044	-0.9710192302671649
-1.0050470702233765	-0.9712593764023898
-1.0078467874180486	-0.9714810885745682
-1.0106465046127209	-0.9716788225786153
-1.013446221807393	-0.9718525490588441
-1.016245939002065	-0.9720075412456632
-1.0190456561967371	-0.9721524961586585
-1.0218453733914095	-0.9722967711398331
-1.0246450905860816	-0.9724477923977799
-1.0274448077807536	-0.9726095639334134
-1.030244524975426	-0.9727827319664106
-1.033044242170098	-0.9729660288206136
-1.0358439593647701	-0.9731583751700101
-1.0386436765594422	-0.9733606688998899
-1.0414433937541143	-0.973576426652286
-1.0442431109487866	-0.9738109152581513
-1.0470428281434587	-0.9740690319602237
-1.0498425453381308	-0.9743527239760146
-1.0526422625328031	-0.974658972475534
-1.0554419797274752	-0.9749792085737201
-1.0582416969221473	-0.9753005329993096
-1.0610414141168194	-0.9756084589226506
-1.0638411313114915	-0.9758903317145509
-1.0666408485061638	-0.9761383123695383
-1.069440565700836	-0.9763509450400811
-1.0722402828955082	-0.9765328171465665
-1.0750400000901803	-0.9766924850071401
-1.0778397172848524	-0.9768394357905613
-1.0806394344795245	-0.9769811698749686
-1.0834391516741966	-0.9771214043235885
-1.086238868868869	-0.977259953061527
-1.089038586063541	-0.9773942005811079
-1.091838303258213	-0.9775214918000487
-1.0946380204528854	-0.9776414304923953
-1.0974377376475575	-0.9777571320101103
-1.1002374548422296	-0.9778748889273128
-1.1030371720369017	-0.9780023236641713
-1.1058368892315737	-0.9781456892945961
-1.108636606426246	-0.9783073204193791
-1.1114363236209182	-0.9784842052553859
-1.1142360408155902	-0.978668261366175
-1.1170357580102626	-0.9788482957267268
-1.1198354752049346	-0.9790130362051767
-1.1226351923996067	-0.9791542506045247
-1.1254349095942788	-0.9792689503096559
-1.1282346267889511	-0.9793600065424304
-1.1310343439836232	-0.9794350594565324
-1.1338340611782953	-0.979504169003807
-1.1366337783729676	-0.9795770387046243
-1.1394334955676397	-0.979660712878311
-1.1422332127623118	-0.9797583987418177
-1.145032929956984	-0.9798696087982249
-1.147832647151656	-0.9799913381333112
-1.1506323643463283	-0.980119665746387
-1.1534320815410004	-0.9802511084251433
-1.1562317987356725	-0.9803832602071529
-1.1590315159303448	-0.9805146165425174
-1.161831233125017	-0.9806438485426168
-1.164630950319689	-0.9807690076331618
-1.167430667514361	-0.9808871242045691
-1.1702303847090334	-0.9809944370041536
-1.1730301019037055	-0.9810871643332946
-1.1758298190983776	-0.9811624552466296
-1.1786295362930497	-0.9812190648663133
-1.181429253487722	-0.9812574277739519
-1.184228970682394	-0.9812791006026307
-1.1870286878770662	-0.9812858736618072
-1.1898284050717383	-0.9812790544906038
-1.1926281222664106	-0.9812593943647027
-1.1954278394610827	-0.9812278525508753
-1.1982275566557548	-0.9811869745507376
-1.201027273850427	-0.9811422773539558
-1.2038269910450992	-0.9811028690577428
-1.2066267082397713	-0.9810806902433631
-1.2094264254344433	-0.9810882303406183
-1.2122261426291157	-0.9811351909230001
-1.2150258598237877	-0.9812251031916646
-1.2178255770184598	-0.9813531276268322
-1.220625294213132	-0.9815060381270335
-1.2234250114078042	-0.9816647514349696
-1.2262247286024763	-0.981808901994365
-1.2290244457971484	-0.9819221843732141
-1.2318241629918205	-0.98199678961059
-1.2346238801864928	-0.9820354306605882
-1.237423597381165	-0.9820501717199033
-1.240223314575837	-0.9820583266678675
-1.2430230317705093	-0.9820767144284331
-1.2458227489651814	-0.9821161807536389
-1.2486224661598535	-0.9821782672865949
-1.2514221833545256	-0.9822552042949624
-1.2542219005491977	-0.9823332445163404
-1.25702161774387	-0.9823981426846093
-1.259821334938542	-0.9824407603027558
-1.2626210521332142	-0.9824606602717894
-1.2654207693278865	-0.9824662284373374
-1.2682204865225586	-0.9824711101818506
-1.2710202037172307	-0.9824881469969741
-1.2738199209119028	-0.9825230312787153
-1.276619638106575	-0.9825701649325109
-1.2794193553012472	-0.9826125660208951
-1.2822190724959193	-0.9826262999047196
-1.2850187896905914	-0.9825882740982536
-1.2878185068852637	-0.9824849083761202
-1.2906182240799358	-0.9823186706163386
-1.2934179412746079	-0.9821099863440191
-1.29621765846928	-0.9818934573883005
-1.2990173756639523	-0.9817092040709001
-1.3018170928586243	-0.9815918379682802
-1.3046168100532964	-0.9815604813027416
-1.3074165272479688	-0.9816130313289035
-1.3102162444426408	-0.9817265644862906
-1.313015961637313	-0.9818638071669539
-1.315815678831985	-0.9819836312388888
-1.3186153960266573	-0.9820522397880858
-1.3214151132213294	-0.9820515429386985
-1.3242148304160015	-0.9819822463265142
-1.3270145476106736	-0.9818610289368499
-1.329814264805346	-0.9817132182659296
-1.332613982000018	-0.9815638572599718
-1.33541369919469	-0.9814304684954
-1.3382134163893622	-0.9813200118222082
-1.3410131335840345	-0.9812308024467853
-1.3438128507787066	-0.9811581510004062
-1.3466125679733787	-0.9811009637423889
-1.349412285168051	-0.9810660952506762
-1.352212002362723	-0.981068085194803
-1.3550117195573952	-0.9811237640939832
-1.3578114367520673	-0.9812434130787444
-1.3606111539467396	-0.9814218765854418
-1.3634108711414117	-0.9816335563960153
-1.3662105883360838	-0.9818342613606962
-1.3690103055307559	-0.9819706806815873
-1.3718100227254282	-0.98199549685584
-1.3746097399201003	-0.9818838122433686
-1.3774094571147724	-0.9816455060460332
-1.3802091743094445	-0.9813288475131143
[truncated: 6 more rows]
