# Supplementary material for: Isolation of a planar π-aromatic Bi5− ring in a cobalt-based inverse-sandwich-type complex
Source: Nat Chem. 2025 Jan 20;17(4):547–55. doi: 10.1038/s41557-024-01713-8 (PMC11964920; doi:10.1038/s41557-024-01713-8)
Supplement: Supplementary file 4 — Original magnetic data of compound 1 and origin file of Fig. 3. [file 41557_2024_1713_MOESM4_ESM.zip › sr_and_T_Symmetrized/16.csv]

comment	corrected Loops
temperature	0.3
sr	0.064
angle	0
trans	0
B	M
-1.3999	-0.984062849330073
-1.3970974874874873	-0.9834264107275841
-1.394294974974975	-0.9828492768097832
-1.3914924624624623	-0.9823938636362901
-1.3886899499499499	-0.9820960134392787
-1.3858874374374373	-0.9819579132631191
-1.3830849249249249	-0.9819499191509922
-1.3802824124124122	-0.9820206923618644
-1.3774798998998998	-0.9821126019199935
-1.3746773873873872	-0.9821777721524012
-1.3718748748748748	-0.9821900295390606
-1.3690723623623622	-0.9821493551288614
-1.3662698498498498	-0.9820778571454285
-1.3634673373373372	-0.9820089662987019
-1.3606648248248248	-0.9819736581784513
-1.3578623123123121	-0.9819883482015154
-1.3550597997997997	-0.9820484253504063
-1.3522572872872871	-0.9821294317816891
-1.3494547747747747	-0.9821953156939398
-1.346652262262262	-0.9822108422647565
-1.3438497497497497	-0.9821539117525429
-1.341047237237237	-0.9820236315969468
-1.3382447247247247	-0.9818414652461844
-1.335442212212212	-0.9816451212328012
-1.3326396996996996	-0.9814772578367486
-1.329837187187187	-0.981372756676625
-1.3270346746746746	-0.9813487169737193
-1.324232162162162	-0.9814003334505401
-1.3214296496496496	-0.9815038042447246
-1.318627137137137	-0.9816250679199623
-1.3158246246246246	-0.9817312841730812
-1.313022112112112	-0.9818011715554706
-1.3102195995995995	-0.9818308387059538
-1.307417087087087	-0.9818333818820064
-1.3046145745745745	-0.9818326885690705
-1.301812062062062	-0.9818538370028917
-1.2990095495495495	-0.9819135591928573
-1.2962070370370369	-0.9820140977774099
-1.2934045245245245	-0.9821425136790496
-1.2906020120120119	-0.9822755554780256
-1.2877994994994995	-0.9823882635610313
-1.2849969869869868	-0.9824632138102802
-1.2821944744744744	-0.9824971245011265
-1.2793919619619618	-0.9825024944821402
-1.2765894494494494	-0.9825036665408737
-1.2737869369369368	-0.9825286173314104
-1.2709844244244244	-0.9825992184338419
-1.2681819119119118	-0.9827232187000303
-1.2653793993993994	-0.9828906187671536
-1.2625768868868867	-0.9830756619185008
-1.2597743743743743	-0.9832438483402623
-1.2569718618618617	-0.9833617935854198
-1.2541693493493493	-0.9834068996979425
-1.2513668368368367	-0.9833739328452362
-1.2485643243243243	-0.9832766221765359
-1.2457618118118117	-0.9831439468090206
-1.2429592992992993	-0.9830123498492598
-1.2401567867867866	-0.9829162258463493
-1.2373542742742742	-0.9828793674889957
-1.2345517617617616	-0.9829095889321411
-1.2317492492492492	-0.9829976808978268
-1.2289467367367366	-0.9831205723701167
-1.2261442242242242	-0.9832474765199006
-1.2233417117117116	-0.9833471807330959
-1.2205391991991992	-0.9833946123700192
-1.2177366866866866	-0.9833752872961601
-1.2149341741741742	-0.9832870022922684
-1.2121316616616615	-0.9831388965704839
-1.2093291491491491	-0.9829485652952491
-1.2065266366366365	-0.9827381565534566
-1.203724124124124	-0.9825303439599524
-1.2009216116116115	-0.9823448480189327
-1.198119099099099	-0.9821959121602303
-1.1953165865865865	-0.9820909200305334
-1.192514074074074	-0.9820301981050121
-1.1897115615615614	-0.9820079503310419
-1.186909049049049	-0.9820141635099894
-1.1841065365365364	-0.9820371693262705
-1.181304024024024	-0.9820663701058798
-1.1785015115115114	-0.9820945024759762
-1.175698998998999	-0.9821188191398578
-1.1728964864864864	-0.9821407778329805
-1.170093973973974	-0.9821642281542251
-1.1672914614614613	-0.9821925811983434
-1.164488948948949	-0.9822258672947455
-1.1616864364364363	-0.9822587594835233
-1.158883923923924	-0.9822804545113515
-1.1560814114114113	-0.9822767688758722
-1.153278898898899	-0.9822340688163371
-1.1504763863863863	-0.9821439507433041
-1.1476738738738739	-0.982007179510958
-1.1448713613613613	-0.9818354547792747
-1.1420688488488488	-0.9816501364490973
-1.1392663363363362	-0.9814779689046412
-1.1364638238238238	-0.9813448153297387
-1.1336613113113112	-0.9812691203343762
-1.1308587987987986	-0.9812570065724779
-1.1280562862862862	-0.9813004908398062
-1.1252537737737738	-0.9813793947462641
-1.1224512612612612	-0.9814664137524061
-1.1196487487487485	-0.9815338608141799
-1.1168462362362361	-0.9815601309739947
-1.1140437237237237	-0.9815340932913419
-1.111241211211211	-0.981456342514429
-1.1084386986986985	-0.9813372766901705
-1.105636186186186	-0.9811929483122483
-1.1028336736736737	-0.9810402326444341
-1.100031161161161	-0.9808928810138045
-1.0972286486486484	-0.9807595043900872
-1.094426136136136	-0.9806436874019273
-1.0916236236236236	-0.9805456008897815
-1.088821111111111	-0.980463981414476
-1.0860185985985984	-0.9803973598176092
-1.083216086086086	-0.9803439218852135
-1.0804135735735736	-0.98030015013005
-1.077611061061061	-0.9802590955524684
-1.0748085485485483	-0.9802094532280827
-1.072006036036036	-0.9801364044808681
-1.0692035235235235	-0.980024497677874
-1.066401011011011	-0.979861929673846
-1.0635984984984983	-0.9796448297734249
-1.060795985985986	-0.979379873236374
-1.0579934734734735	-0.9790839273200178
-1.0551909609609609	-0.9787803781113726
-1.0523884484484483	-0.9784929872364271
-1.0495859359359359	-0.978239143585355
-1.0467834234234235	-0.978024800008064
-1.0439809109109108	-0.9778430033827141
-1.0411783983983982	-0.9776768093767984
-1.0383758858858858	-0.9775058704842596
-1.0355733733733734	-0.977314615268831
-1.0327708608608608	-0.9770992042071945
-1.0299683483483482	-0.9768706622032537
-1.0271658358358358	-0.9766527384767543
-1.0243633233233234	-0.9764747856165672
-1.0215608108108107	-0.9763617069057541
-1.0187582982982981	-0.9763241836092655
-1.0159557857857857	-0.9763525273293074
-1.0131532732732733	-0.9764165083734409
-1.0103507607607607	-0.9764716744695547
-1.007548248248248	-0.9764705790174778
-1.0047457357357357	-0.9763756760959479
-1.0019432232232233	-0.9761699768359613
-0.9991407107107106	-0.9758621437460531
-0.9963381981981981	-0.975484361154662
-0.9935356856856856	-0.9750835353609815
-0.9907331731731731	-0.9747084335077623
-0.9879306606606606	-0.974396601395441
-0.9851281481481481	-0.9741649145680991
-0.9823256356356356	-0.9740064223523957
-0.9795231231231231	-0.9738941446305778
-0.9767206106106106	-0.9737903355717625
-0.973918098098098	-0.9736581295126122
-0.9711155855855855	-0.9734719257713269
-0.968313073073073	-0.9732234883243187
-0.9655105605605605	-0.972922278066048
-0.962708048048048	-0.9725904518402502
-0.9599055355355355	-0.9722546074749882
-0.957103023023023	-0.9719372048758766
-0.9543005105105105	-0.971650421245885
-0.951497997997998	-0.9713941324615303
-0.9486954854854854	-0.9711581760664045
-0.9458929729729728	-0.9709276009190548
-0.9430904604604604	-0.9706887339624889
-0.9402879479479478	-0.9704338519329053
-0.9374854354354354	-0.970162981694181
-0.9346829229229228	-0.9698825422914339
-0.9318804104104104	-0.9696017210607535
-0.9290778978978977	-0.9693282184469412
-0.9262753853853853	-0.9690650645965315
-0.9234728728728727	-0.9688096335160865
-0.9206703603603603	-0.9685550247307222
-0.9178678478478477	-0.9682930402594878
-0.9150653353353353	-0.9680174187887159
-0.9122628228228227	-0.9677259951660775
-0.9094603103103103	-0.9674209940562293
-0.9066577977977976	-0.9671074955521027
-0.9038552852852852	-0.9667908778042045
-0.9010527727727726	-0.9664744355398556
-0.8982502602602602	-0.9661582429730093
-0.8954477477477477	-0.9658397419585771
-0.8926452352352352	-0.9655157451820637
-0.8898427227227227	-0.965184885830646
-0.8870402102102102	-0.9648493012079894
-0.8842376976976977	-0.9645146205632693
-0.8814351851851852	-0.9641880328851147
-0.8786326726726726	-0.9638750568877812
-0.8758301601601601	-0.9635762741993821
-0.8730276476476476	-0.9632854413342022
-0.8702251351351351	-0.9629899753765743
-0.8674226226226226	-0.9626739493119503
-0.8646201101101101	-0.9623227538599044
-0.8618175975975975	-0.9619278639083224
-0.859015085085085	-0.9614899847809195
-0.8562125725725724	-0.9610193389324444
-0.8534100600600599	-0.9605328332140661
-0.8506075475475474	-0.9600489707803628
-0.8478050350350349	-0.9595822218100395
-0.8450025225225224	-0.9591388141389756
-0.8422000100100099	-0.9587154360494883
-0.8393974974974974	-0.9583013120186987
-0.8365949849849849	-0.9578828868884819
-0.8337924724724723	-0.9574493858526716
-0.8309899599599598	-0.9569971731522589
-0.8281874474474473	-0.956531253427332
-0.8253849349349348	-0.9560633056589805
-0.8225824224224223	-0.9556069336299187
-0.8197799099099098	-0.9551718814836206
-0.8169773973973973	-0.9547593966825803
-0.8141748848848848	-0.9543605510389035
-0.8113723723723723	-0.9539582757432565
-0.8085698598598597	-0.9535325073847254
-0.8057673473473472	-0.9530666780227197
-0.8029648348348347	-0.9525532491232482
-0.8001623223223222	-0.9519962954214889
-0.7973598098098097	-0.9514101907930104
-0.7945572972972972	-0.9508148575921775
-0.7917547847847847	-0.9502292960119894
-0.7889522722722722	-0.9496657423557917
-0.7861497597597596	-0.9491265706908052
-0.7833472472472471	-0.948605026394294
-0.7805447347347346	-0.9480894345366009
-0.7777422222222221	-0.9475691961231163
-0.7749397097097096	-0.9470401729160152
-0.7721371971971971	-0.9465072477604497
-0.7693346846846846	-0.945982882759572
-0.7665321721721721	-0.9454820144020957
-0.7637296596596596	-0.9450150665344068
-0.760927147147147	-0.9445816867740738
-0.7581246346346345	-0.9441676930562262
-0.755322122122122	-0.9437466691483967
-0.7525196096096095	-0.9432860290190426
-0.749717097097097	-0.9427557563967341
-0.7469145845845845	-0.9421370054093978
-0.744112072072072	-0.9414277043911312
-0.7413095595595595	-0.9406432730211205
-0.738507047047047	-0.9398122110542941
-0.7357045345345344	-0.938968061569228
-0.7329020220220219	-0.9381404673348774
-0.7300995095095094	-0.9373482858725977
-0.7272969969969969	-0.9365969162412036
-0.7244944844844844	-0.9358804138705967
-0.7216919719719719	-0.9351872065027987
-0.7188894594594594	-0.9345069251405125
-0.7160869469469469	-0.9338355135971379
-0.7132844344344343	-0.9331765161398786
-0.7104819219219218	-0.9325379985284781
-0.7076794094094093	-0.9319263553107484
-0.7048768968968968	-0.931339614144304
-0.7020743843843843	-0.930763232512855
-0.6992718718718718	-0.9301706094881275
-0.6964693593593593	-0.9295288485487077
-0.6936668468468468	-0.9288083001606784
-0.6908643343343343	-0.9279928201031606
-0.6880618218218217	-0.9270871133662234
-0.6852593093093092	-0.9261182551288458
-0.6824567967967967	-0.925130294149143
-0.6796542842842842	-0.9241731532944473
-0.6768517717717717	-0.9232890512081466
-0.6740492592592592	-0.9225006615027749
-0.6712467467467467	-0.9218048199964936
-0.6684442342342342	-0.9211738832602339
-0.6656417217217216	-0.9205643849032007
-0.6628392092092091	-0.9199302522392362
-0.6600366966966966	-0.9192363467375325
-0.6572341841841841	-0.918467995436278
-0.6544316716716716	-0.917633530022022
-0.6516291591591591	-0.9167591939076938
-0.6488266466466466	-0.9158783223983277
-0.6460241341341341	-0.915018584697776
-0.6432216216216216	-0.9141916642372369
-0.640419109109109	-0.9133888559709806
-0.6376165965965965	-0.9125839948462444
-0.634814084084084	-0.9117426134601371
-0.6320115715715715	-0.9108341209073052
-0.629209059059059	-0.9098428104144141
-0.6264065465465465	-0.9087739587262171
-0.623604034034034	-0.9076529961945368
-0.6208015215215215	-0.9065180957287311
-0.617999009009009	-0.9054087316110091
-0.6151964964964964	-0.9043540497414795
-0.6123939839839839	-0.9033648521108024
-0.6095914714714714	-0.9024316784286769
-0.6067889589589589	-0.9015293527416902
-0.6039864464464464	-0.9006261974020047
-0.6011839339339339	-0.8996946405248121
-0.5983814214214214	-0.8987196349443024
-0.5955789089089089	-0.8977022268582822
-0.5927763963963963	-0.8966573949952705
-0.5899738838838838	-0.8956072759206553
-0.5871713713713713	-0.8945723999350947
-0.5843688588588588	-0.8935640848770188
-0.5815663463463463	-0.8925805379813028
-0.5787638338338338	-0.8916077637684128
-0.5759613213213213	-0.8906246234139348
-0.5731588088088088	-0.8896099741071707
-0.5703562962962963	-0.8885492227664173
-0.5675537837837837	-0.8874380270931979
-0.5647512712712712	-0.8862820724546653
-0.5619487587587587	-0.8850933689678249
-0.5591462462462462	-0.883884776246487
-0.5563437337337337	-0.8826650168443427
-0.5535412212212212	-0.8814361070677419
-0.5507387087087087	-0.880194075545384
-0.5479361961961962	-0.8789324828511114
-0.5451336836836836	-0.8776471276318261
-0.5423311711711711	-0.8763398553978256
-0.5395286586586586	-0.87501974710116
-0.5367261461461461	-0.873701009838127
-0.5339236336336336	-0.8723982167514646
-0.5311211211211211	-0.8711206385819019
-0.5283186086086086	-0.8698678537433782
-0.5255160960960961	-0.8686284402208821
-0.5227135835835836	-0.8673824737793396
-0.519911071071071	-0.8661071757076885
-0.5171085585585585	-0.8647838769308003
-0.514306046046046	-0.8634039288141799
-0.5115035335335335	-0.8619714976530437
-0.508701021021021	-0.8605022273513174
-0.5058985085085085	-0.8590181730219948
-0.503095995995996	-0.8575406939528886
-0.5002934834834833	-0.8560836930302549
-0.49749097097097084	-0.8546494579219001
-0.4946884584584583	-0.8532284496979676
-0.4918859459459458	-0.851803023342085
-0.4890834334334333	-0.8503537318154036
-0.4862809209209208	-0.8488660222498742
-0.4834784084084083	-0.847335059505167
-0.48067589589589577	-0.8457671131542688
-0.47787338338338325	-0.8441771536555311
-0.47507087087087074	-0.8425835884440482
-0.47226835835835823	-0.8410019851871221
-0.4694658458458457	-0.8394398800180631
-0.4666633333333332	-0.8378943007172852
-0.4638608208208207	-0.8363526486665274
-0.4610583083083082	-0.8347964487049206
-0.4582557957957957	-0.8332065920895476
-0.45545328328328316	-0.8315683494687705
-0.45265077077077065	-0.8298746931011225
-0.44984825825825814	-0.8281271916762938
-0.4470457457457456	-0.8263346234743153
-0.4442432332332331	-0.8245101587304744
-0.4414407207207206	-0.8226682506139673
-0.4386382082082081	-0.8208221878518144
-0.4358356956956956	-0.8189827344064736
-0.43303318318318307	-0.8171576740316009
-0.43023067067067056	-0.8153516666383464
-0.42742815815815804	-0.8135657864418468
-0.42462564564564553	-0.811796454761856
-0.421823133133133	-0.8100340367820351
-0.4190206206206205	-0.8082618727746707
-0.416218108108108	-0.806456701889211
-0.4134155955955955	-0.8045911734159574
-0.410613083083083	-0.8026384750022927
-0.40781057057057046	-0.8005782652496878
-0.40500805805805795	-0.7984024019498972
-0.40220554554554544	-0.7961187037864166
-0.39940303303303293	-0.7937513254655484
-0.3966005205205205	-0.7913372043404332
-0.3937980080080079	-0.7889191880061289
-0.3909954954954955	-0.7865374976121857
-0.3881929829829829	-0.78422175752878
-0.3853904704704705	-0.7819857132296385
-0.38258795795795786	-0.7798259802603651
-0.37978544544544546	-0.7777249629360188
-0.37698293293293283	-0.7756568456744319
-0.37418042042042043	-0.7735946991155916
-0.3713779079079078	-0.7715165351237301
-0.3685753953953954	-0.7694086420778474
-0.3657728828828828	-0.7672655457085663
-0.3629703703703704	-0.7650871099803203
-0.36016785785785776	-0.7628742130857393
-0.35736534534534536	-0.7606248012785146
-0.35456283283283274	-0.7583318382119664
-0.35176032032032034	-0.7559838636249315
-0.3489578078078077	-0.7535678650608
-0.3461552952952953	-0.7510733224484286
-0.3433527827827827	-0.7484959036627747
-0.3405502702702703	-0.7458394835635502
-0.33774775775775767	-0.743115826294584
-0.33494524524524527	-0.7403421367602827
-0.33214273273273265	-0.737537416152245
-0.32934022022022025	-0.7347188796864552
-0.3265377077077076	-0.7318995122220509
-0.323735195195195	-0.7290872516681027
-0.3209326826826826	-0.7262855613326507
-0.31813017017017	-0.7234945925935046
-0.3153276576576576	-0.7207119859456008
-0.31252514514514496	-0.7179326774417869
-0.30972263263263256	-0.7151477331827041
-0.30692012012011993	-0.712342940094141
-0.30411760760760753	-0.7094983114310399
-0.3013150950950949	-0.7065895887419067
-0.2985125825825825	-0.7035922018383186
-0.2957100700700699	-0.7004871722492294
-0.2929075575575575	-0.6972674682989637
-0.29010504504504486	-0.6939427371365906
-0.28730253253253246	-0.6905404378632434
-0.28450002002001984	-0.6871022400449289
-0.28169750750750744	-0.6836759241324998
-0.2788949949949948	-0.6803045015215049
-0.2760924824824824	-0.6770153615080052
-0.2732899699699698	-0.6738125442703712
-0.2704874574574574	-0.6706745700867773
-0.26768494494494477	-0.6675587753740065
-0.26488243243243237	-0.6644112440866581
-0.26207991991991975	-0.6611797530340011
-0.25927740740740735	-0.6578262061523033
-0.2564748948948947	-0.65433513189376
-0.2536723823823823	-0.6507159485377085
-0.2508698698698697	-0.6469985240669319
-0.2480673573573573	-0.6432235079905464
-0.24526484484484468	-0.6394303891333937
-0.24246233233233228	-0.6356467871187688
-0.23965981981981965	-0.6318819648934526
-0.23685730730730725	-0.6281261463773483
-0.23405479479479463	-0.624355402672685
-0.23125228228228223	-0.6205402154628368
-0.2284497697697696	-0.6166548465868392
-0.2256472572572572	-0.6126846114230216
-0.22284474474474458	-0.6086290278323371
-0.22004223223223218	-0.6045002601908862
-0.21723971971971956	-0.6003178000588966
-0.21443720720720716	-0.5961014262633207
-0.21163469469469454	-0.5918648401412879
-0.20883218218218214	-0.5876119162736017
-0.2060296696696695	-0.5833364577561078
-0.2032271571571571	-0.5790250960917952
-0.2004246446446445	-0.5746619672592144
-0.1976221321321321	-0.5702333534549584
-0.19481961961961947	-0.5657307125159752
-0.19201710710710707	-0.5611512890938256
-0.18921459459459444	-0.5564964958744881
-0.18641208208208204	-0.5517690914710358
-0.18360956956956942	-0.5469705630442614
-0.18080705705705702	-0.542099926813157
-0.1780045445445444	-0.537154486476629
-0.175202032032032	-0.5321322106967569
-0.17239951951951937	-0.527034649034372
-0.16959700700700697	-0.5218689878242236
-0.16679449449449435	-0.5166480807679167
-0.16399198198198195	-0.5113879972026023
-0.16118946946946933	-0.5061035631560511
-0.15838695695695693	-0.5008031913484421
-0.1555844444444443	-0.49548470588580046
-0.1527819319319319	-0.4901337051356526
-0.14997941941941928	-0.4847253072693319
-0.14717690690690688	-0.4792291053697905
-0.14437439439439426	-0.47361614961670706
-0.14157188188188186	-0.46786609845657223
-0.13876936936936923	-0.4619725560531138
-0.13596685685685683	-0.4559450797355632
-0.1331643443443442	-0.44980725266345856
-0.1303618318318318	-0.4435912933556571
-0.1275593193193192	-0.4373305936625653
-0.12475680680680679	-0.4310520793447516
-0.12195429429429416	-0.42477024970008725
-0.11915178178178176	-0.41848421886120235
-0.11634926926926914	-0.41217823773588746
-0.11354675675675674	-0.4058252828153387
-0.11074424424424412	-0.39939260620061323
-0.10794173173173172	-0.39284781529842816
-0.1051392192192191	-0.3861641306603988
-0.10233670670670669	-0.37932387435478293
-0.09953419419419407	-0.37231980615289795
-0.09673168168168167	-0.36515446836226595
-0.09392916916916905	-0.35783807997103334
-0.09112665665665665	-0.35038567231105355
-0.08832414414414402	-0.3428141013413727
-0.08552163163163162	-0.33513938669071536
-0.082719119119119	-0.3273746161689991
-0.0799166066066066	-0.31952849730658717
-0.07711409409409398	-0.3116045678875416
-0.07431158158158158	-0.3036010770786295
-0.07150906906906895	-0.2955115651587131
-0.06870655655655655	-0.2873261464745363
-0.06590404404404393	-0.2790334059424263
-0.06310153153153153	-0.270622665408754
-0.06029901901901891	-0.2620862140834292
-0.057496506506506506	-0.2534209992556686
-0.054693993993993884	-0.24462930268429608
-0.05189148148148148	-0.2357181104167314
-0.04908896896896886	-0.22669719263261068
-0.04628645645645646	-0.21757626906396565
-0.04348394394394384	-0.2083619397551104
-0.040681431431431436	-0.19905520959203693
-0.037878918918918814	-0.1896503647050423
-0.03507640640640641	-0.1801356665715408
-0.03227389389389379	-0.1704958783025367
-0.02947138138138139	-0.1607161414142587
-0.026668868868868767	-0.15078631556370448
-0.023866356356356366	-0.1407046968195455
-0.021063843843843744	-0.13048010977730815
-0.018261331331331343	-0.12013172097850165
-0.01545881881881872	-0.10968646738610577
-0.01265630630630632	-0.09917459966061523
-0.009853793793793697	-0.08862434854903706
-0.007051281281281296	-0.0780569947797308
-0.004248768768768674	-0.06748357508156191
-0.001446256256256273	-0.05690408635479395
0.0013562562562563496	-0.04630943889800311
0.00415876876876875	-0.03568570817370478
0.006961281281281373	-0.025019624828994738
0.009763793793793774	-0.014303891365003357
0.012566306306306396	-0.003540926740243826
0.015368818818818797	0.00725597037110483
0.01817133133133142	0.0180643731574665
0.02097384384384382	0.02885693848019568
0.023776356356356443	0.039606938277005926
0.026578868868868843	0.050293582541146124
0.029381381381381466	0.06090563876161099
0.03218389389389387	0.07144231298978912
0.03498640640640649	0.08191112908346684
0.03778891891891911	0.09232341248759293
0.04059143143143151	0.10268870149450812
0.043393943943944135	0.11300975451353802
0.046196456456456536	0.12327967973982099
0.04899896896896916	0.13348210854657155
0.05180148148148156	0.14359443183129122
0.05460399399399418	0.1535931825893805
0.05740650650650658	0.16345996240371558
0.060209019019019205	0.17318609302754653
0.0630115315315316	0.18277450955271646
0.06581404404404423	0.19223821435560118
0.06861655655655663	0.2015956491507118
0.07141906906906925	0.21086430331232164
0.07422158158158165	0.2200544612454334
0.07702409409409428	0.22916500862327452
0.07982660660660668	0.2381826458975396
0.0826291191191193	0.24708485854664286
0.0854316316316317	0.25584586412975846
0.08823414414414432	0.26444383999449983
0.09103665665665672	0.2728673164397988
0.09383916916916935	0.281118833185689
0.09664168168168175	0.289214744027639
0.09944419419419437	0.2971811805313169
0.10224670670670677	0.30504731047268596
0.10504921921921939	0.312837810546519
0.10785173173173179	0.3205666813582735
0.11065424424424442	0.3282341093657748
0.11345675675675682	0.3358271625835141
0.11625926926926944	0.34332398080227505
0.11906178178178184	0.3507001309465321
0.12186429429429446	0.3579352380409233
0.12466680680680686	0.3650180258515941
0.12746931931931949	0.3719484780045822
0.13027183183183189	0.3787367604093211
0.1330743443443445	0.38539952816418827
0.1358768568568569	0.3919549707229194
0.13867936936936953	0.3984182164614377
0.14148188188188193	0.4047984657484397
0.14428439439439456	0.4110985601826485
0.14708690690690696	0.41731685822200515
0.14988941941941958	0.4234505503846985
0.15269193193193198	0.4294991393303894
0.1554944444444446	0.4354668416546367
0.158296956956957	0.4413631016881129
0.16109946946946962	0.44720107809761445
0.16390198198198203	0.45299463999288686
0.16670449449449465	0.45875487135368154
0.16950700700700705	0.4644871949329127
0.17230951951951967	0.4701899760822611
0.17511203203203207	0.4758549593583086
0.1779145445445447	0.48146930936802024
0.1807170570570571	0.4870185664969958
0.18351956956956972	0.49248962824214243
0.18632208208208212	0.4978729707233136
0.18912459459459474	0.50316367010989
0.19192710710710714	0.5083612305828302
0.19472961961961976	0.5134686101983024
0.19753213213213217	0.518491028654985
0.2003346446446448	0.523435088768111
0.2031371571571572	0.5283084853471938
0.2059396696696698	0.5331202235880985
0.2087421821821822	0.5378809668693898
0.21154469469469483	0.5426030020468848
0.21434720720720724	0.5472994051788511
0.21714971971971986	0.55198228400487
0.21995223223223226	0.556660363227895
0.22275474474474488	0.5613365239534173
0.22555725725725728	0.5660060787149817
0.2283597697697699	0.5706564824676187
0.2311622822822823	0.5752688534116475
0.23396479479479493	0.5798211926023308
0.23676730730730733	0.5842926900891297
0.23956981981981995	0.5886681409377436
0.24237233233233235	0.5929413836652437
0.24517484484484497	0.5971168605766124
0.24797735735735738	0.6012088418697394
0.25077986986987	0.6052384361426074
0.2535823823823824	0.6092290711878002
0.256384894894895	0.6132015172603312
0.2591874074074074	0.6171696348770646
0.26198991991992004	0.621137832353974
0.26479243243243245	0.6251007706029947
0.26759494494494507	0.6290452776058848
0.27039745745745747	0.6329538882441785
0.2731999699699701	0.6368090514799519
0.2760024824824825	0.6405969402366343
0.2788049949949951	0.6443099781295742
0.2816075075075075	0.6479476007735849
0.28441002002002014	0.6515152765910955
0.28721253253253254	0.6550222765221145
0.29001504504504516	0.6584789743364988
0.29281755755755756	0.6618945036992305
0.2956200700700702	0.6652753940546257
0.2984225825825826	0.6686254282989754
0.3012250950950952	0.6719465360408206
0.3040276076076076	0.6752401949440673
0.30683012012012023	0.6785086673743834
0.30963263263263263	0.6817554945370423
0.31243514514514525	0.6849849710624083
0.31523765765765766	0.688200726503865
0.3180401701701703	0.6914039072834629
0.3208426826826827	0.6945916533252894
0.3236451951951953	0.6977565212501
0.3264477077077077	0.7008872250476825
0.3292502202202203	0.7039706330727877
0.3320527327327327	0.7069945211599847
0.33485524524524535	0.709950289314851
0.33765775775775775	0.7128348141384018
0.34046027027027037	0.7156508569777432
0.34326278278278277	0.718405906761886
0.3460652952952954	0.7211098561070535
0.3488678078078078	0.7237723090852336
0.3516703203203204	0.7264004507101729
0.3544728328328328	0.728998210353049
0.35727534534534544	0.7315669772042405
0.36007785785785784	0.7341075321029229
0.36288037037037046	0.7366223574519284
0.36568288288288286	0.7391172687901884
0.3684853953953955	0.7416014825473107
0.3712879079079079	0.744085765844333
0.3740904204204205	0.7465790433315731
0.3768929329329329	0.7490845136522329
0.37969544544544553	0.7515966999455244
0.38249795795795793	0.7541007557994565
0.38530047047047056	0.7565747536577206
0.38810298298298296	0.7589947519013422
0.3909054954954956	0.7613414569454222
0.393708008008008	0.7636065988918517
0.3965105205205206	0.7657969883929968
0.3993130330330332	0.7679347213067882
0.4021155455455456	0.770053040302841
0.40491805805805825	0.772188654183811
0.40772057057057065	0.7743724586770269
0.4105230830830833	0.7766212213690505
0.4133255955955957	0.7789326599210273
0.4161281081081083	0.7812854580669972
0.4189306206206207	0.7836443699570729
0.4217331331331333	0.7859690744119359
0.4245356456456457	0.7882243160087214
0.42733815815815834	0.7903884675944008
0.43014067067067074	0.7924581073435475
0.43294318318318337	0.7944473922697293
0.43574569569569577	0.7963825663420137
0.4385482082082084	0.798293383067987
0.4413507207207208	0.8002041019201425
0.4441532332332334	0.8021267658968672
0.4469557457457458	0.8040586795527946
0.44975825825825844	0.805984644614787
0.45256077077077084	0.80788301525199
0.45536328328328346	0.8097334838723853
0.45816579579579586	0.8115240577178056
0.4609683083083085	0.8132550590362928
0.4637708208208209	0.8149390298294499
0.4665733333333335	0.8165967829357106
0.4693758458458459	0.8182510604276005
0.47217835835835853	0.8199199457107162
0.47498087087087093	0.821612125697063
0.47778338338338355	0.8233253647590149
0.48058589589589595	0.8250484109583303
0.4833884084084086	0.8267654110821283
0.486190920920921	0.82846115191528
0.4889934334334336	0.8301253099150776
0.491795945945946	0.8317543929451332
0.4945984584584586	0.8333509861350923
0.497400970970971	0.8349209178451111
0.5002034834834836	0.8364696770390609
0.503005995995996	0.8379995935215888
0.5058085085085087	0.8395088936271102
0.5086110210210211	0.840992935654687
0.5114135335335337	0.8424470281450898
0.5142160460460461	0.8438695847488509
0.5170185585585587	0.8452642175087139
0.5198210710710711	0.8466397724063105
0.5226235835835837	0.8480081145810789
0.5254260960960961	0.849380371321388
0.5282286086086088	0.8507629952591558
0.5310311211211212	0.8521551631147541
0.5338336336336338	0.8535486057975223
0.5366361461461462	0.8549301151531397
0.5394386586586588	0.8562859957807691
0.5422411711711712	0.8576069850306554
0.5450436836836838	0.8588919310127345
0.5478461961961962	0.860148896108609
0.5506487087087089	0.8613932201345403
0.5534512212212213	0.8626431307767397
0.5562537337337339	0.8639143536162452
0.5590562462462463	0.865215536053616
0.5618587587587589	0.8665460212656115
0.5646612712712713	0.8678966815914841
0.5674637837837839	0.8692534366684306
0.5702662962962963	0.8706021288548398
0.573068808808809	0.8719329539771619
0.5758713213213213	0.873242828123534
0.578673833833834	0.874534853985538
0.5814763463463464	0.8758151560272127
0.584278858858859	0.8770883812036364
0.5870813713713714	0.8783537280787059
0.589883883883884	0.879603246587984
0.5926863963963964	0.8808233614146739
0.595488908908909	0.8819993762747498
0.5982914214214214	0.8831215342738208
0.6010939339339341	0.8841904733638773
0.6038964464464465	0.885219917129636
0.6066989589589589	0.8862352217114011
0.6095014714714717	0.8872677287253079
0.6123039839839841	0.8883463188277406
0.6151064964964965	0.8894886296747525
0.6179090090090089	0.8906947125590219
0.6207115215215218	0.8919453136562965
0.6235140340340342	0.8932056351929403
0.6263165465465466	0.8944337672631574
0.629119059059059	0.8955915116182245
0.6319215715715718	0.8966545212029513
0.6347240840840842	0.8976188199478355
0.6375265965965966	0.8985018131605231
0.640329109109109	0.8993375262244808
0.6431316216216219	0.9001675089981473
0.6459341341341343	0.9010300858173249
0.6487366466466467	0.9019510374610324
0.651539159159159	0.9029382636064349
0.6543416716716719	0.9039816847465755
0.6571441841841843	0.9050580264182251
0.6599466966966967	0.9061387011402737
0.6627492092092091	0.9071982017867511
0.665551721721722	0.9082204649969048
0.6683542342342343	0.9092014957740426
0.6711567467467467	0.9101478562018481
0.6739592592592591	0.9110719648989622
0.676761771771772	0.9119860952217236
0.6795642842842844	0.9128972196157428
0.6823667967967968	0.9138043840764197
0.6851693093093092	0.9146993098657392
0.687971821821822	0.9155697706377002
0.6907743343343344	0.91640437600594
0.6935768468468468	0.9171970005858869
0.6963793593593592	0.9179493298655126
0.6991818718718721	0.9186707330445316
0.7019843843843845	0.9193756351038718
0.7047868968968969	0.9200794029666322
0.7075894094094093	0.9207942018005286
0.7103919219219221	0.9215261900850689
0.7131944344344345	0.9222748691512248
0.7159969469469469	0.9230346058439332
0.7187994594594593	0.923797599665543
0.7216019719719722	0.9245571277599316
0.7244044844844846	0.9253099077262028
0.727206996996997	0.9260568388371853
0.7300095095095094	0.9268020391180913
0.7328120220220222	0.9275507349541452
0.7356145345345346	0.9283069464390883
0.738417047047047	0.9290719143623574
0.7412195595595594	0.9298438505059334
0.7440220720720723	0.930619015849194
0.7468245845845847	0.9313935716658284
0.7496270970970971	0.9321653253590786
0.7524296096096099	0.93293453212281
0.7552321221221223	0.933703301482804
0.7580346346346347	0.9344737466893019
0.7608371471471471	0.9352455777920471
0.76363965965966	0.9360141539435524
0.7664421721721724	0.936769942688661
0.7692446846846848	0.9374998885965647
0.7720471971971972	0.9381905162115427
0.77484970970971	0.93883191996241
0.7776522222222224	0.9394213717731419
0.7804547347347348	0.9399652719317797
0.7832572472472472	0.9404786063191819
0.7860597597597601	0.9409818260806364
0.7888622722722725	0.941495893698592
0.7916647847847849	0.9420368681970414
0.7944672972972973	0.942611616824502
0.7972698098098101	0.9432159583911224
0.8000723223223225	0.9438358437389478
0.8028748348348349	0.9444512781345544
0.8056773473473473	0.9450418720194932
0.8084798598598602	0.9455924280397767
0.8112823723723726	0.946096981506565
0.814084884884885	0.946560199593649
0.8168873973973974	0.9469958508763644
0.8196899099099102	0.9474229229641801
0.8224924224224226	0.9478606215006942
0.825294934934935	0.9483237335616367
0.8280974474474474	0.9488196234272551
0.8308999599599602	0.9493475404347627
0.8337024724724726	0.9499001640699691
0.836504984984985	0.9504666408397624
0.8393074974974974	0.9510359903978958
0.8421100100100103	0.9515997765960602
0.8449125225225227	0.9521533176479398
0.8477150350350351	0.9526952949892884
0.8505175475475475	0.9532261982541603
0.8533200600600603	0.9537464146161618
0.8561225725725727	0.9542548180723744
0.8589250850850851	0.9547484414099534
0.8617275975975975	0.9552233376972931
0.8645301101101104	0.9556762443712296
0.8673326226226228	0.9561063362468784
0.8701351351351352	0.9565163121359699
0.8729376476476476	0.9569123132497184
0.8757401601601604	0.9573026204474933
0.8785426726726728	0.9576955501008435
0.8813451851851852	0.9580972851125908
0.8841476976976976	0.9585104168996779
0.8869502102102105	0.9589337177607724
0.8897527227227229	0.9593632038880907
0.8925552352352353	0.9597940582725202
0.8953577477477477	0.9602226467153048
0.8981602602602605	0.9606478126079045
0.9009627727727729	0.9610709059670517
0.9037652852852853	0.9614944993433499
0.9065677977977977	0.9619202874688373
0.9093703103103106	0.9623470515217032
0.912172822822823	0.9627696336727527
0.9149753353353354	0.9631795638339755
0.9177778478478478	0.9635673931405221
0.9205803603603606	0.9639261140024185
0.923382872872873	0.9642545282758014
0.9261853853853854	0.96455926962847
0.9289878978978978	0.9648544861820031
0.9317904104104107	0.9651588830582123
0.9345929229229231	0.9654907057802347
0.9373954354354355	0.9658620264603894
0.9401979479479479	0.966274098468245
0.9430004604604607	0.9667154014986207
0.9458029729729731	0.967163308586209
0.9486054854854855	0.9675892524375834
0.9514079979979979	0.9679661654631225
0.9542105105105108	0.9682761671026787
0.9570130230230232	0.9685162476746905
0.9598155355355356	0.9687001545976075
0.962618048048048	0.9688557176987795
0.9654205605605608	0.9690181625595723
0.9682230730730732	0.9692211614828379
0.9710255855855856	0.969488088683518
0.973828098098098	0.9698259465474273
0.9766306106106108	0.9702236958830488
0.9794331231231233	0.9706554636222697
0.9822356356356357	0.9710876900989829
0.985038148148148	0.9714881397267747
0.9878406606606609	0.9718341783033467
0.9906431731731733	0.9721179744045135
0.9934456856856857	0.972347231638083
0.9962481981981981	0.9725414108901362
0.9990507107107109	0.9727247436634554
1.0018532232232233	0.9729182626328887
1.0046557357357357	0.9731333093048777
1.0074582482482481	0.973368462080483
1.010260760760761	0.9736107323526162
1.0130632732732734	0.9738405465830899
1.0158657857857858	0.9740388780830376
1.0186682982982982	0.9741942603341667
1.021470810810811	0.9743074837207237
1.0242733233233234	0.9743925114252499
1.0270758358358358	0.9744733102755533
1.0298783483483482	0.9745775197783586
1.032680860860861	0.974728810360141
1.0354833733733735	0.9749401452592961
1.0382858858858859	0.9752098720707942
1.0410883983983983	0.9755217370784113
1.0438909109109111	0.9758487989408736
1.0466934234234235	0.9761601470681938
1.049495935935936	0.9764286017307486
1.0522984484484483	0.9766373702332292
1.0551009609609612	0.9767839805377752
1.0579034734734736	0.9768805822619916
1.060705985985986	0.9769506634111103
1.0635084984984984	0.9770231179824211
1.0663110110110112	0.9771251966981159
1.0691135235235236	0.9772760584901261
1.071916036036036	0.9774824070430214
1.0747185485485484	0.9777371387327313
1.0775210610610613	0.978021202831199
1.0803235735735737	0.9783081556277137
1.083126086086086	0.9785703266911923
1.0859285985985985	0.9787852072892358
1.0887311111111113	0.978940658318644
1.0915336236236237	0.979037803322788
1.0943361361361361	0.9790909623098201
1.0971386486486485	0.9791246027748847
1.0999411611611614	0.9791679229811389
1.1027436736736738	0.9792482174782908
1.1055461861861862	0.979384491408648
1.1083486986986986	0.9795828024656628
1.1111512112112114	0.9798344846864533
1.1139537237237238	0.9801177869808637
1.1167562362362362	0.980402660932604
1.119558748748749	0.9806576397328102
1.1223612612612615	0.9808571699466979
1.1251637737737739	0.9809875655533326
1.1279662862862863	0.9810500367437702
1.130768798798799	0.9810599651911243
1.1335713113113115	0.9810425829731859
1.136373823823824	0.981026200132668
1.1391763363363363	0.9810348296316895
1.1419788488488491	0.9810822559701169
1.1447813613613615	0.981169201513703
1.147583873873874	0.981284354463019
1.1503863863863864	0.9814088844888136
1.1531888988988992	0.9815230252495943
1.1559914114114116	0.9816126722189759
1.158793923923924	0.9816739362387437
1.1615964364364364	0.981714225312101
1.1643989489489492	0.9817495143715605
1.1672014614614616	0.9817986703498659
1.170003973973974	0.9818766467981915
1.1728064864864864	0.9819887431896255
1.1756089989989993	0.9821278100042203
1.1784115115115117	0.9822753645787345
1.181214024024024	0.9824063526060799
1.1840165365365365	0.9824961381378126
1.1868190490490493	0.9825276001579171
1.1896215615615617	0.9824961818276023
1.1924240740740741	0.9824113869835127
1.1952265865865865	0.9822943344299171
1.1980290990990994	0.9821722007458746
1.2008316116116118	0.9820713132924919
1.2036341241241242	0.982011002924809
1.2064366366366366	0.9819999919829017
1.2092391491491494	0.9820362040974527
1.2120416616616618	0.9821097445023397
1.2148441741741742	0.982207793829726
1.2176466866866866	0.9823196119169044
1.2204491991991995	0.9824399262552621
1.2232517117117119	0.9825696342576404
1.2260542242242243	0.9827137395537819
1.2288567367367367	0.9828774240657696
1.2316592492492495	0.9830617972616296
1.234461761761762	0.9832609547785001
1.2372642742742743	0.9834615052678686
1.2400667867867867	0.9836448624857241
1.2428692992992996	0.9837916503673532
1.245671811811812	0.9838868526567226
1.2484743243243244	0.9839240870397475
1.2512768368368368	0.9839076647562102
1.2540793493493496	0.9838517993412078
1.256881861861862	0.9837772079475893
1.2596843743743744	0.9837061159665959
1.2624868868868868	0.9836570943562399
1.2652893993993997	0.983641121434547
1.268091911911912	0.9836598137264523
1.2708944244244245	0.9837060873176333
1.2736969369369369	0.9837668237728251
1.2764994494494497	0.9838266306569167
1.279301961961962	0.9838716236800438
1.2821044744744745	0.9838923152529
1.284906986986987	0.9838850712017311
1.2877094994994998	0.9838520407668545
1.2905120120120122	0.9837998323451764
1.2933145245245246	0.9837374149449425
1.296117037037037	0.9836737657955315
1.2989195495495498	0.9836157114905615
1.3017220620620622	0.9835662987449478
1.3045245745745746	0.9835239363037559
1.307327087087087	0.9834824809156935
1.3101295995995998	0.9834323633635322
1.3129321121121122	0.9833627160697329
1.3157346246246246	0.9832642471387832
1.318537137137137	0.9831323372755256
1.32133964964965	0.9829696050573056
1.3241421621621623	0.9827871117101221
1.3269446746746747	0.9826035555653383
1.329747187187187	0.9824422584762372
1.3325496996997	0.9823263830248509
1.3353522122122123	0.9822734537164929
1.3381547247247247	0.9822906577755761
1.3409572372372371	0.9823723822059507
1.34375974974975	0.982500936327955
1.3465622622622624	0.9826505149565898
1.3493647747747748	0.9827934355066938
1.3521672872872872	0.9829068738835063
1.3549697997998	0.9829780371492338
1.3577723123123124	0.9830061028464354
1.3605748248248248	0.9830002564363417
1.3633773373373372	0.982974474268429
1.36617984984985	0.9829408916553253
1.3689823623623625	0.9829042271420174
1.3717848748748749	0.9828595273083971
1.3745873873873873	0.982794448074467
1.3773898998999001	0.9826956959468287
1.3801924124124125	0.9825576349259773
1.382994924924925	0.9823899972991528
1.3857974374374373	0.9822215514100883
1.3885999499499502	0.9820976033462274
1.3914024624624626	0.9820710874724979
1.394204974974975	0.9821891756140437
1.3970074874874874	0.9824790577450482
1.39981	0.9829372789920754
1.39991	0.984062849330073
1.3971102828053281	0.9834264107275841
1.3943105656106556	0.9828492768097832
1.3915108484159835	0.9823938636362901
1.3887111312213114	0.9820960134392787
1.3859114140266393	0.9819579132631191
1.3831116968319672	0.9819499191509922
1.3803119796372951	0.9820206923618644
1.377512262442623	0.9821126019199935
1.374712545247951	0.9821777721524012
1.3719128280532784	0.9821900295390606
1.3691131108586063	0.9821493551288614
1.3663133936639342	0.9820778571454285
1.3635136764692621	0.9820089662987019
1.36071395927459	0.9819736581784513
1.357914242079918	0.9819883482015154
1.3551145248852459	0.9820484253504063
1.3523148076905733	0.9821294317816891
1.3495150904959012	0.9821953156939398
1.3467153733012291	0.9822108422647565
1.343915656106557	0.9821539117525429
1.341115938911885	0.9820236315969468
1.3383162217172129	0.9818414652461844
1.3355165045225408	0.9816451212328012
1.3327167873278687	0.9814772578367486
1.3299170701331962	0.981372756676625
1.327117352938524	0.9813487169737193
1.324317635743852	0.9814003334505401
1.3215179185491799	0.9815038042447246
1.3187182013545078	0.9816250679199623
1.3159184841598357	0.9817312841730812
1.3131187669651636	0.9818011715554706
1.310319049770491	0.9818308387059538
1.307519332575819	0.9818333818820064
1.304719615381147	0.9818326885690705
1.3019198981864748	0.9818538370028917
1.2991201809918027	0.9819135591928573
1.2963204637971306	0.9820140977774099
1.2935207466024585	0.9821425136790496
1.2907210294077864	0.9822755554780256
1.287921312213114	0.9823882635610313
1.2851215950184418	0.9824632138102802
1.2823218778237697	0.9824971245011265
1.2795221606290976	0.9825024944821402
1.2767224434344255	0.9825036665408737
1.2739227262397534	0.9825286173314104
1.2711230090450814	0.9825992184338419
1.2683232918504093	0.9827232187000303
1.2655235746557367	0.9828906187671536
1.2627238574610646	0.9830756619185008
1.2599241402663925	0.9832438483402623
1.2571244230717205	0.9833617935854198
1.2543247058770484	0.9834068996979425
1.2515249886823763	0.9833739328452362
1.2487252714877042	0.9832766221765359
1.2459255542930316	0.9831439468090206
1.2431258370983596	0.9830123498492598
1.2403261199036875	0.9829162258463493
1.2375264027090154	0.9828793674889957
1.2347266855143433	0.9829095889321411
1.2319269683196712	0.9829976808978268
1.229127251124999	0.9831205723701167
1.226327533930327	0.9832474765199006
1.2235278167356545	0.9833471807330959
1.2207280995409824	0.9833946123700192
1.2179283823463103	0.9833752872961601
1.2151286651516382	0.9832870022922684
1.212328947956966	0.9831388965704839
1.209529230762294	0.9829485652952491
1.206729513567622	0.9827381565534566
1.2039297963729494	0.9825303439599524
1.2011300791782773	0.9823448480189327
1.1983303619836052	0.9821959121602303
1.1955306447889331	0.9820909200305334
1.192730927594261	0.9820301981050121
1.189931210399589	0.9820079503310419
1.1871314932049168	0.9820141635099894
1.1843317760102448	0.9820371693262705
1.1815320588155722	0.9820663701058798
1.1787323416209001	0.9820945024759762
1.175932624426228	0.9821188191398578
1.173132907231556	0.9821407778329805
1.1703331900368839	0.9821642281542251
1.1675334728422118	0.9821925811983434
1.1647337556475397	0.9822258672947455
1.1619340384528671	0.9822587594835233
1.159134321258195	0.9822804545113515
1.156334604063523	0.9822767688758722
1.1535348868688509	0.9822340688163371
1.1507351696741788	0.9821439507433041
1.1479354524795067	0.982007179510958
1.1451357352848346	0.9818354547792747
1.1423360180901625	0.9816501364490973
1.13953630089549	0.9814779689046412
1.1367365837008179	0.9813448153297387
1.1339368665061458	0.9812691203343762
1.1311371493114737	0.9812570065724779
1.1283374321168016	0.9813004908398062
1.1255377149221295	0.9813793947462641
1.1227379977274574	0.9814664137524061
1.1199382805327853	0.9815338608141799
1.1171385633381128	0.9815601309739947
1.1143388461434407	0.9815340932913419
1.1115391289487686	0.981456342514429
1.1087394117540965	0.9813372766901705
1.1059396945594244	0.9811929483122483
1.1031399773647523	0.9810402326444341
1.1003402601700802	0.9808928810138045
1.0975405429754077	0.9807595043900872
1.0947408257807356	0.9806436874019273
1.0919411085860635	0.9805456008897815
1.0891413913913914	0.980463981414476
1.0863416741967193	0.9803973598176092
1.0835419570020473	0.9803439218852135
1.0807422398073752	0.98030015013005
1.077942522612703	0.9802590955524684
1.0751428054180305	0.9802094532280827
1.0723430882233584	0.9801364044808681
1.0695433710286864	0.980024497677874
1.0667436538340143	0.979861929673846
1.0639439366393422	0.9796448297734249
1.06114421944467	0.979379873236374
1.058344502249998	0.9790839273200178
1.0555447850553255	0.9787803781113726
1.0527450678606534	0.9784929872364271
1.0499453506659813	0.978239143585355
1.0471456334713092	0.978024800008064
1.044345916276637	0.9778430033827141
1.041546199081965	0.9776768093767984
1.038746481887293	0.9775058704842596
1.0359467646926208	0.977314615268831
1.0331470474979483	0.9770992042071945
1.0303473303032762	0.9768706622032537
1.027547613108604	0.9766527384767543
1.024747895913932	0.9764747856165672
1.02194817871926	0.9763617069057541
1.0191484615245878	0.9763241836092655
1.0163487443299157	0.9763525273293074
1.0135490271352436	0.9764165083734409
1.010749309940571	0.9764716744695547
1.007949592745899	0.9764705790174778
1.005149875551227	0.9763756760959479
1.0023501583565548	0.9761699768359613
0.9995504411618827	0.9758621437460531
0.9967507239672107	0.975484361154662
0.9939510067725386	0.9750835353609815
0.991151289577866	0.9747084335077623
0.9883515723831939	0.974396601395441
0.9855518551885218	0.9741649145680991
0.9827521379938498	0.9740064223523957
0.9799524207991777	0.9738941446305778
0.9771527036045056	0.9737903355717625
0.9743529864098335	0.9736581295126122
0.9715532692151614	0.9734719257713269
0.9687535520204889	0.9732234883243187
0.9659538348258168	0.972922278066048
0.9631541176311447	0.9725904518402502
0.9603544004364726	0.9722546074749882
0.9575546832418005	0.9719372048758766
0.9547549660471284	0.971650421245885
0.9519552488524563	0.9713941324615303
0.9491555316577838	0.9711581760664045
0.9463558144631117	0.9709276009190548
0.9435560972684396	0.9706887339624889
0.9407563800737675	0.9704338519329053
0.9379566628790954	0.970162981694181
0.9351569456844233	0.9698825422914339
0.9323572284897512	0.9696017210607535
0.9295575112950791	0.9693282184469412
0.9267577941004066	0.9690650645965315
0.9239580769057345	0.9688096335160865
0.9211583597110624	0.9685550247307222
0.9183586425163903	0.9682930402594878
0.9155589253217182	0.9680174187887159
0.9127592081270461	0.9677259951660775
0.909959490932374	0.9674209940562293
0.907159773737702	0.9671074955521027
0.9043600565430294	0.9667908778042045
0.9015603393483573	0.9664744355398556
0.8987606221536852	0.9661582429730093
0.8959609049590131	0.9658397419585771
0.8931611877643411	0.9655157451820637
0.890361470569669	0.965184885830646
0.8875617533749969	0.9648493012079894
0.8847620361803243	0.9645146205632693
0.8819623189856522	0.9641880328851147
0.8791626017909802	0.9638750568877812
0.8763628845963081	0.9635762741993821
0.873563167401636	0.9632854413342022
0.8707634502069639	0.9629899753765743
0.8679637330122918	0.9626739493119503
0.8651640158176197	0.9623227538599044
0.8623642986229472	0.9619278639083224
0.8595645814282751	0.9614899847809195
0.856764864233603	0.9610193389324444
0.8539651470389309	0.9605328332140661
0.8511654298442588	0.9600489707803628
0.8483657126495867	0.9595822218100395
0.8455659954549146	0.9591388141389756
0.8427662782602421	0.9587154360494883
0.83996656106557	0.9583013120186987
0.8371668438708979	0.9578828868884819
0.8343671266762258	0.9574493858526716
0.8315674094815537	0.9569971731522589
0.8287676922868816	0.956531253427332
0.8259679750922095	0.9560633056589805
0.8231682578975374	0.9556069336299187
0.8203685407028649	0.9551718814836206
0.8175688235081928	0.9547593966825803
0.8147691063135207	0.9543605510389035
0.8119693891188486	0.9539582757432565
0.8091696719241765	0.9535325073847254
0.8063699547295045	0.9530666780227197
0.8035702375348324	0.9525532491232482
0.8007705203401598	0.9519962954214889
0.7979708031454877	0.9514101907930104
0.7951710859508156	0.9508148575921775
0.7923713687561436	0.9502292960119894
0.7895716515614715	0.9496657423557917
0.7867719343667994	0.9491265706908052
0.7839722171721273	0.948605026394294
0.7811724999774552	0.9480894345366009
0.7783727827827827	0.9475691961231163
0.7755730655881106	0.9470401729160152
0.7727733483934385	0.9465072477604497
0.7699736311987664	0.945982882759572
0.7671739140040943	0.9454820144020957
0.7643741968094222	0.9450150665344068
0.7615744796147501	0.9445816867740738
0.758774762420078	0.9441676930562262
0.7559750452254055	0.9437466691483967
0.7531753280307334	0.9432860290190426
0.7503756108360613	0.9427557563967341
0.7475758936413892	0.9421370054093978
0.7447761764467171	0.9414277043911312
0.741976459252045	0.9406432730211205
0.7391767420573729	0.9398122110542941
0.7363770248627004	0.938968061569228
0.7335773076680283	0.9381404673348774
0.7307775904733562	0.9373482858725977
0.7279778732786841	0.9365969162412036
0.725178156084012	0.9358804138705967
0.72237843888934	0.9351872065027987
0.7195787216946679	0.9345069251405125
0.7167790044999958	0.9338355135971379
0.7139792873053232	0.9331765161398786
0.7111795701106511	0.9325379985284781
0.708379852915979	0.9319263553107484
0.705580135721307	0.931339614144304
0.7027804185266349	0.930763232512855
0.6999807013319628	0.9301706094881275
0.6971809841372907	0.9295288485487077
0.6943812669426181	0.9288083001606784
0.6915815497479461	0.9279928201031606
0.688781832553274	0.9270871133662234
0.6859821153586019	0.9261182551288458
0.6831823981639298	0.925130294149143
0.6803826809692577	0.9241731532944473
0.6775829637745856	0.9232890512081466
0.6747832465799135	0.9225006615027749
0.671983529385241	0.9218048199964936
0.6691838121905689	0.9211738832602339
0.6663840949958968	0.9205643849032007
0.6635843778012247	0.9199302522392362
0.6607846606065526	0.9192363467375325
0.6579849434118805	0.918467995436278
0.6551852262172084	0.917633530022022
0.6523855090225363	0.9167591939076938
0.6495857918278638	0.9158783223983277
0.6467860746331917	0.915018584697776
0.6439863574385196	0.9141916642372369
0.6411866402438475	0.9133888559709806
0.6383869230491754	0.9125839948462444
0.6355872058545033	0.9117426134601371
0.6327874886598313	0.9108341209073052
0.6299877714651587	0.9098428104144141
0.6271880542704866	0.9087739587262171
0.6243883370758145	0.9076529961945368
0.6215886198811424	0.9065180957287311
0.6187889026864704	0.9054087316110091
0.6159891854917983	0.9043540497414795
0.6131894682971262	0.9033648521108024
0.6103897511024541	0.9024316784286769
0.6075900339077815	0.9015293527416902
0.6047903167131095	0.9006261974020047
0.6019905995184374	0.8996946405248121
0.5991908823237653	0.8987196349443024
0.5963911651290932	0.8977022268582822
0.5935914479344209	0.8966573949952705
0.5907917307397488	0.8956072759206553
0.5879920135450767	0.8945723999350947
0.5851922963504046	0.8935640848770188
0.5823925791557323	0.8925805379813028
0.5795928619610602	0.8916077637684128
0.5767931447663881	0.8906246234139348
0.573993427571716	0.8896099741071707
0.5711937103770437	0.8885492227664173
0.5683939931823716	0.8874380270931979
0.5655942759876995	0.8862820724546653
0.5627945587930274	0.8850933689678249
0.5599948415983551	0.883884776246487
0.557195124403683	0.8826650168443427
0.5543954072090109	0.8814361070677419
0.5515956900143388	0.880194075545384
0.5487959728196665	0.8789324828511114
0.5459962556249944	0.8776471276318261
0.5431965384303223	0.8763398553978256
0.54039682123565	0.87501974710116
0.5375971040409779	0.873701009838127
0.5347973868463058	0.8723982167514646
0.5319976696516338	0.8711206385819019
0.5291979524569614	0.8698678537433782
0.5263982352622893	0.8686284402208821
0.5235985180676173	0.8673824737793396
0.5207988008729452	0.8661071757076885
0.5179990836782729	0.8647838769308003
0.5151993664836008	0.8634039288141799
0.5123996492889287	0.8619714976530437
0.5095999320942566	0.8605022273513174
0.5068002148995843	0.8590181730219948
0.5040004977049122	0.8575406939528886
0.5012007805102401	0.8560836930302549
0.498401063315568	0.8546494579219001
0.4956013461208957	0.8532284496979676
0.4928016289262236	0.851803023342085
0.4900019117315515	0.8503537318154036
0.4872021945368792	0.8488660222498742
0.4844024773422071	0.847335059505167
0.481602760147535	0.8457671131542688
0.4788030429528629	0.8441771536555311
0.4760033257581906	0.8425835884440482
0.4732036085635185	0.8410019851871221
0.4704038913688464	0.8394398800180631
0.4676041741741743	0.8378943007172852
0.464804456979502	0.8363526486665274
0.4620047397848299	0.8347964487049206
0.45920502259015783	0.8332065920895476
0.45640530539548574	0.8315683494687705
0.4536055882008134	0.8298746931011225
0.45080587100614133	0.8281271916762938
0.44800615381146924	0.8263346234743153
0.44520643661679693	0.8245101587304744
0.44240671942212484	0.8226682506139673
0.43960700222745275	0.8208221878518144
0.43680728503278066	0.8189827344064736
0.43400756783810834	0.8171576740316009
0.43120785064343625	0.8153516666383464
0.42840813344876416	0.8135657864418468
0.42560841625409207	0.811796454761856
0.42280869905941976	0.8100340367820351
0.42000898186474767	0.8082618727746707
0.4172092646700756	0.806456701889211
0.4144095474754035	0.8045911734159574
0.41160983028073117	0.8026384750022927
0.4088101130860591	0.8005782652496878
0.406010395891387	0.7984024019498972
0.4032106786967149	0.7961187037864166
0.4004109615020426	0.7937513254655484
0.3976112443073705	0.7913372043404332
0.3948115271126984	0.7889191880061289
0.3920118099180261	0.7865374976121857
0.389212092723354	0.78422175752878
0.3864123755286819	0.7819857132296385
0.3836126583340098	0.7798259802603651
0.3808129411393375	0.7777249629360188
0.3780132239446654	0.7756568456744319
0.3752135067499933	0.7735946991155916
0.37241378955532123	0.7715165351237301
0.3696140723606489	0.7694086420778474
0.3668143551659768	0.7672655457085663
0.36401463797130473	0.7650871099803203
0.36121492077663264	0.7628742130857393
0.35841520358196033	0.7606248012785146
0.35561548638728824	0.7583318382119664
0.35281576919261615	0.7559838636249315
0.35001605199794406	0.7535678650608
0.34721633480327174	0.7510733224484286
0.34441661760859965	0.7484959036627747
0.34161690041392756	0.7458394835635502
0.33881718321925525	0.743115826294584
0.33601746602458316	0.7403421367602827
0.33321774882991106	0.737537416152245
0.330418031635239	0.7347188796864552
0.32761831444056666	0.7318995122220509
0.32481859724589457	0.7290872516681027
0.3220188800512225	0.7262855613326507
0.3192191628565504	0.7234945925935046
0.3164194456618781	0.7207119859456008
0.313619728467206	0.7179326774417869
0.3108200112725339	0.7151477331827041
0.3080202940778618	0.712342940094141
0.3052205768831895	0.7094983114310399
0.3024208596885174	0.7065895887419067
0.2996211424938453	0.7035922018383186
0.2968214252991732	0.7004871722492294
0.2940217081045009	0.6972674682989637
0.2912219909098288	0.6939427371365906
0.2884222737151567	0.6905404378632434
0.2856225565204844	0.6871022400449289
0.2828228393258123	0.6836759241324998
0.2800231221311402	0.6803045015215049
0.27722340493646813	0.6770153615080052
0.2744236877417958	0.6738125442703712
0.2716239705471237	0.6706745700867773
0.26882425335245164	0.6675587753740065
0.26602453615777955	0.6644112440866581
0.26322481896310723	0.6611797530340011
0.26042510176843514	0.6578262061523033
0.25762538457376305	0.65433513189376
0.25482566737909096	0.6507159485377085
0.25202595018441865	0.6469985240669319
0.24922623298974655	0.6432235079905464
0.24642651579507446	0.6394303891333937
0.24362679860040237	0.6356467871187688
0.24082708140573006	0.6318819648934526
0.23802736421105797	0.6281261463773483
0.23522764701638588	0.624355402672685
0.23242792982171356	0.6205402154628368
0.22962821262704147	0.6166548465868392
0.22682849543236938	0.6126846114230216
0.2240287782376973	0.6086290278323371
0.22122906104302498	0.6045002601908862
0.21842934384835289	0.6003178000588966
0.2156296266536808	0.5961014262633207
0.2128299094590087	0.5918648401412879
0.2100301922643364	0.5876119162736017
0.2072304750696643	0.5833364577561078
0.2044307578749922	0.5790250960917952
0.20163104068032012	0.5746619672592144
0.1988313234856478	0.5702333534549584
0.1960316062909757	0.5657307125159752
0.19323188909630362	0.5611512890938256
0.19043217190163153	0.5564964958744881
0.18763245470695922	0.5517690914710358
0.18483273751228713	0.5469705630442614
0.18203302031761504	0.542099926813157
0.17923330312294272	0.537154486476629
0.17643358592827063	0.5321322106967569
0.17363386873359854	0.527034649034372
0.17083415153892645	0.5218689878242236
0.16803443434425414	0.5166480807679167
0.16523471714958204	0.5113879972026023
0.16243499995490995	0.5061035631560511
0.15963528276023786	0.5008031913484421
0.15683556556556555	0.49548470588580046
0.15403584837089346	0.4901337051356526
0.15123613117622137	0.4847253072693319
0.14843641398154928	0.4792291053697905
0.14563669678687696	0.47361614961670706
0.14283697959220487	0.46786609845657223
0.14003726239753278	0.4619725560531138
0.13723754520286047	0.4559450797355632
0.13443782800818838	0.44980725266345856
0.13163811081351628	0.4435912933556571
0.1288383936188442	0.4373305936625653
0.12603867642417188	0.4310520793447516
0.12323895922949979	0.42477024970008725
0.1204392420348277	0.41848421886120235
0.11763952484015561	0.41217823773588746
0.1148398076454833	0.4058252828153387
0.1120400904508112	0.39939260620061323
0.10924037325613911	0.39284781529842816
0.10644065606146702	0.3861641306603988
0.10364093886679471	0.37932387435478293
0.10084122167212262	0.37231980615289795
0.09804150447745053	0.36515446836226595
0.09524178728277843	0.35783807997103334
0.09244207008810612	0.35038567231105355
0.08964235289343403	0.3428141013413727
0.08684263569876194	0.33513938669071536
0.08404291850408963	0.3273746161689991
0.08124320130941753	0.31952849730658717
0.07844348411474544	0.3116045678875416
0.07564376692007335	0.3036010770786295
0.07284404972540104	0.2955115651587131
0.07004433253072895	0.2873261464745363
0.06724461533605686	0.2790334059424263
0.06444489814138477	0.270622665408754
0.06164518094671245	0.2620862140834292
0.05884546375204036	0.2534209992556686
0.05604574655736827	0.24462930268429608
0.05324602936269618	0.2357181104167314
0.050446312168023866	0.22669719263261068
0.047646594973351775	0.21757626906396565
0.044846877778679684	0.2083619397551104
0.04204716058400759	0.19905520959203693
0.03924744338933528	0.1896503647050423
0.03644772619466319	0.1801356665715408
0.0336480089999911	0.1704958783025367
0.030848291805318784	0.1607161414142587
0.028048574610646693	0.15078631556370448
0.0252488574159746	0.1407046968195455
0.02244914022130251	0.13048010977730815
0.019649423026630197	0.12013172097850165
0.016849705831958106	0.10968646738610577
0.014049988637286015	0.09917459966061523
0.011250271442613924	0.08862434854903706
0.00845055424794161	0.0780569947797308
0.00565083705326952	0.06748357508156191
0.0028511198585974284	0.05690408635479395
5.140266392533732e-05	0.04630943889800311
-0.002748314530746976	0.03568570817370478
-0.005548031725419067	0.025019624828994738
-0.008347748920091158	0.014303891365003357
-0.01114746611476325	0.003540926740243826
-0.013947183309435562	-0.00725597037110483
-0.016746900504107654	-0.0180643731574665
-0.019546617698779745	-0.02885693848019568
-0.022346334893452058	-0.039606938277005926
-0.02514605208812415	-0.050293582541146124
-0.02794576928279624	-0.06090563876161099
-0.03074548647746833	-0.07144231298978912
-0.033545203672140644	-0.08191112908346684
-0.036344920866812735	-0.09232341248759293
-0.03914463806148483	-0.10268870149450812
-0.04194435525615692	-0.11300975451353802
-0.04474407245082923	-0.12327967973982099
-0.04754378964550132	-0.13348210854657155
-0.05034350684017341	-0.14359443183129122
-0.053143224034845504	-0.1535931825893805
-0.05594294122951782	-0.16345996240371558
-0.05874265842418991	-0.17318609302754653
-0.061542375618862	-0.18277450955271646
-0.06434209281353409	-0.19223821435560118
-0.0671418100082064	-0.2015956491507118
-0.0699415272028785	-0.21086430331232164
-0.07274124439755059	-0.2200544612454334
-0.0755409615922229	-0.22916500862327452
-0.07834067878689499	-0.2381826458975396
-0.08114039598156708	-0.24708485854664286
-0.08394011317623917	-0.25584586412975846
-0.08673983037091149	-0.26444383999449983
-0.08953954756558358	-0.2728673164397988
-0.09233926476025567	-0.281118833185689
-0.09513898195492776	-0.289214744027639
-0.09793869914960007	-0.2971811805313169
-0.10073841634427216	-0.30504731047268596
-0.10353813353894425	-0.312837810546519
-0.10633785073361635	-0.3205666813582735
-0.10913756792828866	-0.3282341093657748
-0.11193728512296075	-0.3358271625835141
-0.11473700231763284	-0.34332398080227505
-0.11753671951230515	-0.3507001309465321
-0.12033643670697725	-0.3579352380409233
-0.12313615390164934	-0.3650180258515941
-0.12593587109632143	-0.3719484780045822
-0.12873558829099374	-0.3787367604093211
-0.13153530548566583	-0.38539952816418827
-0.13433502268033792	-0.3919549707229194
-0.13713473987501001	-0.3984182164614377
-0.13993445706968233	-0.4047984657484397
-0.14273417426435442	-0.4110985601826485
-0.1455338914590265	-0.41731685822200515
-0.1483336086536986	-0.4234505503846985
-0.15113332584837091	-0.4294991393303894
-0.153933043043043	-0.4354668416546367
-0.1567327602377151	-0.4413631016881129
-0.1595324774323872	-0.44720107809761445
-0.1623321946270595	-0.45299463999288686
-0.1651319118217316	-0.45875487135368154
-0.16793162901640368	-0.4644871949329127
-0.170731346211076	-0.4701899760822611
-0.1735310634057481	-0.4758549593583086
-0.17633078060042018	-0.48146930936802024
-0.17913049779509227	-0.4870185664969958
-0.18193021498976458	-0.49248962824214243
-0.18472993218443667	-0.4978729707233136
-0.18752964937910876	-0.50316367010989
-0.19032936657378086	-0.5083612305828302
-0.19312908376845317	-0.5134686101983024
-0.19592880096312526	-0.518491028654985
-0.19872851815779735	-0.523435088768111
-0.20152823535246944	-0.5283084853471938
-0.20432795254714176	-0.5331202235880985
-0.20712766974181385	-0.5378809668693898
-0.20992738693648594	-0.5426030020468848
-0.21272710413115803	-0.5472994051788511
-0.21552682132583034	-0.55198228400487
-0.21832653852050243	-0.556660363227895
-0.22112625571517452	-0.5613365239534173
-0.22392597290984684	-0.5660060787149817
-0.22672569010451893	-0.5706564824676187
-0.22952540729919102	-0.5752688534116475
-0.2323251244938631	-0.5798211926023308
-0.23512484168853542	-0.5842926900891297
-0.23792455888320752	-0.5886681409377436
-0.2407242760778796	-0.5929413836652437
-0.2435239932725517	-0.5971168605766124
-0.246323710467224	-0.6012088418697394
-0.2491234276618961	-0.6052384361426074
-0.2519231448565682	-0.6092290711878002
-0.2547228620512403	-0.6132015172603312
-0.2575225792459126	-0.6171696348770646
-0.2603222964405847	-0.621137832353974
-0.2631220136352568	-0.6251007706029947
-0.26592173082992887	-0.6290452776058848
-0.2687214480246012	-0.6329538882441785
-0.2715211652192733	-0.6368090514799519
-0.27432088241394537	-0.6405969402366343
-0.2771205996086177	-0.6443099781295742
-0.27992031680328977	-0.6479476007735849
-0.28272003399796186	-0.6515152765910955
-0.28551975119263395	-0.6550222765221145
-0.28831946838730627	-0.6584789743364988
-0.29111918558197836	-0.6618945036992305
-0.29391890277665045	-0.6652753940546257
-0.29671861997132254	-0.6686254282989754
-0.29951833716599485	-0.6719465360408206
-0.30231805436066694	-0.6752401949440673
-0.30511777155533903	-0.6785086673743834
-0.3079174887500111	-0.6817554945370423
-0.31071720594468344	-0.6849849710624083
-0.31351692313935553	-0.688200726503865
-0.3163166403340276	-0.6914039072834629
-0.3191163575286997	-0.6945916533252894
-0.321916074723372	-0.6977565212501
-0.3247157919180441	-0.7008872250476825
-0.3275155091127162	-0.7039706330727877
-0.3303152263073885	-0.7069945211599847
-0.3331149435020606	-0.709950289314851
-0.3359146606967327	-0.7128348141384018
-0.3387143778914048	-0.7156508569777432
-0.3415140950860771	-0.718405906761886
-0.3443138122807492	-0.7211098561070535
-0.3471135294754213	-0.7237723090852336
-0.3499132466700934	-0.7264004507101729
-0.3527129638647657	-0.728998210353049
-0.3555126810594378	-0.7315669772042405
-0.3583123982541099	-0.7341075321029229
-0.36111211544878197	-0.7366223574519284
-0.3639118326434543	-0.7391172687901884
-0.36671154983812637	-0.7416014825473107
-0.36951126703279846	-0.744085765844333
-0.37231098422747055	-0.7465790433315731
-0.37511070142214287	-0.7490845136522329
-0.37791041861681496	-0.7515966999455244
-0.38071013581148705	-0.7541007557994565
-0.38350985300615936	-0.7565747536577206
-0.38630957020083145	-0.7589947519013422
-0.38910928739550354	-0.7613414569454222
-0.39190900459017564	-0.7636065988918517
-0.39470872178484795	-0.7657969883929968
-0.39750843897952004	-0.7679347213067882
-0.40030815617419213	-0.770053040302841
-0.40310787336886433	-0.772188654183811
-0.4059075905635364	-0.7743724586770269
-0.4087073077582086	-0.7766212213690505
-0.4115070249528807	-0.7789326599210273
-0.4143067421475529	-0.7812854580669972
-0.417106459342225	-0.7836443699570729
-0.4199061765368972	-0.7859690744119359
-0.4227058937315693	-0.7882243160087214
-0.4255056109262415	-0.7903884675944008
-0.4283053281209137	-0.7924581073435475
-0.4311050453155858	-0.7944473922697293
-0.433904762510258	-0.7963825663420137
-0.4367044797049301	-0.798293383067987
-0.4395041968996023	-0.8002041019201425
-0.4423039140942744	-0.8021267658968672
-0.4451036312889466	-0.8040586795527946
-0.4479033484836187	-0.805984644614787
-0.4507030656782909	-0.80788301525199
-0.453502782872963	-0.8097334838723853
-0.4563025000676352	-0.8115240577178056
-0.45910221726230727	-0.8132550590362928
-0.46190193445697947	-0.8149390298294499
-0.46470165165165156	-0.8165967829357106
-0.46750136884632376	-0.8182510604276005
-0.47030108604099585	-0.8199199457107162
-0.47310080323566805	-0.821612125697063
-0.47590052043034026	-0.8233253647590149
-0.47870023762501235	-0.8250484109583303
-0.48149995481968455	-0.8267654110821283
-0.48429967201435664	-0.82846115191528
-0.48709938920902884	-0.8301253099150776
-0.48989910640370093	-0.8317543929451332
-0.49269882359837314	-0.8333509861350923
-0.49549854079304523	-0.8349209178451111
-0.49829825798771743	-0.8364696770390609
-0.5010979751823895	-0.8379995935215888
-0.5038976923770617	-0.8395088936271102
-0.5066974095717338	-0.840992935654687
-0.509497126766406	-0.8424470281450898
-0.5122968439610781	-0.8438695847488509
-0.5150965611557503	-0.8452642175087139
-0.5178962783504224	-0.8466397724063105
-0.5206959955450946	-0.8480081145810789
-0.5234957127397667	-0.849380371321388
-0.5262954299344389	-0.8507629952591558
-0.5290951471291111	-0.8521551631147541
-0.5318948643237832	-0.8535486057975223
-0.5346945815184554	-0.8549301151531397
-0.5374942987131275	-0.8562859957807691
-0.5402940159077997	-0.8576069850306554
-0.5430937331024718	-0.8588919310127345
-0.545893450297144	-0.860148896108609
-0.5486931674918161	-0.8613932201345403
-0.5514928846864883	-0.8626431307767397
-0.5542926018811604	-0.8639143536162452
-0.5570923190758326	-0.865215536053616
-0.5598920362705047	-0.8665460212656115
-0.5626917534651769	-0.8678966815914841
-0.565491470659849	-0.8692534366684306
-0.5682911878545212	-0.8706021288548398
-0.5710909050491932	-0.8719329539771619
-0.5738906222438654	-0.873242828123534
-0.5766903394385375	-0.874534853985538
-0.5794900566332097	-0.8758151560272127
-0.5822897738278819	-0.8770883812036364
-0.585089491022554	-0.8783537280787059
-0.5878892082172262	-0.879603246587984
-0.5906889254118983	-0.8808233614146739
-0.5934886426065705	-0.8819993762747498
-0.5962883598012426	-0.8831215342738208
-0.5990880769959148	-0.8841904733638773
-0.6018877941905869	-0.885219917129636
-0.6046875113852591	-0.8862352217114011
-0.6074872285799312	-0.8872677287253079
-0.6102869457746034	-0.8883463188277406
-0.6130866629692755	-0.8894886296747525
-0.6158863801639477	-0.8906947125590219
-0.6186860973586198	-0.8919453136562965
-0.621485814553292	-0.8932056351929403
-0.6242855317479641	-0.8944337672631574
-0.6270852489426363	-0.8955915116182245
-0.6298849661373085	-0.8966545212029513
-0.6326846833319806	-0.8976188199478355
-0.6354844005266528	-0.8985018131605231
-0.6382841177213249	-0.8993375262244808
-0.6410838349159971	-0.9001675089981473
-0.6438835521106692	-0.9010300858173249
-0.6466832693053414	-0.9019510374610324
-0.6494829865000135	-0.9029382636064349
-0.6522827036946857	-0.9039816847465755
-0.6550824208893578	-0.9050580264182251
-0.65788213808403	-0.9061387011402737
-0.660681855278702	-0.9071982017867511
-0.6634815724733742	-0.9082204649969048
-0.6662812896680463	-0.9092014957740426
-0.6690810068627185	-0.9101478562018481
-0.6718807240573906	-0.9110719648989622
-0.6746804412520628	-0.9119860952217236
-0.6774801584467349	-0.9128972196157428
-0.6802798756414071	-0.9138043840764197
-0.6830795928360793	-0.9146993098657392
-0.6858793100307514	-0.9155697706377002
-0.6886790272254236	-0.91640437600594
-0.6914787444200957	-0.9171970005858869
-0.6942784616147679	-0.9179493298655126
-0.69707817880944	-0.9186707330445316
-0.6998778960041122	-0.9193756351038718
-0.7026776131987843	-0.9200794029666322
-0.7054773303934565	-0.9207942018005286
-0.7082770475881286	-0.9215261900850689
-0.7110767647828008	-0.9222748691512248
-0.7138764819774729	-0.9230346058439332
-0.7166761991721451	-0.923797599665543
-0.7194759163668172	-0.9245571277599316
-0.7222756335614894	-0.9253099077262028
-0.7250753507561615	-0.9260568388371853
-0.7278750679508337	-0.9268020391180913
-0.7306747851455058	-0.9275507349541452
-0.733474502340178	-0.9283069464390883
-0.7362742195348502	-0.9290719143623574
-0.7390739367295223	-0.9298438505059334
-0.7418736539241945	-0.930619015849194
-0.7446733711188666	-0.9313935716658284
-0.7474730883135388	-0.9321653253590786
-0.7502728055082108	-0.93293453212281
-0.753072522702883	-0.933703301482804
-0.7558722398975551	-0.9344737466893019
-0.7586719570922273	-0.9352455777920471
-0.7614716742868994	-0.9360141539435524
-0.7642713914815716	-0.936769942688661
-0.7670711086762437	-0.9374998885965647
-0.7698708258709159	-0.9381905162115427
-0.772670543065588	-0.93883191996241
-0.7754702602602602	-0.9394213717731419
-0.7782699774549323	-0.9399652719317797
-0.7810696946496045	-0.9404786063191819
-0.7838694118442767	-0.9409818260806364
-0.7866691290389488	-0.941495893698592
-0.789468846233621	-0.9420368681970414
-0.7922685634282931	-0.942611616824502
-0.7950682806229653	-0.9432159583911224
-0.7978679978176374	-0.9438358437389478
-0.8006677150123096	-0.9444512781345544
-0.8034674322069817	-0.9450418720194932
-0.8062671494016539	-0.9455924280397767
-0.809066866596326	-0.946096981506565
-0.8118665837909982	-0.946560199593649
-0.8146663009856703	-0.9469958508763644
-0.8174660181803425	-0.9474229229641801
-0.8202657353750146	-0.9478606215006942
-0.8230654525696868	-0.9483237335616367
-0.8258651697643589	-0.9488196234272551
-0.8286648869590311	-0.9493475404347627
-0.8314646041537032	-0.9499001640699691
-0.8342643213483754	-0.9504666408397624
-0.8370640385430476	-0.9510359903978958
-0.8398637557377197	-0.9515997765960602
-0.8426634729323919	-0.9521533176479398
-0.845463190127064	-0.9526952949892884
-0.8482629073217361	-0.9532261982541603
-0.8510626245164082	-0.9537464146161618
-0.8538623417110804	-0.9542548180723744
-0.8566620589057525	-0.9547484414099534
-0.8594617761004247	-0.9552233376972931
-0.8622614932950968	-0.9556762443712296
-0.865061210489769	-0.9561063362468784
-0.8678609276844411	-0.9565163121359699
-0.8706606448791133	-0.9569123132497184
-0.8734603620737854	-0.9573026204474933
-0.8762600792684576	-0.9576955501008435
-0.8790597964631297	-0.9580972851125908
-0.8818595136578019	-0.9585104168996779
-0.884659230852474	-0.9589337177607724
-0.8874589480471462	-0.9593632038880907
-0.8902586652418184	-0.9597940582725202
-0.8930583824364905	-0.9602226467153048
-0.8958580996311627	-0.9606478126079045
-0.8986578168258348	-0.9610709059670517
-0.9014575340205069	-0.9614944993433499
-0.9042572512151791	-0.9619202874688373
-0.9070569684098513	-0.9623470515217032
-0.9098566856045234	-0.9627696336727527
-0.9126564027991956	-0.9631795638339755
-0.9154561199938678	-0.9635673931405221
-0.9182558371885399	-0.9639261140024185
-0.921055554383212	-0.9642545282758014
-0.9238552715778842	-0.96455926962847
-0.9266549887725564	-0.9648544861820031
-0.9294547059672285	-0.9651588830582123
-0.9322544231619005	-0.9654907057802347
-0.9350541403565727	-0.9658620264603894
-0.937853857551245	-0.966274098468245
-0.940653574745917	-0.9667154014986207
-0.9434532919405891	-0.967163308586209
-0.9462530091352613	-0.9675892524375834
-0.9490527263299335	-0.9679661654631225
-0.9518524435246056	-0.9682761671026787
-0.9546521607192777	-0.9685162476746905
-0.9574518779139499	-0.9687001545976075
-0.9602515951086221	-0.9688557176987795
-0.9630513123032942	-0.9690181625595723
-0.9658510294979664	-0.9692211614828379
-0.9686507466926386	-0.969488088683518
-0.9714504638873107	-0.9698259465474273
-0.9742501810819828	-0.9702236958830488
-0.977049898276655	-0.9706554636222697
-0.9798496154713272	-0.9710876900989829
-0.9826493326659993	-0.9714881397267747
-0.9854490498606714	-0.9718341783033467
-0.9882487670553436	-0.9721179744045135
-0.9910484842500158	-0.972347231638083
-0.9938482014446879	-0.9725414108901362
-0.99664791863936	-0.9727247436634554
-0.9994476358340322	-0.9729182626328887
-1.0022473530287044	-0.9731333093048777
-1.0050470702233765	-0.973368462080483
-1.0078467874180486	-0.9736107323526162
-1.0106465046127209	-0.9738405465830899
-1.013446221807393	-0.9740388780830376
-1.016245939002065	-0.9741942603341667
-1.0190456561967371	-0.9743074837207237
-1.0218453733914095	-0.9743925114252499
-1.0246450905860816	-0.9744733102755533
-1.0274448077807536	-0.9745775197783586
-1.030244524975426	-0.974728810360141
-1.033044242170098	-0.9749401452592961
-1.0358439593647701	-0.9752098720707942
-1.0386436765594422	-0.9755217370784113
-1.0414433937541143	-0.9758487989408736
-1.0442431109487866	-0.9761601470681938
-1.0470428281434587	-0.9764286017307486
-1.0498425453381308	-0.9766373702332292
-1.0526422625328031	-0.9767839805377752
-1.0554419797274752	-0.9768805822619916
-1.0582416969221473	-0.9769506634111103
-1.0610414141168194	-0.9770231179824211
-1.0638411313114915	-0.9771251966981159
-1.0666408485061638	-0.9772760584901261
-1.069440565700836	-0.9774824070430214
-1.0722402828955082	-0.9777371387327313
-1.0750400000901803	-0.978021202831199
-1.0778397172848524	-0.9783081556277137
-1.0806394344795245	-0.9785703266911923
-1.0834391516741966	-0.9787852072892358
-1.086238868868869	-0.978940658318644
-1.089038586063541	-0.979037803322788
-1.091838303258213	-0.9790909623098201
-1.0946380204528854	-0.9791246027748847
-1.0974377376475575	-0.9791679229811389
-1.1002374548422296	-0.9792482174782908
-1.1030371720369017	-0.979384491408648
-1.1058368892315737	-0.9795828024656628
-1.108636606426246	-0.9798344846864533
-1.1114363236209182	-0.9801177869808637
-1.1142360408155902	-0.980402660932604
-1.1170357580102626	-0.9806576397328102
-1.1198354752049346	-0.9808571699466979
-1.1226351923996067	-0.9809875655533326
-1.1254349095942788	-0.9810500367437702
-1.1282346267889511	-0.9810599651911243
-1.1310343439836232	-0.9810425829731859
-1.1338340611782953	-0.981026200132668
-1.1366337783729676	-0.9810348296316895
-1.1394334955676397	-0.9810822559701169
-1.1422332127623118	-0.981169201513703
-1.145032929956984	-0.981284354463019
-1.147832647151656	-0.9814088844888136
-1.1506323643463283	-0.9815230252495943
-1.1534320815410004	-0.9816126722189759
-1.1562317987356725	-0.9816739362387437
-1.1590315159303448	-0.981714225312101
-1.161831233125017	-0.9817495143715605
-1.164630950319689	-0.9817986703498659
-1.167430667514361	-0.9818766467981915
-1.1702303847090334	-0.9819887431896255
-1.1730301019037055	-0.9821278100042203
-1.1758298190983776	-0.9822753645787345
-1.1786295362930497	-0.9824063526060799
-1.181429253487722	-0.9824961381378126
-1.184228970682394	-0.9825276001579171
-1.1870286878770662	-0.9824961818276023
-1.1898284050717383	-0.9824113869835127
-1.1926281222664106	-0.9822943344299171
-1.1954278394610827	-0.9821722007458746
-1.1982275566557548	-0.9820713132924919
-1.201027273850427	-0.982011002924809
-1.2038269910450992	-0.9819999919829017
-1.2066267082397713	-0.9820362040974527
-1.2094264254344433	-0.9821097445023397
-1.2122261426291157	-0.982207793829726
-1.2150258598237877	-0.9823196119169044
-1.2178255770184598	-0.9824399262552621
-1.220625294213132	-0.9825696342576404
-1.2234250114078042	-0.9827137395537819
-1.2262247286024763	-0.9828774240657696
-1.2290244457971484	-0.9830617972616296
-1.2318241629918205	-0.9832609547785001
-1.2346238801864928	-0.9834615052678686
-1.237423597381165	-0.9836448624857241
-1.240223314575837	-0.9837916503673532
-1.2430230317705093	-0.9838868526567226
-1.2458227489651814	-0.9839240870397475
-1.2486224661598535	-0.9839076647562102
-1.2514221833545256	-0.9838517993412078
-1.2542219005491977	-0.9837772079475893
-1.25702161774387	-0.9837061159665959
-1.259821334938542	-0.9836570943562399
-1.2626210521332142	-0.983641121434547
-1.2654207693278865	-0.9836598137264523
-1.2682204865225586	-0.9837060873176333
-1.2710202037172307	-0.9837668237728251
-1.2738199209119028	-0.9838266306569167
-1.276619638106575	-0.9838716236800438
-1.2794193553012472	-0.9838923152529
-1.2822190724959193	-0.9838850712017311
-1.2850187896905914	-0.9838520407668545
-1.2878185068852637	-0.9837998323451764
-1.2906182240799358	-0.9837374149449425
-1.2934179412746079	-0.9836737657955315
-1.29621765846928	-0.9836157114905615
-1.2990173756639523	-0.9835662987449478
-1.3018170928586243	-0.9835239363037559
-1.3046168100532964	-0.9834824809156935
-1.3074165272479688	-0.9834323633635322
-1.3102162444426408	-0.9833627160697329
-1.313015961637313	-0.9832642471387832
-1.315815678831985	-0.9831323372755256
-1.3186153960266573	-0.9829696050573056
-1.3214151132213294	-0.9827871117101221
-1.3242148304160015	-0.9826035555653383
-1.3270145476106736	-0.9824422584762372
-1.329814264805346	-0.9823263830248509
-1.332613982000018	-0.9822734537164929
-1.33541369919469	-0.9822906577755761
-1.3382134163893622	-0.9823723822059507
-1.3410131335840345	-0.982500936327955
-1.3438128507787066	-0.9826505149565898
-1.3466125679733787	-0.9827934355066938
-1.349412285168051	-0.9829068738835063
-1.352212002362723	-0.9829780371492338
-1.3550117195573952	-0.9830061028464354
-1.3578114367520673	-0.9830002564363417
-1.3606111539467396	-0.982974474268429
-1.3634108711414117	-0.9829408916553253
-1.3662105883360838	-0.9829042271420174
-1.3690103055307559	-0.9828595273083971
-1.3718100227254282	-0.982794448074467
-1.3746097399201003	-0.9826956959468287
-1.3774094571147724	-0.9825576349259773
-1.3802091743094445	-0.9823899972991528
[truncated: 6 more rows]
