# Supplementary material for: Isolation of a planar π-aromatic Bi5− ring in a cobalt-based inverse-sandwich-type complex
Source: Nat Chem. 2025 Jan 20;17(4):547–55. doi: 10.1038/s41557-024-01713-8 (PMC11964920; doi:10.1038/s41557-024-01713-8)
Supplement: Supplementary file 4 — Original magnetic data of compound 1 and origin file of Fig. 3. [file 41557_2024_1713_MOESM4_ESM.zip › sr_and_T_Symmetrized/17.csv]

comment	corrected Loops
temperature	0.3
sr	0.032
angle	0
trans	0
B	M
-1.3999	-0.9830101334203087
-1.3970974874874873	-0.9822302324337763
-1.394294974974975	-0.981522648179783
-1.3914924624624623	-0.9809734665613319
-1.3886899499499499	-0.9806345707409205
-1.3858874374374373	-0.980515887032517
-1.3830849249249249	-0.9805878521017881
-1.3802824124124122	-0.9807924590365946
-1.3774798998998998	-0.9810592231043263
-1.3746773873873872	-0.9813215500099792
-1.3718748748748748	-0.9815294777061245
-1.3690723623623622	-0.9816562815773433
-1.3662698498498498	-0.9816984318151858
-1.3634673373373372	-0.9816702312509749
-1.3606648248248248	-0.9815956333701406
-1.3578623123123121	-0.98150000192138
-1.3550597997997997	-0.9814039936732621
-1.3522572872872871	-0.9813206405953802
-1.3494547747747747	-0.9812555079686374
-1.346652262262262	-0.9812089026521351
-1.3438497497497497	-0.9811787328625103
-1.341047237237237	-0.9811627967680037
-1.3382447247247247	-0.9811598343903409
-1.335442212212212	-0.9811693463489797
-1.3326396996996996	-0.9811907009461067
-1.329837187187187	-0.981222252679375
-1.3270346746746746	-0.9812610572997575
-1.324232162162162	-0.9813033980214195
-1.3214296496496496	-0.9813459146764922
-1.318627137137137	-0.9813868298875577
-1.3158246246246246	-0.9814267028150663
-1.313022112112112	-0.9814683200195413
-1.3102195995995995	-0.981515670043765
-1.307417087087087	-0.9815723071464053
-1.3046145745745745	-0.9816396566595089
-1.301812062062062	-0.981715866038916
-1.2990095495495495	-0.9817956517489071
-1.2962070370370369	-0.9818712913101757
-1.2934045245245245	-0.9819345620911639
-1.2906020120120119	-0.9819791382584467
-1.2877994994994995	-0.9820028020738227
-1.2849969869869868	-0.9820088385707273
-1.2821944744744744	-0.9820061522839607
-1.2793919619619618	-0.9820079273414496
-1.2765894494494494	-0.982028987352872
-1.2737869369369368	-0.9820823346769172
-1.2709844244244244	-0.982175598335706
-1.2681819119119118	-0.9823082410192748
-1.2653793993993994	-0.982470324515221
-1.2625768868868867	-0.9826433871024483
-1.2597743743743743	-0.9828035596062555
-1.2569718618618617	-0.9829265018610842
-1.2541693493493493	-0.9829931929796328
-1.2513668368368367	-0.9829952072538831
-1.2485643243243243	-0.982938001463284
-1.2457618118118117	-0.982841026221575
-1.2429592992992993	-0.9827341527160252
-1.2401567867867866	-0.9826508525793021
-1.2373542742742742	-0.9826195482857785
-1.2345517617617616	-0.9826552744623102
-1.2317492492492492	-0.9827539965362249
-1.2289467367367366	-0.982891482153451
-1.2261442242242242	-0.9830275578658476
-1.2233417117117116	-0.9831151512009038
-1.2205391991991992	-0.9831121041898263
-1.2177366866866866	-0.9829927748983787
-1.2149341741741742	-0.9827562511336299
-1.2121316616616615	-0.9824287095595198
-1.2093291491491491	-0.9820589221112965
-1.2065266366366365	-0.9817077556126657
-1.203724124124124	-0.9814342068870239
-1.2009216116116115	-0.9812815577516509
-1.198119099099099	-0.9812672904829574
-1.1953165865865865	-0.9813794287840059
-1.192514074074074	-0.9815802261843761
-1.1897115615615614	-0.9818161140620889
-1.186909049049049	-0.9820311322620334
-1.1841065365365364	-0.9821801893025393
-1.181304024024024	-0.9822386816252188
-1.1785015115115114	-0.9822061645664069
-1.175698998998999	-0.9821035383622372
-1.1728964864864864	-0.9819650427361823
-1.170093973973974	-0.9818276965713431
-1.1672914614614613	-0.9817213007256804
-1.164488948948949	-0.9816616529723494
-1.1616864364364363	-0.9816484165809726
-1.158883923923924	-0.9816675696601196
-1.1560814114114113	-0.9816970405552539
-1.153278898898899	-0.9817134053872609
-1.1504763863863863	-0.981697561016891
-1.1476738738738739	-0.9816379934798293
-1.1448713613613613	-0.9815313211197336
-1.1420688488488488	-0.9813807901386145
-1.1392663363363362	-0.9811939812180333
-1.1364638238238238	-0.9809809741110996
-1.1336613113113112	-0.980753674176034
-1.1308587987987986	-0.9805261954596134
-1.1280562862862862	-0.9803154796506834
-1.1252537737737738	-0.9801410244299342
-1.1224512612612612	-0.9800228466885025
-1.1196487487487485	-0.9799775383044009
-1.1168462362362361	-0.980013207824613
-1.1140437237237237	-0.9801248659879537
-1.111241211211211	-0.9802920743907051
-1.1084386986986985	-0.98048027247825
-1.105636186186186	-0.9806462044438646
-1.1028336736736737	-0.9807465824295598
-1.100031161161161	-0.9807479688220224
-1.0972286486486484	-0.9806352430062945
-1.094426136136136	-0.9804161815132109
-1.0916236236236236	-0.9801206208847675
-1.088821111111111	-0.9797941305693296
-1.0860185985985984	-0.9794876644267194
-1.083216086086086	-0.9792458136307579
-1.0804135735735736	-0.9790966960441871
-1.077611061061061	-0.9790460615488739
-1.0748085485485483	-0.979077010565162
-1.072006036036036	-0.9791551743024512
-1.0692035235235235	-0.9792377522970811
-1.066401011011011	-0.9792838635193866
-1.0635984984984983	-0.9792634886234902
-1.060795985985986	-0.9791628705663197
-1.0579934734734735	-0.9789853778088784
-1.0551909609609609	-0.9787481498790918
-1.0523884484484483	-0.9784759448381777
-1.0495859359359359	-0.9781941938902126
-1.0467834234234235	-0.9779232207400366
-1.0439809109109108	-0.9776749827846104
-1.0411783983983982	-0.9774527750691304
-1.0383758858858858	-0.9772534127638067
-1.0355733733733734	-0.9770707494070507
-1.0327708608608608	-0.9768991607400097
-1.0299683483483482	-0.9767358434612129
-1.0271658358358358	-0.9765813244051457
-1.0243633233233234	-0.9764382446294153
-1.0215608108108107	-0.9763090583535292
-1.0187582982982981	-0.9761936053109508
-1.0159557857857857	-0.9760875072977397
-1.0131532732732733	-0.975982037374725
-1.0103507607607607	-0.9758656243448318
-1.007548248248248	-0.9757266356283733
-1.0047457357357357	-0.9755566732806551
-1.0019432232232233	-0.975353425296367
-0.9991407107107106	-0.9751221824032095
-0.9963381981981981	-0.9748754406612099
-0.9935356856856856	-0.9746304890354303
-0.9907331731731731	-0.9744054173410397
-0.9879306606606606	-0.9742144453990513
-0.9851281481481481	-0.974063747963885
-0.9823256356356356	-0.9739489439133321
-0.9795231231231231	-0.9738551013960906
-0.9767206106106106	-0.973759526785478
-0.973918098098098	-0.9736368758386887
-0.9711155855855855	-0.9734654320218561
-0.968313073073073	-0.9732329412924854
-0.9655105605605605	-0.9729403405208511
-0.962708048048048	-0.9726021403469869
-0.9599055355355355	-0.9722430614573769
-0.957103023023023	-0.9718915777410566
-0.9543005105105105	-0.9715719961215166
-0.951497997997998	-0.9712972907050637
-0.9486954854854854	-0.9710648805081723
-0.9458929729729728	-0.970856836002173
-0.9430904604604604	-0.9706447700762343
-0.9402879479479478	-0.9703982493326045
-0.9374854354354354	-0.9700943836668996
-0.9346829229229228	-0.9697257118647833
-0.9318804104104104	-0.9693038245710408
-0.9290778978978977	-0.9688573191269324
-0.9262753853853853	-0.9684243571051967
-0.9234728728728727	-0.9680417953377061
-0.9206703603603603	-0.967734042095903
-0.9178678478478477	-0.9675050420188787
-0.9150653353353353	-0.9673359836077884
-0.9122628228228227	-0.9671896568426497
-0.9094603103103103	-0.9670203605025828
-0.9066577977977976	-0.9667865052164799
-0.9038552852852852	-0.966462153209493
-0.9010527727727726	-0.9660439984900518
-0.8982502602602602	-0.9655516703792562
-0.8954477477477477	-0.9650213198877624
-0.8926452352352352	-0.9644945628272962
-0.8898427227227227	-0.9640063173352946
-0.8870402102102102	-0.9635753981651329
-0.8842376976976977	-0.9632007950428655
-0.8814351851851852	-0.9628646635996688
-0.8786326726726726	-0.9625408167677441
-0.8758301601601601	-0.9622056670670418
-0.8730276476476476	-0.9618477552704041
-0.8702251351351351	-0.9614724913388829
-0.8674226226226226	-0.9611003750897615
-0.8646201101101101	-0.9607592118965929
-0.8618175975975975	-0.9604729368950501
-0.859015085085085	-0.9602508965181901
-0.8562125725725724	-0.9600813805334545
-0.8534100600600599	-0.9599318556692047
-0.8506075475475474	-0.9597561625423932
-0.8478050350350349	-0.959506628658347
-0.8450025225225224	-0.9591473931324943
-0.8422000100100099	-0.9586647878809158
-0.8393974974974974	-0.9580715254810164
-0.8365949849849849	-0.9574034018595361
-0.8337924724724723	-0.9567095793328351
-0.8309899599599598	-0.9560394929795992
-0.8281874474474473	-0.9554303795797869
-0.8253849349349348	-0.9548990747235009
-0.8225824224224223	-0.9544402156389395
-0.8197799099099098	-0.9540308626518261
-0.8169773973973973	-0.9536395393265389
-0.8141748848848848	-0.9532364553702708
-0.8113723723723723	-0.9528015926432468
-0.8085698598598597	-0.952328367880319
-0.8057673473473472	-0.951822315628408
-0.8029648348348347	-0.9512960160307429
-0.8001623223223222	-0.9507626897010897
-0.7973598098098097	-0.9502310981833785
-0.7945572972972972	-0.9497035985187234
-0.7917547847847847	-0.9491777508677355
-0.7889522722722722	-0.9486503505432151
-0.7861497597597596	-0.9481217463930793
-0.7833472472472471	-0.9475982040800166
-0.7805447347347346	-0.9470909109919224
-0.7777422222222221	-0.9466116702050429
-0.7749397097097096	-0.9461668240177162
-0.7721371971971971	-0.9457518862371601
-0.7693346846846846	-0.9453493492641054
-0.7665321721721721	-0.9449311238594645
-0.7637296596596596	-0.9444654024652052
-0.760927147147147	-0.9439260113828072
-0.7581246346346345	-0.943301181785696
-0.755322122122122	-0.942598583060414
-0.7525196096096095	-0.9418445176894521
-0.749717097097097	-0.9410770563920781
-0.7469145845845845	-0.9403349667325375
-0.744112072072072	-0.9396458343699137
-0.7413095595595595	-0.9390172300864379
-0.738507047047047	-0.9384339379116361
-0.7357045345345344	-0.9378623733021271
-0.7329020220220219	-0.9372609967584555
-0.7300995095095094	-0.9365935419376019
-0.7272969969969969	-0.9358409013905803
-0.7244944844844844	-0.9350078871087085
-0.7216919719719719	-0.9341226943101373
-0.7188894594594594	-0.9332292164736694
-0.7160869469469469	-0.9323746217329306
-0.7132844344344343	-0.9315960626202582
-0.7104819219219218	-0.930910583897738
-0.7076794094094093	-0.9303111771174515
-0.7048768968968968	-0.9297699022614864
-0.7020743843843843	-0.929246747576403
-0.6992718718718718	-0.9287011745429539
-0.6964693593593593	-0.9281026428223297
-0.6936668468468468	-0.9274369981122925
-0.6908643343343343	-0.9267071779132847
-0.6880618218218217	-0.9259286674422824
-0.6852593093093092	-0.9251218290707985
-0.6824567967967967	-0.9243040726357916
-0.6796542842842842	-0.9234845896059294
-0.6768517717717717	-0.922663191851695
-0.6740492592592592	-0.9218331496379858
-0.6712467467467467	-0.9209864307844734
-0.6684442342342342	-0.9201189391930396
-0.6656417217217216	-0.9192335005414409
-0.6628392092092091	-0.9183393526398782
-0.6600366966966966	-0.9174483611372712
-0.6572341841841841	-0.9165695341749122
-0.6544316716716716	-0.9157041406840801
-0.6516291591591591	-0.9148435731383981
-0.6488266466466466	-0.9139710981294586
-0.6460241341341341	-0.9130671765075253
-0.6432216216216216	-0.9121166485312628
-0.640419109109109	-0.9111152806786853
-0.6376165965965965	-0.9100732591637692
-0.634814084084084	-0.90901417142388
-0.6320115715715715	-0.9079695115723363
-0.629209059059059	-0.9069702593702524
-0.6264065465465465	-0.9060380902815913
-0.623604034034034	-0.9051789320320524
-0.6208015215215215	-0.904380843814133
-0.617999009009009	-0.903616819360847
-0.6151964964964964	-0.9028515769826944
-0.6123939839839839	-0.9020502129102375
-0.6095914714714714	-0.901186137053216
-0.6067889589589589	-0.9002460991018497
-0.6039864464464464	-0.8992311732346787
-0.6011839339339339	-0.8981539092863159
-0.5983814214214214	-0.8970330132649569
-0.5955789089089089	-0.8958875197101626
-0.5927763963963963	-0.8947323081393366
-0.5899738838838838	-0.8935760983645782
-0.5871713713713713	-0.8924220414179751
-0.5843688588588588	-0.8912700920052898
-0.5815663463463463	-0.8901198289663708
-0.5787638338338338	-0.8889724297014537
-0.5759613213213213	-0.887831032438344
-0.5731588088088088	-0.8866994896529623
-0.5703562962962963	-0.8855802084188404
-0.5675537837837837	-0.884472124436431
-0.5647512712712712	-0.8833697532956521
-0.5619487587587587	-0.8822637785223877
-0.5591462462462462	-0.8811429909675468
-0.5563437337337337	-0.8799968594681056
-0.5535412212212212	-0.8788178003574227
-0.5507387087087087	-0.877602393002546
-0.5479361961961962	-0.8763512648424874
-0.5451336836836836	-0.8750679270578972
-0.5423311711711711	-0.8737572384778335
-0.5395286586586586	-0.8724242433625076
-0.5367261461461461	-0.8710738465188467
-0.5339236336336336	-0.8697112897528259
-0.5311211211211211	-0.8683429087936125
-0.5283186086086086	-0.8669764117760882
-0.5255160960960961	-0.8656200605115265
-0.5227135835835836	-0.8642806225517512
-0.519911071071071	-0.8629606051106008
-0.5171085585585585	-0.861655803407112
-0.514306046046046	-0.8603543428142817
-0.5115035335335335	-0.8590380471939514
-0.508701021021021	-0.857686201480923
-0.5058985085085085	-0.856280853411267
-0.503095995995996	-0.8548120694185766
-0.5002934834834833	-0.8532813364502663
-0.49749097097097084	-0.8517017318271081
-0.4946884584584583	-0.8500944759270841
-0.4918859459459458	-0.8484827224087612
-0.4890834334334333	-0.846884490863238
-0.4862809209209208	-0.8453071034723121
-0.4834784084084083	-0.843745133678414
-0.48067589589589577	-0.8421827753302042
-0.47787338338338325	-0.8406000365458159
-0.47507087087087074	-0.8389807655034773
-0.47226835835835823	-0.8373197326956934
-0.4694658458458457	-0.8356261446753559
-0.4666633333333332	-0.8339220528363622
-0.4638608208208207	-0.8322358190746979
-0.4610583083083082	-0.8305925462088148
-0.4582557957957957	-0.8290045663238896
-0.45545328328328316	-0.8274652622619684
-0.45265077077077065	-0.8259485627046623
-0.44984825825825814	-0.8244146686827661
-0.4470457457457456	-0.8228205121092649
-0.4442432332332331	-0.8211318050334289
-0.4414407207207206	-0.8193328841316896
-0.4386382082082081	-0.8174311425217163
-0.4358356956956956	-0.815454509679563
-0.43303318318318307	-0.8134426589571804
-0.43023067067067056	-0.81143466200774
-0.42742815815815804	-0.8094569876321613
-0.42462564564564553	-0.807515655333117
-0.421823133133133	-0.8055950171634232
-0.4190206206206205	-0.8036634905118137
-0.416218108108108	-0.8016843102971569
-0.4134155955955955	-0.7996277598076225
-0.410613083083083	-0.7974809076619529
-0.40781057057057046	-0.7952517605784957
-0.40500805805805795	-0.7929666322891584
-0.40220554554554544	-0.7906617850521016
-0.39940303303303293	-0.7883722608205398
-0.3966005205205205	-0.7861216643568435
-0.3937980080080079	-0.7839162216062512
-0.3909954954954955	-0.781744884471663
-0.3881929829829829	-0.7795851362968206
-0.3853904704704705	-0.7774122055631726
-0.38258795795795786	-0.7752082854284408
-0.37978544544544546	-0.7729684541005839
-0.37698293293293283	-0.7707012444810604
-0.37418042042042043	-0.7684237697596927
-0.3713779079079078	-0.7661532827330044
-0.3685753953953954	-0.7638983393816712
-0.3657728828828828	-0.7616529009778013
-0.3629703703703704	-0.7593956884776434
-0.36016785785785776	-0.7570952557462705
-0.35736534534534536	-0.7547192189801847
-0.35456283283283274	-0.752244576097229
-0.35176032032032034	-0.7496655971708036
-0.3489578078078077	-0.7469965271326828
-0.3461552952952953	-0.7442680583733594
-0.3433527827827827	-0.7415186176245601
-0.3405502702702703	-0.7387832554564719
-0.33774775775775767	-0.7360837323816157
-0.33494524524524527	-0.7334229886792758
-0.33214273273273265	-0.7307857053493001
-0.32934022022022025	-0.7281446156362619
-0.3265377077077076	-0.725470306505079
-0.323735195195195	-0.7227411075665438
-0.3209326826826826	-0.7199496850838959
-0.31813017017017	-0.7171041294164668
-0.3153276576576576	-0.7142232446581516
-0.31252514514514496	-0.7113277661701856
-0.30972263263263256	-0.7084306611320628
-0.30692012012011993	-0.7055300242544675
-0.30411760760760753	-0.7026072412985446
-0.3013150950950949	-0.699631333472177
-0.2985125825825825	-0.696568299232186
-0.2957100700700699	-0.6933925315353742
-0.2929075575575575	-0.690096585321144
-0.29010504504504486	-0.6866959727732368
-0.28730253253253246	-0.6832271511266127
-0.28450002002001984	-0.6797389683821642
-0.28169750750750744	-0.6762798810132356
-0.2788949949949948	-0.6728846102641912
-0.2760924824824824	-0.6695641406876713
-0.2732899699699698	-0.6663020199113692
-0.2704874574574574	-0.6630580921679241
-0.26768494494494477	-0.6597786535545538
-0.26488243243243237	-0.6564102003260878
-0.26207991991991975	-0.6529129805731069
-0.25927740740740735	-0.6492707079751012
-0.2564748948948947	-0.6454939684006469
-0.2536723823823823	-0.6416166631688514
-0.2508698698698697	-0.6376867368052848
-0.2480673573573573	-0.6337538880107098
-0.24526484484484468	-0.6298575824117868
-0.24246233233233228	-0.6260183622123145
-0.23965981981981965	-0.6222343470355745
-0.23685730730730725	-0.6184833146966837
-0.23405479479479463	-0.6147292928477817
-0.23125228228228223	-0.6109315756736169
-0.2284497697697696	-0.6070537302539118
-0.2256472572572572	-0.6030704868150113
-0.22284474474474458	-0.5989712353204161
-0.22004223223223218	-0.5947598810971728
-0.21723971971971956	-0.5904517335200882
-0.21443720720720716	-0.586068681811764
-0.21163469469469454	-0.581634053721138
-0.20883218218218214	-0.5771683022783445
-0.2060296696696695	-0.5726861751112275
-0.2032271571571571	-0.5681954840027446
-0.2004246446446445	-0.5636971782362286
-0.1976221321321321	-0.5591862287510987
-0.19481961961961947	-0.5546528552449304
-0.19201710710710707	-0.550083803513632
-0.18921459459459444	-0.5454635961730812
-0.18641208208208204	-0.5407758340419455
-0.18360956956956942	-0.5360046580809126
-0.18080705705705702	-0.5311363916360339
-0.1780045445445444	-0.5261612206368085
-0.175202032032032	-0.5210746142479283
-0.17239951951951937	-0.5158781158766297
-0.16959700700700697	-0.5105791891636026
-0.16679449449449435	-0.5051899844264363
-0.16399198198198195	-0.49972515175487453
-0.16118946946946933	-0.4941990916786556
-0.15838695695695693	-0.48862322139346553
-0.1555844444444443	-0.4830038813963584
-0.1527819319319319	-0.4773413893233086
-0.14997941941941928	-0.47163048573257194
-0.14717690690690688	-0.46586207258149814
-0.14437439439439426	-0.46002580698434586
-0.14157188188188186	-0.45411287179923554
-0.13876936936936923	-0.44811817165148937
-0.13596685685685683	-0.44204132903779036
-0.1331643443443442	-0.43588616005543324
-0.1303618318318318	-0.42965872320498566
-0.1275593193193192	-0.42336445224096697
-0.12475680680680679	-0.4170051893097148
-0.12195429429429416	-0.41057703185818906
-0.11915178178178176	-0.404069749117648
-0.11634926926926914	-0.3974681319120703
-0.11354675675675674	-0.3907551028664231
-0.11074424424424412	-0.3839158737479439
-0.10794173173173172	-0.37694204960466
-0.1051392192192191	-0.3698344742455718
-0.10233670670670669	-0.3626038477301422
-0.09953419419419407	-0.3552686887443076
-0.09673168168168167	-0.3478509340411944
-0.09392916916916905	-0.3403701697653368
-0.09112665665665665	-0.3328379686637285
-0.08832414414414402	-0.32525390379822455
-0.08552163163163162	-0.3176044638146793
-0.082719119119119	-0.30986537313251916
-0.0799166066066066	-0.3020069043615385
-0.07711409409409398	-0.2940009115511342
-0.07431158158158158	-0.2858277629644925
-0.07150906906906895	-0.2774812872791702
-0.06870655655655655	-0.2689703119421827
-0.06590404404404393	-0.2603162592678361
-0.06310153153153153	-0.25154733946673047
-0.06029901901901891	-0.24269084085132664
-0.057496506506506506	-0.2337655881397193
-0.054693993993993884	-0.22477664582871154
-0.05189148148148148	-0.215713768367561
-0.04908896896896886	-0.20655409208683945
-0.04628645645645646	-0.19726840166684245
-0.04348394394394384	-0.18782931106726056
-0.040681431431431436	-0.17821915551164563
-0.037878918918918814	-0.16843545227051507
-0.03507640640640641	-0.15849243857368228
-0.03227389389389379	-0.14841825449195653
-0.02947138138138139	-0.13824851321840942
-0.026668868868868767	-0.12801796776682073
-0.023866356356356366	-0.11775248052146925
-0.021063843843843744	-0.10746340282189579
-0.018261331331331343	-0.09714581424486589
-0.01545881881881872	-0.08678104440386161
-0.01265630630630632	-0.07634278657616875
-0.009853793793793697	-0.06580520805408248
-0.007051281281281296	-0.05515099512128497
-0.004248768768768674	-0.04437734385736042
-0.001446256256256273	-0.03349847838300683
0.0013562562562563496	-0.022544176470752957
0.00415876876876875	-0.011554765829187179
0.006961281281281373	-0.0005738743681280088
0.009763793793793774	0.010359315726460084
0.012566306306306396	0.021216535730030937
0.015368818818818797	0.03198423676892871
0.01817133133133142	0.042664035040353245
0.02097384384384382	0.05326989011361022
0.023776356356356443	0.06382282549148872
0.026578868868868843	0.0743444832520114
0.029381381381381466	0.08485096919705884
0.03218389389389387	0.09534828410984071
0.03498640640640649	0.10583021333489087
0.03778891891891911	0.11627897206433477
0.04059143143143151	0.1266683082161767
0.043393943943944135	0.1369682709921736
0.046196456456456536	0.14715055283093997
0.04899896896896916	0.157193252944092
0.05180148148148156	0.167084090463964
0.05460399399399418	0.17682146766490514
0.05740650650650658	0.18641326695076588
0.060209019019019205	0.1958737578497322
0.0630115315315316	0.20521938955279634
0.06581404404404423	0.21446446646376643
0.06861655655655663	0.2236177006382115
0.07141906906906925	0.23268040551328184
0.07422158158158165	0.24164669019568913
0.07702409409409428	0.250505525238231
0.07982660660660668	0.2592440947993854
0.0826291191191193	0.2678515382163471
0.0854316316316317	0.27632209641447125
0.08823414414414432	0.2846568412754692
0.09103665665665672	0.29286354145677357
0.09383916916916935	0.30095471168045174
0.09664168168168175	0.30894437555057946
0.09944419419419437	0.31684441523101115
0.10224670670670677	0.3246614903280455
0.10504921921921939	0.332395350733206
0.10785173173173179	0.34003898478531114
0.11065424424424442	0.3475805394589663
0.11345675675675682	0.3550064637317305
0.11625926926926944	0.3623049968126826
0.11906178178178184	0.3694690437670466
0.12186429429429446	0.376497675636119
0.12466680680680686	0.38339590378711896
0.12746931931931949	0.3901728890048689
0.13027183183183189	0.39683920455450444
0.1330743443443445	0.4034040424087568
0.1358768568568569	0.40987325070992875
0.13867936936936953	0.41624881604230246
0.14148188188188193	0.42252993644785763
0.14428439439439456	0.42871531086453174
0.14708690690690696	0.43480585773277053
0.14988941941941958	0.4408069012754429
0.15269193193193198	0.4467289904316636
0.1554944444444446	0.45258691417722785
0.158296956956957	0.45839703469150284
0.16109946946946962	0.46417360992936463
0.16390198198198203	0.469925148634287
0.16670449449449465	0.47565191039259136
0.16950700700700705	0.4813453949681097
0.17230951951951967	0.4869901246932978
0.17511203203203207	0.4925673628733782
0.1779145445445447	0.498059824890542
0.1807170570570571	0.5034561073620345
0.18351956956956972	0.5087535945806666
0.18632208208208212	0.5139590042860858
0.18912459459459474	0.5190863984921019
0.19192710710710714	0.5241532184662561
0.19472961961961976	0.529175487139578
0.19753213213213217	0.5341635766187648
0.2003346446446448	0.5391197774907197
0.2031371571571572	0.5440383692148631
0.2059396696696698	0.5489081327538965
0.2087421821821822	0.5537164957873733
0.21154469469469483	0.5584539895847305
0.21434720720720724	0.5631175892138807
0.21714971971971986	0.5677118483683381
0.21995223223223226	0.5722474313693517
0.22275474474474488	0.5767374794655683
0.22555725725725728	0.5811929667265526
0.2283597697697699	0.5856185714879105
0.2311622822822823	0.5900104834348971
0.23396479479479493	0.5943570009349145
0.23676730730730733	0.5986419104044628
0.23956981981981995	0.602849740613888
0.24237233233233235	0.6069713314075794
0.24517484484484497	0.6110079625938506
0.24797735735735738	0.614972632801192
0.25077986986987	0.6188878735858502
0.2535823823823824	0.6227805026729238
0.256384894894895	0.6266746586534272
0.2591874074074074	0.6305850313041128
0.26198991991992004	0.6345122255667823
0.26479243243243245	0.638441653960659
0.26759494494494507	0.6423463927699399
0.27039745745745747	0.6461933385468153
0.2731999699699701	0.6499510828353785
0.2760024824824825	0.6535974505440286
0.2788049949949951	0.6571247538303154
0.2816075075075075	0.6605414597178991
0.28441002002002014	0.6638699594218471
0.28721253253253254	0.667141168433292
0.29001504504504516	0.6703874809508121
0.29281755755755756	0.6736359359040739
0.2956200700700702	0.6769032549073768
0.2984225825825826	0.6801937747424922
0.3012250950950952	0.6835004328249854
0.3040276076076076	0.6868081410141768
0.30683012012012023	0.6900983369081034
0.30963263263263263	0.6933533661586605
0.31243514514514525	0.696559621451896
0.31523765765765766	0.6997089147635308
0.3180401701701703	0.7027981847171344
0.3208426826826827	0.705828131506687
0.3236451951951953	0.7088015832195227
0.3264477077077077	0.7117222919718968
0.3292502202202203	0.7145945103351935
0.3320527327327327	0.7174232610134158
0.33485524524524535	0.7202148592005061
0.33765775775775775	0.7229771097103389
0.34046027027027037	0.725718725956082
0.34326278278278277	0.7284478522607705
0.3460652952952954	0.7311699848998172
0.3488678078078078	0.7338859218885253
0.3516703203203204	0.736590495880797
0.3544728328328328	0.7392727013034442
0.35727534534534544	0.7419174517607836
0.36007785785785784	0.7445087130166455
0.36288037037037046	0.7470333077006772
0.36568288288288286	0.7494844262269862
0.3684853953953955	0.7518638916184801
0.3712879079079079	0.7541825158063133
0.3740904204204205	0.756458369033979
0.3768929329329329	0.7587133232377506
0.37969544544544553	0.7609686732065221
0.38249795795795793	0.7632408673588448
0.38530047047047056	0.7655383399388573
0.38810298298298296	0.7678601511544902
0.3909054954954956	0.770196697511936
0.393708008008008	0.7725322714567409
0.3965105205205206	0.7748488457180782
0.3993130330330332	0.777130219576571
0.4021155455455456	0.7793656286002758
0.40491805805805825	0.7815520731269939
0.40772057057057065	0.7836949129443473
0.4105230830830833	0.7858066360910265
0.4133255955955957	0.7879040672437501
0.4161281081081083	0.7900045759056025
0.4189306206206207	0.7921220335414134
0.4217331331331333	0.7942633261345577
0.4245356456456457	0.7964261448199865
0.42733815815815834	0.7985985594603763
0.43014067067067074	0.8007605547617767
0.43294318318318337	0.8028873240236529
0.43574569569569577	0.8049537403967459
0.4385482082082084	0.8069391395469803
0.4413507207207208	0.808831425598989
0.4441532332332334	0.8106296022398136
0.4469557457457458	0.812344134987255
0.44975825825825844	0.8139950153703298
0.45256077077077084	0.8156079201114661
0.45536328328328346	0.8172093086364349
0.45816579579579586	0.8188215587131185
0.4609683083083085	0.8204592258070367
0.4637708208208209	0.8221272212674633
0.4665733333333335	0.8238212101769907
0.4693758458458459	0.8255299647942302
0.47217835835835853	0.8272389304807022
0.47498087087087093	0.8289340010176919
0.47778338338338355	0.8306045281544718
0.48058589589589595	0.8322448888204275
0.4833884084084086	0.8338544044329629
0.486190920920921	0.8354359019725139
0.4889934334334336	0.8369935750570889
0.491795945945946	0.8385309393255801
0.4945984584584586	0.8400495520372528
0.497400970970971	0.8415488374333784
0.5002034834834836	0.8430269467963448
0.503005995995996	0.8444822263810361
0.5058085085085087	0.8459146821943921
0.5086110210210211	0.8473268689464332
0.5114135335335337	0.8487238643077131
0.5142160460460461	0.8501123267301993
0.5170185585585587	0.8514989532900222
0.5198210710710711	0.8528888449967438
0.5226235835835837	0.8542842935805661
0.5254260960960961	0.8556843370821784
0.5282286086086088	0.8570851630778029
0.5310311211211212	0.8584811702487587
0.5338336336336338	0.8598663248163252
0.5366361461461462	0.8612354189631205
0.5394386586586588	0.8625849456897572
0.5422411711711712	0.8639134889044815
0.5450436836836838	0.8652217047647968
0.5478461961961962	0.8665120676835083
0.5506487087087089	0.8677885407746171
0.5534512212212213	0.8690562281925438
0.5562537337337339	0.8703209407893715
0.5590562462462463	0.8715885347917576
0.5618587587587589	0.8728639205597111
0.5646612712712713	0.8741497886684471
0.5674637837837839	0.8754453091776212
0.5702662962962963	0.8767452325762103
0.573068808808809	0.8780398604577024
0.5758713213213213	0.8793162036586549
0.578673833833834	0.8805603197513765
0.5814763463463464	0.8817604112253971
0.584278858858859	0.8829099124377164
0.5870813713713714	0.8840096418600618
0.589883883883884	0.8850682373771177
0.5926863963963964	0.886100522360584
0.595488908908909	0.8871240592876034
0.5982914214214214	0.8881547481739133
0.6010939339339341	0.8892027126919309
0.6038964464464465	0.8902697341836275
0.6066989589589589	0.8913491017584774
0.6095014714714717	0.892428040831029
0.6123039839839841	0.8934920730882189
0.6151064964964965	0.8945300092384532
0.6179090090090089	0.8955380081629075
0.6207115215215218	0.8965213637896567
0.6235140340340342	0.8974933560556351
0.6263165465465466	0.8984714242810014
0.629119059059059	0.899471797196845
0.6319215715715718	0.9005042526582022
0.6347240840840842	0.9015686907434101
0.6375265965965966	0.9026546640966119
0.640329109109109	0.9037440793757734
0.6431316216216219	0.9048162594351612
0.6459341341341343	0.9058537740930759
0.6487366466466467	0.9068471737276282
0.651539159159159	0.9077970978772362
0.6543416716716719	0.9087130821814572
0.6571441841841843	0.9096094788995613
0.6599466966966967	0.9104998791697771
0.6627492092092091	0.9113919506741393
0.665551721721722	0.9122844961525614
0.6683542342342343	0.9131678178158905
0.6711567467467467	0.9140273669837342
0.6739592592592591	0.9148495280040227
0.676761771771772	0.915627607909975
0.6795642842842844	0.9163659468182672
0.6823667967967968	0.9170805974008845
0.6851693093093092	0.9177960874204947
0.687971821821822	0.9185390419632213
0.6907743343343344	0.9193304958333888
0.6935768468468468	0.9201792269887645
0.6963793593593592	0.9210782180972585
0.6991818718718721	0.9220054647571236
0.7019843843843845	0.9229290670886807
0.7047868968968969	0.9238152627615566
0.7075894094094093	0.924637178692165
0.7103919219219221	0.9253818631608492
0.7131944344344345	0.9260536674894093
0.7159969469469469	0.9266731099119674
0.7187994594594593	0.9272716404057821
0.7216019719719722	0.9278838431568177
0.7244044844844846	0.9285392389268197
0.727206996996997	0.9292558239854765
0.7300095095095094	0.9300368535123517
0.7328120220220222	0.9308713741103876
0.7356145345345346	0.931737958814869
0.738417047047047	0.9326103136587459
0.7412195595595594	0.9334631120289436
0.7440220720720723	0.9342766097843269
0.7468245845845847	0.9350391745904212
0.7496270970970971	0.9357475941870419
0.7524296096096099	0.9364056581969535
0.7552321221221223	0.9370218522147021
0.7580346346346347	0.9376070004194133
0.7608371471471471	0.938172413704903
0.76363965965966	0.9387287044408457
0.7664421721721724	0.939285096694648
0.7692446846846848	0.9398489204603231
0.7720471971971972	0.9404250602732648
0.77484970970971	0.9410153598223039
0.7776522222222224	0.9416182265863788
0.7804547347347348	0.9422287934600858
0.7832572472472472	0.9428398976621974
0.7860597597597601	0.9434438487899377
0.7888622722722725	0.9440345900556779
0.7916647847847849	0.9446095727482058
0.7944672972972973	0.9451706106154004
0.7972698098098101	0.9457232240230187
0.8000723223223225	0.9462744725470525
0.8028748348348349	0.9468298503961501
0.8056773473473473	0.9473902677850681
0.8084798598598602	0.9479502724586181
0.8112823723723726	0.9484983875887812
0.814084884884885	0.9490198072067793
0.8168873973973974	0.9495008872756951
0.8196899099099102	0.9499341681056406
0.8224924224224226	0.9503223194463455
0.825294934934935	0.9506795664307985
0.8280974474474474	0.9510298199198258
0.8308999599599602	0.9514017136636117
0.8337024724724726	0.9518217392753894
0.836504984984985	0.952307343562585
0.8393074974974974	0.9528619751251757
0.8421100100100103	0.9534735744001959
0.8449125225225227	0.9541170296955284
0.8477150350350351	0.9547599681482157
0.8505175475475475	0.9553702776900708
0.8533200600600603	0.9559232731691722
0.8561225725725727	0.9564065789147744
0.8589250850850851	0.9568215445057102
0.8617275975975975	0.9571810928218767
0.8645301101101104	0.9575049641748072
0.8673326226226228	0.9578140236653375
0.8701351351351352	0.9581254245521005
0.8729376476476476	0.958449951361378
0.8757401601601604	0.9587919883793132
0.8785426726726728	0.9591515935631014
0.8813451851851852	0.959527448509145
0.8841476976976976	0.9599192468701274
0.8869502102102105	0.9603284368259493
0.8897527227227229	0.9607570031485038
0.8925552352352353	0.9612048638614279
0.8953577477477477	0.9616671232146666
0.8981602602602605	0.9621326037671962
0.9009627727727729	0.9625846895458228
0.9037652852852853	0.9630046749307752
0.9065677977977977	0.9633768264383398
0.9093703103103106	0.963693590917788
0.912172822822823	0.9639591253950834
0.9149753353353354	0.9641897088438318
0.9177778478478478	0.964410526765958
0.9205803603603606	0.9646494987778711
0.923382872872873	0.9649298494684757
0.9261853853853854	0.9652636409310955
0.9289878978978978	0.9656482919022853
0.9317904104104107	0.966067240923211
0.9345929229229231	0.9664946377413328
0.9373954354354355	0.9669026810300169
0.9401979479479479	0.9672693805606133
0.9430004604604607	0.9675843911405475
0.9458029729729731	0.9678511925884725
0.9486054854854855	0.968085070075839
0.9514079979979979	0.9683076917248248
0.9542105105105108	0.9685401404224041
0.9570130230230232	0.9687966858721354
0.9598155355355356	0.9690812472951527
0.962618048048048	0.969387523027049
0.9654205605605608	0.9697024921519397
0.9682230730730732	0.9700118639715735
0.9710255855855856	0.9703054476645565
0.973828098098098	0.9705805341992348
0.9766306106106108	0.9708421687909028
0.9794331231231233	0.971100356088215
0.9822356356356357	0.9713653635046587
0.985038148148148	0.9716429707059271
0.9878406606606609	0.9719315146688936
0.9906431731731733	0.972221903469388
0.9934456856856857	0.9725006639904665
0.9962481981981981	0.972754949903908
0.9990507107107109	0.9729776795635285
1.0018532232232233	0.9731708765242242
1.0046557357357357	0.9733458906253112
1.0074582482482481	0.9735202753201562
1.010260760760761	0.9737122986057034
1.0130632732732734	0.9739349403302711
1.0158657857857858	0.9741914593843667
1.0186682982982982	0.9744741083766526
1.021470810810811	0.9747665005502786
1.0242733233233234	0.9750488674025366
1.0270758358358358	0.9753044320932045
1.0298783483483482	0.9755247243365565
1.032680860860861	0.9757120235772883
1.0354833733733735	0.975878116713087
1.0382858858858859	0.9760398447582839
1.0410883983983983	0.9762130349535021
1.0438909109109111	0.9764069723124074
1.0466934234234235	0.9766213574854832
1.049495935935936	0.976846797694066
1.0522984484484483	0.9770686040367389
1.0551009609609612	0.9772724770636616
1.0579034734734736	0.977449982070636
1.060705985985986	0.9776017942502104
1.0635084984984984	0.9777375080106961
1.0663110110110112	0.9778720646225918
1.0691135235235236	0.9780201034290789
1.071916036036036	0.9781903273088959
1.0747185485485484	0.9783819990470801
1.0775210610610613	0.9785849299511489
1.0803235735735737	0.9787830482258157
1.083126086086086	0.9789602994682698
1.0859285985985985	0.9791067245440694
1.0887311111111113	0.9792224255159432
1.0915336236236237	0.9793178393302675
1.0943361361361361	0.9794100568835513
1.0971386486486485	0.9795163885768903
1.0999411611611614	0.9796474562738958
1.1027436736736738	0.9798023783948375
1.1055461861861862	0.9799679758733078
1.1083486986986986	0.9801225577877887
1.1111512112112114	0.9802432118492144
1.1139537237237238	0.9803142025508012
1.1167562362362362	0.9803335530584094
1.119558748748749	0.980315373422326
1.1223612612612615	0.9802868631126964
1.1251637737737739	0.9802807114568806
1.1279662862862863	0.9803252317035337
1.130768798798799	0.98043542625772
1.1335713113113115	0.9806079720103402
1.136373823823824	0.9808218801919031
1.1391763363363363	0.9810447265353496
1.1419788488488491	0.9812424907818144
1.1447813613613615	0.9813898262116227
1.147583873873874	0.981477425563023
1.1503863863863864	0.9815141228783479
1.1531888988988992	0.981523145724272
1.1559914114114116	0.9815339024604137
1.158793923923924	0.9815721759185354
1.1615964364364364	0.9816520828863227
1.1643989489489492	0.9817724784919577
1.1672014614614616	0.9819188743974934
1.170003973973974	0.9820699662136618
1.1728064864864864	0.9822062271035609
1.1756089989989993	0.9823173060724162
1.1784115115115117	0.9824054341156176
1.181214024024024	0.9824835331635391
1.1840165365365365	0.9825687157355055
1.1868190490490493	0.9826736427621217
1.1896215615615617	0.9827991207417273
1.1924240740740741	0.9829310105622944
1.1952265865865865	0.9830430613340726
1.1980290990990994	0.9831051593938159
1.2008316116116118	0.983094433038288
1.2036341241241242	0.98300541321187
1.2064366366366366	0.9828554940392925
1.2092391491491494	0.982683305137473
1.2120416616616618	0.9825398802741067
1.2148441741741742	0.9824749376939582
1.2176466866866866	0.9825223524695603
1.2204491991991995	0.982689380255049
1.2232517117117119	0.9829531842294877
1.2260542242242243	0.9832660180860383
1.2288567367367367	0.9835677271360919
1.2316592492492495	0.9838019206173974
1.234461761761762	0.9839309978031028
1.2372642742742743	0.9839455645292163
1.2400667867867867	0.9838655407930179
1.2428692992992996	0.9837328573496593
1.245671811811812	0.983598224082886
1.2484743243243244	0.9835061934766429
1.2512768368368368	0.9834830965915822
1.2540793493493496	0.9835313198718587
1.256881861861862	0.9836312247949093
1.2596843743743744	0.983749531828906
1.2624868868868868	0.9838510189393603
1.2652893993993997	0.9839095486298586
1.268091911911912	0.9839149588891393
1.2708944244244245	0.983873989343377
1.2736969369369369	0.983805553643677
1.2764994494494497	0.9837325562052838
1.279301961961962	0.9836734498822608
1.2821044744744745	0.9836365424244837
1.284906986986987	0.9836188153380063
1.2877094994994998	0.9836092199931259
1.2905120120120122	0.9835947423194918
1.2933145245245246	0.9835665883510687
1.296117037037037	0.9835239580255016
1.2989195495495498	0.9834739644855309
1.3017220620620622	0.983427878803236
1.3045245745745746	0.9833954002150964
1.307327087087087	0.9833794792664224
1.3101295995995998	0.9833740311367815
1.3129321121121122	0.983365732490711
1.3157346246246246	0.9833394283686708
1.318537137137137	0.9832851265538405
1.32133964964965	0.9832037383987539
1.3241421621621623	0.9831089909638975
1.3269446746746747	0.9830242396466231
1.329747187187187	0.9829748116241717
1.3325496996997	0.9829783206649871
1.3353522122122123	0.9830364239965541
1.3381547247247247	0.9831313047375375
1.3409572372372371	0.9832287445787143
1.34375974974975	0.9832874340907863
1.3465622622622624	0.983271897928212
1.3493647747747748	0.9831648960018968
1.3521672872872872	0.9829749844287209
1.3549697997998	0.9827362294719002
1.3577723123123124	0.9824995031588639
1.3605748248248248	0.9823175843054922
1.3633773373373372	0.982228516531314
1.36617984984985	0.9822425570540618
1.3689823623623625	0.9823372244030035
1.3717848748748749	0.9824626094430594
1.3745873873873873	0.9825559487808676
1.3773898998999001	0.9825614615354548
1.3801924124124125	0.9824495851394641
1.382994924924925	0.9822296422095369
1.3857974374374373	0.9819517112601399
1.3885999499499502	0.9816965637843478
1.3914024624624626	0.981556037908051
1.394204974974975	0.9816090948833398
1.3970074874874874	0.9819001326939003
1.39981	0.9824256170680161
1.39991	0.9830101334203087
1.3971102828053281	0.9822302324337763
1.3943105656106556	0.981522648179783
1.3915108484159835	0.9809734665613319
1.3887111312213114	0.9806345707409205
1.3859114140266393	0.980515887032517
1.3831116968319672	0.9805878521017881
1.3803119796372951	0.9807924590365946
1.377512262442623	0.9810592231043263
1.374712545247951	0.9813215500099792
1.3719128280532784	0.9815294777061245
1.3691131108586063	0.9816562815773433
1.3663133936639342	0.9816984318151858
1.3635136764692621	0.9816702312509749
1.36071395927459	0.9815956333701406
1.357914242079918	0.98150000192138
1.3551145248852459	0.9814039936732621
1.3523148076905733	0.9813206405953802
1.3495150904959012	0.9812555079686374
1.3467153733012291	0.9812089026521351
1.343915656106557	0.9811787328625103
1.341115938911885	0.9811627967680037
1.3383162217172129	0.9811598343903409
1.3355165045225408	0.9811693463489797
1.3327167873278687	0.9811907009461067
1.3299170701331962	0.981222252679375
1.327117352938524	0.9812610572997575
1.324317635743852	0.9813033980214195
1.3215179185491799	0.9813459146764922
1.3187182013545078	0.9813868298875577
1.3159184841598357	0.9814267028150663
1.3131187669651636	0.9814683200195413
1.310319049770491	0.981515670043765
1.307519332575819	0.9815723071464053
1.304719615381147	0.9816396566595089
1.3019198981864748	0.981715866038916
1.2991201809918027	0.9817956517489071
1.2963204637971306	0.9818712913101757
1.2935207466024585	0.9819345620911639
1.2907210294077864	0.9819791382584467
1.287921312213114	0.9820028020738227
1.2851215950184418	0.9820088385707273
1.2823218778237697	0.9820061522839607
1.2795221606290976	0.9820079273414496
1.2767224434344255	0.982028987352872
1.2739227262397534	0.9820823346769172
1.2711230090450814	0.982175598335706
1.2683232918504093	0.9823082410192748
1.2655235746557367	0.982470324515221
1.2627238574610646	0.9826433871024483
1.2599241402663925	0.9828035596062555
1.2571244230717205	0.9829265018610842
1.2543247058770484	0.9829931929796328
1.2515249886823763	0.9829952072538831
1.2487252714877042	0.982938001463284
1.2459255542930316	0.982841026221575
1.2431258370983596	0.9827341527160252
1.2403261199036875	0.9826508525793021
1.2375264027090154	0.9826195482857785
1.2347266855143433	0.9826552744623102
1.2319269683196712	0.9827539965362249
1.229127251124999	0.982891482153451
1.226327533930327	0.9830275578658476
1.2235278167356545	0.9831151512009038
1.2207280995409824	0.9831121041898263
1.2179283823463103	0.9829927748983787
1.2151286651516382	0.9827562511336299
1.212328947956966	0.9824287095595198
1.209529230762294	0.9820589221112965
1.206729513567622	0.9817077556126657
1.2039297963729494	0.9814342068870239
1.2011300791782773	0.9812815577516509
1.1983303619836052	0.9812672904829574
1.1955306447889331	0.9813794287840059
1.192730927594261	0.9815802261843761
1.189931210399589	0.9818161140620889
1.1871314932049168	0.9820311322620334
1.1843317760102448	0.9821801893025393
1.1815320588155722	0.9822386816252188
1.1787323416209001	0.9822061645664069
1.175932624426228	0.9821035383622372
1.173132907231556	0.9819650427361823
1.1703331900368839	0.9818276965713431
1.1675334728422118	0.9817213007256804
1.1647337556475397	0.9816616529723494
1.1619340384528671	0.9816484165809726
1.159134321258195	0.9816675696601196
1.156334604063523	0.9816970405552539
1.1535348868688509	0.9817134053872609
1.1507351696741788	0.981697561016891
1.1479354524795067	0.9816379934798293
1.1451357352848346	0.9815313211197336
1.1423360180901625	0.9813807901386145
1.13953630089549	0.9811939812180333
1.1367365837008179	0.9809809741110996
1.1339368665061458	0.980753674176034
1.1311371493114737	0.9805261954596134
1.1283374321168016	0.9803154796506834
1.1255377149221295	0.9801410244299342
1.1227379977274574	0.9800228466885025
1.1199382805327853	0.9799775383044009
1.1171385633381128	0.980013207824613
1.1143388461434407	0.9801248659879537
1.1115391289487686	0.9802920743907051
1.1087394117540965	0.98048027247825
1.1059396945594244	0.9806462044438646
1.1031399773647523	0.9807465824295598
1.1003402601700802	0.9807479688220224
1.0975405429754077	0.9806352430062945
1.0947408257807356	0.9804161815132109
1.0919411085860635	0.9801206208847675
1.0891413913913914	0.9797941305693296
1.0863416741967193	0.9794876644267194
1.0835419570020473	0.9792458136307579
1.0807422398073752	0.9790966960441871
1.077942522612703	0.9790460615488739
1.0751428054180305	0.979077010565162
1.0723430882233584	0.9791551743024512
1.0695433710286864	0.9792377522970811
1.0667436538340143	0.9792838635193866
1.0639439366393422	0.9792634886234902
1.06114421944467	0.9791628705663197
1.058344502249998	0.9789853778088784
1.0555447850553255	0.9787481498790918
1.0527450678606534	0.9784759448381777
1.0499453506659813	0.9781941938902126
1.0471456334713092	0.9779232207400366
1.044345916276637	0.9776749827846104
1.041546199081965	0.9774527750691304
1.038746481887293	0.9772534127638067
1.0359467646926208	0.9770707494070507
1.0331470474979483	0.9768991607400097
1.0303473303032762	0.9767358434612129
1.027547613108604	0.9765813244051457
1.024747895913932	0.9764382446294153
1.02194817871926	0.9763090583535292
1.0191484615245878	0.9761936053109508
1.0163487443299157	0.9760875072977397
1.0135490271352436	0.975982037374725
1.010749309940571	0.9758656243448318
1.007949592745899	0.9757266356283733
1.005149875551227	0.9755566732806551
1.0023501583565548	0.975353425296367
0.9995504411618827	0.9751221824032095
0.9967507239672107	0.9748754406612099
0.9939510067725386	0.9746304890354303
0.991151289577866	0.9744054173410397
0.9883515723831939	0.9742144453990513
0.9855518551885218	0.974063747963885
0.9827521379938498	0.9739489439133321
0.9799524207991777	0.9738551013960906
0.9771527036045056	0.973759526785478
0.9743529864098335	0.9736368758386887
0.9715532692151614	0.9734654320218561
0.9687535520204889	0.9732329412924854
0.9659538348258168	0.9729403405208511
0.9631541176311447	0.9726021403469869
0.9603544004364726	0.9722430614573769
0.9575546832418005	0.9718915777410566
0.9547549660471284	0.9715719961215166
0.9519552488524563	0.9712972907050637
0.9491555316577838	0.9710648805081723
0.9463558144631117	0.970856836002173
0.9435560972684396	0.9706447700762343
0.9407563800737675	0.9703982493326045
0.9379566628790954	0.9700943836668996
0.9351569456844233	0.9697257118647833
0.9323572284897512	0.9693038245710408
0.9295575112950791	0.9688573191269324
0.9267577941004066	0.9684243571051967
0.9239580769057345	0.9680417953377061
0.9211583597110624	0.967734042095903
0.9183586425163903	0.9675050420188787
0.9155589253217182	0.9673359836077884
0.9127592081270461	0.9671896568426497
0.909959490932374	0.9670203605025828
0.907159773737702	0.9667865052164799
0.9043600565430294	0.966462153209493
0.9015603393483573	0.9660439984900518
0.8987606221536852	0.9655516703792562
0.8959609049590131	0.9650213198877624
0.8931611877643411	0.9644945628272962
0.890361470569669	0.9640063173352946
0.8875617533749969	0.9635753981651329
0.8847620361803243	0.9632007950428655
0.8819623189856522	0.9628646635996688
0.8791626017909802	0.9625408167677441
0.8763628845963081	0.9622056670670418
0.873563167401636	0.9618477552704041
0.8707634502069639	0.9614724913388829
0.8679637330122918	0.9611003750897615
0.8651640158176197	0.9607592118965929
0.8623642986229472	0.9604729368950501
0.8595645814282751	0.9602508965181901
0.856764864233603	0.9600813805334545
0.8539651470389309	0.9599318556692047
0.8511654298442588	0.9597561625423932
0.8483657126495867	0.959506628658347
0.8455659954549146	0.9591473931324943
0.8427662782602421	0.9586647878809158
0.83996656106557	0.9580715254810164
0.8371668438708979	0.9574034018595361
0.8343671266762258	0.9567095793328351
0.8315674094815537	0.9560394929795992
0.8287676922868816	0.9554303795797869
0.8259679750922095	0.9548990747235009
0.8231682578975374	0.9544402156389395
0.8203685407028649	0.9540308626518261
0.8175688235081928	0.9536395393265389
0.8147691063135207	0.9532364553702708
0.8119693891188486	0.9528015926432468
0.8091696719241765	0.952328367880319
0.8063699547295045	0.951822315628408
0.8035702375348324	0.9512960160307429
0.8007705203401598	0.9507626897010897
0.7979708031454877	0.9502310981833785
0.7951710859508156	0.9497035985187234
0.7923713687561436	0.9491777508677355
0.7895716515614715	0.9486503505432151
0.7867719343667994	0.9481217463930793
0.7839722171721273	0.9475982040800166
0.7811724999774552	0.9470909109919224
0.7783727827827827	0.9466116702050429
0.7755730655881106	0.9461668240177162
0.7727733483934385	0.9457518862371601
0.7699736311987664	0.9453493492641054
0.7671739140040943	0.9449311238594645
0.7643741968094222	0.9444654024652052
0.7615744796147501	0.9439260113828072
0.758774762420078	0.943301181785696
0.7559750452254055	0.942598583060414
0.7531753280307334	0.9418445176894521
0.7503756108360613	0.9410770563920781
0.7475758936413892	0.9403349667325375
0.7447761764467171	0.9396458343699137
0.741976459252045	0.9390172300864379
0.7391767420573729	0.9384339379116361
0.7363770248627004	0.9378623733021271
0.7335773076680283	0.9372609967584555
0.7307775904733562	0.9365935419376019
0.7279778732786841	0.9358409013905803
0.725178156084012	0.9350078871087085
0.72237843888934	0.9341226943101373
0.7195787216946679	0.9332292164736694
0.7167790044999958	0.9323746217329306
0.7139792873053232	0.9315960626202582
0.7111795701106511	0.930910583897738
0.708379852915979	0.9303111771174515
0.705580135721307	0.9297699022614864
0.7027804185266349	0.929246747576403
0.6999807013319628	0.9287011745429539
0.6971809841372907	0.9281026428223297
0.6943812669426181	0.9274369981122925
0.6915815497479461	0.9267071779132847
0.688781832553274	0.9259286674422824
0.6859821153586019	0.9251218290707985
0.6831823981639298	0.9243040726357916
0.6803826809692577	0.9234845896059294
0.6775829637745856	0.922663191851695
0.6747832465799135	0.9218331496379858
0.671983529385241	0.9209864307844734
0.6691838121905689	0.9201189391930396
0.6663840949958968	0.9192335005414409
0.6635843778012247	0.9183393526398782
0.6607846606065526	0.9174483611372712
0.6579849434118805	0.9165695341749122
0.6551852262172084	0.9157041406840801
0.6523855090225363	0.9148435731383981
0.6495857918278638	0.9139710981294586
0.6467860746331917	0.9130671765075253
0.6439863574385196	0.9121166485312628
0.6411866402438475	0.9111152806786853
0.6383869230491754	0.9100732591637692
0.6355872058545033	0.90901417142388
0.6327874886598313	0.9079695115723363
0.6299877714651587	0.9069702593702524
0.6271880542704866	0.9060380902815913
0.6243883370758145	0.9051789320320524
0.6215886198811424	0.904380843814133
0.6187889026864704	0.903616819360847
0.6159891854917983	0.9028515769826944
0.6131894682971262	0.9020502129102375
0.6103897511024541	0.901186137053216
0.6075900339077815	0.9002460991018497
0.6047903167131095	0.8992311732346787
0.6019905995184374	0.8981539092863159
0.5991908823237653	0.8970330132649569
0.5963911651290932	0.8958875197101626
0.5935914479344209	0.8947323081393366
0.5907917307397488	0.8935760983645782
0.5879920135450767	0.8924220414179751
0.5851922963504046	0.8912700920052898
0.5823925791557323	0.8901198289663708
0.5795928619610602	0.8889724297014537
0.5767931447663881	0.887831032438344
0.573993427571716	0.8866994896529623
0.5711937103770437	0.8855802084188404
0.5683939931823716	0.884472124436431
0.5655942759876995	0.8833697532956521
0.5627945587930274	0.8822637785223877
0.5599948415983551	0.8811429909675468
0.557195124403683	0.8799968594681056
0.5543954072090109	0.8788178003574227
0.5515956900143388	0.877602393002546
0.5487959728196665	0.8763512648424874
0.5459962556249944	0.8750679270578972
0.5431965384303223	0.8737572384778335
0.54039682123565	0.8724242433625076
0.5375971040409779	0.8710738465188467
0.5347973868463058	0.8697112897528259
0.5319976696516338	0.8683429087936125
0.5291979524569614	0.8669764117760882
0.5263982352622893	0.8656200605115265
0.5235985180676173	0.8642806225517512
0.5207988008729452	0.8629606051106008
0.5179990836782729	0.861655803407112
0.5151993664836008	0.8603543428142817
0.5123996492889287	0.8590380471939514
0.5095999320942566	0.857686201480923
0.5068002148995843	0.856280853411267
0.5040004977049122	0.8548120694185766
0.5012007805102401	0.8532813364502663
0.498401063315568	0.8517017318271081
0.4956013461208957	0.8500944759270841
0.4928016289262236	0.8484827224087612
0.4900019117315515	0.846884490863238
0.4872021945368792	0.8453071034723121
0.4844024773422071	0.843745133678414
0.481602760147535	0.8421827753302042
0.4788030429528629	0.8406000365458159
0.4760033257581906	0.8389807655034773
0.4732036085635185	0.8373197326956934
0.4704038913688464	0.8356261446753559
0.4676041741741743	0.8339220528363622
0.464804456979502	0.8322358190746979
0.4620047397848299	0.8305925462088148
0.45920502259015783	0.8290045663238896
0.45640530539548574	0.8274652622619684
0.4536055882008134	0.8259485627046623
0.45080587100614133	0.8244146686827661
0.44800615381146924	0.8228205121092649
0.44520643661679693	0.8211318050334289
0.44240671942212484	0.8193328841316896
0.43960700222745275	0.8174311425217163
0.43680728503278066	0.815454509679563
0.43400756783810834	0.8134426589571804
0.43120785064343625	0.81143466200774
0.42840813344876416	0.8094569876321613
0.42560841625409207	0.807515655333117
0.42280869905941976	0.8055950171634232
0.42000898186474767	0.8036634905118137
0.4172092646700756	0.8016843102971569
0.4144095474754035	0.7996277598076225
0.41160983028073117	0.7974809076619529
0.4088101130860591	0.7952517605784957
0.406010395891387	0.7929666322891584
0.4032106786967149	0.7906617850521016
0.4004109615020426	0.7883722608205398
0.3976112443073705	0.7861216643568435
0.3948115271126984	0.7839162216062512
0.3920118099180261	0.781744884471663
0.389212092723354	0.7795851362968206
0.3864123755286819	0.7774122055631726
0.3836126583340098	0.7752082854284408
0.3808129411393375	0.7729684541005839
0.3780132239446654	0.7707012444810604
0.3752135067499933	0.7684237697596927
0.37241378955532123	0.7661532827330044
0.3696140723606489	0.7638983393816712
0.3668143551659768	0.7616529009778013
0.36401463797130473	0.7593956884776434
0.36121492077663264	0.7570952557462705
0.35841520358196033	0.7547192189801847
0.35561548638728824	0.752244576097229
0.35281576919261615	0.7496655971708036
0.35001605199794406	0.7469965271326828
0.34721633480327174	0.7442680583733594
0.34441661760859965	0.7415186176245601
0.34161690041392756	0.7387832554564719
0.33881718321925525	0.7360837323816157
0.33601746602458316	0.7334229886792758
0.33321774882991106	0.7307857053493001
0.330418031635239	0.7281446156362619
0.32761831444056666	0.725470306505079
0.32481859724589457	0.7227411075665438
0.3220188800512225	0.7199496850838959
0.3192191628565504	0.7171041294164668
0.3164194456618781	0.7142232446581516
0.313619728467206	0.7113277661701856
0.3108200112725339	0.7084306611320628
0.3080202940778618	0.7055300242544675
0.3052205768831895	0.7026072412985446
0.3024208596885174	0.699631333472177
0.2996211424938453	0.696568299232186
0.2968214252991732	0.6933925315353742
0.2940217081045009	0.690096585321144
0.2912219909098288	0.6866959727732368
0.2884222737151567	0.6832271511266127
0.2856225565204844	0.6797389683821642
0.2828228393258123	0.6762798810132356
0.2800231221311402	0.6728846102641912
0.27722340493646813	0.6695641406876713
0.2744236877417958	0.6663020199113692
0.2716239705471237	0.6630580921679241
0.26882425335245164	0.6597786535545538
0.26602453615777955	0.6564102003260878
0.26322481896310723	0.6529129805731069
0.26042510176843514	0.6492707079751012
0.25762538457376305	0.6454939684006469
0.25482566737909096	0.6416166631688514
0.25202595018441865	0.6376867368052848
0.24922623298974655	0.6337538880107098
0.24642651579507446	0.6298575824117868
0.24362679860040237	0.6260183622123145
0.24082708140573006	0.6222343470355745
0.23802736421105797	0.6184833146966837
0.23522764701638588	0.6147292928477817
0.23242792982171356	0.6109315756736169
0.22962821262704147	0.6070537302539118
0.22682849543236938	0.6030704868150113
0.2240287782376973	0.5989712353204161
0.22122906104302498	0.5947598810971728
0.21842934384835289	0.5904517335200882
0.2156296266536808	0.586068681811764
0.2128299094590087	0.581634053721138
0.2100301922643364	0.5771683022783445
0.2072304750696643	0.5726861751112275
0.2044307578749922	0.5681954840027446
0.20163104068032012	0.5636971782362286
0.1988313234856478	0.5591862287510987
0.1960316062909757	0.5546528552449304
0.19323188909630362	0.550083803513632
0.19043217190163153	0.5454635961730812
0.18763245470695922	0.5407758340419455
0.18483273751228713	0.5360046580809126
0.18203302031761504	0.5311363916360339
0.17923330312294272	0.5261612206368085
0.17643358592827063	0.5210746142479283
0.17363386873359854	0.5158781158766297
0.17083415153892645	0.5105791891636026
0.16803443434425414	0.5051899844264363
0.16523471714958204	0.49972515175487453
0.16243499995490995	0.4941990916786556
0.15963528276023786	0.48862322139346553
0.15683556556556555	0.4830038813963584
0.15403584837089346	0.4773413893233086
0.15123613117622137	0.47163048573257194
0.14843641398154928	0.46586207258149814
0.14563669678687696	0.46002580698434586
0.14283697959220487	0.45411287179923554
0.14003726239753278	0.44811817165148937
0.13723754520286047	0.44204132903779036
0.13443782800818838	0.43588616005543324
0.13163811081351628	0.42965872320498566
0.1288383936188442	0.42336445224096697
0.12603867642417188	0.4170051893097148
0.12323895922949979	0.41057703185818906
0.1204392420348277	0.404069749117648
0.11763952484015561	0.3974681319120703
0.1148398076454833	0.3907551028664231
0.1120400904508112	0.3839158737479439
0.10924037325613911	0.37694204960466
0.10644065606146702	0.3698344742455718
0.10364093886679471	0.3626038477301422
0.10084122167212262	0.3552686887443076
0.09804150447745053	0.3478509340411944
0.09524178728277843	0.3403701697653368
0.09244207008810612	0.3328379686637285
0.08964235289343403	0.32525390379822455
0.08684263569876194	0.3176044638146793
0.08404291850408963	0.30986537313251916
0.08124320130941753	0.3020069043615385
0.07844348411474544	0.2940009115511342
0.07564376692007335	0.2858277629644925
0.07284404972540104	0.2774812872791702
0.07004433253072895	0.2689703119421827
0.06724461533605686	0.2603162592678361
0.06444489814138477	0.25154733946673047
0.06164518094671245	0.24269084085132664
0.05884546375204036	0.2337655881397193
0.05604574655736827	0.22477664582871154
0.05324602936269618	0.215713768367561
0.050446312168023866	0.20655409208683945
0.047646594973351775	0.19726840166684245
0.044846877778679684	0.18782931106726056
0.04204716058400759	0.17821915551164563
0.03924744338933528	0.16843545227051507
0.03644772619466319	0.15849243857368228
0.0336480089999911	0.14841825449195653
0.030848291805318784	0.13824851321840942
0.028048574610646693	0.12801796776682073
0.0252488574159746	0.11775248052146925
0.02244914022130251	0.10746340282189579
0.019649423026630197	0.09714581424486589
0.016849705831958106	0.08678104440386161
0.014049988637286015	0.07634278657616875
0.011250271442613924	0.06580520805408248
0.00845055424794161	0.05515099512128497
0.00565083705326952	0.04437734385736042
0.0028511198585974284	0.03349847838300683
5.140266392533732e-05	0.022544176470752957
-0.002748314530746976	0.011554765829187179
-0.005548031725419067	0.0005738743681280088
-0.008347748920091158	-0.010359315726460084
-0.01114746611476325	-0.021216535730030937
-0.013947183309435562	-0.03198423676892871
-0.016746900504107654	-0.042664035040353245
-0.019546617698779745	-0.05326989011361022
-0.022346334893452058	-0.06382282549148872
-0.02514605208812415	-0.0743444832520114
-0.02794576928279624	-0.08485096919705884
-0.03074548647746833	-0.09534828410984071
-0.033545203672140644	-0.10583021333489087
-0.036344920866812735	-0.11627897206433477
-0.03914463806148483	-0.1266683082161767
-0.04194435525615692	-0.1369682709921736
-0.04474407245082923	-0.14715055283093997
-0.04754378964550132	-0.157193252944092
-0.05034350684017341	-0.167084090463964
-0.053143224034845504	-0.17682146766490514
-0.05594294122951782	-0.18641326695076588
-0.05874265842418991	-0.1958737578497322
-0.061542375618862	-0.20521938955279634
-0.06434209281353409	-0.21446446646376643
-0.0671418100082064	-0.2236177006382115
-0.0699415272028785	-0.23268040551328184
-0.07274124439755059	-0.24164669019568913
-0.0755409615922229	-0.250505525238231
-0.07834067878689499	-0.2592440947993854
-0.08114039598156708	-0.2678515382163471
-0.08394011317623917	-0.27632209641447125
-0.08673983037091149	-0.2846568412754692
-0.08953954756558358	-0.29286354145677357
-0.09233926476025567	-0.30095471168045174
-0.09513898195492776	-0.30894437555057946
-0.09793869914960007	-0.31684441523101115
-0.10073841634427216	-0.3246614903280455
-0.10353813353894425	-0.332395350733206
-0.10633785073361635	-0.34003898478531114
-0.10913756792828866	-0.3475805394589663
-0.11193728512296075	-0.3550064637317305
-0.11473700231763284	-0.3623049968126826
-0.11753671951230515	-0.3694690437670466
-0.12033643670697725	-0.376497675636119
-0.12313615390164934	-0.38339590378711896
-0.12593587109632143	-0.3901728890048689
-0.12873558829099374	-0.39683920455450444
-0.13153530548566583	-0.4034040424087568
-0.13433502268033792	-0.40987325070992875
-0.13713473987501001	-0.41624881604230246
-0.13993445706968233	-0.42252993644785763
-0.14273417426435442	-0.42871531086453174
-0.1455338914590265	-0.43480585773277053
-0.1483336086536986	-0.4408069012754429
-0.15113332584837091	-0.4467289904316636
-0.153933043043043	-0.45258691417722785
-0.1567327602377151	-0.45839703469150284
-0.1595324774323872	-0.46417360992936463
-0.1623321946270595	-0.469925148634287
-0.1651319118217316	-0.47565191039259136
-0.16793162901640368	-0.4813453949681097
-0.170731346211076	-0.4869901246932978
-0.1735310634057481	-0.4925673628733782
-0.17633078060042018	-0.498059824890542
-0.17913049779509227	-0.5034561073620345
-0.18193021498976458	-0.5087535945806666
-0.18472993218443667	-0.5139590042860858
-0.18752964937910876	-0.5190863984921019
-0.19032936657378086	-0.5241532184662561
-0.19312908376845317	-0.529175487139578
-0.19592880096312526	-0.5341635766187648
-0.19872851815779735	-0.5391197774907197
-0.20152823535246944	-0.5440383692148631
-0.20432795254714176	-0.5489081327538965
-0.20712766974181385	-0.5537164957873733
-0.20992738693648594	-0.5584539895847305
-0.21272710413115803	-0.5631175892138807
-0.21552682132583034	-0.5677118483683381
-0.21832653852050243	-0.5722474313693517
-0.22112625571517452	-0.5767374794655683
-0.22392597290984684	-0.5811929667265526
-0.22672569010451893	-0.5856185714879105
-0.22952540729919102	-0.5900104834348971
-0.2323251244938631	-0.5943570009349145
-0.23512484168853542	-0.5986419104044628
-0.23792455888320752	-0.602849740613888
-0.2407242760778796	-0.6069713314075794
-0.2435239932725517	-0.6110079625938506
-0.246323710467224	-0.614972632801192
-0.2491234276618961	-0.6188878735858502
-0.2519231448565682	-0.6227805026729238
-0.2547228620512403	-0.6266746586534272
-0.2575225792459126	-0.6305850313041128
-0.2603222964405847	-0.6345122255667823
-0.2631220136352568	-0.638441653960659
-0.26592173082992887	-0.6423463927699399
-0.2687214480246012	-0.6461933385468153
-0.2715211652192733	-0.6499510828353785
-0.27432088241394537	-0.6535974505440286
-0.2771205996086177	-0.6571247538303154
-0.27992031680328977	-0.6605414597178991
-0.28272003399796186	-0.6638699594218471
-0.28551975119263395	-0.667141168433292
-0.28831946838730627	-0.6703874809508121
-0.29111918558197836	-0.6736359359040739
-0.29391890277665045	-0.6769032549073768
-0.29671861997132254	-0.6801937747424922
-0.29951833716599485	-0.6835004328249854
-0.30231805436066694	-0.6868081410141768
-0.30511777155533903	-0.6900983369081034
-0.3079174887500111	-0.6933533661586605
-0.31071720594468344	-0.696559621451896
-0.31351692313935553	-0.6997089147635308
-0.3163166403340276	-0.7027981847171344
-0.3191163575286997	-0.705828131506687
-0.321916074723372	-0.7088015832195227
-0.3247157919180441	-0.7117222919718968
-0.3275155091127162	-0.7145945103351935
-0.3303152263073885	-0.7174232610134158
-0.3331149435020606	-0.7202148592005061
-0.3359146606967327	-0.7229771097103389
-0.3387143778914048	-0.725718725956082
-0.3415140950860771	-0.7284478522607705
-0.3443138122807492	-0.7311699848998172
-0.3471135294754213	-0.7338859218885253
-0.3499132466700934	-0.736590495880797
-0.3527129638647657	-0.7392727013034442
-0.3555126810594378	-0.7419174517607836
-0.3583123982541099	-0.7445087130166455
-0.36111211544878197	-0.7470333077006772
-0.3639118326434543	-0.7494844262269862
-0.36671154983812637	-0.7518638916184801
-0.36951126703279846	-0.7541825158063133
-0.37231098422747055	-0.756458369033979
-0.37511070142214287	-0.7587133232377506
-0.37791041861681496	-0.7609686732065221
-0.38071013581148705	-0.7632408673588448
-0.38350985300615936	-0.7655383399388573
-0.38630957020083145	-0.7678601511544902
-0.38910928739550354	-0.770196697511936
-0.39190900459017564	-0.7725322714567409
-0.39470872178484795	-0.7748488457180782
-0.39750843897952004	-0.777130219576571
-0.40030815617419213	-0.7793656286002758
-0.40310787336886433	-0.7815520731269939
-0.4059075905635364	-0.7836949129443473
-0.4087073077582086	-0.7858066360910265
-0.4115070249528807	-0.7879040672437501
-0.4143067421475529	-0.7900045759056025
-0.417106459342225	-0.7921220335414134
-0.4199061765368972	-0.7942633261345577
-0.4227058937315693	-0.7964261448199865
-0.4255056109262415	-0.7985985594603763
-0.4283053281209137	-0.8007605547617767
-0.4311050453155858	-0.8028873240236529
-0.433904762510258	-0.8049537403967459
-0.4367044797049301	-0.8069391395469803
-0.4395041968996023	-0.808831425598989
-0.4423039140942744	-0.8106296022398136
-0.4451036312889466	-0.812344134987255
-0.4479033484836187	-0.8139950153703298
-0.4507030656782909	-0.8156079201114661
-0.453502782872963	-0.8172093086364349
-0.4563025000676352	-0.8188215587131185
-0.45910221726230727	-0.8204592258070367
-0.46190193445697947	-0.8221272212674633
-0.46470165165165156	-0.8238212101769907
-0.46750136884632376	-0.8255299647942302
-0.47030108604099585	-0.8272389304807022
-0.47310080323566805	-0.8289340010176919
-0.47590052043034026	-0.8306045281544718
-0.47870023762501235	-0.8322448888204275
-0.48149995481968455	-0.8338544044329629
-0.48429967201435664	-0.8354359019725139
-0.48709938920902884	-0.8369935750570889
-0.48989910640370093	-0.8385309393255801
-0.49269882359837314	-0.8400495520372528
-0.49549854079304523	-0.8415488374333784
-0.49829825798771743	-0.8430269467963448
-0.5010979751823895	-0.8444822263810361
-0.5038976923770617	-0.8459146821943921
-0.5066974095717338	-0.8473268689464332
-0.509497126766406	-0.8487238643077131
-0.5122968439610781	-0.8501123267301993
-0.5150965611557503	-0.8514989532900222
-0.5178962783504224	-0.8528888449967438
-0.5206959955450946	-0.8542842935805661
-0.5234957127397667	-0.8556843370821784
-0.5262954299344389	-0.8570851630778029
-0.5290951471291111	-0.8584811702487587
-0.5318948643237832	-0.8598663248163252
-0.5346945815184554	-0.8612354189631205
-0.5374942987131275	-0.8625849456897572
-0.5402940159077997	-0.8639134889044815
-0.5430937331024718	-0.8652217047647968
-0.545893450297144	-0.8665120676835083
-0.5486931674918161	-0.8677885407746171
-0.5514928846864883	-0.8690562281925438
-0.5542926018811604	-0.8703209407893715
-0.5570923190758326	-0.8715885347917576
-0.5598920362705047	-0.8728639205597111
-0.5626917534651769	-0.8741497886684471
-0.565491470659849	-0.8754453091776212
-0.5682911878545212	-0.8767452325762103
-0.5710909050491932	-0.8780398604577024
-0.5738906222438654	-0.8793162036586549
-0.5766903394385375	-0.8805603197513765
-0.5794900566332097	-0.8817604112253971
-0.5822897738278819	-0.8829099124377164
-0.585089491022554	-0.8840096418600618
-0.5878892082172262	-0.8850682373771177
-0.5906889254118983	-0.886100522360584
-0.5934886426065705	-0.8871240592876034
-0.5962883598012426	-0.8881547481739133
-0.5990880769959148	-0.8892027126919309
-0.6018877941905869	-0.8902697341836275
-0.6046875113852591	-0.8913491017584774
-0.6074872285799312	-0.892428040831029
-0.6102869457746034	-0.8934920730882189
-0.6130866629692755	-0.8945300092384532
-0.6158863801639477	-0.8955380081629075
-0.6186860973586198	-0.8965213637896567
-0.621485814553292	-0.8974933560556351
-0.6242855317479641	-0.8984714242810014
-0.6270852489426363	-0.899471797196845
-0.6298849661373085	-0.9005042526582022
-0.6326846833319806	-0.9015686907434101
-0.6354844005266528	-0.9026546640966119
-0.6382841177213249	-0.9037440793757734
-0.6410838349159971	-0.9048162594351612
-0.6438835521106692	-0.9058537740930759
-0.6466832693053414	-0.9068471737276282
-0.6494829865000135	-0.9077970978772362
-0.6522827036946857	-0.9087130821814572
-0.6550824208893578	-0.9096094788995613
-0.65788213808403	-0.9104998791697771
-0.660681855278702	-0.9113919506741393
-0.6634815724733742	-0.9122844961525614
-0.6662812896680463	-0.9131678178158905
-0.6690810068627185	-0.9140273669837342
-0.6718807240573906	-0.9148495280040227
-0.6746804412520628	-0.915627607909975
-0.6774801584467349	-0.9163659468182672
-0.6802798756414071	-0.9170805974008845
-0.6830795928360793	-0.9177960874204947
-0.6858793100307514	-0.9185390419632213
-0.6886790272254236	-0.9193304958333888
-0.6914787444200957	-0.9201792269887645
-0.6942784616147679	-0.9210782180972585
-0.69707817880944	-0.9220054647571236
-0.6998778960041122	-0.9229290670886807
-0.7026776131987843	-0.9238152627615566
-0.7054773303934565	-0.924637178692165
-0.7082770475881286	-0.9253818631608492
-0.7110767647828008	-0.9260536674894093
-0.7138764819774729	-0.9266731099119674
-0.7166761991721451	-0.9272716404057821
-0.7194759163668172	-0.9278838431568177
-0.7222756335614894	-0.9285392389268197
-0.7250753507561615	-0.9292558239854765
-0.7278750679508337	-0.9300368535123517
-0.7306747851455058	-0.9308713741103876
-0.733474502340178	-0.931737958814869
-0.7362742195348502	-0.9326103136587459
-0.7390739367295223	-0.9334631120289436
-0.7418736539241945	-0.9342766097843269
-0.7446733711188666	-0.9350391745904212
-0.7474730883135388	-0.9357475941870419
-0.7502728055082108	-0.9364056581969535
-0.753072522702883	-0.9370218522147021
-0.7558722398975551	-0.9376070004194133
-0.7586719570922273	-0.938172413704903
-0.7614716742868994	-0.9387287044408457
-0.7642713914815716	-0.939285096694648
-0.7670711086762437	-0.9398489204603231
-0.7698708258709159	-0.9404250602732648
-0.772670543065588	-0.9410153598223039
-0.7754702602602602	-0.9416182265863788
-0.7782699774549323	-0.9422287934600858
-0.7810696946496045	-0.9428398976621974
-0.7838694118442767	-0.9434438487899377
-0.7866691290389488	-0.9440345900556779
-0.789468846233621	-0.9446095727482058
-0.7922685634282931	-0.9451706106154004
-0.7950682806229653	-0.9457232240230187
-0.7978679978176374	-0.9462744725470525
-0.8006677150123096	-0.9468298503961501
-0.8034674322069817	-0.9473902677850681
-0.8062671494016539	-0.9479502724586181
-0.809066866596326	-0.9484983875887812
-0.8118665837909982	-0.9490198072067793
-0.8146663009856703	-0.9495008872756951
-0.8174660181803425	-0.9499341681056406
-0.8202657353750146	-0.9503223194463455
-0.8230654525696868	-0.9506795664307985
-0.8258651697643589	-0.9510298199198258
-0.8286648869590311	-0.9514017136636117
-0.8314646041537032	-0.9518217392753894
-0.8342643213483754	-0.952307343562585
-0.8370640385430476	-0.9528619751251757
-0.8398637557377197	-0.9534735744001959
-0.8426634729323919	-0.9541170296955284
-0.845463190127064	-0.9547599681482157
-0.8482629073217361	-0.9553702776900708
-0.8510626245164082	-0.9559232731691722
-0.8538623417110804	-0.9564065789147744
-0.8566620589057525	-0.9568215445057102
-0.8594617761004247	-0.9571810928218767
-0.8622614932950968	-0.9575049641748072
-0.865061210489769	-0.9578140236653375
-0.8678609276844411	-0.9581254245521005
-0.8706606448791133	-0.958449951361378
-0.8734603620737854	-0.9587919883793132
-0.8762600792684576	-0.9591515935631014
-0.8790597964631297	-0.959527448509145
-0.8818595136578019	-0.9599192468701274
-0.884659230852474	-0.9603284368259493
-0.8874589480471462	-0.9607570031485038
-0.8902586652418184	-0.9612048638614279
-0.8930583824364905	-0.9616671232146666
-0.8958580996311627	-0.9621326037671962
-0.8986578168258348	-0.9625846895458228
-0.9014575340205069	-0.9630046749307752
-0.9042572512151791	-0.9633768264383398
-0.9070569684098513	-0.963693590917788
-0.9098566856045234	-0.9639591253950834
-0.9126564027991956	-0.9641897088438318
-0.9154561199938678	-0.964410526765958
-0.9182558371885399	-0.9646494987778711
-0.921055554383212	-0.9649298494684757
-0.9238552715778842	-0.9652636409310955
-0.9266549887725564	-0.9656482919022853
-0.9294547059672285	-0.966067240923211
-0.9322544231619005	-0.9664946377413328
-0.9350541403565727	-0.9669026810300169
-0.937853857551245	-0.9672693805606133
-0.940653574745917	-0.9675843911405475
-0.9434532919405891	-0.9678511925884725
-0.9462530091352613	-0.968085070075839
-0.9490527263299335	-0.9683076917248248
-0.9518524435246056	-0.9685401404224041
-0.9546521607192777	-0.9687966858721354
-0.9574518779139499	-0.9690812472951527
-0.9602515951086221	-0.969387523027049
-0.9630513123032942	-0.9697024921519397
-0.9658510294979664	-0.9700118639715735
-0.9686507466926386	-0.9703054476645565
-0.9714504638873107	-0.9705805341992348
-0.9742501810819828	-0.9708421687909028
-0.977049898276655	-0.971100356088215
-0.9798496154713272	-0.9713653635046587
-0.9826493326659993	-0.9716429707059271
-0.9854490498606714	-0.9719315146688936
-0.9882487670553436	-0.972221903469388
-0.9910484842500158	-0.9725006639904665
-0.9938482014446879	-0.972754949903908
-0.99664791863936	-0.9729776795635285
-0.9994476358340322	-0.9731708765242242
-1.0022473530287044	-0.9733458906253112
-1.0050470702233765	-0.9735202753201562
-1.0078467874180486	-0.9737122986057034
-1.0106465046127209	-0.9739349403302711
-1.013446221807393	-0.9741914593843667
-1.016245939002065	-0.9744741083766526
-1.0190456561967371	-0.9747665005502786
-1.0218453733914095	-0.9750488674025366
-1.0246450905860816	-0.9753044320932045
-1.0274448077807536	-0.9755247243365565
-1.030244524975426	-0.9757120235772883
-1.033044242170098	-0.975878116713087
-1.0358439593647701	-0.9760398447582839
-1.0386436765594422	-0.9762130349535021
-1.0414433937541143	-0.9764069723124074
-1.0442431109487866	-0.9766213574854832
-1.0470428281434587	-0.976846797694066
-1.0498425453381308	-0.9770686040367389
-1.0526422625328031	-0.9772724770636616
-1.0554419797274752	-0.977449982070636
-1.0582416969221473	-0.9776017942502104
-1.0610414141168194	-0.9777375080106961
-1.0638411313114915	-0.9778720646225918
-1.0666408485061638	-0.9780201034290789
-1.069440565700836	-0.9781903273088959
-1.0722402828955082	-0.9783819990470801
-1.0750400000901803	-0.9785849299511489
-1.0778397172848524	-0.9787830482258157
-1.0806394344795245	-0.9789602994682698
-1.0834391516741966	-0.9791067245440694
-1.086238868868869	-0.9792224255159432
-1.089038586063541	-0.9793178393302675
-1.091838303258213	-0.9794100568835513
-1.0946380204528854	-0.9795163885768903
-1.0974377376475575	-0.9796474562738958
-1.1002374548422296	-0.9798023783948375
-1.1030371720369017	-0.9799679758733078
-1.1058368892315737	-0.9801225577877887
-1.108636606426246	-0.9802432118492144
-1.1114363236209182	-0.9803142025508012
-1.1142360408155902	-0.9803335530584094
-1.1170357580102626	-0.980315373422326
-1.1198354752049346	-0.9802868631126964
-1.1226351923996067	-0.9802807114568806
-1.1254349095942788	-0.9803252317035337
-1.1282346267889511	-0.98043542625772
-1.1310343439836232	-0.9806079720103402
-1.1338340611782953	-0.9808218801919031
-1.1366337783729676	-0.9810447265353496
-1.1394334955676397	-0.9812424907818144
-1.1422332127623118	-0.9813898262116227
-1.145032929956984	-0.981477425563023
-1.147832647151656	-0.9815141228783479
-1.1506323643463283	-0.981523145724272
-1.1534320815410004	-0.9815339024604137
-1.1562317987356725	-0.9815721759185354
-1.1590315159303448	-0.9816520828863227
-1.161831233125017	-0.9817724784919577
-1.164630950319689	-0.9819188743974934
-1.167430667514361	-0.9820699662136618
-1.1702303847090334	-0.9822062271035609
-1.1730301019037055	-0.9823173060724162
-1.1758298190983776	-0.9824054341156176
-1.1786295362930497	-0.9824835331635391
-1.181429253487722	-0.9825687157355055
-1.184228970682394	-0.9826736427621217
-1.1870286878770662	-0.9827991207417273
-1.1898284050717383	-0.9829310105622944
-1.1926281222664106	-0.9830430613340726
-1.1954278394610827	-0.9831051593938159
-1.1982275566557548	-0.983094433038288
-1.201027273850427	-0.98300541321187
-1.2038269910450992	-0.9828554940392925
-1.2066267082397713	-0.982683305137473
-1.2094264254344433	-0.9825398802741067
-1.2122261426291157	-0.9824749376939582
-1.2150258598237877	-0.9825223524695603
-1.2178255770184598	-0.982689380255049
-1.220625294213132	-0.9829531842294877
-1.2234250114078042	-0.9832660180860383
-1.2262247286024763	-0.9835677271360919
-1.2290244457971484	-0.9838019206173974
-1.2318241629918205	-0.9839309978031028
-1.2346238801864928	-0.9839455645292163
-1.237423597381165	-0.9838655407930179
-1.240223314575837	-0.9837328573496593
-1.2430230317705093	-0.983598224082886
-1.2458227489651814	-0.9835061934766429
-1.2486224661598535	-0.9834830965915822
-1.2514221833545256	-0.9835313198718587
-1.2542219005491977	-0.9836312247949093
-1.25702161774387	-0.983749531828906
-1.259821334938542	-0.9838510189393603
-1.2626210521332142	-0.9839095486298586
-1.2654207693278865	-0.9839149588891393
-1.2682204865225586	-0.983873989343377
-1.2710202037172307	-0.983805553643677
-1.2738199209119028	-0.9837325562052838
-1.276619638106575	-0.9836734498822608
-1.2794193553012472	-0.9836365424244837
-1.2822190724959193	-0.9836188153380063
-1.2850187896905914	-0.9836092199931259
-1.2878185068852637	-0.9835947423194918
-1.2906182240799358	-0.9835665883510687
-1.2934179412746079	-0.9835239580255016
-1.29621765846928	-0.9834739644855309
-1.2990173756639523	-0.983427878803236
-1.3018170928586243	-0.9833954002150964
-1.3046168100532964	-0.9833794792664224
-1.3074165272479688	-0.9833740311367815
-1.3102162444426408	-0.983365732490711
-1.313015961637313	-0.9833394283686708
-1.315815678831985	-0.9832851265538405
-1.3186153960266573	-0.9832037383987539
-1.3214151132213294	-0.9831089909638975
-1.3242148304160015	-0.9830242396466231
-1.3270145476106736	-0.9829748116241717
-1.329814264805346	-0.9829783206649871
-1.332613982000018	-0.9830364239965541
-1.33541369919469	-0.9831313047375375
-1.3382134163893622	-0.9832287445787143
-1.3410131335840345	-0.9832874340907863
-1.3438128507787066	-0.983271897928212
-1.3466125679733787	-0.9831648960018968
-1.349412285168051	-0.9829749844287209
-1.352212002362723	-0.9827362294719002
-1.3550117195573952	-0.9824995031588639
-1.3578114367520673	-0.9823175843054922
-1.3606111539467396	-0.982228516531314
-1.3634108711414117	-0.9822425570540618
-1.3662105883360838	-0.9823372244030035
-1.3690103055307559	-0.9824626094430594
-1.3718100227254282	-0.9825559487808676
-1.3746097399201003	-0.9825614615354548
-1.3774094571147724	-0.9824495851394641
-1.3802091743094445	-0.9822296422095369
[truncated: 6 more rows]
