# Supplementary material for: Isolation of a planar π-aromatic Bi5− ring in a cobalt-based inverse-sandwich-type complex
Source: Nat Chem. 2025 Jan 20;17(4):547–55. doi: 10.1038/s41557-024-01713-8 (PMC11964920; doi:10.1038/s41557-024-01713-8)
Supplement: Supplementary file 4 — Original magnetic data of compound 1 and origin file of Fig. 3. [file 41557_2024_1713_MOESM4_ESM.zip › sr_and_T_Symmetrized/18.csv]

comment	corrected Loops
temperature	0.3
sr	0.016
angle	0
trans	0
B	M
-1.3999	-0.9743356387217288
-1.3971003	-0.9738071618452027
-1.3943006	-0.9733897607416484
-1.3915008999999998	-0.9731148937448186
-1.3887011999999999	-0.9729875573677548
-1.3859015	-0.9729879415228844
-1.3831018	-0.9730782557312911
-1.3803021	-0.9732129324774239
-1.3775024	-0.9733497032491449
-1.3747026999999998	-0.9734588220441038
-1.3719029999999999	-0.9735282447063505
-1.3691033	-0.9735636687288263
-1.3663036	-0.9735837383883927
-1.3635039	-0.9736120315301943
-1.3607042	-0.9736682949626879
-1.3579044999999998	-0.9737615315362309
-1.3551047999999999	-0.9738869160345928
-1.3523051	-0.9740273102731618
-1.3495054	-0.974158723758193
-1.3467057	-0.974257862985864
-1.343906	-0.9743093060956112
-1.3411062999999999	-0.9743100220672077
-1.3383066	-0.9742698657831081
-1.3355069	-0.9742080250918363
-1.3327072	-0.9741467312874013
-1.3299075	-0.9741044265861232
-1.3271077999999998	-0.9740907148595258
-1.3243080999999999	-0.9741047588679076
-1.3215084	-0.9741375531783772
-1.3187087	-0.9741771208674728
-1.315909	-0.9742146353840715
-1.3131093	-0.9742491295671487
-1.3103095999999999	-0.9742889536251744
-1.3075099	-0.9743493211824246
-1.3047102	-0.9744467308489624
-1.3019105	-0.9745922553758763
-1.2991108	-0.9747862071634787
-1.2963111	-0.9750163044107424
-1.2935113999999999	-0.9752602784605244
-1.2907117	-0.9754922730362998
-1.287912	-0.9756909463944037
-1.2851123	-0.9758464264957445
-1.2823126	-0.9759634988392365
-1.2795128999999998	-0.9760596007335438
-1.2767131999999999	-0.9761579839614707
-1.2739135	-0.9762781884542915
-1.2711138	-0.9764271099976135
-1.2683141	-0.9765940011395032
-1.2655143999999998	-0.9767516255897284
-1.2627146999999999	-0.976863804660004
-1.259915	-0.9768973778766701
-1.2571153	-0.9768348936230139
-1.2543156	-0.9766837629250361
-1.2515159	-0.9764784180150546
-1.2487162	-0.9762740327359269
-1.2459164999999999	-0.9761329889250694
-1.2431168	-0.9761076855648863
-1.2403171	-0.9762246921387859
-1.2375174	-0.9764751447259449
-1.2347177	-0.9768146403304704
-1.2319179999999998	-0.9771731613412042
-1.2291182999999999	-0.9774725751865433
-1.2263186	-0.9776469260170899
-1.2235189	-0.9776598001990393
-1.2207192	-0.97751381670558
-1.2179195	-0.9772495513709872
-1.2151197999999999	-0.9769342712795448
-1.2123201	-0.9766438010174305
-1.2095204	-0.9764427742005788
-1.2067207	-0.9763688675317101
-1.203921	-0.9764252910148985
-1.2011213	-0.976583250830495
-1.1983215999999999	-0.9767931154046812
-1.1955219	-0.9770005183432484
-1.1927222	-0.9771623670502065
-1.1899225	-0.9772580338170407
-1.1871228	-0.9772927306460348
-1.1843230999999999	-0.9772926208250887
-1.1815234	-0.9772937759253251
-1.1787237	-0.9773288553321986
-1.175924	-0.9774158549840262
-1.1731243	-0.9775523603578051
-1.1703246	-0.9777168010927756
-1.1675248999999999	-0.9778759026301593
-1.1647252	-0.9779956088964452
-1.1619255	-0.9780517975601971
-1.1591258	-0.9780373773896689
-1.1563261	-0.977963696606807
-1.1535264	-0.977856118847451
-1.1507266999999999	-0.9777454930895275
-1.147927	-0.9776584609223785
-1.1451273	-0.9776097534381885
-1.1423276	-0.977598816704754
-1.1395279	-0.9776115835386314
-1.1367281999999999	-0.9776265052819024
-1.1339285	-0.977622627203063
-1.1311288	-0.9775869431699857
-1.1283291	-0.9775186360252615
-1.1255294	-0.9774289352767078
-1.1227296999999998	-0.9773368063494754
-1.11993	-0.9772620350961294
-1.1171303	-0.9772180641854027
-1.1143306	-0.9772069487511079
-1.1115309	-0.977218059532296
-1.1087312	-0.9772309380312151
-1.1059315	-0.9772214019295908
-1.1031317999999999	-0.977169015679929
-1.1003321	-0.977063664613147
-1.0975324	-0.9769092841081037
-1.0947327	-0.9767236690758726
-1.091933	-0.9765344358180221
-1.0891332999999999	-0.9763722805065536
-1.0863336	-0.9762633757674871
-1.0835339	-0.9762229000387457
-1.0807342	-0.9762513026185712
-1.0779345	-0.9763341216718898
-1.0751347999999998	-0.9764452371689842
-1.0723351	-0.9765526144418613
-1.0695354	-0.9766250767295153
-1.0667357	-0.9766385313626462
-1.063936	-0.976580342908824
-1.0611363	-0.9764510837954579
-1.0583366	-0.9762635366310866
-1.0555369	-0.976039411784472
-1.0527372	-0.9758046582427309
-1.0499375	-0.9755844255087689
-1.0471378	-0.9753986804092811
-1.0443381	-0.9752592426635831
-1.0415383999999999	-0.9751686497993514
-1.0387387	-0.9751208740845293
-1.035939	-0.9751035620921785
-1.0331393	-0.9751012065449265
-1.0303396	-0.9750985271783179
-1.0275398999999998	-0.9750833495792485
-1.0247402	-0.9750484232916714
-1.0219405	-0.9749918838752665
-1.0191408	-0.9749163856534588
-1.0163411	-0.974827243154483
-1.0135414	-0.9747301463445668
-1.0107417	-0.9746290984187667
-1.007942	-0.9745251382452511
-1.0051423	-0.9744161699325569
-1.0023426	-0.9742978911886975
-0.9995429	-0.9741654824483788
-0.9967432	-0.9740154876044094
-0.9939435	-0.973847257495758
-0.9911437999999999	-0.9736634628734209
-0.9883441	-0.9734694783744867
-0.9855444	-0.9732718051993392
-0.9827447	-0.9730760232904709
-0.9799450000000001	-0.9728849384132567
-0.9771453	-0.9726975536847697
-0.9743455999999999	-0.9725092523486283
-0.9715459	-0.9723131996673745
-0.9687462	-0.9721025743240086
-0.9659465	-0.9718729518254392
-0.9631468	-0.9716240814862878
-0.9603471	-0.9713604585739719
-0.9575473999999999	-0.9710904513512382
-0.9547477	-0.9708241908624748
-0.951948	-0.9705708286080246
-0.9491483000000001	-0.9703359848457631
-0.9463486	-0.9701201730879943
-0.9435488999999999	-0.9699186989889057
-0.9407492	-0.9697230792935768
-0.9379495	-0.9695235493260226
-0.9351498	-0.9693118779378049
-0.9323501000000001	-0.9690836024075359
-0.9295504	-0.968838972947544
-0.9267506999999999	-0.9685823074934057
-0.923951	-0.9683199756815646
-0.9211513	-0.96805769120917
-0.9183516	-0.9677980423904521
-0.9155519	-0.9675391426462677
-0.9127522	-0.9672749403562276
-0.9099524999999999	-0.96699719082353
-0.9071528	-0.966698528720518
-0.9043531	-0.9663756698043344
-0.9015534000000001	-0.9660316563485721
-0.8987537	-0.9656762933300416
-0.895954	-0.9653244447697085
-0.8931543	-0.9649925194698216
-0.8903546	-0.9646940698665321
-0.8875549	-0.9644357657555214
-0.8847552	-0.964214967951168
-0.8819555	-0.9640197102381172
-0.8791558	-0.9638312149809487
-0.8763561	-0.9636283196967668
-0.8735564	-0.9633926072579688
-0.8707567	-0.9631127960515231
-0.867957	-0.962787140262404
-0.8651573	-0.9624231647561156
-0.8623576	-0.9620348446843752
-0.8595579	-0.9616380987145801
-0.8567582	-0.9612459628333304
-0.8539585	-0.9608648932261182
-0.8511588	-0.9604932845031703
-0.8483591	-0.9601225951095096
-0.8455594	-0.9597406617727031
-0.8427597	-0.9593361130750696
-0.83996	-0.9589024688897321
-0.8371603	-0.9584406366561988
-0.8343606	-0.9579590433167555
-0.8315609	-0.9574714002513385
-0.8287612	-0.9569928421157732
-0.8259615	-0.956535671033929
-0.8231618	-0.9561060224122118
-0.8203621	-0.9557024299359651
-0.8175624	-0.9553166267720649
-0.8147627000000001	-0.9549361967779149
-0.811963	-0.9545481255251791
-0.8091633	-0.9541420789022187
-0.8063636	-0.9537124191128108
-0.8035639	-0.9532584759930023
-0.8007642	-0.9527832364234126
-0.7979645	-0.9522911632449993
-0.7951648	-0.9517861135318791
-0.7923651	-0.9512702081709865
-0.7895654	-0.9507440625220839
-0.7867657	-0.950208192782902
-0.783966	-0.9496648929285163
-0.7811663	-0.9491196346869837
-0.7783666	-0.9485811785252873
-0.7755669000000001	-0.9480600570590361
-0.7727672	-0.947565734660888
-0.7699675	-0.947103319501317
-0.7671678000000001	-0.9466709845998349
-0.7643681	-0.9462591199808534
-0.7615684	-0.9458517145093817
-0.7587687	-0.9454297239889848
-0.755969	-0.944975480190395
-0.7531693	-0.9444767893140087
-0.7503696	-0.943929417675107
-0.7475699	-0.9433371692532115
-0.7447702	-0.9427095619131673
-0.7419705	-0.9420579323021965
-0.7391708	-0.9413913518896415
-0.7363711000000001	-0.9407138131844108
-0.7335714	-0.940023703770751
-0.7307717	-0.9393157679896695
-0.7279720000000001	-0.9385848424383024
-0.7251723	-0.9378299658491172
-0.7223726	-0.937057259377994
-0.7195729000000001	-0.9362803397151804
-0.7167732	-0.9355178544703326
-0.7139735	-0.9347887398361656
-0.7111738000000001	-0.9341066440493723
-0.7083741	-0.9334753346577596
-0.7055744	-0.9328866675276319
-0.7027747	-0.9323219068796005
-0.699975	-0.931756107494867
-0.6971753	-0.9311642676701339
-0.6943756	-0.9305273794153532
-0.6915759	-0.9298365441728418
-0.6887762000000001	-0.9290939765494486
-0.6859765	-0.9283107604652819
-0.6831768	-0.9275022907638291
-0.6803771000000001	-0.9266830578040197
-0.6775774	-0.9258625633398696
-0.6747777	-0.9250436544290286
-0.6719780000000001	-0.924223615515565
-0.6691783	-0.9233973147583221
-0.6663786	-0.9225609427525265
-0.6635789000000001	-0.9217146909241001
-0.6607792	-0.9208631675998041
-0.6579795	-0.920013279763866
-0.6551798	-0.919170373701087
-0.6523801	-0.9183342245544732
-0.6495804000000001	-0.9174966771224756
-0.6467807	-0.9166422579270721
-0.643981	-0.9157520448504435
-0.6411813000000001	-0.9148098485355508
-0.6383816	-0.913808771853694
-0.6355819	-0.9127558458253044
-0.6327822000000001	-0.9116728641338577
-0.6299825	-0.910592652642076
-0.6271828	-0.9095514669287876
-0.6243831000000001	-0.9085795281885989
-0.6215834	-0.9076924340858719
-0.6187837	-0.9068860511204369
-0.6159840000000001	-0.9061365254122847
-0.6131843	-0.9054055377577965
-0.6103846	-0.9046493589806248
-0.6075849000000001	-0.9038291387480963
-0.6047852	-0.9029195438368273
-0.6019855000000001	-0.9019134415805166
-0.5991858	-0.900821595863339
-0.5963861	-0.8996678775299473
-0.5935864000000001	-0.8984817837437009
-0.5907867	-0.8972907034549917
-0.587987	-0.8961141834116328
-0.5851873000000001	-0.8949615519135508
-0.5823876	-0.8938329956455952
-0.5795879	-0.892723017564738
-0.5767882000000001	-0.8916245341806761
-0.5739885	-0.890531904346882
-0.5711888	-0.8894418593277472
-0.5683891000000001	-0.8883523300945004
-0.5655894	-0.8872601262533901
-0.5627897000000001	-0.8861589321956587
-0.5599900000000001	-0.885038949822907
-0.5571903	-0.8838887879929251
-0.5543906000000001	-0.8826991657713715
-0.5515909	-0.8814670752771863
-0.5487912	-0.8801986253413019
-0.5459915000000001	-0.8789090651768672
-0.5431918	-0.877619409709331
-0.5403921	-0.8763503447718337
-0.5375924000000001	-0.8751152242785323
-0.5347927	-0.8739145433295741
-0.531993	-0.8727340222601738
-0.5291933000000001	-0.8715473925430774
-0.5263936	-0.8703234508717743
-0.5235939000000001	-0.8690354476053075
-0.5207942000000001	-0.8676699249617087
-0.5179945	-0.8662320804042813
-0.5151948000000001	-0.8647456671575539
-0.5123951000000001	-0.8632470924032541
-0.5095954	-0.8617752189017605
-0.5067957000000001	-0.8603598174565943
-0.5039960000000001	-0.8590121703744995
-0.5011963	-0.857720783703873
-0.4983966000000001	-0.8564536753351765
-0.4955969	-0.8551667238308892
-0.49279720000000005	-0.8538157100059725
-0.4899975000000001	-0.8523685440074595
-0.4871978	-0.8508141035018737
-0.48439810000000005	-0.849165131685481
-0.4815984000000001	-0.8474544314662809
-0.4787987	-0.8457255827058578
-0.47599900000000006	-0.8440209876867741
-0.4731993000000001	-0.8423707432927137
-0.47039960000000003	-0.8407854622239872
-0.46759990000000007	-0.8392548730179942
-0.4648002000000001	-0.8377522505551566
-0.46200050000000004	-0.8362430275412487
-0.4592008000000001	-0.8346948251000785
-0.4564011000000001	-0.8330859206379229
-0.45360140000000004	-0.8314098547268611
-0.4508017000000001	-0.8296751979128297
-0.448002	-0.8279010069316906
-0.44520230000000005	-0.8261097247806432
-0.4424026000000001	-0.8243198704559789
-0.4396029	-0.8225406954801054
-0.43680320000000006	-0.8207701748654124
-0.4340035000000001	-0.8189965573259477
-0.4312038	-0.8172026062703718
-0.42840410000000007	-0.8153709507130218
-0.4256044000000001	-0.8134888140524381
-0.42280470000000003	-0.811550785877521
-0.4200050000000001	-0.8095590649984983
-0.4172053000000001	-0.8075214534675594
-0.41440560000000004	-0.8054480467595364
-0.4116059000000001	-0.803347858401747
-0.4088062000000001	-0.8012264888758316
-0.40600650000000005	-0.7990854855469256
-0.4032068000000001	-0.7969234227232056
-0.4004071	-0.7947381650043832
-0.39760740000000006	-0.792529429399742
-0.3948077000000001	-0.7903007144147347
-0.39200800000000013	-0.7880599023404695
-0.3892083000000002	-0.7858182698603036
-0.3864086	-0.7835881256044144
-0.38360890000000003	-0.7813796961379638
-0.38080920000000007	-0.7791981041453305
-0.3780095000000001	-0.7770412785827445
-0.37520980000000015	-0.7748994173204538
-0.37241009999999997	-0.7727562462543465
-0.3696104	-0.7705918738850559
-0.36681070000000005	-0.76838662877094
-0.3640110000000001	-0.7661249861230086
-0.3612113000000001	-0.7637986139273476
-0.35841160000000016	-0.7614077339659281
-0.3556119	-0.7589603814401074
-0.3528122	-0.7564696819511993
-0.35001250000000006	-0.7539498184470074
-0.3472128000000001	-0.7514117793439494
-0.34441310000000014	-0.748860122467327
-0.3416134000000002	-0.7462917781057801
-0.3388137	-0.7436973662072452
-0.33601400000000003	-0.7410647452924283
-0.3332143000000001	-0.7383837589796168
-0.3304146000000001	-0.7356506451465075
-0.32761490000000015	-0.7328705200438476
-0.32481519999999997	-0.7300568204713981
-0.3220155	-0.7272274911971348
-0.31921580000000005	-0.7243987938691405
-0.3164161000000001	-0.7215785449776788
-0.31361640000000013	-0.718761031615831
-0.31081670000000017	-0.7159255975399028
-0.308017	-0.7130399413833866
-0.3052173	-0.7100677599710126
-0.30241760000000006	-0.7069789170830016
-0.2996179000000001	-0.7037592935194392
-0.29681820000000014	-0.7004172544257505
-0.2940185000000002	-0.6969844015352
-0.2912188	-0.693509810143893
-0.28841910000000004	-0.6900488599386185
-0.2856194000000001	-0.6866494785025189
-0.2828197000000001	-0.6833395744086556
-0.28002000000000016	-0.6801192974881787
-0.2772203000000002	-0.6769605117649622
-0.2744206	-0.6738138389091256
-0.27162090000000005	-0.6706214242285546
-0.2688212000000001	-0.6673318690045212
-0.26602150000000013	-0.6639131023568311
-0.2632218000000002	-0.6603595597107651
-0.2604221	-0.6566917268312141
-0.25762240000000003	-0.6529483840805589
-0.25482270000000007	-0.6491740427811599
-0.2520230000000001	-0.6454054371374649
-0.24922330000000015	-0.6416611030157933
-0.2464236000000002	-0.6379370042430488
-0.2436239	-0.6342092161273132
-0.24082420000000004	-0.6304424770166617
-0.23802450000000008	-0.6266016708729502
-0.23522480000000012	-0.6226625450865755
-0.23242510000000016	-0.6186184035027413
-0.2296254000000002	-0.6144809583515637
-0.22682570000000002	-0.6102754695073717
-0.22402600000000006	-0.6060320941174291
-0.2212263000000001	-0.6017764388236
-0.21842660000000014	-0.597522339655498
-0.21562690000000018	-0.59326893878584
-0.2128272	-0.5890025586135541
-0.21002750000000003	-0.584702255445451
-0.20722780000000007	-0.5803468180539231
-0.2044281000000001	-0.5759207098910737
-0.20162840000000015	-0.5714170736136346
-0.1988287000000002	-0.5668371467065529
-0.196029	-0.5621868003262362
-0.19322930000000005	-0.5574719102055632
-0.1904296000000001	-0.5526945561229306
-0.18762990000000013	-0.5478515575714578
-0.18483020000000017	-0.5429358099183029
-0.1820305000000002	-0.5379397078488579
-0.17923080000000002	-0.5328590884646075
-0.17643110000000006	-0.5276959179567654
-0.1736314000000001	-0.5224584538389077
-0.17083170000000014	-0.5171586350513225
-0.16803200000000018	-0.5118075860870974
-0.1652323	-0.5064109273961467
-0.16243260000000004	-0.5009657458371423
-0.15963290000000008	-0.4954605230235717
-0.15683320000000012	-0.48987824538444036
-0.15403350000000016	-0.484201725552732
-0.1512338000000002	-0.47841929882054546
-0.1484341	-0.472528852449564
-0.14563440000000005	-0.4665386893498499
-0.1428347000000001	-0.4604648331343889
-0.14003500000000013	-0.454325650251043
-0.13723530000000017	-0.44813563312509946
-0.1344356000000002	-0.44190049807245624
-0.13163590000000003	-0.43561528406098604
-0.12883620000000007	-0.42926605895756387
-0.1260365000000001	-0.4228345406160968
-0.12323680000000015	-0.41630389654635336
-0.12043710000000019	-0.4096635824705954
-0.1176374	-0.40291146778906295
-0.11483770000000004	-0.39605253449239086
-0.11203800000000008	-0.38909474282754586
-0.10923830000000012	-0.38204374621845255
-0.10643860000000016	-0.3748985990441185
-0.1036389000000002	-0.36765025164337767
-0.10083920000000002	-0.3602835841759483
-0.09803950000000006	-0.3527823721753798
-0.0952398000000001	-0.3451354047869607
-0.09244010000000014	-0.33734143683457884
-0.08964040000000018	-0.3294109696218685
-0.08684070000000021	-0.3213639343725845
-0.08404100000000003	-0.31322382335593
-0.08124130000000007	-0.3050101490054619
-0.07844160000000011	-0.296731816742949
-0.07564190000000015	-0.2883837934081426
-0.07284220000000019	-0.27994838214527407
-0.07004250000000023	-0.2714008325484506
-0.06724280000000005	-0.2627174720092178
-0.06444310000000009	-0.2538835922700765
-0.061643400000000126	-0.24489832054791694
-0.058843700000000165	-0.23577467706426386
-0.056044000000000205	-0.22653465582419025
-0.05324430000000002	-0.2172009076747925
-0.05044460000000006	-0.2077878481615595
-0.0476449000000001	-0.19829531208776752
-0.04484520000000014	-0.1887071050856245
-0.04204550000000018	-0.17899520075749448
-0.03924580000000022	-0.1691284307569354
-0.03644610000000004	-0.15908295631781758
-0.033646400000000076	-0.14885112742551265
-0.030846700000000116	-0.13844577359588683
-0.028047000000000155	-0.12789839631636954
-0.025247300000000195	-0.11725168346520927
-0.022447600000000234	-0.10654859957683652
-0.01964790000000005	-0.09582141996153347
-0.01684820000000009	-0.08508410781135795
-0.01404850000000013	-0.07433037609778015
-0.01124880000000017	-0.0635379810590999
-0.00844910000000021	-0.05267784776472663
-0.005649400000000027	-0.041725155907521704
-0.002849700000000066	-0.030668974343889974
-5.0000000000105516e-05	-0.019517572730092587
0.002749699999999855	-0.008297954072165555
0.005549399999999816	0.002950033508249891
0.008349099999999776	0.014183019060776507
0.011148799999999959	0.02536393635594133
0.01394849999999992	0.036469430847088806
0.01674819999999988	0.04749281459583575
0.01954789999999984	0.058441992781450625
0.0223475999999998	0.06933331606605156
0.02514729999999976	0.08018344514921305
0.027946999999999944	0.09100173421118071
0.030746699999999905	0.1017852830870491
0.033546399999999865	0.11251785499991358
0.036346099999999826	0.12317265408079756
0.039145799999999786	0.13371788958633385
0.04194549999999997	0.14412341838229453
0.04474519999999993	0.15436667913763552
0.04754489999999989	0.1644365480958918
0.05034459999999985	0.17433445494699829
0.05314429999999981	0.18407284463022483
0.05594399999999977	0.19367164411659568
0.058743699999999954	0.20315368270666379
0.061543399999999915	0.21254002739658084
0.06434309999999988	0.22184602295125883
0.06714279999999984	0.23107858624436894
0.0699424999999998	0.24023508112394082
0.07274219999999976	0.24930391625039627
0.07554189999999994	0.25826683159974495
0.0783415999999999	0.26710261987035533
0.08114129999999986	0.27579174758195873
0.08394099999999982	0.28432104088792143
0.08674069999999978	0.2926873884613213
0.08954039999999996	0.3008994172692406
0.09234009999999993	0.3089764082076157
0.09513979999999989	0.31694433389335597
0.09793949999999985	0.32482969482791635
0.1007391999999998	0.3326525760517861
0.10353889999999977	0.34042078415121857
0.10633859999999995	0.34812685330998117
0.10913829999999991	0.35574907232325215
0.11193799999999987	0.3632566116823928
0.11473769999999983	0.3706176155490071
0.11753739999999979	0.37780814353411996
0.12033709999999975	0.3848194375151391
0.12313679999999994	0.39166132661316155
0.1259364999999999	0.3983606148449114
0.12873619999999986	0.4049547369652485
0.13153589999999982	0.4114823852848418
0.13433559999999978	0.4179737566917837
0.13713529999999996	0.42444323088917435
0.13993499999999992	0.43088659580417144
0.14273469999999988	0.4372835850760598
0.14553439999999984	0.4436049005791063
0.1483340999999998	0.4498215579477677
0.15113379999999976	0.4559137343480876
0.15393349999999995	0.46187651859861345
0.1567331999999999	0.46772098451955835
0.15953289999999987	0.4734704929025668
0.16233259999999983	0.4791535945183876
0.1651322999999998	0.4847958889326467
0.16793199999999975	0.4904133916370559
0.17073169999999993	0.4960093383076167
0.1735313999999999	0.5015751430344428
0.17633109999999985	0.5070948468007407
0.1791307999999998	0.5125513050965629
0.18193049999999977	0.5179319176205656
0.18473019999999973	0.5232320194331783
0.18752989999999992	0.5284549908102747
0.19032959999999988	0.5336093551193756
0.19312929999999984	0.53870419090966
0.1959289999999998	0.5437447239823914
0.19872869999999976	0.5487298155289424
0.20152839999999994	0.5536522963597064
0.2043280999999999	0.5585020017084339
0.20712779999999986	0.5632703330601674
0.20992749999999982	0.5679545799938086
0.21272719999999978	0.5725602861604946
0.21552689999999974	0.5771006212466365
0.21832659999999993	0.5815927877419723
0.2211262999999999	0.5860525746896925
0.22392599999999985	0.5904888911515642
0.2267256999999998	0.5949002141454784
0.22952539999999977	0.5992743234315411
0.23232509999999973	0.6035916473459656
0.2351247999999999	0.6078313522455427
0.23792449999999987	0.611978364647255
0.24072419999999983	0.6160291316301036
0.2435238999999998	0.6199942325748837
0.24632359999999975	0.623896863741444
0.24912329999999994	0.6277674467792247
0.2519229999999999	0.631635784908216
0.25472269999999986	0.6355229495463799
0.2575223999999998	0.6394351999350363
0.2603220999999998	0.6433616893684152
0.26312179999999974	0.6472766633462486
0.2659214999999999	0.6511456178720808
0.2687211999999999	0.6549338147588714
0.27152089999999984	0.6586149387881053
0.2743205999999998	0.6621776806721215
0.27712029999999976	0.6656286152458635
0.2799199999999997	0.6689907329954083
0.2827196999999999	0.6722980945728851
0.28551939999999987	0.6755880179168137
0.28831909999999983	0.6788927469811477
0.2911187999999998	0.6822325806619691
0.29391849999999975	0.6856119881872669
0.29671819999999993	0.6890194480261742
0.2995178999999999	0.6924308360730993
0.30231759999999985	0.695815380910196
0.3051172999999998	0.6991426807527068
0.3079169999999998	0.7023891377795182
0.31071669999999973	0.7055424139313198
0.3135163999999999	0.7086030627066767
0.3163160999999999	0.7115831970556904
0.31911579999999984	0.7145027424198788
0.3219154999999998	0.7173843388595104
0.32471519999999976	0.7202481876244424
0.3275148999999997	0.7231080463485651
0.3303145999999999	0.7259692013406461
0.33311429999999986	0.7288286903349941
0.3359139999999998	0.7316774611760364
0.3387136999999998	0.7345036831807914
0.34151339999999974	0.7372961968000297
0.3443130999999999	0.7400471469244423
0.3471127999999999	0.7427531683045543
0.34991249999999985	0.7454149763545886
0.3527121999999998	0.7480357153107573
0.35551189999999977	0.7506187776053634
0.35831159999999973	0.753165925571436
0.3611112999999999	0.7556763884768618
0.3639109999999999	0.7581472317050312
0.36671069999999983	0.7605748287900778
0.3695103999999998	0.762956868887603
0.37231009999999976	0.7652941375288401
0.3751097999999997	0.7675913838927807
0.3779094999999999	0.7698569073788448
0.38070919999999986	0.7721009487181363
0.3835088999999998	0.7743333970252863
0.3863085999999998	0.7765615721360698
0.38910829999999974	0.7787888207329366
0.3919079999999997	0.7810143795465366
0.3947076999999999	0.7832345091315744
0.39750739999999984	0.7854444484992823
0.4003070999999998	0.7876404495468208
0.40310679999999977	0.7898211299296753
0.4059064999999997	0.7919876454093171
0.4087061999999999	0.7941426351061254
0.41150589999999987	0.7962883700162708
0.41430559999999983	0.7984248576818784
0.4171052999999998	0.8005486978633529
0.41990499999999975	0.8026532207783454
0.4227046999999997	0.8047299603677357
0.4255043999999999	0.8067709941515655
0.42830409999999985	0.8087713150574892
0.4311037999999998	0.8107303353247833
0.4339034999999998	0.8126518972692178
0.43670319999999974	0.8145426932392482
0.4395028999999997	0.8164095914954462
0.4423025999999999	0.8182568062912869
0.44510229999999984	0.82008396612495
0.4479019999999998	0.8218858640722739
0.45070169999999976	0.8236540987120924
0.4535013999999997	0.825380130536884
0.4563010999999999	0.8270587330388283
0.45910079999999986	0.828690616473861
0.4619004999999998	0.8302832350906064
0.4647001999999998	0.8318493899763953
0.46749989999999975	0.8334040069580033
0.4702995999999997	0.8349601307876167
0.4730992999999999	0.8365254892803773
0.47589899999999985	0.8381008177560031
0.4786986999999998	0.8396805366526165
0.48149839999999977	0.8412555443188143
0.48429809999999973	0.8428171157961837
0.4870977999999997	0.8443604692698699
0.4898974999999999	0.8458866437363978
0.49269719999999984	0.8474019143833593
0.4954968999999998	0.8489148642574561
0.49829659999999976	0.8504321205184452
0.5010962999999997	0.8519543276170537
0.5038959999999999	0.8534739487560745
0.5066956999999999	0.8549759282226399
0.5094953999999998	0.8564412831368811
0.5122950999999998	0.8578526478245311
0.5150947999999997	0.8592000333572363
0.5178944999999997	0.8604848689121858
0.5206941999999999	0.8617208532242076
0.5234938999999998	0.8629311304112848
0.5262935999999998	0.8641424955395418
0.5290932999999998	0.8653783318415698
0.5318929999999997	0.866652440060787
0.5346926999999997	0.8679656736376151
0.5374923999999999	0.8693064114071711
0.5402920999999998	0.8706546696013686
0.5430917999999998	0.8719884866567837
0.5458914999999998	0.87329050004663
0.5486911999999997	0.8745526147727902
0.5514908999999999	0.8757773435149403
0.5542905999999999	0.8769755453834491
0.5570902999999998	0.8781615110131937
0.5598899999999998	0.879347218922341
0.5626896999999997	0.8805378233210942
0.5654893999999997	0.8817299507877239
0.5682890999999999	0.8829133549738408
0.5710887999999998	0.8840752662343832
0.5738884999999998	0.8852058018354794
0.5766881999999998	0.8863024130934762
0.5794878999999997	0.8873716765170514
0.5822875999999997	0.8884276735260775
0.5850872999999999	0.8894874218117239
0.5878869999999998	0.8905648951923941
0.5906866999999998	0.8916657199085741
0.5934863999999997	0.892784464750598
0.5962860999999997	0.8939056000093535
0.5990857999999999	0.8950079682947205
0.6018854999999996	0.896071407203259
0.6046851999999998	0.897083400834639
0.6074849	0.8980435774135882
0.6102845999999997	0.8989645389808907
0.6130842999999999	0.899868685199622
0.6158839999999997	0.9007819851151622
0.6186836999999998	0.9017266292628205
0.6214833999999996	0.9027148385816148
0.6242830999999998	0.9037457097031032
0.6270827999999999	0.9048059798208732
0.6298824999999997	0.9058743367851683
0.6326821999999999	0.906927799509592
0.6354818999999996	0.9079481065232009
0.6382815999999998	0.9089261528119286
0.6410813	0.9098632484621948
0.6438809999999997	0.9107690697906046
0.6466806999999999	0.9116572547617203
0.6494803999999996	0.9125402990032911
0.6522800999999998	0.9134255171069072
0.6550798	0.9143133378517097
0.6578794999999997	0.915198300271577
0.6606791999999999	0.9160721407476546
0.6634788999999996	0.9169276535726146
0.6662785999999998	0.9177618062785322
0.6690782999999996	0.9185769479347667
0.6718779999999998	0.9193797162126209
0.6746776999999999	0.9201781379890713
0.6774773999999997	0.9209781028451888
0.6802770999999999	0.921780622842755
0.6830767999999996	0.9225809949373691
0.6858764999999998	0.9233702659129377
0.6886762	0.9241385259753032
0.6914758999999997	0.9248788447577914
0.6942755999999999	0.9255903743124752
0.6970752999999996	0.9262793899871202
0.6998749999999998	0.9269577445182849
0.7026747	0.9276391321519559
0.7054743999999997	0.9283343763625207
0.7082740999999999	0.9290473753578001
0.7110737999999996	0.9297732040223546
0.7138734999999998	0.93049920726727
0.7166731999999996	0.9312089369544966
0.7194728999999997	0.9318878045866581
0.7222725999999999	0.9325286733247193
0.7250722999999997	0.9331355217051368
0.7278719999999999	0.9337238256757721
0.7306716999999996	0.9343172776078128
0.7334713999999998	0.9349415934185652
0.7362711	0.9356170989321422
0.7390707999999997	0.9363522372358961
0.7418704999999999	0.9371399525380388
0.7446701999999996	0.9379581304066915
0.7474698999999998	0.9387741362617947
0.7502696	0.9395523292820752
0.7530692999999997	0.9402625789730998
0.7558689999999999	0.9408875212930616
0.7586686999999996	0.9414266376511156
0.7614683999999998	0.9418961142384477
0.7642680999999996	0.9423245830640615
0.7670677999999997	0.9427459328258039
0.7698674999999999	0.9431911084485171
0.7726671999999997	0.9436810063565588
0.7754668999999998	0.944222192121394
0.7782665999999996	0.9448063510060234
0.7810662999999998	0.9454133755657589
0.783866	0.9460170798542618
0.7866656999999997	0.9465919441939354
0.7894653999999999	0.9471191676607491
0.7922650999999996	0.9475906320712143
0.7950647999999998	0.9480100337166306
0.7978644999999995	0.9483912136696901
0.8006641999999997	0.9487543979602008
0.8034638999999999	0.9491214776007144
0.8062635999999996	0.9495115375358387
0.8090632999999998	0.9499376067399654
0.8118629999999996	0.9504051554574366
0.8146626999999997	0.9509123592625881
0.8174623999999999	0.9514517274566976
0.8202620999999997	0.9520124539791559
0.8230617999999998	0.9525828235335307
0.8258614999999996	0.9531521583848324
0.8286611999999998	0.9537120409735949
0.8314609	0.954256799399998
0.8342605999999997	0.9547834208838726
0.8370602999999999	0.955291126685837
0.8398599999999996	0.9557808103712753
0.8426596999999998	0.956254453797608
0.8454593999999995	0.9567145482848834
0.8482590999999997	0.9571635068529006
0.8510587999999999	0.9576030729409888
0.8538584999999996	0.9580337939925627
0.8566581999999998	0.958454693056046
0.8594578999999996	0.9588632918987929
0.8622575999999997	0.9592560857379455
0.8650572999999999	0.9596294452932338
0.8678569999999997	0.9599807637198807
0.8706566999999998	0.9603095340764831
0.8734563999999996	0.9606179977337053
0.8762560999999998	0.9609110815177098
0.8790557999999999	0.9611955350537884
0.8818554999999997	0.9614784376109033
0.8846551999999999	0.9617654816068391
0.8874548999999996	0.962059569088628
0.8902545999999998	0.9623602168973726
0.8930542999999995	0.9626640481412398
0.8958539999999997	0.962966306690392
0.8986536999999999	0.9632629722031459
0.9014533999999996	0.9635527984724694
0.9042530999999998	0.9638385473901931
0.9070527999999995	0.9641268840674131
0.9098524999999997	0.9644267952315191
0.9126521999999999	0.9647468789730408
0.9154518999999997	0.9650922740003671
0.9182515999999998	0.965462203529472
0.9210512999999996	0.9658490141161743
0.9238509999999998	0.9662391976944938
0.9266506999999999	0.9666162993486473
0.9294503999999997	0.9669650092304384
0.9322500999999999	0.9672753085158952
0.9350497999999996	0.9675454362338972
0.9378494999999998	0.9677827199921275
0.9406491999999995	0.9680019037080396
0.9434488999999997	0.9682213398836255
0.9462485999999999	0.9684580689842814
0.9490482999999996	0.968723176076137
0.9518479999999998	0.9690187704098938
0.9546476999999995	0.9693374787828541
0.9574473999999997	0.9696646094569122
0.9602470999999999	0.9699823521468256
0.9630467999999996	0.970274774855419
0.9658464999999998	0.9705321482042696
0.9686461999999996	0.9707533442713173
0.9714458999999998	0.9709456518309203
0.9742455999999999	0.9711221368330842
0.9770452999999997	0.9712974106462902
0.9798449999999999	0.9714831233638419
0.9826446999999996	0.9716845409500554
0.9854443999999998	0.9718991913863646
0.9882440999999995	0.972117904848218
0.9910437999999997	0.9723278408367833
0.9938434999999999	0.972516520363397
0.9966431999999996	0.9726756337635445
0.9994428999999998	0.9728035331370386
1.0022425999999995	0.9729057763146922
1.0050422999999997	0.972993703067565
1.007842	0.9730815920129509
1.0106416999999996	0.973183296277774
1.0134413999999998	0.9733092997558298
1.0162410999999996	0.9734648930121146
1.0190407999999997	0.9736497495208146
1.0218405	0.9738587459433119
1.0246401999999997	0.9740835592196762
1.0274398999999999	0.9743144713048977
1.0302395999999996	0.9745419173927903
1.0330392999999998	0.9747575481766134
1.0358389999999995	0.9749548257440328
1.0386386999999997	0.9751293315011842
1.0414383999999999	0.975278980358408
1.0442380999999996	0.9754042251264451
1.0470377999999998	0.975508173153933
1.0498374999999995	0.9755964201162816
1.0526371999999997	0.9756764075651749
1.0554369	0.9757562485122093
1.0582365999999996	0.9758431891512253
1.0610362999999998	0.9759420870963684
1.0638359999999996	0.9760543824913459
1.0666356999999997	0.976177952701623
1.0694354	0.976307980770464
1.0722350999999997	0.9764386156301985
1.0750347999999998	0.9765648904875026
1.0778344999999996	0.9766842259547371
1.0806341999999998	0.9767969521995703
1.0834338999999995	0.9769056237650469
1.0862335999999997	0.9770133615201666
1.0890332999999999	0.9771218685331822
1.0918329999999996	0.9772299623736495
1.0946326999999998	0.9773333452293648
1.0974323999999995	0.9774259085573841
1.1002320999999997	0.9775022733162535
1.1030318	0.9775607124975816
1.1058314999999996	0.977605308598826
1.1086311999999998	0.9776463082590079
1.1114308999999996	0.9776981565608476
1.1142305999999997	0.9777754797827775
1.1170303	0.9778880803786957
1.1198299999999997	0.9780365252340071
1.1226296999999998	0.9782099327718179
1.1254293999999996	0.9783870353341495
1.1282290999999998	0.9785406376216297
1.1310287999999995	0.9786444952847138
1.1338284999999997	0.9786807565920357
1.1366281999999999	0.9786457548698937
1.1394278999999996	0.9785522659961543
1.1422275999999998	0.9784272933896856
1.1450272999999995	0.9783057447629152
1.1478269999999997	0.9782216236130452
1.1506267	0.9781991734760958
1.1534263999999996	0.9782465110501937
1.1562260999999998	0.9783536124294903
1.1590257999999996	0.9784952653070278
1.1618254999999997	0.9786381467358525
1.1646252	0.9787499773664773
1.1674248999999997	0.9788081120539744
1.1702245999999998	0.9788051333824568
1.1730242999999996	0.9787499485815284
1.1758239999999998	0.9786642543435504
1.1786236999999995	0.9785756010866113
1.1814233999999997	0.9785092389546978
1.1842230999999999	0.9784811839741219
1.1870227999999996	0.9784944519355074
1.1898224999999998	0.9785393532757276
1.1926221999999995	0.9785974771891888
1.1954218999999997	0.9786479198329003
1.1982215999999999	0.9786737507481572
1.2010212999999996	0.9786668036687096
1.2038209999999998	0.9786295464604283
1.2066206999999995	0.9785737746520164
1.2094203999999997	0.9785168439844077
1.2122201	0.9784768027869467
1.2150197999999997	0.9784679305980027
1.2178194999999998	0.9784978424393208
1.2206191999999996	0.9785666506985047
1.2234188999999998	0.978667953610455
1.2262185999999995	0.9787908985459419
1.2290182999999997	0.9789224090634852
1.2318179999999999	0.9790488777508903
1.2346176999999996	0.9791570812139738
1.2374173999999998	0.979234554848915
1.2402170999999995	0.9792699625842558
1.2430167999999997	0.9792539856200493
1.2458164999999999	0.9791809419201503
1.2486161999999996	0.9790508700356588
1.2514158999999998	0.9788713755840904
1.2542155999999995	0.9786583466948542
1.2570152999999997	0.9784348084536207
1.2598149999999995	0.9782276837068108
1.2626146999999996	0.9780629049624474
1.2654143999999998	0.9779599468597922
1.2682140999999996	0.9779271915714426
1.2710137999999997	0.9779594579283668
1.2738134999999995	0.978038516646724
1.2766131999999997	0.978136621506623
1.2794128999999999	0.9782222516206109
1.2822125999999996	0.978266643606644
1.2850122999999998	0.9782494866436675
1.2878119999999995	0.9781624181767756
1.2906116999999997	0.9780096033493716
1.2934113999999999	0.9778054991864893
1.2962110999999996	0.9775706405654843
1.2990107999999998	0.9773267224071525
1.3018104999999995	0.9770922814279808
1.3046101999999997	0.9768799285218912
1.3074098999999995	0.9766954968543712
1.3102095999999996	0.9765388620353083
1.3130092999999998	0.9764057586886078
1.3158089999999996	0.9762897833072962
1.3186086999999997	0.976183943052775
1.3214083999999995	0.9760814823259207
1.3242080999999997	0.9759761270874789
1.3270077999999998	0.9758621643553953
1.3298074999999996	0.9757348153978025
1.3326071999999998	0.975591157854871
1.3354068999999995	0.9754314939087319
1.3382065999999997	0.9752607003567975
1.3410062999999999	0.9750888887292601
1.3438059999999996	0.9749307531102052
1.3466056999999998	0.9748033020975689
1.3494053999999995	0.9747221733792204
1.3522050999999997	0.974697258051265
1.3550047999999995	0.9747287407723617
1.3578044999999996	0.9748047524936214
1.3606041999999998	0.9749015786464005
1.3634038999999996	0.9749868122150481
1.3662035999999997	0.9750251218350994
1.3690032999999995	0.9749856046559113
1.3718029999999997	0.9748491967686042
1.3746026999999998	0.9746144559601055
1.3774023999999996	0.9743002649727419
1.3802020999999998	0.9739445868571476
1.3830017999999995	0.9735992143793846
1.3858014999999997	0.9733213172060338
1.3886011999999999	0.9731633181938351
1.3914008999999996	0.9731630571357877
1.3942005999999998	0.9733362431020505
1.3970002999999995	0.973672784376151
1.3998	0.9741379037782826
1.3999	0.9743356387217288
1.3971059021996972	0.9738071618452027
1.394311804399394	0.9733897607416484
1.3915177065990914	0.9731148937448186
1.3887236087987886	0.9729875573677548
1.385929510998486	0.9729879415228844
1.3831354131981828	0.9730782557312911
1.38034131539788	0.9732129324774239
1.3775472175975774	0.9733497032491449
1.3747531197972747	0.9734588220441038
1.371959021996972	0.9735282447063505
1.3691649241966688	0.9735636687288263
1.366370826396366	0.9735837383883927
1.3635767285960634	0.9736120315301943
1.3607826307957607	0.9736682949626879
1.357988532995458	0.9737615315362309
1.3551944351951548	0.9738869160345928
1.352400337394852	0.9740273102731618
1.3496062395945494	0.974158723758193
1.3468121417942467	0.974257862985864
1.3440180439939435	0.9743093060956112
1.3412239461936408	0.9743100220672077
1.3384298483933381	0.9742698657831081
1.3356357505930354	0.9742080250918363
1.3328416527927327	0.9741467312874013
1.3300475549924295	0.9741044265861232
1.3272534571921268	0.9740907148595258
1.3244593593918241	0.9741047588679076
1.3216652615915214	0.9741375531783772
1.3188711637912183	0.9741771208674728
1.3160770659909156	0.9742146353840715
1.3132829681906129	0.9742491295671487
1.3104888703903101	0.9742889536251744
1.3076947725900074	0.9743493211824246
1.3049006747897043	0.9744467308489624
1.3021065769894016	0.9745922553758763
1.2993124791890989	0.9747862071634787
1.2965183813887962	0.9750163044107424
1.293724283588493	0.9752602784605244
1.2909301857881903	0.9754922730362998
1.2881360879878876	0.9756909463944037
1.2853419901875849	0.9758464264957445
1.2825478923872822	0.9759634988392365
1.279753794586979	0.9760596007335438
1.2769596967866763	0.9761579839614707
1.2741655989863736	0.9762781884542915
1.271371501186071	0.9764271099976135
1.2685774033857682	0.9765940011395032
1.265783305585465	0.9767516255897284
1.2629892077851623	0.976863804660004
1.2601951099848596	0.9768973778766701
1.257401012184557	0.9768348936230139
1.2546069143842538	0.9766837629250361
1.251812816583951	0.9764784180150546
1.2490187187836483	0.9762740327359269
1.2462246209833456	0.9761329889250694
1.243430523183043	0.9761076855648863
1.2406364253827398	0.9762246921387859
1.237842327582437	0.9764751447259449
1.2350482297821344	0.9768146403304704
1.2322541319818316	0.9771731613412042
1.2294600341815285	0.9774725751865433
1.2266659363812258	0.9776469260170899
1.223871838580923	0.9776598001990393
1.2210777407806204	0.97751381670558
1.2182836429803177	0.9772495513709872
1.2154895451800145	0.9769342712795448
1.2126954473797118	0.9766438010174305
1.209901349579409	0.9764427742005788
1.2071072517791064	0.9763688675317101
1.2043131539788037	0.9764252910148985
1.2015190561785005	0.976583250830495
1.1987249583781978	0.9767931154046812
1.195930860577895	0.9770005183432484
1.1931367627775924	0.9771623670502065
1.1903426649772892	0.9772580338170407
1.1875485671769865	0.9772927306460348
1.1847544693766838	0.9772926208250887
1.1819603715763811	0.9772937759253251
1.1791662737760784	0.9773288553321986
1.1763721759757753	0.9774158549840262
1.1735780781754725	0.9775523603578051
1.1707839803751698	0.9777168010927756
1.1679898825748671	0.9778759026301593
1.165195784774564	0.9779956088964452
1.1624016869742613	0.9780517975601971
1.1596075891739586	0.9780373773896689
1.1568134913736559	0.977963696606807
1.1540193935733531	0.977856118847451
1.15122529577305	0.9777454930895275
1.1484311979727473	0.9776584609223785
1.1456371001724446	0.9776097534381885
1.1428430023721419	0.977598816704754
1.1400489045718392	0.9776115835386314
1.137254806771536	0.9776265052819024
1.1344607089712333	0.977622627203063
1.1316666111709306	0.9775869431699857
1.1288725133706279	0.9775186360252615
1.1260784155703247	0.9774289352767078
1.123284317770022	0.9773368063494754
1.1204902199697193	0.9772620350961294
1.1176961221694166	0.9772180641854027
1.114902024369114	0.9772069487511079
1.1121079265688107	0.977218059532296
1.109313828768508	0.9772309380312151
1.1065197309682053	0.9772214019295908
1.1037256331679026	0.977169015679929
1.1009315353675995	0.977063664613147
1.0981374375672968	0.9769092841081037
1.095343339766994	0.9767236690758726
1.0925492419666913	0.9765344358180221
1.0897551441663886	0.9763722805065536
1.0869610463660855	0.9762633757674871
1.0841669485657828	0.9762229000387457
1.08137285076548	0.9762513026185712
1.0785787529651774	0.9763341216718898
1.0757846551648746	0.9764452371689842
1.0729905573645715	0.9765526144418613
1.0701964595642688	0.9766250767295153
1.067402361763966	0.9766385313626462
1.0646082639636634	0.976580342908824
1.0618141661633602	0.9764510837954579
1.0590200683630575	0.9762635366310866
1.0562259705627548	0.976039411784472
1.053431872762452	0.9758046582427309
1.0506377749621494	0.9755844255087689
1.0478436771618462	0.9753986804092811
1.0450495793615435	0.9752592426635831
1.0422554815612408	0.9751686497993514
1.039461383760938	0.9751208740845293
1.036667285960635	0.9751035620921785
1.0338731881603322	0.9751012065449265
1.0310790903600295	0.9750985271783179
1.0282849925597268	0.9750833495792485
1.0254908947594241	0.9750484232916714
1.022696796959121	0.9749918838752665
1.0199026991588183	0.9749163856534588
1.0171086013585156	0.974827243154483
1.0143145035582128	0.9747301463445668
1.0115204057579101	0.9746290984187667
1.008726307957607	0.9745251382452511
1.0059322101573043	0.9744161699325569
1.0031381123570016	0.9742978911886975
1.0003440145566989	0.9741654824483788
0.9975499167563957	0.9740154876044094
0.994755818956093	0.973847257495758
0.9919617211557903	0.9736634628734209
0.9891676233554876	0.9734694783744867
0.9863735255551849	0.9732718051993392
0.9835794277548817	0.9730760232904709
0.980785329954579	0.9728849384132567
0.9779912321542763	0.9726975536847697
0.9751971343539736	0.9725092523486283
0.9724030365536704	0.9723131996673745
0.9696089387533677	0.9721025743240086
0.966814840953065	0.9718729518254392
0.9640207431527623	0.9716240814862878
0.9612266453524596	0.9713604585739719
0.9584325475521565	0.9710904513512382
0.9556384497518537	0.9708241908624748
0.952844351951551	0.9705708286080246
0.9500502541512483	0.9703359848457631
0.9472561563509452	0.9701201730879943
0.9444620585506425	0.9699186989889057
0.9416679607503398	0.9697230792935768
0.938873862950037	0.9695235493260226
0.9360797651497343	0.9693118779378049
0.9332856673494312	0.9690836024075359
0.9304915695491285	0.968838972947544
0.9276974717488258	0.9685823074934057
0.9249033739485231	0.9683199756815646
0.9221092761482204	0.96805769120917
0.9193151783479172	0.9677980423904521
0.9165210805476145	0.9675391426462677
0.9137269827473118	0.9672749403562276
0.9109328849470091	0.96699719082353
0.9081387871467059	0.966698528720518
0.9053446893464032	0.9663756698043344
0.9025505915461005	0.9660316563485721
0.8997564937457978	0.9656762933300416
0.8969623959454951	0.9653244447697085
0.8941682981451919	0.9649925194698216
0.8913742003448892	0.9646940698665321
0.8885801025445865	0.9644357657555214
0.8857860047442838	0.964214967951168
0.8829919069439807	0.9640197102381172
0.880197809143678	0.9638312149809487
0.8774037113433752	0.9636283196967668
0.8746096135430725	0.9633926072579688
0.8718155157427698	0.9631127960515231
0.8690214179424667	0.962787140262404
0.866227320142164	0.9624231647561156
0.8634332223418613	0.9620348446843752
0.8606391245415586	0.9616380987145801
0.8578450267412558	0.9612459628333304
0.8550509289409527	0.9608648932261182
0.85225683114065	0.9604932845031703
0.8494627333403473	0.9601225951095096
0.8466686355400446	0.9597406617727031
0.8438745377397414	0.9593361130750696
0.8410804399394387	0.9589024688897321
0.838286342139136	0.9584406366561988
0.8354922443388333	0.9579590433167555
0.8326981465385306	0.9574714002513385
0.8299040487382274	0.9569928421157732
0.8271099509379247	0.956535671033929
0.824315853137622	0.9561060224122118
0.8215217553373193	0.9557024299359651
0.8187276575370162	0.9553166267720649
0.8159335597367134	0.9549361967779149
0.8131394619364107	0.9545481255251791
0.810345364136108	0.9541420789022187
0.8075512663358053	0.9537124191128108
0.8047571685355022	0.9532584759930023
0.8019630707351995	0.9527832364234126
0.7991689729348967	0.9522911632449993
0.796374875134594	0.9517861135318791
0.7935807773342913	0.9512702081709865
0.7907866795339882	0.9507440625220839
0.7879925817336855	0.950208192782902
0.7851984839333828	0.9496648929285163
0.78240438613308	0.9491196346869837
0.7796102883327769	0.9485811785252873
0.7768161905324742	0.9480600570590361
0.7740220927321715	0.947565734660888
0.7712279949318688	0.947103319501317
0.7684338971315661	0.9466709845998349
0.7656397993312629	0.9462591199808534
0.7628457015309602	0.9458517145093817
0.7600516037306575	0.9454297239889848
0.7572575059303548	0.944975480190395
0.7544634081300516	0.9444767893140087
0.7516693103297489	0.943929417675107
0.7488752125294462	0.9433371692532115
0.7460811147291435	0.9427095619131673
0.7432870169288408	0.9420579323021965
0.7404929191285377	0.9413913518896415
0.7376988213282349	0.9407138131844108
0.7349047235279322	0.940023703770751
0.7321106257276295	0.9393157679896695
0.7293165279273268	0.9385848424383024
0.7265224301270237	0.9378299658491172
0.723728332326721	0.937057259377994
0.7209342345264182	0.9362803397151804
0.7181401367261155	0.9355178544703326
0.7153460389258124	0.9347887398361656
0.7125519411255097	0.9341066440493723
0.709757843325207	0.9334753346577596
0.7069637455249043	0.9328866675276319
0.7041696477246016	0.9323219068796005
0.7013755499242984	0.931756107494867
0.6985814521239957	0.9311642676701339
0.695787354323693	0.9305273794153532
0.6929932565233903	0.9298365441728418
0.6901991587230871	0.9290939765494486
0.6874050609227844	0.9283107604652819
0.6846109631224817	0.9275022907638291
0.681816865322179	0.9266830578040197
0.6790227675218763	0.9258625633398696
0.6762286697215731	0.9250436544290286
0.6734345719212704	0.924223615515565
0.6706404741209677	0.9233973147583221
0.667846376320665	0.9225609427525265
0.6650522785203619	0.9217146909241001
0.6622581807200592	0.9208631675998041
0.6594640829197564	0.920013279763866
0.6566699851194537	0.919170373701087
0.653875887319151	0.9183342245544732
0.6510817895188479	0.9174966771224756
0.6482876917185452	0.9166422579270721
0.6454935939182425	0.9157520448504435
0.6426994961179398	0.9148098485355508
0.639905398317637	0.913808771853694
0.6371113005173339	0.9127558458253044
0.6343172027170312	0.9116728641338577
0.6315231049167285	0.910592652642076
0.6287290071164258	0.9095514669287876
0.6259349093161226	0.9085795281885989
0.6231408115158199	0.9076924340858719
0.6203467137155172	0.9068860511204369
0.6175526159152145	0.9061365254122847
0.6147585181149118	0.9054055377577965
0.6119644203146086	0.9046493589806248
0.6091703225143059	0.9038291387480963
0.6063762247140032	0.9029195438368273
0.6035821269137003	0.9019134415805166
0.6007880291133976	0.900821595863339
0.5979939313130949	0.8996678775299473
0.5951998335127919	0.8984817837437009
0.5924057357124892	0.8972907034549917
0.5896116379121863	0.8961141834116328
0.5868175401118836	0.8949615519135508
0.5840234423115807	0.8938329956455952
0.581229344511278	0.892723017564738
0.578435246710975	0.8916245341806761
0.5756411489106723	0.890531904346882
0.5728470511103696	0.8894418593277472
0.5700529533100667	0.8883523300945004
0.567258855509764	0.8872601262533901
0.564464757709461	0.8861589321956587
0.5616706599091583	0.885038949822907
0.5588765621088554	0.8838887879929251
0.5560824643085527	0.8826991657713715
0.55328836650825	0.8814670752771863
0.550494268707947	0.8801986253413019
0.5477001709076443	0.8789090651768672
0.5449060731073414	0.877619409709331
0.5421119753070387	0.8763503447718337
0.5393178775067358	0.8751152242785323
0.5365237797064331	0.8739145433295741
0.5337296819061303	0.8727340222601738
0.5309355841058274	0.8715473925430774
0.5281414863055247	0.8703234508717743
0.5253473885052218	0.8690354476053075
0.5225532907049191	0.8676699249617087
0.5197591929046161	0.8662320804042813
0.5169650951043134	0.8647456671575539
0.5141709973040105	0.8632470924032541
0.5113768995037078	0.8617752189017605
0.5085828017034051	0.8603598174565943
0.5057887039031022	0.8590121703744995
0.5029946061027994	0.857720783703873
0.5002005083024965	0.8564536753351765
0.4974064105021938	0.8551667238308892
0.4946123127018909	0.8538157100059725
0.49181821490158817	0.8523685440074595
0.48902411710128546	0.8508141035018737
0.48623001930098253	0.849165131685481
0.4834359215006798	0.8474544314662809
0.4806418237003769	0.8457255827058578
0.4778477259000742	0.8440209876867741
0.47505362809977125	0.8423707432927137
0.47225953029946854	0.8407854622239872
0.46946543249916584	0.8392548730179942
0.4666713346988629	0.8377522505551566
0.4638772368985602	0.8362430275412487
0.46108313909825727	0.8346948251000785
0.45828904129795456	0.8330859206379229
0.4554949434976516	0.8314098547268611
0.4527008456973489	0.8296751979128297
0.449906747897046	0.8279010069316906
0.4471126500967433	0.8261097247806432
0.44431855229644057	0.8243198704559789
0.44152445449613764	0.8225406954801054
0.43873035669583493	0.8207701748654124
0.435936258895532	0.8189965573259477
0.4331421610952293	0.8172026062703718
0.43034806329492636	0.8153709507130218
0.42755396549462366	0.8134888140524381
0.42475986769432095	0.811550785877521
0.421965769894018	0.8095590649984983
0.4191716720937153	0.8075214534675594
0.4163775742934124	0.8054480467595364
0.41358347649310967	0.803347858401747
0.41078937869280674	0.8012264888758316
0.40799528089250403	0.7990854855469256
0.4052011830922011	0.7969234227232056
0.4024070852918984	0.7947381650043832
0.3996129874915957	0.792529429399742
0.39681888969129275	0.7903007144147347
0.39402479189099004	0.7880599023404695
0.3912306940906871	0.7858182698603036
0.3884365962903844	0.7835881256044144
0.3856424984900815	0.7813796961379638
0.38284840068977877	0.7791981041453305
0.38005430288947606	0.7770412785827445
0.37726020508917313	0.7748994173204538
0.3744661072888704	0.7727562462543465
0.3716720094885675	0.7705918738850559
0.3688779116882648	0.76838662877094
0.36608381388796185	0.7661249861230086
0.36328971608765914	0.7637986139273476
0.36049561828735643	0.7614077339659281
0.3577015204870535	0.7589603814401074
0.3549074226867508	0.7564696819511993
0.35211332488644786	0.7539498184470074
0.34931922708614516	0.7514117793439494
0.3465251292858422	0.748860122467327
0.3437310314855395	0.7462917781057801
0.3409369336852366	0.7436973662072452
0.3381428358849339	0.7410647452924283
0.33534873808463117	0.7383837589796168
0.33255464028432824	0.7356506451465075
0.32976054248402553	0.7328705200438476
0.3269664446837226	0.7300568204713981
0.3241723468834199	0.7272274911971348
0.32137824908311696	0.7243987938691405
0.31858415128281425	0.7215785449776788
0.31579005348251155	0.718761031615831
0.3129959556822086	0.7159255975399028
0.3102018578819059	0.7130399413833866
0.307407760081603	0.7100677599710126
0.30461366228130027	0.7069789170830016
0.30181956448099734	0.7037592935194392
0.29902546668069463	0.7004172544257505
0.2962313688803919	0.6969844015352
0.293437271080089	0.693509810143893
0.2906431732797863	0.6900488599386185
0.28784907547948335	0.6866494785025189
0.28505497767918064	0.6833395744086556
0.2822608798788777	0.6801192974881787
0.279466782078575	0.6769605117649622
0.2766726842782721	0.6738138389091256
0.27387858647796937	0.6706214242285546
0.27108448867766666	0.6673318690045212
0.2682903908773637	0.6639131023568311
0.265496293077061	0.6603595597107651
0.2627021952767581	0.6566917268312141
0.2599080974764554	0.6529483840805589
0.25711399967615245	0.6491740427811599
0.25431990187584974	0.6454054371374649
0.25152580407554703	0.6416611030157933
0.2487317062752441	0.6379370042430488
0.2459376084749414	0.6342092161273132
0.24314351067463846	0.6304424770166617
0.24034941287433575	0.6266016708729502
0.23755531507403282	0.6226625450865755
0.23476121727373012	0.6186184035027413
0.23196711947342719	0.6144809583515637
0.22917302167312448	0.6102754695073717
0.22637892387282177	0.6060320941174291
0.22358482607251884	0.6017764388236
0.22079072827221613	0.597522339655498
0.2179966304719132	0.59326893878584
0.2152025326716105	0.5890025586135541
0.21240843487130756	0.584702255445451
0.20961433707100485	0.5803468180539231
0.20682023927070214	0.5759207098910737
0.2040261414703992	0.5714170736136346
0.2012320436700965	0.5668371467065529
0.19843794586979357	0.5621868003262362
0.19564384806949087	0.5574719102055632
0.19284975026918794	0.5526945561229306
0.19005565246888523	0.5478515575714578
0.18726155466858252	0.5429358099183029
0.1844674568682796	0.5379397078488579
0.18167335906797688	0.5328590884646075
0.17887926126767395	0.5276959179567654
0.17608516346737124	0.5224584538389077
0.1732910656670683	0.5171586350513225
0.1704969678667656	0.5118075860870974
0.16770287006646267	0.5064109273961467
0.16490877226615996	0.5009657458371423
0.16211467446585726	0.4954605230235717
0.15932057666555433	0.48987824538444036
0.15652647886525162	0.484201725552732
0.1537323810649487	0.47841929882054546
0.15093828326464598	0.472528852449564
0.14814418546434305	0.4665386893498499
0.14535008766404034	0.4604648331343889
0.14255598986373763	0.454325650251043
0.1397618920634347	0.44813563312509946
0.136967794263132	0.44190049807245624
0.13417369646282906	0.43561528406098604
0.13137959866252635	0.42926605895756387
0.12858550086222342	0.4228345406160968
0.12579140306192071	0.41630389654635336
0.122997305261618	0.4096635824705954
0.12020320746131508	0.40291146778906295
0.11740910966101237	0.39605253449239086
0.11461501186070944	0.38909474282754586
0.11182091406040673	0.38204374621845255
0.1090268162601038	0.3748985990441185
0.10623271845980109	0.36765025164337767
0.10343862065949816	0.3602835841759483
0.10064452285919545	0.3527823721753798
0.09785042505889274	0.3451354047869607
0.09505632725858981	0.33734143683457884
0.0922622294582871	0.3294109696218685
0.08946813165798417	0.3213639343725845
0.08667403385768147	0.31322382335593
0.08387993605737853	0.3050101490054619
0.08108583825707583	0.296731816742949
0.07829174045677312	0.2883837934081426
0.07549764265647019	0.27994838214527407
0.07270354485616748	0.2714008325484506
0.06990944705586455	0.2627174720092178
0.06711534925556184	0.2538835922700765
0.06432125145525891	0.24489832054791694
0.0615271536549562	0.23577467706426386
0.05873305585465327	0.22653465582419025
0.05593895805435056	0.2172009076747925
0.053144860254047854	0.2077878481615595
0.050350762453744924	0.19829531208776752
0.047556664653442215	0.1887071050856245
0.044762566853139285	0.17899520075749448
0.04196846905283658	0.1691284307569354
0.039174371252533646	0.15908295631781758
0.03638027345223094	0.14885112742551265
0.03358617565192823	0.13844577359588683
0.0307920778516253	0.12789839631636954
0.02799798005132259	0.11725168346520927
0.02520388225101966	0.10654859957683652
0.022409784450716952	0.09582141996153347
0.01961568665041402	0.08508410781135795
0.016821588850111313	0.07433037609778015
0.014027491049808605	0.0635379810590999
0.011233393249505674	0.05267784776472663
0.008439295449202966	0.041725155907521704
0.0056451976489000355	0.030668974343889974
0.002851099848597327	0.019517572730092587
5.70020482943967e-05	0.008297954072165555
-0.0027370957520083117	-0.002950033508249891
-0.005531193552311242	-0.014183019060776507
-0.00832529135261395	-0.02536393635594133
-0.011119389152916659	-0.036469430847088806
-0.01391348695321959	-0.04749281459583575
-0.016707584753522298	-0.058441992781450625
-0.019501682553825228	-0.06933331606605156
-0.022295780354127936	-0.08018344514921305
-0.025089878154430867	-0.09100173421118071
-0.027883975954733575	-0.1017852830870491
-0.030678073755036284	-0.11251785499991358
-0.033472171555339214	-0.12317265408079756
-0.03626626935564192	-0.13371788958633385
-0.03906036715594485	-0.14412341838229453
-0.04185446495624756	-0.15436667913763552
-0.04464856275655049	-0.1644365480958918
-0.0474426605568532	-0.17433445494699829
-0.05023675835715613	-0.18407284463022483
-0.05303085615745884	-0.19367164411659568
-0.05582495395776155	-0.20315368270666379
-0.05861905175806448	-0.21254002739658084
-0.061413149558367186	-0.22184602295125883
-0.06420724735867012	-0.23107858624436894
-0.06700134515897282	-0.24023508112394082
-0.06979544295927576	-0.24930391625039627
-0.07258954075957846	-0.25826683159974495
-0.07538363855988117	-0.26710261987035533
-0.0781777363601841	-0.27579174758195873
-0.08097183416048681	-0.28432104088792143
-0.08376593196078974	-0.2926873884613213
-0.08656002976109245	-0.3008994172692406
-0.08935412756139538	-0.3089764082076157
-0.09214822536169809	-0.31694433389335597
-0.0949423231620008	-0.32482969482791635
-0.09773642096230373	-0.3326525760517861
-0.10053051876260644	-0.34042078415121857
-0.10332461656290937	-0.34812685330998117
-0.10611871436321207	-0.35574907232325215
-0.108912812163515	-0.3632566116823928
-0.11170690996381771	-0.3706176155490071
-0.11450100776412064	-0.37780814353411996
-0.11729510556442335	-0.3848194375151391
-0.12008920336472606	-0.39166132661316155
-0.12288330116502899	-0.3983606148449114
-0.1256773989653317	-0.4049547369652485
-0.12847149676563463	-0.4114823852848418
-0.13126559456593734	-0.4179737566917837
-0.13405969236624027	-0.42444323088917435
-0.13685379016654298	-0.43088659580417144
-0.13964788796684569	-0.4372835850760598
-0.14244198576714862	-0.4436049005791063
-0.14523608356745132	-0.4498215579477677
-0.14803018136775425	-0.4559137343480876
-0.15082427916805696	-0.46187651859861345
-0.1536183769683599	-0.46772098451955835
-0.1564124747686626	-0.4734704929025668
-0.1592065725689653	-0.4791535945183876
-0.16200067036926824	-0.4847958889326467
-0.16479476816957095	-0.4904133916370559
-0.16758886596987388	-0.4960093383076167
-0.1703829637701766	-0.5015751430344428
-0.17317706157047952	-0.5070948468007407
-0.17597115937078223	-0.5125513050965629
-0.17876525717108516	-0.5179319176205656
-0.18155935497138787	-0.5232320194331783
-0.18435345277169057	-0.5284549908102747
-0.1871475505719935	-0.5336093551193756
-0.1899416483722962	-0.53870419090966
-0.19273574617259914	-0.5437447239823914
-0.19552984397290185	-0.5487298155289424
-0.19832394177320478	-0.5536522963597064
-0.2011180395735075	-0.5585020017084339
-0.2039121373738102	-0.5632703330601674
-0.20670623517411313	-0.5679545799938086
-0.20950033297441584	-0.5725602861604946
-0.21229443077471877	-0.5771006212466365
-0.21508852857502148	-0.5815927877419723
-0.2178826263753244	-0.5860525746896925
-0.22067672417562711	-0.5904888911515642
-0.22347082197593005	-0.5949002141454784
-0.22626491977623275	-0.5992743234315411
-0.22905901757653546	-0.6035916473459656
-0.2318531153768384	-0.6078313522455427
-0.2346472131771411	-0.611978364647255
-0.23744131097744403	-0.6160291316301036
-0.24023540877774674	-0.6199942325748837
-0.24302950657804967	-0.623896863741444
-0.24582360437835238	-0.6277674467792247
-0.2486177021786551	-0.631635784908216
-0.251411799978958	-0.6355229495463799
-0.2542058977792607	-0.6394351999350363
-0.25699999557956366	-0.6433616893684152
-0.25979409337986636	-0.6472766633462486
-0.2625881911801693	-0.6511456178720808
-0.265382288980472	-0.6549338147588714
-0.2681763867807747	-0.6586149387881053
-0.27097048458107764	-0.6621776806721215
-0.27376458238138035	-0.6656286152458635
-0.2765586801816833	-0.6689907329954083
-0.279352777981986	-0.6722980945728851
-0.2821468757822889	-0.6755880179168137
-0.28494097358259163	-0.6788927469811477
-0.28773507138289456	-0.6822325806619691
-0.29052916918319727	-0.6856119881872669
-0.2933232669835	-0.6890194480261742
-0.2961173647838029	-0.6924308360730993
-0.2989114625841056	-0.695815380910196
-0.30170556038440854	-0.6991426807527068
-0.30449965818471125	-0.7023891377795182
-0.3072937559850142	-0.7055424139313198
-0.3100878537853169	-0.7086030627066767
-0.3128819515856196	-0.7115831970556904
-0.31567604938592253	-0.7145027424198788
-0.31847014718622524	-0.7173843388595104
-0.32126424498652817	-0.7202481876244424
-0.3240583427868309	-0.7231080463485651
-0.3268524405871338	-0.7259692013406461
-0.3296465383874365	-0.7288286903349941
-0.3324406361877392	-0.7316774611760364
-0.33523473398804216	-0.7345036831807914
-0.33802883178834486	-0.7372961968000297
-0.3408229295886478	-0.7400471469244423
-0.3436170273889505	-0.7427531683045543
-0.34641112518925343	-0.7454149763545886
-0.34920522298955614	-0.7480357153107573
-0.35199932078985907	-0.7506187776053634
-0.3547934185901618	-0.753165925571436
-0.3575875163904645	-0.7556763884768618
-0.3603816141907674	-0.7581472317050312
-0.3631757119910701	-0.7605748287900778
-0.36596980979137306	-0.762956868887603
-0.36876390759167577	-0.7652941375288401
-0.3715580053919787	-0.7675913838927807
-0.3743521031922814	-0.7698569073788448
-0.3771462009925841	-0.7721009487181363
-0.37994029879288704	-0.7743333970252863
-0.38273439659318975	-0.7765615721360698
-0.3855284943934927	-0.7787888207329366
-0.3883225921937954	-0.7810143795465366
-0.3911166899940983	-0.7832345091315744
-0.39391078779440103	-0.7854444484992823
-0.39670488559470385	-0.7876404495468208
-0.39949898339500667	-0.7898211299296753
-0.4022930811953095	-0.7919876454093171
-0.4050871789956123	-0.7941426351061254
-0.4078812767959151	-0.7962883700162708
-0.41067537459621783	-0.7984248576818784
-0.41346947239652065	-0.8005486978633529
-0.4162635701968235	-0.8026532207783454
-0.4190576679971263	-0.8047299603677357
-0.4218517657974291	-0.8067709941515655
-0.42464586359773193	-0.8087713150574892
-0.42743996139803475	-0.8107303353247833
-0.43023405919833746	-0.8126518972692178
-0.4330281569986403	-0.8145426932392482
-0.4358222547989431	-0.8164095914954462
-0.4386163525992459	-0.8182568062912869
-0.44141045039954874	-0.82008396612495
-0.44420454819985156	-0.8218858640722739
-0.4469986460001544	-0.8236540987120924
-0.4497927438004572	-0.825380130536884
-0.4525868416007599	-0.8270587330388283
-0.4553809394010627	-0.828690616473861
-0.45817503720136554	-0.8302832350906064
-0.46096913500166836	-0.8318493899763953
-0.4637632328019712	-0.8334040069580033
-0.466557330602274	-0.8349601307876167
-0.4693514284025768	-0.8365254892803773
-0.47214552620287964	-0.8381008177560031
-0.47493962400318235	-0.8396805366526165
-0.47773372180348517	-0.8412555443188143
-0.480527819603788	-0.8428171157961837
-0.4833219174040908	-0.8443604692698699
-0.4861160152043936	-0.8458866437363978
-0.48891011300469644	-0.8474019143833593
-0.49170421080499926	-0.8489148642574561
-0.4944983086053021	-0.8504321205184452
-0.4972924064056048	-0.8519543276170537
-0.5000865042059076	-0.8534739487560745
-0.5028806020062104	-0.8549759282226399
-0.5056746998065133	-0.8564412831368811
-0.5084687976068161	-0.8578526478245311
-0.5112628954071189	-0.8592000333572363
-0.5140569932074217	-0.8604848689121858
-0.5168510910077244	-0.8617208532242076
-0.5196451888080272	-0.8629311304112848
-0.5224392866083301	-0.8641424955395418
-0.5252333844086329	-0.8653783318415698
-0.5280274822089357	-0.866652440060787
-0.5308215800092385	-0.8679656736376151
-0.5336156778095413	-0.8693064114071711
-0.5364097756098442	-0.8706546696013686
-0.5392038734101469	-0.8719884866567837
-0.5419979712104497	-0.87329050004663
-0.5447920690107525	-0.8745526147727902
-0.5475861668110553	-0.8757773435149403
-0.5503802646113581	-0.8769755453834491
-0.553174362411661	-0.8781615110131937
-0.5559684602119638	-0.879347218922341
-0.5587625580122666	-0.8805378233210942
-0.5615566558125693	-0.8817299507877239
-0.5643507536128721	-0.8829133549738408
-0.5671448514131749	-0.8840752662343832
-0.5699389492134778	-0.8852058018354794
-0.5727330470137806	-0.8863024130934762
-0.5755271448140834	-0.8873716765170514
-0.5783212426143862	-0.8884276735260775
-0.581115340414689	-0.8894874218117239
-0.5839094382149917	-0.8905648951923941
-0.5867035360152946	-0.8916657199085741
-0.5894976338155974	-0.892784464750598
-0.5922917316159002	-0.8939056000093535
-0.595085829416203	-0.8950079682947205
-0.5978799272165058	-0.896071407203259
-0.6006740250168087	-0.897083400834639
-0.6034681228171114	-0.8980435774135882
-0.6062622206174142	-0.8989645389808907
-0.609056318417717	-0.899868685199622
-0.6118504162180198	-0.9007819851151622
-0.6146445140183227	-0.9017266292628205
-0.6174386118186255	-0.9027148385816148
-0.6202327096189283	-0.9037457097031032
-0.6230268074192311	-0.9048059798208732
-0.6258209052195338	-0.9058743367851683
-0.6286150030198366	-0.906927799509592
-0.6314091008201395	-0.9079481065232009
-0.6342031986204423	-0.9089261528119286
-0.6369972964207451	-0.9098632484621948
-0.6397913942210479	-0.9107690697906046
-0.6425854920213507	-0.9116572547617203
-0.6453795898216536	-0.9125402990032911
-0.6481736876219563	-0.9134255171069072
-0.6509677854222591	-0.9143133378517097
-0.6537618832225619	-0.915198300271577
-0.6565559810228647	-0.9160721407476546
-0.6593500788231675	-0.9169276535726146
-0.6621441766234704	-0.9177618062785322
-0.6649382744237732	-0.9185769479347667
-0.667732372224076	-0.9193797162126209
-0.6705264700243787	-0.9201781379890713
-0.6733205678246815	-0.9209781028451888
-0.6761146656249843	-0.921780622842755
-0.6789087634252872	-0.9225809949373691
-0.68170286122559	-0.9233702659129377
-0.6844969590258928	-0.9241385259753032
-0.6872910568261956	-0.9248788447577914
-0.6900851546264983	-0.9255903743124752
-0.6928792524268012	-0.9262793899871202
-0.695673350227104	-0.9269577445182849
-0.6984674480274068	-0.9276391321519559
-0.7012615458277096	-0.9283343763625207
-0.7040556436280124	-0.9290473753578001
-0.7068497414283152	-0.9297732040223546
-0.7096438392286181	-0.93049920726727
-0.7124379370289208	-0.9312089369544966
-0.7152320348292236	-0.9318878045866581
-0.7180261326295264	-0.9325286733247193
-0.7208202304298292	-0.9331355217051368
-0.723614328230132	-0.9337238256757721
-0.7264084260304349	-0.9343172776078128
-0.7292025238307377	-0.9349415934185652
-0.7319966216310405	-0.9356170989321422
-0.7347907194313432	-0.9363522372358961
-0.737584817231646	-0.9371399525380388
-0.7403789150319489	-0.9379581304066915
-0.7431730128322517	-0.9387741362617947
-0.7459671106325545	-0.9395523292820752
-0.7487612084328573	-0.9402625789730998
-0.7515553062331601	-0.9408875212930616
-0.754349404033463	-0.9414266376511156
-0.7571435018337657	-0.9418961142384477
-0.7599375996340685	-0.9423245830640615
-0.7627316974343713	-0.9427459328258039
-0.7655257952346741	-0.9431911084485171
-0.7683198930349769	-0.9436810063565588
-0.7711139908352798	-0.944222192121394
-0.7739080886355826	-0.9448063510060234
-0.7767021864358853	-0.9454133755657589
-0.7794962842361881	-0.9460170798542618
-0.7822903820364909	-0.9465919441939354
-0.7850844798367937	-0.9471191676607491
-0.7878785776370966	-0.9475906320712143
-0.7906726754373994	-0.9480100337166306
-0.7934667732377022	-0.9483912136696901
-0.796260871038005	-0.9487543979602008
-0.7990549688383077	-0.9491214776007144
-0.8018490666386106	-0.9495115375358387
-0.8046431644389134	-0.9499376067399654
-0.8074372622392162	-0.9504051554574366
-0.810231360039519	-0.9509123592625881
-0.8130254578398218	-0.9514517274566976
-0.8158195556401246	-0.9520124539791559
-0.8186136534404275	-0.9525828235335307
-0.8214077512407302	-0.9531521583848324
-0.824201849041033	-0.9537120409735949
-0.8269959468413358	-0.954256799399998
-0.8297900446416386	-0.9547834208838726
-0.8325841424419415	-0.955291126685837
-0.8353782402422443	-0.9557808103712753
-0.8381723380425471	-0.956254453797608
-0.8409664358428499	-0.9567145482848834
-0.8437605336431526	-0.9571635068529006
-0.8465546314434554	-0.9576030729409888
-0.8493487292437583	-0.9580337939925627
-0.8521428270440611	-0.958454693056046
-0.8549369248443639	-0.9588632918987929
-0.8577310226446667	-0.9592560857379455
-0.8605251204449695	-0.9596294452932338
-0.8633192182452722	-0.9599807637198807
-0.8661133160455751	-0.9603095340764831
-0.8689074138458779	-0.9606179977337053
-0.8717015116461807	-0.9609110815177098
-0.8744956094464835	-0.9611955350537884
-0.8772897072467863	-0.9614784376109033
-0.8800838050470892	-0.9617654816068391
-0.882877902847392	-0.962059569088628
-0.8856720006476947	-0.9623602168973726
-0.8884660984479975	-0.9626640481412398
-0.8912601962483003	-0.962966306690392
-0.8940542940486031	-0.9632629722031459
-0.896848391848906	-0.9635527984724694
-0.8996424896492088	-0.9638385473901931
-0.9024365874495115	-0.9641268840674131
-0.9052306852498144	-0.9644267952315191
-0.9080247830501171	-0.9647468789730408
-0.9108188808504201	-0.9650922740003671
-0.9136129786507228	-0.965462203529472
-0.9164070764510256	-0.9658490141161743
-0.9192011742513284	-0.9662391976944938
-0.9219952720516312	-0.9666162993486473
-0.924789369851934	-0.9669650092304384
-0.9275834676522368	-0.9672753085158952
-0.9303775654525397	-0.9675454362338972
-0.9331716632528424	-0.9677827199921275
-0.9359657610531452	-0.9680019037080396
-0.938759858853448	-0.9682213398836255
-0.9415539566537509	-0.9684580689842814
-0.9443480544540537	-0.968723176076137
-0.9471421522543564	-0.9690187704098938
-0.9499362500546593	-0.9693374787828541
-0.952730347854962	-0.9696646094569122
-0.9555244456552648	-0.9699823521468256
-0.9583185434555677	-0.970274774855419
-0.9611126412558705	-0.9705321482042696
-0.9639067390561733	-0.9707533442713173
-0.966700836856476	-0.9709456518309203
-0.9694949346567789	-0.9711221368330842
-0.9722890324570816	-0.9712974106462902
-0.9750831302573846	-0.9714831233638419
-0.9778772280576873	-0.9716845409500554
-0.9806713258579901	-0.9718991913863646
-0.9834654236582929	-0.972117904848218
-0.9862595214585957	-0.9723278408367833
-0.9890536192588986	-0.972516520363397
-0.9918477170592013	-0.9726756337635445
-0.9946418148595042	-0.9728035331370386
-0.9974359126598069	-0.9729057763146922
-1.0002300104601098	-0.972993703067565
-1.0030241082604126	-0.9730815920129509
-1.0058182060607153	-0.973183296277774
-1.0086123038610182	-0.9733092997558298
-1.011406401661321	-0.9734648930121146
-1.0142004994616238	-0.9736497495208146
-1.0169945972619265	-0.9738587459433119
-1.0197886950622295	-0.9740835592196762
-1.0225827928625322	-0.9743144713048977
-1.025376890662835	-0.9745419173927903
-1.0281709884631378	-0.9747575481766134
-1.0309650862634405	-0.9749548257440328
-1.0337591840637435	-0.9751293315011842
-1.0365532818640462	-0.975278980358408
-1.039347379664349	-0.9754042251264451
-1.0421414774646518	-0.975508173153933
-1.0449355752649545	-0.9755964201162816
-1.0477296730652574	-0.9756764075651749
-1.0505237708655604	-0.9757562485122093
-1.053317868665863	-0.9758431891512253
-1.0561119664661658	-0.9759420870963684
-1.0589060642664687	-0.9760543824913459
-1.0617001620667714	-0.976177952701623
-1.0644942598670744	-0.976307980770464
-1.067288357667377	-0.9764386156301985
-1.0700824554676798	-0.9765648904875026
-1.0728765532679827	-0.9766842259547371
-1.0756706510682854	-0.9767969521995703
-1.0784647488685883	-0.9769056237650469
-1.081258846668891	-0.9770133615201666
-1.084052944469194	-0.9771218685331822
-1.0868470422694967	-0.9772299623736495
-1.0896411400697996	-0.9773333452293648
-1.0924352378701023	-0.9774259085573841
-1.095229335670405	-0.9775022733162535
-1.098023433470708	-0.9775607124975816
-1.1008175312710107	-0.977605308598826
-1.1036116290713136	-0.9776463082590079
-1.1064057268716163	-0.9776981565608476
-1.109199824671919	-0.9777754797827775
-1.111993922472222	-0.9778880803786957
-1.1147880202725249	-0.9780365252340071
-1.1175821180728276	-0.9782099327718179
-1.1203762158731303	-0.9783870353341495
-1.1231703136734332	-0.9785406376216297
-1.125964411473736	-0.9786444952847138
-1.1287585092740389	-0.9786807565920357
-1.1315526070743416	-0.9786457548698937
-1.1343467048746443	-0.9785522659961543
-1.1371408026749472	-0.9784272933896856
-1.13993490047525	-0.9783057447629152
-1.1427289982755529	-0.9782216236130452
-1.1455230960758556	-0.9781991734760958
-1.1483171938761585	-0.9782465110501937
-1.1511112916764612	-0.9783536124294903
-1.1539053894767641	-0.9784952653070278
-1.1566994872770668	-0.9786381467358525
-1.1594935850773695	-0.9787499773664773
-1.1622876828776725	-0.9788081120539744
-1.1650817806779752	-0.9788051333824568
-1.1678758784782781	-0.9787499485815284
-1.1706699762785808	-0.9786642543435504
-1.1734640740788838	-0.9785756010866113
-1.1762581718791865	-0.9785092389546978
-1.1790522696794894	-0.9784811839741219
-1.181846367479792	-0.9784944519355074
-1.1846404652800948	-0.9785393532757276
-1.1874345630803977	-0.9785974771891888
-1.1902286608807005	-0.9786479198329003
-1.1930227586810034	-0.9786737507481572
-1.195816856481306	-0.9786668036687096
-1.1986109542816088	-0.9786295464604283
-1.2014050520819117	-0.9785737746520164
-1.2041991498822144	-0.9785168439844077
-1.2069932476825174	-0.9784768027869467
-1.20978734548282	-0.9784679305980027
-1.212581443283123	-0.9784978424393208
-1.2153755410834257	-0.9785666506985047
-1.2181696388837286	-0.978667953610455
-1.2209637366840314	-0.9787908985459419
-1.223757834484334	-0.9789224090634852
-1.226551932284637	-0.9790488777508903
-1.2293460300849397	-0.9791570812139738
-1.2321401278852426	-0.979234554848915
-1.2349342256855453	-0.9792699625842558
-1.2377283234858483	-0.9792539856200493
-1.240522421286151	-0.9791809419201503
-1.243316519086454	-0.9790508700356588
-1.2461106168867566	-0.9788713755840904
-1.2489047146870593	-0.9786583466948542
-1.2516988124873623	-0.9784348084536207
-1.254492910287665	-0.9782276837068108
-1.257287008087968	-0.9780629049624474
-1.2600811058882706	-0.9779599468597922
-1.2628752036885733	-0.9779271915714426
-1.2656693014888762	-0.9779594579283668
-1.268463399289179	-0.978038516646724
-1.2712574970894819	-0.978136621506623
-1.2740515948897846	-0.9782222516206109
-1.2768456926900875	-0.978266643606644
-1.2796397904903902	-0.9782494866436675
-1.2824338882906932	-0.9781624181767756
-1.2852279860909959	-0.9780096033493716
-1.2880220838912986	-0.9778054991864893
-1.2908161816916015	-0.9775706405654843
-1.2936102794919042	-0.9773267224071525
-1.2964043772922071	-0.9770922814279808
-1.2991984750925099	-0.9768799285218912
-1.3019925728928128	-0.9766954968543712
-1.3047866706931155	-0.9765388620353083
-1.3075807684934184	-0.9764057586886078
-1.3103748662937211	-0.9762897833072962
-1.3131689640940238	-0.976183943052775
-1.3159630618943268	-0.9760814823259207
-1.3187571596946295	-0.9759761270874789
-1.3215512574949324	-0.9758621643553953
-1.3243453552952351	-0.9757348153978025
-1.327139453095538	-0.975591157854871
-1.3299335508958408	-0.9754314939087319
-1.3327276486961435	-0.9752607003567975
-1.3355217464964464	-0.9750888887292601
-1.338315844296749	-0.9749307531102052
-1.341109942097052	-0.9748033020975689
-1.3439040398973547	-0.9747221733792204
-1.3466981376976577	-0.974697258051265
-1.3494922354979604	-0.9747287407723617
-1.352286333298263	-0.9748047524936214
-1.355080431098566	-0.9749015786464005
-1.3578745288988687	-0.9749868122150481
-1.3606686266991717	-0.9750251218350994
-1.3634627244994744	-0.9749856046559113
-1.3662568222997773	-0.9748491967686042
-1.36905092010008	-0.9746144559601055
-1.371845017900383	-0.9743002649727419
[truncated: 8 more rows]
