# Supplementary material for: Isolation of a planar π-aromatic Bi5− ring in a cobalt-based inverse-sandwich-type complex
Source: Nat Chem. 2025 Jan 20;17(4):547–55. doi: 10.1038/s41557-024-01713-8 (PMC11964920; doi:10.1038/s41557-024-01713-8)
Supplement: Supplementary file 4 — Original magnetic data of compound 1 and origin file of Fig. 3. [file 41557_2024_1713_MOESM4_ESM.zip › sr_and_T_Symmetrized/18.json]

{
   "comment": "corrected Loops",
   "temperature": 0.3,
   "measures": [
      {
         "sr": 0.016,
         "angle": 0,
         "trans": 0,
         "cool_t": 1,
         "comment": "to H_stop",
         "data": [
            [
               -1.3999,
               -0.9743356387217288
            ],
            [
               -1.3971003,
               -0.9738071618452027
            ],
            [
               -1.3943006,
               -0.9733897607416484
            ],
            [
               -1.3915008999999998,
               -0.9731148937448186
            ],
            [
               -1.3887011999999999,
               -0.9729875573677548
            ],
            [
               -1.3859015,
               -0.9729879415228844
            ],
            [
               -1.3831018,
               -0.9730782557312911
            ],
            [
               -1.3803021,
               -0.9732129324774239
            ],
            [
               -1.3775024,
               -0.9733497032491449
            ],
            [
               -1.3747026999999998,
               -0.9734588220441038
            ],
            [
               -1.3719029999999999,
               -0.9735282447063505
            ],
            [
               -1.3691033,
               -0.9735636687288263
            ],
            [
               -1.3663036,
               -0.9735837383883927
            ],
            [
               -1.3635039,
               -0.9736120315301943
            ],
            [
               -1.3607042,
               -0.9736682949626879
            ],
            [
               -1.3579044999999998,
               -0.9737615315362309
            ],
            [
               -1.3551047999999999,
               -0.9738869160345928
            ],
            [
               -1.3523051,
               -0.9740273102731618
            ],
            [
               -1.3495054,
               -0.974158723758193
            ],
            [
               -1.3467057,
               -0.974257862985864
            ],
            [
               -1.343906,
               -0.9743093060956112
            ],
            [
               -1.3411062999999999,
               -0.9743100220672077
            ],
            [
               -1.3383066,
               -0.9742698657831081
            ],
            [
               -1.3355069,
               -0.9742080250918363
            ],
            [
               -1.3327072,
               -0.9741467312874013
            ],
            [
               -1.3299075,
               -0.9741044265861232
            ],
            [
               -1.3271077999999998,
               -0.9740907148595258
            ],
            [
               -1.3243080999999999,
               -0.9741047588679076
            ],
            [
               -1.3215084,
               -0.9741375531783772
            ],
            [
               -1.3187087,
               -0.9741771208674728
            ],
            [
               -1.315909,
               -0.9742146353840715
            ],
            [
               -1.3131093,
               -0.9742491295671487
            ],
            [
               -1.3103095999999999,
               -0.9742889536251744
            ],
            [
               -1.3075099,
               -0.9743493211824246
            ],
            [
               -1.3047102,
               -0.9744467308489624
            ],
            [
               -1.3019105,
               -0.9745922553758763
            ],
            [
               -1.2991108,
               -0.9747862071634787
            ],
            [
               -1.2963111,
               -0.9750163044107424
            ],
            [
               -1.2935113999999999,
               -0.9752602784605244
            ],
            [
               -1.2907117,
               -0.9754922730362998
            ],
            [
               -1.287912,
               -0.9756909463944037
            ],
            [
               -1.2851123,
               -0.9758464264957445
            ],
            [
               -1.2823126,
               -0.9759634988392365
            ],
            [
               -1.2795128999999998,
               -0.9760596007335438
            ],
            [
               -1.2767131999999999,
               -0.9761579839614707
            ],
            [
               -1.2739135,
               -0.9762781884542915
            ],
            [
               -1.2711138,
               -0.9764271099976135
            ],
            [
               -1.2683141,
               -0.9765940011395032
            ],
            [
               -1.2655143999999998,
               -0.9767516255897284
            ],
            [
               -1.2627146999999999,
               -0.976863804660004
            ],
            [
               -1.259915,
               -0.9768973778766701
            ],
            [
               -1.2571153,
               -0.9768348936230139
            ],
            [
               -1.2543156,
               -0.9766837629250361
            ],
            [
               -1.2515159,
               -0.9764784180150546
            ],
            [
               -1.2487162,
               -0.9762740327359269
            ],
            [
               -1.2459164999999999,
               -0.9761329889250694
            ],
            [
               -1.2431168,
               -0.9761076855648863
            ],
            [
               -1.2403171,
               -0.9762246921387859
            ],
            [
               -1.2375174,
               -0.9764751447259449
            ],
            [
               -1.2347177,
               -0.9768146403304704
            ],
            [
               -1.2319179999999998,
               -0.9771731613412042
            ],
            [
               -1.2291182999999999,
               -0.9774725751865433
            ],
            [
               -1.2263186,
               -0.9776469260170899
            ],
            [
               -1.2235189,
               -0.9776598001990393
            ],
            [
               -1.2207192,
               -0.97751381670558
            ],
            [
               -1.2179195,
               -0.9772495513709872
            ],
            [
               -1.2151197999999999,
               -0.9769342712795448
            ],
            [
               -1.2123201,
               -0.9766438010174305
            ],
            [
               -1.2095204,
               -0.9764427742005788
            ],
            [
               -1.2067207,
               -0.9763688675317101
            ],
            [
               -1.203921,
               -0.9764252910148985
            ],
            [
               -1.2011213,
               -0.976583250830495
            ],
            [
               -1.1983215999999999,
               -0.9767931154046812
            ],
            [
               -1.1955219,
               -0.9770005183432484
            ],
            [
               -1.1927222,
               -0.9771623670502065
            ],
            [
               -1.1899225,
               -0.9772580338170407
            ],
            [
               -1.1871228,
               -0.9772927306460348
            ],
            [
               -1.1843230999999999,
               -0.9772926208250887
            ],
            [
               -1.1815234,
               -0.9772937759253251
            ],
            [
               -1.1787237,
               -0.9773288553321986
            ],
            [
               -1.175924,
               -0.9774158549840262
            ],
            [
               -1.1731243,
               -0.9775523603578051
            ],
            [
               -1.1703246,
               -0.9777168010927756
            ],
            [
               -1.1675248999999999,
               -0.9778759026301593
            ],
            [
               -1.1647252,
               -0.9779956088964452
            ],
            [
               -1.1619255,
               -0.9780517975601971
            ],
            [
               -1.1591258,
               -0.9780373773896689
            ],
            [
               -1.1563261,
               -0.977963696606807
            ],
            [
               -1.1535264,
               -0.977856118847451
            ],
            [
               -1.1507266999999999,
               -0.9777454930895275
            ],
            [
               -1.147927,
               -0.9776584609223785
            ],
            [
               -1.1451273,
               -0.9776097534381885
            ],
            [
               -1.1423276,
               -0.977598816704754
            ],
            [
               -1.1395279,
               -0.9776115835386314
            ],
            [
               -1.1367281999999999,
               -0.9776265052819024
            ],
            [
               -1.1339285,
               -0.977622627203063
            ],
            [
               -1.1311288,
               -0.9775869431699857
            ],
            [
               -1.1283291,
               -0.9775186360252615
            ],
            [
               -1.1255294,
               -0.9774289352767078
            ],
            [
               -1.1227296999999998,
               -0.9773368063494754
            ],
            [
               -1.11993,
               -0.9772620350961294
            ],
            [
               -1.1171303,
               -0.9772180641854027
            ],
            [
               -1.1143306,
               -0.9772069487511079
            ],
            [
               -1.1115309,
               -0.977218059532296
            ],
            [
               -1.1087312,
               -0.9772309380312151
            ],
            [
               -1.1059315,
               -0.9772214019295908
            ],
            [
               -1.1031317999999999,
               -0.977169015679929
            ],
            [
               -1.1003321,
               -0.977063664613147
            ],
            [
               -1.0975324,
               -0.9769092841081037
            ],
            [
               -1.0947327,
               -0.9767236690758726
            ],
            [
               -1.091933,
               -0.9765344358180221
            ],
            [
               -1.0891332999999999,
               -0.9763722805065536
            ],
            [
               -1.0863336,
               -0.9762633757674871
            ],
            [
               -1.0835339,
               -0.9762229000387457
            ],
            [
               -1.0807342,
               -0.9762513026185712
            ],
            [
               -1.0779345,
               -0.9763341216718898
            ],
            [
               -1.0751347999999998,
               -0.9764452371689842
            ],
            [
               -1.0723351,
               -0.9765526144418613
            ],
            [
               -1.0695354,
               -0.9766250767295153
            ],
            [
               -1.0667357,
               -0.9766385313626462
            ],
            [
               -1.063936,
               -0.976580342908824
            ],
            [
               -1.0611363,
               -0.9764510837954579
            ],
            [
               -1.0583366,
               -0.9762635366310866
            ],
            [
               -1.0555369,
               -0.976039411784472
            ],
            [
               -1.0527372,
               -0.9758046582427309
            ],
            [
               -1.0499375,
               -0.9755844255087689
            ],
            [
               -1.0471378,
               -0.9753986804092811
            ],
            [
               -1.0443381,
               -0.9752592426635831
            ],
            [
               -1.0415383999999999,
               -0.9751686497993514
            ],
            [
               -1.0387387,
               -0.9751208740845293
            ],
            [
               -1.035939,
               -0.9751035620921785
            ],
            [
               -1.0331393,
               -0.9751012065449265
            ],
            [
               -1.0303396,
               -0.9750985271783179
            ],
            [
               -1.0275398999999998,
               -0.9750833495792485
            ],
            [
               -1.0247402,
               -0.9750484232916714
            ],
            [
               -1.0219405,
               -0.9749918838752665
            ],
            [
               -1.0191408,
               -0.9749163856534588
            ],
            [
               -1.0163411,
               -0.974827243154483
            ],
            [
               -1.0135414,
               -0.9747301463445668
            ],
            [
               -1.0107417,
               -0.9746290984187667
            ],
            [
               -1.007942,
               -0.9745251382452511
            ],
            [
               -1.0051423,
               -0.9744161699325569
            ],
            [
               -1.0023426,
               -0.9742978911886975
            ],
            [
               -0.9995429,
               -0.9741654824483788
            ],
            [
               -0.9967432,
               -0.9740154876044094
            ],
            [
               -0.9939435,
               -0.973847257495758
            ],
            [
               -0.9911437999999999,
               -0.9736634628734209
            ],
            [
               -0.9883441,
               -0.9734694783744867
            ],
            [
               -0.9855444,
               -0.9732718051993392
            ],
            [
               -0.9827447,
               -0.9730760232904709
            ],
            [
               -0.9799450000000001,
               -0.9728849384132567
            ],
            [
               -0.9771453,
               -0.9726975536847697
            ],
            [
               -0.9743455999999999,
               -0.9725092523486283
            ],
            [
               -0.9715459,
               -0.9723131996673745
            ],
            [
               -0.9687462,
               -0.9721025743240086
            ],
            [
               -0.9659465,
               -0.9718729518254392
            ],
            [
               -0.9631468,
               -0.9716240814862878
            ],
            [
               -0.9603471,
               -0.9713604585739719
            ],
            [
               -0.9575473999999999,
               -0.9710904513512382
            ],
            [
               -0.9547477,
               -0.9708241908624748
            ],
            [
               -0.951948,
               -0.9705708286080246
            ],
            [
               -0.9491483000000001,
               -0.9703359848457631
            ],
            [
               -0.9463486,
               -0.9701201730879943
            ],
            [
               -0.9435488999999999,
               -0.9699186989889057
            ],
            [
               -0.9407492,
               -0.9697230792935768
            ],
            [
               -0.9379495,
               -0.9695235493260226
            ],
            [
               -0.9351498,
               -0.9693118779378049
            ],
            [
               -0.9323501000000001,
               -0.9690836024075359
            ],
            [
               -0.9295504,
               -0.968838972947544
            ],
            [
               -0.9267506999999999,
               -0.9685823074934057
            ],
            [
               -0.923951,
               -0.9683199756815646
            ],
            [
               -0.9211513,
               -0.96805769120917
            ],
            [
               -0.9183516,
               -0.9677980423904521
            ],
            [
               -0.9155519,
               -0.9675391426462677
            ],
            [
               -0.9127522,
               -0.9672749403562276
            ],
            [
               -0.9099524999999999,
               -0.96699719082353
            ],
            [
               -0.9071528,
               -0.966698528720518
            ],
            [
               -0.9043531,
               -0.9663756698043344
            ],
            [
               -0.9015534000000001,
               -0.9660316563485721
            ],
            [
               -0.8987537,
               -0.9656762933300416
            ],
            [
               -0.895954,
               -0.9653244447697085
            ],
            [
               -0.8931543,
               -0.9649925194698216
            ],
            [
               -0.8903546,
               -0.9646940698665321
            ],
            [
               -0.8875549,
               -0.9644357657555214
            ],
            [
               -0.8847552,
               -0.964214967951168
            ],
            [
               -0.8819555,
               -0.9640197102381172
            ],
            [
               -0.8791558,
               -0.9638312149809487
            ],
            [
               -0.8763561,
               -0.9636283196967668
            ],
            [
               -0.8735564,
               -0.9633926072579688
            ],
            [
               -0.8707567,
               -0.9631127960515231
            ],
            [
               -0.867957,
               -0.962787140262404
            ],
            [
               -0.8651573,
               -0.9624231647561156
            ],
            [
               -0.8623576,
               -0.9620348446843752
            ],
            [
               -0.8595579,
               -0.9616380987145801
            ],
            [
               -0.8567582,
               -0.9612459628333304
            ],
            [
               -0.8539585,
               -0.9608648932261182
            ],
            [
               -0.8511588,
               -0.9604932845031703
            ],
            [
               -0.8483591,
               -0.9601225951095096
            ],
            [
               -0.8455594,
               -0.9597406617727031
            ],
            [
               -0.8427597,
               -0.9593361130750696
            ],
            [
               -0.83996,
               -0.9589024688897321
            ],
            [
               -0.8371603,
               -0.9584406366561988
            ],
            [
               -0.8343606,
               -0.9579590433167555
            ],
            [
               -0.8315609,
               -0.9574714002513385
            ],
            [
               -0.8287612,
               -0.9569928421157732
            ],
            [
               -0.8259615,
               -0.956535671033929
            ],
            [
               -0.8231618,
               -0.9561060224122118
            ],
            [
               -0.8203621,
               -0.9557024299359651
            ],
            [
               -0.8175624,
               -0.9553166267720649
            ],
            [
               -0.8147627000000001,
               -0.9549361967779149
            ],
            [
               -0.811963,
               -0.9545481255251791
            ],
            [
               -0.8091633,
               -0.9541420789022187
            ],
            [
               -0.8063636,
               -0.9537124191128108
            ],
            [
               -0.8035639,
               -0.9532584759930023
            ],
            [
               -0.8007642,
               -0.9527832364234126
            ],
            [
               -0.7979645,
               -0.9522911632449993
            ],
            [
               -0.7951648,
               -0.9517861135318791
            ],
            [
               -0.7923651,
               -0.9512702081709865
            ],
            [
               -0.7895654,
               -0.9507440625220839
            ],
            [
               -0.7867657,
               -0.950208192782902
            ],
            [
               -0.783966,
               -0.9496648929285163
            ],
            [
               -0.7811663,
               -0.9491196346869837
            ],
            [
               -0.7783666,
               -0.9485811785252873
            ],
            [
               -0.7755669000000001,
               -0.9480600570590361
            ],
            [
               -0.7727672,
               -0.947565734660888
            ],
            [
               -0.7699675,
               -0.947103319501317
            ],
            [
               -0.7671678000000001,
               -0.9466709845998349
            ],
            [
               -0.7643681,
               -0.9462591199808534
            ],
            [
               -0.7615684,
               -0.9458517145093817
            ],
            [
               -0.7587687,
               -0.9454297239889848
            ],
            [
               -0.755969,
               -0.944975480190395
            ],
            [
               -0.7531693,
               -0.9444767893140087
            ],
            [
               -0.7503696,
               -0.943929417675107
            ],
            [
               -0.7475699,
               -0.9433371692532115
            ],
            [
               -0.7447702,
               -0.9427095619131673
            ],
            [
               -0.7419705,
               -0.9420579323021965
            ],
            [
               -0.7391708,
               -0.9413913518896415
            ],
            [
               -0.7363711000000001,
               -0.9407138131844108
            ],
            [
               -0.7335714,
               -0.940023703770751
            ],
            [
               -0.7307717,
               -0.9393157679896695
            ],
            [
               -0.7279720000000001,
               -0.9385848424383024
            ],
            [
               -0.7251723,
               -0.9378299658491172
            ],
            [
               -0.7223726,
               -0.937057259377994
            ],
            [
               -0.7195729000000001,
               -0.9362803397151804
            ],
            [
               -0.7167732,
               -0.9355178544703326
            ],
            [
               -0.7139735,
               -0.9347887398361656
            ],
            [
               -0.7111738000000001,
               -0.9341066440493723
            ],
            [
               -0.7083741,
               -0.9334753346577596
            ],
            [
               -0.7055744,
               -0.9328866675276319
            ],
            [
               -0.7027747,
               -0.9323219068796005
            ],
            [
               -0.699975,
               -0.931756107494867
            ],
            [
               -0.6971753,
               -0.9311642676701339
            ],
            [
               -0.6943756,
               -0.9305273794153532
            ],
            [
               -0.6915759,
               -0.9298365441728418
            ],
            [
               -0.6887762000000001,
               -0.9290939765494486
            ],
            [
               -0.6859765,
               -0.9283107604652819
            ],
            [
               -0.6831768,
               -0.9275022907638291
            ],
            [
               -0.6803771000000001,
               -0.9266830578040197
            ],
            [
               -0.6775774,
               -0.9258625633398696
            ],
            [
               -0.6747777,
               -0.9250436544290286
            ],
            [
               -0.6719780000000001,
               -0.924223615515565
            ],
            [
               -0.6691783,
               -0.9233973147583221
            ],
            [
               -0.6663786,
               -0.9225609427525265
            ],
            [
               -0.6635789000000001,
               -0.9217146909241001
            ],
            [
               -0.6607792,
               -0.9208631675998041
            ],
            [
               -0.6579795,
               -0.920013279763866
            ],
            [
               -0.6551798,
               -0.919170373701087
            ],
            [
               -0.6523801,
               -0.9183342245544732
            ],
            [
               -0.6495804000000001,
               -0.9174966771224756
            ],
            [
               -0.6467807,
               -0.9166422579270721
            ],
            [
               -0.643981,
               -0.9157520448504435
            ],
            [
               -0.6411813000000001,
               -0.9148098485355508
            ],
            [
               -0.6383816,
               -0.913808771853694
            ],
            [
               -0.6355819,
               -0.9127558458253044
            ],
            [
               -0.6327822000000001,
               -0.9116728641338577
            ],
            [
               -0.6299825,
               -0.910592652642076
            ],
            [
               -0.6271828,
               -0.9095514669287876
            ],
            [
               -0.6243831000000001,
               -0.9085795281885989
            ],
            [
               -0.6215834,
               -0.9076924340858719
            ],
            [
               -0.6187837,
               -0.9068860511204369
            ],
            [
               -0.6159840000000001,
               -0.9061365254122847
            ],
            [
               -0.6131843,
               -0.9054055377577965
            ],
            [
               -0.6103846,
               -0.9046493589806248
            ],
            [
               -0.6075849000000001,
               -0.9038291387480963
            ],
            [
               -0.6047852,
               -0.9029195438368273
            ],
            [
               -0.6019855000000001,
               -0.9019134415805166
            ],
            [
               -0.5991858,
               -0.900821595863339
            ],
            [
               -0.5963861,
               -0.8996678775299473
            ],
            [
               -0.5935864000000001,
               -0.8984817837437009
            ],
            [
               -0.5907867,
               -0.8972907034549917
            ],
            [
               -0.587987,
               -0.8961141834116328
            ],
            [
               -0.5851873000000001,
               -0.8949615519135508
            ],
            [
               -0.5823876,
               -0.8938329956455952
            ],
            [
               -0.5795879,
               -0.892723017564738
            ],
            [
               -0.5767882000000001,
               -0.8916245341806761
            ],
            [
               -0.5739885,
               -0.890531904346882
            ],
            [
               -0.5711888,
               -0.8894418593277472
            ],
            [
               -0.5683891000000001,
               -0.8883523300945004
            ],
            [
               -0.5655894,
               -0.8872601262533901
            ],
            [
               -0.5627897000000001,
               -0.8861589321956587
            ],
            [
               -0.5599900000000001,
               -0.885038949822907
            ],
            [
               -0.5571903,
               -0.8838887879929251
            ],
            [
               -0.5543906000000001,
               -0.8826991657713715
            ],
            [
               -0.5515909,
               -0.8814670752771863
            ],
            [
               -0.5487912,
               -0.8801986253413019
            ],
            [
               -0.5459915000000001,
               -0.8789090651768672
            ],
            [
               -0.5431918,
               -0.877619409709331
            ],
            [
               -0.5403921,
               -0.8763503447718337
            ],
            [
               -0.5375924000000001,
               -0.8751152242785323
            ],
            [
               -0.5347927,
               -0.8739145433295741
            ],
            [
               -0.531993,
               -0.8727340222601738
            ],
            [
               -0.5291933000000001,
               -0.8715473925430774
            ],
            [
               -0.5263936,
               -0.8703234508717743
            ],
            [
               -0.5235939000000001,
               -0.8690354476053075
            ],
            [
               -0.5207942000000001,
               -0.8676699249617087
            ],
            [
               -0.5179945,
               -0.8662320804042813
            ],
            [
               -0.5151948000000001,
               -0.8647456671575539
            ],
            [
               -0.5123951000000001,
               -0.8632470924032541
            ],
            [
               -0.5095954,
               -0.8617752189017605
            ],
            [
               -0.5067957000000001,
               -0.8603598174565943
            ],
            [
               -0.5039960000000001,
               -0.8590121703744995
            ],
            [
               -0.5011963,
               -0.857720783703873
            ],
            [
               -0.4983966000000001,
               -0.8564536753351765
            ],
            [
               -0.4955969,
               -0.8551667238308892
            ],
            [
               -0.49279720000000005,
               -0.8538157100059725
            ],
            [
               -0.4899975000000001,
               -0.8523685440074595
            ],
            [
               -0.4871978,
               -0.8508141035018737
            ],
            [
               -0.48439810000000005,
               -0.849165131685481
            ],
            [
               -0.4815984000000001,
               -0.8474544314662809
            ],
            [
               -0.4787987,
               -0.8457255827058578
            ],
            [
               -0.47599900000000006,
               -0.8440209876867741
            ],
            [
               -0.4731993000000001,
               -0.8423707432927137
            ],
            [
               -0.47039960000000003,
               -0.8407854622239872
            ],
            [
               -0.46759990000000007,
               -0.8392548730179942
            ],
            [
               -0.4648002000000001,
               -0.8377522505551566
            ],
            [
               -0.46200050000000004,
               -0.8362430275412487
            ],
            [
               -0.4592008000000001,
               -0.8346948251000785
            ],
            [
               -0.4564011000000001,
               -0.8330859206379229
            ],
            [
               -0.45360140000000004,
               -0.8314098547268611
            ],
            [
               -0.4508017000000001,
               -0.8296751979128297
            ],
            [
               -0.448002,
               -0.8279010069316906
            ],
            [
               -0.44520230000000005,
               -0.8261097247806432
            ],
            [
               -0.4424026000000001,
               -0.8243198704559789
            ],
            [
               -0.4396029,
               -0.8225406954801054
            ],
            [
               -0.43680320000000006,
               -0.8207701748654124
            ],
            [
               -0.4340035000000001,
               -0.8189965573259477
            ],
            [
               -0.4312038,
               -0.8172026062703718
            ],
            [
               -0.42840410000000007,
               -0.8153709507130218
            ],
            [
               -0.4256044000000001,
               -0.8134888140524381
            ],
            [
               -0.42280470000000003,
               -0.811550785877521
            ],
            [
               -0.4200050000000001,
               -0.8095590649984983
            ],
            [
               -0.4172053000000001,
               -0.8075214534675594
            ],
            [
               -0.41440560000000004,
               -0.8054480467595364
            ],
            [
               -0.4116059000000001,
               -0.803347858401747
            ],
            [
               -0.4088062000000001,
               -0.8012264888758316
            ],
            [
               -0.40600650000000005,
               -0.7990854855469256
            ],
            [
               -0.4032068000000001,
               -0.7969234227232056
            ],
            [
               -0.4004071,
               -0.7947381650043832
            ],
            [
               -0.39760740000000006,
               -0.792529429399742
            ],
            [
               -0.3948077000000001,
               -0.7903007144147347
            ],
            [
               -0.39200800000000013,
               -0.7880599023404695
            ],
            [
               -0.3892083000000002,
               -0.7858182698603036
            ],
            [
               -0.3864086,
               -0.7835881256044144
            ],
            [
               -0.38360890000000003,
               -0.7813796961379638
            ],
            [
               -0.38080920000000007,
               -0.7791981041453305
            ],
            [
               -0.3780095000000001,
               -0.7770412785827445
            ],
            [
               -0.37520980000000015,
               -0.7748994173204538
            ],
            [
               -0.37241009999999997,
               -0.7727562462543465
            ],
            [
               -0.3696104,
               -0.7705918738850559
            ],
            [
               -0.36681070000000005,
               -0.76838662877094
            ],
            [
               -0.3640110000000001,
               -0.7661249861230086
            ],
            [
               -0.3612113000000001,
               -0.7637986139273476
            ],
            [
               -0.35841160000000016,
               -0.7614077339659281
            ],
            [
               -0.3556119,
               -0.7589603814401074
            ],
            [
               -0.3528122,
               -0.7564696819511993
            ],
            [
               -0.35001250000000006,
               -0.7539498184470074
            ],
            [
               -0.3472128000000001,
               -0.7514117793439494
            ],
            [
               -0.34441310000000014,
               -0.748860122467327
            ],
            [
               -0.3416134000000002,
               -0.7462917781057801
            ],
            [
               -0.3388137,
               -0.7436973662072452
            ],
            [
               -0.33601400000000003,
               -0.7410647452924283
            ],
            [
               -0.3332143000000001,
               -0.7383837589796168
            ],
            [
               -0.3304146000000001,
               -0.7356506451465075
            ],
            [
               -0.32761490000000015,
               -0.7328705200438476
            ],
            [
               -0.32481519999999997,
               -0.7300568204713981
            ],
            [
               -0.3220155,
               -0.7272274911971348
            ],
            [
               -0.31921580000000005,
               -0.7243987938691405
            ],
            [
               -0.3164161000000001,
               -0.7215785449776788
            ],
            [
               -0.31361640000000013,
               -0.718761031615831
            ],
            [
               -0.31081670000000017,
               -0.7159255975399028
            ],
            [
               -0.308017,
               -0.7130399413833866
            ],
            [
               -0.3052173,
               -0.7100677599710126
            ],
            [
               -0.30241760000000006,
               -0.7069789170830016
            ],
            [
               -0.2996179000000001,
               -0.7037592935194392
            ],
            [
               -0.29681820000000014,
               -0.7004172544257505
            ],
            [
               -0.2940185000000002,
               -0.6969844015352
            ],
            [
               -0.2912188,
               -0.693509810143893
            ],
            [
               -0.28841910000000004,
               -0.6900488599386185
            ],
            [
               -0.2856194000000001,
               -0.6866494785025189
            ],
            [
               -0.2828197000000001,
               -0.6833395744086556
            ],
            [
               -0.28002000000000016,
               -0.6801192974881787
            ],
            [
               -0.2772203000000002,
               -0.6769605117649622
            ],
            [
               -0.2744206,
               -0.6738138389091256
            ],
            [
               -0.27162090000000005,
               -0.6706214242285546
            ],
            [
               -0.2688212000000001,
               -0.6673318690045212
            ],
            [
               -0.26602150000000013,
               -0.6639131023568311
            ],
            [
               -0.2632218000000002,
               -0.6603595597107651
            ],
            [
               -0.2604221,
               -0.6566917268312141
            ],
            [
               -0.25762240000000003,
               -0.6529483840805589
            ],
            [
               -0.25482270000000007,
               -0.6491740427811599
            ],
            [
               -0.2520230000000001,
               -0.6454054371374649
            ],
            [
               -0.24922330000000015,
               -0.6416611030157933
            ],
            [
               -0.2464236000000002,
               -0.6379370042430488
            ],
            [
               -0.2436239,
               -0.6342092161273132
            ],
            [
               -0.24082420000000004,
               -0.6304424770166617
            ],
            [
               -0.23802450000000008,
               -0.6266016708729502
            ],
            [
               -0.23522480000000012,
               -0.6226625450865755
            ],
            [
               -0.23242510000000016,
               -0.6186184035027413
            ],
            [
               -0.2296254000000002,
               -0.6144809583515637
            ],
            [
               -0.22682570000000002,
               -0.6102754695073717
            ],
            [
               -0.22402600000000006,
               -0.6060320941174291
            ],
            [
               -0.2212263000000001,
               -0.6017764388236
            ],
            [
               -0.21842660000000014,
               -0.597522339655498
            ],
            [
               -0.21562690000000018,
               -0.59326893878584
            ],
            [
               -0.2128272,
               -0.5890025586135541
            ],
            [
               -0.21002750000000003,
               -0.584702255445451
            ],
            [
               -0.20722780000000007,
               -0.5803468180539231
            ],
            [
               -0.2044281000000001,
               -0.5759207098910737
            ],
            [
               -0.20162840000000015,
               -0.5714170736136346
            ],
            [
               -0.1988287000000002,
               -0.5668371467065529
            ],
            [
               -0.196029,
               -0.5621868003262362
            ],
            [
               -0.19322930000000005,
               -0.5574719102055632
            ],
            [
               -0.1904296000000001,
               -0.5526945561229306
            ],
            [
               -0.18762990000000013,
               -0.5478515575714578
            ],
            [
               -0.18483020000000017,
               -0.5429358099183029
            ],
            [
               -0.1820305000000002,
               -0.5379397078488579
            ],
            [
               -0.17923080000000002,
               -0.5328590884646075
            ],
            [
               -0.17643110000000006,
               -0.5276959179567654
            ],
            [
               -0.1736314000000001,
               -0.5224584538389077
            ],
            [
               -0.17083170000000014,
               -0.5171586350513225
            ],
            [
               -0.16803200000000018,
               -0.5118075860870974
            ],
            [
               -0.1652323,
               -0.5064109273961467
            ],
            [
               -0.16243260000000004,
               -0.5009657458371423
            ],
            [
               -0.15963290000000008,
               -0.4954605230235717
            ],
            [
               -0.15683320000000012,
               -0.48987824538444036
            ],
            [
               -0.15403350000000016,
               -0.484201725552732
            ],
            [
               -0.1512338000000002,
               -0.47841929882054546
            ],
            [
               -0.1484341,
               -0.472528852449564
            ],
            [
               -0.14563440000000005,
               -0.4665386893498499
            ],
            [
               -0.1428347000000001,
               -0.4604648331343889
            ],
            [
               -0.14003500000000013,
               -0.454325650251043
            ],
            [
               -0.13723530000000017,
               -0.44813563312509946
            ],
            [
               -0.1344356000000002,
               -0.44190049807245624
            ],
            [
               -0.13163590000000003,
               -0.43561528406098604
            ],
            [
               -0.12883620000000007,
               -0.42926605895756387
            ],
            [
               -0.1260365000000001,
               -0.4228345406160968
            ],
            [
               -0.12323680000000015,
               -0.41630389654635336
            ],
            [
               -0.12043710000000019,
               -0.4096635824705954
            ],
            [
               -0.1176374,
               -0.40291146778906295
            ],
            [
               -0.11483770000000004,
               -0.39605253449239086
            ],
            [
               -0.11203800000000008,
               -0.38909474282754586
            ],
            [
               -0.10923830000000012,
               -0.38204374621845255
            ],
            [
               -0.10643860000000016,
               -0.3748985990441185
            ],
            [
               -0.1036389000000002,
               -0.36765025164337767
            ],
            [
               -0.10083920000000002,
               -0.3602835841759483
            ],
            [
               -0.09803950000000006,
               -0.3527823721753798
            ],
            [
               -0.0952398000000001,
               -0.3451354047869607
            ],
            [
               -0.09244010000000014,
               -0.33734143683457884
            ],
            [
               -0.08964040000000018,
               -0.3294109696218685
            ],
            [
               -0.08684070000000021,
               -0.3213639343725845
            ],
            [
               -0.08404100000000003,
               -0.31322382335593
            ],
            [
               -0.08124130000000007,
               -0.3050101490054619
            ],
            [
               -0.07844160000000011,
               -0.296731816742949
            ],
            [
               -0.07564190000000015,
               -0.2883837934081426
            ],
            [
               -0.07284220000000019,
               -0.27994838214527407
            ],
            [
               -0.07004250000000023,
               -0.2714008325484506
            ],
            [
               -0.06724280000000005,
               -0.2627174720092178
            ],
            [
               -0.06444310000000009,
               -0.2538835922700765
            ],
            [
               -0.061643400000000126,
               -0.24489832054791694
            ],
            [
               -0.058843700000000165,
               -0.23577467706426386
            ],
            [
               -0.056044000000000205,
               -0.22653465582419025
            ],
            [
               -0.05324430000000002,
               -0.2172009076747925
            ],
            [
               -0.05044460000000006,
               -0.2077878481615595
            ],
            [
               -0.0476449000000001,
               -0.19829531208776752
            ],
            [
               -0.04484520000000014,
               -0.1887071050856245
            ],
            [
               -0.04204550000000018,
               -0.17899520075749448
            ],
            [
               -0.03924580000000022,
               -0.1691284307569354
            ],
            [
               -0.03644610000000004,
               -0.15908295631781758
            ],
            [
               -0.033646400000000076,
               -0.14885112742551265
            ],
            [
               -0.030846700000000116,
               -0.13844577359588683
            ],
            [
               -0.028047000000000155,
               -0.12789839631636954
            ],
            [
               -0.025247300000000195,
               -0.11725168346520927
            ],
            [
               -0.022447600000000234,
               -0.10654859957683652
            ],
            [
               -0.01964790000000005,
               -0.09582141996153347
            ],
            [
               -0.01684820000000009,
               -0.08508410781135795
            ],
            [
               -0.01404850000000013,
               -0.07433037609778015
            ],
            [
               -0.01124880000000017,
               -0.0635379810590999
            ],
            [
               -0.00844910000000021,
               -0.05267784776472663
            ],
            [
               -0.005649400000000027,
               -0.041725155907521704
            ],
            [
               -0.002849700000000066,
               -0.030668974343889974
            ],
            [
               -5.0000000000105516e-05,
               -0.019517572730092587
            ],
            [
               0.002749699999999855,
               -0.008297954072165555
            ],
            [
               0.005549399999999816,
               0.002950033508249891
            ],
            [
               0.008349099999999776,
               0.014183019060776507
            ],
            [
               0.011148799999999959,
               0.02536393635594133
            ],
            [
               0.01394849999999992,
               0.036469430847088806
            ],
            [
               0.01674819999999988,
               0.04749281459583575
            ],
            [
               0.01954789999999984,
               0.058441992781450625
            ],
            [
               0.0223475999999998,
               0.06933331606605156
            ],
            [
               0.02514729999999976,
               0.08018344514921305
            ],
            [
               0.027946999999999944,
               0.09100173421118071
            ],
            [
               0.030746699999999905,
               0.1017852830870491
            ],
            [
               0.033546399999999865,
               0.11251785499991358
            ],
            [
               0.036346099999999826,
               0.12317265408079756
            ],
            [
               0.039145799999999786,
               0.13371788958633385
            ],
            [
               0.04194549999999997,
               0.14412341838229453
            ],
            [
               0.04474519999999993,
               0.15436667913763552
            ],
            [
               0.04754489999999989,
               0.1644365480958918
            ],
            [
               0.05034459999999985,
               0.17433445494699829
            ],
            [
               0.05314429999999981,
               0.18407284463022483
            ],
            [
               0.05594399999999977,
               0.19367164411659568
            ],
            [
               0.058743699999999954,
               0.20315368270666379
            ],
            [
               0.061543399999999915,
               0.21254002739658084
            ],
            [
               0.06434309999999988,
               0.22184602295125883
            ],
            [
               0.06714279999999984,
               0.23107858624436894
            ],
            [
               0.0699424999999998,
               0.24023508112394082
            ],
            [
               0.07274219999999976,
               0.24930391625039627
            ],
            [
               0.07554189999999994,
               0.25826683159974495
            ],
            [
               0.0783415999999999,
               0.26710261987035533
            ],
            [
               0.08114129999999986,
               0.27579174758195873
            ],
            [
               0.08394099999999982,
               0.28432104088792143
            ],
            [
               0.08674069999999978,
               0.2926873884613213
            ],
            [
               0.08954039999999996,
               0.3008994172692406
            ],
            [
               0.09234009999999993,
               0.3089764082076157
            ],
            [
               0.09513979999999989,
               0.31694433389335597
            ],
            [
               0.09793949999999985,
               0.32482969482791635
            ],
            [
               0.1007391999999998,
               0.3326525760517861
            ],
            [
               0.10353889999999977,
               0.34042078415121857
            ],
            [
               0.10633859999999995,
               0.34812685330998117
            ],
            [
               0.10913829999999991,
               0.35574907232325215
            ],
            [
               0.11193799999999987,
               0.3632566116823928
            ],
            [
               0.11473769999999983,
               0.3706176155490071
            ],
            [
               0.11753739999999979,
               0.37780814353411996
            ],
            [
               0.12033709999999975,
               0.3848194375151391
            ],
            [
               0.12313679999999994,
               0.39166132661316155
            ],
            [
               0.1259364999999999,
               0.3983606148449114
            ],
            [
               0.12873619999999986,
               0.4049547369652485
            ],
            [
               0.13153589999999982,
               0.4114823852848418
            ],
            [
               0.13433559999999978,
               0.4179737566917837
            ],
            [
               0.13713529999999996,
               0.42444323088917435
            ],
            [
               0.13993499999999992,
               0.43088659580417144
            ],
            [
               0.14273469999999988,
               0.4372835850760598
            ],
            [
               0.14553439999999984,
               0.4436049005791063
            ],
            [
               0.1483340999999998,
               0.4498215579477677
            ],
            [
               0.15113379999999976,
               0.4559137343480876
            ],
            [
               0.15393349999999995,
               0.46187651859861345
            ],
            [
               0.1567331999999999,
               0.46772098451955835
            ],
            [
               0.15953289999999987,
               0.4734704929025668
            ],
            [
               0.16233259999999983,
               0.4791535945183876
            ],
            [
               0.1651322999999998,
               0.4847958889326467
            ],
            [
               0.16793199999999975,
               0.4904133916370559
            ],
            [
               0.17073169999999993,
               0.4960093383076167
            ],
            [
               0.1735313999999999,
               0.5015751430344428
            ],
            [
               0.17633109999999985,
               0.5070948468007407
            ],
            [
               0.1791307999999998,
               0.5125513050965629
            ],
            [
               0.18193049999999977,
               0.5179319176205656
            ],
            [
               0.18473019999999973,
               0.5232320194331783
            ],
            [
               0.18752989999999992,
               0.5284549908102747
            ],
            [
               0.19032959999999988,
               0.5336093551193756
            ],
            [
               0.19312929999999984,
               0.53870419090966
            ],
            [
               0.1959289999999998,
               0.5437447239823914
            ],
            [
               0.19872869999999976,
               0.5487298155289424
            ],
            [
               0.20152839999999994,
               0.5536522963597064
            ],
            [
               0.2043280999999999,
               0.5585020017084339
            ],
            [
               0.20712779999999986,
               0.5632703330601674
            ],
            [
               0.20992749999999982,
               0.5679545799938086
            ],
            [
               0.21272719999999978,
               0.5725602861604946
            ],
            [
               0.21552689999999974,
               0.5771006212466365
            ],
            [
               0.21832659999999993,
               0.5815927877419723
            ],
            [
               0.2211262999999999,
               0.5860525746896925
            ],
            [
               0.22392599999999985,
               0.5904888911515642
            ],
            [
               0.2267256999999998,
               0.5949002141454784
            ],
            [
               0.22952539999999977,
               0.5992743234315411
            ],
            [
               0.23232509999999973,
               0.6035916473459656
            ],
            [
               0.2351247999999999,
               0.6078313522455427
            ],
            [
               0.23792449999999987,
               0.611978364647255
            ],
            [
               0.24072419999999983,
               0.6160291316301036
            ],
            [
               0.2435238999999998,
               0.6199942325748837
            ],
            [
               0.24632359999999975,
               0.623896863741444
            ],
            [
               0.24912329999999994,
               0.6277674467792247
            ],
            [
               0.2519229999999999,
               0.631635784908216
            ],
            [
               0.25472269999999986,
               0.6355229495463799
            ],
            [
               0.2575223999999998,
               0.6394351999350363
            ],
            [
               0.2603220999999998,
               0.6433616893684152
            ],
            [
               0.26312179999999974,
               0.6472766633462486
            ],
            [
               0.2659214999999999,
               0.6511456178720808
            ],
            [
               0.2687211999999999,
               0.6549338147588714
            ],
            [
               0.27152089999999984,
               0.6586149387881053
            ],
            [
               0.2743205999999998,
               0.6621776806721215
            ],
            [
               0.27712029999999976,
               0.6656286152458635
            ],
            [
               0.2799199999999997,
               0.6689907329954083
            ],
            [
               0.2827196999999999,
               0.6722980945728851
            ],
            [
               0.28551939999999987,
               0.6755880179168137
            ],
            [
               0.28831909999999983,
               0.6788927469811477
            ],
            [
               0.2911187999999998,
               0.6822325806619691
            ],
            [
               0.29391849999999975,
               0.6856119881872669
            ],
            [
               0.29671819999999993,
               0.6890194480261742
            ],
            [
               0.2995178999999999,
               0.6924308360730993
            ],
            [
               0.30231759999999985,
               0.695815380910196
            ],
            [
               0.3051172999999998,
               0.6991426807527068
            ],
            [
               0.3079169999999998,
               0.7023891377795182
            ],
            [
               0.31071669999999973,
               0.7055424139313198
            ],
            [
               0.3135163999999999,
               0.7086030627066767
            ],
            [
               0.3163160999999999,
               0.7115831970556904
            ],
            [
               0.31911579999999984,
               0.7145027424198788
            ],
            [
               0.3219154999999998,
               0.7173843388595104
            ],
            [
               0.32471519999999976,
               0.7202481876244424
            ],
            [
               0.3275148999999997,
               0.7231080463485651
            ],
            [
               0.3303145999999999,
               0.7259692013406461
            ],
            [
               0.33311429999999986,
               0.7288286903349941
            ],
            [
               0.3359139999999998,
               0.7316774611760364
            ],
            [
               0.3387136999999998,
               0.7345036831807914
            ],
            [
               0.34151339999999974,
               0.7372961968000297
            ],
            [
               0.3443130999999999,
               0.7400471469244423
            ],
            [
               0.3471127999999999,
               0.7427531683045543
            ],
            [
               0.34991249999999985,
               0.7454149763545886
            ],
            [
               0.3527121999999998,
               0.7480357153107573
            ],
            [
               0.35551189999999977,
               0.7506187776053634
            ],
            [
               0.35831159999999973,
               0.753165925571436
            ],
            [
               0.3611112999999999,
               0.7556763884768618
            ],
            [
               0.3639109999999999,
               0.7581472317050312
            ],
            [
               0.36671069999999983,
               0.7605748287900778
            ],
            [
               0.3695103999999998,
               0.762956868887603
            ],
            [
               0.37231009999999976,
               0.7652941375288401
            ],
            [
               0.3751097999999997,
               0.7675913838927807
            ],
            [
               0.3779094999999999,
               0.7698569073788448
            ],
            [
               0.38070919999999986,
               0.7721009487181363
            ],
            [
               0.3835088999999998,
               0.7743333970252863
            ],
            [
               0.3863085999999998,
               0.7765615721360698
            ],
            [
               0.38910829999999974,
               0.7787888207329366
            ],
            [
               0.3919079999999997,
               0.7810143795465366
            ],
            [
               0.3947076999999999,
               0.7832345091315744
            ],
            [
               0.39750739999999984,
               0.7854444484992823
            ],
            [
               0.4003070999999998,
               0.7876404495468208
            ],
            [
               0.40310679999999977,
               0.7898211299296753
            ],
            [
               0.4059064999999997,
               0.7919876454093171
            ],
            [
               0.4087061999999999,
               0.7941426351061254
            ],
            [
               0.41150589999999987,
               0.7962883700162708
            ],
            [
               0.41430559999999983,
               0.7984248576818784
            ],
            [
               0.4171052999999998,
               0.8005486978633529
            ],
            [
               0.41990499999999975,
               0.8026532207783454
            ],
            [
               0.4227046999999997,
               0.8047299603677357
            ],
            [
               0.4255043999999999,
               0.8067709941515655
            ],
            [
               0.42830409999999985,
               0.8087713150574892
            ],
            [
               0.4311037999999998,
               0.8107303353247833
            ],
            [
               0.4339034999999998,
               0.8126518972692178
            ],
            [
               0.43670319999999974,
               0.8145426932392482
            ],
            [
               0.4395028999999997,
               0.8164095914954462
            ],
            [
               0.4423025999999999,
               0.8182568062912869
            ],
            [
               0.44510229999999984,
               0.82008396612495
            ],
            [
               0.4479019999999998,
               0.8218858640722739
            ],
            [
               0.45070169999999976,
               0.8236540987120924
            ],
            [
               0.4535013999999997,
               0.825380130536884
            ],
            [
               0.4563010999999999,
               0.8270587330388283
            ],
            [
               0.45910079999999986,
               0.828690616473861
            ],
            [
               0.4619004999999998,
               0.8302832350906064
            ],
            [
               0.4647001999999998,
               0.8318493899763953
            ],
            [
               0.46749989999999975,
               0.8334040069580033
            ],
            [
               0.4702995999999997,
               0.8349601307876167
            ],
            [
               0.4730992999999999,
               0.8365254892803773
            ],
            [
               0.47589899999999985,
               0.8381008177560031
            ],
            [
               0.4786986999999998,
               0.8396805366526165
            ],
            [
               0.48149839999999977,
               0.8412555443188143
            ],
            [
               0.48429809999999973,
               0.8428171157961837
            ],
            [
               0.4870977999999997,
               0.8443604692698699
            ],
            [
               0.4898974999999999,
               0.8458866437363978
            ],
            [
               0.49269719999999984,
               0.8474019143833593
            ],
            [
               0.4954968999999998,
               0.8489148642574561
            ],
            [
               0.49829659999999976,
               0.8504321205184452
            ],
            [
               0.5010962999999997,
               0.8519543276170537
            ],
            [
               0.5038959999999999,
               0.8534739487560745
            ],
            [
               0.5066956999999999,
               0.8549759282226399
            ],
            [
               0.5094953999999998,
               0.8564412831368811
            ],
            [
               0.5122950999999998,
               0.8578526478245311
            ],
            [
               0.5150947999999997,
               0.8592000333572363
            ],
            [
               0.5178944999999997,
               0.8604848689121858
            ],
            [
               0.5206941999999999,
               0.8617208532242076
            ],
            [
               0.5234938999999998,
               0.8629311304112848
            ],
            [
               0.5262935999999998,
               0.8641424955395418
            ],
            [
               0.5290932999999998,
               0.8653783318415698
            ],
            [
               0.5318929999999997,
               0.866652440060787
            ],
            [
               0.5346926999999997,
               0.8679656736376151
            ],
            [
               0.5374923999999999,
               0.8693064114071711
            ],
            [
               0.5402920999999998,
               0.8706546696013686
            ],
            [
               0.5430917999999998,
               0.8719884866567837
            ],
            [
               0.5458914999999998,
               0.87329050004663
            ],
            [
               0.5486911999999997,
               0.8745526147727902
            ],
            [
               0.5514908999999999,
               0.8757773435149403
            ],
            [
               0.5542905999999999,
               0.8769755453834491
            ],
            [
               0.5570902999999998,
               0.8781615110131937
            ],
            [
               0.5598899999999998,
               0.879347218922341
            ],
            [
               0.5626896999999997,
               0.8805378233210942
            ],
            [
               0.5654893999999997,
               0.8817299507877239
            ],
            [
               0.5682890999999999,
               0.8829133549738408
            ],
            [
               0.5710887999999998,
               0.8840752662343832
            ],
            [
               0.5738884999999998,
               0.8852058018354794
            ],
            [
               0.5766881999999998,
               0.8863024130934762
            ],
            [
               0.5794878999999997,
               0.8873716765170514
            ],
            [
               0.5822875999999997,
               0.8884276735260775
            ],
            [
               0.5850872999999999,
               0.8894874218117239
            ],
            [
               0.5878869999999998,
               0.8905648951923941
            ],
            [
               0.5906866999999998,
               0.8916657199085741
            ],
            [
               0.5934863999999997,
               0.892784464750598
            ],
            [
               0.5962860999999997,
               0.8939056000093535
            ],
            [
               0.5990857999999999,
               0.8950079682947205
            ],
            [
               0.6018854999999996,
               0.896071407203259
            ],
            [
               0.6046851999999998,
               0.897083400834639
            ],
            [
               0.6074849,
               0.8980435774135882
            ],
            [
               0.6102845999999997,
               0.8989645389808907
            ],
            [
               0.6130842999999999,
               0.899868685199622
            ],
            [
               0.6158839999999997,
               0.9007819851151622
            ],
            [
               0.6186836999999998,
               0.9017266292628205
            ],
            [
               0.6214833999999996,
               0.9027148385816148
            ],
            [
               0.6242830999999998,
               0.9037457097031032
            ],
            [
               0.6270827999999999,
               0.9048059798208732
            ],
            [
               0.6298824999999997,
               0.9058743367851683
            ],
            [
               0.6326821999999999,
               0.906927799509592
            ],
            [
               0.6354818999999996,
               0.9079481065232009
            ],
            [
               0.6382815999999998,
               0.9089261528119286
            ],
            [
               0.6410813,
               0.9098632484621948
            ],
            [
               0.6438809999999997,
               0.9107690697906046
            ],
            [
               0.6466806999999999,
               0.9116572547617203
            ],
            [
               0.6494803999999996,
               0.9125402990032911
            ],
            [
               0.6522800999999998,
               0.9134255171069072
            ],
            [
               0.6550798,
               0.9143133378517097
            ],
            [
               0.6578794999999997,
               0.915198300271577
            ],
            [
               0.6606791999999999,
               0.9160721407476546
            ],
            [
               0.6634788999999996,
               0.9169276535726146
            ],
            [
               0.6662785999999998,
               0.9177618062785322
            ],
            [
               0.6690782999999996,
               0.9185769479347667
            ],
            [
               0.6718779999999998,
               0.9193797162126209
            ],
            [
               0.6746776999999999,
               0.9201781379890713
            ],
            [
               0.6774773999999997,
               0.9209781028451888
            ],
            [
               0.6802770999999999,
               0.921780622842755
            ],
            [
               0.6830767999999996,
               0.9225809949373691
            ],
            [
               0.6858764999999998,
               0.9233702659129377
            ],
            [
               0.6886762,
               0.9241385259753032
            ],
            [
               0.6914758999999997,
               0.9248788447577914
            ],
            [
               0.6942755999999999,
               0.9255903743124752
            ],
            [
               0.6970752999999996,
               0.9262793899871202
            ],
            [
               0.6998749999999998,
               0.9269577445182849
            ],
            [
               0.7026747,
               0.9276391321519559
            ],
            [
               0.7054743999999997,
               0.9283343763625207
            ],
            [
               0.7082740999999999,
               0.9290473753578001
            ],
            [
               0.7110737999999996,
               0.9297732040223546
            ],
            [
               0.7138734999999998,
               0.93049920726727
            ],
            [
               0.7166731999999996,
               0.9312089369544966
            ],
            [
               0.7194728999999997,
               0.9318878045866581
            ],
            [
               0.7222725999999999,
               0.9325286733247193
            ],
            [
               0.7250722999999997,
               0.9331355217051368
            ],
            [
               0.7278719999999999,
               0.9337238256757721
            ],
            [
               0.7306716999999996,
               0.9343172776078128
            ],
            [
               0.7334713999999998,
               0.9349415934185652
            ],
            [
               0.7362711,
               0.9356170989321422
            ],
            [
               0.7390707999999997,
               0.9363522372358961
            ],
            [
               0.7418704999999999,
               0.9371399525380388
            ],
            [
               0.7446701999999996,
               0.9379581304066915
            ],
            [
               0.7474698999999998,
               0.9387741362617947
            ],
            [
               0.7502696,
               0.9395523292820752
            ],
            [
               0.7530692999999997,
               0.9402625789730998
            ],
            [
               0.7558689999999999,
               0.9408875212930616
            ],
            [
               0.7586686999999996,
               0.9414266376511156
            ],
            [
               0.7614683999999998,
               0.9418961142384477
            ],
            [
               0.7642680999999996,
               0.9423245830640615
            ],
            [
               0.7670677999999997,
               0.9427459328258039
            ],
            [
               0.7698674999999999,
               0.9431911084485171
            ],
            [
               0.7726671999999997,
               0.9436810063565588
            ],
            [
               0.7754668999999998,
               0.944222192121394
            ],
            [
               0.7782665999999996,
               0.9448063510060234
            ],
            [
               0.7810662999999998,
               0.9454133755657589
            ],
            [
               0.783866,
               0.9460170798542618
            ],
            [
               0.7866656999999997,
               0.9465919441939354
            ],
            [
               0.7894653999999999,
               0.9471191676607491
            ],
            [
               0.7922650999999996,
               0.9475906320712143
            ],
            [
               0.7950647999999998,
               0.9480100337166306
            ],
            [
               0.7978644999999995,
               0.9483912136696901
            ],
            [
               0.8006641999999997,
               0.9487543979602008
            ],
            [
               0.8034638999999999,
               0.9491214776007144
            ],
            [
               0.8062635999999996,
               0.9495115375358387
            ],
            [
               0.8090632999999998,
               0.9499376067399654
            ],
            [
               0.8118629999999996,
               0.9504051554574366
            ],
            [
               0.8146626999999997,
               0.9509123592625881
            ],
            [
               0.8174623999999999,
               0.9514517274566976
            ],
            [
               0.8202620999999997,
               0.9520124539791559
            ],
            [
               0.8230617999999998,
               0.9525828235335307
            ],
            [
               0.8258614999999996,
               0.9531521583848324
            ],
            [
               0.8286611999999998,
               0.9537120409735949
            ],
            [
               0.8314609,
               0.954256799399998
            ],
            [
               0.8342605999999997,
               0.9547834208838726
            ],
            [
               0.8370602999999999,
               0.955291126685837
            ],
            [
               0.8398599999999996,
               0.9557808103712753
            ],
            [
               0.8426596999999998,
               0.956254453797608
            ],
            [
               0.8454593999999995,
               0.9567145482848834
            ],
            [
               0.8482590999999997,
               0.9571635068529006
            ],
            [
               0.8510587999999999,
               0.9576030729409888
            ],
            [
               0.8538584999999996,
               0.9580337939925627
            ],
            [
               0.8566581999999998,
               0.958454693056046
            ],
            [
               0.8594578999999996,
               0.9588632918987929
            ],
            [
               0.8622575999999997,
               0.9592560857379455
            ],
            [
               0.8650572999999999,
               0.9596294452932338
            ],
            [
               0.8678569999999997,
               0.9599807637198807
            ],
            [
               0.8706566999999998,
               0.9603095340764831
            ],
            [
               0.8734563999999996,
               0.9606179977337053
            ],
            [
               0.8762560999999998,
               0.9609110815177098
            ],
            [
               0.8790557999999999,
               0.9611955350537884
            ],
            [
               0.8818554999999997,
               0.9614784376109033
            ],
            [
               0.8846551999999999,
               0.9617654816068391
            ],
            [
               0.8874548999999996,
               0.962059569088628
            ],
            [
               0.8902545999999998,
               0.9623602168973726
            ],
            [
               0.8930542999999995,
               0.9626640481412398
            ],
            [
               0.8958539999999997,
               0.962966306690392
            ],
            [
               0.8986536999999999,
               0.9632629722031459
            ],
            [
               0.9014533999999996,
               0.9635527984724694
            ],
            [
               0.9042530999999998,
               0.9638385473901931
            ],
            [
               0.9070527999999995,
               0.9641268840674131
            ],
            [
               0.9098524999999997,
               0.9644267952315191
            ],
            [
               0.9126521999999999,
               0.9647468789730408
            ],
            [
               0.9154518999999997,
               0.9650922740003671
            ],
            [
               0.9182515999999998,
               0.965462203529472
            ],
            [
               0.9210512999999996,
               0.9658490141161743
            ],
            [
               0.9238509999999998,
               0.9662391976944938
            ],
            [
               0.9266506999999999,
               0.9666162993486473
            ],
            [
               0.9294503999999997,
               0.9669650092304384
            ],
            [
               0.9322500999999999,
               0.9672753085158952
            ],
            [
               0.9350497999999996,
               0.9675454362338972
            ],
            [
               0.9378494999999998,
               0.9677827199921275
            ],
            [
               0.9406491999999995,
               0.9680019037080396
            ],
            [
               0.9434488999999997,
               0.9682213398836255
            ],
            [
               0.9462485999999999,
               0.9684580689842814
            ],
            [
               0.9490482999999996,
               0.968723176076137
            ],
            [
               0.9518479999999998,
               0.9690187704098938
            ],
            [
               0.9546476999999995,
               0.9693374787828541
            ],
            [
               0.9574473999999997,
               0.9696646094569122
            ],
            [
               0.9602470999999999,
               0.9699823521468256
            ],
            [
               0.9630467999999996,
               0.970274774855419
            ],
            [
               0.9658464999999998,
               0.9705321482042696
            ],
            [
               0.9686461999999996,
               0.9707533442713173
            ],
            [
               0.9714458999999998,
               0.9709456518309203
            ],
            [
               0.9742455999999999,
               0.9711221368330842
            ],
            [
               0.9770452999999997,
               0.9712974106462902
            ],
            [
               0.9798449999999999,
               0.9714831233638419
            ],
            [
               0.9826446999999996,
               0.9716845409500554
            ],
            [
               0.9854443999999998,
               0.9718991913863646
            ],
            [
               0.9882440999999995,
               0.972117904848218
            ],
            [
               0.9910437999999997,
               0.9723278408367833
            ],
            [
               0.9938434999999999,
               0.972516520363397
            ],
            [
               0.9966431999999996,
               0.9726756337635445
            ],
            [
               0.9994428999999998,
               0.9728035331370386
            ],
            [
               1.0022425999999995,
               0.9729057763146922
            ],
            [
               1.0050422999999997,
               0.972993703067565
            ],
            [
               1.007842,
               0.9730815920129509
            ],
            [
               1.0106416999999996,
               0.973183296277774
            ],
            [
               1.0134413999999998,
               0.9733092997558298
            ],
            [
               1.0162410999999996,
               0.9734648930121146
            ],
            [
               1.0190407999999997,
               0.9736497495208146
            ],
            [
               1.0218405,
               0.9738587459433119
            ],
            [
               1.0246401999999997,
               0.9740835592196762
            ],
            [
               1.0274398999999999,
               0.9743144713048977
            ],
            [
               1.0302395999999996,
               0.9745419173927903
            ],
            [
               1.0330392999999998,
               0.9747575481766134
            ],
            [
               1.0358389999999995,
               0.9749548257440328
            ],
            [
               1.0386386999999997,
               0.9751293315011842
            ],
            [
               1.0414383999999999,
               0.975278980358408
            ],
            [
               1.0442380999999996,
               0.9754042251264451
            ],
            [
               1.0470377999999998,
               0.975508173153933
            ],
            [
               1.0498374999999995,
               0.9755964201162816
            ],
            [
               1.0526371999999997,
               0.9756764075651749
            ],
            [
               1.0554369,
               0.9757562485122093
            ],
            [
               1.0582365999999996,
               0.9758431891512253
            ],
            [
               1.0610362999999998,
               0.9759420870963684
            ],
            [
               1.0638359999999996,
               0.9760543824913459
            ],
            [
               1.0666356999999997,
               0.976177952701623
            ],
            [
               1.0694354,
               0.976307980770464
            ],
            [
               1.0722350999999997,
               0.9764386156301985
            ],
            [
               1.0750347999999998,
               0.9765648904875026
            ],
            [
               1.0778344999999996,
               0.9766842259547371
            ],
            [
               1.0806341999999998,
               0.9767969521995703
            ],
            [
               1.0834338999999995,
               0.9769056237650469
            ],
            [
               1.0862335999999997,
               0.9770133615201666
            ],
            [
               1.0890332999999999,
               0.9771218685331822
            ],
            [
               1.0918329999999996,
               0.9772299623736495
            ],
            [
               1.0946326999999998,
               0.9773333452293648
            ],
            [
               1.0974323999999995,
               0.9774259085573841
            ],
            [
               1.1002320999999997,
               0.9775022733162535
            ],
            [
               1.1030318,
               0.9775607124975816
            ],
            [
               1.1058314999999996,
               0.977605308598826
            ],
            [
               1.1086311999999998,
               0.9776463082590079
            ],
            [
               1.1114308999999996,
               0.9776981565608476
            ],
            [
               1.1142305999999997,
               0.9777754797827775
            ],
            [
               1.1170303,
               0.9778880803786957
            ],
            [
               1.1198299999999997,
               0.9780365252340071
            ],
            [
               1.1226296999999998,
               0.9782099327718179
            ],
            [
               1.1254293999999996,
               0.9783870353341495
            ],
            [
               1.1282290999999998,
               0.9785406376216297
            ],
            [
               1.1310287999999995,
               0.9786444952847138
            ],
            [
               1.1338284999999997,
               0.9786807565920357
            ],
            [
               1.1366281999999999,
               0.9786457548698937
            ],
            [
               1.1394278999999996,
               0.9785522659961543
            ],
            [
               1.1422275999999998,
               0.9784272933896856
            ],
            [
               1.1450272999999995,
               0.9783057447629152
            ],
            [
               1.1478269999999997,
               0.9782216236130452
            ],
            [
               1.1506267,
               0.9781991734760958
            ],
            [
               1.1534263999999996,
               0.9782465110501937
            ],
            [
               1.1562260999999998,
               0.9783536124294903
            ],
            [
               1.1590257999999996,
               0.9784952653070278
            ],
            [
               1.1618254999999997,
               0.9786381467358525
            ],
            [
               1.1646252,
               0.9787499773664773
            ],
            [
               1.1674248999999997,
               0.9788081120539744
            ],
            [
               1.1702245999999998,
               0.9788051333824568
            ],
            [
               1.1730242999999996,
               0.9787499485815284
            ],
            [
               1.1758239999999998,
               0.9786642543435504
            ],
            [
               1.1786236999999995,
               0.9785756010866113
            ],
            [
               1.1814233999999997,
               0.9785092389546978
            ],
            [
               1.1842230999999999,
               0.9784811839741219
            ],
            [
               1.1870227999999996,
               0.9784944519355074
            ],
            [
               1.1898224999999998,
               0.9785393532757276
            ],
            [
               1.1926221999999995,
               0.9785974771891888
            ],
            [
               1.1954218999999997,
               0.9786479198329003
            ],
            [
               1.1982215999999999,
               0.9786737507481572
            ],
            [
               1.2010212999999996,
               0.9786668036687096
            ],
            [
               1.2038209999999998,
               0.9786295464604283
            ],
            [
               1.2066206999999995,
               0.9785737746520164
            ],
            [
               1.2094203999999997,
               0.9785168439844077
            ],
            [
               1.2122201,
               0.9784768027869467
            ],
            [
               1.2150197999999997,
               0.9784679305980027
            ],
            [
               1.2178194999999998,
               0.9784978424393208
            ],
            [
               1.2206191999999996,
               0.9785666506985047
            ],
            [
               1.2234188999999998,
               0.978667953610455
            ],
            [
               1.2262185999999995,
               0.9787908985459419
            ],
            [
               1.2290182999999997,
               0.9789224090634852
            ],
            [
               1.2318179999999999,
               0.9790488777508903
            ],
            [
               1.2346176999999996,
               0.9791570812139738
            ],
            [
               1.2374173999999998,
               0.979234554848915
            ],
            [
               1.2402170999999995,
               0.9792699625842558
            ],
            [
               1.2430167999999997,
               0.9792539856200493
            ],
            [
               1.2458164999999999,
               0.9791809419201503
            ],
            [
               1.2486161999999996,
               0.9790508700356588
            ],
            [
               1.2514158999999998,
               0.9788713755840904
            ],
            [
               1.2542155999999995,
               0.9786583466948542
            ],
            [
               1.2570152999999997,
               0.9784348084536207
            ],
            [
               1.2598149999999995,
               0.9782276837068108
            ],
            [
               1.2626146999999996,
               0.9780629049624474
            ],
            [
               1.2654143999999998,
               0.9779599468597922
            ],
            [
               1.2682140999999996,
               0.9779271915714426
            ],
            [
               1.2710137999999997,
               0.9779594579283668
            ],
            [
               1.2738134999999995,
               0.978038516646724
            ],
            [
               1.2766131999999997,
               0.978136621506623
            ],
            [
               1.2794128999999999,
               0.9782222516206109
            ],
            [
               1.2822125999999996,
               0.978266643606644
            ],
            [
               1.2850122999999998,
               0.9782494866436675
            ],
            [
               1.2878119999999995,
               0.9781624181767756
            ],
            [
               1.2906116999999997,
               0.9780096033493716
            ],
            [
               1.2934113999999999,
               0.9778054991864893
            ],
            [
               1.2962110999999996,
               0.9775706405654843
            ],
            [
               1.2990107999999998,
               0.9773267224071525
            ],
            [
               1.3018104999999995,
               0.9770922814279808
            ],
            [
               1.3046101999999997,
               0.9768799285218912
            ],
            [
               1.3074098999999995,
               0.9766954968543712
            ],
            [
               1.3102095999999996,
               0.9765388620353083
            ],
            [
               1.3130092999999998,
               0.9764057586886078
            ],
            [
               1.3158089999999996,
               0.9762897833072962
            ],
            [
               1.3186086999999997,
               0.976183943052775
            ],
            [
               1.3214083999999995,
               0.9760814823259207
            ],
            [
               1.3242080999999997,
               0.9759761270874789
            ],
            [
               1.3270077999999998,
               0.9758621643553953
            ],
            [
               1.3298074999999996,
               0.9757348153978025
            ],
            [
               1.3326071999999998,
               0.975591157854871
            ],
            [
               1.3354068999999995,
               0.9754314939087319
            ],
            [
               1.3382065999999997,
               0.9752607003567975
            ],
            [
               1.3410062999999999,
               0.9750888887292601
            ],
            [
               1.3438059999999996,
               0.9749307531102052
            ],
            [
               1.3466056999999998,
               0.9748033020975689
            ],
            [
               1.3494053999999995,
               0.9747221733792204
            ],
            [
               1.3522050999999997,
               0.974697258051265
            ],
            [
               1.3550047999999995,
               0.9747287407723617
            ],
            [
               1.3578044999999996,
               0.9748047524936214
            ],
            [
               1.3606041999999998,
               0.9749015786464005
            ],
            [
               1.3634038999999996,
               0.9749868122150481
            ],
            [
               1.3662035999999997,
               0.9750251218350994
            ],
            [
               1.3690032999999995,
               0.9749856046559113
            ],
            [
               1.3718029999999997,
               0.9748491967686042
            ],
            [
               1.3746026999999998,
               0.9746144559601055
            ],
            [
               1.3774023999999996,
               0.9743002649727419
            ],
            [
               1.3802020999999998,
               0.9739445868571476
            ],
            [
               1.3830017999999995,
               0.9735992143793846
            ],
            [
               1.3858014999999997,
               0.9733213172060338
            ],
            [
               1.3886011999999999,
               0.9731633181938351
            ],
            [
               1.3914008999999996,
               0.9731630571357877
            ],
            [
               1.3942005999999998,
               0.9733362431020505
            ],
            [
               1.3970002999999995,
               0.973672784376151
            ],
            [
               1.3998,
               0.9741379037782826
            ]
         ]
      },
      {
         "data": [
            [
               1.3999,
               0.9743356387217288
            ],
            [
               1.3971059021996972,
               0.9738071618452027
            ],
            [
               1.394311804399394,
               0.9733897607416484
            ],
            [
               1.3915177065990914,
               0.9731148937448186
            ],
            [
               1.3887236087987886,
               0.9729875573677548
            ],
            [
               1.385929510998486,
               0.9729879415228844
            ],
            [
               1.3831354131981828,
               0.9730782557312911
            ],
            [
               1.38034131539788,
               0.9732129324774239
            ],
            [
               1.3775472175975774,
               0.9733497032491449
            ],
            [
               1.3747531197972747,
               0.9734588220441038
            ],
            [
               1.371959021996972,
               0.9735282447063505
            ],
            [
               1.3691649241966688,
               0.9735636687288263
            ],
            [
               1.366370826396366,
               0.9735837383883927
            ],
            [
               1.3635767285960634,
               0.9736120315301943
            ],
            [
               1.3607826307957607,
               0.9736682949626879
            ],
            [
               1.357988532995458,
               0.9737615315362309
            ],
            [
               1.3551944351951548,
               0.9738869160345928
            ],
            [
               1.352400337394852,
               0.9740273102731618
            ],
            [
               1.3496062395945494,
               0.974158723758193
            ],
            [
               1.3468121417942467,
               0.974257862985864
            ],
            [
               1.3440180439939435,
               0.9743093060956112
            ],
            [
               1.3412239461936408,
               0.9743100220672077
            ],
            [
               1.3384298483933381,
               0.9742698657831081
            ],
            [
               1.3356357505930354,
               0.9742080250918363
            ],
            [
               1.3328416527927327,
               0.9741467312874013
            ],
            [
               1.3300475549924295,
               0.9741044265861232
            ],
            [
               1.3272534571921268,
               0.9740907148595258
            ],
            [
               1.3244593593918241,
               0.9741047588679076
            ],
            [
               1.3216652615915214,
               0.9741375531783772
            ],
            [
               1.3188711637912183,
               0.9741771208674728
            ],
            [
               1.3160770659909156,
               0.9742146353840715
            ],
            [
               1.3132829681906129,
               0.9742491295671487
            ],
            [
               1.3104888703903101,
               0.9742889536251744
            ],
            [
               1.3076947725900074,
               0.9743493211824246
            ],
            [
               1.3049006747897043,
               0.9744467308489624
            ],
            [
               1.3021065769894016,
               0.9745922553758763
            ],
            [
               1.2993124791890989,
               0.9747862071634787
            ],
            [
               1.2965183813887962,
               0.9750163044107424
            ],
            [
               1.293724283588493,
               0.9752602784605244
            ],
            [
               1.2909301857881903,
               0.9754922730362998
            ],
            [
               1.2881360879878876,
               0.9756909463944037
            ],
            [
               1.2853419901875849,
               0.9758464264957445
            ],
            [
               1.2825478923872822,
               0.9759634988392365
            ],
            [
               1.279753794586979,
               0.9760596007335438
            ],
            [
               1.2769596967866763,
               0.9761579839614707
            ],
            [
               1.2741655989863736,
               0.9762781884542915
            ],
            [
               1.271371501186071,
               0.9764271099976135
            ],
            [
               1.2685774033857682,
               0.9765940011395032
            ],
            [
               1.265783305585465,
               0.9767516255897284
            ],
            [
               1.2629892077851623,
               0.976863804660004
            ],
            [
               1.2601951099848596,
               0.9768973778766701
            ],
            [
               1.257401012184557,
               0.9768348936230139
            ],
            [
               1.2546069143842538,
               0.9766837629250361
            ],
            [
               1.251812816583951,
               0.9764784180150546
            ],
            [
               1.2490187187836483,
               0.9762740327359269
            ],
            [
               1.2462246209833456,
               0.9761329889250694
            ],
            [
               1.243430523183043,
               0.9761076855648863
            ],
            [
               1.2406364253827398,
               0.9762246921387859
            ],
            [
               1.237842327582437,
               0.9764751447259449
            ],
            [
               1.2350482297821344,
               0.9768146403304704
            ],
            [
               1.2322541319818316,
               0.9771731613412042
            ],
            [
               1.2294600341815285,
               0.9774725751865433
            ],
            [
               1.2266659363812258,
               0.9776469260170899
            ],
            [
               1.223871838580923,
               0.9776598001990393
            ],
            [
               1.2210777407806204,
               0.97751381670558
            ],
            [
               1.2182836429803177,
               0.9772495513709872
            ],
            [
               1.2154895451800145,
               0.9769342712795448
            ],
            [
               1.2126954473797118,
               0.9766438010174305
            ],
            [
               1.209901349579409,
               0.9764427742005788
            ],
            [
               1.2071072517791064,
               0.9763688675317101
            ],
            [
               1.2043131539788037,
               0.9764252910148985
            ],
            [
               1.2015190561785005,
               0.976583250830495
            ],
            [
               1.1987249583781978,
               0.9767931154046812
            ],
            [
               1.195930860577895,
               0.9770005183432484
            ],
            [
               1.1931367627775924,
               0.9771623670502065
            ],
            [
               1.1903426649772892,
               0.9772580338170407
            ],
            [
               1.1875485671769865,
               0.9772927306460348
            ],
            [
               1.1847544693766838,
               0.9772926208250887
            ],
            [
               1.1819603715763811,
               0.9772937759253251
            ],
            [
               1.1791662737760784,
               0.9773288553321986
            ],
            [
               1.1763721759757753,
               0.9774158549840262
            ],
            [
               1.1735780781754725,
               0.9775523603578051
            ],
            [
               1.1707839803751698,
               0.9777168010927756
            ],
            [
               1.1679898825748671,
               0.9778759026301593
            ],
            [
               1.165195784774564,
               0.9779956088964452
            ],
            [
               1.1624016869742613,
               0.9780517975601971
            ],
            [
               1.1596075891739586,
               0.9780373773896689
            ],
            [
               1.1568134913736559,
               0.977963696606807
            ],
            [
               1.1540193935733531,
               0.977856118847451
            ],
            [
               1.15122529577305,
               0.9777454930895275
            ],
            [
               1.1484311979727473,
               0.9776584609223785
            ],
            [
               1.1456371001724446,
               0.9776097534381885
            ],
            [
               1.1428430023721419,
               0.977598816704754
            ],
            [
               1.1400489045718392,
               0.9776115835386314
            ],
            [
               1.137254806771536,
               0.9776265052819024
            ],
            [
               1.1344607089712333,
               0.977622627203063
            ],
            [
               1.1316666111709306,
               0.9775869431699857
            ],
            [
               1.1288725133706279,
               0.9775186360252615
            ],
            [
               1.1260784155703247,
               0.9774289352767078
            ],
            [
               1.123284317770022,
               0.9773368063494754
            ],
            [
               1.1204902199697193,
               0.9772620350961294
            ],
            [
               1.1176961221694166,
               0.9772180641854027
            ],
            [
               1.114902024369114,
               0.9772069487511079
            ],
            [
               1.1121079265688107,
               0.977218059532296
            ],
            [
               1.109313828768508,
               0.9772309380312151
            ],
            [
               1.1065197309682053,
               0.9772214019295908
            ],
            [
               1.1037256331679026,
               0.977169015679929
            ],
            [
               1.1009315353675995,
               0.977063664613147
            ],
            [
               1.0981374375672968,
               0.9769092841081037
            ],
            [
               1.095343339766994,
               0.9767236690758726
            ],
            [
               1.0925492419666913,
               0.9765344358180221
            ],
            [
               1.0897551441663886,
               0.9763722805065536
            ],
            [
               1.0869610463660855,
               0.9762633757674871
            ],
            [
               1.0841669485657828,
               0.9762229000387457
            ],
            [
               1.08137285076548,
               0.9762513026185712
            ],
            [
               1.0785787529651774,
               0.9763341216718898
            ],
            [
               1.0757846551648746,
               0.9764452371689842
            ],
            [
               1.0729905573645715,
               0.9765526144418613
            ],
            [
               1.0701964595642688,
               0.9766250767295153
            ],
            [
               1.067402361763966,
               0.9766385313626462
            ],
            [
               1.0646082639636634,
               0.976580342908824
            ],
            [
               1.0618141661633602,
               0.9764510837954579
            ],
            [
               1.0590200683630575,
               0.9762635366310866
            ],
            [
               1.0562259705627548,
               0.976039411784472
            ],
            [
               1.053431872762452,
               0.9758046582427309
            ],
            [
               1.0506377749621494,
               0.9755844255087689
            ],
            [
               1.0478436771618462,
               0.9753986804092811
            ],
            [
               1.0450495793615435,
               0.9752592426635831
            ],
            [
               1.0422554815612408,
               0.9751686497993514
            ],
            [
               1.039461383760938,
               0.9751208740845293
            ],
            [
               1.036667285960635,
               0.9751035620921785
            ],
            [
               1.0338731881603322,
               0.9751012065449265
            ],
            [
               1.0310790903600295,
               0.9750985271783179
            ],
            [
               1.0282849925597268,
               0.9750833495792485
            ],
            [
               1.0254908947594241,
               0.9750484232916714
            ],
            [
               1.022696796959121,
               0.9749918838752665
            ],
            [
               1.0199026991588183,
               0.9749163856534588
            ],
            [
               1.0171086013585156,
               0.974827243154483
            ],
            [
               1.0143145035582128,
               0.9747301463445668
            ],
            [
               1.0115204057579101,
               0.9746290984187667
            ],
            [
               1.008726307957607,
               0.9745251382452511
            ],
            [
               1.0059322101573043,
               0.9744161699325569
            ],
            [
               1.0031381123570016,
               0.9742978911886975
            ],
            [
               1.0003440145566989,
               0.9741654824483788
            ],
            [
               0.9975499167563957,
               0.9740154876044094
            ],
            [
               0.994755818956093,
               0.973847257495758
            ],
            [
               0.9919617211557903,
               0.9736634628734209
            ],
            [
               0.9891676233554876,
               0.9734694783744867
            ],
            [
               0.9863735255551849,
               0.9732718051993392
            ],
            [
               0.9835794277548817,
               0.9730760232904709
            ],
            [
               0.980785329954579,
               0.9728849384132567
            ],
            [
               0.9779912321542763,
               0.9726975536847697
            ],
            [
               0.9751971343539736,
               0.9725092523486283
            ],
            [
               0.9724030365536704,
               0.9723131996673745
            ],
            [
               0.9696089387533677,
               0.9721025743240086
            ],
            [
               0.966814840953065,
               0.9718729518254392
            ],
            [
               0.9640207431527623,
               0.9716240814862878
            ],
            [
               0.9612266453524596,
               0.9713604585739719
            ],
            [
               0.9584325475521565,
               0.9710904513512382
            ],
            [
               0.9556384497518537,
               0.9708241908624748
            ],
            [
               0.952844351951551,
               0.9705708286080246
            ],
            [
               0.9500502541512483,
               0.9703359848457631
            ],
            [
               0.9472561563509452,
               0.9701201730879943
            ],
            [
               0.9444620585506425,
               0.9699186989889057
            ],
            [
               0.9416679607503398,
               0.9697230792935768
            ],
            [
               0.938873862950037,
               0.9695235493260226
            ],
            [
               0.9360797651497343,
               0.9693118779378049
            ],
            [
               0.9332856673494312,
               0.9690836024075359
            ],
            [
               0.9304915695491285,
               0.968838972947544
            ],
            [
               0.9276974717488258,
               0.9685823074934057
            ],
            [
               0.9249033739485231,
               0.9683199756815646
            ],
            [
               0.9221092761482204,
               0.96805769120917
            ],
            [
               0.9193151783479172,
               0.9677980423904521
            ],
            [
               0.9165210805476145,
               0.9675391426462677
            ],
            [
               0.9137269827473118,
               0.9672749403562276
            ],
            [
               0.9109328849470091,
               0.96699719082353
            ],
            [
               0.9081387871467059,
               0.966698528720518
            ],
            [
               0.9053446893464032,
               0.9663756698043344
            ],
            [
               0.9025505915461005,
               0.9660316563485721
            ],
            [
               0.8997564937457978,
               0.9656762933300416
            ],
            [
               0.8969623959454951,
               0.9653244447697085
            ],
            [
               0.8941682981451919,
               0.9649925194698216
            ],
            [
               0.8913742003448892,
               0.9646940698665321
            ],
            [
               0.8885801025445865,
               0.9644357657555214
            ],
            [
               0.8857860047442838,
               0.964214967951168
            ],
            [
               0.8829919069439807,
               0.9640197102381172
            ],
            [
               0.880197809143678,
               0.9638312149809487
            ],
            [
               0.8774037113433752,
               0.9636283196967668
            ],
            [
               0.8746096135430725,
               0.9633926072579688
            ],
            [
               0.8718155157427698,
               0.9631127960515231
            ],
            [
               0.8690214179424667,
               0.962787140262404
            ],
            [
               0.866227320142164,
               0.9624231647561156
            ],
            [
               0.8634332223418613,
               0.9620348446843752
            ],
            [
               0.8606391245415586,
               0.9616380987145801
            ],
            [
               0.8578450267412558,
               0.9612459628333304
            ],
            [
               0.8550509289409527,
               0.9608648932261182
            ],
            [
               0.85225683114065,
               0.9604932845031703
            ],
            [
               0.8494627333403473,
               0.9601225951095096
            ],
            [
               0.8466686355400446,
               0.9597406617727031
            ],
            [
               0.8438745377397414,
               0.9593361130750696
            ],
            [
               0.8410804399394387,
               0.9589024688897321
            ],
            [
               0.838286342139136,
               0.9584406366561988
            ],
            [
               0.8354922443388333,
               0.9579590433167555
            ],
            [
               0.8326981465385306,
               0.9574714002513385
            ],
            [
               0.8299040487382274,
               0.9569928421157732
            ],
            [
               0.8271099509379247,
               0.956535671033929
            ],
            [
               0.824315853137622,
               0.9561060224122118
            ],
            [
               0.8215217553373193,
               0.9557024299359651
            ],
            [
               0.8187276575370162,
               0.9553166267720649
            ],
            [
               0.8159335597367134,
               0.9549361967779149
            ],
            [
               0.8131394619364107,
               0.9545481255251791
            ],
            [
               0.810345364136108,
               0.9541420789022187
            ],
            [
               0.8075512663358053,
               0.9537124191128108
            ],
            [
               0.8047571685355022,
               0.9532584759930023
            ],
            [
               0.8019630707351995,
               0.9527832364234126
            ],
            [
               0.7991689729348967,
               0.9522911632449993
            ],
            [
               0.796374875134594,
               0.9517861135318791
            ],
            [
               0.7935807773342913,
               0.9512702081709865
            ],
            [
               0.7907866795339882,
               0.9507440625220839
            ],
            [
               0.7879925817336855,
               0.950208192782902
            ],
            [
               0.7851984839333828,
               0.9496648929285163
            ],
            [
               0.78240438613308,
               0.9491196346869837
            ],
            [
               0.7796102883327769,
               0.9485811785252873
            ],
            [
               0.7768161905324742,
               0.9480600570590361
            ],
            [
               0.7740220927321715,
               0.947565734660888
            ],
            [
               0.7712279949318688,
               0.947103319501317
            ],
            [
               0.7684338971315661,
               0.9466709845998349
            ],
            [
               0.7656397993312629,
               0.9462591199808534
            ],
            [
               0.7628457015309602,
               0.9458517145093817
            ],
            [
               0.7600516037306575,
               0.9454297239889848
            ],
            [
               0.7572575059303548,
               0.944975480190395
            ],
            [
               0.7544634081300516,
               0.9444767893140087
            ],
            [
               0.7516693103297489,
               0.943929417675107
            ],
            [
               0.7488752125294462,
               0.9433371692532115
            ],
            [
               0.7460811147291435,
               0.9427095619131673
            ],
            [
               0.7432870169288408,
               0.9420579323021965
            ],
            [
               0.7404929191285377,
               0.9413913518896415
            ],
            [
               0.7376988213282349,
               0.9407138131844108
            ],
            [
               0.7349047235279322,
               0.940023703770751
            ],
            [
               0.7321106257276295,
               0.9393157679896695
            ],
            [
               0.7293165279273268,
               0.9385848424383024
            ],
            [
               0.7265224301270237,
               0.9378299658491172
            ],
            [
               0.723728332326721,
               0.937057259377994
            ],
            [
               0.7209342345264182,
               0.9362803397151804
            ],
            [
               0.7181401367261155,
               0.9355178544703326
            ],
            [
               0.7153460389258124,
               0.9347887398361656
            ],
            [
               0.7125519411255097,
               0.9341066440493723
            ],
            [
               0.709757843325207,
               0.9334753346577596
            ],
            [
               0.7069637455249043,
               0.9328866675276319
            ],
            [
               0.7041696477246016,
               0.9323219068796005
            ],
            [
               0.7013755499242984,
               0.931756107494867
            ],
            [
               0.6985814521239957,
               0.9311642676701339
            ],
            [
               0.695787354323693,
               0.9305273794153532
            ],
            [
               0.6929932565233903,
               0.9298365441728418
            ],
            [
               0.6901991587230871,
               0.9290939765494486
            ],
            [
               0.6874050609227844,
               0.9283107604652819
            ],
            [
               0.6846109631224817,
               0.9275022907638291
            ],
            [
               0.681816865322179,
               0.9266830578040197
            ],
            [
               0.6790227675218763,
               0.9258625633398696
            ],
            [
               0.6762286697215731,
               0.9250436544290286
            ],
            [
               0.6734345719212704,
               0.924223615515565
            ],
            [
               0.6706404741209677,
               0.9233973147583221
            ],
            [
               0.667846376320665,
               0.9225609427525265
            ],
            [
               0.6650522785203619,
               0.9217146909241001
            ],
            [
               0.6622581807200592,
               0.9208631675998041
            ],
            [
               0.6594640829197564,
               0.920013279763866
            ],
            [
               0.6566699851194537,
               0.919170373701087
            ],
            [
               0.653875887319151,
               0.9183342245544732
            ],
            [
               0.6510817895188479,
               0.9174966771224756
            ],
            [
               0.6482876917185452,
               0.9166422579270721
            ],
            [
               0.6454935939182425,
               0.9157520448504435
            ],
            [
               0.6426994961179398,
               0.9148098485355508
            ],
            [
               0.639905398317637,
               0.913808771853694
            ],
            [
               0.6371113005173339,
               0.9127558458253044
            ],
            [
               0.6343172027170312,
               0.9116728641338577
            ],
            [
               0.6315231049167285,
               0.910592652642076
            ],
            [
               0.6287290071164258,
               0.9095514669287876
            ],
            [
               0.6259349093161226,
               0.9085795281885989
            ],
            [
               0.6231408115158199,
               0.9076924340858719
            ],
            [
               0.6203467137155172,
               0.9068860511204369
            ],
            [
               0.6175526159152145,
               0.9061365254122847
            ],
            [
               0.6147585181149118,
               0.9054055377577965
            ],
            [
               0.6119644203146086,
               0.9046493589806248
            ],
            [
               0.6091703225143059,
               0.9038291387480963
            ],
            [
               0.6063762247140032,
               0.9029195438368273
            ],
            [
               0.6035821269137003,
               0.9019134415805166
            ],
            [
               0.6007880291133976,
               0.900821595863339
            ],
            [
               0.5979939313130949,
               0.8996678775299473
            ],
            [
               0.5951998335127919,
               0.8984817837437009
            ],
            [
               0.5924057357124892,
               0.8972907034549917
            ],
            [
               0.5896116379121863,
               0.8961141834116328
            ],
            [
               0.5868175401118836,
               0.8949615519135508
            ],
            [
               0.5840234423115807,
               0.8938329956455952
            ],
            [
               0.581229344511278,
               0.892723017564738
            ],
            [
               0.578435246710975,
               0.8916245341806761
            ],
            [
               0.5756411489106723,
               0.890531904346882
            ],
            [
               0.5728470511103696,
               0.8894418593277472
            ],
            [
               0.5700529533100667,
               0.8883523300945004
            ],
            [
               0.567258855509764,
               0.8872601262533901
            ],
            [
               0.564464757709461,
               0.8861589321956587
            ],
            [
               0.5616706599091583,
               0.885038949822907
            ],
            [
               0.5588765621088554,
               0.8838887879929251
            ],
            [
               0.5560824643085527,
               0.8826991657713715
            ],
            [
               0.55328836650825,
               0.8814670752771863
            ],
            [
               0.550494268707947,
               0.8801986253413019
            ],
            [
               0.5477001709076443,
               0.8789090651768672
            ],
            [
               0.5449060731073414,
               0.877619409709331
            ],
            [
               0.5421119753070387,
               0.8763503447718337
            ],
            [
               0.5393178775067358,
               0.8751152242785323
            ],
            [
               0.5365237797064331,
               0.8739145433295741
            ],
            [
               0.5337296819061303,
               0.8727340222601738
            ],
            [
               0.5309355841058274,
               0.8715473925430774
            ],
            [
               0.5281414863055247,
               0.8703234508717743
            ],
            [
               0.5253473885052218,
               0.8690354476053075
            ],
            [
               0.5225532907049191,
               0.8676699249617087
            ],
            [
               0.5197591929046161,
               0.8662320804042813
            ],
            [
               0.5169650951043134,
               0.8647456671575539
            ],
            [
               0.5141709973040105,
               0.8632470924032541
            ],
            [
               0.5113768995037078,
               0.8617752189017605
            ],
            [
               0.5085828017034051,
               0.8603598174565943
            ],
            [
               0.5057887039031022,
               0.8590121703744995
            ],
            [
               0.5029946061027994,
               0.857720783703873
            ],
            [
               0.5002005083024965,
               0.8564536753351765
            ],
            [
               0.4974064105021938,
               0.8551667238308892
            ],
            [
               0.4946123127018909,
               0.8538157100059725
            ],
            [
               0.49181821490158817,
               0.8523685440074595
            ],
            [
               0.48902411710128546,
               0.8508141035018737
            ],
            [
               0.48623001930098253,
               0.849165131685481
            ],
            [
               0.4834359215006798,
               0.8474544314662809
            ],
            [
               0.4806418237003769,
               0.8457255827058578
            ],
            [
               0.4778477259000742,
               0.8440209876867741
            ],
            [
               0.47505362809977125,
               0.8423707432927137
            ],
            [
               0.47225953029946854,
               0.8407854622239872
            ],
            [
               0.46946543249916584,
               0.8392548730179942
            ],
            [
               0.4666713346988629,
               0.8377522505551566
            ],
            [
               0.4638772368985602,
               0.8362430275412487
            ],
            [
               0.46108313909825727,
               0.8346948251000785
            ],
            [
               0.45828904129795456,
               0.8330859206379229
            ],
            [
               0.4554949434976516,
               0.8314098547268611
            ],
            [
               0.4527008456973489,
               0.8296751979128297
            ],
            [
               0.449906747897046,
               0.8279010069316906
            ],
            [
               0.4471126500967433,
               0.8261097247806432
            ],
            [
               0.44431855229644057,
               0.8243198704559789
            ],
            [
               0.44152445449613764,
               0.8225406954801054
            ],
            [
               0.43873035669583493,
               0.8207701748654124
            ],
            [
               0.435936258895532,
               0.8189965573259477
            ],
            [
               0.4331421610952293,
               0.8172026062703718
            ],
            [
               0.43034806329492636,
               0.8153709507130218
            ],
            [
               0.42755396549462366,
               0.8134888140524381
            ],
            [
               0.42475986769432095,
               0.811550785877521
            ],
            [
               0.421965769894018,
               0.8095590649984983
            ],
            [
               0.4191716720937153,
               0.8075214534675594
            ],
            [
               0.4163775742934124,
               0.8054480467595364
            ],
            [
               0.41358347649310967,
               0.803347858401747
            ],
            [
               0.41078937869280674,
               0.8012264888758316
            ],
            [
               0.40799528089250403,
               0.7990854855469256
            ],
            [
               0.4052011830922011,
               0.7969234227232056
            ],
            [
               0.4024070852918984,
               0.7947381650043832
            ],
            [
               0.3996129874915957,
               0.792529429399742
            ],
            [
               0.39681888969129275,
               0.7903007144147347
            ],
            [
               0.39402479189099004,
               0.7880599023404695
            ],
            [
               0.3912306940906871,
               0.7858182698603036
            ],
            [
               0.3884365962903844,
               0.7835881256044144
            ],
            [
               0.3856424984900815,
               0.7813796961379638
            ],
            [
               0.38284840068977877,
               0.7791981041453305
            ],
            [
               0.38005430288947606,
               0.7770412785827445
            ],
            [
               0.37726020508917313,
               0.7748994173204538
            ],
            [
               0.3744661072888704,
               0.7727562462543465
            ],
            [
               0.3716720094885675,
               0.7705918738850559
            ],
            [
               0.3688779116882648,
               0.76838662877094
            ],
            [
               0.36608381388796185,
               0.7661249861230086
            ],
            [
               0.36328971608765914,
               0.7637986139273476
            ],
            [
               0.36049561828735643,
               0.7614077339659281
            ],
            [
               0.3577015204870535,
               0.7589603814401074
            ],
            [
               0.3549074226867508,
               0.7564696819511993
            ],
            [
               0.35211332488644786,
               0.7539498184470074
            ],
            [
               0.34931922708614516,
               0.7514117793439494
            ],
            [
               0.3465251292858422,
               0.748860122467327
            ],
            [
               0.3437310314855395,
               0.7462917781057801
            ],
            [
               0.3409369336852366,
               0.7436973662072452
            ],
            [
               0.3381428358849339,
               0.7410647452924283
            ],
            [
               0.33534873808463117,
               0.7383837589796168
            ],
            [
               0.33255464028432824,
               0.7356506451465075
            ],
            [
               0.32976054248402553,
               0.7328705200438476
            ],
            [
               0.3269664446837226,
               0.7300568204713981
            ],
            [
               0.3241723468834199,
               0.7272274911971348
            ],
            [
               0.32137824908311696,
               0.7243987938691405
            ],
            [
               0.31858415128281425,
               0.7215785449776788
            ],
            [
               0.31579005348251155,
               0.718761031615831
            ],
            [
               0.3129959556822086,
               0.7159255975399028
            ],
            [
               0.3102018578819059,
               0.7130399413833866
            ],
            [
               0.307407760081603,
               0.7100677599710126
            ],
            [
               0.30461366228130027,
               0.7069789170830016
            ],
            [
               0.30181956448099734,
               0.7037592935194392
            ],
            [
               0.29902546668069463,
               0.7004172544257505
            ],
            [
               0.2962313688803919,
               0.6969844015352
            ],
            [
               0.293437271080089,
               0.693509810143893
            ],
            [
               0.2906431732797863,
               0.6900488599386185
            ],
            [
               0.28784907547948335,
               0.6866494785025189
            ],
            [
               0.28505497767918064,
               0.6833395744086556
            ],
            [
               0.2822608798788777,
               0.6801192974881787
            ],
            [
               0.279466782078575,
               0.6769605117649622
            ],
            [
               0.2766726842782721,
               0.6738138389091256
            ],
            [
               0.27387858647796937,
               0.6706214242285546
            ],
            [
               0.27108448867766666,
               0.6673318690045212
            ],
            [
               0.2682903908773637,
               0.6639131023568311
            ],
            [
               0.265496293077061,
               0.6603595597107651
            ],
            [
               0.2627021952767581,
               0.6566917268312141
            ],
            [
               0.2599080974764554,
               0.6529483840805589
            ],
            [
               0.25711399967615245,
               0.6491740427811599
            ],
            [
               0.25431990187584974,
               0.6454054371374649
            ],
            [
               0.25152580407554703,
               0.6416611030157933
            ],
            [
               0.2487317062752441,
               0.6379370042430488
            ],
            [
               0.2459376084749414,
               0.6342092161273132
            ],
            [
               0.24314351067463846,
               0.6304424770166617
            ],
            [
               0.24034941287433575,
               0.6266016708729502
            ],
            [
               0.23755531507403282,
               0.6226625450865755
            ],
            [
               0.23476121727373012,
               0.6186184035027413
            ],
            [
               0.23196711947342719,
               0.6144809583515637
            ],
            [
               0.22917302167312448,
               0.6102754695073717
            ],
            [
               0.22637892387282177,
               0.6060320941174291
            ],
            [
               0.22358482607251884,
               0.6017764388236
            ],
            [
               0.22079072827221613,
               0.597522339655498
            ],
            [
               0.2179966304719132,
               0.59326893878584
            ],
            [
               0.2152025326716105,
               0.5890025586135541
            ],
            [
               0.21240843487130756,
               0.584702255445451
            ],
            [
               0.20961433707100485,
               0.5803468180539231
            ],
            [
               0.20682023927070214,
               0.5759207098910737
            ],
            [
               0.2040261414703992,
               0.5714170736136346
            ],
            [
               0.2012320436700965,
               0.5668371467065529
            ],
            [
               0.19843794586979357,
               0.5621868003262362
            ],
            [
               0.19564384806949087,
               0.5574719102055632
            ],
            [
               0.19284975026918794,
               0.5526945561229306
            ],
            [
               0.19005565246888523,
               0.5478515575714578
            ],
            [
               0.18726155466858252,
               0.5429358099183029
            ],
            [
               0.1844674568682796,
               0.5379397078488579
            ],
            [
               0.18167335906797688,
               0.5328590884646075
            ],
            [
               0.17887926126767395,
               0.5276959179567654
            ],
            [
               0.17608516346737124,
               0.5224584538389077
            ],
            [
               0.1732910656670683,
               0.5171586350513225
            ],
            [
               0.1704969678667656,
               0.5118075860870974
            ],
            [
               0.16770287006646267,
               0.5064109273961467
            ],
            [
               0.16490877226615996,
               0.5009657458371423
            ],
            [
               0.16211467446585726,
               0.4954605230235717
            ],
            [
               0.15932057666555433,
               0.48987824538444036
            ],
            [
               0.15652647886525162,
               0.484201725552732
            ],
            [
               0.1537323810649487,
               0.47841929882054546
            ],
            [
               0.15093828326464598,
               0.472528852449564
            ],
            [
               0.14814418546434305,
               0.4665386893498499
            ],
            [
               0.14535008766404034,
               0.4604648331343889
            ],
            [
               0.14255598986373763,
               0.454325650251043
            ],
            [
               0.1397618920634347,
               0.44813563312509946
            ],
            [
               0.136967794263132,
               0.44190049807245624
            ],
            [
               0.13417369646282906,
               0.43561528406098604
            ],
            [
               0.13137959866252635,
               0.42926605895756387
            ],
            [
               0.12858550086222342,
               0.4228345406160968
            ],
            [
               0.12579140306192071,
               0.41630389654635336
            ],
            [
               0.122997305261618,
               0.4096635824705954
            ],
            [
               0.12020320746131508,
               0.40291146778906295
            ],
            [
               0.11740910966101237,
               0.39605253449239086
            ],
            [
               0.11461501186070944,
               0.38909474282754586
            ],
            [
               0.11182091406040673,
               0.38204374621845255
            ],
            [
               0.1090268162601038,
               0.3748985990441185
            ],
            [
               0.10623271845980109,
               0.36765025164337767
            ],
            [
               0.10343862065949816,
               0.3602835841759483
            ],
            [
               0.10064452285919545,
               0.3527823721753798
            ],
            [
               0.09785042505889274,
               0.3451354047869607
            ],
            [
               0.09505632725858981,
               0.33734143683457884
            ],
            [
               0.0922622294582871,
               0.3294109696218685
            ],
            [
               0.08946813165798417,
               0.3213639343725845
            ],
            [
               0.08667403385768147,
               0.31322382335593
            ],
            [
               0.08387993605737853,
               0.3050101490054619
            ],
            [
               0.08108583825707583,
               0.296731816742949
            ],
            [
               0.07829174045677312,
               0.2883837934081426
            ],
            [
               0.07549764265647019,
               0.27994838214527407
            ],
            [
               0.07270354485616748,
               0.2714008325484506
            ],
            [
               0.06990944705586455,
               0.2627174720092178
            ],
            [
               0.06711534925556184,
               0.2538835922700765
            ],
            [
               0.06432125145525891,
               0.24489832054791694
            ],
            [
               0.0615271536549562,
               0.23577467706426386
            ],
            [
               0.05873305585465327,
               0.22653465582419025
            ],
            [
               0.05593895805435056,
               0.2172009076747925
            ],
            [
               0.053144860254047854,
               0.2077878481615595
            ],
            [
               0.050350762453744924,
               0.19829531208776752
            ],
            [
               0.047556664653442215,
               0.1887071050856245
            ],
            [
               0.044762566853139285,
               0.17899520075749448
            ],
            [
               0.04196846905283658,
               0.1691284307569354
            ],
            [
               0.039174371252533646,
               0.15908295631781758
            ],
            [
               0.03638027345223094,
               0.14885112742551265
            ],
            [
               0.03358617565192823,
               0.13844577359588683
            ],
            [
               0.0307920778516253,
               0.12789839631636954
            ],
            [
               0.02799798005132259,
               0.11725168346520927
            ],
            [
               0.02520388225101966,
               0.10654859957683652
            ],
            [
               0.022409784450716952,
               0.09582141996153347
            ],
            [
               0.01961568665041402,
               0.08508410781135795
            ],
            [
               0.016821588850111313,
               0.07433037609778015
            ],
            [
               0.014027491049808605,
               0.0635379810590999
            ],
            [
               0.011233393249505674,
               0.05267784776472663
            ],
            [
               0.008439295449202966,
               0.041725155907521704
            ],
            [
               0.0056451976489000355,
               0.030668974343889974
            ],
            [
               0.002851099848597327,
               0.019517572730092587
            ],
            [
               5.70020482943967e-05,
               0.008297954072165555
            ],
            [
               -0.0027370957520083117,
               -0.002950033508249891
            ],
            [
               -0.005531193552311242,
               -0.014183019060776507
            ],
            [
               -0.00832529135261395,
               -0.02536393635594133
            ],
            [
               -0.011119389152916659,
               -0.036469430847088806
            ],
            [
               -0.01391348695321959,
               -0.04749281459583575
            ],
            [
               -0.016707584753522298,
               -0.058441992781450625
            ],
            [
               -0.019501682553825228,
               -0.06933331606605156
            ],
            [
               -0.022295780354127936,
               -0.08018344514921305
            ],
            [
               -0.025089878154430867,
               -0.09100173421118071
            ],
            [
               -0.027883975954733575,
               -0.1017852830870491
            ],
            [
               -0.030678073755036284,
               -0.11251785499991358
            ],
            [
               -0.033472171555339214,
               -0.12317265408079756
            ],
            [
               -0.03626626935564192,
               -0.13371788958633385
            ],
            [
               -0.03906036715594485,
               -0.14412341838229453
            ],
            [
               -0.04185446495624756,
               -0.15436667913763552
            ],
            [
               -0.04464856275655049,
               -0.1644365480958918
            ],
            [
               -0.0474426605568532,
               -0.17433445494699829
            ],
            [
               -0.05023675835715613,
               -0.18407284463022483
            ],
            [
               -0.05303085615745884,
               -0.19367164411659568
            ],
            [
               -0.05582495395776155,
               -0.20315368270666379
            ],
            [
               -0.05861905175806448,
               -0.21254002739658084
            ],
            [
               -0.061413149558367186,
               -0.22184602295125883
            ],
            [
               -0.06420724735867012,
               -0.23107858624436894
            ],
            [
               -0.06700134515897282,
               -0.24023508112394082
            ],
            [
               -0.06979544295927576,
               -0.24930391625039627
            ],
            [
               -0.07258954075957846,
               -0.25826683159974495
            ],
            [
               -0.07538363855988117,
               -0.26710261987035533
            ],
            [
               -0.0781777363601841,
               -0.27579174758195873
            ],
            [
               -0.08097183416048681,
               -0.28432104088792143
            ],
            [
               -0.08376593196078974,
               -0.2926873884613213
            ],
            [
               -0.08656002976109245,
               -0.3008994172692406
            ],
            [
               -0.08935412756139538,
               -0.3089764082076157
            ],
            [
               -0.09214822536169809,
               -0.31694433389335597
            ],
            [
               -0.0949423231620008,
               -0.32482969482791635
            ],
            [
               -0.09773642096230373,
               -0.3326525760517861
            ],
            [
               -0.10053051876260644,
               -0.34042078415121857
            ],
            [
               -0.10332461656290937,
               -0.34812685330998117
            ],
            [
               -0.10611871436321207,
               -0.35574907232325215
            ],
            [
               -0.108912812163515,
               -0.3632566116823928
            ],
            [
               -0.11170690996381771,
               -0.3706176155490071
            ],
            [
               -0.11450100776412064,
               -0.37780814353411996
            ],
            [
               -0.11729510556442335,
               -0.3848194375151391
            ],
            [
               -0.12008920336472606,
               -0.39166132661316155
            ],
            [
               -0.12288330116502899,
               -0.3983606148449114
            ],
            [
               -0.1256773989653317,
               -0.4049547369652485
            ],
            [
               -0.12847149676563463,
               -0.4114823852848418
            ],
            [
               -0.13126559456593734,
               -0.4179737566917837
            ],
            [
               -0.13405969236624027,
               -0.42444323088917435
            ],
            [
               -0.13685379016654298,
               -0.43088659580417144
            ],
            [
               -0.13964788796684569,
               -0.4372835850760598
            ],
            [
               -0.14244198576714862,
               -0.4436049005791063
            ],
            [
               -0.14523608356745132,
               -0.4498215579477677
            ],
            [
               -0.14803018136775425,
               -0.4559137343480876
            ],
            [
               -0.15082427916805696,
               -0.46187651859861345
            ],
            [
               -0.1536183769683599,
               -0.46772098451955835
            ],
            [
               -0.1564124747686626,
               -0.4734704929025668
            ],
            [
               -0.1592065725689653,
               -0.4791535945183876
            ],
            [
               -0.16200067036926824,
               -0.4847958889326467
            ],
            [
               -0.16479476816957095,
               -0.4904133916370559
            ],
            [
               -0.16758886596987388,
               -0.4960093383076167
            ],
            [
               -0.1703829637701766,
               -0.5015751430344428
            ],
            [
               -0.17317706157047952,
               -0.5070948468007407
            ],
            [
               -0.17597115937078223,
               -0.5125513050965629
            ],
            [
               -0.17876525717108516,
               -0.5179319176205656
            ],
            [
               -0.18155935497138787,
               -0.5232320194331783
            ],
            [
               -0.18435345277169057,
               -0.5284549908102747
            ],
            [
               -0.1871475505719935,
               -0.5336093551193756
            ],
            [
               -0.1899416483722962,
               -0.53870419090966
            ],
            [
               -0.19273574617259914,
               -0.5437447239823914
            ],
            [
               -0.19552984397290185,
               -0.5487298155289424
            ],
            [
               -0.19832394177320478,
               -0.5536522963597064
            ],
            [
               -0.2011180395735075,
               -0.5585020017084339
            ],
            [
               -0.2039121373738102,
               -0.5632703330601674
            ],
            [
               -0.20670623517411313,
               -0.5679545799938086
            ],
            [
               -0.20950033297441584,
               -0.5725602861604946
            ],
            [
               -0.21229443077471877,
               -0.5771006212466365
            ],
            [
               -0.21508852857502148,
               -0.5815927877419723
            ],
            [
               -0.2178826263753244,
               -0.5860525746896925
            ],
            [
               -0.22067672417562711,
               -0.5904888911515642
            ],
            [
               -0.22347082197593005,
               -0.5949002141454784
            ],
            [
               -0.22626491977623275,
               -0.5992743234315411
            ],
            [
               -0.22905901757653546,
               -0.6035916473459656
            ],
            [
               -0.2318531153768384,
               -0.6078313522455427
            ],
            [
               -0.2346472131771411,
               -0.611978364647255
            ],
            [
               -0.23744131097744403,
               -0.6160291316301036
            ],
            [
               -0.24023540877774674,
               -0.6199942325748837
            ],
            [
               -0.24302950657804967,
               -0.623896863741444
            ],
            [
               -0.24582360437835238,
               -0.6277674467792247
            ],
            [
               -0.2486177021786551,
               -0.631635784908216
            ],
            [
               -0.251411799978958,
               -0.6355229495463799
            ],
            [
               -0.2542058977792607,
               -0.6394351999350363
            ],
            [
               -0.25699999557956366,
               -0.6433616893684152
            ],
            [
               -0.25979409337986636,
               -0.6472766633462486
            ],
            [
               -0.2625881911801693,
               -0.6511456178720808
            ],
            [
               -0.265382288980472,
               -0.6549338147588714
            ],
            [
               -0.2681763867807747,
               -0.6586149387881053
            ],
            [
               -0.27097048458107764,
               -0.6621776806721215
            ],
            [
               -0.27376458238138035,
               -0.6656286152458635
            ],
            [
               -0.2765586801816833,
               -0.6689907329954083
            ],
            [
               -0.279352777981986,
               -0.6722980945728851
            ],
            [
               -0.2821468757822889,
               -0.6755880179168137
            ],
            [
               -0.28494097358259163,
               -0.6788927469811477
            ],
            [
               -0.28773507138289456,
               -0.6822325806619691
            ],
            [
               -0.29052916918319727,
               -0.6856119881872669
            ],
            [
               -0.2933232669835,
               -0.6890194480261742
            ],
            [
               -0.2961173647838029,
               -0.6924308360730993
            ],
            [
               -0.2989114625841056,
               -0.695815380910196
            ],
            [
               -0.30170556038440854,
               -0.6991426807527068
            ],
            [
               -0.30449965818471125,
               -0.7023891377795182
            ],
            [
               -0.3072937559850142,
               -0.7055424139313198
            ],
            [
               -0.3100878537853169,
               -0.7086030627066767
            ],
            [
               -0.3128819515856196,
               -0.7115831970556904
            ],
            [
               -0.31567604938592253,
               -0.7145027424198788
            ],
            [
               -0.31847014718622524,
               -0.7173843388595104
            ],
            [
               -0.32126424498652817,
               -0.7202481876244424
            ],
            [
               -0.3240583427868309,
               -0.7231080463485651
            ],
            [
               -0.3268524405871338,
               -0.7259692013406461
            ],
            [
               -0.3296465383874365,
               -0.7288286903349941
            ],
            [
               -0.3324406361877392,
               -0.7316774611760364
            ],
            [
               -0.33523473398804216,
               -0.7345036831807914
            ],
            [
               -0.33802883178834486,
               -0.7372961968000297
            ],
            [
               -0.3408229295886478,
               -0.7400471469244423
            ],
            [
               -0.3436170273889505,
               -0.7427531683045543
            ],
            [
               -0.34641112518925343,
               -0.7454149763545886
            ],
            [
               -0.34920522298955614,
               -0.7480357153107573
            ],
            [
               -0.35199932078985907,
               -0.7506187776053634
            ],
            [
               -0.3547934185901618,
               -0.753165925571436
            ],
            [
               -0.3575875163904645,
               -0.7556763884768618
            ],
            [
               -0.3603816141907674,
               -0.7581472317050312
            ],
            [
               -0.3631757119910701,
               -0.7605748287900778
            ],
            [
               -0.36596980979137306,
               -0.762956868887603
            ],
            [
               -0.36876390759167577,
               -0.7652941375288401
            ],
            [
               -0.3715580053919787,
               -0.7675913838927807
            ],
            [
               -0.3743521031922814,
               -0.7698569073788448
            ],
            [
               -0.3771462009925841,
               -0.7721009487181363
            ],
            [
               -0.37994029879288704,
               -0.7743333970252863
            ],
            [
               -0.38273439659318975,
               -0.7765615721360698
            ],
            [
               -0.3855284943934927,
               -0.7787888207329366
            ],
            [
               -0.3883225921937954,
               -0.7810143795465366
            ],
            [
               -0.3911166899940983,
               -0.7832345091315744
            ],
            [
               -0.39391078779440103,
               -0.7854444484992823
            ],
            [
               -0.39670488559470385,
               -0.7876404495468208
            ],
            [
               -0.39949898339500667,
               -0.7898211299296753
            ],
            [
               -0.4022930811953095,
               -0.7919876454093171
            ],
            [
               -0.4050871789956123,
               -0.7941426351061254
            ],
            [
               -0.4078812767959151,
               -0.7962883700162708
            ],
            [
               -0.41067537459621783,
               -0.7984248576818784
            ],
            [
               -0.41346947239652065,
               -0.8005486978633529
            ],
            [
               -0.4162635701968235,
               -0.8026532207783454
            ],
            [
               -0.4190576679971263,
               -0.8047299603677357
            ],
            [
               -0.4218517657974291,
               -0.8067709941515655
            ],
            [
               -0.42464586359773193,
               -0.8087713150574892
            ],
            [
               -0.42743996139803475,
               -0.8107303353247833
            ],
            [
               -0.43023405919833746,
               -0.8126518972692178
            ],
            [
               -0.4330281569986403,
               -0.8145426932392482
            ],
            [
               -0.4358222547989431,
               -0.8164095914954462
            ],
            [
               -0.4386163525992459,
               -0.8182568062912869
            ],
            [
               -0.44141045039954874,
               -0.82008396612495
            ],
            [
               -0.44420454819985156,
               -0.8218858640722739
            ],
            [
               -0.4469986460001544,
               -0.8236540987120924
            ],
            [
               -0.4497927438004572,
               -0.825380130536884
            ],
            [
               -0.4525868416007599,
               -0.8270587330388283
            ],
            [
               -0.4553809394010627,
               -0.828690616473861
            ],
            [
               -0.45817503720136554,
               -0.8302832350906064
            ],
            [
               -0.46096913500166836,
               -0.8318493899763953
            ],
            [
               -0.4637632328019712,
               -0.8334040069580033
            ],
            [
               -0.466557330602274,
               -0.8349601307876167
            ],
            [
               -0.4693514284025768,
               -0.8365254892803773
            ],
            [
               -0.47214552620287964,
               -0.8381008177560031
            ],
            [
               -0.47493962400318235,
               -0.8396805366526165
            ],
            [
               -0.47773372180348517,
               -0.8412555443188143
            ],
            [
               -0.480527819603788,
               -0.8428171157961837
            ],
            [
               -0.4833219174040908,
               -0.8443604692698699
            ],
            [
               -0.4861160152043936,
               -0.8458866437363978
            ],
            [
               -0.48891011300469644,
               -0.8474019143833593
            ],
            [
               -0.49170421080499926,
               -0.8489148642574561
            ],
            [
               -0.4944983086053021,
               -0.8504321205184452
            ],
            [
               -0.4972924064056048,
               -0.8519543276170537
            ],
            [
               -0.5000865042059076,
               -0.8534739487560745
            ],
            [
               -0.5028806020062104,
               -0.8549759282226399
            ],
            [
               -0.5056746998065133,
               -0.8564412831368811
            ],
            [
               -0.5084687976068161,
               -0.8578526478245311
            ],
            [
               -0.5112628954071189,
               -0.8592000333572363
            ],
            [
               -0.5140569932074217,
               -0.8604848689121858
            ],
            [
               -0.5168510910077244,
               -0.8617208532242076
            ],
            [
               -0.5196451888080272,
               -0.8629311304112848
            ],
            [
               -0.5224392866083301,
               -0.8641424955395418
            ],
            [
               -0.5252333844086329,
               -0.8653783318415698
            ],
            [
               -0.5280274822089357,
               -0.866652440060787
            ],
            [
               -0.5308215800092385,
               -0.8679656736376151
            ],
            [
               -0.5336156778095413,
               -0.8693064114071711
            ],
            [
               -0.5364097756098442,
               -0.8706546696013686
            ],
            [
               -0.5392038734101469,
               -0.8719884866567837
            ],
            [
               -0.5419979712104497,
               -0.87329050004663
            ],
            [
               -0.5447920690107525,
               -0.8745526147727902
            ],
            [
               -0.5475861668110553,
               -0.8757773435149403
            ],
            [
               -0.5503802646113581,
               -0.8769755453834491
            ],
            [
               -0.553174362411661,
               -0.8781615110131937
            ],
            [
               -0.5559684602119638,
               -0.879347218922341
            ],
            [
               -0.5587625580122666,
               -0.8805378233210942
            ],
            [
               -0.5615566558125693,
               -0.8817299507877239
            ],
            [
               -0.5643507536128721,
               -0.8829133549738408
            ],
            [
               -0.5671448514131749,
               -0.8840752662343832
            ],
            [
               -0.5699389492134778,
               -0.8852058018354794
            ],
            [
               -0.5727330470137806,
               -0.8863024130934762
            ],
            [
               -0.5755271448140834,
               -0.8873716765170514
            ],
            [
               -0.5783212426143862,
               -0.8884276735260775
            ],
            [
               -0.581115340414689,
               -0.8894874218117239
            ],
            [
               -0.5839094382149917,
               -0.8905648951923941
            ],
            [
               -0.5867035360152946,
               -0.8916657199085741
            ],
            [
               -0.5894976338155974,
               -0.892784464750598
            ],
            [
               -0.5922917316159002,
               -0.8939056000093535
            ],
            [
               -0.595085829416203,
               -0.8950079682947205
            ],
            [
               -0.5978799272165058,
               -0.896071407203259
            ],
            [
               -0.6006740250168087,
               -0.897083400834639
            ],
            [
               -0.6034681228171114,
               -0.8980435774135882
            ],
            [
               -0.6062622206174142,
               -0.8989645389808907
            ],
            [
               -0.609056318417717,
               -0.899868685199622
            ],
            [
               -0.6118504162180198,
               -0.9007819851151622
            ],
            [
               -0.6146445140183227,
               -0.9017266292628205
            ],
            [
               -0.6174386118186255,
               -0.9027148385816148
            ],
            [
               -0.6202327096189283,
               -0.9037457097031032
            ],
            [
               -0.6230268074192311,
               -0.9048059798208732
            ],
            [
               -0.6258209052195338,
               -0.9058743367851683
            ],
            [
               -0.6286150030198366,
               -0.906927799509592
            ],
            [
               -0.6314091008201395,
               -0.9079481065232009
            ],
            [
               -0.6342031986204423,
               -0.9089261528119286
            ],
            [
               -0.6369972964207451,
               -0.9098632484621948
            ],
            [
               -0.6397913942210479,
               -0.9107690697906046
            ],
            [
               -0.6425854920213507,
               -0.9116572547617203
            ],
            [
               -0.6453795898216536,
               -0.9125402990032911
            ],
            [
               -0.6481736876219563,
               -0.9134255171069072
            ],
            [
               -0.6509677854222591,
               -0.9143133378517097
            ],
            [
               -0.6537618832225619,
               -0.915198300271577
            ],
            [
               -0.6565559810228647,
               -0.9160721407476546
            ],
            [
               -0.6593500788231675,
               -0.9169276535726146
            ],
            [
               -0.6621441766234704,
               -0.9177618062785322
            ],
            [
               -0.6649382744237732,
               -0.9185769479347667
            ],
            [
               -0.667732372224076,
               -0.9193797162126209
            ],
            [
               -0.6705264700243787,
               -0.9201781379890713
            ],
            [
               -0.6733205678246815,
               -0.9209781028451888
            ],
            [
               -0.6761146656249843,
               -0.921780622842755
            ],
            [
               -0.6789087634252872,
               -0.9225809949373691
            ],
            [
               -0.68170286122559,
               -0.9233702659129377
            ],
            [
               -0.6844969590258928,
               -0.9241385259753032
            ],
            [
               -0.6872910568261956,
               -0.9248788447577914
            ],
            [
               -0.6900851546264983,
               -0.9255903743124752
            ],
            [
               -0.6928792524268012,
               -0.9262793899871202
            ],
            [
               -0.695673350227104,
               -0.9269577445182849
            ],
            [
               -0.6984674480274068,
               -0.9276391321519559
            ],
            [
               -0.7012615458277096,
               -0.9283343763625207
            ],
            [
               -0.7040556436280124,
               -0.9290473753578001
            ],
            [
               -0.7068497414283152,
               -0.9297732040223546
            ],
            [
               -0.7096438392286181,
               -0.93049920726727
            ],
            [
               -0.7124379370289208,
               -0.9312089369544966
            ],
            [
               -0.7152320348292236,
               -0.9318878045866581
            ],
            [
               -0.7180261326295264,
               -0.9325286733247193
            ],
            [
               -0.7208202304298292,
               -0.9331355217051368
            ],
            [
               -0.723614328230132,
               -0.9337238256757721
            ],
            [
               -0.7264084260304349,
               -0.9343172776078128
            ],
            [
               -0.7292025238307377,
               -0.9349415934185652
            ],
            [
               -0.7319966216310405,
               -0.9356170989321422
            ],
            [
               -0.7347907194313432,
               -0.9363522372358961
            ],
            [
               -0.737584817231646,
               -0.9371399525380388
            ],
            [
               -0.7403789150319489,
               -0.9379581304066915
            ],
            [
               -0.7431730128322517,
               -0.9387741362617947
            ],
            [
               -0.7459671106325545,
               -0.9395523292820752
            ],
            [
               -0.7487612084328573,
               -0.9402625789730998
            ],
            [
               -0.7515553062331601,
               -0.9408875212930616
            ],
            [
               -0.754349404033463,
               -0.9414266376511156
            ],
            [
               -0.7571435018337657,
               -0.9418961142384477
            ],
            [
               -0.7599375996340685,
               -0.9423245830640615
            ],
            [
               -0.7627316974343713,
               -0.9427459328258039
            ],
            [
               -0.7655257952346741,
               -0.9431911084485171
            ],
            [
               -0.7683198930349769,
               -0.9436810063565588
            ],
            [
               -0.7711139908352798,
               -0.944222192121394
            ],
            [
               -0.7739080886355826,
               -0.9448063510060234
            ],
            [
               -0.7767021864358853,
               -0.9454133755657589
            ],
            [
               -0.7794962842361881,
               -0.9460170798542618
            ],
            [
               -0.7822903820364909,
               -0.9465919441939354
            ],
            [
               -0.7850844798367937,
               -0.9471191676607491
            ],
            [
               -0.7878785776370966,
               -0.9475906320712143
            ],
            [
               -0.7906726754373994,
               -0.9480100337166306
            ],
            [
               -0.7934667732377022,
               -0.9483912136696901
            ],
            [
               -0.796260871038005,
               -0.9487543979602008
            ],
            [
               -0.7990549688383077,
               -0.9491214776007144
            ],
            [
               -0.8018490666386106,
               -0.9495115375358387
            ],
            [
               -0.8046431644389134,
               -0.9499376067399654
            ],
            [
               -0.8074372622392162,
               -0.9504051554574366
            ],
            [
               -0.810231360039519,
               -0.9509123592625881
            ],
            [
               -0.8130254578398218,
               -0.9514517274566976
            ],
            [
               -0.8158195556401246,
               -0.9520124539791559
            ],
            [
               -0.8186136534404275,
               -0.9525828235335307
            ],
            [
               -0.8214077512407302,
               -0.9531521583848324
            ],
            [
               -0.824201849041033,
               -0.9537120409735949
            ],
            [
               -0.8269959468413358,
               -0.954256799399998
            ],
            [
               -0.8297900446416386,
               -0.9547834208838726
            ],
            [
               -0.8325841424419415,
               -0.955291126685837
            ],
            [
               -0.8353782402422443,
               -0.9557808103712753
            ],
            [
               -0.8381723380425471,
               -0.956254453797608
            ],
            [
               -0.8409664358428499,
               -0.9567145482848834
            ],
            [
               -0.8437605336431526,
               -0.9571635068529006
            ],
            [
               -0.8465546314434554,
               -0.9576030729409888
            ],
            [
               -0.8493487292437583,
               -0.9580337939925627
            ],
            [
               -0.8521428270440611,
               -0.958454693056046
            ],
            [
               -0.8549369248443639,
               -0.9588632918987929
            ],
            [
               -0.8577310226446667,
               -0.9592560857379455
            ],
            [
               -0.8605251204449695,
               -0.9596294452932338
            ],
            [
               -0.8633192182452722,
               -0.9599807637198807
            ],
            [
               -0.8661133160455751,
               -0.9603095340764831
            ],
            [
               -0.8689074138458779,
               -0.9606179977337053
            ],
            [
               -0.8717015116461807,
               -0.9609110815177098
            ],
            [
               -0.8744956094464835,
               -0.9611955350537884
            ],
            [
               -0.8772897072467863,
               -0.9614784376109033
            ],
            [
               -0.8800838050470892,
               -0.9617654816068391
            ],
            [
               -0.882877902847392,
               -0.962059569088628
            ],
            [
               -0.8856720006476947,
               -0.9623602168973726
            ],
            [
               -0.8884660984479975,
               -0.9626640481412398
            ],
            [
               -0.8912601962483003,
               -0.962966306690392
            ],
            [
               -0.8940542940486031,
               -0.9632629722031459
            ],
            [
               -0.896848391848906,
               -0.9635527984724694
            ],
            [
               -0.8996424896492088,
               -0.9638385473901931
            ],
            [
               -0.9024365874495115,
               -0.9641268840674131
            ],
            [
               -0.9052306852498144,
               -0.9644267952315191
            ],
            [
               -0.9080247830501171,
               -0.9647468789730408
            ],
            [
               -0.9108188808504201,
               -0.9650922740003671
            ],
            [
               -0.9136129786507228,
               -0.965462203529472
            ],
            [
               -0.9164070764510256,
               -0.9658490141161743
            ],
            [
               -0.9192011742513284,
               -0.9662391976944938
            ],
            [
               -0.9219952720516312,
               -0.9666162993486473
            ],
            [
               -0.924789369851934,
               -0.9669650092304384
            ],
            [
               -0.9275834676522368,
               -0.9672753085158952
            ],
            [
               -0.9303775654525397,
               -0.9675454362338972
            ],
            [
               -0.9331716632528424,
               -0.9677827199921275
            ],
            [
               -0.9359657610531452,
               -0.9680019037080396
            ],
            [
               -0.938759858853448,
               -0.9682213398836255
            ],
            [
               -0.9415539566537509,
               -0.9684580689842814
            ],
            [
               -0.9443480544540537,
               -0.968723176076137
            ],
            [
               -0.9471421522543564,
               -0.9690187704098938
            ],
            [
               -0.9499362500546593,
               -0.9693374787828541
            ],
            [
               -0.952730347854962,
               -0.9696646094569122
            ],
            [
               -0.9555244456552648,
               -0.9699823521468256
            ],
            [
               -0.9583185434555677,
               -0.970274774855419
            ],
            [
               -0.9611126412558705,
               -0.9705321482042696
            ],
            [
               -0.9639067390561733,
               -0.9707533442713173
            ],
            [
               -0.966700836856476,
               -0.9709456518309203
            ],
            [
               -0.9694949346567789,
               -0.9711221368330842
            ],
            [
               -0.9722890324570816,
               -0.9712974106462902
            ],
            [
               -0.9750831302573846,
               -0.9714831233638419
            ],
            [
               -0.9778772280576873,
               -0.9716845409500554
            ],
            [
               -0.9806713258579901,
               -0.9718991913863646
            ],
            [
               -0.9834654236582929,
               -0.972117904848218
            ],
            [
               -0.9862595214585957,
               -0.9723278408367833
            ],
            [
               -0.9890536192588986,
               -0.972516520363397
            ],
            [
               -0.9918477170592013,
               -0.9726756337635445
            ],
            [
               -0.9946418148595042,
               -0.9728035331370386
            ],
            [
               -0.9974359126598069,
               -0.9729057763146922
            ],
            [
               -1.0002300104601098,
               -0.972993703067565
            ],
            [
               -1.0030241082604126,
               -0.9730815920129509
            ],
            [
               -1.0058182060607153,
               -0.973183296277774
            ],
            [
               -1.0086123038610182,
               -0.9733092997558298
            ],
            [
               -1.011406401661321,
               -0.9734648930121146
            ],
            [
               -1.0142004994616238,
               -0.9736497495208146
            ],
            [
               -1.0169945972619265,
               -0.9738587459433119
            ],
            [
               -1.0197886950622295,
               -0.9740835592196762
            ],
            [
               -1.0225827928625322,
               -0.9743144713048977
            ],
            [
               -1.025376890662835,
               -0.9745419173927903
            ],
            [
               -1.0281709884631378,
               -0.9747575481766134
            ],
            [
               -1.0309650862634405,
               -0.9749548257440328
            ],
            [
               -1.0337591840637435,
               -0.9751293315011842
            ],
            [
               -1.0365532818640462,
               -0.975278980358408
            ],
            [
               -1.039347379664349,
               -0.9754042251264451
            ],
            [
               -1.0421414774646518,
               -0.975508173153933
            ],
            [
               -1.0449355752649545,
               -0.9755964201162816
            ],
            [
               -1.0477296730652574,
               -0.9756764075651749
            ],
            [
               -1.0505237708655604,
               -0.9757562485122093
            ],
            [
               -1.053317868665863,
               -0.9758431891512253
            ],
            [
               -1.0561119664661658,
               -0.9759420870963684
            ],
            [
               -1.0589060642664687,
               -0.9760543824913459
            ],
            [
               -1.0617001620667714,
               -0.976177952701623
            ],
            [
               -1.0644942598670744,
               -0.976307980770464
            ],
            [
               -1.067288357667377,
               -0.9764386156301985
            ],
            [
               -1.0700824554676798,
               -0.9765648904875026
            ],
            [
               -1.0728765532679827,
               -0.9766842259547371
            ],
            [
               -1.0756706510682854,
               -0.9767969521995703
            ],
            [
               -1.0784647488685883,
               -0.9769056237650469
            ],
            [
               -1.081258846668891,
               -0.9770133615201666
            ],
            [
               -1.084052944469194,
               -0.9771218685331822
            ],
            [
               -1.0868470422694967,
               -0.9772299623736495
            ],
            [
               -1.0896411400697996,
               -0.9773333452293648
            ],
            [
               -1.0924352378701023,
               -0.9774259085573841
            ],
            [
               -1.095229335670405,
               -0.9775022733162535
            ],
            [
               -1.098023433470708,
               -0.9775607124975816
            ],
            [
               -1.1008175312710107,
               -0.977605308598826
            ],
            [
               -1.1036116290713136,
               -0.9776463082590079
            ],
            [
               -1.1064057268716163,
               -0.9776981565608476
            ],
            [
               -1.109199824671919,
               -0.9777754797827775
            ],
            [
               -1.111993922472222,
               -0.9778880803786957
            ],
            [
               -1.1147880202725249,
               -0.9780365252340071
            ],
            [
               -1.1175821180728276,
               -0.9782099327718179
            ],
            [
               -1.1203762158731303,
               -0.9783870353341495
            ],
            [
               -1.1231703136734332,
               -0.9785406376216297
            ],
            [
               -1.125964411473736,
               -0.9786444952847138
            ],
            [
               -1.1287585092740389,
               -0.9786807565920357
            ],
            [
               -1.1315526070743416,
               -0.9786457548698937
            ],
            [
               -1.1343467048746443,
               -0.9785522659961543
            ],
            [
               -1.1371408026749472,
               -0.9784272933896856
            ],
            [
               -1.13993490047525,
               -0.9783057447629152
            ],
            [
               -1.1427289982755529,
               -0.9782216236130452
            ],
            [
               -1.1455230960758556,
               -0.9781991734760958
            ],
            [
               -1.1483171938761585,
               -0.9782465110501937
            ],
            [
               -1.1511112916764612,
               -0.9783536124294903
            ],
            [
               -1.1539053894767641,
               -0.9784952653070278
            ],
            [
               -1.1566994872770668,
               -0.9786381467358525
            ],
            [
               -1.1594935850773695,
               -0.9787499773664773
            ],
            [
               -1.1622876828776725,
               -0.9788081120539744
            ],
            [
               -1.1650817806779752,
               -0.9788051333824568
            ],
            [
               -1.1678758784782781,
               -0.9787499485815284
            ],
            [
               -1.1706699762785808,
               -0.9786642543435504
            ],
            [
               -1.1734640740788838,
               -0.9785756010866113
            ],
            [
               -1.1762581718791865,
               -0.9785092389546978
            ],
            [
               -1.1790522696794894,
               -0.9784811839741219
            ],
            [
               -1.181846367479792,
               -0.9784944519355074
            ],
            [
               -1.1846404652800948,
               -0.9785393532757276
            ],
            [
               -1.1874345630803977,
               -0.9785974771891888
            ],
            [
               -1.1902286608807005,
               -0.9786479198329003
            ],
            [
               -1.1930227586810034,
               -0.9786737507481572
            ],
            [
               -1.195816856481306,
               -0.9786668036687096
            ],
            [
               -1.1986109542816088,
               -0.9786295464604283
            ],
            [
               -1.2014050520819117,
               -0.9785737746520164
            ],
            [
               -1.2041991498822144,
               -0.9785168439844077
            ],
            [
               -1.2069932476825174,
               -0.9784768027869467
            ],
            [
               -1.20978734548282,
               -0.9784679305980027
            ],
            [
               -1.212581443283123,
               -0.9784978424393208
            ],
            [
               -1.2153755410834257,
               -0.9785666506985047
            ],
            [
               -1.2181696388837286,
               -0.978667953610455
            ],
            [
               -1.2209637366840314,
               -0.9787908985459419
            ],
            [
               -1.223757834484334,
               -0.9789224090634852
            ],
            [
               -1.226551932284637,
               -0.9790488777508903
            ],
            [
               -1.2293460300849397,
               -0.9791570812139738
            ],
            [
               -1.2321401278852426,
               -0.979234554848915
            ],
            [
               -1.2349342256855453,
               -0.9792699625842558
            ],
            [
               -1.2377283234858483,
               -0.9792539856200493
            ],
            [
               -1.240522421286151,
               -0.9791809419201503
            ],
            [
               -1.243316519086454,
               -0.9790508700356588
            ],
            [
               -1.2461106168867566,
               -0.9788713755840904
            ],
            [
               -1.2489047146870593,
               -0.9786583466948542
            ],
            [
               -1.2516988124873623,
               -0.9784348084536207
            ],
            [
               -1.254492910287665,
               -0.9782276837068108
            ],
            [
               -1.257287008087968,
               -0.9780629049624474
            ],
            [
               -1.2600811058882706,
               -0.9779599468597922
            ],
            [
               -1.2628752036885733,
               -0.9779271915714426
            ],
            [
               -1.2656693014888762,
               -0.9779594579283668
            ],
            [
               -1.268463399289179,
               -0.978038516646724
            ],
            [
               -1.2712574970894819,
               -0.978136621506623
            ],
            [
               -1.2740515948897846,
               -0.9782222516206109
            ],
            [
               -1.2768456926900875,
               -0.978266643606644
            ],
            [
               -1.2796397904903902,
               -0.9782494866436675
            ],
            [
               -1.2824338882906932,
               -0.9781624181767756
            ],
            [
               -1.2852279860909959,
               -0.9780096033493716
            ],
            [
               -1.2880220838912986,
               -0.9778054991864893
            ],
            [
               -1.2908161816916015,
               -0.9775706405654843
            ],
            [
               -1.2936102794919042,
               -0.9773267224071525
            ],
            [
               -1.2964043772922071,
               -0.9770922814279808
            ],
            [
               -1.2991984750925099,
               -0.9768799285218912
            ],
            [
               -1.3019925728928128,
               -0.9766954968543712
            ],
            [
               -1.3047866706931155,
               -0.9765388620353083
            ],
            [
               -1.3075807684934184,
               -0.9764057586886078
            ],
            [
               -1.3103748662937211,
               -0.9762897833072962
            ],
            [
               -1.3131689640940238,
               -0.976183943052775
            ],
            [
               -1.3159630618943268,
               -0.9760814823259207
            ],
            [
               -1.3187571596946295,
               -0.9759761270874789
            ],
            [
               -1.3215512574949324,
               -0.9758621643553953
            ],
            [
               -1.3243453552952351,
               -0.9757348153978025
            ],
            [
               -1.327139453095538,
               -0.975591157854871
            ],
            [
               -1.3299335508958408,
               -0.9754314939087319
            ],
            [
               -1.3327276486961435,
               -0.9752607003567975
            ],
            [
               -1.3355217464964464,
               -0.9750888887292601
            ],
            [
               -1.338315844296749,
               -0.9749307531102052
            ],
            [
               -1.341109942097052,
               -0.9748033020975689
            ],
            [
               -1.3439040398973547,
               -0.9747221733792204
            ],
            [
               -1.3466981376976577,
               -0.974697258051265
            ],
            [
               -1.3494922354979604,
               -0.9747287407723617
            ],
            [
               -1.352286333298263,
               -0.9748047524936214
            ],
            [
               -1.355080431098566,
               -0.9749015786464005
            ],
            [
               -1.3578745288988687,
               -0.9749868122150481
            ],
            [
               -1.3606686266991717,
               -0.9750251218350994
            ],
            [
               -1.3634627244994744,
               -0.9749856046559113
            ],
            [
               -1.3662568222997773,
               -0.9748491967686042
            ],
            [
               -1.36905092010008,
               -0.9746144559601055
            ],
            [
               -1.371845017900383,
               -0.9743002649727419
            ],
            [
               -1.3746391157006856,
               -0.9739445868571476
            ],
            [
               -1.3774332135009884,
               -0.9735992143793846
            ],
            [
               -1.3802273113012913,
               -0.9733213172060338
            ],
            [
               -1.383021409101594,
               -0.9731633181938351
            ],
            [
               -1.385815506901897,
               -0.9731630571357877
            ],
            [
               -1.3886096047021996,
               -0.9733362431020505
            ],
            [
               -1.3914037025025026,
               -0.973672784376151
            ],
            [
               -1.3941978003028053,
               -0.9741379037782826
            ]
         ]
      }
   ]
}
