# Supplementary material for: Isolation of a planar π-aromatic Bi5− ring in a cobalt-based inverse-sandwich-type complex
Source: Nat Chem. 2025 Jan 20;17(4):547–55. doi: 10.1038/s41557-024-01713-8 (PMC11964920; doi:10.1038/s41557-024-01713-8)
Supplement: Supplementary file 4 — Original magnetic data of compound 1 and origin file of Fig. 3. [file 41557_2024_1713_MOESM4_ESM.zip › sr_and_T_Symmetrized/19.csv]

comment	corrected Loops
temperature	0.5
sr	0.128
angle	0
trans	0
B	M
-1.3999	-0.953408222041495
-1.3970974874874873	-0.9528096357544997
-1.394294974974975	-0.9524375251728983
-1.3914924624624623	-0.9523086955820645
-1.3886899499499499	-0.9523854497826679
-1.3858874374374373	-0.952590113546411
-1.3830849249249249	-0.952829440320421
-1.3802824124124122	-0.9530212977802819
-1.3774798998998998	-0.9531157476247678
-1.3746773873873872	-0.9531047059039863
-1.3718748748748748	-0.9530181749533808
-1.3690723623623622	-0.9529092701942528
-1.3662698498498498	-0.9528335803114523
-1.3634673373373372	-0.9528297806571704
-1.3606648248248248	-0.9529075227016697
-1.3578623123123121	-0.9530458564133703
-1.3550597997997997	-0.9532018090782222
-1.3522572872872871	-0.9533254801383975
-1.3494547747747747	-0.9533761681831456
-1.346652262262262	-0.9533341457656439
-1.3438497497497497	-0.9532045838067251
-1.341047237237237	-0.953013050490449
-1.3382447247247247	-0.9527949112220848
-1.335442212212212	-0.9525828459034749
-1.3326396996996996	-0.9523969917625748
-1.329837187187187	-0.9522409150577926
-1.3270346746746746	-0.9521042705489872
-1.324232162162162	-0.9519705151372198
-1.3214296496496496	-0.9518262976362017
-1.318627137137137	-0.9516687346390128
-1.3158246246246246	-0.9515077830149947
-1.313022112112112	-0.9513629028803838
-1.3102195995995995	-0.9512554068199413
-1.307417087087087	-0.9511995008362686
-1.3046145745745745	-0.9511954750230404
-1.301812062062062	-0.9512276714427854
-1.2990095495495495	-0.95126808479069
-1.2962070370370369	-0.9512844069799087
-1.2934045245245245	-0.9512497533661779
-1.2906020120120119	-0.951150754477439
-1.2877994994994995	-0.9509913268132035
-1.2849969869869868	-0.9507909848731427
-1.2821944744744744	-0.9505784424786086
-1.2793919619619618	-0.9503827974088561
-1.2765894494494494	-0.9502252731337806
-1.2737869369369368	-0.9501141116271108
-1.2709844244244244	-0.9500439652543095
-1.2681819119119118	-0.9499995151437437
-1.2653793993993994	-0.9499616454455806
-1.2625768868868867	-0.9499138081979278
-1.2597743743743743	-0.9498464176933503
-1.2569718618618617	-0.9497580709207085
-1.2541693493493493	-0.9496536886818527
-1.2513668368368367	-0.9495407985273213
-1.2485643243243243	-0.9494257232169252
-1.2457618118118117	-0.9493112350110315
-1.2429592992992993	-0.9491964243755651
-1.2401567867867866	-0.949078480989347
-1.2373542742742742	-0.9489552414463218
-1.2345517617617616	-0.9488270651902023
-1.2317492492492492	-0.9486969646856204
-1.2289467367367366	-0.9485687700645571
-1.2261442242242242	-0.9484440825879175
-1.2233417117117116	-0.9483194444960991
-1.2205391991991992	-0.9481852245434068
-1.2177366866866866	-0.9480271312624984
-1.2149341741741742	-0.9478302325212448
-1.2121316616616615	-0.9475842831822352
-1.2093291491491491	-0.9472884795445979
-1.2065266366366365	-0.9469537681702102
-1.203724124124124	-0.9466015760163966
-1.2009216116116115	-0.946259053683725
-1.198119099099099	-0.9459521918625104
-1.1953165865865865	-0.9456990067541726
-1.192514074074074	-0.9455050636919167
-1.1897115615615614	-0.9453628645271908
-1.186909049049049	-0.9452553109868194
-1.1841065365365364	-0.945162037371766
-1.181304024024024	-0.9450663948039675
-1.1785015115115114	-0.944960639015315
-1.175698998998999	-0.9448475182252314
-1.1728964864864864	-0.9447377531893212
-1.170093973973974	-0.9446443850752273
-1.1672914614614613	-0.9445761033103106
-1.164488948948949	-0.9445320423220359
-1.1616864364364363	-0.9445000140104687
-1.158883923923924	-0.9444589079343644
-1.1560814114114113	-0.944384488136073
-1.153278898898899	-0.944256586343506
-1.1504763863863863	-0.9440651789866161
-1.1476738738738739	-0.9438132236502965
-1.1448713613613613	-0.9435152776015026
-1.1420688488488488	-0.94319241234852
-1.1392663363363362	-0.9428652374729747
-1.1364638238238238	-0.9425474903964172
-1.1336613113113112	-0.9422424117587409
-1.1308587987987986	-0.9419431023101212
-1.1280562862862862	-0.9416366215684402
-1.1252537737737738	-0.9413102590842242
-1.1224512612612612	-0.940957659098995
-1.1196487487487485	-0.9405825672938541
-1.1168462362362361	-0.9401988486644919
-1.1140437237237237	-0.9398267701470877
-1.111241211211211	-0.9394868627650959
-1.1084386986986985	-0.9391935069647125
-1.105636186186186	-0.9389504395267307
-1.1028336736736737	-0.9387496627756677
-1.100031161161161	-0.9385740243001444
-1.0972286486486484	-0.9384024737922878
-1.094426136136136	-0.9382161411677148
-1.0916236236236236	-0.9380032056621437
-1.088821111111111	-0.9377610693417489
-1.0860185985985984	-0.9374953803352835
-1.083216086086086	-0.9372165744189438
-1.0804135735735736	-0.9369354069865636
-1.077611061061061	-0.9366591571209519
-1.0748085485485483	-0.9363897612971586
-1.072006036036036	-0.9361242753013804
-1.0692035235235235	-0.9358571231228261
-1.066401011011011	-0.9355829391445595
-1.0635984984984983	-0.9352986858086842
-1.060795985985986	-0.9350041573314641
-1.0579934734734735	-0.9347007649923624
-1.0551909609609609	-0.9343893065504473
-1.0523884484484483	-0.934067913043833
-1.0495859359359359	-0.9337313329242813
-1.0467834234234235	-0.933372161870273
-1.0439809109109108	-0.9329837745519525
-1.0411783983983982	-0.9325639074654725
-1.0383758858858858	-0.9321174172161835
-1.0355733733733734	-0.9316568919305719
-1.0327708608608608	-0.9312004977959494
-1.0299683483483482	-0.9307674526586589
-1.0271658358358358	-0.9303724591089945
-1.0243633233233234	-0.9300209363207568
-1.0215608108108107	-0.9297067491031498
-1.0187582982982981	-0.9294133658097565
-1.0159557857857857	-0.9291182395178107
-1.0131532732732733	-0.9287990992828505
-1.0103507607607607	-0.9284401598038009
-1.007548248248248	-0.928036260352632
-1.0047457357357357	-0.9275936368732073
-1.0019432232232233	-0.9271271753908589
-0.9991407107107106	-0.9266551867343267
-0.9963381981981981	-0.9261935596469704
-0.9935356856856856	-0.9257513034061633
-0.9907331731731731	-0.92532893256695
-0.9879306606606606	-0.924920082409932
-0.9851281481481481	-0.9245155620966665
-0.9823256356356356	-0.9241081811970799
-0.9795231231231231	-0.9236964365257239
-0.9767206106106106	-0.9232856045070974
-0.973918098098098	-0.9228857768640564
-0.9711155855855855	-0.9225075388375911
-0.968313073073073	-0.9221568950685806
-0.9655105605605605	-0.9218313695690818
-0.962708048048048	-0.9215188271082064
-0.9599055355355355	-0.9211996211580754
-0.957103023023023	-0.9208515065508025
-0.9543005105105105	-0.9204557784708547
-0.951497997997998	-0.9200026559090453
-0.9486954854854854	-0.9194941660998708
-0.9458929729729728	-0.9189436128973312
-0.9430904604604604	-0.9183718290507499
-0.9402879479479478	-0.9178014298874134
-0.9374854354354354	-0.9172508623490119
-0.9346829229229228	-0.9167300044260681
-0.9318804104104104	-0.9162384635795172
-0.9290778978978977	-0.9157667911141845
-0.9262753853853853	-0.915299913143135
-0.9234728728728727	-0.9148214887396533
-0.9206703603603603	-0.914317813207412
-0.9178678478478477	-0.9137802672295934
-0.9150653353353353	-0.9132059776941044
-0.9122628228228227	-0.9125970233363712
-0.9094603103103103	-0.9119589345465
-0.9066577977977976	-0.9112992714709971
-0.9038552852852852	-0.9106267542599276
-0.9010527727727726	-0.9099509420755967
-0.8982502602602602	-0.9092820519033629
-0.8954477477477477	-0.9086303698390206
-0.8926452352352352	-0.9080049052942125
-0.8898427227227227	-0.9074113851054748
-0.8870402102102102	-0.9068501725408282
-0.8842376976976977	-0.9063149861665101
-0.8814351851851852	-0.9057932175178506
-0.8786326726726726	-0.905268185410631
-0.8758301601601601	-0.9047229665188107
-0.8730276476476476	-0.9041447712119566
-0.8702251351351351	-0.9035284706557353
-0.8674226226226226	-0.9028780077355827
-0.8646201101101101	-0.9022050433817532
-0.8618175975975975	-0.9015251108884401
-0.859015085085085	-0.9008524509740579
-0.8562125725725724	-0.9001952405920399
-0.8534100600600599	-0.8995528826952182
-0.8506075475475474	-0.8989163717266269
-0.8478050350350349	-0.8982716949736511
-0.8450025225225224	-0.897605137789612
-0.8422000100100099	-0.8969086281670913
-0.8393974974974974	-0.8961831670900696
-0.8365949849849849	-0.8954390063801261
-0.8337924724724723	-0.8946923616829201
-0.8309899599599598	-0.893959697464873
-0.8281874474474473	-0.8932515465363133
-0.8253849349349348	-0.8925680826671137
-0.8225824224224223	-0.8918981348509686
-0.8197799099099098	-0.8912221780094454
-0.8169773973973973	-0.8905184482188632
-0.8141748848848848	-0.8897701962622067
-0.8113723723723723	-0.8889716202409793
-0.8085698598598597	-0.8881303908664953
-0.8057673473473472	-0.88726579220145
-0.8029648348348347	-0.886402975157242
-0.8001623223223222	-0.8855651553976771
-0.7973598098098097	-0.8847663171194664
-0.7945572972972972	-0.8840068497258775
-0.7917547847847847	-0.8832735832610663
-0.7889522722722722	-0.882544224386439
-0.7861497597597596	-0.881794726044032
-0.7833472472472471	-0.8810071509480476
-0.7805447347347346	-0.8801754403731068
-0.7777422222222221	-0.879307219745562
-0.7749397097097096	-0.8784211082549817
-0.7721371971971971	-0.8775404911171922
-0.7693346846846846	-0.8766858546693659
-0.7665321721721721	-0.8758681997961348
-0.7637296596596596	-0.8750856179796487
-0.760927147147147	-0.8743240076527569
-0.7581246346346345	-0.8735615222838764
-0.755322122122122	-0.872775152983919
-0.7525196096096095	-0.8719472486783706
-0.749717097097097	-0.8710699391525388
-0.7469145845845845	-0.8701462541532126
-0.744112072072072	-0.8691879043784909
-0.7413095595595595	-0.8682107847236642
-0.738507047047047	-0.8672299051314093
-0.7357045345345344	-0.8662554585022615
-0.7329020220220219	-0.8652911458355355
-0.7300995095095094	-0.8643349525607527
-0.7272969969969969	-0.8633816682800965
-0.7244944844844844	-0.8624258936445255
-0.7216919719719719	-0.8614642596039666
-0.7188894594594594	-0.860496062672403
-0.7160869469469469	-0.8595222748534619
-0.7132844344344343	-0.8585436031856937
-0.7104819219219218	-0.8575586658470371
-0.7076794094094093	-0.8565632726515904
-0.7048768968968968	-0.855551292566514
-0.7020743843843843	-0.8545168740534486
-0.6992718718718718	-0.8534571523139682
-0.6964693593593593	-0.8523742921481998
-0.6936668468468468	-0.8512758993642568
-0.6908643343343343	-0.8501734245336678
-0.6880618218218217	-0.8490789553856746
-0.6852593093093092	-0.8480014481430038
-0.6824567967967967	-0.8469437243749889
-0.6796542842842842	-0.8459013407882707
-0.6768517717717717	-0.8448637954957476
-0.6740492592592592	-0.843817699862529
-0.6712467467467467	-0.842750830235425
-0.6684442342342342	-0.8416556481054523
-0.6656417217217216	-0.840531066904358
-0.6628392092092091	-0.8393818832284585
-0.6600366966966966	-0.838216145634257
-0.6572341841841841	-0.8370414889952434
-0.6544316716716716	-0.8358618362064756
-0.6516291591591591	-0.8346757218670282
-0.6488266466466466	-0.8334768779083814
-0.6460241341341341	-0.8322568664826397
-0.6432216216216216	-0.8310087681348813
-0.640419109109109	-0.8297305227225713
-0.6376165965965965	-0.8284266304930067
-0.634814084084084	-0.8271075120936997
-0.6320115715715715	-0.825786681426582
-0.629209059059059	-0.8244766885854291
-0.6264065465465465	-0.8231852450658881
-0.623604034034034	-0.8219128822940741
-0.6208015215215215	-0.8206529404339287
-0.617999009009009	-0.8193938426562204
-0.6151964964964964	-0.818122791729174
-0.6123939839839839	-0.816829532641893
-0.6095914714714714	-0.8155088376058586
-0.6067889589589589	-0.8141608809694276
-0.6039864464464464	-0.812789489100517
-0.6011839339339339	-0.8113990681657717
-0.5983814214214214	-0.8099915244654894
-0.5955789089089089	-0.8085645039517122
-0.5927763963963963	-0.8071117807899313
-0.5899738838838838	-0.8056257988299327
-0.5871713713713713	-0.8041015172405661
-0.5843688588588588	-0.8025401476102461
-0.5815663463463463	-0.8009513074702841
-0.5787638338338338	-0.7993525875237248
-0.5759613213213213	-0.7977663779019437
-0.5731588088088088	-0.7962147288114978
-0.5703562962962963	-0.7947137098333816
-0.5675537837837837	-0.7932689421875563
-0.5647512712712712	-0.7918736400956383
-0.5619487587587587	-0.790509731536452
-0.5591462462462462	-0.7891516994507157
-0.5563437337337337	-0.7877720036521547
-0.5535412212212212	-0.7863465605283904
-0.5507387087087087	-0.784858874197325
-0.5479361961961962	-0.7833019551896212
-0.5451336836836836	-0.7816779159254066
-0.5423311711711711	-0.7799958240786352
-0.5395286586586586	-0.7782687965993215
-0.5367261461461461	-0.776511322950422
-0.5339236336336336	-0.7747374636139293
-0.5311211211211211	-0.7729600518803796
-0.5283186086086086	-0.7711905575573709
-0.5255160960960961	-0.769439036625122
-0.5227135835835836	-0.767713668374653
-0.519911071071071	-0.766019714434254
-0.5171085585585585	-0.7643581598608198
-0.514306046046046	-0.7627246165516538
-0.5115035335335335	-0.7611091314463246
-0.508701021021021	-0.7594973033302992
-0.5058985085085085	-0.757872657015334
-0.503095995995996	-0.7562197311668186
-0.5002934834834833	-0.7545270080869404
-0.49749097097097084	-0.7527887940432475
-0.4946884584584583	-0.7510054732586147
-0.4918859459459458	-0.7491821020440403
-0.4890834334334333	-0.7473258828406995
-0.4862809209209208	-0.7454434440966122
-0.4834784084084083	-0.743538899793208
-0.48067589589589577	-0.7416133469635681
-0.47787338338338325	-0.7396658942374985
-0.47507087087087074	-0.7376957108305324
-0.47226835835835823	-0.7357041738931314
-0.4694658458458457	-0.7336961342732308
-0.4666633333333332	-0.7316796460597579
-0.4638608208208207	-0.729664097483037
-0.4610583083083082	-0.7276573191859019
-0.4582557957957957	-0.7256626873405483
-0.45545328328328316	-0.7236773096216973
-0.45265077077077065	-0.721692044109242
-0.44984825825825814	-0.7196934703800131
-0.4470457457457456	-0.7176672363946164
-0.4442432332332331	-0.71560170113923
-0.4414407207207206	-0.7134906713121731
-0.4386382082082081	-0.7113343417442385
-0.4358356956956956	-0.7091381849042172
-0.43303318318318307	-0.7069102644831327
-0.43023067067067056	-0.7046580040936732
-0.42742815815815804	-0.7023856187053996
-0.42462564564564553	-0.7000931465027103
-0.421823133133133	-0.6977774003727011
-0.4190206206206205	-0.6954344193569421
-0.416218108108108	-0.6930624159667128
-0.4134155955955955	-0.6906640052294368
-0.410613083083083	-0.6882467487450835
-0.40781057057057046	-0.6858216659911223
-0.40500805805805795	-0.6834001310217808
-0.40220554554554544	-0.6809902039299168
-0.39940303303303293	-0.6785937075654341
-0.3966005205205205	-0.6762051486895171
-0.3937980080080079	-0.6738129681108727
-0.3909954954954955	-0.6714028026679086
-0.3881929829829829	-0.6689617384011706
-0.3853904704704705	-0.6664821796414441
-0.38258795795795786	-0.6639640785931884
-0.37978544544544546	-0.6614148199423492
-0.37698293293293283	-0.658846838046792
-0.37418042042042043	-0.6562737834022074
-0.3713779079079078	-0.6537064943472105
-0.3685753953953954	-0.6511500263465195
-0.3657728828828828	-0.6486025637938602
-0.3629703703703704	-0.6460563583124168
-0.36016785785785776	-0.6435001578789927
-0.35736534534534536	-0.6409221560477172
-0.35456283283283274	-0.6383124420390172
-0.35176032032032034	-0.6356642613558863
-0.3489578078078077	-0.6329739511371808
-0.3461552952952953	-0.630239962886187
-0.3433527827827827	-0.6274617079372506
-0.3405502702702703	-0.6246389367218691
-0.33774775775775767	-0.6217720152008641
-0.33494524524524527	-0.6188629485475934
-0.33214273273273265	-0.6159165511106998
-0.32934022022022025	-0.6129409779473294
-0.3265377077077076	-0.609947014113302
-0.323735195195195	-0.6069460093357586
-0.3209326826826826	-0.6039469582421708
-0.31813017017017	-0.6009537063129546
-0.3153276576576576	-0.5979633912094783
-0.31252514514514496	-0.5949669163720661
-0.30972263263263256	-0.5919515784583458
-0.30692012012011993	-0.5889051635788528
-0.30411760760760753	-0.5858201920844106
-0.3013150950950949	-0.5826967894069086
-0.2985125825825825	-0.5795430080681905
-0.2957100700700699	-0.5763722412688315
-0.2929075575575575	-0.573198387773201
-0.29010504504504486	-0.5700302926630882
-0.28730253253253246	-0.5668673725979172
-0.28450002002001984	-0.5636980652230061
-0.28169750750750744	-0.5605018738966676
-0.2788949949949948	-0.5572545833791284
-0.2760924824824824	-0.5539351039601031
-0.2732899699699698	-0.5505317585637042
-0.2704874574574574	-0.5470459086042507
-0.26768494494494477	-0.5434916246821515
-0.26488243243243237	-0.5398913965024359
-0.26207991991991975	-0.5362692140407308
-0.25927740740740735	-0.5326432770033893
-0.2564748948948947	-0.5290207676763108
-0.2536723823823823	-0.5253964679565996
-0.2508698698698697	-0.5217557161090824
-0.2480673573573573	-0.5180807092628336
-0.24526484484484468	-0.5143579738588255
-0.24246233233233228	-0.5105843665902812
-0.23965981981981965	-0.5067694120108635
-0.23685730730730725	-0.5029330014963521
-0.23405479479479463	-0.4990990721349129
-0.23125228228228223	-0.49528731388127345
-0.2284497697697696	-0.4915057217248295
-0.2256472572572572	-0.4877466334981152
-0.22284474474474458	-0.4839878060339762
-0.22004223223223218	-0.48019842723128314
-0.21723971971971956	-0.4763482850441595
-0.21443720720720716	-0.4724171825773107
-0.21163469469469454	-0.46840149677660686
-0.20883218218218214	-0.4643156150567514
-0.2060296696696695	-0.4601875960185663
-0.2032271571571571	-0.4560502708790845
-0.2004246446446445	-0.4519305203924171
-0.1976221321321321	-0.44784012350287744
-0.19481961961961947	-0.4437711485915499
-0.19201710710710707	-0.43969746812045496
-0.18921459459459444	-0.4355820596704312
-0.18641208208208204	-0.43138792155563016
-0.18360956956956942	-0.427089266106746
-0.18080705705705702	-0.42267953138573044
-0.1780045445445444	-0.4181737123513404
-0.175202032032032	-0.4136042510029394
-0.17239951951951937	-0.4090116934148843
-0.16959700700700697	-0.40443290477762306
-0.16679449449449435	-0.3998903459474241
-0.16399198198198195	-0.3953855516341224
-0.16118946946946933	-0.3908986456499259
-0.15838695695695693	-0.386393905732682
-0.1555844444444443	-0.3818296202519996
-0.1527819319319319	-0.37716929680304323
-0.14997941941941928	-0.3723910217673758
-0.14717690690690688	-0.36749246607805314
-0.14437439439439426	-0.36249042560880373
-0.14157188188188186	-0.35741541448744724
-0.13876936936936923	-0.3523031900245177
-0.13596685685685683	-0.3471857879477115
-0.1331643443443442	-0.3420845264283481
-0.1303618318318318	-0.3370066037191559
-0.1275593193193192	-0.33194568830455273
-0.12475680680680679	-0.3268857000363682
-0.12195429429429416	-0.3218061784267392
-0.11915178178178176	-0.3166874400870088
-0.11634926926926914	-0.3115141324876668
-0.11354675675675674	-0.30627658865334684
-0.11074424424424412	-0.3009702571908039
-0.10794173173173172	-0.2955941096883333
-0.1051392192192191	-0.29014911283719863
-0.10233670670670669	-0.2846375724906478
-0.09953419419419407	-0.27906356250226794
-0.09673168168168167	-0.2734340037851571
-0.09392916916916905	-0.2677595289224646
-0.09112665665665665	-0.262054233575152
-0.08832414414414402	-0.25633380014821217
-0.08552163163163162	-0.2506121405720453
-0.082719119119119	-0.2448973915700176
-0.0799166066066066	-0.23918853690609806
-0.07711409409409398	-0.23347393733898197
-0.07431158158158158	-0.22773258309831756
-0.07150906906906895	-0.2219380784767974
-0.06870655655655655	-0.21606448438840337
-0.06590404404404393	-0.21009248330932107
-0.06310153153153153	-0.20401412908191208
-0.06029901901901891	-0.19783479131081566
-0.057496506506506506	-0.1915717077407075
-0.054693993993993884	-0.18524956943966533
-0.05189148148148148	-0.17889445835293746
-0.04908896896896886	-0.17252794173850672
-0.04628645645645646	-0.16616304003911228
-0.04348394394394384	-0.15980314753768973
-0.040681431431431436	-0.153444004343879
-0.037878918918918814	-0.14707781590536517
-0.03507640640640641	-0.14069792521925584
-0.03227389389389379	-0.13430229612836747
-0.02947138138138139	-0.12789451709840804
-0.026668868868868767	-0.12148193707759797
-0.023866356356356366	-0.11507159720415022
-0.021063843843843744	-0.10866546638594925
-0.018261331331331343	-0.10225682948921722
-0.01545881881881872	-0.09582938121874104
-0.01265630630630632	-0.08935972530041555
-0.009853793793793697	-0.08282283645948552
-0.007051281281281296	-0.0761989870095367
-0.004248768768768674	-0.06948002955173353
-0.001446256256256273	-0.06267298519682306
0.0013562562562563496	-0.05579962167056058
0.00415876876876875	-0.04889190309906764
0.006961281281281373	-0.04198447948486142
0.009763793793793774	-0.03510634435631013
0.012566306306306396	-0.028274103352990937
0.015368818818818797	-0.02148884566166187
0.01817133133133142	-0.014737520841537306
0.02097384384384382	-0.0079983324192587
0.023776356356356443	-0.0012484085389694666
0.026578868868868843	0.005528695975853735
0.029381381381381466	0.012338037127228058
0.03218389389389387	0.019172389003804313
0.03498640640640649	0.02601560850308397
0.03778891891891911	0.032849033615339314
0.04059143143143151	0.03965867285040251
0.043393943943944135	0.04644065886256363
0.046196456456456536	0.05320299438013827
0.04899896896896916	0.059962844444586966
0.05180148148148156	0.06674013294960063
0.05460399399399418	0.07354949147696957
0.05740650650650658	0.08039325267703576
0.060209019019019205	0.08725795019188042
0.0630115315315316	0.09411573545162145
0.06581404404404423	0.10093057146379016
0.06861655655655663	0.10766750724383481
0.07141906906906925	0.11430227821959862
0.07422158158158165	0.12082827073264205
0.07702409409409428	0.12725861746205716
0.07982660660660668	0.133622640709761
0.0826291191191193	0.13995758358976101
0.0854316316316317	0.14629802453546198
0.08823414414414432	0.15266609766374967
0.09103665665665672	0.1590654078308415
0.09383916916916935	0.1654804050994486
0.09664168168168175	0.17188132020727703
0.09944419419419437	0.1782330808177917
0.10224670670670677	0.18450545128888107
0.10504921921921939	0.1906813269340588
0.10785173173173179	0.19676075204742122
0.11065424424424442	0.20275960458548326
0.11345675675675682	0.2087035571713864
0.11625926926926944	0.21461935798981693
0.11906178178178184	0.22052623433623586
0.12186429429429446	0.22643008655369834
0.12466680680680686	0.23232217810867156
0.12746931931931949	0.2381825643150261
0.13027183183183189	0.24398701178896495
0.1330743443443445	0.2497151111799314
0.1358768568568569	0.2553569911017486
0.13867936936936953	0.2609165670718828
0.14148188188188193	0.26641041066572735
0.14428439439439456	0.2718627167343466
0.14708690690690696	0.27729803577481316
0.14988941941941958	0.2827340623989657
0.15269193193193198	0.2881766607207106
0.1554944444444446	0.29361853244399105
0.158296956956957	0.2990417668407286
0.16109946946946962	0.30442333463469845
0.16390198198198203	0.3097417628402024
0.16670449449449465	0.3149829863816813
0.16950700700700705	0.3201437503736405
0.17230951951951967	0.32523177530316216
0.17511203203203207	0.330262905795427
0.1779145445445447	0.3352563213159668
0.1807170570570571	0.34022934581978304
0.18351956956956972	0.34519334964508086
0.18632208208208212	0.35015175280058847
0.18912459459459474	0.35510040729267056
0.19192710710710714	0.3600299082851456
0.19472961961961976	0.3649288833137759
0.19753213213213217	0.3697871632081221
0.2003346446446448	0.3745979487043558
0.2031371571571572	0.3793585404179972
0.2059396696696698	0.38406971993140193
0.2087421821821822	0.3887342798716922
0.21154469469469483	0.393355383018961
0.21434720720720724	0.39793535712827655
0.21714971971971986	0.40247526443364867
0.21995223223223226	0.4069752413424511
0.22275474474474488	0.41143531364118563
0.22555725725725728	0.4158562499148868
0.2283597697697699	0.42024005237526485
0.2311622822822823	0.4245898653806512
0.23396479479479493	0.42890932676160787
0.23676730730730733	0.43320160175540234
0.23956981981981995	0.4374684508280007
0.24237233233233235	0.4417096613580638
0.24517484484484497	0.44592303813423484
0.24797735735735738	0.45010495454430255
0.25077986986987	0.4542512846167383
0.2535823823823824	0.4583584242865024
0.256384894894895	0.46242409835311676
0.2591874074074074	0.4664477328201656
0.26198991991992004	0.47043031699533383
0.26479243243243245	0.47437383728353566
0.26759494494494507	0.4782804877718074
0.27039745745745747	0.4821519188453929
0.2731999699699701	0.48598876310553674
0.2760024824824825	0.4897905883218574
0.2788049949949951	0.4935562970203037
0.2816075075075075	0.4972848570711328
0.28441002002002014	0.5009761429271365
0.28721253253253254	0.504631621269748
0.29001504504504516	0.5082546427552499
0.29281755755755756	0.5118502009513961
0.2956200700700702	0.5154241692501024
0.2984225825825826	0.5189821889439115
0.3012250950950952	0.5225285099238924
0.3040276076076076	0.5260651352893722
0.30683012012012023	0.5295915649954396
0.30963263263263263	0.5331052731499999
0.31243514514514525	0.5366028251813375
0.31523765765765766	0.540081310853765
0.3180401701701703	0.5435396155358769
0.3208426826826827	0.5469790409830204
0.3236451951951953	0.5504029453909983
0.3264477077077077	0.5538153725645684
0.3292502202202203	0.557218998868969
0.3320527327327327	0.5606130271355187
0.33485524524524535	0.5639917841571433
0.33765775775775775	0.5673446619750604
0.34046027027027037	0.5706576876619203
0.34326278278278277	0.573916501277101
0.3460652952952954	0.5771100209514332
0.3488678078078078	0.5802337496311495
0.3516703203203204	0.5832916615695798
0.3544728328328328	0.5862959386886293
0.35727534534534544	0.5892644325534044
0.36007785785785784	0.5922164308197562
0.36288037037037046	0.59516788166817
0.36568288288288286	0.5981274738556033
0.3684853953953955	0.6010947773340305
0.3712879079079079	0.6040610538113371
0.3740904204204205	0.6070125210845232
0.3768929329329329	0.6099350615752482
0.37969544544544553	0.6128188711739581
0.38249795795795793	0.6156615294156624
0.38530047047047056	0.6184684625957464
0.38810298298298296	0.6212506230833843
0.3909054954954956	0.6240201464746713
0.393708008008008	0.6267854578481018
0.3965105205205206	0.6295475296500405
0.3993130330330332	0.6322986518347458
0.4021155455455456	0.6350242584117951
0.40491805805805825	0.6377073282467007
0.40772057057057065	0.6403339865025088
0.4105230830830833	0.6428984841936387
0.4133255955955957	0.6454058900293624
0.4161281081081083	0.6478715494002547
0.4189306206206207	0.6503174135618986
0.4217331331331333	0.6527663649541231
0.4245356456456457	0.6552363137881005
0.42733815815815834	0.6577358941945579
0.43014067067067074	0.6602630282343223
0.43294318318318337	0.6628066489180999
0.43574569569569577	0.6653508206706492
0.4385482082082084	0.6678797345957556
0.4413507207207208	0.670381848827784
0.4441532332332334	0.6728518546651121
0.4469557457457458	0.6752900182855455
0.44975825825825844	0.6776994514149379
0.45256077077077084	0.6800826301664129
0.45536328328328346	0.682438725460892
0.45816579579579586	0.6847629407610383
0.4609683083083085	0.6870482122667052
0.4637708208208209	0.6892886326057273
0.4665733333333335	0.6914831945592865
0.4693758458458459	0.6936382206645515
0.47217835835835853	0.6957672563122137
0.47498087087087093	0.697888124943979
0.47778338338338355	0.7000179417178785
0.48058589589589595	0.7021677434541851
0.4833884084084086	0.7043386765201586
0.486190920920921	0.7065212519189696
0.4889934334334336	0.7086981521771927
0.491795945945946	0.710849808753802
0.4945984584584586	0.7129609187819138
0.497400970970971	0.7150256343878254
0.5002034834834836	0.7170495267492549
0.503005995995996	0.7190475037612845
0.5058085085085087	0.7210382847752346
0.5086110210210211	0.7230373060663533
0.5114135335335337	0.7250505790680599
0.5142160460460461	0.7270717886395217
0.5170185585585587	0.7290838480634008
0.5198210710710711	0.7310645717441789
0.5226235835835837	0.7329946245395844
0.5254260960960961	0.7348649985495064
0.5282286086086088	0.7366813020861177
0.5310311211211212	0.7384631463604978
0.5338336336336338	0.7402385652369841
0.5366361461461462	0.7420351434872068
0.5394386586586588	0.7438707503724119
0.5422411711711712	0.7457470327225791
0.5450436836836838	0.7476479947667005
0.5478461961961962	0.7495443366225523
0.5506487087087089	0.7514022909495541
0.5534512212212213	0.753194148500379
0.5562537337337339	0.7549070397025954
0.5590562462462463	0.7565470721983685
0.5618587587587589	0.7581374485157263
0.5646612712712713	0.7597111937932384
0.5674637837837839	0.7613009281828275
0.5702662962962963	0.7629291019075592
0.573068808808809	0.764601930767515
0.5758713213213213	0.7663089833138852
0.578673833833834	0.7680284176993399
0.5814763463463464	0.7697359187136167
0.584278858858859	0.7714141167763505
0.5870813713713714	0.7730591209982164
0.589883883883884	0.7746818218181096
0.5926863963963964	0.7763034629029872
0.595488908908909	0.777947009511313
0.5982914214214214	0.7796273489961204
0.6010939339339341	0.7813438241745232
0.6038964464464465	0.7830778567272741
0.6066989589589589	0.7847967163180106
0.6095014714714717	0.7864624112062677
0.6123039839839841	0.7880429258213756
0.6151064964964965	0.7895222033459253
0.6179090090090089	0.7909056432420798
0.6207115215215218	0.7922193229727834
0.6235140340340342	0.7935031693970709
0.6263165465465466	0.7948002210682581
0.629119059059059	0.7961453066913394
0.6319215715715718	0.7975565451328843
0.6347240840840842	0.7990320554337584
0.6375265965965966	0.8005525245480644
0.640329109109109	0.8020884182746136
0.6431316216216219	0.8036092563223535
0.6459341341341343	0.8050919308361772
0.6487366466466467	0.8065256229122331
0.651539159159159	0.8079122083002097
0.6543416716716719	0.8092626405353855
0.6571441841841843	0.8105910950389412
0.6599466966966967	0.8119092263773284
0.6627492092092091	0.8132225868538909
0.665551721721722	0.8145302479104513
0.6683542342342343	0.815827365976564
0.6711567467467467	0.8171093320438921
0.6739592592592591	0.8183756305462035
0.676761771771772	0.819631762992181
0.6795642842842844	0.8208884384796313
0.6823667967967968	0.8221583475009291
0.6851693093093092	0.82345178403078
0.687971821821822	0.8247728105226999
0.6907743343343344	0.8261174266023268
0.6935768468468468	0.8274744159256788
0.6963793593593592	0.8288285234183635
0.6991818718718721	0.8301647536017862
0.7019843843843845	0.8314722046001484
0.7047868968968969	0.8327460930508781
0.7075894094094093	0.8339873749169822
0.7103919219219221	0.8352003252849824
0.7131944344344345	0.8363892307342534
0.7159969469469469	0.8375556648034144
0.7187994594594593	0.8386975410044419
0.7216019719719722	0.8398103802810124
0.7244044844844846	0.840890289409469
0.727206996996997	0.8419373942952744
0.7300095095095094	0.8429582078675846
0.7328120220220222	0.8439657508347527
0.7356145345345346	0.8449770681963855
0.738417047047047	0.8460087893191075
0.7412195595595594	0.8470721837395718
0.7440220720720723	0.8481694559885377
0.7468245845845847	0.8492926749056164
0.7496270970970971	0.8504258571240817
0.7524296096096099	0.8515496301675582
0.7552321221221223	0.8526469835499846
0.7580346346346347	0.8537082128601087
0.7608371471471471	0.8547334247904272
0.76363965965966	0.8557318118547248
0.7664421721721724	0.8567180250221107
0.7692446846846848	0.8577069692809769
0.7720471971971972	0.8587088636668866
0.77484970970971	0.8597262602971969
0.7776522222222224	0.8607539645239821
0.7804547347347348	0.8617817187116487
0.7832572472472472	0.8627985021996118
0.7860597597597601	0.8637967300622056
0.7888622722722725	0.8647747116315386
0.7916647847847849	0.8657364261470505
0.7944672972972973	0.8666887289930273
0.7972698098098101	0.8676371251327568
0.8000723223223225	0.8685818526973486
0.8028748348348349	0.869515974721087
0.8056773473473473	0.8704264825256662
0.8084798598598602	0.8712983101657954
0.8112823723723726	0.8721200395000728
0.814084884884885	0.8728893474409016
0.8168873973973974	0.8736161861325588
0.8196899099099102	0.8743223366558934
0.8224924224224226	0.8750371309797447
0.825294934934935	0.8757904092149285
0.8280974474474474	0.8766047373502286
0.8308999599599602	0.8774892252092921
0.8337024724724726	0.8784368423763296
0.836504984984985	0.8794260727332781
0.8393074974974974	0.8804264223671201
0.8421100100100103	0.8814061333503677
0.8449125225225227	0.882339829569187
0.8477150350350351	0.8832139195650142
0.8505175475475475	0.8840283529093182
0.8533200600600603	0.8847945012758943
0.8561225725725727	0.8855301223304111
0.8589250850850851	0.8862531851716402
0.8617275975975975	0.8869765477796904
0.8645301101101104	0.8877050466692191
0.8673326226226228	0.8884356634778752
0.8701351351351352	0.8891603899460216
0.8729376476476476	0.8898705676678578
0.8757401601601604	0.8905610917064894
0.8785426726726728	0.8912330314326478
0.8813451851851852	0.8918938461559829
0.8841476976976976	0.8925552231028279
0.8869502102102105	0.8932293509060236
0.8897527227227229	0.8939249152133676
0.8925552352352353	0.8946441354739383
0.8953577477477477	0.8953817750478583
0.8981602602602605	0.8961264025354958
0.9009627727727729	0.8968634829971753
0.9037652852852853	0.8975793497395284
0.9065677977977977	0.8982648943223139
0.9093703103103106	0.8989179497301428
0.912172822822823	0.899543758311679
0.9149753353353354	0.9001534692032034
0.9177778478478478	0.9007611356004297
0.9205803603603606	0.9013800445331804
0.923382872872873	0.9020193353277876
0.9261853853853854	0.9026817421921716
0.9289878978978978	0.9033629844607824
0.9317904104104107	0.9040529134191522
0.9345929229229231	0.9047381055656432
0.9373954354354355	0.9054052565948929
0.9401979479479479	0.906044543537075
0.9430004604604607	0.9066521207184939
0.9458029729729731	0.9072311027202323
0.9486054854854855	0.9077907339732405
0.9514079979979979	0.9083438848289542
0.9542105105105108	0.9089034531250384
0.9570130230230232	0.9094785789239728
0.9598155355355356	0.9100716989469388
0.962618048048048	0.9106773176904028
0.9654205605605608	0.911282962951959
0.9682230730730732	0.9118722113649751
0.9710255855855856	0.9124290665302286
0.973828098098098	0.9129425273970025
0.9766306106106108	0.9134100491981236
0.9794331231231233	0.9138388437677194
0.9822356356356357	0.9142445461040198
0.985038148148148	0.9146475326328996
0.9878406606606609	0.9150678857159715
0.9906431731731733	0.9155204299467489
0.9934456856856857	0.9160112670228014
0.9962481981981981	0.9165367898264279
0.9990507107107109	0.917085393662534
1.0018532232232233	0.9176412660786397
1.0046557357357357	0.9181890024521013
1.0074582482482481	0.9187175775567972
1.010260760760761	0.919222479839596
1.0130632732732734	0.9197054909684256
1.0158657857857858	0.9201724319543535
1.0186682982982982	0.9206299007731753
1.021470810810811	0.9210823412321358
1.0242733233233234	0.9215305930680584
1.0270758358358358	0.921972447281377
1.0298783483483482	0.9224049008818995
1.032680860860861	0.9228270862725645
1.0354833733733735	0.9232425241725202
1.0382858858858859	0.9236595566824923
1.0410883983983983	0.9240895009301071
1.0438909109109111	0.924542980063445
1.0466934234234235	0.9250256918899675
1.049495935935936	0.9255352454066785
1.0522984484484483	0.9260604584384948
1.0551009609609612	0.9265837129537808
1.0579034734734736	0.927085870634075
1.060705985985986	0.9275522505766272
1.0635084984984984	0.9279776438136329
1.0663110110110112	0.9283685135424213
1.0691135235235236	0.9287413886246854
1.071916036036036	0.9291177324547264
1.0747185485485484	0.9295168248472059
1.0775210610610613	0.929948980113423
1.0803235735735737	0.9304114354903052
1.083126086086086	0.9308884390838403
1.0859285985985985	0.9313556930658184
1.0887311111111113	0.931787825414987
1.0915336236236237	0.9321664869983626
1.0943361361361361	0.9324863893000279
1.0971386486486485	0.9327572325658546
1.0999411611611614	0.9330008268042376
1.1027436736736738	0.9332443243057692
1.1055461861861862	0.9335118053991984
1.1083486986986986	0.9338170249906634
1.1111512112112114	0.9341597304160225
1.1139537237237238	0.9345267310025209
1.1167562362362362	0.9348972604550734
1.119558748748749	0.935250696495451
1.1223612612612615	0.9355739065290612
1.1251637737737739	0.9358656541282151
1.1279662862862863	0.936136569984523
1.130768798798799	0.9364047830485849
1.1335713113113115	0.9366888559010667
1.136373823823824	0.9370006204277403
1.1391763363363363	0.9373405254202989
1.1419788488488491	0.9376971820483881
1.1447813613613615	0.9380512601323596
1.147583873873874	0.9383823015433497
1.1503863863863864	0.9386759516795162
1.1531888988988992	0.9389289540380843
1.1559914114114116	0.9391500665556805
1.158793923923924	0.9393565499738121
1.1615964364364364	0.9395675081111758
1.1643989489489492	0.9397965336716085
1.1672014614614616	0.9400463983403905
1.170003973973974	0.9403078092295802
1.1728064864864864	0.9405627853499674
1.1756089989989993	0.9407915136084497
1.1784115115115117	0.9409802374018013
1.181214024024024	0.9411272920648084
1.1840165365365365	0.9412450016811769
1.1868190490490493	0.9413565894369227
1.1896215615615617	0.9414890234770985
1.1924240740740741	0.9416641923944458
1.1952265865865865	0.9418914499667945
1.1980290990990994	0.9421641492432649
1.2008316116116118	0.942461440613572
1.2036341241241242	0.9427548053357693
1.2064366366366366	0.943017166679956
1.2092391491491494	0.9432315359403018
1.2120416616616618	0.9433963174684834
1.2148441741741742	0.9435255519101255
1.2176466866866866	0.9436441098903201
1.2204491991991995	0.9437795506932383
1.2232517117117119	0.9439534416377948
1.2260542242242243	0.9441750302997615
1.2288567367367367	0.9444392619281136
1.2316592492492495	0.9447295770143523
1.234461761761762	0.9450242712880468
1.2372642742742743	0.9453040341333399
1.2400667867867867	0.945557995326139
1.2428692992992996	0.9457862740585139
1.245671811811812	0.9459983678900681
1.2484743243243244	0.9462082376448886
1.2512768368368368	0.9464280863651486
1.2540793493493496	0.9466631994973509
1.256881861861862	0.9469097063385401
1.2596843743743744	0.9471559585661806
1.2624868868868868	0.9473868521219915
1.2652893993993997	0.947589355316536
1.268091911911912	0.9477571298509029
1.2708944244244245	0.9478925561864053
1.2736969369369369	0.9480055124055768
1.2764994494494497	0.9481094959060822
1.279301961961962	0.9482166471395456
1.2821044744744745	0.948333578629831
1.284906986986987	0.9484595234263505
1.2877094994994998	0.9485873697848266
1.2905120120120122	0.9487070257818544
1.2933145245245246	0.9488096969047827
1.296117037037037	0.9488913847360516
1.2989195495495498	0.9489543113859703
1.3017220620620622	0.9490058621320463
1.3045245745745746	0.9490556478559633
1.307327087087087	0.949112009583729
1.3101295995995998	0.9491794345864304
1.3129321121121122	0.9492578804373895
1.3157346246246246	0.9493441200355276
1.318537137137137	0.9494343077429688
1.32133964964965	0.9495264202388923
1.3241421621621623	0.9496212914407299
1.3269446746746747	0.9497216279447179
1.329747187187187	0.9498293875369836
1.3325496996997	0.9499427980437071
1.3353522122122123	0.9500546722530643
1.3381547247247247	0.9501533139456586
1.3409572372372371	0.9502262873374727
1.34375974974975	0.9502660068181653
1.3465622622622624	0.9502750297010092
1.3493647747747748	0.9502685960485493
1.3521672872872872	0.9502726059753739
1.3549697997998	0.9503167356907515
1.3577723123123124	0.9504242881247092
1.3605748248248248	0.9506019618959171
1.3633773373373372	0.9508333484011378
1.36617984984985	0.9510792636629799
1.3689823623623625	0.9512860762601285
1.3717848748748749	0.9514005579251965
1.3745873873873873	0.9513873190284675
1.3773898998999001	0.9512434813894445
1.3801924124124125	0.951005481688308
1.382994924924925	0.9507448660402121
1.3857974374374373	0.950553120491776
1.3885999499499502	0.9505190264557184
1.3914024624624626	0.9507046206866375
1.394204974974975	0.9511266966182279
1.3970074874874874	0.9517494994250391
1.39981	0.9524912440348625
1.39991	0.953408222041495
1.3971102828053281	0.9528096357544997
1.3943105656106556	0.9524375251728983
1.3915108484159835	0.9523086955820645
1.3887111312213114	0.9523854497826679
1.3859114140266393	0.952590113546411
1.3831116968319672	0.952829440320421
1.3803119796372951	0.9530212977802819
1.377512262442623	0.9531157476247678
1.374712545247951	0.9531047059039863
1.3719128280532784	0.9530181749533808
1.3691131108586063	0.9529092701942528
1.3663133936639342	0.9528335803114523
1.3635136764692621	0.9528297806571704
1.36071395927459	0.9529075227016697
1.357914242079918	0.9530458564133703
1.3551145248852459	0.9532018090782222
1.3523148076905733	0.9533254801383975
1.3495150904959012	0.9533761681831456
1.3467153733012291	0.9533341457656439
1.343915656106557	0.9532045838067251
1.341115938911885	0.953013050490449
1.3383162217172129	0.9527949112220848
1.3355165045225408	0.9525828459034749
1.3327167873278687	0.9523969917625748
1.3299170701331962	0.9522409150577926
1.327117352938524	0.9521042705489872
1.324317635743852	0.9519705151372198
1.3215179185491799	0.9518262976362017
1.3187182013545078	0.9516687346390128
1.3159184841598357	0.9515077830149947
1.3131187669651636	0.9513629028803838
1.310319049770491	0.9512554068199413
1.307519332575819	0.9511995008362686
1.304719615381147	0.9511954750230404
1.3019198981864748	0.9512276714427854
1.2991201809918027	0.95126808479069
1.2963204637971306	0.9512844069799087
1.2935207466024585	0.9512497533661779
1.2907210294077864	0.951150754477439
1.287921312213114	0.9509913268132035
1.2851215950184418	0.9507909848731427
1.2823218778237697	0.9505784424786086
1.2795221606290976	0.9503827974088561
1.2767224434344255	0.9502252731337806
1.2739227262397534	0.9501141116271108
1.2711230090450814	0.9500439652543095
1.2683232918504093	0.9499995151437437
1.2655235746557367	0.9499616454455806
1.2627238574610646	0.9499138081979278
1.2599241402663925	0.9498464176933503
1.2571244230717205	0.9497580709207085
1.2543247058770484	0.9496536886818527
1.2515249886823763	0.9495407985273213
1.2487252714877042	0.9494257232169252
1.2459255542930316	0.9493112350110315
1.2431258370983596	0.9491964243755651
1.2403261199036875	0.949078480989347
1.2375264027090154	0.9489552414463218
1.2347266855143433	0.9488270651902023
1.2319269683196712	0.9486969646856204
1.229127251124999	0.9485687700645571
1.226327533930327	0.9484440825879175
1.2235278167356545	0.9483194444960991
1.2207280995409824	0.9481852245434068
1.2179283823463103	0.9480271312624984
1.2151286651516382	0.9478302325212448
1.212328947956966	0.9475842831822352
1.209529230762294	0.9472884795445979
1.206729513567622	0.9469537681702102
1.2039297963729494	0.9466015760163966
1.2011300791782773	0.946259053683725
1.1983303619836052	0.9459521918625104
1.1955306447889331	0.9456990067541726
1.192730927594261	0.9455050636919167
1.189931210399589	0.9453628645271908
1.1871314932049168	0.9452553109868194
1.1843317760102448	0.945162037371766
1.1815320588155722	0.9450663948039675
1.1787323416209001	0.944960639015315
1.175932624426228	0.9448475182252314
1.173132907231556	0.9447377531893212
1.1703331900368839	0.9446443850752273
1.1675334728422118	0.9445761033103106
1.1647337556475397	0.9445320423220359
1.1619340384528671	0.9445000140104687
1.159134321258195	0.9444589079343644
1.156334604063523	0.944384488136073
1.1535348868688509	0.944256586343506
1.1507351696741788	0.9440651789866161
1.1479354524795067	0.9438132236502965
1.1451357352848346	0.9435152776015026
1.1423360180901625	0.94319241234852
1.13953630089549	0.9428652374729747
1.1367365837008179	0.9425474903964172
1.1339368665061458	0.9422424117587409
1.1311371493114737	0.9419431023101212
1.1283374321168016	0.9416366215684402
1.1255377149221295	0.9413102590842242
1.1227379977274574	0.940957659098995
1.1199382805327853	0.9405825672938541
1.1171385633381128	0.9401988486644919
1.1143388461434407	0.9398267701470877
1.1115391289487686	0.9394868627650959
1.1087394117540965	0.9391935069647125
1.1059396945594244	0.9389504395267307
1.1031399773647523	0.9387496627756677
1.1003402601700802	0.9385740243001444
1.0975405429754077	0.9384024737922878
1.0947408257807356	0.9382161411677148
1.0919411085860635	0.9380032056621437
1.0891413913913914	0.9377610693417489
1.0863416741967193	0.9374953803352835
1.0835419570020473	0.9372165744189438
1.0807422398073752	0.9369354069865636
1.077942522612703	0.9366591571209519
1.0751428054180305	0.9363897612971586
1.0723430882233584	0.9361242753013804
1.0695433710286864	0.9358571231228261
1.0667436538340143	0.9355829391445595
1.0639439366393422	0.9352986858086842
1.06114421944467	0.9350041573314641
1.058344502249998	0.9347007649923624
1.0555447850553255	0.9343893065504473
1.0527450678606534	0.934067913043833
1.0499453506659813	0.9337313329242813
1.0471456334713092	0.933372161870273
1.044345916276637	0.9329837745519525
1.041546199081965	0.9325639074654725
1.038746481887293	0.9321174172161835
1.0359467646926208	0.9316568919305719
1.0331470474979483	0.9312004977959494
1.0303473303032762	0.9307674526586589
1.027547613108604	0.9303724591089945
1.024747895913932	0.9300209363207568
1.02194817871926	0.9297067491031498
1.0191484615245878	0.9294133658097565
1.0163487443299157	0.9291182395178107
1.0135490271352436	0.9287990992828505
1.010749309940571	0.9284401598038009
1.007949592745899	0.928036260352632
1.005149875551227	0.9275936368732073
1.0023501583565548	0.9271271753908589
0.9995504411618827	0.9266551867343267
0.9967507239672107	0.9261935596469704
0.9939510067725386	0.9257513034061633
0.991151289577866	0.92532893256695
0.9883515723831939	0.924920082409932
0.9855518551885218	0.9245155620966665
0.9827521379938498	0.9241081811970799
0.9799524207991777	0.9236964365257239
0.9771527036045056	0.9232856045070974
0.9743529864098335	0.9228857768640564
0.9715532692151614	0.9225075388375911
0.9687535520204889	0.9221568950685806
0.9659538348258168	0.9218313695690818
0.9631541176311447	0.9215188271082064
0.9603544004364726	0.9211996211580754
0.9575546832418005	0.9208515065508025
0.9547549660471284	0.9204557784708547
0.9519552488524563	0.9200026559090453
0.9491555316577838	0.9194941660998708
0.9463558144631117	0.9189436128973312
0.9435560972684396	0.9183718290507499
0.9407563800737675	0.9178014298874134
0.9379566628790954	0.9172508623490119
0.9351569456844233	0.9167300044260681
0.9323572284897512	0.9162384635795172
0.9295575112950791	0.9157667911141845
0.9267577941004066	0.915299913143135
0.9239580769057345	0.9148214887396533
0.9211583597110624	0.914317813207412
0.9183586425163903	0.9137802672295934
0.9155589253217182	0.9132059776941044
0.9127592081270461	0.9125970233363712
0.909959490932374	0.9119589345465
0.907159773737702	0.9112992714709971
0.9043600565430294	0.9106267542599276
0.9015603393483573	0.9099509420755967
0.8987606221536852	0.9092820519033629
0.8959609049590131	0.9086303698390206
0.8931611877643411	0.9080049052942125
0.890361470569669	0.9074113851054748
0.8875617533749969	0.9068501725408282
0.8847620361803243	0.9063149861665101
0.8819623189856522	0.9057932175178506
0.8791626017909802	0.905268185410631
0.8763628845963081	0.9047229665188107
0.873563167401636	0.9041447712119566
0.8707634502069639	0.9035284706557353
0.8679637330122918	0.9028780077355827
0.8651640158176197	0.9022050433817532
0.8623642986229472	0.9015251108884401
0.8595645814282751	0.9008524509740579
0.856764864233603	0.9001952405920399
0.8539651470389309	0.8995528826952182
0.8511654298442588	0.8989163717266269
0.8483657126495867	0.8982716949736511
0.8455659954549146	0.897605137789612
0.8427662782602421	0.8969086281670913
0.83996656106557	0.8961831670900696
0.8371668438708979	0.8954390063801261
0.8343671266762258	0.8946923616829201
0.8315674094815537	0.893959697464873
0.8287676922868816	0.8932515465363133
0.8259679750922095	0.8925680826671137
0.8231682578975374	0.8918981348509686
0.8203685407028649	0.8912221780094454
0.8175688235081928	0.8905184482188632
0.8147691063135207	0.8897701962622067
0.8119693891188486	0.8889716202409793
0.8091696719241765	0.8881303908664953
0.8063699547295045	0.88726579220145
0.8035702375348324	0.886402975157242
0.8007705203401598	0.8855651553976771
0.7979708031454877	0.8847663171194664
0.7951710859508156	0.8840068497258775
0.7923713687561436	0.8832735832610663
0.7895716515614715	0.882544224386439
0.7867719343667994	0.881794726044032
0.7839722171721273	0.8810071509480476
0.7811724999774552	0.8801754403731068
0.7783727827827827	0.879307219745562
0.7755730655881106	0.8784211082549817
0.7727733483934385	0.8775404911171922
0.7699736311987664	0.8766858546693659
0.7671739140040943	0.8758681997961348
0.7643741968094222	0.8750856179796487
0.7615744796147501	0.8743240076527569
0.758774762420078	0.8735615222838764
0.7559750452254055	0.872775152983919
0.7531753280307334	0.8719472486783706
0.7503756108360613	0.8710699391525388
0.7475758936413892	0.8701462541532126
0.7447761764467171	0.8691879043784909
0.741976459252045	0.8682107847236642
0.7391767420573729	0.8672299051314093
0.7363770248627004	0.8662554585022615
0.7335773076680283	0.8652911458355355
0.7307775904733562	0.8643349525607527
0.7279778732786841	0.8633816682800965
0.725178156084012	0.8624258936445255
0.72237843888934	0.8614642596039666
0.7195787216946679	0.860496062672403
0.7167790044999958	0.8595222748534619
0.7139792873053232	0.8585436031856937
0.7111795701106511	0.8575586658470371
0.708379852915979	0.8565632726515904
0.705580135721307	0.855551292566514
0.7027804185266349	0.8545168740534486
0.6999807013319628	0.8534571523139682
0.6971809841372907	0.8523742921481998
0.6943812669426181	0.8512758993642568
0.6915815497479461	0.8501734245336678
0.688781832553274	0.8490789553856746
0.6859821153586019	0.8480014481430038
0.6831823981639298	0.8469437243749889
0.6803826809692577	0.8459013407882707
0.6775829637745856	0.8448637954957476
0.6747832465799135	0.843817699862529
0.671983529385241	0.842750830235425
0.6691838121905689	0.8416556481054523
0.6663840949958968	0.840531066904358
0.6635843778012247	0.8393818832284585
0.6607846606065526	0.838216145634257
0.6579849434118805	0.8370414889952434
0.6551852262172084	0.8358618362064756
0.6523855090225363	0.8346757218670282
0.6495857918278638	0.8334768779083814
0.6467860746331917	0.8322568664826397
0.6439863574385196	0.8310087681348813
0.6411866402438475	0.8297305227225713
0.6383869230491754	0.8284266304930067
0.6355872058545033	0.8271075120936997
0.6327874886598313	0.825786681426582
0.6299877714651587	0.8244766885854291
0.6271880542704866	0.8231852450658881
0.6243883370758145	0.8219128822940741
0.6215886198811424	0.8206529404339287
0.6187889026864704	0.8193938426562204
0.6159891854917983	0.818122791729174
0.6131894682971262	0.816829532641893
0.6103897511024541	0.8155088376058586
0.6075900339077815	0.8141608809694276
0.6047903167131095	0.812789489100517
0.6019905995184374	0.8113990681657717
0.5991908823237653	0.8099915244654894
0.5963911651290932	0.8085645039517122
0.5935914479344209	0.8071117807899313
0.5907917307397488	0.8056257988299327
0.5879920135450767	0.8041015172405661
0.5851922963504046	0.8025401476102461
0.5823925791557323	0.8009513074702841
0.5795928619610602	0.7993525875237248
0.5767931447663881	0.7977663779019437
0.573993427571716	0.7962147288114978
0.5711937103770437	0.7947137098333816
0.5683939931823716	0.7932689421875563
0.5655942759876995	0.7918736400956383
0.5627945587930274	0.790509731536452
0.5599948415983551	0.7891516994507157
0.557195124403683	0.7877720036521547
0.5543954072090109	0.7863465605283904
0.5515956900143388	0.784858874197325
0.5487959728196665	0.7833019551896212
0.5459962556249944	0.7816779159254066
0.5431965384303223	0.7799958240786352
0.54039682123565	0.7782687965993215
0.5375971040409779	0.776511322950422
0.5347973868463058	0.7747374636139293
0.5319976696516338	0.7729600518803796
0.5291979524569614	0.7711905575573709
0.5263982352622893	0.769439036625122
0.5235985180676173	0.767713668374653
0.5207988008729452	0.766019714434254
0.5179990836782729	0.7643581598608198
0.5151993664836008	0.7627246165516538
0.5123996492889287	0.7611091314463246
0.5095999320942566	0.7594973033302992
0.5068002148995843	0.757872657015334
0.5040004977049122	0.7562197311668186
0.5012007805102401	0.7545270080869404
0.498401063315568	0.7527887940432475
0.4956013461208957	0.7510054732586147
0.4928016289262236	0.7491821020440403
0.4900019117315515	0.7473258828406995
0.4872021945368792	0.7454434440966122
0.4844024773422071	0.743538899793208
0.481602760147535	0.7416133469635681
0.4788030429528629	0.7396658942374985
0.4760033257581906	0.7376957108305324
0.4732036085635185	0.7357041738931314
0.4704038913688464	0.7336961342732308
0.4676041741741743	0.7316796460597579
0.464804456979502	0.729664097483037
0.4620047397848299	0.7276573191859019
0.45920502259015783	0.7256626873405483
0.45640530539548574	0.7236773096216973
0.4536055882008134	0.721692044109242
0.45080587100614133	0.7196934703800131
0.44800615381146924	0.7176672363946164
0.44520643661679693	0.71560170113923
0.44240671942212484	0.7134906713121731
0.43960700222745275	0.7113343417442385
0.43680728503278066	0.7091381849042172
0.43400756783810834	0.7069102644831327
0.43120785064343625	0.7046580040936732
0.42840813344876416	0.7023856187053996
0.42560841625409207	0.7000931465027103
0.42280869905941976	0.6977774003727011
0.42000898186474767	0.6954344193569421
0.4172092646700756	0.6930624159667128
0.4144095474754035	0.6906640052294368
0.41160983028073117	0.6882467487450835
0.4088101130860591	0.6858216659911223
0.406010395891387	0.6834001310217808
0.4032106786967149	0.6809902039299168
0.4004109615020426	0.6785937075654341
0.3976112443073705	0.6762051486895171
0.3948115271126984	0.6738129681108727
0.3920118099180261	0.6714028026679086
0.389212092723354	0.6689617384011706
0.3864123755286819	0.6664821796414441
0.3836126583340098	0.6639640785931884
0.3808129411393375	0.6614148199423492
0.3780132239446654	0.658846838046792
0.3752135067499933	0.6562737834022074
0.37241378955532123	0.6537064943472105
0.3696140723606489	0.6511500263465195
0.3668143551659768	0.6486025637938602
0.36401463797130473	0.6460563583124168
0.36121492077663264	0.6435001578789927
0.35841520358196033	0.6409221560477172
0.35561548638728824	0.6383124420390172
0.35281576919261615	0.6356642613558863
0.35001605199794406	0.6329739511371808
0.34721633480327174	0.630239962886187
0.34441661760859965	0.6274617079372506
0.34161690041392756	0.6246389367218691
0.33881718321925525	0.6217720152008641
0.33601746602458316	0.6188629485475934
0.33321774882991106	0.6159165511106998
0.330418031635239	0.6129409779473294
0.32761831444056666	0.609947014113302
0.32481859724589457	0.6069460093357586
0.3220188800512225	0.6039469582421708
0.3192191628565504	0.6009537063129546
0.3164194456618781	0.5979633912094783
0.313619728467206	0.5949669163720661
0.3108200112725339	0.5919515784583458
0.3080202940778618	0.5889051635788528
0.3052205768831895	0.5858201920844106
0.3024208596885174	0.5826967894069086
0.2996211424938453	0.5795430080681905
0.2968214252991732	0.5763722412688315
0.2940217081045009	0.573198387773201
0.2912219909098288	0.5700302926630882
0.2884222737151567	0.5668673725979172
0.2856225565204844	0.5636980652230061
0.2828228393258123	0.5605018738966676
0.2800231221311402	0.5572545833791284
0.27722340493646813	0.5539351039601031
0.2744236877417958	0.5505317585637042
0.2716239705471237	0.5470459086042507
0.26882425335245164	0.5434916246821515
0.26602453615777955	0.5398913965024359
0.26322481896310723	0.5362692140407308
0.26042510176843514	0.5326432770033893
0.25762538457376305	0.5290207676763108
0.25482566737909096	0.5253964679565996
0.25202595018441865	0.5217557161090824
0.24922623298974655	0.5180807092628336
0.24642651579507446	0.5143579738588255
0.24362679860040237	0.5105843665902812
0.24082708140573006	0.5067694120108635
0.23802736421105797	0.5029330014963521
0.23522764701638588	0.4990990721349129
0.23242792982171356	0.49528731388127345
0.22962821262704147	0.4915057217248295
0.22682849543236938	0.4877466334981152
0.2240287782376973	0.4839878060339762
0.22122906104302498	0.48019842723128314
0.21842934384835289	0.4763482850441595
0.2156296266536808	0.4724171825773107
0.2128299094590087	0.46840149677660686
0.2100301922643364	0.4643156150567514
0.2072304750696643	0.4601875960185663
0.2044307578749922	0.4560502708790845
0.20163104068032012	0.4519305203924171
0.1988313234856478	0.44784012350287744
0.1960316062909757	0.4437711485915499
0.19323188909630362	0.43969746812045496
0.19043217190163153	0.4355820596704312
0.18763245470695922	0.43138792155563016
0.18483273751228713	0.427089266106746
0.18203302031761504	0.42267953138573044
0.17923330312294272	0.4181737123513404
0.17643358592827063	0.4136042510029394
0.17363386873359854	0.4090116934148843
0.17083415153892645	0.40443290477762306
0.16803443434425414	0.3998903459474241
0.16523471714958204	0.3953855516341224
0.16243499995490995	0.3908986456499259
0.15963528276023786	0.386393905732682
0.15683556556556555	0.3818296202519996
0.15403584837089346	0.37716929680304323
0.15123613117622137	0.3723910217673758
0.14843641398154928	0.36749246607805314
0.14563669678687696	0.36249042560880373
0.14283697959220487	0.35741541448744724
0.14003726239753278	0.3523031900245177
0.13723754520286047	0.3471857879477115
0.13443782800818838	0.3420845264283481
0.13163811081351628	0.3370066037191559
0.1288383936188442	0.33194568830455273
0.12603867642417188	0.3268857000363682
0.12323895922949979	0.3218061784267392
0.1204392420348277	0.3166874400870088
0.11763952484015561	0.3115141324876668
0.1148398076454833	0.30627658865334684
0.1120400904508112	0.3009702571908039
0.10924037325613911	0.2955941096883333
0.10644065606146702	0.29014911283719863
0.10364093886679471	0.2846375724906478
0.10084122167212262	0.27906356250226794
0.09804150447745053	0.2734340037851571
0.09524178728277843	0.2677595289224646
0.09244207008810612	0.262054233575152
0.08964235289343403	0.25633380014821217
0.08684263569876194	0.2506121405720453
0.08404291850408963	0.2448973915700176
0.08124320130941753	0.23918853690609806
0.07844348411474544	0.23347393733898197
0.07564376692007335	0.22773258309831756
0.07284404972540104	0.2219380784767974
0.07004433253072895	0.21606448438840337
0.06724461533605686	0.21009248330932107
0.06444489814138477	0.20401412908191208
0.06164518094671245	0.19783479131081566
0.05884546375204036	0.1915717077407075
0.05604574655736827	0.18524956943966533
0.05324602936269618	0.17889445835293746
0.050446312168023866	0.17252794173850672
0.047646594973351775	0.16616304003911228
0.044846877778679684	0.15980314753768973
0.04204716058400759	0.153444004343879
0.03924744338933528	0.14707781590536517
0.03644772619466319	0.14069792521925584
0.0336480089999911	0.13430229612836747
0.030848291805318784	0.12789451709840804
0.028048574610646693	0.12148193707759797
0.0252488574159746	0.11507159720415022
0.02244914022130251	0.10866546638594925
0.019649423026630197	0.10225682948921722
0.016849705831958106	0.09582938121874104
0.014049988637286015	0.08935972530041555
0.011250271442613924	0.08282283645948552
0.00845055424794161	0.0761989870095367
0.00565083705326952	0.06948002955173353
0.0028511198585974284	0.06267298519682306
5.140266392533732e-05	0.05579962167056058
-0.002748314530746976	0.04889190309906764
-0.005548031725419067	0.04198447948486142
-0.008347748920091158	0.03510634435631013
-0.01114746611476325	0.028274103352990937
-0.013947183309435562	0.02148884566166187
-0.016746900504107654	0.014737520841537306
-0.019546617698779745	0.0079983324192587
-0.022346334893452058	0.0012484085389694666
-0.02514605208812415	-0.005528695975853735
-0.02794576928279624	-0.012338037127228058
-0.03074548647746833	-0.019172389003804313
-0.033545203672140644	-0.02601560850308397
-0.036344920866812735	-0.032849033615339314
-0.03914463806148483	-0.03965867285040251
-0.04194435525615692	-0.04644065886256363
-0.04474407245082923	-0.05320299438013827
-0.04754378964550132	-0.059962844444586966
-0.05034350684017341	-0.06674013294960063
-0.053143224034845504	-0.07354949147696957
-0.05594294122951782	-0.08039325267703576
-0.05874265842418991	-0.08725795019188042
-0.061542375618862	-0.09411573545162145
-0.06434209281353409	-0.10093057146379016
-0.0671418100082064	-0.10766750724383481
-0.0699415272028785	-0.11430227821959862
-0.07274124439755059	-0.12082827073264205
-0.0755409615922229	-0.12725861746205716
-0.07834067878689499	-0.133622640709761
-0.08114039598156708	-0.13995758358976101
-0.08394011317623917	-0.14629802453546198
-0.08673983037091149	-0.15266609766374967
-0.08953954756558358	-0.1590654078308415
-0.09233926476025567	-0.1654804050994486
-0.09513898195492776	-0.17188132020727703
-0.09793869914960007	-0.1782330808177917
-0.10073841634427216	-0.18450545128888107
-0.10353813353894425	-0.1906813269340588
-0.10633785073361635	-0.19676075204742122
-0.10913756792828866	-0.20275960458548326
-0.11193728512296075	-0.2087035571713864
-0.11473700231763284	-0.21461935798981693
-0.11753671951230515	-0.22052623433623586
-0.12033643670697725	-0.22643008655369834
-0.12313615390164934	-0.23232217810867156
-0.12593587109632143	-0.2381825643150261
-0.12873558829099374	-0.24398701178896495
-0.13153530548566583	-0.2497151111799314
-0.13433502268033792	-0.2553569911017486
-0.13713473987501001	-0.2609165670718828
-0.13993445706968233	-0.26641041066572735
-0.14273417426435442	-0.2718627167343466
-0.1455338914590265	-0.27729803577481316
-0.1483336086536986	-0.2827340623989657
-0.15113332584837091	-0.2881766607207106
-0.153933043043043	-0.29361853244399105
-0.1567327602377151	-0.2990417668407286
-0.1595324774323872	-0.30442333463469845
-0.1623321946270595	-0.3097417628402024
-0.1651319118217316	-0.3149829863816813
-0.16793162901640368	-0.3201437503736405
-0.170731346211076	-0.32523177530316216
-0.1735310634057481	-0.330262905795427
-0.17633078060042018	-0.3352563213159668
-0.17913049779509227	-0.34022934581978304
-0.18193021498976458	-0.34519334964508086
-0.18472993218443667	-0.35015175280058847
-0.18752964937910876	-0.35510040729267056
-0.19032936657378086	-0.3600299082851456
-0.19312908376845317	-0.3649288833137759
-0.19592880096312526	-0.3697871632081221
-0.19872851815779735	-0.3745979487043558
-0.20152823535246944	-0.3793585404179972
-0.20432795254714176	-0.38406971993140193
-0.20712766974181385	-0.3887342798716922
-0.20992738693648594	-0.393355383018961
-0.21272710413115803	-0.39793535712827655
-0.21552682132583034	-0.40247526443364867
-0.21832653852050243	-0.4069752413424511
-0.22112625571517452	-0.41143531364118563
-0.22392597290984684	-0.4158562499148868
-0.22672569010451893	-0.42024005237526485
-0.22952540729919102	-0.4245898653806512
-0.2323251244938631	-0.42890932676160787
-0.23512484168853542	-0.43320160175540234
-0.23792455888320752	-0.4374684508280007
-0.2407242760778796	-0.4417096613580638
-0.2435239932725517	-0.44592303813423484
-0.246323710467224	-0.45010495454430255
-0.2491234276618961	-0.4542512846167383
-0.2519231448565682	-0.4583584242865024
-0.2547228620512403	-0.46242409835311676
-0.2575225792459126	-0.4664477328201656
-0.2603222964405847	-0.47043031699533383
-0.2631220136352568	-0.47437383728353566
-0.26592173082992887	-0.4782804877718074
-0.2687214480246012	-0.4821519188453929
-0.2715211652192733	-0.48598876310553674
-0.27432088241394537	-0.4897905883218574
-0.2771205996086177	-0.4935562970203037
-0.27992031680328977	-0.4972848570711328
-0.28272003399796186	-0.5009761429271365
-0.28551975119263395	-0.504631621269748
-0.28831946838730627	-0.5082546427552499
-0.29111918558197836	-0.5118502009513961
-0.29391890277665045	-0.5154241692501024
-0.29671861997132254	-0.5189821889439115
-0.29951833716599485	-0.5225285099238924
-0.30231805436066694	-0.5260651352893722
-0.30511777155533903	-0.5295915649954396
-0.3079174887500111	-0.5331052731499999
-0.31071720594468344	-0.5366028251813375
-0.31351692313935553	-0.540081310853765
-0.3163166403340276	-0.5435396155358769
-0.3191163575286997	-0.5469790409830204
-0.321916074723372	-0.5504029453909983
-0.3247157919180441	-0.5538153725645684
-0.3275155091127162	-0.557218998868969
-0.3303152263073885	-0.5606130271355187
-0.3331149435020606	-0.5639917841571433
-0.3359146606967327	-0.5673446619750604
-0.3387143778914048	-0.5706576876619203
-0.3415140950860771	-0.573916501277101
-0.3443138122807492	-0.5771100209514332
-0.3471135294754213	-0.5802337496311495
-0.3499132466700934	-0.5832916615695798
-0.3527129638647657	-0.5862959386886293
-0.3555126810594378	-0.5892644325534044
-0.3583123982541099	-0.5922164308197562
-0.36111211544878197	-0.59516788166817
-0.3639118326434543	-0.5981274738556033
-0.36671154983812637	-0.6010947773340305
-0.36951126703279846	-0.6040610538113371
-0.37231098422747055	-0.6070125210845232
-0.37511070142214287	-0.6099350615752482
-0.37791041861681496	-0.6128188711739581
-0.38071013581148705	-0.6156615294156624
-0.38350985300615936	-0.6184684625957464
-0.38630957020083145	-0.6212506230833843
-0.38910928739550354	-0.6240201464746713
-0.39190900459017564	-0.6267854578481018
-0.39470872178484795	-0.6295475296500405
-0.39750843897952004	-0.6322986518347458
-0.40030815617419213	-0.6350242584117951
-0.40310787336886433	-0.6377073282467007
-0.4059075905635364	-0.6403339865025088
-0.4087073077582086	-0.6428984841936387
-0.4115070249528807	-0.6454058900293624
-0.4143067421475529	-0.6478715494002547
-0.417106459342225	-0.6503174135618986
-0.4199061765368972	-0.6527663649541231
-0.4227058937315693	-0.6552363137881005
-0.4255056109262415	-0.6577358941945579
-0.4283053281209137	-0.6602630282343223
-0.4311050453155858	-0.6628066489180999
-0.433904762510258	-0.6653508206706492
-0.4367044797049301	-0.6678797345957556
-0.4395041968996023	-0.670381848827784
-0.4423039140942744	-0.6728518546651121
-0.4451036312889466	-0.6752900182855455
-0.4479033484836187	-0.6776994514149379
-0.4507030656782909	-0.6800826301664129
-0.453502782872963	-0.682438725460892
-0.4563025000676352	-0.6847629407610383
-0.45910221726230727	-0.6870482122667052
-0.46190193445697947	-0.6892886326057273
-0.46470165165165156	-0.6914831945592865
-0.46750136884632376	-0.6936382206645515
-0.47030108604099585	-0.6957672563122137
-0.47310080323566805	-0.697888124943979
-0.47590052043034026	-0.7000179417178785
-0.47870023762501235	-0.7021677434541851
-0.48149995481968455	-0.7043386765201586
-0.48429967201435664	-0.7065212519189696
-0.48709938920902884	-0.7086981521771927
-0.48989910640370093	-0.710849808753802
-0.49269882359837314	-0.7129609187819138
-0.49549854079304523	-0.7150256343878254
-0.49829825798771743	-0.7170495267492549
-0.5010979751823895	-0.7190475037612845
-0.5038976923770617	-0.7210382847752346
-0.5066974095717338	-0.7230373060663533
-0.509497126766406	-0.7250505790680599
-0.5122968439610781	-0.7270717886395217
-0.5150965611557503	-0.7290838480634008
-0.5178962783504224	-0.7310645717441789
-0.5206959955450946	-0.7329946245395844
-0.5234957127397667	-0.7348649985495064
-0.5262954299344389	-0.7366813020861177
-0.5290951471291111	-0.7384631463604978
-0.5318948643237832	-0.7402385652369841
-0.5346945815184554	-0.7420351434872068
-0.5374942987131275	-0.7438707503724119
-0.5402940159077997	-0.7457470327225791
-0.5430937331024718	-0.7476479947667005
-0.545893450297144	-0.7495443366225523
-0.5486931674918161	-0.7514022909495541
-0.5514928846864883	-0.753194148500379
-0.5542926018811604	-0.7549070397025954
-0.5570923190758326	-0.7565470721983685
-0.5598920362705047	-0.7581374485157263
-0.5626917534651769	-0.7597111937932384
-0.565491470659849	-0.7613009281828275
-0.5682911878545212	-0.7629291019075592
-0.5710909050491932	-0.764601930767515
-0.5738906222438654	-0.7663089833138852
-0.5766903394385375	-0.7680284176993399
-0.5794900566332097	-0.7697359187136167
-0.5822897738278819	-0.7714141167763505
-0.585089491022554	-0.7730591209982164
-0.5878892082172262	-0.7746818218181096
-0.5906889254118983	-0.7763034629029872
-0.5934886426065705	-0.777947009511313
-0.5962883598012426	-0.7796273489961204
-0.5990880769959148	-0.7813438241745232
-0.6018877941905869	-0.7830778567272741
-0.6046875113852591	-0.7847967163180106
-0.6074872285799312	-0.7864624112062677
-0.6102869457746034	-0.7880429258213756
-0.6130866629692755	-0.7895222033459253
-0.6158863801639477	-0.7909056432420798
-0.6186860973586198	-0.7922193229727834
-0.621485814553292	-0.7935031693970709
-0.6242855317479641	-0.7948002210682581
-0.6270852489426363	-0.7961453066913394
-0.6298849661373085	-0.7975565451328843
-0.6326846833319806	-0.7990320554337584
-0.6354844005266528	-0.8005525245480644
-0.6382841177213249	-0.8020884182746136
-0.6410838349159971	-0.8036092563223535
-0.6438835521106692	-0.8050919308361772
-0.6466832693053414	-0.8065256229122331
-0.6494829865000135	-0.8079122083002097
-0.6522827036946857	-0.8092626405353855
-0.6550824208893578	-0.8105910950389412
-0.65788213808403	-0.8119092263773284
-0.660681855278702	-0.8132225868538909
-0.6634815724733742	-0.8145302479104513
-0.6662812896680463	-0.815827365976564
-0.6690810068627185	-0.8171093320438921
-0.6718807240573906	-0.8183756305462035
-0.6746804412520628	-0.819631762992181
-0.6774801584467349	-0.8208884384796313
-0.6802798756414071	-0.8221583475009291
-0.6830795928360793	-0.82345178403078
-0.6858793100307514	-0.8247728105226999
-0.6886790272254236	-0.8261174266023268
-0.6914787444200957	-0.8274744159256788
-0.6942784616147679	-0.8288285234183635
-0.69707817880944	-0.8301647536017862
-0.6998778960041122	-0.8314722046001484
-0.7026776131987843	-0.8327460930508781
-0.7054773303934565	-0.8339873749169822
-0.7082770475881286	-0.8352003252849824
-0.7110767647828008	-0.8363892307342534
-0.7138764819774729	-0.8375556648034144
-0.7166761991721451	-0.8386975410044419
-0.7194759163668172	-0.8398103802810124
-0.7222756335614894	-0.840890289409469
-0.7250753507561615	-0.8419373942952744
-0.7278750679508337	-0.8429582078675846
-0.7306747851455058	-0.8439657508347527
-0.733474502340178	-0.8449770681963855
-0.7362742195348502	-0.8460087893191075
-0.7390739367295223	-0.8470721837395718
-0.7418736539241945	-0.8481694559885377
-0.7446733711188666	-0.8492926749056164
-0.7474730883135388	-0.8504258571240817
-0.7502728055082108	-0.8515496301675582
-0.753072522702883	-0.8526469835499846
-0.7558722398975551	-0.8537082128601087
-0.7586719570922273	-0.8547334247904272
-0.7614716742868994	-0.8557318118547248
-0.7642713914815716	-0.8567180250221107
-0.7670711086762437	-0.8577069692809769
-0.7698708258709159	-0.8587088636668866
-0.772670543065588	-0.8597262602971969
-0.7754702602602602	-0.8607539645239821
-0.7782699774549323	-0.8617817187116487
-0.7810696946496045	-0.8627985021996118
-0.7838694118442767	-0.8637967300622056
-0.7866691290389488	-0.8647747116315386
-0.789468846233621	-0.8657364261470505
-0.7922685634282931	-0.8666887289930273
-0.7950682806229653	-0.8676371251327568
-0.7978679978176374	-0.8685818526973486
-0.8006677150123096	-0.869515974721087
-0.8034674322069817	-0.8704264825256662
-0.8062671494016539	-0.8712983101657954
-0.809066866596326	-0.8721200395000728
-0.8118665837909982	-0.8728893474409016
-0.8146663009856703	-0.8736161861325588
-0.8174660181803425	-0.8743223366558934
-0.8202657353750146	-0.8750371309797447
-0.8230654525696868	-0.8757904092149285
-0.8258651697643589	-0.8766047373502286
-0.8286648869590311	-0.8774892252092921
-0.8314646041537032	-0.8784368423763296
-0.8342643213483754	-0.8794260727332781
-0.8370640385430476	-0.8804264223671201
-0.8398637557377197	-0.8814061333503677
-0.8426634729323919	-0.882339829569187
-0.845463190127064	-0.8832139195650142
-0.8482629073217361	-0.8840283529093182
-0.8510626245164082	-0.8847945012758943
-0.8538623417110804	-0.8855301223304111
-0.8566620589057525	-0.8862531851716402
-0.8594617761004247	-0.8869765477796904
-0.8622614932950968	-0.8877050466692191
-0.865061210489769	-0.8884356634778752
-0.8678609276844411	-0.8891603899460216
-0.8706606448791133	-0.8898705676678578
-0.8734603620737854	-0.8905610917064894
-0.8762600792684576	-0.8912330314326478
-0.8790597964631297	-0.8918938461559829
-0.8818595136578019	-0.8925552231028279
-0.884659230852474	-0.8932293509060236
-0.8874589480471462	-0.8939249152133676
-0.8902586652418184	-0.8946441354739383
-0.8930583824364905	-0.8953817750478583
-0.8958580996311627	-0.8961264025354958
-0.8986578168258348	-0.8968634829971753
-0.9014575340205069	-0.8975793497395284
-0.9042572512151791	-0.8982648943223139
-0.9070569684098513	-0.8989179497301428
-0.9098566856045234	-0.899543758311679
-0.9126564027991956	-0.9001534692032034
-0.9154561199938678	-0.9007611356004297
-0.9182558371885399	-0.9013800445331804
-0.921055554383212	-0.9020193353277876
-0.9238552715778842	-0.9026817421921716
-0.9266549887725564	-0.9033629844607824
-0.9294547059672285	-0.9040529134191522
-0.9322544231619005	-0.9047381055656432
-0.9350541403565727	-0.9054052565948929
-0.937853857551245	-0.906044543537075
-0.940653574745917	-0.9066521207184939
-0.9434532919405891	-0.9072311027202323
-0.9462530091352613	-0.9077907339732405
-0.9490527263299335	-0.9083438848289542
-0.9518524435246056	-0.9089034531250384
-0.9546521607192777	-0.9094785789239728
-0.9574518779139499	-0.9100716989469388
-0.9602515951086221	-0.9106773176904028
-0.9630513123032942	-0.911282962951959
-0.9658510294979664	-0.9118722113649751
-0.9686507466926386	-0.9124290665302286
-0.9714504638873107	-0.9129425273970025
-0.9742501810819828	-0.9134100491981236
-0.977049898276655	-0.9138388437677194
-0.9798496154713272	-0.9142445461040198
-0.9826493326659993	-0.9146475326328996
-0.9854490498606714	-0.9150678857159715
-0.9882487670553436	-0.9155204299467489
-0.9910484842500158	-0.9160112670228014
-0.9938482014446879	-0.9165367898264279
-0.99664791863936	-0.917085393662534
-0.9994476358340322	-0.9176412660786397
-1.0022473530287044	-0.9181890024521013
-1.0050470702233765	-0.9187175775567972
-1.0078467874180486	-0.919222479839596
-1.0106465046127209	-0.9197054909684256
-1.013446221807393	-0.9201724319543535
-1.016245939002065	-0.9206299007731753
-1.0190456561967371	-0.9210823412321358
-1.0218453733914095	-0.9215305930680584
-1.0246450905860816	-0.921972447281377
-1.0274448077807536	-0.9224049008818995
-1.030244524975426	-0.9228270862725645
-1.033044242170098	-0.9232425241725202
-1.0358439593647701	-0.9236595566824923
-1.0386436765594422	-0.9240895009301071
-1.0414433937541143	-0.924542980063445
-1.0442431109487866	-0.9250256918899675
-1.0470428281434587	-0.9255352454066785
-1.0498425453381308	-0.9260604584384948
-1.0526422625328031	-0.9265837129537808
-1.0554419797274752	-0.927085870634075
-1.0582416969221473	-0.9275522505766272
-1.0610414141168194	-0.9279776438136329
-1.0638411313114915	-0.9283685135424213
-1.0666408485061638	-0.9287413886246854
-1.069440565700836	-0.9291177324547264
-1.0722402828955082	-0.9295168248472059
-1.0750400000901803	-0.929948980113423
-1.0778397172848524	-0.9304114354903052
-1.0806394344795245	-0.9308884390838403
-1.0834391516741966	-0.9313556930658184
-1.086238868868869	-0.931787825414987
-1.089038586063541	-0.9321664869983626
-1.091838303258213	-0.9324863893000279
-1.0946380204528854	-0.9327572325658546
-1.0974377376475575	-0.9330008268042376
-1.1002374548422296	-0.9332443243057692
-1.1030371720369017	-0.9335118053991984
-1.1058368892315737	-0.9338170249906634
-1.108636606426246	-0.9341597304160225
-1.1114363236209182	-0.9345267310025209
-1.1142360408155902	-0.9348972604550734
-1.1170357580102626	-0.935250696495451
-1.1198354752049346	-0.9355739065290612
-1.1226351923996067	-0.9358656541282151
-1.1254349095942788	-0.936136569984523
-1.1282346267889511	-0.9364047830485849
-1.1310343439836232	-0.9366888559010667
-1.1338340611782953	-0.9370006204277403
-1.1366337783729676	-0.9373405254202989
-1.1394334955676397	-0.9376971820483881
-1.1422332127623118	-0.9380512601323596
-1.145032929956984	-0.9383823015433497
-1.147832647151656	-0.9386759516795162
-1.1506323643463283	-0.9389289540380843
-1.1534320815410004	-0.9391500665556805
-1.1562317987356725	-0.9393565499738121
-1.1590315159303448	-0.9395675081111758
-1.161831233125017	-0.9397965336716085
-1.164630950319689	-0.9400463983403905
-1.167430667514361	-0.9403078092295802
-1.1702303847090334	-0.9405627853499674
-1.1730301019037055	-0.9407915136084497
-1.1758298190983776	-0.9409802374018013
-1.1786295362930497	-0.9411272920648084
-1.181429253487722	-0.9412450016811769
-1.184228970682394	-0.9413565894369227
-1.1870286878770662	-0.9414890234770985
-1.1898284050717383	-0.9416641923944458
-1.1926281222664106	-0.9418914499667945
-1.1954278394610827	-0.9421641492432649
-1.1982275566557548	-0.942461440613572
-1.201027273850427	-0.9427548053357693
-1.2038269910450992	-0.943017166679956
-1.2066267082397713	-0.9432315359403018
-1.2094264254344433	-0.9433963174684834
-1.2122261426291157	-0.9435255519101255
-1.2150258598237877	-0.9436441098903201
-1.2178255770184598	-0.9437795506932383
-1.220625294213132	-0.9439534416377948
-1.2234250114078042	-0.9441750302997615
-1.2262247286024763	-0.9444392619281136
-1.2290244457971484	-0.9447295770143523
-1.2318241629918205	-0.9450242712880468
-1.2346238801864928	-0.9453040341333399
-1.237423597381165	-0.945557995326139
-1.240223314575837	-0.9457862740585139
-1.2430230317705093	-0.9459983678900681
-1.2458227489651814	-0.9462082376448886
-1.2486224661598535	-0.9464280863651486
-1.2514221833545256	-0.9466631994973509
-1.2542219005491977	-0.9469097063385401
-1.25702161774387	-0.9471559585661806
-1.259821334938542	-0.9473868521219915
-1.2626210521332142	-0.947589355316536
-1.2654207693278865	-0.9477571298509029
-1.2682204865225586	-0.9478925561864053
-1.2710202037172307	-0.9480055124055768
-1.2738199209119028	-0.9481094959060822
-1.276619638106575	-0.9482166471395456
-1.2794193553012472	-0.948333578629831
-1.2822190724959193	-0.9484595234263505
-1.2850187896905914	-0.9485873697848266
-1.2878185068852637	-0.9487070257818544
-1.2906182240799358	-0.9488096969047827
-1.2934179412746079	-0.9488913847360516
-1.29621765846928	-0.9489543113859703
-1.2990173756639523	-0.9490058621320463
-1.3018170928586243	-0.9490556478559633
-1.3046168100532964	-0.949112009583729
-1.3074165272479688	-0.9491794345864304
-1.3102162444426408	-0.9492578804373895
-1.313015961637313	-0.9493441200355276
-1.315815678831985	-0.9494343077429688
-1.3186153960266573	-0.9495264202388923
-1.3214151132213294	-0.9496212914407299
-1.3242148304160015	-0.9497216279447179
-1.3270145476106736	-0.9498293875369836
-1.329814264805346	-0.9499427980437071
-1.332613982000018	-0.9500546722530643
-1.33541369919469	-0.9501533139456586
-1.3382134163893622	-0.9502262873374727
-1.3410131335840345	-0.9502660068181653
-1.3438128507787066	-0.9502750297010092
-1.3466125679733787	-0.9502685960485493
-1.349412285168051	-0.9502726059753739
-1.352212002362723	-0.9503167356907515
-1.3550117195573952	-0.9504242881247092
-1.3578114367520673	-0.9506019618959171
-1.3606111539467396	-0.9508333484011378
-1.3634108711414117	-0.9510792636629799
-1.3662105883360838	-0.9512860762601285
-1.3690103055307559	-0.9514005579251965
-1.3718100227254282	-0.9513873190284675
-1.3746097399201003	-0.9512434813894445
-1.3774094571147724	-0.951005481688308
-1.3802091743094445	-0.9507448660402121
[truncated: 6 more rows]
