# Supplementary material for: Isolation of a planar π-aromatic Bi5− ring in a cobalt-based inverse-sandwich-type complex
Source: Nat Chem. 2025 Jan 20;17(4):547–55. doi: 10.1038/s41557-024-01713-8 (PMC11964920; doi:10.1038/s41557-024-01713-8)
Supplement: Supplementary file 4 — Original magnetic data of compound 1 and origin file of Fig. 3. [file 41557_2024_1713_MOESM4_ESM.zip › sr_and_T_Symmetrized/2.csv]

comment	corrected Loops
temperature	0.03
sr	0.032
angle	0
trans	0
B	M
-1.3999	-0.9946235323730894
-1.3970974874874873	-0.993898233449382
-1.394294974974975	-0.9932744050616398
-1.3914924624624623	-0.9928229902950048
-1.3886899499499499	-0.9925709154162661
-1.3858874374374373	-0.9924989739099994
-1.3830849249249249	-0.992552139698003
-1.3802824124124122	-0.9926583744254751
-1.3774798998998998	-0.9927498158649006
-1.3746773873873872	-0.9927800482673825
-1.3718748748748748	-0.9927329429291384
-1.3690723623623622	-0.9926215809156522
-1.3662698498498498	-0.9924789686348329
-1.3634673373373372	-0.9923445781880291
-1.3606648248248248	-0.9922515115324011
-1.3578623123123121	-0.9922181987990828
-1.3550597997997997	-0.992246465234977
-1.3522572872872871	-0.9923253727405799
-1.3494547747747747	-0.9924383424874936
-1.346652262262262	-0.9925703081959899
-1.3438497497497497	-0.9927121820973526
-1.341047237237237	-0.9928614000007709
-1.3382447247247247	-0.9930190871606743
-1.335442212212212	-0.9931857379898172
-1.3326396996996996	-0.9933577353521511
-1.329837187187187	-0.9935264497723069
-1.3270346746746746	-0.9936803665195112
-1.324232162162162	-0.9938092671151825
-1.3214296496496496	-0.9939085448550209
-1.318627137137137	-0.9939816480001845
-1.3158246246246246	-0.994039439720471
-1.313022112112112	-0.994096594610878
-1.3102195995995995	-0.9941664513371891
-1.307417087087087	-0.9942564558670881
-1.3046145745745745	-0.9943661450231627
-1.301812062062062	-0.9944885906469312
-1.2990095495495495	-0.9946147578585731
-1.2962070370370369	-0.994738927457018
-1.2934045245245245	-0.9948627470214151
-1.2906020120120119	-0.9949958899440926
-1.2877994994994995	-0.9951526027582814
-1.2849969869869868	-0.9953451292768581
-1.2821944744744744	-0.9955764457665806
-1.2793919619619618	-0.9958353218444516
-1.2765894494494494	-0.9960961410991963
-1.2737869369369368	-0.9963243150043206
-1.2709844244244244	-0.9964860490781593
-1.2681819119119118	-0.9965594319551814
-1.2653793993993994	-0.9965430128698118
-1.2625768868868867	-0.996458578568308
-1.2597743743743743	-0.9963466227574966
-1.2569718618618617	-0.9962554453134629
-1.2541693493493493	-0.996227081636084
-1.2513668368368367	-0.9962845301932042
-1.2485643243243243	-0.9964245277726596
-1.2457618118118117	-0.9966184366808228
-1.2429592992992993	-0.9968211926825303
-1.2401567867867866	-0.9969855925559932
-1.2373542742742742	-0.9970773884106497
-1.2345517617617616	-0.9970863324842555
-1.2317492492492492	-0.9970296054097922
-1.2289467367367366	-0.9969465350640876
-1.2261442242242242	-0.9968863391201797
-1.2233417117117116	-0.9968928532315966
-1.2205391991991992	-0.9969911014363957
-1.2177366866866866	-0.9971798526120816
-1.2149341741741742	-0.997432263805934
-1.2121316616616615	-0.9977040590552101
-1.2093291491491491	-0.9979463365082346
-1.2065266366366365	-0.9981188097095568
-1.203724124124124	-0.9981994475240381
-1.2009216116116115	-0.998187946518095
-1.198119099099099	-0.9981026714946486
-1.1953165865865865	-0.9979728351357442
-1.192514074074074	-0.9978290284415962
-1.1897115615615614	-0.9976953578767556
-1.186909049049049	-0.9975854431697581
-1.1841065365365364	-0.9975028410412308
-1.181304024024024	-0.9974447626555791
-1.1785015115115114	-0.9974068799737278
-1.175698998998999	-0.9973869233321282
-1.1728964864864864	-0.9973856158335911
-1.170093973973974	-0.9974048635046573
-1.1672914614614613	-0.9974444288813742
-1.164488948948949	-0.9974990169400629
-1.1616864364364363	-0.997557518928186
-1.158883923923924	-0.997605184600014
-1.1560814114114113	-0.9976281461646879
-1.153278898898899	-0.9976185715343511
-1.1504763863863863	-0.9975782750628014
-1.1476738738738739	-0.9975190755530117
-1.1448713613613613	-0.9974594077477537
-1.1420688488488488	-0.997418194270459
-1.1392663363363362	-0.9974081676032633
-1.1364638238238238	-0.9974312000578731
-1.1336613113113112	-0.9974775652876023
-1.1308587987987986	-0.9975296214681432
-1.1280562862862862	-0.997568702531364
-1.1252537737737738	-0.9975826868601829
-1.1224512612612612	-0.9975713157348816
-1.1196487487487485	-0.9975470537610607
-1.1168462362362361	-0.9975308932759903
-1.1140437237237237	-0.9975444248522283
-1.111241211211211	-0.9976010044189669
-1.1084386986986985	-0.9976993503190632
-1.105636186186186	-0.9978221656881798
-1.1028336736736737	-0.9979406282554035
-1.100031161161161	-0.998023437775382
-1.0972286486486484	-0.9980473503394668
-1.094426136136136	-0.998005431078399
-1.0916236236236236	-0.9979099226314508
-1.088821111111111	-0.997788461246468
-1.0860185985985984	-0.9976747423080974
-1.083216086086086	-0.9975967919607194
-1.0804135735735736	-0.9975669802831595
-1.077611061061061	-0.9975774241792654
-1.0748085485485483	-0.9976026078914373
-1.072006036036036	-0.9976085162906775
-1.0692035235235235	-0.9975652243993562
-1.066401011011011	-0.997458564755218
-1.0635984984984983	-0.9972966987686719
-1.060795985985986	-0.9971091081582429
-1.0579934734734735	-0.9969381251676627
-1.0551909609609609	-0.9968257285573316
-1.0523884484484483	-0.9968000249584476
-1.0495859359359359	-0.9968660049192966
-1.0467834234234235	-0.9970037359875792
-1.0439809109109108	-0.997174621043663
-1.0411783983983982	-0.9973335912063068
-1.0383758858858858	-0.9974430828896841
-1.0355733733733734	-0.9974840724837728
-1.0327708608608608	-0.9974605057725261
-1.0299683483483482	-0.9973957821959363
-1.0271658358358358	-0.9973227160913393
-1.0243633233233234	-0.997270629853553
-1.0215608108108107	-0.9972541639050648
-1.0187582982982981	-0.9972677074182847
-1.0159557857857857	-0.9972873228879973
-1.0131532732732733	-0.997279387769928
-1.0103507607607607	-0.9972128438438591
-1.007548248248248	-0.9970707382459404
-1.0047457357357357	-0.9968570571740474
-1.0019432232232233	-0.9965965491854782
-0.9991407107107106	-0.9963276848032013
-0.9963381981981981	-0.9960912296263418
-0.9935356856856856	-0.9959183126420786
-0.9907331731731731	-0.9958218932736422
-0.9879306606606606	-0.9957942145444465
-0.9851281481481481	-0.9958106898523389
-0.9823256356356356	-0.9958384922069536
-0.9795231231231231	-0.9958466631435333
-0.9767206106106106	-0.9958143066454462
-0.973918098098098	-0.995734402170996
-0.9711155855855855	-0.9956125398214174
-0.968313073073073	-0.9954617591574668
-0.9655105605605605	-0.9952959647813665
-0.962708048048048	-0.9951246521081003
-0.9599055355355355	-0.9949508690887974
-0.957103023023023	-0.9947728339062871
-0.9543005105105105	-0.9945880474270654
-0.951497997997998	-0.9943977125173354
-0.9486954854854854	-0.9942091953746013
-0.9458929729729728	-0.9940351491290007
-0.9430904604604604	-0.993889397739724
-0.9402879479479478	-0.9937811453156051
-0.9374854354354354	-0.9937099318749647
-0.9346829229229228	-0.9936636382377366
-0.9318804104104104	-0.9936207680097359
-0.9290778978978977	-0.9935565991826314
-0.9262753853853853	-0.9934512272330513
-0.9234728728728727	-0.9932966334771189
-0.9206703603603603	-0.9931000793854441
-0.9178678478478477	-0.9928823296751377
-0.9150653353353353	-0.992671030960828
-0.9122628228228227	-0.992491359065556
-0.9094603103103103	-0.9923571327372476
-0.9066577977977976	-0.99226555286324
-0.9038552852852852	-0.992197545631178
-0.9010527727727726	-0.9921237636392584
-0.8982502602602602	-0.9920143067960976
-0.8954477477477477	-0.9918488769099488
-0.8926452352352352	-0.9916238667163404
-0.8898427227227227	-0.9913538961401138
-0.8870402102102102	-0.9910672008714676
-0.8842376976976977	-0.9907963918391568
-0.8814351851851852	-0.9905676998264632
-0.8786326726726726	-0.9903923404823352
-0.8758301601601601	-0.9902629031332146
-0.8730276476476476	-0.9901559431335432
-0.8702251351351351	-0.990039846651468
-0.8674226226226226	-0.9898852709244979
-0.8646201101101101	-0.9896746436137294
-0.8618175975975975	-0.9894075947681331
-0.859015085085085	-0.9891006333583965
-0.8562125725725724	-0.9887813487940429
-0.8534100600600599	-0.9884792296117823
-0.8506075475475474	-0.988216235330426
-0.8478050350350349	-0.9880002072422038
-0.8450025225225224	-0.9878231218312035
-0.8422000100100099	-0.9876644903456737
-0.8393974974974974	-0.987498496740107
-0.8365949849849849	-0.9873023243375312
-0.8337924724724723	-0.9870629029819733
-0.8309899599599598	-0.9867800291474326
-0.8281874474474473	-0.9864651631136828
-0.8253849349349348	-0.9861366844741808
-0.8225824224224223	-0.9858134769736311
-0.8197799099099098	-0.9855090762658799
-0.8169773973973973	-0.9852281905091779
-0.8141748848848848	-0.984966414870668
-0.8113723723723723	-0.9847128070239064
-0.8085698598598597	-0.9844540918060043
-0.8057673473473472	-0.9841789057043482
-0.8029648348348347	-0.9838807356516956
-0.8001623223223222	-0.9835588843465876
-0.7973598098098097	-0.9832175962531164
-0.7945572972972972	-0.9828640847420338
-0.7917547847847847	-0.9825064069187077
-0.7889522722722722	-0.9821519191157282
-0.7861497597597596	-0.9818065690029374
-0.7833472472472471	-0.9814747912035726
-0.7805447347347346	-0.9811595041641217
-0.7777422222222221	-0.980861769203589
-0.7749397097097096	-0.9805800165602493
-0.7721371971971971	-0.9803091804514921
-0.7693346846846846	-0.980040379750529
-0.7665321721721721	-0.9797617569008787
-0.7637296596596596	-0.9794607122500841
-0.760927147147147	-0.9791271762122375
-0.7581246346346345	-0.978756995005168
-0.755322122122122	-0.9783542280004813
-0.7525196096096095	-0.9779313276658457
-0.749717097097097	-0.9775067829326645
-0.7469145845845845	-0.9771006576149185
-0.744112072072072	-0.9767292372555973
-0.7413095595595595	-0.9764004048314167
-0.738507047047047	-0.9761112191197104
-0.7357045345345344	-0.9758484940614467
-0.7329020220220219	-0.9755922011617683
-0.7300995095095094	-0.9753205901278343
-0.7272969969969969	-0.9750153863005754
-0.7244944844844844	-0.974665476118427
-0.7216919719719719	-0.9742681110914214
-0.7188894594594594	-0.9738276065856601
-0.7160869469469469	-0.9733524170393251
-0.7132844344344343	-0.9728519821289564
-0.7104819219219218	-0.9723346617005112
-0.7076794094094093	-0.9718074500756999
-0.7048768968968968	-0.9712772474245921
-0.7020743843843843	-0.9707526563037021
-0.6992718718718718	-0.9702449235659709
-0.6964693593593593	-0.9697669407522933
-0.6936668468468468	-0.9693300669139668
-0.6908643343343343	-0.9689396209225579
-0.6880618218218217	-0.9685907554158522
-0.6852593093093092	-0.9682666720207969
-0.6824567967967967	-0.9679405845839357
-0.6796542842842842	-0.9675816087036158
-0.6768517717717717	-0.9671632601906125
-0.6740492592592592	-0.9666720371062828
-0.6712467467467467	-0.9661131381265566
-0.6684442342342342	-0.9655109804662866
-0.6656417217217216	-0.9649037046849251
-0.6628392092092091	-0.9643328244569508
-0.6600366966966966	-0.963830929618464
-0.6572341841841841	-0.9634112437616833
-0.6544316716716716	-0.9630624997581189
-0.6516291591591591	-0.9627510667192434
-0.6488266466466466	-0.9624299990992465
-0.6460241341341341	-0.9620524195150492
-0.6432216216216216	-0.9615851581712553
-0.640419109109109	-0.961018383294195
-0.6376165965965965	-0.9603681692669894
-0.634814084084084	-0.9596711868376717
-0.6320115715715715	-0.9589732303916985
-0.629209059059059	-0.9583152773710388
-0.6264065465465465	-0.9577215388502149
-0.623604034034034	-0.9571932509501395
-0.6208015215215215	-0.9567100165335131
-0.617999009009009	-0.9562379953224768
-0.6151964964964964	-0.9557420084860158
-0.6123939839839839	-0.9551974185182371
-0.6095914714714714	-0.9545978554469416
-0.6067889589589589	-0.9539563853932058
-0.6039864464464464	-0.9533000083512135
-0.6011839339339339	-0.9526596282662401
-0.5983814214214214	-0.9520590896169567
-0.5955789089089089	-0.9515070471901899
-0.5927763963963963	-0.9509943111626287
-0.5899738838838838	-0.9504973203725349
-0.5871713713713713	-0.9499862632964471
-0.5843688588588588	-0.9494348368298751
-0.5815663463463463	-0.9488282190288911
-0.5787638338338338	-0.948166634661852
-0.5759613213213213	-0.9474635790091865
-0.5731588088088088	-0.9467397009060541
-0.5703562962962963	-0.9460148296021034
-0.5675537837837837	-0.9453011480272173
-0.5647512712712712	-0.9445999202560047
-0.5619487587587587	-0.9439027342857897
-0.5591462462462462	-0.9431964847002199
-0.5563437337337337	-0.942469942952034
-0.5535412212212212	-0.9417192431913832
-0.5507387087087087	-0.9409501158130397
-0.5479361961961962	-0.9401760131358352
-0.5451336836836836	-0.9394128816553315
-0.5423311711711711	-0.9386726336942969
-0.5395286586586586	-0.937957876472733
-0.5367261461461461	-0.9372599902545684
-0.5339236336336336	-0.9365613942476396
-0.5311211211211211	-0.93584127289624
-0.5283186086086086	-0.9350827388775509
-0.5255160960960961	-0.9342788583433072
-0.5227135835835836	-0.9334353548704286
-0.519911071071071	-0.9325689906146271
-0.5171085585585585	-0.9317021600975198
-0.514306046046046	-0.9308555661416069
-0.5115035335335335	-0.9300415041044274
-0.508701021021021	-0.9292600380169275
-0.5058985085085085	-0.9284993153272678
-0.503095995995996	-0.927739820573798
-0.5002934834834833	-0.9269610311174985
-0.49749097097097084	-0.9261481727245973
-0.4946884584584583	-0.9252968231497012
-0.4918859459459458	-0.9244139251936818
-0.4890834334334333	-0.9235150298940427
-0.4862809209209208	-0.9226188398576991
-0.4834784084084083	-0.921740937258575
-0.48067589589589577	-0.9208887152198761
-0.47787338338338325	-0.9200589942826517
-0.47507087087087074	-0.9192388389393895
-0.47226835835835823	-0.9184090613873853
-0.4694658458458457	-0.9175491624333513
-0.4666633333333332	-0.9166422215957533
-0.4638608208208207	-0.9156785140594847
-0.4610583083083082	-0.9146572226082778
-0.4582557957957957	-0.9135862571531922
-0.45545328328328316	-0.9124806483530881
-0.45265077077077065	-0.9113601230937736
-0.44984825825825814	-0.9102463350936112
-0.4470457457457456	-0.9091599736034779
-0.4442432332332331	-0.9081178016102143
-0.4414407207207206	-0.9071297108393752
-0.4386382082082081	-0.9061961201991672
-0.4358356956956956	-0.9053063476625998
-0.43303318318318307	-0.9044387418857613
-0.43023067067067056	-0.9035631900146339
-0.42742815815815804	-0.9026460728873424
-0.42462564564564553	-0.9016569458382433
-0.421823133133133	-0.9005754579403089
-0.4190206206206205	-0.8993966085509146
-0.416218108108108	-0.8981326166164745
-0.4134155955955955	-0.896810486812694
-0.410613083083083	-0.8954655970940715
-0.40781057057057046	-0.8941329124906361
-0.40500805805805795	-0.8928382973570862
-0.40220554554554544	-0.8915925069906052
-0.39940303303303293	-0.8903896910499678
-0.3966005205205205	-0.88921084065652
-0.3937980080080079	-0.8880310122916995
-0.3909954954954955	-0.886827914955368
-0.3881929829829829	-0.885589002115893
-0.3853904704704705	-0.8843147458327429
-0.38258795795795786	-0.8830171186247462
-0.37978544544544546	-0.8817140022593539
-0.37698293293293283	-0.8804216780417331
-0.37418042042042043	-0.8791482083429707
-0.3713779079079078	-0.877890148390331
-0.3685753953953954	-0.8766337591405431
-0.3657728828828828	-0.8753601894902887
-0.3629703703703704	-0.8740525914428936
-0.36016785785785776	-0.872702393392871
-0.35736534534534536	-0.871312273585185
-0.35456283283283274	-0.8698946428823504
-0.35176032032032034	-0.8684661944332204
-0.3489578078078077	-0.8670406444063238
-0.3461552952952953	-0.8656225623260404
-0.3433527827827827	-0.8642048486914256
-0.3405502702702703	-0.862771057634915
-0.33774775775775767	-0.8613018752810717
-0.33494524524524527	-0.8597833629846202
-0.33214273273273265	-0.8582137277798055
-0.32934022022022025	-0.8566057582332565
-0.3265377077077076	-0.8549835775276642
-0.323735195195195	-0.8533744931939373
-0.3209326826826826	-0.8517986824661621
-0.31813017017017	-0.8502604886473932
-0.3153276576576576	-0.8487447747764831
-0.31252514514514496	-0.8472201360897931
-0.30972263263263256	-0.8456483563740785
-0.30692012012011993	-0.8439971614689802
-0.30411760760760753	-0.8422519390762542
-0.3013150950950949	-0.8404222091239906
-0.2985125825825825	-0.8385402681420218
-0.2957100700700699	-0.8366520646439737
-0.2929075575575575	-0.834803080513533
-0.29010504504504486	-0.8330238251679735
-0.28730253253253246	-0.8313198141743078
-0.28450002002001984	-0.8296694662257742
-0.28169750750750744	-0.828030684082988
-0.2788949949949948	-0.8263539099255008
-0.2760924824824824	-0.8245972148742919
-0.2732899699699698	-0.8227382981753413
-0.2704874574574574	-0.8207793922922428
-0.26768494494494477	-0.8187436090368068
-0.26488243243243237	-0.8166643167795744
-0.26207991991991975	-0.8145716119797983
-0.25927740740740735	-0.8124809419456713
-0.2564748948948947	-0.8103880808161561
-0.2536723823823823	-0.8082722580800108
-0.2508698698698697	-0.8061061583550309
-0.2480673573573573	-0.8038688815993944
-0.24526484484484468	-0.8015567534313401
-0.24246233233233228	-0.799187574318672
-0.23965981981981965	-0.7967962723304425
-0.23685730730730725	-0.7944231342656569
-0.23405479479479463	-0.7920986677422861
-0.23125228228228223	-0.7898306218416347
-0.2284497697697696	-0.7875981839736095
-0.2256472572572572	-0.7853560029641125
-0.22284474474474458	-0.7830472670133295
-0.22004223223223218	-0.7806217929063389
-0.21723971971971956	-0.7780531347868367
-0.21443720720720716	-0.775348821866906
-0.21163469469469454	-0.7725499932146958
-0.20883218218218214	-0.7697201941326717
-0.2060296696696695	-0.7669267322036488
-0.2032271571571571	-0.7642205030776574
-0.2004246446446445	-0.7616207146446079
-0.1976221321321321	-0.7591092875053145
-0.19481961961961947	-0.756636471414307
-0.19201710710710707	-0.7541355229769056
-0.18921459459459444	-0.7515414169820533
-0.18641208208208204	-0.748807482893396
-0.18360956956956942	-0.7459148922280623
-0.18080705705705702	-0.7428726418261546
-0.1780045445445444	-0.7397090654887675
-0.175202032032032	-0.7364587343283764
-0.17239951951951937	-0.7331498834545811
-0.16959700700700697	-0.7297968312004346
-0.16679449449449435	-0.7263995665243511
-0.16399198198198195	-0.7229496931984964
-0.16118946946946933	-0.7194393990396076
-0.15838695695695693	-0.7158690287758773
-0.1555844444444443	-0.7122495822910547
-0.1527819319319319	-0.7085987253588899
-0.14997941941941928	-0.7049317824264215
-0.14717690690690688	-0.7012515249209481
-0.14437439439439426	-0.6975414104016993
-0.14157188188188186	-0.693765871549647
-0.13876936936936923	-0.6898786367010822
-0.13596685685685683	-0.6858368463008165
-0.1331643443443442	-0.6816161477127838
-0.1303618318318318	-0.6772210514686458
-0.1275593193193192	-0.6726860686868098
-0.12475680680680679	-0.6680661865658089
-0.12195429429429416	-0.6634190457966642
-0.11915178178178176	-0.6587843902629409
-0.11634926926926914	-0.654167749818788
-0.11354675675675674	-0.6495342841681775
-0.11074424424424412	-0.6448155079223982
-0.10794173173173172	-0.6399272796988293
-0.1051392192192191	-0.6347934667050276
-0.10233670670670669	-0.629367512770131
-0.09953419419419407	-0.6236445797910191
-0.09673168168168167	-0.6176599359594495
-0.09392916916916905	-0.6114738591612563
-0.09112665665665665	-0.6051479530009949
-0.08832414414414402	-0.5987208244826765
-0.08552163163163162	-0.5921914461857181
-0.082719119119119	-0.5855160300415402
-0.0799166066066066	-0.5786196774946883
-0.07711409409409398	-0.5714189791107209
-0.07431158158158158	-0.5638478656007633
-0.07150906906906895	-0.5558777208475818
-0.06870655655655655	-0.5475245472268451
-0.06590404404404393	-0.5388402656390403
-0.06310153153153153	-0.5298906068012372
-0.06029901901901891	-0.5207266850536665
-0.057496506506506506	-0.5113596482856799
-0.054693993993993884	-0.5017469493647132
-0.05189148148148148	-0.4917950273825423
-0.04908896896896886	-0.48137774873693223
-0.04628645645645646	-0.47036464355285207
-0.04348394394394384	-0.45864956056387085
-0.040681431431431436	-0.44617001033511816
-0.037878918918918814	-0.43291032339615976
-0.03507640640640641	-0.4188869135393106
-0.03227389389389379	-0.40411975290752117
-0.02947138138138139	-0.38859877550491784
-0.026668868868868767	-0.3722558711144087
-0.023866356356356366	-0.3549518175640615
-0.021063843843843744	-0.3364833657512529
-0.018261331331331343	-0.31661004474054
-0.01545881881881872	-0.29509482357531314
-0.01265630630630632	-0.2717491454974147
-0.009853793793793697	-0.2464720041497701
-0.007051281281281296	-0.2192747313877228
-0.004248768768768674	-0.19028722518131336
-0.001446256256256273	-0.1597461244445093
0.0013562562562563496	-0.12796950535184395
0.00415876876876875	-0.09532496384566391
0.006961281281281373	-0.06219805613653676
0.009763793793793774	-0.028966305685370147
0.012566306306306396	0.004018801268238707
0.015368818818818797	0.03644217768494221
0.01817133133133142	0.06803008346405572
0.02097384384384382	0.09855245666065601
0.023776356356356443	0.12782478060210223
0.026578868868868843	0.1557102923665992
0.029381381381381466	0.18212197350822973
0.03218389389389387	0.2070229599324852
0.03498640640640649	0.23042403216619672
0.03778891891891911	0.2523775933203013
0.04059143143143151	0.27296861612340195
0.043393943943944135	0.29230395235147016
0.046196456456456536	0.31050177176021293
0.04899896896896916	0.32768261711738456
0.05180148148148156	0.34396279854311496
0.05460399399399418	0.3594499694319719
0.05740650650650658	0.3742401177980854
0.060209019019019205	0.38841511471986373
0.0630115315315316	0.402040381687507
0.06581404404404423	0.4151629276848832
0.06861655655655663	0.427810593997453
0.07141906906906925	0.43999349879166494
0.07422158158158165	0.45170825359370304
0.07702409409409428	0.4629446502521858
0.07982660660660668	0.47369353126725683
0.0826291191191193	0.48395388474233103
0.0854316316316317	0.4937371805553553
0.08823414414414432	0.5030676789610806
0.09103665665665672	0.5119786937408113
0.09383916916916935	0.5205061444635661
0.09664168168168175	0.5286816804186523
0.09944419419419437	0.5365278218738218
0.10224670670670677	0.5440568436512095
0.10504921921921939	0.5512737563842136
0.10785173173173179	0.5581822143952673
0.11065424424424442	0.5647910661046371
0.11345675675675682	0.5711189951430617
0.11625926926926944	0.5771954008226836
0.11906178178178184	0.5830570916346054
0.12186429429429446	0.5887419859861442
0.12466680680680686	0.594282209672111
0.12746931931931949	0.5996992722325056
0.13027183183183189	0.6050032488102783
0.1330743443443445	0.6101963446743287
0.1358768568568569	0.6152794482346153
0.13867936936936953	0.62025896865696
0.14148188188188193	0.6251509445336239
0.14428439439439456	0.6299802821026945
0.14708690690690696	0.6347747743225486
0.14988941941941958	0.6395556393041371
0.15269193193193198	0.6443279233073497
0.1554944444444446	0.6490745978095909
0.158296956956957	0.6537572773314072
0.16109946946946962	0.6583244230884789
0.16390198198198203	0.6627253392164436
0.16670449449449465	0.6669260903234833
0.16950700700700705	0.6709224591555552
0.17230951951951967	0.6747456365535811
0.17511203203203207	0.6784583757100576
0.1779145445445447	0.6821422229685724
0.1807170570570571	0.6858792252535084
0.18351956956956972	0.6897332839661805
0.18632208208208212	0.6937364755604758
0.18912459459459474	0.6978841231688855
0.19192710710710714	0.702139677516979
0.19472961961961976	0.7064474429355186
0.19753213213213217	0.7107488557901384
0.2003346446446448	0.7149971395440284
0.2031371571571572	0.7191659829526983
0.2059396696696698	0.7232501007026573
0.2087421821821822	0.7272583630975749
0.21154469469469483	0.7312026560874099
0.21434720720720724	0.7350869290686535
0.21714971971971986	0.738900599662149
0.21995223223223226	0.7426187569756741
0.22275474474474488	0.74620907239961
0.22555725725725728	0.7496428862085629
0.2283597697697699	0.7529064335272888
0.2311622822822823	0.7560081073316007
0.23396479479479493	0.7589790244942634
0.23676730730730733	0.7618664642817279
0.23956981981981995	0.7647221765418735
0.24237233233233235	0.7675892733990395
0.24517484484484497	0.7704918510447429
0.24797735735735738	0.7734305181898451
0.25077986986987	0.7763849986956457
0.2535823823823824	0.7793226364524384
0.256384894894895	0.7822097613594285
0.2591874074074074	0.7850220917239861
0.26198991991992004	0.7877508757192819
0.26479243243243245	0.7904030833404696
0.26759494494494507	0.7929960609330249
0.27039745745745747	0.7955489180297406
0.2731999699699701	0.798073908496719
0.2760024824824825	0.8005708942312313
0.2788049949949951	0.803026751678258
0.2816075075075075	0.8054197682920098
0.28441002002002014	0.8077273277259386
0.28721253253253254	0.809934098148125
0.29001504504504516	0.8120378614613549
0.29281755755755756	0.8140510333203823
0.2956200700700702	0.8159974656276571
0.2984225825825826	0.8179057352970891
0.3012250950950952	0.8198012487880533
0.3040276076076076	0.8216997698633909
0.30683012012012023	0.8236043579378274
0.30963263263263263	0.8255064489223854
0.31243514514514525	0.8273903878169261
0.31523765765765766	0.8292396321663291
0.3180401701701703	0.8310424427568042
0.3208426826826827	0.8327952560414997
0.3236451951951953	0.834502905196586
0.3264477077077077	0.8361760382220048
0.3292502202202203	0.8378270360466364
0.3320527327327327	0.8394661328495262
0.33485524524524535	0.8410991766358726
0.33765775775775775	0.842727680739352
0.34046027027027037	0.8443508323472839
0.34326278278278277	0.845968326905306
0.3460652952952954	0.8475825869125524
0.3488678078078078	0.8491992071510079
0.3516703203203204	0.8508252261424509
0.3544728328328328	0.8524657587270908
0.35727534534534544	0.8541202757958899
0.36007785785785784	0.8557800924850625
0.36288037037037046	0.8574283094865821
0.36568288288288286	0.8590426447547711
0.3684853953953955	0.8606005762444101
0.3712879079079079	0.8620853510697324
0.3740904204204205	0.8634910142689421
0.3768929329329329	0.86482482383518
0.37969544544544553	0.8661061879559829
0.38249795795795793	0.867362333856919
0.38530047047047056	0.8686219386935727
0.38810298298298296	0.8699085821301511
0.3909054954954956	0.8712359103334709
0.393708008008008	0.8726058260562981
0.3965105205205206	0.8740100347077628
0.3993130330330332	0.8754342111706794
0.4021155455455456	0.8768632583346624
0.40491805805805825	0.8782858623127618
0.40772057057057065	0.8796968879706963
0.4105230830830833	0.8810969755991582
0.4133255955955957	0.8824897105827207
0.4161281081081083	0.8838775961258278
0.4189306206206207	0.8852584723607233
0.4217331331331333	0.8866238534619342
0.4245356456456457	0.8879599565421857
0.42733815815815834	0.8892512104653475
0.43014067067067074	0.890485098276546
0.43294318318318337	0.8916566305624946
0.43574569569569577	0.8927707734928778
0.4385482082082084	0.8938417761662811
0.4413507207207208	0.894889367061677
0.4441532332332334	0.8959328847984699
0.4469557457457458	0.8969852027141925
0.44975825825825844	0.8980485135681379
0.45256077077077084	0.8991135568605646
0.45536328328328346	0.9001628190110814
0.45816579579579586	0.9011769335105232
0.4609683083083085	0.9021423720950454
0.4637708208208209	0.9030579354009896
0.4665733333333335	0.9039377493839311
0.4693758458458459	0.904809437031117
0.47217835835835853	0.9057075984352901
0.47498087087087093	0.9066642532546938
0.47778338338338355	0.9076989910471919
0.48058589589589595	0.9088118610255538
0.4833884084084086	0.9099813759075256
0.486190920920921	0.9111685626251709
0.4889934334334336	0.9123261835105072
0.491795945945946	0.9134106313797015
0.4945984584584586	0.9143930927028235
0.497400970970971	0.9152666924256472
0.5002034834834836	0.9160474831712422
0.503005995995996	0.9167689906928619
0.5058085085085087	0.9174720086629959
0.5086110210210211	0.9181928181506253
0.5114135335335337	0.9189534998749682
0.5142160460460461	0.9197573265807415
0.5170185585585587	0.9205905634224912
0.5198210710710711	0.9214298892224483
0.5226235835835837	0.9222527708853807
0.5254260960960961	0.9230471102622445
0.5282286086086088	0.9238166999336542
0.5310311211211212	0.9245804322785798
0.5338336336336338	0.9253653618749302
0.5366361461461462	0.9261959129553472
0.5394386586586588	0.9270830015096448
0.5422411711711712	0.928017070751733
0.5450436836836838	0.9289678890080921
0.5478461961961962	0.9298917655134131
0.5506487087087089	0.9307443063298109
0.5534512212212213	0.9314948083473817
0.5562537337337339	0.932137584693848
0.5590562462462463	0.9326962560814516
0.5618587587587589	0.9332191465635047
0.5646612712712713	0.9337667399298679
0.5674637837837839	0.9343947725885803
0.5702662962962963	0.9351380838379304
0.573068808808809	0.9360002698900807
0.5758713213213213	0.9369524727742712
0.578673833833834	0.9379418031245272
0.5814763463463464	0.9389068531440764
0.584278858858859	0.9397954963633963
0.5870813713713714	0.9405794442812021
0.589883883883884	0.9412610882134229
0.5926863963963964	0.9418706597077884
0.595488908908909	0.9424548737449536
0.5982914214214214	0.943060942761508
0.6010939339339341	0.9437212671204063
0.6038964464464465	0.9444437568804327
0.6066989589589589	0.9452107526389522
0.6095014714714717	0.945986572130435
0.6123039839839841	0.9467308151059988
0.6151064964964965	0.9474126904271346
0.6179090090090089	0.9480214087053251
0.6207115215215218	0.9485691654994937
0.6235140340340342	0.9490858936448199
0.6263165465465466	0.9496078586335635
0.629119059059059	0.950164301206371
0.6319215715715718	0.9507669617919365
0.6347240840840842	0.9514062437710664
0.6375265965965966	0.9520553752404108
0.640329109109109	0.952681060020734
0.6431316216216219	0.9532567782180958
0.6459341341341343	0.9537739234890925
0.6487366466466467	0.9542466898367807
0.651539159159159	0.9547087912130142
0.6543416716716719	0.9552029530724506
0.6571441841841843	0.9557666586085538
0.6599466966966967	0.9564189771779205
0.6627492092092091	0.957152982313661
0.665551721721722	0.9579363967798288
0.6683542342342343	0.9587203348273915
0.6711567467467467	0.9594533056461388
0.6739592592592591	0.9600959246185791
0.676761771771772	0.9606316243289361
0.6795642842842844	0.9610700901386707
0.6823667967967968	0.9614426406252743
0.6851693093093092	0.9617914493386936
0.687971821821822	0.9621564374636375
0.6907743343343344	0.9625642165299166
0.6935768468468468	0.9630224879222763
0.6963793593593592	0.9635212122832786
0.6991818718718721	0.964039430945991
0.7019843843843845	0.9645547308900047
0.7047868968968969	0.965051648187699
0.7075894094094093	0.9655260020773537
0.7103919219219221	0.9659839267191621
0.7131944344344345	0.9664365165737512
0.7159969469469469	0.9668927002106327
0.7187994594594593	0.96735357001524
0.7216019719719722	0.9678107080632442
0.7244044844844846	0.9682493457925838
0.727206996996997	0.9686551488547694
0.7300095095095094	0.9690218327016673
0.7328120220220222	0.9693563205481062
0.7356145345345346	0.9696789712933414
0.738417047047047	0.9700182479617256
0.7412195595595594	0.9704013836023038
0.7440220720720723	0.9708442984499894
0.7468245845845847	0.9713445583996533
0.7496270970970971	0.9718802870803191
0.7524296096096099	0.9724159214033548
0.7552321221221223	0.9729132386984787
0.7580346346346347	0.9733440739943439
0.7608371471471471	0.9737003430477983
0.76363965965966	0.9739977278336944
0.7664421721721724	0.9742714535956538
0.7692446846846848	0.9745652912962071
0.7720471971971972	0.9749173125609726
0.77484970970971	0.9753471510210465
0.7776522222222224	0.9758491254404054
0.7804547347347348	0.9763936632909866
0.7832572472472472	0.9769366718040466
0.7860597597597601	0.9774337955964514
0.7888622722722725	0.9778548149591842
0.7916647847847849	0.9781933663738984
0.7944672972972973	0.9784687382374242
0.7972698098098101	0.9787191710139306
0.8000723223223225	0.9789889507369278
0.8028748348348349	0.9793136467185377
0.8056773473473473	0.9797084096974322
0.8084798598598602	0.9801631404145019
0.8112823723723726	0.9806459651644874
0.814084884884885	0.9811136500209505
0.8168873973973974	0.9815253185696857
0.8196899099099102	0.9818548715287783
0.8224924224224226	0.9820981335814403
0.825294934934935	0.9822727042587658
0.8280974474474474	0.9824110428954432
0.8308999599599602	0.9825495620218019
0.8337024724724726	0.9827176682299529
0.836504984984985	0.9829304135843713
0.8393074974974974	0.9831868700450774
0.8421100100100103	0.9834741319532521
0.8449125225225227	0.9837748202510179
0.8477150350350351	0.9840748450524203
0.8505175475475475	0.98436835568674
0.8533200600600603	0.9846581517366069
0.8561225725725727	0.9849517887768311
0.8589250850850851	0.9852554103063569
0.8617275975975975	0.9855682691968364
0.8645301101101104	0.9858806052516662
0.8673326226226228	0.9861761356083484
0.8701351351351352	0.9864384421694377
0.8729376476476476	0.9866587831658259
0.8757401601601604	0.9868420252700896
0.8785426726726728	0.9870078589608264
0.8813451851851852	0.9871861040314343
0.8841476976976976	0.9874071572823486
0.8869502102102105	0.9876906494280222
0.8897527227227229	0.9880363811910904
0.8925552352352353	0.9884211598172252
0.8953577477477477	0.9888033344873828
0.8981602602602605	0.9891342178720797
0.9009627727727729	0.9893730804051337
0.9037652852852853	0.9895009131978341
0.9065677977977977	0.9895282529140284
0.9093703103103106	0.989494088314958
0.912172822822823	0.9894556964705675
0.9149753353353354	0.9894722598811129
0.9177778478478478	0.9895872786368467
0.9205803603603606	0.9898153585988748
0.923382872872873	0.990137695475531
0.9261853853853854	0.9905078652386841
0.9289878978978978	0.9908662446735106
0.9317904104104107	0.9911585963394911
0.9345929229229231	0.9913529788870779
0.9373954354354355	0.9914496430811808
0.9401979479479479	0.9914807881602379
0.9430004604604607	0.9915002638542858
0.9458029729729731	0.991566471500524
0.9486054854854855	0.9917238276806686
0.9514079979979979	0.9919885453237917
0.9542105105105108	0.9923430644744589
0.9570130230230232	0.9927407164126122
0.9598155355355356	0.9931190311569952
0.962618048048048	0.9934175100272228
0.9654205605605608	0.9935944730385151
0.9682230730730732	0.993638080650824
0.9710255855855856	0.9935685939483512
0.973828098098098	0.993431694462085
0.9766306106106108	0.9932853370297307
0.9794331231231233	0.9931843417821953
0.9822356356356357	0.9931672689665779
0.985038148148148	0.9932490580185666
0.9878406606606609	0.9934208871798618
0.9906431731731733	0.9936564304398844
0.9934456856856857	0.9939218868064847
0.9962481981981981	0.994186350756314
0.9990507107107109	0.9944294354801546
1.0018532232232233	0.9946443220027457
1.0046557357357357	0.9948360828864733
1.0074582482482481	0.9950166313937959
1.010260760760761	0.995198507640499
1.0130632732732734	0.9953897287731914
1.0158657857857858	0.9955912037260641
1.0186682982982982	0.9957970885601481
1.021470810810811	0.9959973774461708
1.0242733233233234	0.9961813625201271
1.0270758358358358	0.9963405364109323
1.0298783483483482	0.9964699984543666
1.032680860860861	0.9965682073484781
1.0354833733733735	0.9966356609409255
1.0382858858858859	0.9966734865232134
1.0410883983983983	0.9966828542372298
1.0438909109109111	0.9966656397313172
1.0466934234234235	0.9966260810763214
1.049495935935936	0.9965725915166113
1.0522984484484483	0.9965186528676211
1.0551009609609612	0.9964819354385049
1.0579034734734736	0.9964814020062772
1.060705985985986	0.9965329360769049
1.0635084984984984	0.9966446980279022
1.0663110110110112	0.996813701392486
1.0691135235235236	0.9970248875589335
1.071916036036036	0.9972533064887215
1.0747185485485484	0.9974690891797136
1.0775210610610613	0.9976440203893011
1.0803235735735737	0.9977579747271774
1.083126086086086	0.9978034488530543
1.0859285985985985	0.9977869267454492
1.0887311111111113	0.9977267041906301
1.0915336236236237	0.9976478028493927
1.0943361361361361	0.9975754195442703
1.0971386486486485	0.9975287398764565
1.0999411611611614	0.9975167888745297
1.1027436736736738	0.9975373521320638
1.1055461861861862	0.997579079804643
1.1083486986986986	0.9976259635533785
1.1111512112112114	0.9976627267971536
1.1139537237237238	0.9976794763442076
1.1167562362362362	0.9976742715250186
1.119558748748749	0.9976529670105366
1.1223612612612615	0.9976265540464382
1.1251637737737739	0.9976069927407891
1.1279662862862863	0.997602962491154
1.130768798798799	0.9976169319553392
1.1335713113113115	0.997644480893409
1.136373823823824	0.9976760477058391
1.1391763363363363	0.997700471990757
1.1419788488488491	0.9977091085332777
1.1447813613613615	0.9976990991816959
1.147583873873874	0.9976746661075954
1.1503863863863864	0.9976459482351413
1.1531888988988992	0.997625730850739
1.1559914114114116	0.9976251447374891
1.158793923923924	0.9976497900762435
1.1615964364364364	0.9976976342579336
1.1643989489489492	0.9977594619132186
1.1672014614614616	0.997821797884016
1.170003973973974	0.9978713625348496
1.1728064864864864	0.9978995508003352
1.1756089989989993	0.99790536200376
1.1784115115115117	0.997895693210744
1.181214024024024	0.9978828018464506
1.1840165365365365	0.9978797498407368
1.1868190490490493	0.9978954107091399
1.1896215615615617	0.9979308642698483
1.1924240740740741	0.9979786012020311
1.1952265865865865	0.9980250138942748
1.1980290990990994	0.9980554649987111
1.2008316116116118	0.9980602121992761
1.2036341241241242	0.9980390066056837
1.2064366366366366	0.9980024827509837
1.2092391491491494	0.9979694725968798
1.2120416616616618	0.9979607963161253
1.2148441741741742	0.9979914310471635
1.2176466866866866	0.9980637449978267
1.2204491991991995	0.9981643792141451
1.2232517117117119	0.9982663245916386
1.2260542242242243	0.9983360650058355
1.2288567367367367	0.9983438752611224
1.2316592492492495	0.9982740893528212
1.234461761761762	0.9981318725714455
1.2372642742742743	0.9979439124473783
1.2400667867867867	0.9977522697609322
1.2428692992992996	0.9976028430693349
1.245671811811812	0.9975317721372458
1.2484743243243244	0.997553984409713
1.2512768368368368	0.9976576236163515
1.2540793493493496	0.9978063786246956
1.256881861861862	0.99794927150249
1.2596843743743744	0.9980350564370335
1.2624868868868868	0.9980268295408297
1.2652893993993997	0.9979122973533977
1.268091911911912	0.9977064877306658
1.2708944244244245	0.9974460994442274
1.2736969369369369	0.9971773906091475
1.2764994494494497	0.9969415999434956
1.279301961961962	0.9967626681539006
1.2821044744744745	0.9966412071351095
1.284906986986987	0.9965565203197971
1.2877094994994998	0.9964757338180875
1.2905120120120122	0.9963666936816273
1.2933145245245246	0.9962100488862484
1.296117037037037	0.9960063017142745
1.2989195495495498	0.995775441431882
1.3017220620620622	0.9955494403646199
1.3045245745745746	0.9953604436760671
1.307327087087087	0.995229017481184
1.3101295995995998	0.9951567813932118
1.3129321121121122	0.9951261447960593
1.3157346246246246	0.9951072577276621
1.318537137137137	0.9950696123583067
1.32133964964965	0.9949939630470803
1.3241421621621623	0.9948800334476697
1.3269446746746747	0.9947469529401797
1.329747187187187	0.9946260101829402
1.3325496996997	0.9945481884755761
1.3353522122122123	0.994531006578089
1.3381547247247247	0.994569648363056
1.3409572372372371	0.99463600196782
1.34375974974975	0.9946864754894431
1.3465622622622624	0.9946762618300564
1.3493647747747748	0.9945752325276094
1.3521672872872872	0.9943797797220343
1.3549697997998	0.9941160749837947
1.3577723123123124	0.9938330464791386
1.3605748248248248	0.9935869529847777
1.3633773373373372	0.9934225170797752
1.36617984984985	0.9933570618535219
1.3689823623623625	0.9933733899647745
1.3717848748748749	0.9934244089542363
1.3745873873873873	0.9934486107439158
1.3773898998999001	0.9933917533042907
1.3801924124124125	0.9932277575078774
1.382994924924925	0.9929717603643715
1.3857974374374373	0.9926805477978347
1.3885999499499502	0.9924395262458889
1.3914024624624626	0.9923397108418153
1.394204974974975	0.992451505110475
1.3970074874874874	0.9928032017761069
1.39981	0.993370830329636
1.39991	0.9946235323730894
1.3971102828053281	0.993898233449382
1.3943105656106556	0.9932744050616398
1.3915108484159835	0.9928229902950048
1.3887111312213114	0.9925709154162661
1.3859114140266393	0.9924989739099994
1.3831116968319672	0.992552139698003
1.3803119796372951	0.9926583744254751
1.377512262442623	0.9927498158649006
1.374712545247951	0.9927800482673825
1.3719128280532784	0.9927329429291384
1.3691131108586063	0.9926215809156522
1.3663133936639342	0.9924789686348329
1.3635136764692621	0.9923445781880291
1.36071395927459	0.9922515115324011
1.357914242079918	0.9922181987990828
1.3551145248852459	0.992246465234977
1.3523148076905733	0.9923253727405799
1.3495150904959012	0.9924383424874936
1.3467153733012291	0.9925703081959899
1.343915656106557	0.9927121820973526
1.341115938911885	0.9928614000007709
1.3383162217172129	0.9930190871606743
1.3355165045225408	0.9931857379898172
1.3327167873278687	0.9933577353521511
1.3299170701331962	0.9935264497723069
1.327117352938524	0.9936803665195112
1.324317635743852	0.9938092671151825
1.3215179185491799	0.9939085448550209
1.3187182013545078	0.9939816480001845
1.3159184841598357	0.994039439720471
1.3131187669651636	0.994096594610878
1.310319049770491	0.9941664513371891
1.307519332575819	0.9942564558670881
1.304719615381147	0.9943661450231627
1.3019198981864748	0.9944885906469312
1.2991201809918027	0.9946147578585731
1.2963204637971306	0.994738927457018
1.2935207466024585	0.9948627470214151
1.2907210294077864	0.9949958899440926
1.287921312213114	0.9951526027582814
1.2851215950184418	0.9953451292768581
1.2823218778237697	0.9955764457665806
1.2795221606290976	0.9958353218444516
1.2767224434344255	0.9960961410991963
1.2739227262397534	0.9963243150043206
1.2711230090450814	0.9964860490781593
1.2683232918504093	0.9965594319551814
1.2655235746557367	0.9965430128698118
1.2627238574610646	0.996458578568308
1.2599241402663925	0.9963466227574966
1.2571244230717205	0.9962554453134629
1.2543247058770484	0.996227081636084
1.2515249886823763	0.9962845301932042
1.2487252714877042	0.9964245277726596
1.2459255542930316	0.9966184366808228
1.2431258370983596	0.9968211926825303
1.2403261199036875	0.9969855925559932
1.2375264027090154	0.9970773884106497
1.2347266855143433	0.9970863324842555
1.2319269683196712	0.9970296054097922
1.229127251124999	0.9969465350640876
1.226327533930327	0.9968863391201797
1.2235278167356545	0.9968928532315966
1.2207280995409824	0.9969911014363957
1.2179283823463103	0.9971798526120816
1.2151286651516382	0.997432263805934
1.212328947956966	0.9977040590552101
1.209529230762294	0.9979463365082346
1.206729513567622	0.9981188097095568
1.2039297963729494	0.9981994475240381
1.2011300791782773	0.998187946518095
1.1983303619836052	0.9981026714946486
1.1955306447889331	0.9979728351357442
1.192730927594261	0.9978290284415962
1.189931210399589	0.9976953578767556
1.1871314932049168	0.9975854431697581
1.1843317760102448	0.9975028410412308
1.1815320588155722	0.9974447626555791
1.1787323416209001	0.9974068799737278
1.175932624426228	0.9973869233321282
1.173132907231556	0.9973856158335911
1.1703331900368839	0.9974048635046573
1.1675334728422118	0.9974444288813742
1.1647337556475397	0.9974990169400629
1.1619340384528671	0.997557518928186
1.159134321258195	0.997605184600014
1.156334604063523	0.9976281461646879
1.1535348868688509	0.9976185715343511
1.1507351696741788	0.9975782750628014
1.1479354524795067	0.9975190755530117
1.1451357352848346	0.9974594077477537
1.1423360180901625	0.997418194270459
1.13953630089549	0.9974081676032633
1.1367365837008179	0.9974312000578731
1.1339368665061458	0.9974775652876023
1.1311371493114737	0.9975296214681432
1.1283374321168016	0.997568702531364
1.1255377149221295	0.9975826868601829
1.1227379977274574	0.9975713157348816
1.1199382805327853	0.9975470537610607
1.1171385633381128	0.9975308932759903
1.1143388461434407	0.9975444248522283
1.1115391289487686	0.9976010044189669
1.1087394117540965	0.9976993503190632
1.1059396945594244	0.9978221656881798
1.1031399773647523	0.9979406282554035
1.1003402601700802	0.998023437775382
1.0975405429754077	0.9980473503394668
1.0947408257807356	0.998005431078399
1.0919411085860635	0.9979099226314508
1.0891413913913914	0.997788461246468
1.0863416741967193	0.9976747423080974
1.0835419570020473	0.9975967919607194
1.0807422398073752	0.9975669802831595
1.077942522612703	0.9975774241792654
1.0751428054180305	0.9976026078914373
1.0723430882233584	0.9976085162906775
1.0695433710286864	0.9975652243993562
1.0667436538340143	0.997458564755218
1.0639439366393422	0.9972966987686719
1.06114421944467	0.9971091081582429
1.058344502249998	0.9969381251676627
1.0555447850553255	0.9968257285573316
1.0527450678606534	0.9968000249584476
1.0499453506659813	0.9968660049192966
1.0471456334713092	0.9970037359875792
1.044345916276637	0.997174621043663
1.041546199081965	0.9973335912063068
1.038746481887293	0.9974430828896841
1.0359467646926208	0.9974840724837728
1.0331470474979483	0.9974605057725261
1.0303473303032762	0.9973957821959363
1.027547613108604	0.9973227160913393
1.024747895913932	0.997270629853553
1.02194817871926	0.9972541639050648
1.0191484615245878	0.9972677074182847
1.0163487443299157	0.9972873228879973
1.0135490271352436	0.997279387769928
1.010749309940571	0.9972128438438591
1.007949592745899	0.9970707382459404
1.005149875551227	0.9968570571740474
1.0023501583565548	0.9965965491854782
0.9995504411618827	0.9963276848032013
0.9967507239672107	0.9960912296263418
0.9939510067725386	0.9959183126420786
0.991151289577866	0.9958218932736422
0.9883515723831939	0.9957942145444465
0.9855518551885218	0.9958106898523389
0.9827521379938498	0.9958384922069536
0.9799524207991777	0.9958466631435333
0.9771527036045056	0.9958143066454462
0.9743529864098335	0.995734402170996
0.9715532692151614	0.9956125398214174
0.9687535520204889	0.9954617591574668
0.9659538348258168	0.9952959647813665
0.9631541176311447	0.9951246521081003
0.9603544004364726	0.9949508690887974
0.9575546832418005	0.9947728339062871
0.9547549660471284	0.9945880474270654
0.9519552488524563	0.9943977125173354
0.9491555316577838	0.9942091953746013
0.9463558144631117	0.9940351491290007
0.9435560972684396	0.993889397739724
0.9407563800737675	0.9937811453156051
0.9379566628790954	0.9937099318749647
0.9351569456844233	0.9936636382377366
0.9323572284897512	0.9936207680097359
0.9295575112950791	0.9935565991826314
0.9267577941004066	0.9934512272330513
0.9239580769057345	0.9932966334771189
0.9211583597110624	0.9931000793854441
0.9183586425163903	0.9928823296751377
0.9155589253217182	0.992671030960828
0.9127592081270461	0.992491359065556
0.909959490932374	0.9923571327372476
0.907159773737702	0.99226555286324
0.9043600565430294	0.992197545631178
0.9015603393483573	0.9921237636392584
0.8987606221536852	0.9920143067960976
0.8959609049590131	0.9918488769099488
0.8931611877643411	0.9916238667163404
0.890361470569669	0.9913538961401138
0.8875617533749969	0.9910672008714676
0.8847620361803243	0.9907963918391568
0.8819623189856522	0.9905676998264632
0.8791626017909802	0.9903923404823352
0.8763628845963081	0.9902629031332146
0.873563167401636	0.9901559431335432
0.8707634502069639	0.990039846651468
0.8679637330122918	0.9898852709244979
0.8651640158176197	0.9896746436137294
0.8623642986229472	0.9894075947681331
0.8595645814282751	0.9891006333583965
0.856764864233603	0.9887813487940429
0.8539651470389309	0.9884792296117823
0.8511654298442588	0.988216235330426
0.8483657126495867	0.9880002072422038
0.8455659954549146	0.9878231218312035
0.8427662782602421	0.9876644903456737
0.83996656106557	0.987498496740107
0.8371668438708979	0.9873023243375312
0.8343671266762258	0.9870629029819733
0.8315674094815537	0.9867800291474326
0.8287676922868816	0.9864651631136828
0.8259679750922095	0.9861366844741808
0.8231682578975374	0.9858134769736311
0.8203685407028649	0.9855090762658799
0.8175688235081928	0.9852281905091779
0.8147691063135207	0.984966414870668
0.8119693891188486	0.9847128070239064
0.8091696719241765	0.9844540918060043
0.8063699547295045	0.9841789057043482
0.8035702375348324	0.9838807356516956
0.8007705203401598	0.9835588843465876
0.7979708031454877	0.9832175962531164
0.7951710859508156	0.9828640847420338
0.7923713687561436	0.9825064069187077
0.7895716515614715	0.9821519191157282
0.7867719343667994	0.9818065690029374
0.7839722171721273	0.9814747912035726
0.7811724999774552	0.9811595041641217
0.7783727827827827	0.980861769203589
0.7755730655881106	0.9805800165602493
0.7727733483934385	0.9803091804514921
0.7699736311987664	0.980040379750529
0.7671739140040943	0.9797617569008787
0.7643741968094222	0.9794607122500841
0.7615744796147501	0.9791271762122375
0.758774762420078	0.978756995005168
0.7559750452254055	0.9783542280004813
0.7531753280307334	0.9779313276658457
0.7503756108360613	0.9775067829326645
0.7475758936413892	0.9771006576149185
0.7447761764467171	0.9767292372555973
0.741976459252045	0.9764004048314167
0.7391767420573729	0.9761112191197104
0.7363770248627004	0.9758484940614467
0.7335773076680283	0.9755922011617683
0.7307775904733562	0.9753205901278343
0.7279778732786841	0.9750153863005754
0.725178156084012	0.974665476118427
0.72237843888934	0.9742681110914214
0.7195787216946679	0.9738276065856601
0.7167790044999958	0.9733524170393251
0.7139792873053232	0.9728519821289564
0.7111795701106511	0.9723346617005112
0.708379852915979	0.9718074500756999
0.705580135721307	0.9712772474245921
0.7027804185266349	0.9707526563037021
0.6999807013319628	0.9702449235659709
0.6971809841372907	0.9697669407522933
0.6943812669426181	0.9693300669139668
0.6915815497479461	0.9689396209225579
0.688781832553274	0.9685907554158522
0.6859821153586019	0.9682666720207969
0.6831823981639298	0.9679405845839357
0.6803826809692577	0.9675816087036158
0.6775829637745856	0.9671632601906125
0.6747832465799135	0.9666720371062828
0.671983529385241	0.9661131381265566
0.6691838121905689	0.9655109804662866
0.6663840949958968	0.9649037046849251
0.6635843778012247	0.9643328244569508
0.6607846606065526	0.963830929618464
0.6579849434118805	0.9634112437616833
0.6551852262172084	0.9630624997581189
0.6523855090225363	0.9627510667192434
0.6495857918278638	0.9624299990992465
0.6467860746331917	0.9620524195150492
0.6439863574385196	0.9615851581712553
0.6411866402438475	0.961018383294195
0.6383869230491754	0.9603681692669894
0.6355872058545033	0.9596711868376717
0.6327874886598313	0.9589732303916985
0.6299877714651587	0.9583152773710388
0.6271880542704866	0.9577215388502149
0.6243883370758145	0.9571932509501395
0.6215886198811424	0.9567100165335131
0.6187889026864704	0.9562379953224768
0.6159891854917983	0.9557420084860158
0.6131894682971262	0.9551974185182371
0.6103897511024541	0.9545978554469416
0.6075900339077815	0.9539563853932058
0.6047903167131095	0.9533000083512135
0.6019905995184374	0.9526596282662401
0.5991908823237653	0.9520590896169567
0.5963911651290932	0.9515070471901899
0.5935914479344209	0.9509943111626287
0.5907917307397488	0.9504973203725349
0.5879920135450767	0.9499862632964471
0.5851922963504046	0.9494348368298751
0.5823925791557323	0.9488282190288911
0.5795928619610602	0.948166634661852
0.5767931447663881	0.9474635790091865
0.573993427571716	0.9467397009060541
0.5711937103770437	0.9460148296021034
0.5683939931823716	0.9453011480272173
0.5655942759876995	0.9445999202560047
0.5627945587930274	0.9439027342857897
0.5599948415983551	0.9431964847002199
0.557195124403683	0.942469942952034
0.5543954072090109	0.9417192431913832
0.5515956900143388	0.9409501158130397
0.5487959728196665	0.9401760131358352
0.5459962556249944	0.9394128816553315
0.5431965384303223	0.9386726336942969
0.54039682123565	0.937957876472733
0.5375971040409779	0.9372599902545684
0.5347973868463058	0.9365613942476396
0.5319976696516338	0.93584127289624
0.5291979524569614	0.9350827388775509
0.5263982352622893	0.9342788583433072
0.5235985180676173	0.9334353548704286
0.5207988008729452	0.9325689906146271
0.5179990836782729	0.9317021600975198
0.5151993664836008	0.9308555661416069
0.5123996492889287	0.9300415041044274
0.5095999320942566	0.9292600380169275
0.5068002148995843	0.9284993153272678
0.5040004977049122	0.927739820573798
0.5012007805102401	0.9269610311174985
0.498401063315568	0.9261481727245973
0.4956013461208957	0.9252968231497012
0.4928016289262236	0.9244139251936818
0.4900019117315515	0.9235150298940427
0.4872021945368792	0.9226188398576991
0.4844024773422071	0.921740937258575
0.481602760147535	0.9208887152198761
0.4788030429528629	0.9200589942826517
0.4760033257581906	0.9192388389393895
0.4732036085635185	0.9184090613873853
0.4704038913688464	0.9175491624333513
0.4676041741741743	0.9166422215957533
0.464804456979502	0.9156785140594847
0.4620047397848299	0.9146572226082778
0.45920502259015783	0.9135862571531922
0.45640530539548574	0.9124806483530881
0.4536055882008134	0.9113601230937736
0.45080587100614133	0.9102463350936112
0.44800615381146924	0.9091599736034779
0.44520643661679693	0.9081178016102143
0.44240671942212484	0.9071297108393752
0.43960700222745275	0.9061961201991672
0.43680728503278066	0.9053063476625998
0.43400756783810834	0.9044387418857613
0.43120785064343625	0.9035631900146339
0.42840813344876416	0.9026460728873424
0.42560841625409207	0.9016569458382433
0.42280869905941976	0.9005754579403089
0.42000898186474767	0.8993966085509146
0.4172092646700756	0.8981326166164745
0.4144095474754035	0.896810486812694
0.41160983028073117	0.8954655970940715
0.4088101130860591	0.8941329124906361
0.406010395891387	0.8928382973570862
0.4032106786967149	0.8915925069906052
0.4004109615020426	0.8903896910499678
0.3976112443073705	0.88921084065652
0.3948115271126984	0.8880310122916995
0.3920118099180261	0.886827914955368
0.389212092723354	0.885589002115893
0.3864123755286819	0.8843147458327429
0.3836126583340098	0.8830171186247462
0.3808129411393375	0.8817140022593539
0.3780132239446654	0.8804216780417331
0.3752135067499933	0.8791482083429707
0.37241378955532123	0.877890148390331
0.3696140723606489	0.8766337591405431
0.3668143551659768	0.8753601894902887
0.36401463797130473	0.8740525914428936
0.36121492077663264	0.872702393392871
0.35841520358196033	0.871312273585185
0.35561548638728824	0.8698946428823504
0.35281576919261615	0.8684661944332204
0.35001605199794406	0.8670406444063238
0.34721633480327174	0.8656225623260404
0.34441661760859965	0.8642048486914256
0.34161690041392756	0.862771057634915
0.33881718321925525	0.8613018752810717
0.33601746602458316	0.8597833629846202
0.33321774882991106	0.8582137277798055
0.330418031635239	0.8566057582332565
0.32761831444056666	0.8549835775276642
0.32481859724589457	0.8533744931939373
0.3220188800512225	0.8517986824661621
0.3192191628565504	0.8502604886473932
0.3164194456618781	0.8487447747764831
0.313619728467206	0.8472201360897931
0.3108200112725339	0.8456483563740785
0.3080202940778618	0.8439971614689802
0.3052205768831895	0.8422519390762542
0.3024208596885174	0.8404222091239906
0.2996211424938453	0.8385402681420218
0.2968214252991732	0.8366520646439737
0.2940217081045009	0.834803080513533
0.2912219909098288	0.8330238251679735
0.2884222737151567	0.8313198141743078
0.2856225565204844	0.8296694662257742
0.2828228393258123	0.828030684082988
0.2800231221311402	0.8263539099255008
0.27722340493646813	0.8245972148742919
0.2744236877417958	0.8227382981753413
0.2716239705471237	0.8207793922922428
0.26882425335245164	0.8187436090368068
0.26602453615777955	0.8166643167795744
0.26322481896310723	0.8145716119797983
0.26042510176843514	0.8124809419456713
0.25762538457376305	0.8103880808161561
0.25482566737909096	0.8082722580800108
0.25202595018441865	0.8061061583550309
0.24922623298974655	0.8038688815993944
0.24642651579507446	0.8015567534313401
0.24362679860040237	0.799187574318672
0.24082708140573006	0.7967962723304425
0.23802736421105797	0.7944231342656569
0.23522764701638588	0.7920986677422861
0.23242792982171356	0.7898306218416347
0.22962821262704147	0.7875981839736095
0.22682849543236938	0.7853560029641125
0.2240287782376973	0.7830472670133295
0.22122906104302498	0.7806217929063389
0.21842934384835289	0.7780531347868367
0.2156296266536808	0.775348821866906
0.2128299094590087	0.7725499932146958
0.2100301922643364	0.7697201941326717
0.2072304750696643	0.7669267322036488
0.2044307578749922	0.7642205030776574
0.20163104068032012	0.7616207146446079
0.1988313234856478	0.7591092875053145
0.1960316062909757	0.756636471414307
0.19323188909630362	0.7541355229769056
0.19043217190163153	0.7515414169820533
0.18763245470695922	0.748807482893396
0.18483273751228713	0.7459148922280623
0.18203302031761504	0.7428726418261546
0.17923330312294272	0.7397090654887675
0.17643358592827063	0.7364587343283764
0.17363386873359854	0.7331498834545811
0.17083415153892645	0.7297968312004346
0.16803443434425414	0.7263995665243511
0.16523471714958204	0.7229496931984964
0.16243499995490995	0.7194393990396076
0.15963528276023786	0.7158690287758773
0.15683556556556555	0.7122495822910547
0.15403584837089346	0.7085987253588899
0.15123613117622137	0.7049317824264215
0.14843641398154928	0.7012515249209481
0.14563669678687696	0.6975414104016993
0.14283697959220487	0.693765871549647
0.14003726239753278	0.6898786367010822
0.13723754520286047	0.6858368463008165
0.13443782800818838	0.6816161477127838
0.13163811081351628	0.6772210514686458
0.1288383936188442	0.6726860686868098
0.12603867642417188	0.6680661865658089
0.12323895922949979	0.6634190457966642
0.1204392420348277	0.6587843902629409
0.11763952484015561	0.654167749818788
0.1148398076454833	0.6495342841681775
0.1120400904508112	0.6448155079223982
0.10924037325613911	0.6399272796988293
0.10644065606146702	0.6347934667050276
0.10364093886679471	0.629367512770131
0.10084122167212262	0.6236445797910191
0.09804150447745053	0.6176599359594495
0.09524178728277843	0.6114738591612563
0.09244207008810612	0.6051479530009949
0.08964235289343403	0.5987208244826765
0.08684263569876194	0.5921914461857181
0.08404291850408963	0.5855160300415402
0.08124320130941753	0.5786196774946883
0.07844348411474544	0.5714189791107209
0.07564376692007335	0.5638478656007633
0.07284404972540104	0.5558777208475818
0.07004433253072895	0.5475245472268451
0.06724461533605686	0.5388402656390403
0.06444489814138477	0.5298906068012372
0.06164518094671245	0.5207266850536665
0.05884546375204036	0.5113596482856799
0.05604574655736827	0.5017469493647132
0.05324602936269618	0.4917950273825423
0.050446312168023866	0.48137774873693223
0.047646594973351775	0.47036464355285207
0.044846877778679684	0.45864956056387085
0.04204716058400759	0.44617001033511816
0.03924744338933528	0.43291032339615976
0.03644772619466319	0.4188869135393106
0.0336480089999911	0.40411975290752117
0.030848291805318784	0.38859877550491784
0.028048574610646693	0.3722558711144087
0.0252488574159746	0.3549518175640615
0.02244914022130251	0.3364833657512529
0.019649423026630197	0.31661004474054
0.016849705831958106	0.29509482357531314
0.014049988637286015	0.2717491454974147
0.011250271442613924	0.2464720041497701
0.00845055424794161	0.2192747313877228
0.00565083705326952	0.19028722518131336
0.0028511198585974284	0.1597461244445093
5.140266392533732e-05	0.12796950535184395
-0.002748314530746976	0.09532496384566391
-0.005548031725419067	0.06219805613653676
-0.008347748920091158	0.028966305685370147
-0.01114746611476325	-0.004018801268238707
-0.013947183309435562	-0.03644217768494221
-0.016746900504107654	-0.06803008346405572
-0.019546617698779745	-0.09855245666065601
-0.022346334893452058	-0.12782478060210223
-0.02514605208812415	-0.1557102923665992
-0.02794576928279624	-0.18212197350822973
-0.03074548647746833	-0.2070229599324852
-0.033545203672140644	-0.23042403216619672
-0.036344920866812735	-0.2523775933203013
-0.03914463806148483	-0.27296861612340195
-0.04194435525615692	-0.29230395235147016
-0.04474407245082923	-0.31050177176021293
-0.04754378964550132	-0.32768261711738456
-0.05034350684017341	-0.34396279854311496
-0.053143224034845504	-0.3594499694319719
-0.05594294122951782	-0.3742401177980854
-0.05874265842418991	-0.38841511471986373
-0.061542375618862	-0.402040381687507
-0.06434209281353409	-0.4151629276848832
-0.0671418100082064	-0.427810593997453
-0.0699415272028785	-0.43999349879166494
-0.07274124439755059	-0.45170825359370304
-0.0755409615922229	-0.4629446502521858
-0.07834067878689499	-0.47369353126725683
-0.08114039598156708	-0.48395388474233103
-0.08394011317623917	-0.4937371805553553
-0.08673983037091149	-0.5030676789610806
-0.08953954756558358	-0.5119786937408113
-0.09233926476025567	-0.5205061444635661
-0.09513898195492776	-0.5286816804186523
-0.09793869914960007	-0.5365278218738218
-0.10073841634427216	-0.5440568436512095
-0.10353813353894425	-0.5512737563842136
-0.10633785073361635	-0.5581822143952673
-0.10913756792828866	-0.5647910661046371
-0.11193728512296075	-0.5711189951430617
-0.11473700231763284	-0.5771954008226836
-0.11753671951230515	-0.5830570916346054
-0.12033643670697725	-0.5887419859861442
-0.12313615390164934	-0.594282209672111
-0.12593587109632143	-0.5996992722325056
-0.12873558829099374	-0.6050032488102783
-0.13153530548566583	-0.6101963446743287
-0.13433502268033792	-0.6152794482346153
-0.13713473987501001	-0.62025896865696
-0.13993445706968233	-0.6251509445336239
-0.14273417426435442	-0.6299802821026945
-0.1455338914590265	-0.6347747743225486
-0.1483336086536986	-0.6395556393041371
-0.15113332584837091	-0.6443279233073497
-0.153933043043043	-0.6490745978095909
-0.1567327602377151	-0.6537572773314072
-0.1595324774323872	-0.6583244230884789
-0.1623321946270595	-0.6627253392164436
-0.1651319118217316	-0.6669260903234833
-0.16793162901640368	-0.6709224591555552
-0.170731346211076	-0.6747456365535811
-0.1735310634057481	-0.6784583757100576
-0.17633078060042018	-0.6821422229685724
-0.17913049779509227	-0.6858792252535084
-0.18193021498976458	-0.6897332839661805
-0.18472993218443667	-0.6937364755604758
-0.18752964937910876	-0.6978841231688855
-0.19032936657378086	-0.702139677516979
-0.19312908376845317	-0.7064474429355186
-0.19592880096312526	-0.7107488557901384
-0.19872851815779735	-0.7149971395440284
-0.20152823535246944	-0.7191659829526983
-0.20432795254714176	-0.7232501007026573
-0.20712766974181385	-0.7272583630975749
-0.20992738693648594	-0.7312026560874099
-0.21272710413115803	-0.7350869290686535
-0.21552682132583034	-0.738900599662149
-0.21832653852050243	-0.7426187569756741
-0.22112625571517452	-0.74620907239961
-0.22392597290984684	-0.7496428862085629
-0.22672569010451893	-0.7529064335272888
-0.22952540729919102	-0.7560081073316007
-0.2323251244938631	-0.7589790244942634
-0.23512484168853542	-0.7618664642817279
-0.23792455888320752	-0.7647221765418735
-0.2407242760778796	-0.7675892733990395
-0.2435239932725517	-0.7704918510447429
-0.246323710467224	-0.7734305181898451
-0.2491234276618961	-0.7763849986956457
-0.2519231448565682	-0.7793226364524384
-0.2547228620512403	-0.7822097613594285
-0.2575225792459126	-0.7850220917239861
-0.2603222964405847	-0.7877508757192819
-0.2631220136352568	-0.7904030833404696
-0.26592173082992887	-0.7929960609330249
-0.2687214480246012	-0.7955489180297406
-0.2715211652192733	-0.798073908496719
-0.27432088241394537	-0.8005708942312313
-0.2771205996086177	-0.803026751678258
-0.27992031680328977	-0.8054197682920098
-0.28272003399796186	-0.8077273277259386
-0.28551975119263395	-0.809934098148125
-0.28831946838730627	-0.8120378614613549
-0.29111918558197836	-0.8140510333203823
-0.29391890277665045	-0.8159974656276571
-0.29671861997132254	-0.8179057352970891
-0.29951833716599485	-0.8198012487880533
-0.30231805436066694	-0.8216997698633909
-0.30511777155533903	-0.8236043579378274
-0.3079174887500111	-0.8255064489223854
-0.31071720594468344	-0.8273903878169261
-0.31351692313935553	-0.8292396321663291
-0.3163166403340276	-0.8310424427568042
-0.3191163575286997	-0.8327952560414997
-0.321916074723372	-0.834502905196586
-0.3247157919180441	-0.8361760382220048
-0.3275155091127162	-0.8378270360466364
-0.3303152263073885	-0.8394661328495262
-0.3331149435020606	-0.8410991766358726
-0.3359146606967327	-0.842727680739352
-0.3387143778914048	-0.8443508323472839
-0.3415140950860771	-0.845968326905306
-0.3443138122807492	-0.8475825869125524
-0.3471135294754213	-0.8491992071510079
-0.3499132466700934	-0.8508252261424509
-0.3527129638647657	-0.8524657587270908
-0.3555126810594378	-0.8541202757958899
-0.3583123982541099	-0.8557800924850625
-0.36111211544878197	-0.8574283094865821
-0.3639118326434543	-0.8590426447547711
-0.36671154983812637	-0.8606005762444101
-0.36951126703279846	-0.8620853510697324
-0.37231098422747055	-0.8634910142689421
-0.37511070142214287	-0.86482482383518
-0.37791041861681496	-0.8661061879559829
-0.38071013581148705	-0.867362333856919
-0.38350985300615936	-0.8686219386935727
-0.38630957020083145	-0.8699085821301511
-0.38910928739550354	-0.8712359103334709
-0.39190900459017564	-0.8726058260562981
-0.39470872178484795	-0.8740100347077628
-0.39750843897952004	-0.8754342111706794
-0.40030815617419213	-0.8768632583346624
-0.40310787336886433	-0.8782858623127618
-0.4059075905635364	-0.8796968879706963
-0.4087073077582086	-0.8810969755991582
-0.4115070249528807	-0.8824897105827207
-0.4143067421475529	-0.8838775961258278
-0.417106459342225	-0.8852584723607233
-0.4199061765368972	-0.8866238534619342
-0.4227058937315693	-0.8879599565421857
-0.4255056109262415	-0.8892512104653475
-0.4283053281209137	-0.890485098276546
-0.4311050453155858	-0.8916566305624946
-0.433904762510258	-0.8927707734928778
-0.4367044797049301	-0.8938417761662811
-0.4395041968996023	-0.894889367061677
-0.4423039140942744	-0.8959328847984699
-0.4451036312889466	-0.8969852027141925
-0.4479033484836187	-0.8980485135681379
-0.4507030656782909	-0.8991135568605646
-0.453502782872963	-0.9001628190110814
-0.4563025000676352	-0.9011769335105232
-0.45910221726230727	-0.9021423720950454
-0.46190193445697947	-0.9030579354009896
-0.46470165165165156	-0.9039377493839311
-0.46750136884632376	-0.904809437031117
-0.47030108604099585	-0.9057075984352901
-0.47310080323566805	-0.9066642532546938
-0.47590052043034026	-0.9076989910471919
-0.47870023762501235	-0.9088118610255538
-0.48149995481968455	-0.9099813759075256
-0.48429967201435664	-0.9111685626251709
-0.48709938920902884	-0.9123261835105072
-0.48989910640370093	-0.9134106313797015
-0.49269882359837314	-0.9143930927028235
-0.49549854079304523	-0.9152666924256472
-0.49829825798771743	-0.9160474831712422
-0.5010979751823895	-0.9167689906928619
-0.5038976923770617	-0.9174720086629959
-0.5066974095717338	-0.9181928181506253
-0.509497126766406	-0.9189534998749682
-0.5122968439610781	-0.9197573265807415
-0.5150965611557503	-0.9205905634224912
-0.5178962783504224	-0.9214298892224483
-0.5206959955450946	-0.9222527708853807
-0.5234957127397667	-0.9230471102622445
-0.5262954299344389	-0.9238166999336542
-0.5290951471291111	-0.9245804322785798
-0.5318948643237832	-0.9253653618749302
-0.5346945815184554	-0.9261959129553472
-0.5374942987131275	-0.9270830015096448
-0.5402940159077997	-0.928017070751733
-0.5430937331024718	-0.9289678890080921
-0.545893450297144	-0.9298917655134131
-0.5486931674918161	-0.9307443063298109
-0.5514928846864883	-0.9314948083473817
-0.5542926018811604	-0.932137584693848
-0.5570923190758326	-0.9326962560814516
-0.5598920362705047	-0.9332191465635047
-0.5626917534651769	-0.9337667399298679
-0.565491470659849	-0.9343947725885803
-0.5682911878545212	-0.9351380838379304
-0.5710909050491932	-0.9360002698900807
-0.5738906222438654	-0.9369524727742712
-0.5766903394385375	-0.9379418031245272
-0.5794900566332097	-0.9389068531440764
-0.5822897738278819	-0.9397954963633963
-0.585089491022554	-0.9405794442812021
-0.5878892082172262	-0.9412610882134229
-0.5906889254118983	-0.9418706597077884
-0.5934886426065705	-0.9424548737449536
-0.5962883598012426	-0.943060942761508
-0.5990880769959148	-0.9437212671204063
-0.6018877941905869	-0.9444437568804327
-0.6046875113852591	-0.9452107526389522
-0.6074872285799312	-0.945986572130435
-0.6102869457746034	-0.9467308151059988
-0.6130866629692755	-0.9474126904271346
-0.6158863801639477	-0.9480214087053251
-0.6186860973586198	-0.9485691654994937
-0.621485814553292	-0.9490858936448199
-0.6242855317479641	-0.9496078586335635
-0.6270852489426363	-0.950164301206371
-0.6298849661373085	-0.9507669617919365
-0.6326846833319806	-0.9514062437710664
-0.6354844005266528	-0.9520553752404108
-0.6382841177213249	-0.952681060020734
-0.6410838349159971	-0.9532567782180958
-0.6438835521106692	-0.9537739234890925
-0.6466832693053414	-0.9542466898367807
-0.6494829865000135	-0.9547087912130142
-0.6522827036946857	-0.9552029530724506
-0.6550824208893578	-0.9557666586085538
-0.65788213808403	-0.9564189771779205
-0.660681855278702	-0.957152982313661
-0.6634815724733742	-0.9579363967798288
-0.6662812896680463	-0.9587203348273915
-0.6690810068627185	-0.9594533056461388
-0.6718807240573906	-0.9600959246185791
-0.6746804412520628	-0.9606316243289361
-0.6774801584467349	-0.9610700901386707
-0.6802798756414071	-0.9614426406252743
-0.6830795928360793	-0.9617914493386936
-0.6858793100307514	-0.9621564374636375
-0.6886790272254236	-0.9625642165299166
-0.6914787444200957	-0.9630224879222763
-0.6942784616147679	-0.9635212122832786
-0.69707817880944	-0.964039430945991
-0.6998778960041122	-0.9645547308900047
-0.7026776131987843	-0.965051648187699
-0.7054773303934565	-0.9655260020773537
-0.7082770475881286	-0.9659839267191621
-0.7110767647828008	-0.9664365165737512
-0.7138764819774729	-0.9668927002106327
-0.7166761991721451	-0.96735357001524
-0.7194759163668172	-0.9678107080632442
-0.7222756335614894	-0.9682493457925838
-0.7250753507561615	-0.9686551488547694
-0.7278750679508337	-0.9690218327016673
-0.7306747851455058	-0.9693563205481062
-0.733474502340178	-0.9696789712933414
-0.7362742195348502	-0.9700182479617256
-0.7390739367295223	-0.9704013836023038
-0.7418736539241945	-0.9708442984499894
-0.7446733711188666	-0.9713445583996533
-0.7474730883135388	-0.9718802870803191
-0.7502728055082108	-0.9724159214033548
-0.753072522702883	-0.9729132386984787
-0.7558722398975551	-0.9733440739943439
-0.7586719570922273	-0.9737003430477983
-0.7614716742868994	-0.9739977278336944
-0.7642713914815716	-0.9742714535956538
-0.7670711086762437	-0.9745652912962071
-0.7698708258709159	-0.9749173125609726
-0.772670543065588	-0.9753471510210465
-0.7754702602602602	-0.9758491254404054
-0.7782699774549323	-0.9763936632909866
-0.7810696946496045	-0.9769366718040466
-0.7838694118442767	-0.9774337955964514
-0.7866691290389488	-0.9778548149591842
-0.789468846233621	-0.9781933663738984
-0.7922685634282931	-0.9784687382374242
-0.7950682806229653	-0.9787191710139306
-0.7978679978176374	-0.9789889507369278
-0.8006677150123096	-0.9793136467185377
-0.8034674322069817	-0.9797084096974322
-0.8062671494016539	-0.9801631404145019
-0.809066866596326	-0.9806459651644874
-0.8118665837909982	-0.9811136500209505
-0.8146663009856703	-0.9815253185696857
-0.8174660181803425	-0.9818548715287783
-0.8202657353750146	-0.9820981335814403
-0.8230654525696868	-0.9822727042587658
-0.8258651697643589	-0.9824110428954432
-0.8286648869590311	-0.9825495620218019
-0.8314646041537032	-0.9827176682299529
-0.8342643213483754	-0.9829304135843713
-0.8370640385430476	-0.9831868700450774
-0.8398637557377197	-0.9834741319532521
-0.8426634729323919	-0.9837748202510179
-0.845463190127064	-0.9840748450524203
-0.8482629073217361	-0.98436835568674
-0.8510626245164082	-0.9846581517366069
-0.8538623417110804	-0.9849517887768311
-0.8566620589057525	-0.9852554103063569
-0.8594617761004247	-0.9855682691968364
-0.8622614932950968	-0.9858806052516662
-0.865061210489769	-0.9861761356083484
-0.8678609276844411	-0.9864384421694377
-0.8706606448791133	-0.9866587831658259
-0.8734603620737854	-0.9868420252700896
-0.8762600792684576	-0.9870078589608264
-0.8790597964631297	-0.9871861040314343
-0.8818595136578019	-0.9874071572823486
-0.884659230852474	-0.9876906494280222
-0.8874589480471462	-0.9880363811910904
-0.8902586652418184	-0.9884211598172252
-0.8930583824364905	-0.9888033344873828
-0.8958580996311627	-0.9891342178720797
-0.8986578168258348	-0.9893730804051337
-0.9014575340205069	-0.9895009131978341
-0.9042572512151791	-0.9895282529140284
-0.9070569684098513	-0.989494088314958
-0.9098566856045234	-0.9894556964705675
-0.9126564027991956	-0.9894722598811129
-0.9154561199938678	-0.9895872786368467
-0.9182558371885399	-0.9898153585988748
-0.921055554383212	-0.990137695475531
-0.9238552715778842	-0.9905078652386841
-0.9266549887725564	-0.9908662446735106
-0.9294547059672285	-0.9911585963394911
-0.9322544231619005	-0.9913529788870779
-0.9350541403565727	-0.9914496430811808
-0.937853857551245	-0.9914807881602379
-0.940653574745917	-0.9915002638542858
-0.9434532919405891	-0.991566471500524
-0.9462530091352613	-0.9917238276806686
-0.9490527263299335	-0.9919885453237917
-0.9518524435246056	-0.9923430644744589
-0.9546521607192777	-0.9927407164126122
-0.9574518779139499	-0.9931190311569952
-0.9602515951086221	-0.9934175100272228
-0.9630513123032942	-0.9935944730385151
-0.9658510294979664	-0.993638080650824
-0.9686507466926386	-0.9935685939483512
-0.9714504638873107	-0.993431694462085
-0.9742501810819828	-0.9932853370297307
-0.977049898276655	-0.9931843417821953
-0.9798496154713272	-0.9931672689665779
-0.9826493326659993	-0.9932490580185666
-0.9854490498606714	-0.9934208871798618
-0.9882487670553436	-0.9936564304398844
-0.9910484842500158	-0.9939218868064847
-0.9938482014446879	-0.994186350756314
-0.99664791863936	-0.9944294354801546
-0.9994476358340322	-0.9946443220027457
-1.0022473530287044	-0.9948360828864733
-1.0050470702233765	-0.9950166313937959
-1.0078467874180486	-0.995198507640499
-1.0106465046127209	-0.9953897287731914
-1.013446221807393	-0.9955912037260641
-1.016245939002065	-0.9957970885601481
-1.0190456561967371	-0.9959973774461708
-1.0218453733914095	-0.9961813625201271
-1.0246450905860816	-0.9963405364109323
-1.0274448077807536	-0.9964699984543666
-1.030244524975426	-0.9965682073484781
-1.033044242170098	-0.9966356609409255
-1.0358439593647701	-0.9966734865232134
-1.0386436765594422	-0.9966828542372298
-1.0414433937541143	-0.9966656397313172
-1.0442431109487866	-0.9966260810763214
-1.0470428281434587	-0.9965725915166113
-1.0498425453381308	-0.9965186528676211
-1.0526422625328031	-0.9964819354385049
-1.0554419797274752	-0.9964814020062772
-1.0582416969221473	-0.9965329360769049
-1.0610414141168194	-0.9966446980279022
-1.0638411313114915	-0.996813701392486
-1.0666408485061638	-0.9970248875589335
-1.069440565700836	-0.9972533064887215
-1.0722402828955082	-0.9974690891797136
-1.0750400000901803	-0.9976440203893011
-1.0778397172848524	-0.9977579747271774
-1.0806394344795245	-0.9978034488530543
-1.0834391516741966	-0.9977869267454492
-1.086238868868869	-0.9977267041906301
-1.089038586063541	-0.9976478028493927
-1.091838303258213	-0.9975754195442703
-1.0946380204528854	-0.9975287398764565
-1.0974377376475575	-0.9975167888745297
-1.1002374548422296	-0.9975373521320638
-1.1030371720369017	-0.997579079804643
-1.1058368892315737	-0.9976259635533785
-1.108636606426246	-0.9976627267971536
-1.1114363236209182	-0.9976794763442076
-1.1142360408155902	-0.9976742715250186
-1.1170357580102626	-0.9976529670105366
-1.1198354752049346	-0.9976265540464382
-1.1226351923996067	-0.9976069927407891
-1.1254349095942788	-0.997602962491154
-1.1282346267889511	-0.9976169319553392
-1.1310343439836232	-0.997644480893409
-1.1338340611782953	-0.9976760477058391
-1.1366337783729676	-0.997700471990757
-1.1394334955676397	-0.9977091085332777
-1.1422332127623118	-0.9976990991816959
-1.145032929956984	-0.9976746661075954
-1.147832647151656	-0.9976459482351413
-1.1506323643463283	-0.997625730850739
-1.1534320815410004	-0.9976251447374891
-1.1562317987356725	-0.9976497900762435
-1.1590315159303448	-0.9976976342579336
-1.161831233125017	-0.9977594619132186
-1.164630950319689	-0.997821797884016
-1.167430667514361	-0.9978713625348496
-1.1702303847090334	-0.9978995508003352
-1.1730301019037055	-0.99790536200376
-1.1758298190983776	-0.997895693210744
-1.1786295362930497	-0.9978828018464506
-1.181429253487722	-0.9978797498407368
-1.184228970682394	-0.9978954107091399
-1.1870286878770662	-0.9979308642698483
-1.1898284050717383	-0.9979786012020311
-1.1926281222664106	-0.9980250138942748
-1.1954278394610827	-0.9980554649987111
-1.1982275566557548	-0.9980602121992761
-1.201027273850427	-0.9980390066056837
-1.2038269910450992	-0.9980024827509837
-1.2066267082397713	-0.9979694725968798
-1.2094264254344433	-0.9979607963161253
-1.2122261426291157	-0.9979914310471635
-1.2150258598237877	-0.9980637449978267
-1.2178255770184598	-0.9981643792141451
-1.220625294213132	-0.9982663245916386
-1.2234250114078042	-0.9983360650058355
-1.2262247286024763	-0.9983438752611224
-1.2290244457971484	-0.9982740893528212
-1.2318241629918205	-0.9981318725714455
-1.2346238801864928	-0.9979439124473783
-1.237423597381165	-0.9977522697609322
-1.240223314575837	-0.9976028430693349
-1.2430230317705093	-0.9975317721372458
-1.2458227489651814	-0.997553984409713
-1.2486224661598535	-0.9976576236163515
-1.2514221833545256	-0.9978063786246956
-1.2542219005491977	-0.99794927150249
-1.25702161774387	-0.9980350564370335
-1.259821334938542	-0.9980268295408297
-1.2626210521332142	-0.9979122973533977
-1.2654207693278865	-0.9977064877306658
-1.2682204865225586	-0.9974460994442274
-1.2710202037172307	-0.9971773906091475
-1.2738199209119028	-0.9969415999434956
-1.276619638106575	-0.9967626681539006
-1.2794193553012472	-0.9966412071351095
-1.2822190724959193	-0.9965565203197971
-1.2850187896905914	-0.9964757338180875
-1.2878185068852637	-0.9963666936816273
-1.2906182240799358	-0.9962100488862484
-1.2934179412746079	-0.9960063017142745
-1.29621765846928	-0.995775441431882
-1.2990173756639523	-0.9955494403646199
-1.3018170928586243	-0.9953604436760671
-1.3046168100532964	-0.995229017481184
-1.3074165272479688	-0.9951567813932118
-1.3102162444426408	-0.9951261447960593
-1.313015961637313	-0.9951072577276621
-1.315815678831985	-0.9950696123583067
-1.3186153960266573	-0.9949939630470803
-1.3214151132213294	-0.9948800334476697
-1.3242148304160015	-0.9947469529401797
-1.3270145476106736	-0.9946260101829402
-1.329814264805346	-0.9945481884755761
-1.332613982000018	-0.994531006578089
-1.33541369919469	-0.994569648363056
-1.3382134163893622	-0.99463600196782
-1.3410131335840345	-0.9946864754894431
-1.3438128507787066	-0.9946762618300564
-1.3466125679733787	-0.9945752325276094
-1.349412285168051	-0.9943797797220343
-1.352212002362723	-0.9941160749837947
-1.3550117195573952	-0.9938330464791386
-1.3578114367520673	-0.9935869529847777
-1.3606111539467396	-0.9934225170797752
-1.3634108711414117	-0.9933570618535219
-1.3662105883360838	-0.9933733899647745
-1.3690103055307559	-0.9934244089542363
-1.3718100227254282	-0.9934486107439158
-1.3746097399201003	-0.9933917533042907
-1.3774094571147724	-0.9932277575078774
-1.3802091743094445	-0.9929717603643715
[truncated: 6 more rows]
