# Supplementary material for: Isolation of a planar π-aromatic Bi5− ring in a cobalt-based inverse-sandwich-type complex
Source: Nat Chem. 2025 Jan 20;17(4):547–55. doi: 10.1038/s41557-024-01713-8 (PMC11964920; doi:10.1038/s41557-024-01713-8)
Supplement: Supplementary file 4 — Original magnetic data of compound 1 and origin file of Fig. 3. [file 41557_2024_1713_MOESM4_ESM.zip › sr_and_T_Symmetrized/2.json]

{
   "comment": "corrected Loops",
   "temperature": 0.03,
   "measures": [
      {
         "sr": 0.032,
         "angle": 0,
         "trans": 0,
         "cool_t": 1,
         "comment": "to H_stop",
         "data": [
            [
               -1.3999,
               -0.9946235323730894
            ],
            [
               -1.3970974874874873,
               -0.993898233449382
            ],
            [
               -1.394294974974975,
               -0.9932744050616398
            ],
            [
               -1.3914924624624623,
               -0.9928229902950048
            ],
            [
               -1.3886899499499499,
               -0.9925709154162661
            ],
            [
               -1.3858874374374373,
               -0.9924989739099994
            ],
            [
               -1.3830849249249249,
               -0.992552139698003
            ],
            [
               -1.3802824124124122,
               -0.9926583744254751
            ],
            [
               -1.3774798998998998,
               -0.9927498158649006
            ],
            [
               -1.3746773873873872,
               -0.9927800482673825
            ],
            [
               -1.3718748748748748,
               -0.9927329429291384
            ],
            [
               -1.3690723623623622,
               -0.9926215809156522
            ],
            [
               -1.3662698498498498,
               -0.9924789686348329
            ],
            [
               -1.3634673373373372,
               -0.9923445781880291
            ],
            [
               -1.3606648248248248,
               -0.9922515115324011
            ],
            [
               -1.3578623123123121,
               -0.9922181987990828
            ],
            [
               -1.3550597997997997,
               -0.992246465234977
            ],
            [
               -1.3522572872872871,
               -0.9923253727405799
            ],
            [
               -1.3494547747747747,
               -0.9924383424874936
            ],
            [
               -1.346652262262262,
               -0.9925703081959899
            ],
            [
               -1.3438497497497497,
               -0.9927121820973526
            ],
            [
               -1.341047237237237,
               -0.9928614000007709
            ],
            [
               -1.3382447247247247,
               -0.9930190871606743
            ],
            [
               -1.335442212212212,
               -0.9931857379898172
            ],
            [
               -1.3326396996996996,
               -0.9933577353521511
            ],
            [
               -1.329837187187187,
               -0.9935264497723069
            ],
            [
               -1.3270346746746746,
               -0.9936803665195112
            ],
            [
               -1.324232162162162,
               -0.9938092671151825
            ],
            [
               -1.3214296496496496,
               -0.9939085448550209
            ],
            [
               -1.318627137137137,
               -0.9939816480001845
            ],
            [
               -1.3158246246246246,
               -0.994039439720471
            ],
            [
               -1.313022112112112,
               -0.994096594610878
            ],
            [
               -1.3102195995995995,
               -0.9941664513371891
            ],
            [
               -1.307417087087087,
               -0.9942564558670881
            ],
            [
               -1.3046145745745745,
               -0.9943661450231627
            ],
            [
               -1.301812062062062,
               -0.9944885906469312
            ],
            [
               -1.2990095495495495,
               -0.9946147578585731
            ],
            [
               -1.2962070370370369,
               -0.994738927457018
            ],
            [
               -1.2934045245245245,
               -0.9948627470214151
            ],
            [
               -1.2906020120120119,
               -0.9949958899440926
            ],
            [
               -1.2877994994994995,
               -0.9951526027582814
            ],
            [
               -1.2849969869869868,
               -0.9953451292768581
            ],
            [
               -1.2821944744744744,
               -0.9955764457665806
            ],
            [
               -1.2793919619619618,
               -0.9958353218444516
            ],
            [
               -1.2765894494494494,
               -0.9960961410991963
            ],
            [
               -1.2737869369369368,
               -0.9963243150043206
            ],
            [
               -1.2709844244244244,
               -0.9964860490781593
            ],
            [
               -1.2681819119119118,
               -0.9965594319551814
            ],
            [
               -1.2653793993993994,
               -0.9965430128698118
            ],
            [
               -1.2625768868868867,
               -0.996458578568308
            ],
            [
               -1.2597743743743743,
               -0.9963466227574966
            ],
            [
               -1.2569718618618617,
               -0.9962554453134629
            ],
            [
               -1.2541693493493493,
               -0.996227081636084
            ],
            [
               -1.2513668368368367,
               -0.9962845301932042
            ],
            [
               -1.2485643243243243,
               -0.9964245277726596
            ],
            [
               -1.2457618118118117,
               -0.9966184366808228
            ],
            [
               -1.2429592992992993,
               -0.9968211926825303
            ],
            [
               -1.2401567867867866,
               -0.9969855925559932
            ],
            [
               -1.2373542742742742,
               -0.9970773884106497
            ],
            [
               -1.2345517617617616,
               -0.9970863324842555
            ],
            [
               -1.2317492492492492,
               -0.9970296054097922
            ],
            [
               -1.2289467367367366,
               -0.9969465350640876
            ],
            [
               -1.2261442242242242,
               -0.9968863391201797
            ],
            [
               -1.2233417117117116,
               -0.9968928532315966
            ],
            [
               -1.2205391991991992,
               -0.9969911014363957
            ],
            [
               -1.2177366866866866,
               -0.9971798526120816
            ],
            [
               -1.2149341741741742,
               -0.997432263805934
            ],
            [
               -1.2121316616616615,
               -0.9977040590552101
            ],
            [
               -1.2093291491491491,
               -0.9979463365082346
            ],
            [
               -1.2065266366366365,
               -0.9981188097095568
            ],
            [
               -1.203724124124124,
               -0.9981994475240381
            ],
            [
               -1.2009216116116115,
               -0.998187946518095
            ],
            [
               -1.198119099099099,
               -0.9981026714946486
            ],
            [
               -1.1953165865865865,
               -0.9979728351357442
            ],
            [
               -1.192514074074074,
               -0.9978290284415962
            ],
            [
               -1.1897115615615614,
               -0.9976953578767556
            ],
            [
               -1.186909049049049,
               -0.9975854431697581
            ],
            [
               -1.1841065365365364,
               -0.9975028410412308
            ],
            [
               -1.181304024024024,
               -0.9974447626555791
            ],
            [
               -1.1785015115115114,
               -0.9974068799737278
            ],
            [
               -1.175698998998999,
               -0.9973869233321282
            ],
            [
               -1.1728964864864864,
               -0.9973856158335911
            ],
            [
               -1.170093973973974,
               -0.9974048635046573
            ],
            [
               -1.1672914614614613,
               -0.9974444288813742
            ],
            [
               -1.164488948948949,
               -0.9974990169400629
            ],
            [
               -1.1616864364364363,
               -0.997557518928186
            ],
            [
               -1.158883923923924,
               -0.997605184600014
            ],
            [
               -1.1560814114114113,
               -0.9976281461646879
            ],
            [
               -1.153278898898899,
               -0.9976185715343511
            ],
            [
               -1.1504763863863863,
               -0.9975782750628014
            ],
            [
               -1.1476738738738739,
               -0.9975190755530117
            ],
            [
               -1.1448713613613613,
               -0.9974594077477537
            ],
            [
               -1.1420688488488488,
               -0.997418194270459
            ],
            [
               -1.1392663363363362,
               -0.9974081676032633
            ],
            [
               -1.1364638238238238,
               -0.9974312000578731
            ],
            [
               -1.1336613113113112,
               -0.9974775652876023
            ],
            [
               -1.1308587987987986,
               -0.9975296214681432
            ],
            [
               -1.1280562862862862,
               -0.997568702531364
            ],
            [
               -1.1252537737737738,
               -0.9975826868601829
            ],
            [
               -1.1224512612612612,
               -0.9975713157348816
            ],
            [
               -1.1196487487487485,
               -0.9975470537610607
            ],
            [
               -1.1168462362362361,
               -0.9975308932759903
            ],
            [
               -1.1140437237237237,
               -0.9975444248522283
            ],
            [
               -1.111241211211211,
               -0.9976010044189669
            ],
            [
               -1.1084386986986985,
               -0.9976993503190632
            ],
            [
               -1.105636186186186,
               -0.9978221656881798
            ],
            [
               -1.1028336736736737,
               -0.9979406282554035
            ],
            [
               -1.100031161161161,
               -0.998023437775382
            ],
            [
               -1.0972286486486484,
               -0.9980473503394668
            ],
            [
               -1.094426136136136,
               -0.998005431078399
            ],
            [
               -1.0916236236236236,
               -0.9979099226314508
            ],
            [
               -1.088821111111111,
               -0.997788461246468
            ],
            [
               -1.0860185985985984,
               -0.9976747423080974
            ],
            [
               -1.083216086086086,
               -0.9975967919607194
            ],
            [
               -1.0804135735735736,
               -0.9975669802831595
            ],
            [
               -1.077611061061061,
               -0.9975774241792654
            ],
            [
               -1.0748085485485483,
               -0.9976026078914373
            ],
            [
               -1.072006036036036,
               -0.9976085162906775
            ],
            [
               -1.0692035235235235,
               -0.9975652243993562
            ],
            [
               -1.066401011011011,
               -0.997458564755218
            ],
            [
               -1.0635984984984983,
               -0.9972966987686719
            ],
            [
               -1.060795985985986,
               -0.9971091081582429
            ],
            [
               -1.0579934734734735,
               -0.9969381251676627
            ],
            [
               -1.0551909609609609,
               -0.9968257285573316
            ],
            [
               -1.0523884484484483,
               -0.9968000249584476
            ],
            [
               -1.0495859359359359,
               -0.9968660049192966
            ],
            [
               -1.0467834234234235,
               -0.9970037359875792
            ],
            [
               -1.0439809109109108,
               -0.997174621043663
            ],
            [
               -1.0411783983983982,
               -0.9973335912063068
            ],
            [
               -1.0383758858858858,
               -0.9974430828896841
            ],
            [
               -1.0355733733733734,
               -0.9974840724837728
            ],
            [
               -1.0327708608608608,
               -0.9974605057725261
            ],
            [
               -1.0299683483483482,
               -0.9973957821959363
            ],
            [
               -1.0271658358358358,
               -0.9973227160913393
            ],
            [
               -1.0243633233233234,
               -0.997270629853553
            ],
            [
               -1.0215608108108107,
               -0.9972541639050648
            ],
            [
               -1.0187582982982981,
               -0.9972677074182847
            ],
            [
               -1.0159557857857857,
               -0.9972873228879973
            ],
            [
               -1.0131532732732733,
               -0.997279387769928
            ],
            [
               -1.0103507607607607,
               -0.9972128438438591
            ],
            [
               -1.007548248248248,
               -0.9970707382459404
            ],
            [
               -1.0047457357357357,
               -0.9968570571740474
            ],
            [
               -1.0019432232232233,
               -0.9965965491854782
            ],
            [
               -0.9991407107107106,
               -0.9963276848032013
            ],
            [
               -0.9963381981981981,
               -0.9960912296263418
            ],
            [
               -0.9935356856856856,
               -0.9959183126420786
            ],
            [
               -0.9907331731731731,
               -0.9958218932736422
            ],
            [
               -0.9879306606606606,
               -0.9957942145444465
            ],
            [
               -0.9851281481481481,
               -0.9958106898523389
            ],
            [
               -0.9823256356356356,
               -0.9958384922069536
            ],
            [
               -0.9795231231231231,
               -0.9958466631435333
            ],
            [
               -0.9767206106106106,
               -0.9958143066454462
            ],
            [
               -0.973918098098098,
               -0.995734402170996
            ],
            [
               -0.9711155855855855,
               -0.9956125398214174
            ],
            [
               -0.968313073073073,
               -0.9954617591574668
            ],
            [
               -0.9655105605605605,
               -0.9952959647813665
            ],
            [
               -0.962708048048048,
               -0.9951246521081003
            ],
            [
               -0.9599055355355355,
               -0.9949508690887974
            ],
            [
               -0.957103023023023,
               -0.9947728339062871
            ],
            [
               -0.9543005105105105,
               -0.9945880474270654
            ],
            [
               -0.951497997997998,
               -0.9943977125173354
            ],
            [
               -0.9486954854854854,
               -0.9942091953746013
            ],
            [
               -0.9458929729729728,
               -0.9940351491290007
            ],
            [
               -0.9430904604604604,
               -0.993889397739724
            ],
            [
               -0.9402879479479478,
               -0.9937811453156051
            ],
            [
               -0.9374854354354354,
               -0.9937099318749647
            ],
            [
               -0.9346829229229228,
               -0.9936636382377366
            ],
            [
               -0.9318804104104104,
               -0.9936207680097359
            ],
            [
               -0.9290778978978977,
               -0.9935565991826314
            ],
            [
               -0.9262753853853853,
               -0.9934512272330513
            ],
            [
               -0.9234728728728727,
               -0.9932966334771189
            ],
            [
               -0.9206703603603603,
               -0.9931000793854441
            ],
            [
               -0.9178678478478477,
               -0.9928823296751377
            ],
            [
               -0.9150653353353353,
               -0.992671030960828
            ],
            [
               -0.9122628228228227,
               -0.992491359065556
            ],
            [
               -0.9094603103103103,
               -0.9923571327372476
            ],
            [
               -0.9066577977977976,
               -0.99226555286324
            ],
            [
               -0.9038552852852852,
               -0.992197545631178
            ],
            [
               -0.9010527727727726,
               -0.9921237636392584
            ],
            [
               -0.8982502602602602,
               -0.9920143067960976
            ],
            [
               -0.8954477477477477,
               -0.9918488769099488
            ],
            [
               -0.8926452352352352,
               -0.9916238667163404
            ],
            [
               -0.8898427227227227,
               -0.9913538961401138
            ],
            [
               -0.8870402102102102,
               -0.9910672008714676
            ],
            [
               -0.8842376976976977,
               -0.9907963918391568
            ],
            [
               -0.8814351851851852,
               -0.9905676998264632
            ],
            [
               -0.8786326726726726,
               -0.9903923404823352
            ],
            [
               -0.8758301601601601,
               -0.9902629031332146
            ],
            [
               -0.8730276476476476,
               -0.9901559431335432
            ],
            [
               -0.8702251351351351,
               -0.990039846651468
            ],
            [
               -0.8674226226226226,
               -0.9898852709244979
            ],
            [
               -0.8646201101101101,
               -0.9896746436137294
            ],
            [
               -0.8618175975975975,
               -0.9894075947681331
            ],
            [
               -0.859015085085085,
               -0.9891006333583965
            ],
            [
               -0.8562125725725724,
               -0.9887813487940429
            ],
            [
               -0.8534100600600599,
               -0.9884792296117823
            ],
            [
               -0.8506075475475474,
               -0.988216235330426
            ],
            [
               -0.8478050350350349,
               -0.9880002072422038
            ],
            [
               -0.8450025225225224,
               -0.9878231218312035
            ],
            [
               -0.8422000100100099,
               -0.9876644903456737
            ],
            [
               -0.8393974974974974,
               -0.987498496740107
            ],
            [
               -0.8365949849849849,
               -0.9873023243375312
            ],
            [
               -0.8337924724724723,
               -0.9870629029819733
            ],
            [
               -0.8309899599599598,
               -0.9867800291474326
            ],
            [
               -0.8281874474474473,
               -0.9864651631136828
            ],
            [
               -0.8253849349349348,
               -0.9861366844741808
            ],
            [
               -0.8225824224224223,
               -0.9858134769736311
            ],
            [
               -0.8197799099099098,
               -0.9855090762658799
            ],
            [
               -0.8169773973973973,
               -0.9852281905091779
            ],
            [
               -0.8141748848848848,
               -0.984966414870668
            ],
            [
               -0.8113723723723723,
               -0.9847128070239064
            ],
            [
               -0.8085698598598597,
               -0.9844540918060043
            ],
            [
               -0.8057673473473472,
               -0.9841789057043482
            ],
            [
               -0.8029648348348347,
               -0.9838807356516956
            ],
            [
               -0.8001623223223222,
               -0.9835588843465876
            ],
            [
               -0.7973598098098097,
               -0.9832175962531164
            ],
            [
               -0.7945572972972972,
               -0.9828640847420338
            ],
            [
               -0.7917547847847847,
               -0.9825064069187077
            ],
            [
               -0.7889522722722722,
               -0.9821519191157282
            ],
            [
               -0.7861497597597596,
               -0.9818065690029374
            ],
            [
               -0.7833472472472471,
               -0.9814747912035726
            ],
            [
               -0.7805447347347346,
               -0.9811595041641217
            ],
            [
               -0.7777422222222221,
               -0.980861769203589
            ],
            [
               -0.7749397097097096,
               -0.9805800165602493
            ],
            [
               -0.7721371971971971,
               -0.9803091804514921
            ],
            [
               -0.7693346846846846,
               -0.980040379750529
            ],
            [
               -0.7665321721721721,
               -0.9797617569008787
            ],
            [
               -0.7637296596596596,
               -0.9794607122500841
            ],
            [
               -0.760927147147147,
               -0.9791271762122375
            ],
            [
               -0.7581246346346345,
               -0.978756995005168
            ],
            [
               -0.755322122122122,
               -0.9783542280004813
            ],
            [
               -0.7525196096096095,
               -0.9779313276658457
            ],
            [
               -0.749717097097097,
               -0.9775067829326645
            ],
            [
               -0.7469145845845845,
               -0.9771006576149185
            ],
            [
               -0.744112072072072,
               -0.9767292372555973
            ],
            [
               -0.7413095595595595,
               -0.9764004048314167
            ],
            [
               -0.738507047047047,
               -0.9761112191197104
            ],
            [
               -0.7357045345345344,
               -0.9758484940614467
            ],
            [
               -0.7329020220220219,
               -0.9755922011617683
            ],
            [
               -0.7300995095095094,
               -0.9753205901278343
            ],
            [
               -0.7272969969969969,
               -0.9750153863005754
            ],
            [
               -0.7244944844844844,
               -0.974665476118427
            ],
            [
               -0.7216919719719719,
               -0.9742681110914214
            ],
            [
               -0.7188894594594594,
               -0.9738276065856601
            ],
            [
               -0.7160869469469469,
               -0.9733524170393251
            ],
            [
               -0.7132844344344343,
               -0.9728519821289564
            ],
            [
               -0.7104819219219218,
               -0.9723346617005112
            ],
            [
               -0.7076794094094093,
               -0.9718074500756999
            ],
            [
               -0.7048768968968968,
               -0.9712772474245921
            ],
            [
               -0.7020743843843843,
               -0.9707526563037021
            ],
            [
               -0.6992718718718718,
               -0.9702449235659709
            ],
            [
               -0.6964693593593593,
               -0.9697669407522933
            ],
            [
               -0.6936668468468468,
               -0.9693300669139668
            ],
            [
               -0.6908643343343343,
               -0.9689396209225579
            ],
            [
               -0.6880618218218217,
               -0.9685907554158522
            ],
            [
               -0.6852593093093092,
               -0.9682666720207969
            ],
            [
               -0.6824567967967967,
               -0.9679405845839357
            ],
            [
               -0.6796542842842842,
               -0.9675816087036158
            ],
            [
               -0.6768517717717717,
               -0.9671632601906125
            ],
            [
               -0.6740492592592592,
               -0.9666720371062828
            ],
            [
               -0.6712467467467467,
               -0.9661131381265566
            ],
            [
               -0.6684442342342342,
               -0.9655109804662866
            ],
            [
               -0.6656417217217216,
               -0.9649037046849251
            ],
            [
               -0.6628392092092091,
               -0.9643328244569508
            ],
            [
               -0.6600366966966966,
               -0.963830929618464
            ],
            [
               -0.6572341841841841,
               -0.9634112437616833
            ],
            [
               -0.6544316716716716,
               -0.9630624997581189
            ],
            [
               -0.6516291591591591,
               -0.9627510667192434
            ],
            [
               -0.6488266466466466,
               -0.9624299990992465
            ],
            [
               -0.6460241341341341,
               -0.9620524195150492
            ],
            [
               -0.6432216216216216,
               -0.9615851581712553
            ],
            [
               -0.640419109109109,
               -0.961018383294195
            ],
            [
               -0.6376165965965965,
               -0.9603681692669894
            ],
            [
               -0.634814084084084,
               -0.9596711868376717
            ],
            [
               -0.6320115715715715,
               -0.9589732303916985
            ],
            [
               -0.629209059059059,
               -0.9583152773710388
            ],
            [
               -0.6264065465465465,
               -0.9577215388502149
            ],
            [
               -0.623604034034034,
               -0.9571932509501395
            ],
            [
               -0.6208015215215215,
               -0.9567100165335131
            ],
            [
               -0.617999009009009,
               -0.9562379953224768
            ],
            [
               -0.6151964964964964,
               -0.9557420084860158
            ],
            [
               -0.6123939839839839,
               -0.9551974185182371
            ],
            [
               -0.6095914714714714,
               -0.9545978554469416
            ],
            [
               -0.6067889589589589,
               -0.9539563853932058
            ],
            [
               -0.6039864464464464,
               -0.9533000083512135
            ],
            [
               -0.6011839339339339,
               -0.9526596282662401
            ],
            [
               -0.5983814214214214,
               -0.9520590896169567
            ],
            [
               -0.5955789089089089,
               -0.9515070471901899
            ],
            [
               -0.5927763963963963,
               -0.9509943111626287
            ],
            [
               -0.5899738838838838,
               -0.9504973203725349
            ],
            [
               -0.5871713713713713,
               -0.9499862632964471
            ],
            [
               -0.5843688588588588,
               -0.9494348368298751
            ],
            [
               -0.5815663463463463,
               -0.9488282190288911
            ],
            [
               -0.5787638338338338,
               -0.948166634661852
            ],
            [
               -0.5759613213213213,
               -0.9474635790091865
            ],
            [
               -0.5731588088088088,
               -0.9467397009060541
            ],
            [
               -0.5703562962962963,
               -0.9460148296021034
            ],
            [
               -0.5675537837837837,
               -0.9453011480272173
            ],
            [
               -0.5647512712712712,
               -0.9445999202560047
            ],
            [
               -0.5619487587587587,
               -0.9439027342857897
            ],
            [
               -0.5591462462462462,
               -0.9431964847002199
            ],
            [
               -0.5563437337337337,
               -0.942469942952034
            ],
            [
               -0.5535412212212212,
               -0.9417192431913832
            ],
            [
               -0.5507387087087087,
               -0.9409501158130397
            ],
            [
               -0.5479361961961962,
               -0.9401760131358352
            ],
            [
               -0.5451336836836836,
               -0.9394128816553315
            ],
            [
               -0.5423311711711711,
               -0.9386726336942969
            ],
            [
               -0.5395286586586586,
               -0.937957876472733
            ],
            [
               -0.5367261461461461,
               -0.9372599902545684
            ],
            [
               -0.5339236336336336,
               -0.9365613942476396
            ],
            [
               -0.5311211211211211,
               -0.93584127289624
            ],
            [
               -0.5283186086086086,
               -0.9350827388775509
            ],
            [
               -0.5255160960960961,
               -0.9342788583433072
            ],
            [
               -0.5227135835835836,
               -0.9334353548704286
            ],
            [
               -0.519911071071071,
               -0.9325689906146271
            ],
            [
               -0.5171085585585585,
               -0.9317021600975198
            ],
            [
               -0.514306046046046,
               -0.9308555661416069
            ],
            [
               -0.5115035335335335,
               -0.9300415041044274
            ],
            [
               -0.508701021021021,
               -0.9292600380169275
            ],
            [
               -0.5058985085085085,
               -0.9284993153272678
            ],
            [
               -0.503095995995996,
               -0.927739820573798
            ],
            [
               -0.5002934834834833,
               -0.9269610311174985
            ],
            [
               -0.49749097097097084,
               -0.9261481727245973
            ],
            [
               -0.4946884584584583,
               -0.9252968231497012
            ],
            [
               -0.4918859459459458,
               -0.9244139251936818
            ],
            [
               -0.4890834334334333,
               -0.9235150298940427
            ],
            [
               -0.4862809209209208,
               -0.9226188398576991
            ],
            [
               -0.4834784084084083,
               -0.921740937258575
            ],
            [
               -0.48067589589589577,
               -0.9208887152198761
            ],
            [
               -0.47787338338338325,
               -0.9200589942826517
            ],
            [
               -0.47507087087087074,
               -0.9192388389393895
            ],
            [
               -0.47226835835835823,
               -0.9184090613873853
            ],
            [
               -0.4694658458458457,
               -0.9175491624333513
            ],
            [
               -0.4666633333333332,
               -0.9166422215957533
            ],
            [
               -0.4638608208208207,
               -0.9156785140594847
            ],
            [
               -0.4610583083083082,
               -0.9146572226082778
            ],
            [
               -0.4582557957957957,
               -0.9135862571531922
            ],
            [
               -0.45545328328328316,
               -0.9124806483530881
            ],
            [
               -0.45265077077077065,
               -0.9113601230937736
            ],
            [
               -0.44984825825825814,
               -0.9102463350936112
            ],
            [
               -0.4470457457457456,
               -0.9091599736034779
            ],
            [
               -0.4442432332332331,
               -0.9081178016102143
            ],
            [
               -0.4414407207207206,
               -0.9071297108393752
            ],
            [
               -0.4386382082082081,
               -0.9061961201991672
            ],
            [
               -0.4358356956956956,
               -0.9053063476625998
            ],
            [
               -0.43303318318318307,
               -0.9044387418857613
            ],
            [
               -0.43023067067067056,
               -0.9035631900146339
            ],
            [
               -0.42742815815815804,
               -0.9026460728873424
            ],
            [
               -0.42462564564564553,
               -0.9016569458382433
            ],
            [
               -0.421823133133133,
               -0.9005754579403089
            ],
            [
               -0.4190206206206205,
               -0.8993966085509146
            ],
            [
               -0.416218108108108,
               -0.8981326166164745
            ],
            [
               -0.4134155955955955,
               -0.896810486812694
            ],
            [
               -0.410613083083083,
               -0.8954655970940715
            ],
            [
               -0.40781057057057046,
               -0.8941329124906361
            ],
            [
               -0.40500805805805795,
               -0.8928382973570862
            ],
            [
               -0.40220554554554544,
               -0.8915925069906052
            ],
            [
               -0.39940303303303293,
               -0.8903896910499678
            ],
            [
               -0.3966005205205205,
               -0.88921084065652
            ],
            [
               -0.3937980080080079,
               -0.8880310122916995
            ],
            [
               -0.3909954954954955,
               -0.886827914955368
            ],
            [
               -0.3881929829829829,
               -0.885589002115893
            ],
            [
               -0.3853904704704705,
               -0.8843147458327429
            ],
            [
               -0.38258795795795786,
               -0.8830171186247462
            ],
            [
               -0.37978544544544546,
               -0.8817140022593539
            ],
            [
               -0.37698293293293283,
               -0.8804216780417331
            ],
            [
               -0.37418042042042043,
               -0.8791482083429707
            ],
            [
               -0.3713779079079078,
               -0.877890148390331
            ],
            [
               -0.3685753953953954,
               -0.8766337591405431
            ],
            [
               -0.3657728828828828,
               -0.8753601894902887
            ],
            [
               -0.3629703703703704,
               -0.8740525914428936
            ],
            [
               -0.36016785785785776,
               -0.872702393392871
            ],
            [
               -0.35736534534534536,
               -0.871312273585185
            ],
            [
               -0.35456283283283274,
               -0.8698946428823504
            ],
            [
               -0.35176032032032034,
               -0.8684661944332204
            ],
            [
               -0.3489578078078077,
               -0.8670406444063238
            ],
            [
               -0.3461552952952953,
               -0.8656225623260404
            ],
            [
               -0.3433527827827827,
               -0.8642048486914256
            ],
            [
               -0.3405502702702703,
               -0.862771057634915
            ],
            [
               -0.33774775775775767,
               -0.8613018752810717
            ],
            [
               -0.33494524524524527,
               -0.8597833629846202
            ],
            [
               -0.33214273273273265,
               -0.8582137277798055
            ],
            [
               -0.32934022022022025,
               -0.8566057582332565
            ],
            [
               -0.3265377077077076,
               -0.8549835775276642
            ],
            [
               -0.323735195195195,
               -0.8533744931939373
            ],
            [
               -0.3209326826826826,
               -0.8517986824661621
            ],
            [
               -0.31813017017017,
               -0.8502604886473932
            ],
            [
               -0.3153276576576576,
               -0.8487447747764831
            ],
            [
               -0.31252514514514496,
               -0.8472201360897931
            ],
            [
               -0.30972263263263256,
               -0.8456483563740785
            ],
            [
               -0.30692012012011993,
               -0.8439971614689802
            ],
            [
               -0.30411760760760753,
               -0.8422519390762542
            ],
            [
               -0.3013150950950949,
               -0.8404222091239906
            ],
            [
               -0.2985125825825825,
               -0.8385402681420218
            ],
            [
               -0.2957100700700699,
               -0.8366520646439737
            ],
            [
               -0.2929075575575575,
               -0.834803080513533
            ],
            [
               -0.29010504504504486,
               -0.8330238251679735
            ],
            [
               -0.28730253253253246,
               -0.8313198141743078
            ],
            [
               -0.28450002002001984,
               -0.8296694662257742
            ],
            [
               -0.28169750750750744,
               -0.828030684082988
            ],
            [
               -0.2788949949949948,
               -0.8263539099255008
            ],
            [
               -0.2760924824824824,
               -0.8245972148742919
            ],
            [
               -0.2732899699699698,
               -0.8227382981753413
            ],
            [
               -0.2704874574574574,
               -0.8207793922922428
            ],
            [
               -0.26768494494494477,
               -0.8187436090368068
            ],
            [
               -0.26488243243243237,
               -0.8166643167795744
            ],
            [
               -0.26207991991991975,
               -0.8145716119797983
            ],
            [
               -0.25927740740740735,
               -0.8124809419456713
            ],
            [
               -0.2564748948948947,
               -0.8103880808161561
            ],
            [
               -0.2536723823823823,
               -0.8082722580800108
            ],
            [
               -0.2508698698698697,
               -0.8061061583550309
            ],
            [
               -0.2480673573573573,
               -0.8038688815993944
            ],
            [
               -0.24526484484484468,
               -0.8015567534313401
            ],
            [
               -0.24246233233233228,
               -0.799187574318672
            ],
            [
               -0.23965981981981965,
               -0.7967962723304425
            ],
            [
               -0.23685730730730725,
               -0.7944231342656569
            ],
            [
               -0.23405479479479463,
               -0.7920986677422861
            ],
            [
               -0.23125228228228223,
               -0.7898306218416347
            ],
            [
               -0.2284497697697696,
               -0.7875981839736095
            ],
            [
               -0.2256472572572572,
               -0.7853560029641125
            ],
            [
               -0.22284474474474458,
               -0.7830472670133295
            ],
            [
               -0.22004223223223218,
               -0.7806217929063389
            ],
            [
               -0.21723971971971956,
               -0.7780531347868367
            ],
            [
               -0.21443720720720716,
               -0.775348821866906
            ],
            [
               -0.21163469469469454,
               -0.7725499932146958
            ],
            [
               -0.20883218218218214,
               -0.7697201941326717
            ],
            [
               -0.2060296696696695,
               -0.7669267322036488
            ],
            [
               -0.2032271571571571,
               -0.7642205030776574
            ],
            [
               -0.2004246446446445,
               -0.7616207146446079
            ],
            [
               -0.1976221321321321,
               -0.7591092875053145
            ],
            [
               -0.19481961961961947,
               -0.756636471414307
            ],
            [
               -0.19201710710710707,
               -0.7541355229769056
            ],
            [
               -0.18921459459459444,
               -0.7515414169820533
            ],
            [
               -0.18641208208208204,
               -0.748807482893396
            ],
            [
               -0.18360956956956942,
               -0.7459148922280623
            ],
            [
               -0.18080705705705702,
               -0.7428726418261546
            ],
            [
               -0.1780045445445444,
               -0.7397090654887675
            ],
            [
               -0.175202032032032,
               -0.7364587343283764
            ],
            [
               -0.17239951951951937,
               -0.7331498834545811
            ],
            [
               -0.16959700700700697,
               -0.7297968312004346
            ],
            [
               -0.16679449449449435,
               -0.7263995665243511
            ],
            [
               -0.16399198198198195,
               -0.7229496931984964
            ],
            [
               -0.16118946946946933,
               -0.7194393990396076
            ],
            [
               -0.15838695695695693,
               -0.7158690287758773
            ],
            [
               -0.1555844444444443,
               -0.7122495822910547
            ],
            [
               -0.1527819319319319,
               -0.7085987253588899
            ],
            [
               -0.14997941941941928,
               -0.7049317824264215
            ],
            [
               -0.14717690690690688,
               -0.7012515249209481
            ],
            [
               -0.14437439439439426,
               -0.6975414104016993
            ],
            [
               -0.14157188188188186,
               -0.693765871549647
            ],
            [
               -0.13876936936936923,
               -0.6898786367010822
            ],
            [
               -0.13596685685685683,
               -0.6858368463008165
            ],
            [
               -0.1331643443443442,
               -0.6816161477127838
            ],
            [
               -0.1303618318318318,
               -0.6772210514686458
            ],
            [
               -0.1275593193193192,
               -0.6726860686868098
            ],
            [
               -0.12475680680680679,
               -0.6680661865658089
            ],
            [
               -0.12195429429429416,
               -0.6634190457966642
            ],
            [
               -0.11915178178178176,
               -0.6587843902629409
            ],
            [
               -0.11634926926926914,
               -0.654167749818788
            ],
            [
               -0.11354675675675674,
               -0.6495342841681775
            ],
            [
               -0.11074424424424412,
               -0.6448155079223982
            ],
            [
               -0.10794173173173172,
               -0.6399272796988293
            ],
            [
               -0.1051392192192191,
               -0.6347934667050276
            ],
            [
               -0.10233670670670669,
               -0.629367512770131
            ],
            [
               -0.09953419419419407,
               -0.6236445797910191
            ],
            [
               -0.09673168168168167,
               -0.6176599359594495
            ],
            [
               -0.09392916916916905,
               -0.6114738591612563
            ],
            [
               -0.09112665665665665,
               -0.6051479530009949
            ],
            [
               -0.08832414414414402,
               -0.5987208244826765
            ],
            [
               -0.08552163163163162,
               -0.5921914461857181
            ],
            [
               -0.082719119119119,
               -0.5855160300415402
            ],
            [
               -0.0799166066066066,
               -0.5786196774946883
            ],
            [
               -0.07711409409409398,
               -0.5714189791107209
            ],
            [
               -0.07431158158158158,
               -0.5638478656007633
            ],
            [
               -0.07150906906906895,
               -0.5558777208475818
            ],
            [
               -0.06870655655655655,
               -0.5475245472268451
            ],
            [
               -0.06590404404404393,
               -0.5388402656390403
            ],
            [
               -0.06310153153153153,
               -0.5298906068012372
            ],
            [
               -0.06029901901901891,
               -0.5207266850536665
            ],
            [
               -0.057496506506506506,
               -0.5113596482856799
            ],
            [
               -0.054693993993993884,
               -0.5017469493647132
            ],
            [
               -0.05189148148148148,
               -0.4917950273825423
            ],
            [
               -0.04908896896896886,
               -0.48137774873693223
            ],
            [
               -0.04628645645645646,
               -0.47036464355285207
            ],
            [
               -0.04348394394394384,
               -0.45864956056387085
            ],
            [
               -0.040681431431431436,
               -0.44617001033511816
            ],
            [
               -0.037878918918918814,
               -0.43291032339615976
            ],
            [
               -0.03507640640640641,
               -0.4188869135393106
            ],
            [
               -0.03227389389389379,
               -0.40411975290752117
            ],
            [
               -0.02947138138138139,
               -0.38859877550491784
            ],
            [
               -0.026668868868868767,
               -0.3722558711144087
            ],
            [
               -0.023866356356356366,
               -0.3549518175640615
            ],
            [
               -0.021063843843843744,
               -0.3364833657512529
            ],
            [
               -0.018261331331331343,
               -0.31661004474054
            ],
            [
               -0.01545881881881872,
               -0.29509482357531314
            ],
            [
               -0.01265630630630632,
               -0.2717491454974147
            ],
            [
               -0.009853793793793697,
               -0.2464720041497701
            ],
            [
               -0.007051281281281296,
               -0.2192747313877228
            ],
            [
               -0.004248768768768674,
               -0.19028722518131336
            ],
            [
               -0.001446256256256273,
               -0.1597461244445093
            ],
            [
               0.0013562562562563496,
               -0.12796950535184395
            ],
            [
               0.00415876876876875,
               -0.09532496384566391
            ],
            [
               0.006961281281281373,
               -0.06219805613653676
            ],
            [
               0.009763793793793774,
               -0.028966305685370147
            ],
            [
               0.012566306306306396,
               0.004018801268238707
            ],
            [
               0.015368818818818797,
               0.03644217768494221
            ],
            [
               0.01817133133133142,
               0.06803008346405572
            ],
            [
               0.02097384384384382,
               0.09855245666065601
            ],
            [
               0.023776356356356443,
               0.12782478060210223
            ],
            [
               0.026578868868868843,
               0.1557102923665992
            ],
            [
               0.029381381381381466,
               0.18212197350822973
            ],
            [
               0.03218389389389387,
               0.2070229599324852
            ],
            [
               0.03498640640640649,
               0.23042403216619672
            ],
            [
               0.03778891891891911,
               0.2523775933203013
            ],
            [
               0.04059143143143151,
               0.27296861612340195
            ],
            [
               0.043393943943944135,
               0.29230395235147016
            ],
            [
               0.046196456456456536,
               0.31050177176021293
            ],
            [
               0.04899896896896916,
               0.32768261711738456
            ],
            [
               0.05180148148148156,
               0.34396279854311496
            ],
            [
               0.05460399399399418,
               0.3594499694319719
            ],
            [
               0.05740650650650658,
               0.3742401177980854
            ],
            [
               0.060209019019019205,
               0.38841511471986373
            ],
            [
               0.0630115315315316,
               0.402040381687507
            ],
            [
               0.06581404404404423,
               0.4151629276848832
            ],
            [
               0.06861655655655663,
               0.427810593997453
            ],
            [
               0.07141906906906925,
               0.43999349879166494
            ],
            [
               0.07422158158158165,
               0.45170825359370304
            ],
            [
               0.07702409409409428,
               0.4629446502521858
            ],
            [
               0.07982660660660668,
               0.47369353126725683
            ],
            [
               0.0826291191191193,
               0.48395388474233103
            ],
            [
               0.0854316316316317,
               0.4937371805553553
            ],
            [
               0.08823414414414432,
               0.5030676789610806
            ],
            [
               0.09103665665665672,
               0.5119786937408113
            ],
            [
               0.09383916916916935,
               0.5205061444635661
            ],
            [
               0.09664168168168175,
               0.5286816804186523
            ],
            [
               0.09944419419419437,
               0.5365278218738218
            ],
            [
               0.10224670670670677,
               0.5440568436512095
            ],
            [
               0.10504921921921939,
               0.5512737563842136
            ],
            [
               0.10785173173173179,
               0.5581822143952673
            ],
            [
               0.11065424424424442,
               0.5647910661046371
            ],
            [
               0.11345675675675682,
               0.5711189951430617
            ],
            [
               0.11625926926926944,
               0.5771954008226836
            ],
            [
               0.11906178178178184,
               0.5830570916346054
            ],
            [
               0.12186429429429446,
               0.5887419859861442
            ],
            [
               0.12466680680680686,
               0.594282209672111
            ],
            [
               0.12746931931931949,
               0.5996992722325056
            ],
            [
               0.13027183183183189,
               0.6050032488102783
            ],
            [
               0.1330743443443445,
               0.6101963446743287
            ],
            [
               0.1358768568568569,
               0.6152794482346153
            ],
            [
               0.13867936936936953,
               0.62025896865696
            ],
            [
               0.14148188188188193,
               0.6251509445336239
            ],
            [
               0.14428439439439456,
               0.6299802821026945
            ],
            [
               0.14708690690690696,
               0.6347747743225486
            ],
            [
               0.14988941941941958,
               0.6395556393041371
            ],
            [
               0.15269193193193198,
               0.6443279233073497
            ],
            [
               0.1554944444444446,
               0.6490745978095909
            ],
            [
               0.158296956956957,
               0.6537572773314072
            ],
            [
               0.16109946946946962,
               0.6583244230884789
            ],
            [
               0.16390198198198203,
               0.6627253392164436
            ],
            [
               0.16670449449449465,
               0.6669260903234833
            ],
            [
               0.16950700700700705,
               0.6709224591555552
            ],
            [
               0.17230951951951967,
               0.6747456365535811
            ],
            [
               0.17511203203203207,
               0.6784583757100576
            ],
            [
               0.1779145445445447,
               0.6821422229685724
            ],
            [
               0.1807170570570571,
               0.6858792252535084
            ],
            [
               0.18351956956956972,
               0.6897332839661805
            ],
            [
               0.18632208208208212,
               0.6937364755604758
            ],
            [
               0.18912459459459474,
               0.6978841231688855
            ],
            [
               0.19192710710710714,
               0.702139677516979
            ],
            [
               0.19472961961961976,
               0.7064474429355186
            ],
            [
               0.19753213213213217,
               0.7107488557901384
            ],
            [
               0.2003346446446448,
               0.7149971395440284
            ],
            [
               0.2031371571571572,
               0.7191659829526983
            ],
            [
               0.2059396696696698,
               0.7232501007026573
            ],
            [
               0.2087421821821822,
               0.7272583630975749
            ],
            [
               0.21154469469469483,
               0.7312026560874099
            ],
            [
               0.21434720720720724,
               0.7350869290686535
            ],
            [
               0.21714971971971986,
               0.738900599662149
            ],
            [
               0.21995223223223226,
               0.7426187569756741
            ],
            [
               0.22275474474474488,
               0.74620907239961
            ],
            [
               0.22555725725725728,
               0.7496428862085629
            ],
            [
               0.2283597697697699,
               0.7529064335272888
            ],
            [
               0.2311622822822823,
               0.7560081073316007
            ],
            [
               0.23396479479479493,
               0.7589790244942634
            ],
            [
               0.23676730730730733,
               0.7618664642817279
            ],
            [
               0.23956981981981995,
               0.7647221765418735
            ],
            [
               0.24237233233233235,
               0.7675892733990395
            ],
            [
               0.24517484484484497,
               0.7704918510447429
            ],
            [
               0.24797735735735738,
               0.7734305181898451
            ],
            [
               0.25077986986987,
               0.7763849986956457
            ],
            [
               0.2535823823823824,
               0.7793226364524384
            ],
            [
               0.256384894894895,
               0.7822097613594285
            ],
            [
               0.2591874074074074,
               0.7850220917239861
            ],
            [
               0.26198991991992004,
               0.7877508757192819
            ],
            [
               0.26479243243243245,
               0.7904030833404696
            ],
            [
               0.26759494494494507,
               0.7929960609330249
            ],
            [
               0.27039745745745747,
               0.7955489180297406
            ],
            [
               0.2731999699699701,
               0.798073908496719
            ],
            [
               0.2760024824824825,
               0.8005708942312313
            ],
            [
               0.2788049949949951,
               0.803026751678258
            ],
            [
               0.2816075075075075,
               0.8054197682920098
            ],
            [
               0.28441002002002014,
               0.8077273277259386
            ],
            [
               0.28721253253253254,
               0.809934098148125
            ],
            [
               0.29001504504504516,
               0.8120378614613549
            ],
            [
               0.29281755755755756,
               0.8140510333203823
            ],
            [
               0.2956200700700702,
               0.8159974656276571
            ],
            [
               0.2984225825825826,
               0.8179057352970891
            ],
            [
               0.3012250950950952,
               0.8198012487880533
            ],
            [
               0.3040276076076076,
               0.8216997698633909
            ],
            [
               0.30683012012012023,
               0.8236043579378274
            ],
            [
               0.30963263263263263,
               0.8255064489223854
            ],
            [
               0.31243514514514525,
               0.8273903878169261
            ],
            [
               0.31523765765765766,
               0.8292396321663291
            ],
            [
               0.3180401701701703,
               0.8310424427568042
            ],
            [
               0.3208426826826827,
               0.8327952560414997
            ],
            [
               0.3236451951951953,
               0.834502905196586
            ],
            [
               0.3264477077077077,
               0.8361760382220048
            ],
            [
               0.3292502202202203,
               0.8378270360466364
            ],
            [
               0.3320527327327327,
               0.8394661328495262
            ],
            [
               0.33485524524524535,
               0.8410991766358726
            ],
            [
               0.33765775775775775,
               0.842727680739352
            ],
            [
               0.34046027027027037,
               0.8443508323472839
            ],
            [
               0.34326278278278277,
               0.845968326905306
            ],
            [
               0.3460652952952954,
               0.8475825869125524
            ],
            [
               0.3488678078078078,
               0.8491992071510079
            ],
            [
               0.3516703203203204,
               0.8508252261424509
            ],
            [
               0.3544728328328328,
               0.8524657587270908
            ],
            [
               0.35727534534534544,
               0.8541202757958899
            ],
            [
               0.36007785785785784,
               0.8557800924850625
            ],
            [
               0.36288037037037046,
               0.8574283094865821
            ],
            [
               0.36568288288288286,
               0.8590426447547711
            ],
            [
               0.3684853953953955,
               0.8606005762444101
            ],
            [
               0.3712879079079079,
               0.8620853510697324
            ],
            [
               0.3740904204204205,
               0.8634910142689421
            ],
            [
               0.3768929329329329,
               0.86482482383518
            ],
            [
               0.37969544544544553,
               0.8661061879559829
            ],
            [
               0.38249795795795793,
               0.867362333856919
            ],
            [
               0.38530047047047056,
               0.8686219386935727
            ],
            [
               0.38810298298298296,
               0.8699085821301511
            ],
            [
               0.3909054954954956,
               0.8712359103334709
            ],
            [
               0.393708008008008,
               0.8726058260562981
            ],
            [
               0.3965105205205206,
               0.8740100347077628
            ],
            [
               0.3993130330330332,
               0.8754342111706794
            ],
            [
               0.4021155455455456,
               0.8768632583346624
            ],
            [
               0.40491805805805825,
               0.8782858623127618
            ],
            [
               0.40772057057057065,
               0.8796968879706963
            ],
            [
               0.4105230830830833,
               0.8810969755991582
            ],
            [
               0.4133255955955957,
               0.8824897105827207
            ],
            [
               0.4161281081081083,
               0.8838775961258278
            ],
            [
               0.4189306206206207,
               0.8852584723607233
            ],
            [
               0.4217331331331333,
               0.8866238534619342
            ],
            [
               0.4245356456456457,
               0.8879599565421857
            ],
            [
               0.42733815815815834,
               0.8892512104653475
            ],
            [
               0.43014067067067074,
               0.890485098276546
            ],
            [
               0.43294318318318337,
               0.8916566305624946
            ],
            [
               0.43574569569569577,
               0.8927707734928778
            ],
            [
               0.4385482082082084,
               0.8938417761662811
            ],
            [
               0.4413507207207208,
               0.894889367061677
            ],
            [
               0.4441532332332334,
               0.8959328847984699
            ],
            [
               0.4469557457457458,
               0.8969852027141925
            ],
            [
               0.44975825825825844,
               0.8980485135681379
            ],
            [
               0.45256077077077084,
               0.8991135568605646
            ],
            [
               0.45536328328328346,
               0.9001628190110814
            ],
            [
               0.45816579579579586,
               0.9011769335105232
            ],
            [
               0.4609683083083085,
               0.9021423720950454
            ],
            [
               0.4637708208208209,
               0.9030579354009896
            ],
            [
               0.4665733333333335,
               0.9039377493839311
            ],
            [
               0.4693758458458459,
               0.904809437031117
            ],
            [
               0.47217835835835853,
               0.9057075984352901
            ],
            [
               0.47498087087087093,
               0.9066642532546938
            ],
            [
               0.47778338338338355,
               0.9076989910471919
            ],
            [
               0.48058589589589595,
               0.9088118610255538
            ],
            [
               0.4833884084084086,
               0.9099813759075256
            ],
            [
               0.486190920920921,
               0.9111685626251709
            ],
            [
               0.4889934334334336,
               0.9123261835105072
            ],
            [
               0.491795945945946,
               0.9134106313797015
            ],
            [
               0.4945984584584586,
               0.9143930927028235
            ],
            [
               0.497400970970971,
               0.9152666924256472
            ],
            [
               0.5002034834834836,
               0.9160474831712422
            ],
            [
               0.503005995995996,
               0.9167689906928619
            ],
            [
               0.5058085085085087,
               0.9174720086629959
            ],
            [
               0.5086110210210211,
               0.9181928181506253
            ],
            [
               0.5114135335335337,
               0.9189534998749682
            ],
            [
               0.5142160460460461,
               0.9197573265807415
            ],
            [
               0.5170185585585587,
               0.9205905634224912
            ],
            [
               0.5198210710710711,
               0.9214298892224483
            ],
            [
               0.5226235835835837,
               0.9222527708853807
            ],
            [
               0.5254260960960961,
               0.9230471102622445
            ],
            [
               0.5282286086086088,
               0.9238166999336542
            ],
            [
               0.5310311211211212,
               0.9245804322785798
            ],
            [
               0.5338336336336338,
               0.9253653618749302
            ],
            [
               0.5366361461461462,
               0.9261959129553472
            ],
            [
               0.5394386586586588,
               0.9270830015096448
            ],
            [
               0.5422411711711712,
               0.928017070751733
            ],
            [
               0.5450436836836838,
               0.9289678890080921
            ],
            [
               0.5478461961961962,
               0.9298917655134131
            ],
            [
               0.5506487087087089,
               0.9307443063298109
            ],
            [
               0.5534512212212213,
               0.9314948083473817
            ],
            [
               0.5562537337337339,
               0.932137584693848
            ],
            [
               0.5590562462462463,
               0.9326962560814516
            ],
            [
               0.5618587587587589,
               0.9332191465635047
            ],
            [
               0.5646612712712713,
               0.9337667399298679
            ],
            [
               0.5674637837837839,
               0.9343947725885803
            ],
            [
               0.5702662962962963,
               0.9351380838379304
            ],
            [
               0.573068808808809,
               0.9360002698900807
            ],
            [
               0.5758713213213213,
               0.9369524727742712
            ],
            [
               0.578673833833834,
               0.9379418031245272
            ],
            [
               0.5814763463463464,
               0.9389068531440764
            ],
            [
               0.584278858858859,
               0.9397954963633963
            ],
            [
               0.5870813713713714,
               0.9405794442812021
            ],
            [
               0.589883883883884,
               0.9412610882134229
            ],
            [
               0.5926863963963964,
               0.9418706597077884
            ],
            [
               0.595488908908909,
               0.9424548737449536
            ],
            [
               0.5982914214214214,
               0.943060942761508
            ],
            [
               0.6010939339339341,
               0.9437212671204063
            ],
            [
               0.6038964464464465,
               0.9444437568804327
            ],
            [
               0.6066989589589589,
               0.9452107526389522
            ],
            [
               0.6095014714714717,
               0.945986572130435
            ],
            [
               0.6123039839839841,
               0.9467308151059988
            ],
            [
               0.6151064964964965,
               0.9474126904271346
            ],
            [
               0.6179090090090089,
               0.9480214087053251
            ],
            [
               0.6207115215215218,
               0.9485691654994937
            ],
            [
               0.6235140340340342,
               0.9490858936448199
            ],
            [
               0.6263165465465466,
               0.9496078586335635
            ],
            [
               0.629119059059059,
               0.950164301206371
            ],
            [
               0.6319215715715718,
               0.9507669617919365
            ],
            [
               0.6347240840840842,
               0.9514062437710664
            ],
            [
               0.6375265965965966,
               0.9520553752404108
            ],
            [
               0.640329109109109,
               0.952681060020734
            ],
            [
               0.6431316216216219,
               0.9532567782180958
            ],
            [
               0.6459341341341343,
               0.9537739234890925
            ],
            [
               0.6487366466466467,
               0.9542466898367807
            ],
            [
               0.651539159159159,
               0.9547087912130142
            ],
            [
               0.6543416716716719,
               0.9552029530724506
            ],
            [
               0.6571441841841843,
               0.9557666586085538
            ],
            [
               0.6599466966966967,
               0.9564189771779205
            ],
            [
               0.6627492092092091,
               0.957152982313661
            ],
            [
               0.665551721721722,
               0.9579363967798288
            ],
            [
               0.6683542342342343,
               0.9587203348273915
            ],
            [
               0.6711567467467467,
               0.9594533056461388
            ],
            [
               0.6739592592592591,
               0.9600959246185791
            ],
            [
               0.676761771771772,
               0.9606316243289361
            ],
            [
               0.6795642842842844,
               0.9610700901386707
            ],
            [
               0.6823667967967968,
               0.9614426406252743
            ],
            [
               0.6851693093093092,
               0.9617914493386936
            ],
            [
               0.687971821821822,
               0.9621564374636375
            ],
            [
               0.6907743343343344,
               0.9625642165299166
            ],
            [
               0.6935768468468468,
               0.9630224879222763
            ],
            [
               0.6963793593593592,
               0.9635212122832786
            ],
            [
               0.6991818718718721,
               0.964039430945991
            ],
            [
               0.7019843843843845,
               0.9645547308900047
            ],
            [
               0.7047868968968969,
               0.965051648187699
            ],
            [
               0.7075894094094093,
               0.9655260020773537
            ],
            [
               0.7103919219219221,
               0.9659839267191621
            ],
            [
               0.7131944344344345,
               0.9664365165737512
            ],
            [
               0.7159969469469469,
               0.9668927002106327
            ],
            [
               0.7187994594594593,
               0.96735357001524
            ],
            [
               0.7216019719719722,
               0.9678107080632442
            ],
            [
               0.7244044844844846,
               0.9682493457925838
            ],
            [
               0.727206996996997,
               0.9686551488547694
            ],
            [
               0.7300095095095094,
               0.9690218327016673
            ],
            [
               0.7328120220220222,
               0.9693563205481062
            ],
            [
               0.7356145345345346,
               0.9696789712933414
            ],
            [
               0.738417047047047,
               0.9700182479617256
            ],
            [
               0.7412195595595594,
               0.9704013836023038
            ],
            [
               0.7440220720720723,
               0.9708442984499894
            ],
            [
               0.7468245845845847,
               0.9713445583996533
            ],
            [
               0.7496270970970971,
               0.9718802870803191
            ],
            [
               0.7524296096096099,
               0.9724159214033548
            ],
            [
               0.7552321221221223,
               0.9729132386984787
            ],
            [
               0.7580346346346347,
               0.9733440739943439
            ],
            [
               0.7608371471471471,
               0.9737003430477983
            ],
            [
               0.76363965965966,
               0.9739977278336944
            ],
            [
               0.7664421721721724,
               0.9742714535956538
            ],
            [
               0.7692446846846848,
               0.9745652912962071
            ],
            [
               0.7720471971971972,
               0.9749173125609726
            ],
            [
               0.77484970970971,
               0.9753471510210465
            ],
            [
               0.7776522222222224,
               0.9758491254404054
            ],
            [
               0.7804547347347348,
               0.9763936632909866
            ],
            [
               0.7832572472472472,
               0.9769366718040466
            ],
            [
               0.7860597597597601,
               0.9774337955964514
            ],
            [
               0.7888622722722725,
               0.9778548149591842
            ],
            [
               0.7916647847847849,
               0.9781933663738984
            ],
            [
               0.7944672972972973,
               0.9784687382374242
            ],
            [
               0.7972698098098101,
               0.9787191710139306
            ],
            [
               0.8000723223223225,
               0.9789889507369278
            ],
            [
               0.8028748348348349,
               0.9793136467185377
            ],
            [
               0.8056773473473473,
               0.9797084096974322
            ],
            [
               0.8084798598598602,
               0.9801631404145019
            ],
            [
               0.8112823723723726,
               0.9806459651644874
            ],
            [
               0.814084884884885,
               0.9811136500209505
            ],
            [
               0.8168873973973974,
               0.9815253185696857
            ],
            [
               0.8196899099099102,
               0.9818548715287783
            ],
            [
               0.8224924224224226,
               0.9820981335814403
            ],
            [
               0.825294934934935,
               0.9822727042587658
            ],
            [
               0.8280974474474474,
               0.9824110428954432
            ],
            [
               0.8308999599599602,
               0.9825495620218019
            ],
            [
               0.8337024724724726,
               0.9827176682299529
            ],
            [
               0.836504984984985,
               0.9829304135843713
            ],
            [
               0.8393074974974974,
               0.9831868700450774
            ],
            [
               0.8421100100100103,
               0.9834741319532521
            ],
            [
               0.8449125225225227,
               0.9837748202510179
            ],
            [
               0.8477150350350351,
               0.9840748450524203
            ],
            [
               0.8505175475475475,
               0.98436835568674
            ],
            [
               0.8533200600600603,
               0.9846581517366069
            ],
            [
               0.8561225725725727,
               0.9849517887768311
            ],
            [
               0.8589250850850851,
               0.9852554103063569
            ],
            [
               0.8617275975975975,
               0.9855682691968364
            ],
            [
               0.8645301101101104,
               0.9858806052516662
            ],
            [
               0.8673326226226228,
               0.9861761356083484
            ],
            [
               0.8701351351351352,
               0.9864384421694377
            ],
            [
               0.8729376476476476,
               0.9866587831658259
            ],
            [
               0.8757401601601604,
               0.9868420252700896
            ],
            [
               0.8785426726726728,
               0.9870078589608264
            ],
            [
               0.8813451851851852,
               0.9871861040314343
            ],
            [
               0.8841476976976976,
               0.9874071572823486
            ],
            [
               0.8869502102102105,
               0.9876906494280222
            ],
            [
               0.8897527227227229,
               0.9880363811910904
            ],
            [
               0.8925552352352353,
               0.9884211598172252
            ],
            [
               0.8953577477477477,
               0.9888033344873828
            ],
            [
               0.8981602602602605,
               0.9891342178720797
            ],
            [
               0.9009627727727729,
               0.9893730804051337
            ],
            [
               0.9037652852852853,
               0.9895009131978341
            ],
            [
               0.9065677977977977,
               0.9895282529140284
            ],
            [
               0.9093703103103106,
               0.989494088314958
            ],
            [
               0.912172822822823,
               0.9894556964705675
            ],
            [
               0.9149753353353354,
               0.9894722598811129
            ],
            [
               0.9177778478478478,
               0.9895872786368467
            ],
            [
               0.9205803603603606,
               0.9898153585988748
            ],
            [
               0.923382872872873,
               0.990137695475531
            ],
            [
               0.9261853853853854,
               0.9905078652386841
            ],
            [
               0.9289878978978978,
               0.9908662446735106
            ],
            [
               0.9317904104104107,
               0.9911585963394911
            ],
            [
               0.9345929229229231,
               0.9913529788870779
            ],
            [
               0.9373954354354355,
               0.9914496430811808
            ],
            [
               0.9401979479479479,
               0.9914807881602379
            ],
            [
               0.9430004604604607,
               0.9915002638542858
            ],
            [
               0.9458029729729731,
               0.991566471500524
            ],
            [
               0.9486054854854855,
               0.9917238276806686
            ],
            [
               0.9514079979979979,
               0.9919885453237917
            ],
            [
               0.9542105105105108,
               0.9923430644744589
            ],
            [
               0.9570130230230232,
               0.9927407164126122
            ],
            [
               0.9598155355355356,
               0.9931190311569952
            ],
            [
               0.962618048048048,
               0.9934175100272228
            ],
            [
               0.9654205605605608,
               0.9935944730385151
            ],
            [
               0.9682230730730732,
               0.993638080650824
            ],
            [
               0.9710255855855856,
               0.9935685939483512
            ],
            [
               0.973828098098098,
               0.993431694462085
            ],
            [
               0.9766306106106108,
               0.9932853370297307
            ],
            [
               0.9794331231231233,
               0.9931843417821953
            ],
            [
               0.9822356356356357,
               0.9931672689665779
            ],
            [
               0.985038148148148,
               0.9932490580185666
            ],
            [
               0.9878406606606609,
               0.9934208871798618
            ],
            [
               0.9906431731731733,
               0.9936564304398844
            ],
            [
               0.9934456856856857,
               0.9939218868064847
            ],
            [
               0.9962481981981981,
               0.994186350756314
            ],
            [
               0.9990507107107109,
               0.9944294354801546
            ],
            [
               1.0018532232232233,
               0.9946443220027457
            ],
            [
               1.0046557357357357,
               0.9948360828864733
            ],
            [
               1.0074582482482481,
               0.9950166313937959
            ],
            [
               1.010260760760761,
               0.995198507640499
            ],
            [
               1.0130632732732734,
               0.9953897287731914
            ],
            [
               1.0158657857857858,
               0.9955912037260641
            ],
            [
               1.0186682982982982,
               0.9957970885601481
            ],
            [
               1.021470810810811,
               0.9959973774461708
            ],
            [
               1.0242733233233234,
               0.9961813625201271
            ],
            [
               1.0270758358358358,
               0.9963405364109323
            ],
            [
               1.0298783483483482,
               0.9964699984543666
            ],
            [
               1.032680860860861,
               0.9965682073484781
            ],
            [
               1.0354833733733735,
               0.9966356609409255
            ],
            [
               1.0382858858858859,
               0.9966734865232134
            ],
            [
               1.0410883983983983,
               0.9966828542372298
            ],
            [
               1.0438909109109111,
               0.9966656397313172
            ],
            [
               1.0466934234234235,
               0.9966260810763214
            ],
            [
               1.049495935935936,
               0.9965725915166113
            ],
            [
               1.0522984484484483,
               0.9965186528676211
            ],
            [
               1.0551009609609612,
               0.9964819354385049
            ],
            [
               1.0579034734734736,
               0.9964814020062772
            ],
            [
               1.060705985985986,
               0.9965329360769049
            ],
            [
               1.0635084984984984,
               0.9966446980279022
            ],
            [
               1.0663110110110112,
               0.996813701392486
            ],
            [
               1.0691135235235236,
               0.9970248875589335
            ],
            [
               1.071916036036036,
               0.9972533064887215
            ],
            [
               1.0747185485485484,
               0.9974690891797136
            ],
            [
               1.0775210610610613,
               0.9976440203893011
            ],
            [
               1.0803235735735737,
               0.9977579747271774
            ],
            [
               1.083126086086086,
               0.9978034488530543
            ],
            [
               1.0859285985985985,
               0.9977869267454492
            ],
            [
               1.0887311111111113,
               0.9977267041906301
            ],
            [
               1.0915336236236237,
               0.9976478028493927
            ],
            [
               1.0943361361361361,
               0.9975754195442703
            ],
            [
               1.0971386486486485,
               0.9975287398764565
            ],
            [
               1.0999411611611614,
               0.9975167888745297
            ],
            [
               1.1027436736736738,
               0.9975373521320638
            ],
            [
               1.1055461861861862,
               0.997579079804643
            ],
            [
               1.1083486986986986,
               0.9976259635533785
            ],
            [
               1.1111512112112114,
               0.9976627267971536
            ],
            [
               1.1139537237237238,
               0.9976794763442076
            ],
            [
               1.1167562362362362,
               0.9976742715250186
            ],
            [
               1.119558748748749,
               0.9976529670105366
            ],
            [
               1.1223612612612615,
               0.9976265540464382
            ],
            [
               1.1251637737737739,
               0.9976069927407891
            ],
            [
               1.1279662862862863,
               0.997602962491154
            ],
            [
               1.130768798798799,
               0.9976169319553392
            ],
            [
               1.1335713113113115,
               0.997644480893409
            ],
            [
               1.136373823823824,
               0.9976760477058391
            ],
            [
               1.1391763363363363,
               0.997700471990757
            ],
            [
               1.1419788488488491,
               0.9977091085332777
            ],
            [
               1.1447813613613615,
               0.9976990991816959
            ],
            [
               1.147583873873874,
               0.9976746661075954
            ],
            [
               1.1503863863863864,
               0.9976459482351413
            ],
            [
               1.1531888988988992,
               0.997625730850739
            ],
            [
               1.1559914114114116,
               0.9976251447374891
            ],
            [
               1.158793923923924,
               0.9976497900762435
            ],
            [
               1.1615964364364364,
               0.9976976342579336
            ],
            [
               1.1643989489489492,
               0.9977594619132186
            ],
            [
               1.1672014614614616,
               0.997821797884016
            ],
            [
               1.170003973973974,
               0.9978713625348496
            ],
            [
               1.1728064864864864,
               0.9978995508003352
            ],
            [
               1.1756089989989993,
               0.99790536200376
            ],
            [
               1.1784115115115117,
               0.997895693210744
            ],
            [
               1.181214024024024,
               0.9978828018464506
            ],
            [
               1.1840165365365365,
               0.9978797498407368
            ],
            [
               1.1868190490490493,
               0.9978954107091399
            ],
            [
               1.1896215615615617,
               0.9979308642698483
            ],
            [
               1.1924240740740741,
               0.9979786012020311
            ],
            [
               1.1952265865865865,
               0.9980250138942748
            ],
            [
               1.1980290990990994,
               0.9980554649987111
            ],
            [
               1.2008316116116118,
               0.9980602121992761
            ],
            [
               1.2036341241241242,
               0.9980390066056837
            ],
            [
               1.2064366366366366,
               0.9980024827509837
            ],
            [
               1.2092391491491494,
               0.9979694725968798
            ],
            [
               1.2120416616616618,
               0.9979607963161253
            ],
            [
               1.2148441741741742,
               0.9979914310471635
            ],
            [
               1.2176466866866866,
               0.9980637449978267
            ],
            [
               1.2204491991991995,
               0.9981643792141451
            ],
            [
               1.2232517117117119,
               0.9982663245916386
            ],
            [
               1.2260542242242243,
               0.9983360650058355
            ],
            [
               1.2288567367367367,
               0.9983438752611224
            ],
            [
               1.2316592492492495,
               0.9982740893528212
            ],
            [
               1.234461761761762,
               0.9981318725714455
            ],
            [
               1.2372642742742743,
               0.9979439124473783
            ],
            [
               1.2400667867867867,
               0.9977522697609322
            ],
            [
               1.2428692992992996,
               0.9976028430693349
            ],
            [
               1.245671811811812,
               0.9975317721372458
            ],
            [
               1.2484743243243244,
               0.997553984409713
            ],
            [
               1.2512768368368368,
               0.9976576236163515
            ],
            [
               1.2540793493493496,
               0.9978063786246956
            ],
            [
               1.256881861861862,
               0.99794927150249
            ],
            [
               1.2596843743743744,
               0.9980350564370335
            ],
            [
               1.2624868868868868,
               0.9980268295408297
            ],
            [
               1.2652893993993997,
               0.9979122973533977
            ],
            [
               1.268091911911912,
               0.9977064877306658
            ],
            [
               1.2708944244244245,
               0.9974460994442274
            ],
            [
               1.2736969369369369,
               0.9971773906091475
            ],
            [
               1.2764994494494497,
               0.9969415999434956
            ],
            [
               1.279301961961962,
               0.9967626681539006
            ],
            [
               1.2821044744744745,
               0.9966412071351095
            ],
            [
               1.284906986986987,
               0.9965565203197971
            ],
            [
               1.2877094994994998,
               0.9964757338180875
            ],
            [
               1.2905120120120122,
               0.9963666936816273
            ],
            [
               1.2933145245245246,
               0.9962100488862484
            ],
            [
               1.296117037037037,
               0.9960063017142745
            ],
            [
               1.2989195495495498,
               0.995775441431882
            ],
            [
               1.3017220620620622,
               0.9955494403646199
            ],
            [
               1.3045245745745746,
               0.9953604436760671
            ],
            [
               1.307327087087087,
               0.995229017481184
            ],
            [
               1.3101295995995998,
               0.9951567813932118
            ],
            [
               1.3129321121121122,
               0.9951261447960593
            ],
            [
               1.3157346246246246,
               0.9951072577276621
            ],
            [
               1.318537137137137,
               0.9950696123583067
            ],
            [
               1.32133964964965,
               0.9949939630470803
            ],
            [
               1.3241421621621623,
               0.9948800334476697
            ],
            [
               1.3269446746746747,
               0.9947469529401797
            ],
            [
               1.329747187187187,
               0.9946260101829402
            ],
            [
               1.3325496996997,
               0.9945481884755761
            ],
            [
               1.3353522122122123,
               0.994531006578089
            ],
            [
               1.3381547247247247,
               0.994569648363056
            ],
            [
               1.3409572372372371,
               0.99463600196782
            ],
            [
               1.34375974974975,
               0.9946864754894431
            ],
            [
               1.3465622622622624,
               0.9946762618300564
            ],
            [
               1.3493647747747748,
               0.9945752325276094
            ],
            [
               1.3521672872872872,
               0.9943797797220343
            ],
            [
               1.3549697997998,
               0.9941160749837947
            ],
            [
               1.3577723123123124,
               0.9938330464791386
            ],
            [
               1.3605748248248248,
               0.9935869529847777
            ],
            [
               1.3633773373373372,
               0.9934225170797752
            ],
            [
               1.36617984984985,
               0.9933570618535219
            ],
            [
               1.3689823623623625,
               0.9933733899647745
            ],
            [
               1.3717848748748749,
               0.9934244089542363
            ],
            [
               1.3745873873873873,
               0.9934486107439158
            ],
            [
               1.3773898998999001,
               0.9933917533042907
            ],
            [
               1.3801924124124125,
               0.9932277575078774
            ],
            [
               1.382994924924925,
               0.9929717603643715
            ],
            [
               1.3857974374374373,
               0.9926805477978347
            ],
            [
               1.3885999499499502,
               0.9924395262458889
            ],
            [
               1.3914024624624626,
               0.9923397108418153
            ],
            [
               1.394204974974975,
               0.992451505110475
            ],
            [
               1.3970074874874874,
               0.9928032017761069
            ],
            [
               1.39981,
               0.993370830329636
            ]
         ]
      },
      {
         "data": [
            [
               1.39991,
               0.9946235323730894
            ],
            [
               1.3971102828053281,
               0.993898233449382
            ],
            [
               1.3943105656106556,
               0.9932744050616398
            ],
            [
               1.3915108484159835,
               0.9928229902950048
            ],
            [
               1.3887111312213114,
               0.9925709154162661
            ],
            [
               1.3859114140266393,
               0.9924989739099994
            ],
            [
               1.3831116968319672,
               0.992552139698003
            ],
            [
               1.3803119796372951,
               0.9926583744254751
            ],
            [
               1.377512262442623,
               0.9927498158649006
            ],
            [
               1.374712545247951,
               0.9927800482673825
            ],
            [
               1.3719128280532784,
               0.9927329429291384
            ],
            [
               1.3691131108586063,
               0.9926215809156522
            ],
            [
               1.3663133936639342,
               0.9924789686348329
            ],
            [
               1.3635136764692621,
               0.9923445781880291
            ],
            [
               1.36071395927459,
               0.9922515115324011
            ],
            [
               1.357914242079918,
               0.9922181987990828
            ],
            [
               1.3551145248852459,
               0.992246465234977
            ],
            [
               1.3523148076905733,
               0.9923253727405799
            ],
            [
               1.3495150904959012,
               0.9924383424874936
            ],
            [
               1.3467153733012291,
               0.9925703081959899
            ],
            [
               1.343915656106557,
               0.9927121820973526
            ],
            [
               1.341115938911885,
               0.9928614000007709
            ],
            [
               1.3383162217172129,
               0.9930190871606743
            ],
            [
               1.3355165045225408,
               0.9931857379898172
            ],
            [
               1.3327167873278687,
               0.9933577353521511
            ],
            [
               1.3299170701331962,
               0.9935264497723069
            ],
            [
               1.327117352938524,
               0.9936803665195112
            ],
            [
               1.324317635743852,
               0.9938092671151825
            ],
            [
               1.3215179185491799,
               0.9939085448550209
            ],
            [
               1.3187182013545078,
               0.9939816480001845
            ],
            [
               1.3159184841598357,
               0.994039439720471
            ],
            [
               1.3131187669651636,
               0.994096594610878
            ],
            [
               1.310319049770491,
               0.9941664513371891
            ],
            [
               1.307519332575819,
               0.9942564558670881
            ],
            [
               1.304719615381147,
               0.9943661450231627
            ],
            [
               1.3019198981864748,
               0.9944885906469312
            ],
            [
               1.2991201809918027,
               0.9946147578585731
            ],
            [
               1.2963204637971306,
               0.994738927457018
            ],
            [
               1.2935207466024585,
               0.9948627470214151
            ],
            [
               1.2907210294077864,
               0.9949958899440926
            ],
            [
               1.287921312213114,
               0.9951526027582814
            ],
            [
               1.2851215950184418,
               0.9953451292768581
            ],
            [
               1.2823218778237697,
               0.9955764457665806
            ],
            [
               1.2795221606290976,
               0.9958353218444516
            ],
            [
               1.2767224434344255,
               0.9960961410991963
            ],
            [
               1.2739227262397534,
               0.9963243150043206
            ],
            [
               1.2711230090450814,
               0.9964860490781593
            ],
            [
               1.2683232918504093,
               0.9965594319551814
            ],
            [
               1.2655235746557367,
               0.9965430128698118
            ],
            [
               1.2627238574610646,
               0.996458578568308
            ],
            [
               1.2599241402663925,
               0.9963466227574966
            ],
            [
               1.2571244230717205,
               0.9962554453134629
            ],
            [
               1.2543247058770484,
               0.996227081636084
            ],
            [
               1.2515249886823763,
               0.9962845301932042
            ],
            [
               1.2487252714877042,
               0.9964245277726596
            ],
            [
               1.2459255542930316,
               0.9966184366808228
            ],
            [
               1.2431258370983596,
               0.9968211926825303
            ],
            [
               1.2403261199036875,
               0.9969855925559932
            ],
            [
               1.2375264027090154,
               0.9970773884106497
            ],
            [
               1.2347266855143433,
               0.9970863324842555
            ],
            [
               1.2319269683196712,
               0.9970296054097922
            ],
            [
               1.229127251124999,
               0.9969465350640876
            ],
            [
               1.226327533930327,
               0.9968863391201797
            ],
            [
               1.2235278167356545,
               0.9968928532315966
            ],
            [
               1.2207280995409824,
               0.9969911014363957
            ],
            [
               1.2179283823463103,
               0.9971798526120816
            ],
            [
               1.2151286651516382,
               0.997432263805934
            ],
            [
               1.212328947956966,
               0.9977040590552101
            ],
            [
               1.209529230762294,
               0.9979463365082346
            ],
            [
               1.206729513567622,
               0.9981188097095568
            ],
            [
               1.2039297963729494,
               0.9981994475240381
            ],
            [
               1.2011300791782773,
               0.998187946518095
            ],
            [
               1.1983303619836052,
               0.9981026714946486
            ],
            [
               1.1955306447889331,
               0.9979728351357442
            ],
            [
               1.192730927594261,
               0.9978290284415962
            ],
            [
               1.189931210399589,
               0.9976953578767556
            ],
            [
               1.1871314932049168,
               0.9975854431697581
            ],
            [
               1.1843317760102448,
               0.9975028410412308
            ],
            [
               1.1815320588155722,
               0.9974447626555791
            ],
            [
               1.1787323416209001,
               0.9974068799737278
            ],
            [
               1.175932624426228,
               0.9973869233321282
            ],
            [
               1.173132907231556,
               0.9973856158335911
            ],
            [
               1.1703331900368839,
               0.9974048635046573
            ],
            [
               1.1675334728422118,
               0.9974444288813742
            ],
            [
               1.1647337556475397,
               0.9974990169400629
            ],
            [
               1.1619340384528671,
               0.997557518928186
            ],
            [
               1.159134321258195,
               0.997605184600014
            ],
            [
               1.156334604063523,
               0.9976281461646879
            ],
            [
               1.1535348868688509,
               0.9976185715343511
            ],
            [
               1.1507351696741788,
               0.9975782750628014
            ],
            [
               1.1479354524795067,
               0.9975190755530117
            ],
            [
               1.1451357352848346,
               0.9974594077477537
            ],
            [
               1.1423360180901625,
               0.997418194270459
            ],
            [
               1.13953630089549,
               0.9974081676032633
            ],
            [
               1.1367365837008179,
               0.9974312000578731
            ],
            [
               1.1339368665061458,
               0.9974775652876023
            ],
            [
               1.1311371493114737,
               0.9975296214681432
            ],
            [
               1.1283374321168016,
               0.997568702531364
            ],
            [
               1.1255377149221295,
               0.9975826868601829
            ],
            [
               1.1227379977274574,
               0.9975713157348816
            ],
            [
               1.1199382805327853,
               0.9975470537610607
            ],
            [
               1.1171385633381128,
               0.9975308932759903
            ],
            [
               1.1143388461434407,
               0.9975444248522283
            ],
            [
               1.1115391289487686,
               0.9976010044189669
            ],
            [
               1.1087394117540965,
               0.9976993503190632
            ],
            [
               1.1059396945594244,
               0.9978221656881798
            ],
            [
               1.1031399773647523,
               0.9979406282554035
            ],
            [
               1.1003402601700802,
               0.998023437775382
            ],
            [
               1.0975405429754077,
               0.9980473503394668
            ],
            [
               1.0947408257807356,
               0.998005431078399
            ],
            [
               1.0919411085860635,
               0.9979099226314508
            ],
            [
               1.0891413913913914,
               0.997788461246468
            ],
            [
               1.0863416741967193,
               0.9976747423080974
            ],
            [
               1.0835419570020473,
               0.9975967919607194
            ],
            [
               1.0807422398073752,
               0.9975669802831595
            ],
            [
               1.077942522612703,
               0.9975774241792654
            ],
            [
               1.0751428054180305,
               0.9976026078914373
            ],
            [
               1.0723430882233584,
               0.9976085162906775
            ],
            [
               1.0695433710286864,
               0.9975652243993562
            ],
            [
               1.0667436538340143,
               0.997458564755218
            ],
            [
               1.0639439366393422,
               0.9972966987686719
            ],
            [
               1.06114421944467,
               0.9971091081582429
            ],
            [
               1.058344502249998,
               0.9969381251676627
            ],
            [
               1.0555447850553255,
               0.9968257285573316
            ],
            [
               1.0527450678606534,
               0.9968000249584476
            ],
            [
               1.0499453506659813,
               0.9968660049192966
            ],
            [
               1.0471456334713092,
               0.9970037359875792
            ],
            [
               1.044345916276637,
               0.997174621043663
            ],
            [
               1.041546199081965,
               0.9973335912063068
            ],
            [
               1.038746481887293,
               0.9974430828896841
            ],
            [
               1.0359467646926208,
               0.9974840724837728
            ],
            [
               1.0331470474979483,
               0.9974605057725261
            ],
            [
               1.0303473303032762,
               0.9973957821959363
            ],
            [
               1.027547613108604,
               0.9973227160913393
            ],
            [
               1.024747895913932,
               0.997270629853553
            ],
            [
               1.02194817871926,
               0.9972541639050648
            ],
            [
               1.0191484615245878,
               0.9972677074182847
            ],
            [
               1.0163487443299157,
               0.9972873228879973
            ],
            [
               1.0135490271352436,
               0.997279387769928
            ],
            [
               1.010749309940571,
               0.9972128438438591
            ],
            [
               1.007949592745899,
               0.9970707382459404
            ],
            [
               1.005149875551227,
               0.9968570571740474
            ],
            [
               1.0023501583565548,
               0.9965965491854782
            ],
            [
               0.9995504411618827,
               0.9963276848032013
            ],
            [
               0.9967507239672107,
               0.9960912296263418
            ],
            [
               0.9939510067725386,
               0.9959183126420786
            ],
            [
               0.991151289577866,
               0.9958218932736422
            ],
            [
               0.9883515723831939,
               0.9957942145444465
            ],
            [
               0.9855518551885218,
               0.9958106898523389
            ],
            [
               0.9827521379938498,
               0.9958384922069536
            ],
            [
               0.9799524207991777,
               0.9958466631435333
            ],
            [
               0.9771527036045056,
               0.9958143066454462
            ],
            [
               0.9743529864098335,
               0.995734402170996
            ],
            [
               0.9715532692151614,
               0.9956125398214174
            ],
            [
               0.9687535520204889,
               0.9954617591574668
            ],
            [
               0.9659538348258168,
               0.9952959647813665
            ],
            [
               0.9631541176311447,
               0.9951246521081003
            ],
            [
               0.9603544004364726,
               0.9949508690887974
            ],
            [
               0.9575546832418005,
               0.9947728339062871
            ],
            [
               0.9547549660471284,
               0.9945880474270654
            ],
            [
               0.9519552488524563,
               0.9943977125173354
            ],
            [
               0.9491555316577838,
               0.9942091953746013
            ],
            [
               0.9463558144631117,
               0.9940351491290007
            ],
            [
               0.9435560972684396,
               0.993889397739724
            ],
            [
               0.9407563800737675,
               0.9937811453156051
            ],
            [
               0.9379566628790954,
               0.9937099318749647
            ],
            [
               0.9351569456844233,
               0.9936636382377366
            ],
            [
               0.9323572284897512,
               0.9936207680097359
            ],
            [
               0.9295575112950791,
               0.9935565991826314
            ],
            [
               0.9267577941004066,
               0.9934512272330513
            ],
            [
               0.9239580769057345,
               0.9932966334771189
            ],
            [
               0.9211583597110624,
               0.9931000793854441
            ],
            [
               0.9183586425163903,
               0.9928823296751377
            ],
            [
               0.9155589253217182,
               0.992671030960828
            ],
            [
               0.9127592081270461,
               0.992491359065556
            ],
            [
               0.909959490932374,
               0.9923571327372476
            ],
            [
               0.907159773737702,
               0.99226555286324
            ],
            [
               0.9043600565430294,
               0.992197545631178
            ],
            [
               0.9015603393483573,
               0.9921237636392584
            ],
            [
               0.8987606221536852,
               0.9920143067960976
            ],
            [
               0.8959609049590131,
               0.9918488769099488
            ],
            [
               0.8931611877643411,
               0.9916238667163404
            ],
            [
               0.890361470569669,
               0.9913538961401138
            ],
            [
               0.8875617533749969,
               0.9910672008714676
            ],
            [
               0.8847620361803243,
               0.9907963918391568
            ],
            [
               0.8819623189856522,
               0.9905676998264632
            ],
            [
               0.8791626017909802,
               0.9903923404823352
            ],
            [
               0.8763628845963081,
               0.9902629031332146
            ],
            [
               0.873563167401636,
               0.9901559431335432
            ],
            [
               0.8707634502069639,
               0.990039846651468
            ],
            [
               0.8679637330122918,
               0.9898852709244979
            ],
            [
               0.8651640158176197,
               0.9896746436137294
            ],
            [
               0.8623642986229472,
               0.9894075947681331
            ],
            [
               0.8595645814282751,
               0.9891006333583965
            ],
            [
               0.856764864233603,
               0.9887813487940429
            ],
            [
               0.8539651470389309,
               0.9884792296117823
            ],
            [
               0.8511654298442588,
               0.988216235330426
            ],
            [
               0.8483657126495867,
               0.9880002072422038
            ],
            [
               0.8455659954549146,
               0.9878231218312035
            ],
            [
               0.8427662782602421,
               0.9876644903456737
            ],
            [
               0.83996656106557,
               0.987498496740107
            ],
            [
               0.8371668438708979,
               0.9873023243375312
            ],
            [
               0.8343671266762258,
               0.9870629029819733
            ],
            [
               0.8315674094815537,
               0.9867800291474326
            ],
            [
               0.8287676922868816,
               0.9864651631136828
            ],
            [
               0.8259679750922095,
               0.9861366844741808
            ],
            [
               0.8231682578975374,
               0.9858134769736311
            ],
            [
               0.8203685407028649,
               0.9855090762658799
            ],
            [
               0.8175688235081928,
               0.9852281905091779
            ],
            [
               0.8147691063135207,
               0.984966414870668
            ],
            [
               0.8119693891188486,
               0.9847128070239064
            ],
            [
               0.8091696719241765,
               0.9844540918060043
            ],
            [
               0.8063699547295045,
               0.9841789057043482
            ],
            [
               0.8035702375348324,
               0.9838807356516956
            ],
            [
               0.8007705203401598,
               0.9835588843465876
            ],
            [
               0.7979708031454877,
               0.9832175962531164
            ],
            [
               0.7951710859508156,
               0.9828640847420338
            ],
            [
               0.7923713687561436,
               0.9825064069187077
            ],
            [
               0.7895716515614715,
               0.9821519191157282
            ],
            [
               0.7867719343667994,
               0.9818065690029374
            ],
            [
               0.7839722171721273,
               0.9814747912035726
            ],
            [
               0.7811724999774552,
               0.9811595041641217
            ],
            [
               0.7783727827827827,
               0.980861769203589
            ],
            [
               0.7755730655881106,
               0.9805800165602493
            ],
            [
               0.7727733483934385,
               0.9803091804514921
            ],
            [
               0.7699736311987664,
               0.980040379750529
            ],
            [
               0.7671739140040943,
               0.9797617569008787
            ],
            [
               0.7643741968094222,
               0.9794607122500841
            ],
            [
               0.7615744796147501,
               0.9791271762122375
            ],
            [
               0.758774762420078,
               0.978756995005168
            ],
            [
               0.7559750452254055,
               0.9783542280004813
            ],
            [
               0.7531753280307334,
               0.9779313276658457
            ],
            [
               0.7503756108360613,
               0.9775067829326645
            ],
            [
               0.7475758936413892,
               0.9771006576149185
            ],
            [
               0.7447761764467171,
               0.9767292372555973
            ],
            [
               0.741976459252045,
               0.9764004048314167
            ],
            [
               0.7391767420573729,
               0.9761112191197104
            ],
            [
               0.7363770248627004,
               0.9758484940614467
            ],
            [
               0.7335773076680283,
               0.9755922011617683
            ],
            [
               0.7307775904733562,
               0.9753205901278343
            ],
            [
               0.7279778732786841,
               0.9750153863005754
            ],
            [
               0.725178156084012,
               0.974665476118427
            ],
            [
               0.72237843888934,
               0.9742681110914214
            ],
            [
               0.7195787216946679,
               0.9738276065856601
            ],
            [
               0.7167790044999958,
               0.9733524170393251
            ],
            [
               0.7139792873053232,
               0.9728519821289564
            ],
            [
               0.7111795701106511,
               0.9723346617005112
            ],
            [
               0.708379852915979,
               0.9718074500756999
            ],
            [
               0.705580135721307,
               0.9712772474245921
            ],
            [
               0.7027804185266349,
               0.9707526563037021
            ],
            [
               0.6999807013319628,
               0.9702449235659709
            ],
            [
               0.6971809841372907,
               0.9697669407522933
            ],
            [
               0.6943812669426181,
               0.9693300669139668
            ],
            [
               0.6915815497479461,
               0.9689396209225579
            ],
            [
               0.688781832553274,
               0.9685907554158522
            ],
            [
               0.6859821153586019,
               0.9682666720207969
            ],
            [
               0.6831823981639298,
               0.9679405845839357
            ],
            [
               0.6803826809692577,
               0.9675816087036158
            ],
            [
               0.6775829637745856,
               0.9671632601906125
            ],
            [
               0.6747832465799135,
               0.9666720371062828
            ],
            [
               0.671983529385241,
               0.9661131381265566
            ],
            [
               0.6691838121905689,
               0.9655109804662866
            ],
            [
               0.6663840949958968,
               0.9649037046849251
            ],
            [
               0.6635843778012247,
               0.9643328244569508
            ],
            [
               0.6607846606065526,
               0.963830929618464
            ],
            [
               0.6579849434118805,
               0.9634112437616833
            ],
            [
               0.6551852262172084,
               0.9630624997581189
            ],
            [
               0.6523855090225363,
               0.9627510667192434
            ],
            [
               0.6495857918278638,
               0.9624299990992465
            ],
            [
               0.6467860746331917,
               0.9620524195150492
            ],
            [
               0.6439863574385196,
               0.9615851581712553
            ],
            [
               0.6411866402438475,
               0.961018383294195
            ],
            [
               0.6383869230491754,
               0.9603681692669894
            ],
            [
               0.6355872058545033,
               0.9596711868376717
            ],
            [
               0.6327874886598313,
               0.9589732303916985
            ],
            [
               0.6299877714651587,
               0.9583152773710388
            ],
            [
               0.6271880542704866,
               0.9577215388502149
            ],
            [
               0.6243883370758145,
               0.9571932509501395
            ],
            [
               0.6215886198811424,
               0.9567100165335131
            ],
            [
               0.6187889026864704,
               0.9562379953224768
            ],
            [
               0.6159891854917983,
               0.9557420084860158
            ],
            [
               0.6131894682971262,
               0.9551974185182371
            ],
            [
               0.6103897511024541,
               0.9545978554469416
            ],
            [
               0.6075900339077815,
               0.9539563853932058
            ],
            [
               0.6047903167131095,
               0.9533000083512135
            ],
            [
               0.6019905995184374,
               0.9526596282662401
            ],
            [
               0.5991908823237653,
               0.9520590896169567
            ],
            [
               0.5963911651290932,
               0.9515070471901899
            ],
            [
               0.5935914479344209,
               0.9509943111626287
            ],
            [
               0.5907917307397488,
               0.9504973203725349
            ],
            [
               0.5879920135450767,
               0.9499862632964471
            ],
            [
               0.5851922963504046,
               0.9494348368298751
            ],
            [
               0.5823925791557323,
               0.9488282190288911
            ],
            [
               0.5795928619610602,
               0.948166634661852
            ],
            [
               0.5767931447663881,
               0.9474635790091865
            ],
            [
               0.573993427571716,
               0.9467397009060541
            ],
            [
               0.5711937103770437,
               0.9460148296021034
            ],
            [
               0.5683939931823716,
               0.9453011480272173
            ],
            [
               0.5655942759876995,
               0.9445999202560047
            ],
            [
               0.5627945587930274,
               0.9439027342857897
            ],
            [
               0.5599948415983551,
               0.9431964847002199
            ],
            [
               0.557195124403683,
               0.942469942952034
            ],
            [
               0.5543954072090109,
               0.9417192431913832
            ],
            [
               0.5515956900143388,
               0.9409501158130397
            ],
            [
               0.5487959728196665,
               0.9401760131358352
            ],
            [
               0.5459962556249944,
               0.9394128816553315
            ],
            [
               0.5431965384303223,
               0.9386726336942969
            ],
            [
               0.54039682123565,
               0.937957876472733
            ],
            [
               0.5375971040409779,
               0.9372599902545684
            ],
            [
               0.5347973868463058,
               0.9365613942476396
            ],
            [
               0.5319976696516338,
               0.93584127289624
            ],
            [
               0.5291979524569614,
               0.9350827388775509
            ],
            [
               0.5263982352622893,
               0.9342788583433072
            ],
            [
               0.5235985180676173,
               0.9334353548704286
            ],
            [
               0.5207988008729452,
               0.9325689906146271
            ],
            [
               0.5179990836782729,
               0.9317021600975198
            ],
            [
               0.5151993664836008,
               0.9308555661416069
            ],
            [
               0.5123996492889287,
               0.9300415041044274
            ],
            [
               0.5095999320942566,
               0.9292600380169275
            ],
            [
               0.5068002148995843,
               0.9284993153272678
            ],
            [
               0.5040004977049122,
               0.927739820573798
            ],
            [
               0.5012007805102401,
               0.9269610311174985
            ],
            [
               0.498401063315568,
               0.9261481727245973
            ],
            [
               0.4956013461208957,
               0.9252968231497012
            ],
            [
               0.4928016289262236,
               0.9244139251936818
            ],
            [
               0.4900019117315515,
               0.9235150298940427
            ],
            [
               0.4872021945368792,
               0.9226188398576991
            ],
            [
               0.4844024773422071,
               0.921740937258575
            ],
            [
               0.481602760147535,
               0.9208887152198761
            ],
            [
               0.4788030429528629,
               0.9200589942826517
            ],
            [
               0.4760033257581906,
               0.9192388389393895
            ],
            [
               0.4732036085635185,
               0.9184090613873853
            ],
            [
               0.4704038913688464,
               0.9175491624333513
            ],
            [
               0.4676041741741743,
               0.9166422215957533
            ],
            [
               0.464804456979502,
               0.9156785140594847
            ],
            [
               0.4620047397848299,
               0.9146572226082778
            ],
            [
               0.45920502259015783,
               0.9135862571531922
            ],
            [
               0.45640530539548574,
               0.9124806483530881
            ],
            [
               0.4536055882008134,
               0.9113601230937736
            ],
            [
               0.45080587100614133,
               0.9102463350936112
            ],
            [
               0.44800615381146924,
               0.9091599736034779
            ],
            [
               0.44520643661679693,
               0.9081178016102143
            ],
            [
               0.44240671942212484,
               0.9071297108393752
            ],
            [
               0.43960700222745275,
               0.9061961201991672
            ],
            [
               0.43680728503278066,
               0.9053063476625998
            ],
            [
               0.43400756783810834,
               0.9044387418857613
            ],
            [
               0.43120785064343625,
               0.9035631900146339
            ],
            [
               0.42840813344876416,
               0.9026460728873424
            ],
            [
               0.42560841625409207,
               0.9016569458382433
            ],
            [
               0.42280869905941976,
               0.9005754579403089
            ],
            [
               0.42000898186474767,
               0.8993966085509146
            ],
            [
               0.4172092646700756,
               0.8981326166164745
            ],
            [
               0.4144095474754035,
               0.896810486812694
            ],
            [
               0.41160983028073117,
               0.8954655970940715
            ],
            [
               0.4088101130860591,
               0.8941329124906361
            ],
            [
               0.406010395891387,
               0.8928382973570862
            ],
            [
               0.4032106786967149,
               0.8915925069906052
            ],
            [
               0.4004109615020426,
               0.8903896910499678
            ],
            [
               0.3976112443073705,
               0.88921084065652
            ],
            [
               0.3948115271126984,
               0.8880310122916995
            ],
            [
               0.3920118099180261,
               0.886827914955368
            ],
            [
               0.389212092723354,
               0.885589002115893
            ],
            [
               0.3864123755286819,
               0.8843147458327429
            ],
            [
               0.3836126583340098,
               0.8830171186247462
            ],
            [
               0.3808129411393375,
               0.8817140022593539
            ],
            [
               0.3780132239446654,
               0.8804216780417331
            ],
            [
               0.3752135067499933,
               0.8791482083429707
            ],
            [
               0.37241378955532123,
               0.877890148390331
            ],
            [
               0.3696140723606489,
               0.8766337591405431
            ],
            [
               0.3668143551659768,
               0.8753601894902887
            ],
            [
               0.36401463797130473,
               0.8740525914428936
            ],
            [
               0.36121492077663264,
               0.872702393392871
            ],
            [
               0.35841520358196033,
               0.871312273585185
            ],
            [
               0.35561548638728824,
               0.8698946428823504
            ],
            [
               0.35281576919261615,
               0.8684661944332204
            ],
            [
               0.35001605199794406,
               0.8670406444063238
            ],
            [
               0.34721633480327174,
               0.8656225623260404
            ],
            [
               0.34441661760859965,
               0.8642048486914256
            ],
            [
               0.34161690041392756,
               0.862771057634915
            ],
            [
               0.33881718321925525,
               0.8613018752810717
            ],
            [
               0.33601746602458316,
               0.8597833629846202
            ],
            [
               0.33321774882991106,
               0.8582137277798055
            ],
            [
               0.330418031635239,
               0.8566057582332565
            ],
            [
               0.32761831444056666,
               0.8549835775276642
            ],
            [
               0.32481859724589457,
               0.8533744931939373
            ],
            [
               0.3220188800512225,
               0.8517986824661621
            ],
            [
               0.3192191628565504,
               0.8502604886473932
            ],
            [
               0.3164194456618781,
               0.8487447747764831
            ],
            [
               0.313619728467206,
               0.8472201360897931
            ],
            [
               0.3108200112725339,
               0.8456483563740785
            ],
            [
               0.3080202940778618,
               0.8439971614689802
            ],
            [
               0.3052205768831895,
               0.8422519390762542
            ],
            [
               0.3024208596885174,
               0.8404222091239906
            ],
            [
               0.2996211424938453,
               0.8385402681420218
            ],
            [
               0.2968214252991732,
               0.8366520646439737
            ],
            [
               0.2940217081045009,
               0.834803080513533
            ],
            [
               0.2912219909098288,
               0.8330238251679735
            ],
            [
               0.2884222737151567,
               0.8313198141743078
            ],
            [
               0.2856225565204844,
               0.8296694662257742
            ],
            [
               0.2828228393258123,
               0.828030684082988
            ],
            [
               0.2800231221311402,
               0.8263539099255008
            ],
            [
               0.27722340493646813,
               0.8245972148742919
            ],
            [
               0.2744236877417958,
               0.8227382981753413
            ],
            [
               0.2716239705471237,
               0.8207793922922428
            ],
            [
               0.26882425335245164,
               0.8187436090368068
            ],
            [
               0.26602453615777955,
               0.8166643167795744
            ],
            [
               0.26322481896310723,
               0.8145716119797983
            ],
            [
               0.26042510176843514,
               0.8124809419456713
            ],
            [
               0.25762538457376305,
               0.8103880808161561
            ],
            [
               0.25482566737909096,
               0.8082722580800108
            ],
            [
               0.25202595018441865,
               0.8061061583550309
            ],
            [
               0.24922623298974655,
               0.8038688815993944
            ],
            [
               0.24642651579507446,
               0.8015567534313401
            ],
            [
               0.24362679860040237,
               0.799187574318672
            ],
            [
               0.24082708140573006,
               0.7967962723304425
            ],
            [
               0.23802736421105797,
               0.7944231342656569
            ],
            [
               0.23522764701638588,
               0.7920986677422861
            ],
            [
               0.23242792982171356,
               0.7898306218416347
            ],
            [
               0.22962821262704147,
               0.7875981839736095
            ],
            [
               0.22682849543236938,
               0.7853560029641125
            ],
            [
               0.2240287782376973,
               0.7830472670133295
            ],
            [
               0.22122906104302498,
               0.7806217929063389
            ],
            [
               0.21842934384835289,
               0.7780531347868367
            ],
            [
               0.2156296266536808,
               0.775348821866906
            ],
            [
               0.2128299094590087,
               0.7725499932146958
            ],
            [
               0.2100301922643364,
               0.7697201941326717
            ],
            [
               0.2072304750696643,
               0.7669267322036488
            ],
            [
               0.2044307578749922,
               0.7642205030776574
            ],
            [
               0.20163104068032012,
               0.7616207146446079
            ],
            [
               0.1988313234856478,
               0.7591092875053145
            ],
            [
               0.1960316062909757,
               0.756636471414307
            ],
            [
               0.19323188909630362,
               0.7541355229769056
            ],
            [
               0.19043217190163153,
               0.7515414169820533
            ],
            [
               0.18763245470695922,
               0.748807482893396
            ],
            [
               0.18483273751228713,
               0.7459148922280623
            ],
            [
               0.18203302031761504,
               0.7428726418261546
            ],
            [
               0.17923330312294272,
               0.7397090654887675
            ],
            [
               0.17643358592827063,
               0.7364587343283764
            ],
            [
               0.17363386873359854,
               0.7331498834545811
            ],
            [
               0.17083415153892645,
               0.7297968312004346
            ],
            [
               0.16803443434425414,
               0.7263995665243511
            ],
            [
               0.16523471714958204,
               0.7229496931984964
            ],
            [
               0.16243499995490995,
               0.7194393990396076
            ],
            [
               0.15963528276023786,
               0.7158690287758773
            ],
            [
               0.15683556556556555,
               0.7122495822910547
            ],
            [
               0.15403584837089346,
               0.7085987253588899
            ],
            [
               0.15123613117622137,
               0.7049317824264215
            ],
            [
               0.14843641398154928,
               0.7012515249209481
            ],
            [
               0.14563669678687696,
               0.6975414104016993
            ],
            [
               0.14283697959220487,
               0.693765871549647
            ],
            [
               0.14003726239753278,
               0.6898786367010822
            ],
            [
               0.13723754520286047,
               0.6858368463008165
            ],
            [
               0.13443782800818838,
               0.6816161477127838
            ],
            [
               0.13163811081351628,
               0.6772210514686458
            ],
            [
               0.1288383936188442,
               0.6726860686868098
            ],
            [
               0.12603867642417188,
               0.6680661865658089
            ],
            [
               0.12323895922949979,
               0.6634190457966642
            ],
            [
               0.1204392420348277,
               0.6587843902629409
            ],
            [
               0.11763952484015561,
               0.654167749818788
            ],
            [
               0.1148398076454833,
               0.6495342841681775
            ],
            [
               0.1120400904508112,
               0.6448155079223982
            ],
            [
               0.10924037325613911,
               0.6399272796988293
            ],
            [
               0.10644065606146702,
               0.6347934667050276
            ],
            [
               0.10364093886679471,
               0.629367512770131
            ],
            [
               0.10084122167212262,
               0.6236445797910191
            ],
            [
               0.09804150447745053,
               0.6176599359594495
            ],
            [
               0.09524178728277843,
               0.6114738591612563
            ],
            [
               0.09244207008810612,
               0.6051479530009949
            ],
            [
               0.08964235289343403,
               0.5987208244826765
            ],
            [
               0.08684263569876194,
               0.5921914461857181
            ],
            [
               0.08404291850408963,
               0.5855160300415402
            ],
            [
               0.08124320130941753,
               0.5786196774946883
            ],
            [
               0.07844348411474544,
               0.5714189791107209
            ],
            [
               0.07564376692007335,
               0.5638478656007633
            ],
            [
               0.07284404972540104,
               0.5558777208475818
            ],
            [
               0.07004433253072895,
               0.5475245472268451
            ],
            [
               0.06724461533605686,
               0.5388402656390403
            ],
            [
               0.06444489814138477,
               0.5298906068012372
            ],
            [
               0.06164518094671245,
               0.5207266850536665
            ],
            [
               0.05884546375204036,
               0.5113596482856799
            ],
            [
               0.05604574655736827,
               0.5017469493647132
            ],
            [
               0.05324602936269618,
               0.4917950273825423
            ],
            [
               0.050446312168023866,
               0.48137774873693223
            ],
            [
               0.047646594973351775,
               0.47036464355285207
            ],
            [
               0.044846877778679684,
               0.45864956056387085
            ],
            [
               0.04204716058400759,
               0.44617001033511816
            ],
            [
               0.03924744338933528,
               0.43291032339615976
            ],
            [
               0.03644772619466319,
               0.4188869135393106
            ],
            [
               0.0336480089999911,
               0.40411975290752117
            ],
            [
               0.030848291805318784,
               0.38859877550491784
            ],
            [
               0.028048574610646693,
               0.3722558711144087
            ],
            [
               0.0252488574159746,
               0.3549518175640615
            ],
            [
               0.02244914022130251,
               0.3364833657512529
            ],
            [
               0.019649423026630197,
               0.31661004474054
            ],
            [
               0.016849705831958106,
               0.29509482357531314
            ],
            [
               0.014049988637286015,
               0.2717491454974147
            ],
            [
               0.011250271442613924,
               0.2464720041497701
            ],
            [
               0.00845055424794161,
               0.2192747313877228
            ],
            [
               0.00565083705326952,
               0.19028722518131336
            ],
            [
               0.0028511198585974284,
               0.1597461244445093
            ],
            [
               5.140266392533732e-05,
               0.12796950535184395
            ],
            [
               -0.002748314530746976,
               0.09532496384566391
            ],
            [
               -0.005548031725419067,
               0.06219805613653676
            ],
            [
               -0.008347748920091158,
               0.028966305685370147
            ],
            [
               -0.01114746611476325,
               -0.004018801268238707
            ],
            [
               -0.013947183309435562,
               -0.03644217768494221
            ],
            [
               -0.016746900504107654,
               -0.06803008346405572
            ],
            [
               -0.019546617698779745,
               -0.09855245666065601
            ],
            [
               -0.022346334893452058,
               -0.12782478060210223
            ],
            [
               -0.02514605208812415,
               -0.1557102923665992
            ],
            [
               -0.02794576928279624,
               -0.18212197350822973
            ],
            [
               -0.03074548647746833,
               -0.2070229599324852
            ],
            [
               -0.033545203672140644,
               -0.23042403216619672
            ],
            [
               -0.036344920866812735,
               -0.2523775933203013
            ],
            [
               -0.03914463806148483,
               -0.27296861612340195
            ],
            [
               -0.04194435525615692,
               -0.29230395235147016
            ],
            [
               -0.04474407245082923,
               -0.31050177176021293
            ],
            [
               -0.04754378964550132,
               -0.32768261711738456
            ],
            [
               -0.05034350684017341,
               -0.34396279854311496
            ],
            [
               -0.053143224034845504,
               -0.3594499694319719
            ],
            [
               -0.05594294122951782,
               -0.3742401177980854
            ],
            [
               -0.05874265842418991,
               -0.38841511471986373
            ],
            [
               -0.061542375618862,
               -0.402040381687507
            ],
            [
               -0.06434209281353409,
               -0.4151629276848832
            ],
            [
               -0.0671418100082064,
               -0.427810593997453
            ],
            [
               -0.0699415272028785,
               -0.43999349879166494
            ],
            [
               -0.07274124439755059,
               -0.45170825359370304
            ],
            [
               -0.0755409615922229,
               -0.4629446502521858
            ],
            [
               -0.07834067878689499,
               -0.47369353126725683
            ],
            [
               -0.08114039598156708,
               -0.48395388474233103
            ],
            [
               -0.08394011317623917,
               -0.4937371805553553
            ],
            [
               -0.08673983037091149,
               -0.5030676789610806
            ],
            [
               -0.08953954756558358,
               -0.5119786937408113
            ],
            [
               -0.09233926476025567,
               -0.5205061444635661
            ],
            [
               -0.09513898195492776,
               -0.5286816804186523
            ],
            [
               -0.09793869914960007,
               -0.5365278218738218
            ],
            [
               -0.10073841634427216,
               -0.5440568436512095
            ],
            [
               -0.10353813353894425,
               -0.5512737563842136
            ],
            [
               -0.10633785073361635,
               -0.5581822143952673
            ],
            [
               -0.10913756792828866,
               -0.5647910661046371
            ],
            [
               -0.11193728512296075,
               -0.5711189951430617
            ],
            [
               -0.11473700231763284,
               -0.5771954008226836
            ],
            [
               -0.11753671951230515,
               -0.5830570916346054
            ],
            [
               -0.12033643670697725,
               -0.5887419859861442
            ],
            [
               -0.12313615390164934,
               -0.594282209672111
            ],
            [
               -0.12593587109632143,
               -0.5996992722325056
            ],
            [
               -0.12873558829099374,
               -0.6050032488102783
            ],
            [
               -0.13153530548566583,
               -0.6101963446743287
            ],
            [
               -0.13433502268033792,
               -0.6152794482346153
            ],
            [
               -0.13713473987501001,
               -0.62025896865696
            ],
            [
               -0.13993445706968233,
               -0.6251509445336239
            ],
            [
               -0.14273417426435442,
               -0.6299802821026945
            ],
            [
               -0.1455338914590265,
               -0.6347747743225486
            ],
            [
               -0.1483336086536986,
               -0.6395556393041371
            ],
            [
               -0.15113332584837091,
               -0.6443279233073497
            ],
            [
               -0.153933043043043,
               -0.6490745978095909
            ],
            [
               -0.1567327602377151,
               -0.6537572773314072
            ],
            [
               -0.1595324774323872,
               -0.6583244230884789
            ],
            [
               -0.1623321946270595,
               -0.6627253392164436
            ],
            [
               -0.1651319118217316,
               -0.6669260903234833
            ],
            [
               -0.16793162901640368,
               -0.6709224591555552
            ],
            [
               -0.170731346211076,
               -0.6747456365535811
            ],
            [
               -0.1735310634057481,
               -0.6784583757100576
            ],
            [
               -0.17633078060042018,
               -0.6821422229685724
            ],
            [
               -0.17913049779509227,
               -0.6858792252535084
            ],
            [
               -0.18193021498976458,
               -0.6897332839661805
            ],
            [
               -0.18472993218443667,
               -0.6937364755604758
            ],
            [
               -0.18752964937910876,
               -0.6978841231688855
            ],
            [
               -0.19032936657378086,
               -0.702139677516979
            ],
            [
               -0.19312908376845317,
               -0.7064474429355186
            ],
            [
               -0.19592880096312526,
               -0.7107488557901384
            ],
            [
               -0.19872851815779735,
               -0.7149971395440284
            ],
            [
               -0.20152823535246944,
               -0.7191659829526983
            ],
            [
               -0.20432795254714176,
               -0.7232501007026573
            ],
            [
               -0.20712766974181385,
               -0.7272583630975749
            ],
            [
               -0.20992738693648594,
               -0.7312026560874099
            ],
            [
               -0.21272710413115803,
               -0.7350869290686535
            ],
            [
               -0.21552682132583034,
               -0.738900599662149
            ],
            [
               -0.21832653852050243,
               -0.7426187569756741
            ],
            [
               -0.22112625571517452,
               -0.74620907239961
            ],
            [
               -0.22392597290984684,
               -0.7496428862085629
            ],
            [
               -0.22672569010451893,
               -0.7529064335272888
            ],
            [
               -0.22952540729919102,
               -0.7560081073316007
            ],
            [
               -0.2323251244938631,
               -0.7589790244942634
            ],
            [
               -0.23512484168853542,
               -0.7618664642817279
            ],
            [
               -0.23792455888320752,
               -0.7647221765418735
            ],
            [
               -0.2407242760778796,
               -0.7675892733990395
            ],
            [
               -0.2435239932725517,
               -0.7704918510447429
            ],
            [
               -0.246323710467224,
               -0.7734305181898451
            ],
            [
               -0.2491234276618961,
               -0.7763849986956457
            ],
            [
               -0.2519231448565682,
               -0.7793226364524384
            ],
            [
               -0.2547228620512403,
               -0.7822097613594285
            ],
            [
               -0.2575225792459126,
               -0.7850220917239861
            ],
            [
               -0.2603222964405847,
               -0.7877508757192819
            ],
            [
               -0.2631220136352568,
               -0.7904030833404696
            ],
            [
               -0.26592173082992887,
               -0.7929960609330249
            ],
            [
               -0.2687214480246012,
               -0.7955489180297406
            ],
            [
               -0.2715211652192733,
               -0.798073908496719
            ],
            [
               -0.27432088241394537,
               -0.8005708942312313
            ],
            [
               -0.2771205996086177,
               -0.803026751678258
            ],
            [
               -0.27992031680328977,
               -0.8054197682920098
            ],
            [
               -0.28272003399796186,
               -0.8077273277259386
            ],
            [
               -0.28551975119263395,
               -0.809934098148125
            ],
            [
               -0.28831946838730627,
               -0.8120378614613549
            ],
            [
               -0.29111918558197836,
               -0.8140510333203823
            ],
            [
               -0.29391890277665045,
               -0.8159974656276571
            ],
            [
               -0.29671861997132254,
               -0.8179057352970891
            ],
            [
               -0.29951833716599485,
               -0.8198012487880533
            ],
            [
               -0.30231805436066694,
               -0.8216997698633909
            ],
            [
               -0.30511777155533903,
               -0.8236043579378274
            ],
            [
               -0.3079174887500111,
               -0.8255064489223854
            ],
            [
               -0.31071720594468344,
               -0.8273903878169261
            ],
            [
               -0.31351692313935553,
               -0.8292396321663291
            ],
            [
               -0.3163166403340276,
               -0.8310424427568042
            ],
            [
               -0.3191163575286997,
               -0.8327952560414997
            ],
            [
               -0.321916074723372,
               -0.834502905196586
            ],
            [
               -0.3247157919180441,
               -0.8361760382220048
            ],
            [
               -0.3275155091127162,
               -0.8378270360466364
            ],
            [
               -0.3303152263073885,
               -0.8394661328495262
            ],
            [
               -0.3331149435020606,
               -0.8410991766358726
            ],
            [
               -0.3359146606967327,
               -0.842727680739352
            ],
            [
               -0.3387143778914048,
               -0.8443508323472839
            ],
            [
               -0.3415140950860771,
               -0.845968326905306
            ],
            [
               -0.3443138122807492,
               -0.8475825869125524
            ],
            [
               -0.3471135294754213,
               -0.8491992071510079
            ],
            [
               -0.3499132466700934,
               -0.8508252261424509
            ],
            [
               -0.3527129638647657,
               -0.8524657587270908
            ],
            [
               -0.3555126810594378,
               -0.8541202757958899
            ],
            [
               -0.3583123982541099,
               -0.8557800924850625
            ],
            [
               -0.36111211544878197,
               -0.8574283094865821
            ],
            [
               -0.3639118326434543,
               -0.8590426447547711
            ],
            [
               -0.36671154983812637,
               -0.8606005762444101
            ],
            [
               -0.36951126703279846,
               -0.8620853510697324
            ],
            [
               -0.37231098422747055,
               -0.8634910142689421
            ],
            [
               -0.37511070142214287,
               -0.86482482383518
            ],
            [
               -0.37791041861681496,
               -0.8661061879559829
            ],
            [
               -0.38071013581148705,
               -0.867362333856919
            ],
            [
               -0.38350985300615936,
               -0.8686219386935727
            ],
            [
               -0.38630957020083145,
               -0.8699085821301511
            ],
            [
               -0.38910928739550354,
               -0.8712359103334709
            ],
            [
               -0.39190900459017564,
               -0.8726058260562981
            ],
            [
               -0.39470872178484795,
               -0.8740100347077628
            ],
            [
               -0.39750843897952004,
               -0.8754342111706794
            ],
            [
               -0.40030815617419213,
               -0.8768632583346624
            ],
            [
               -0.40310787336886433,
               -0.8782858623127618
            ],
            [
               -0.4059075905635364,
               -0.8796968879706963
            ],
            [
               -0.4087073077582086,
               -0.8810969755991582
            ],
            [
               -0.4115070249528807,
               -0.8824897105827207
            ],
            [
               -0.4143067421475529,
               -0.8838775961258278
            ],
            [
               -0.417106459342225,
               -0.8852584723607233
            ],
            [
               -0.4199061765368972,
               -0.8866238534619342
            ],
            [
               -0.4227058937315693,
               -0.8879599565421857
            ],
            [
               -0.4255056109262415,
               -0.8892512104653475
            ],
            [
               -0.4283053281209137,
               -0.890485098276546
            ],
            [
               -0.4311050453155858,
               -0.8916566305624946
            ],
            [
               -0.433904762510258,
               -0.8927707734928778
            ],
            [
               -0.4367044797049301,
               -0.8938417761662811
            ],
            [
               -0.4395041968996023,
               -0.894889367061677
            ],
            [
               -0.4423039140942744,
               -0.8959328847984699
            ],
            [
               -0.4451036312889466,
               -0.8969852027141925
            ],
            [
               -0.4479033484836187,
               -0.8980485135681379
            ],
            [
               -0.4507030656782909,
               -0.8991135568605646
            ],
            [
               -0.453502782872963,
               -0.9001628190110814
            ],
            [
               -0.4563025000676352,
               -0.9011769335105232
            ],
            [
               -0.45910221726230727,
               -0.9021423720950454
            ],
            [
               -0.46190193445697947,
               -0.9030579354009896
            ],
            [
               -0.46470165165165156,
               -0.9039377493839311
            ],
            [
               -0.46750136884632376,
               -0.904809437031117
            ],
            [
               -0.47030108604099585,
               -0.9057075984352901
            ],
            [
               -0.47310080323566805,
               -0.9066642532546938
            ],
            [
               -0.47590052043034026,
               -0.9076989910471919
            ],
            [
               -0.47870023762501235,
               -0.9088118610255538
            ],
            [
               -0.48149995481968455,
               -0.9099813759075256
            ],
            [
               -0.48429967201435664,
               -0.9111685626251709
            ],
            [
               -0.48709938920902884,
               -0.9123261835105072
            ],
            [
               -0.48989910640370093,
               -0.9134106313797015
            ],
            [
               -0.49269882359837314,
               -0.9143930927028235
            ],
            [
               -0.49549854079304523,
               -0.9152666924256472
            ],
            [
               -0.49829825798771743,
               -0.9160474831712422
            ],
            [
               -0.5010979751823895,
               -0.9167689906928619
            ],
            [
               -0.5038976923770617,
               -0.9174720086629959
            ],
            [
               -0.5066974095717338,
               -0.9181928181506253
            ],
            [
               -0.509497126766406,
               -0.9189534998749682
            ],
            [
               -0.5122968439610781,
               -0.9197573265807415
            ],
            [
               -0.5150965611557503,
               -0.9205905634224912
            ],
            [
               -0.5178962783504224,
               -0.9214298892224483
            ],
            [
               -0.5206959955450946,
               -0.9222527708853807
            ],
            [
               -0.5234957127397667,
               -0.9230471102622445
            ],
            [
               -0.5262954299344389,
               -0.9238166999336542
            ],
            [
               -0.5290951471291111,
               -0.9245804322785798
            ],
            [
               -0.5318948643237832,
               -0.9253653618749302
            ],
            [
               -0.5346945815184554,
               -0.9261959129553472
            ],
            [
               -0.5374942987131275,
               -0.9270830015096448
            ],
            [
               -0.5402940159077997,
               -0.928017070751733
            ],
            [
               -0.5430937331024718,
               -0.9289678890080921
            ],
            [
               -0.545893450297144,
               -0.9298917655134131
            ],
            [
               -0.5486931674918161,
               -0.9307443063298109
            ],
            [
               -0.5514928846864883,
               -0.9314948083473817
            ],
            [
               -0.5542926018811604,
               -0.932137584693848
            ],
            [
               -0.5570923190758326,
               -0.9326962560814516
            ],
            [
               -0.5598920362705047,
               -0.9332191465635047
            ],
            [
               -0.5626917534651769,
               -0.9337667399298679
            ],
            [
               -0.565491470659849,
               -0.9343947725885803
            ],
            [
               -0.5682911878545212,
               -0.9351380838379304
            ],
            [
               -0.5710909050491932,
               -0.9360002698900807
            ],
            [
               -0.5738906222438654,
               -0.9369524727742712
            ],
            [
               -0.5766903394385375,
               -0.9379418031245272
            ],
            [
               -0.5794900566332097,
               -0.9389068531440764
            ],
            [
               -0.5822897738278819,
               -0.9397954963633963
            ],
            [
               -0.585089491022554,
               -0.9405794442812021
            ],
            [
               -0.5878892082172262,
               -0.9412610882134229
            ],
            [
               -0.5906889254118983,
               -0.9418706597077884
            ],
            [
               -0.5934886426065705,
               -0.9424548737449536
            ],
            [
               -0.5962883598012426,
               -0.943060942761508
            ],
            [
               -0.5990880769959148,
               -0.9437212671204063
            ],
            [
               -0.6018877941905869,
               -0.9444437568804327
            ],
            [
               -0.6046875113852591,
               -0.9452107526389522
            ],
            [
               -0.6074872285799312,
               -0.945986572130435
            ],
            [
               -0.6102869457746034,
               -0.9467308151059988
            ],
            [
               -0.6130866629692755,
               -0.9474126904271346
            ],
            [
               -0.6158863801639477,
               -0.9480214087053251
            ],
            [
               -0.6186860973586198,
               -0.9485691654994937
            ],
            [
               -0.621485814553292,
               -0.9490858936448199
            ],
            [
               -0.6242855317479641,
               -0.9496078586335635
            ],
            [
               -0.6270852489426363,
               -0.950164301206371
            ],
            [
               -0.6298849661373085,
               -0.9507669617919365
            ],
            [
               -0.6326846833319806,
               -0.9514062437710664
            ],
            [
               -0.6354844005266528,
               -0.9520553752404108
            ],
            [
               -0.6382841177213249,
               -0.952681060020734
            ],
            [
               -0.6410838349159971,
               -0.9532567782180958
            ],
            [
               -0.6438835521106692,
               -0.9537739234890925
            ],
            [
               -0.6466832693053414,
               -0.9542466898367807
            ],
            [
               -0.6494829865000135,
               -0.9547087912130142
            ],
            [
               -0.6522827036946857,
               -0.9552029530724506
            ],
            [
               -0.6550824208893578,
               -0.9557666586085538
            ],
            [
               -0.65788213808403,
               -0.9564189771779205
            ],
            [
               -0.660681855278702,
               -0.957152982313661
            ],
            [
               -0.6634815724733742,
               -0.9579363967798288
            ],
            [
               -0.6662812896680463,
               -0.9587203348273915
            ],
            [
               -0.6690810068627185,
               -0.9594533056461388
            ],
            [
               -0.6718807240573906,
               -0.9600959246185791
            ],
            [
               -0.6746804412520628,
               -0.9606316243289361
            ],
            [
               -0.6774801584467349,
               -0.9610700901386707
            ],
            [
               -0.6802798756414071,
               -0.9614426406252743
            ],
            [
               -0.6830795928360793,
               -0.9617914493386936
            ],
            [
               -0.6858793100307514,
               -0.9621564374636375
            ],
            [
               -0.6886790272254236,
               -0.9625642165299166
            ],
            [
               -0.6914787444200957,
               -0.9630224879222763
            ],
            [
               -0.6942784616147679,
               -0.9635212122832786
            ],
            [
               -0.69707817880944,
               -0.964039430945991
            ],
            [
               -0.6998778960041122,
               -0.9645547308900047
            ],
            [
               -0.7026776131987843,
               -0.965051648187699
            ],
            [
               -0.7054773303934565,
               -0.9655260020773537
            ],
            [
               -0.7082770475881286,
               -0.9659839267191621
            ],
            [
               -0.7110767647828008,
               -0.9664365165737512
            ],
            [
               -0.7138764819774729,
               -0.9668927002106327
            ],
            [
               -0.7166761991721451,
               -0.96735357001524
            ],
            [
               -0.7194759163668172,
               -0.9678107080632442
            ],
            [
               -0.7222756335614894,
               -0.9682493457925838
            ],
            [
               -0.7250753507561615,
               -0.9686551488547694
            ],
            [
               -0.7278750679508337,
               -0.9690218327016673
            ],
            [
               -0.7306747851455058,
               -0.9693563205481062
            ],
            [
               -0.733474502340178,
               -0.9696789712933414
            ],
            [
               -0.7362742195348502,
               -0.9700182479617256
            ],
            [
               -0.7390739367295223,
               -0.9704013836023038
            ],
            [
               -0.7418736539241945,
               -0.9708442984499894
            ],
            [
               -0.7446733711188666,
               -0.9713445583996533
            ],
            [
               -0.7474730883135388,
               -0.9718802870803191
            ],
            [
               -0.7502728055082108,
               -0.9724159214033548
            ],
            [
               -0.753072522702883,
               -0.9729132386984787
            ],
            [
               -0.7558722398975551,
               -0.9733440739943439
            ],
            [
               -0.7586719570922273,
               -0.9737003430477983
            ],
            [
               -0.7614716742868994,
               -0.9739977278336944
            ],
            [
               -0.7642713914815716,
               -0.9742714535956538
            ],
            [
               -0.7670711086762437,
               -0.9745652912962071
            ],
            [
               -0.7698708258709159,
               -0.9749173125609726
            ],
            [
               -0.772670543065588,
               -0.9753471510210465
            ],
            [
               -0.7754702602602602,
               -0.9758491254404054
            ],
            [
               -0.7782699774549323,
               -0.9763936632909866
            ],
            [
               -0.7810696946496045,
               -0.9769366718040466
            ],
            [
               -0.7838694118442767,
               -0.9774337955964514
            ],
            [
               -0.7866691290389488,
               -0.9778548149591842
            ],
            [
               -0.789468846233621,
               -0.9781933663738984
            ],
            [
               -0.7922685634282931,
               -0.9784687382374242
            ],
            [
               -0.7950682806229653,
               -0.9787191710139306
            ],
            [
               -0.7978679978176374,
               -0.9789889507369278
            ],
            [
               -0.8006677150123096,
               -0.9793136467185377
            ],
            [
               -0.8034674322069817,
               -0.9797084096974322
            ],
            [
               -0.8062671494016539,
               -0.9801631404145019
            ],
            [
               -0.809066866596326,
               -0.9806459651644874
            ],
            [
               -0.8118665837909982,
               -0.9811136500209505
            ],
            [
               -0.8146663009856703,
               -0.9815253185696857
            ],
            [
               -0.8174660181803425,
               -0.9818548715287783
            ],
            [
               -0.8202657353750146,
               -0.9820981335814403
            ],
            [
               -0.8230654525696868,
               -0.9822727042587658
            ],
            [
               -0.8258651697643589,
               -0.9824110428954432
            ],
            [
               -0.8286648869590311,
               -0.9825495620218019
            ],
            [
               -0.8314646041537032,
               -0.9827176682299529
            ],
            [
               -0.8342643213483754,
               -0.9829304135843713
            ],
            [
               -0.8370640385430476,
               -0.9831868700450774
            ],
            [
               -0.8398637557377197,
               -0.9834741319532521
            ],
            [
               -0.8426634729323919,
               -0.9837748202510179
            ],
            [
               -0.845463190127064,
               -0.9840748450524203
            ],
            [
               -0.8482629073217361,
               -0.98436835568674
            ],
            [
               -0.8510626245164082,
               -0.9846581517366069
            ],
            [
               -0.8538623417110804,
               -0.9849517887768311
            ],
            [
               -0.8566620589057525,
               -0.9852554103063569
            ],
            [
               -0.8594617761004247,
               -0.9855682691968364
            ],
            [
               -0.8622614932950968,
               -0.9858806052516662
            ],
            [
               -0.865061210489769,
               -0.9861761356083484
            ],
            [
               -0.8678609276844411,
               -0.9864384421694377
            ],
            [
               -0.8706606448791133,
               -0.9866587831658259
            ],
            [
               -0.8734603620737854,
               -0.9868420252700896
            ],
            [
               -0.8762600792684576,
               -0.9870078589608264
            ],
            [
               -0.8790597964631297,
               -0.9871861040314343
            ],
            [
               -0.8818595136578019,
               -0.9874071572823486
            ],
            [
               -0.884659230852474,
               -0.9876906494280222
            ],
            [
               -0.8874589480471462,
               -0.9880363811910904
            ],
            [
               -0.8902586652418184,
               -0.9884211598172252
            ],
            [
               -0.8930583824364905,
               -0.9888033344873828
            ],
            [
               -0.8958580996311627,
               -0.9891342178720797
            ],
            [
               -0.8986578168258348,
               -0.9893730804051337
            ],
            [
               -0.9014575340205069,
               -0.9895009131978341
            ],
            [
               -0.9042572512151791,
               -0.9895282529140284
            ],
            [
               -0.9070569684098513,
               -0.989494088314958
            ],
            [
               -0.9098566856045234,
               -0.9894556964705675
            ],
            [
               -0.9126564027991956,
               -0.9894722598811129
            ],
            [
               -0.9154561199938678,
               -0.9895872786368467
            ],
            [
               -0.9182558371885399,
               -0.9898153585988748
            ],
            [
               -0.921055554383212,
               -0.990137695475531
            ],
            [
               -0.9238552715778842,
               -0.9905078652386841
            ],
            [
               -0.9266549887725564,
               -0.9908662446735106
            ],
            [
               -0.9294547059672285,
               -0.9911585963394911
            ],
            [
               -0.9322544231619005,
               -0.9913529788870779
            ],
            [
               -0.9350541403565727,
               -0.9914496430811808
            ],
            [
               -0.937853857551245,
               -0.9914807881602379
            ],
            [
               -0.940653574745917,
               -0.9915002638542858
            ],
            [
               -0.9434532919405891,
               -0.991566471500524
            ],
            [
               -0.9462530091352613,
               -0.9917238276806686
            ],
            [
               -0.9490527263299335,
               -0.9919885453237917
            ],
            [
               -0.9518524435246056,
               -0.9923430644744589
            ],
            [
               -0.9546521607192777,
               -0.9927407164126122
            ],
            [
               -0.9574518779139499,
               -0.9931190311569952
            ],
            [
               -0.9602515951086221,
               -0.9934175100272228
            ],
            [
               -0.9630513123032942,
               -0.9935944730385151
            ],
            [
               -0.9658510294979664,
               -0.993638080650824
            ],
            [
               -0.9686507466926386,
               -0.9935685939483512
            ],
            [
               -0.9714504638873107,
               -0.993431694462085
            ],
            [
               -0.9742501810819828,
               -0.9932853370297307
            ],
            [
               -0.977049898276655,
               -0.9931843417821953
            ],
            [
               -0.9798496154713272,
               -0.9931672689665779
            ],
            [
               -0.9826493326659993,
               -0.9932490580185666
            ],
            [
               -0.9854490498606714,
               -0.9934208871798618
            ],
            [
               -0.9882487670553436,
               -0.9936564304398844
            ],
            [
               -0.9910484842500158,
               -0.9939218868064847
            ],
            [
               -0.9938482014446879,
               -0.994186350756314
            ],
            [
               -0.99664791863936,
               -0.9944294354801546
            ],
            [
               -0.9994476358340322,
               -0.9946443220027457
            ],
            [
               -1.0022473530287044,
               -0.9948360828864733
            ],
            [
               -1.0050470702233765,
               -0.9950166313937959
            ],
            [
               -1.0078467874180486,
               -0.995198507640499
            ],
            [
               -1.0106465046127209,
               -0.9953897287731914
            ],
            [
               -1.013446221807393,
               -0.9955912037260641
            ],
            [
               -1.016245939002065,
               -0.9957970885601481
            ],
            [
               -1.0190456561967371,
               -0.9959973774461708
            ],
            [
               -1.0218453733914095,
               -0.9961813625201271
            ],
            [
               -1.0246450905860816,
               -0.9963405364109323
            ],
            [
               -1.0274448077807536,
               -0.9964699984543666
            ],
            [
               -1.030244524975426,
               -0.9965682073484781
            ],
            [
               -1.033044242170098,
               -0.9966356609409255
            ],
            [
               -1.0358439593647701,
               -0.9966734865232134
            ],
            [
               -1.0386436765594422,
               -0.9966828542372298
            ],
            [
               -1.0414433937541143,
               -0.9966656397313172
            ],
            [
               -1.0442431109487866,
               -0.9966260810763214
            ],
            [
               -1.0470428281434587,
               -0.9965725915166113
            ],
            [
               -1.0498425453381308,
               -0.9965186528676211
            ],
            [
               -1.0526422625328031,
               -0.9964819354385049
            ],
            [
               -1.0554419797274752,
               -0.9964814020062772
            ],
            [
               -1.0582416969221473,
               -0.9965329360769049
            ],
            [
               -1.0610414141168194,
               -0.9966446980279022
            ],
            [
               -1.0638411313114915,
               -0.996813701392486
            ],
            [
               -1.0666408485061638,
               -0.9970248875589335
            ],
            [
               -1.069440565700836,
               -0.9972533064887215
            ],
            [
               -1.0722402828955082,
               -0.9974690891797136
            ],
            [
               -1.0750400000901803,
               -0.9976440203893011
            ],
            [
               -1.0778397172848524,
               -0.9977579747271774
            ],
            [
               -1.0806394344795245,
               -0.9978034488530543
            ],
            [
               -1.0834391516741966,
               -0.9977869267454492
            ],
            [
               -1.086238868868869,
               -0.9977267041906301
            ],
            [
               -1.089038586063541,
               -0.9976478028493927
            ],
            [
               -1.091838303258213,
               -0.9975754195442703
            ],
            [
               -1.0946380204528854,
               -0.9975287398764565
            ],
            [
               -1.0974377376475575,
               -0.9975167888745297
            ],
            [
               -1.1002374548422296,
               -0.9975373521320638
            ],
            [
               -1.1030371720369017,
               -0.997579079804643
            ],
            [
               -1.1058368892315737,
               -0.9976259635533785
            ],
            [
               -1.108636606426246,
               -0.9976627267971536
            ],
            [
               -1.1114363236209182,
               -0.9976794763442076
            ],
            [
               -1.1142360408155902,
               -0.9976742715250186
            ],
            [
               -1.1170357580102626,
               -0.9976529670105366
            ],
            [
               -1.1198354752049346,
               -0.9976265540464382
            ],
            [
               -1.1226351923996067,
               -0.9976069927407891
            ],
            [
               -1.1254349095942788,
               -0.997602962491154
            ],
            [
               -1.1282346267889511,
               -0.9976169319553392
            ],
            [
               -1.1310343439836232,
               -0.997644480893409
            ],
            [
               -1.1338340611782953,
               -0.9976760477058391
            ],
            [
               -1.1366337783729676,
               -0.997700471990757
            ],
            [
               -1.1394334955676397,
               -0.9977091085332777
            ],
            [
               -1.1422332127623118,
               -0.9976990991816959
            ],
            [
               -1.145032929956984,
               -0.9976746661075954
            ],
            [
               -1.147832647151656,
               -0.9976459482351413
            ],
            [
               -1.1506323643463283,
               -0.997625730850739
            ],
            [
               -1.1534320815410004,
               -0.9976251447374891
            ],
            [
               -1.1562317987356725,
               -0.9976497900762435
            ],
            [
               -1.1590315159303448,
               -0.9976976342579336
            ],
            [
               -1.161831233125017,
               -0.9977594619132186
            ],
            [
               -1.164630950319689,
               -0.997821797884016
            ],
            [
               -1.167430667514361,
               -0.9978713625348496
            ],
            [
               -1.1702303847090334,
               -0.9978995508003352
            ],
            [
               -1.1730301019037055,
               -0.99790536200376
            ],
            [
               -1.1758298190983776,
               -0.997895693210744
            ],
            [
               -1.1786295362930497,
               -0.9978828018464506
            ],
            [
               -1.181429253487722,
               -0.9978797498407368
            ],
            [
               -1.184228970682394,
               -0.9978954107091399
            ],
            [
               -1.1870286878770662,
               -0.9979308642698483
            ],
            [
               -1.1898284050717383,
               -0.9979786012020311
            ],
            [
               -1.1926281222664106,
               -0.9980250138942748
            ],
            [
               -1.1954278394610827,
               -0.9980554649987111
            ],
            [
               -1.1982275566557548,
               -0.9980602121992761
            ],
            [
               -1.201027273850427,
               -0.9980390066056837
            ],
            [
               -1.2038269910450992,
               -0.9980024827509837
            ],
            [
               -1.2066267082397713,
               -0.9979694725968798
            ],
            [
               -1.2094264254344433,
               -0.9979607963161253
            ],
            [
               -1.2122261426291157,
               -0.9979914310471635
            ],
            [
               -1.2150258598237877,
               -0.9980637449978267
            ],
            [
               -1.2178255770184598,
               -0.9981643792141451
            ],
            [
               -1.220625294213132,
               -0.9982663245916386
            ],
            [
               -1.2234250114078042,
               -0.9983360650058355
            ],
            [
               -1.2262247286024763,
               -0.9983438752611224
            ],
            [
               -1.2290244457971484,
               -0.9982740893528212
            ],
            [
               -1.2318241629918205,
               -0.9981318725714455
            ],
            [
               -1.2346238801864928,
               -0.9979439124473783
            ],
            [
               -1.237423597381165,
               -0.9977522697609322
            ],
            [
               -1.240223314575837,
               -0.9976028430693349
            ],
            [
               -1.2430230317705093,
               -0.9975317721372458
            ],
            [
               -1.2458227489651814,
               -0.997553984409713
            ],
            [
               -1.2486224661598535,
               -0.9976576236163515
            ],
            [
               -1.2514221833545256,
               -0.9978063786246956
            ],
            [
               -1.2542219005491977,
               -0.99794927150249
            ],
            [
               -1.25702161774387,
               -0.9980350564370335
            ],
            [
               -1.259821334938542,
               -0.9980268295408297
            ],
            [
               -1.2626210521332142,
               -0.9979122973533977
            ],
            [
               -1.2654207693278865,
               -0.9977064877306658
            ],
            [
               -1.2682204865225586,
               -0.9974460994442274
            ],
            [
               -1.2710202037172307,
               -0.9971773906091475
            ],
            [
               -1.2738199209119028,
               -0.9969415999434956
            ],
            [
               -1.276619638106575,
               -0.9967626681539006
            ],
            [
               -1.2794193553012472,
               -0.9966412071351095
            ],
            [
               -1.2822190724959193,
               -0.9965565203197971
            ],
            [
               -1.2850187896905914,
               -0.9964757338180875
            ],
            [
               -1.2878185068852637,
               -0.9963666936816273
            ],
            [
               -1.2906182240799358,
               -0.9962100488862484
            ],
            [
               -1.2934179412746079,
               -0.9960063017142745
            ],
            [
               -1.29621765846928,
               -0.995775441431882
            ],
            [
               -1.2990173756639523,
               -0.9955494403646199
            ],
            [
               -1.3018170928586243,
               -0.9953604436760671
            ],
            [
               -1.3046168100532964,
               -0.995229017481184
            ],
            [
               -1.3074165272479688,
               -0.9951567813932118
            ],
            [
               -1.3102162444426408,
               -0.9951261447960593
            ],
            [
               -1.313015961637313,
               -0.9951072577276621
            ],
            [
               -1.315815678831985,
               -0.9950696123583067
            ],
            [
               -1.3186153960266573,
               -0.9949939630470803
            ],
            [
               -1.3214151132213294,
               -0.9948800334476697
            ],
            [
               -1.3242148304160015,
               -0.9947469529401797
            ],
            [
               -1.3270145476106736,
               -0.9946260101829402
            ],
            [
               -1.329814264805346,
               -0.9945481884755761
            ],
            [
               -1.332613982000018,
               -0.994531006578089
            ],
            [
               -1.33541369919469,
               -0.994569648363056
            ],
            [
               -1.3382134163893622,
               -0.99463600196782
            ],
            [
               -1.3410131335840345,
               -0.9946864754894431
            ],
            [
               -1.3438128507787066,
               -0.9946762618300564
            ],
            [
               -1.3466125679733787,
               -0.9945752325276094
            ],
            [
               -1.349412285168051,
               -0.9943797797220343
            ],
            [
               -1.352212002362723,
               -0.9941160749837947
            ],
            [
               -1.3550117195573952,
               -0.9938330464791386
            ],
            [
               -1.3578114367520673,
               -0.9935869529847777
            ],
            [
               -1.3606111539467396,
               -0.9934225170797752
            ],
            [
               -1.3634108711414117,
               -0.9933570618535219
            ],
            [
               -1.3662105883360838,
               -0.9933733899647745
            ],
            [
               -1.3690103055307559,
               -0.9934244089542363
            ],
            [
               -1.3718100227254282,
               -0.9934486107439158
            ],
            [
               -1.3746097399201003,
               -0.9933917533042907
            ],
            [
               -1.3774094571147724,
               -0.9932277575078774
            ],
            [
               -1.3802091743094445,
               -0.9929717603643715
            ],
            [
               -1.3830088915041168,
               -0.9926805477978347
            ],
            [
               -1.3858086086987889,
               -0.9924395262458889
            ],
            [
               -1.388608325893461,
               -0.9923397108418153
            ],
            [
               -1.391408043088133,
               -0.992451505110475
            ],
            [
               -1.3942077602828054,
               -0.9928032017761069
            ],
            [
               -1.3970074774774774,
               -0.993370830329636
            ]
         ]
      }
   ]
}
