# Supplementary material for: Isolation of a planar π-aromatic Bi5− ring in a cobalt-based inverse-sandwich-type complex
Source: Nat Chem. 2025 Jan 20;17(4):547–55. doi: 10.1038/s41557-024-01713-8 (PMC11964920; doi:10.1038/s41557-024-01713-8)
Supplement: Supplementary file 4 — Original magnetic data of compound 1 and origin file of Fig. 3. [file 41557_2024_1713_MOESM4_ESM.zip › sr_and_T_Symmetrized/20.csv]

comment	corrected Loops
temperature	0.5
sr	0.064
angle	0
trans	0
B	M
-1.3999	-0.9551554687533216
-1.3970974874874873	-0.9546721068196236
-1.394294974974975	-0.9542619101054355
-1.3914924624624623	-0.9539517405823186
-1.3886899499499499	-0.9537475143455592
-1.3858874374374373	-0.9536338931490282
-1.3830849249249249	-0.9535792079775434
-1.3802824124124122	-0.9535442543576094
-1.3774798998998998	-0.9534925086636119
-1.3746773873873872	-0.9533989043891219
-1.3718748748748748	-0.9532547722112394
-1.3690723623623622	-0.9530677423787266
-1.3662698498498498	-0.9528569688406108
-1.3634673373373372	-0.9526454608259984
-1.3606648248248248	-0.9524521371513639
-1.3578623123123121	-0.9522861812951554
-1.3550597997997997	-0.9521453898804599
-1.3522572872872871	-0.952018778885334
-1.3494547747747747	-0.9518922315941089
-1.346652262262262	-0.9517549492224016
-1.3438497497497497	-0.951604250307395
-1.341047237237237	-0.9514469274673376
-1.3382447247247247	-0.9512966708339056
-1.335442212212212	-0.9511685407607953
-1.3326396996996996	-0.9510725891189187
-1.329837187187187	-0.9510090830698843
-1.3270346746746746	-0.9509672414034623
-1.324232162162162	-0.9509281360098125
-1.3214296496496496	-0.9508708835558948
-1.318627137137137	-0.9507800027717361
-1.3158246246246246	-0.9506512987534024
-1.313022112112112	-0.9504940604266057
-1.3102195995995995	-0.9503285925818716
-1.307417087087087	-0.950179730173405
-1.3046145745745745	-0.9500684327559986
-1.301812062062062	-0.9500043141571453
-1.2990095495495495	-0.9499817429193246
-1.2962070370370369	-0.949981005138727
-1.2934045245245245	-0.9499743284788389
-1.2906020120120119	-0.9499348966119185
-1.2877994994994995	-0.949845910550467
-1.2849969869869868	-0.9497066542336671
-1.2821944744744744	-0.9495334458149186
-1.2793919619619618	-0.9493550062944828
-1.2765894494494494	-0.9492036092549182
-1.2737869369369368	-0.9491047816378351
-1.2709844244244244	-0.9490688387150767
-1.2681819119119118	-0.9490869861154021
-1.2653793993993994	-0.9491332885353074
-1.2625768868868867	-0.9491719567334588
-1.2597743743743743	-0.9491677390081514
-1.2569718618618617	-0.9490962492483699
-1.2541693493493493	-0.9489511100719654
-1.2513668368368367	-0.9487457991309434
-1.2485643243243243	-0.9485097178576871
-1.2457618118118117	-0.9482797298542901
-1.2429592992992993	-0.9480897076492661
-1.2401567867867866	-0.9479611096872236
-1.2373542742742742	-0.9478971818221176
-1.2345517617617616	-0.9478822220291663
-1.2317492492492492	-0.9478858548254774
-1.2289467367367366	-0.9478708954198467
-1.2261442242242242	-0.9478025276311303
-1.2233417117117116	-0.9476563702076193
-1.2205391991991992	-0.9474235302806222
-1.2177366866866866	-0.9471117141634864
-1.2149341741741742	-0.9467425579898252
-1.2121316616616615	-0.9463462390318065
-1.2093291491491491	-0.9459549227161563
-1.2065266366366365	-0.9455966299990552
-1.203724124124124	-0.9452907546821447
-1.2009216116116115	-0.945045888149147
-1.198119099099099	-0.9448600061198582
-1.1953165865865865	-0.9447225841051878
-1.192514074074074	-0.9446179104180301
-1.1897115615615614	-0.9445287650267591
-1.186909049049049	-0.9444396939938415
-1.1841065365365364	-0.9443392858515824
-1.181304024024024	-0.9442211093497963
-1.1785015115115114	-0.9440832724794814
-1.175698998998999	-0.9439268780584009
-1.1728964864864864	-0.9437539308122274
-1.170093973973974	-0.9435654234327321
-1.1672914614614613	-0.9433603197923965
-1.164488948948949	-0.9431359177549622
-1.1616864364364363	-0.9428896326967692
-1.158883923923924	-0.9426216999590649
-1.1560814114114113	-0.9423378223162429
-1.153278898898899	-0.9420505778802192
-1.1504763863863863	-0.9417785922028648
-1.1476738738738739	-0.941543082980099
-1.1448713613613613	-0.9413622705062015
-1.1420688488488488	-0.9412450431678421
-1.1392663363363362	-0.9411858503026695
-1.1364638238238238	-0.9411627960425106
-1.1336613113113112	-0.9411402233654583
-1.1308587987987986	-0.9410758321785887
-1.1280562862862862	-0.9409309109042359
-1.1252537737737738	-0.9406810451119147
-1.1224512612612612	-0.9403241430187119
-1.1196487487487485	-0.9398830484008249
-1.1168462362362361	-0.9394013660906941
-1.1140437237237237	-0.9389330604331458
-1.111241211211211	-0.9385283332654653
-1.1084386986986985	-0.9382196213781068
-1.105636186186186	-0.9380118003266263
-1.1028336736736737	-0.9378796867136366
-1.100031161161161	-0.9377739301577224
-1.0972286486486484	-0.9376339509282126
-1.094426136136136	-0.9374044483423045
-1.0916236236236236	-0.9370508513207216
-1.088821111111111	-0.9365692925055334
-1.0860185985985984	-0.9359882275275613
-1.083216086086086	-0.9353612381461127
-1.0804135735735736	-0.9347531170158594
-1.077611061061061	-0.9342232482453017
-1.0748085485485483	-0.9338109888811118
-1.072006036036036	-0.933527027688239
-1.0692035235235235	-0.9333528034520845
-1.066401011011011	-0.933247621834222
-1.0635984984984983	-0.9331608916230236
-1.060795985985986	-0.9330455867486767
-1.0579934734734735	-0.9328689959449225
-1.0551909609609609	-0.9326179919786669
-1.0523884484484483	-0.9322979928012538
-1.0495859359359359	-0.9319268261182563
-1.0467834234234235	-0.9315261792010935
-1.0439809109109108	-0.9311137758984593
-1.0411783983983982	-0.9306987947449543
-1.0383758858858858	-0.9302816195820045
-1.0355733733733734	-0.9298573438725721
-1.0327708608608608	-0.9294211307812901
-1.0299683483483482	-0.9289730041377484
-1.0271658358358358	-0.9285200477964421
-1.0243633233233234	-0.9280751226591522
-1.0215608108108107	-0.927652621267206
-1.0187582982982981	-0.927262940073829
-1.0159557857857857	-0.9269078435981992
-1.0131532732732733	-0.9265785648381379
-1.0103507607607607	-0.9262574789437894
-1.007548248248248	-0.9259228882666615
-1.0047457357357357	-0.9255553441564792
-1.0019432232232233	-0.9251433982823272
-0.9991407107107106	-0.9246868957535832
-0.9963381981981981	-0.9241967908200611
-0.9935356856856856	-0.9236916535733357
-0.9907331731731731	-0.9231921142594919
-0.9879306606606606	-0.92271509138166
-0.9851281481481481	-0.9222695904746199
-0.9823256356356356	-0.9218552057932539
-0.9795231231231231	-0.9214634778851964
-0.9767206106106106	-0.9210813236532833
-0.973918098098098	-0.9206951864642354
-0.9711155855855855	-0.9202945172721985
-0.968313073073073	-0.9198736494394666
-0.9655105605605605	-0.9194318481772531
-0.962708048048048	-0.9189719983383269
-0.9599055355355355	-0.9184987822138357
-0.957103023023023	-0.9180171742962806
-0.9543005105105105	-0.9175317045510281
-0.951497997997998	-0.9170464208849118
-0.9486954854854854	-0.9165650705541536
-0.9458929729729728	-0.9160909133222651
-0.9430904604604604	-0.9156258257272147
-0.9402879479479478	-0.9151688392155817
-0.9374854354354354	-0.9147147417792254
-0.9346829229229228	-0.9142536132433001
-0.9318804104104104	-0.9137720025401204
-0.9290778978978977	-0.9132559039191344
-0.9262753853853853	-0.9126949367053199
-0.9234728728728727	-0.9120864781898744
-0.9206703603603603	-0.911438233623621
-0.9178678478478477	-0.9107680161383727
-0.9150653353353353	-0.9101003130115528
-0.9122628228228227	-0.9094602870540309
-0.9094603103103103	-0.9088668302587075
-0.9066577977977976	-0.9083267851043771
-0.9038552852852852	-0.9078322565205291
-0.9010527727727726	-0.9073620709509171
-0.8982502602602602	-0.906887159040872
-0.8954477477477477	-0.9063783674393744
-0.8926452352352352	-0.9058143808800327
-0.8898427227227227	-0.9051873547819307
-0.8870402102102102	-0.904504566367124
-0.8842376976976977	-0.9037856603876033
-0.8814351851851852	-0.9030564680120414
-0.8786326726726726	-0.902341438909022
-0.8758301601601601	-0.9016570901543965
-0.8730276476476476	-0.9010084293050183
-0.8702251351351351	-0.9003892248091512
-0.8674226226226226	-0.8997856677082161
-0.8646201101101101	-0.8991818654484962
-0.8618175975975975	-0.8985651108703347
-0.859015085085085	-0.8979291291281761
-0.8562125725725724	-0.8972743959679583
-0.8534100600600599	-0.8966057889347541
-0.8506075475475474	-0.8959288327611651
-0.8478050350350349	-0.8952462605313146
-0.8450025225225224	-0.8945563752808301
-0.8422000100100099	-0.8938538741877933
-0.8393974974974974	-0.8931327253271749
-0.8365949849849849	-0.8923897947787602
-0.8337924724724723	-0.8916275671317675
-0.8309899599599598	-0.8908546316459685
-0.8281874474474473	-0.8900834968181712
-0.8253849349349348	-0.8893264009189
-0.8225824224224223	-0.8885906661392726
-0.8197799099099098	-0.8878754379576861
-0.8169773973973973	-0.8871712185351612
-0.8141748848848848	-0.8864625842435417
-0.8113723723723723	-0.8857332488504072
-0.8085698598598597	-0.8849716683234875
-0.8057673473473472	-0.8841750707846204
-0.8029648348348347	-0.8833502895993217
-0.8001623223223222	-0.8825109280918515
-0.7973598098098097	-0.8816717810185557
-0.7945572972972972	-0.8808425573505749
-0.7917547847847847	-0.8800233482184916
-0.7889522722722722	-0.8792037714932891
-0.7861497597597596	-0.8783664431611875
-0.7833472472472471	-0.8774938136034176
-0.7805447347347346	-0.8765760475182233
-0.7777422222222221	-0.8756170383719736
-0.7749397097097096	-0.8746360924516914
-0.7721371971971971	-0.8736641898652804
-0.7693346846846846	-0.8727355848972203
-0.7665321721721721	-0.871877207144909
-0.7637296596596596	-0.8710992580043146
-0.760927147147147	-0.8703902024308485
-0.7581246346346345	-0.8697180559334632
-0.755322122122122	-0.8690378714306799
-0.7525196096096095	-0.8683033031400686
-0.749717097097097	-0.8674787550419255
-0.7469145845845845	-0.8665483862064038
-0.744112072072072	-0.8655192385909105
-0.7413095595595595	-0.8644176493780638
-0.738507047047047	-0.8632802734867471
-0.7357045345345344	-0.8621427440171098
-0.7329020220220219	-0.8610296694374409
-0.7300995095095094	-0.8599490920814972
-0.7272969969969969	-0.8588929269589595
-0.7244944844844844	-0.8578428285065777
-0.7216919719719719	-0.8567791139728238
-0.7188894594594594	-0.855689425709486
-0.7160869469469469	-0.8545740479481578
-0.7132844344344343	-0.8534460977211442
-0.7104819219219218	-0.852326702981997
-0.7076794094094093	-0.8512370837560261
-0.7048768968968968	-0.8501905278943954
-0.7020743843843843	-0.8491872327817978
-0.6992718718718718	-0.848213893679642
-0.6964693593593593	-0.8472481643030341
-0.6936668468468468	-0.8462663336901282
-0.6908643343343343	-0.8452513960373189
-0.6880618218218217	-0.8441985522367161
-0.6852593093093092	-0.843116117469027
-0.6824567967967967	-0.8420214784646943
-0.6796542842842842	-0.8409335465747949
-0.6768517717717717	-0.839864442712037
-0.6740492592592592	-0.8388134656330983
-0.6712467467467467	-0.837765620778198
-0.6684442342342342	-0.8366953937091864
-0.6656417217217216	-0.835574599634554
-0.6628392092092091	-0.834381678970586
-0.6600366966966966	-0.8331092513185762
-0.6572341841841841	-0.8317672838124553
-0.6544316716716716	-0.8303806892509684
-0.6516291591591591	-0.8289820439940538
-0.6488266466466466	-0.8276017644061847
-0.6460241341341341	-0.8262589442748202
-0.6432216216216216	-0.8249558465722262
-0.640419109109109	-0.8236778396095032
-0.6376165965965965	-0.8223987819520231
-0.634814084084084	-0.821090092445582
-0.6320115715715715	-0.8197305736899037
-0.629209059059059	-0.8183138593963364
-0.6264065465465465	-0.8168511685745455
-0.623604034034034	-0.8153685797474362
-0.6208015215215215	-0.813899769208611
-0.617999009009009	-0.8124765262937759
-0.6151964964964964	-0.8111199450328769
-0.6123939839839839	-0.8098348478350963
-0.6095914714714714	-0.8086088830524067
-0.6067889589589589	-0.807416252647497
-0.6039864464464464	-0.8062246610285644
-0.6011839339339339	-0.8050032510101619
-0.5983814214214214	-0.803729222864912
-0.5955789089089089	-0.8023914728888475
-0.5927763963963963	-0.8009906693705439
-0.5899738838838838	-0.7995363190104341
-0.5871713713713713	-0.7980421981124379
-0.5843688588588588	-0.7965218020559048
-0.5815663463463463	-0.7949851774336377
-0.5787638338338338	-0.7934378087474242
-0.5759613213213213	-0.7918814174274423
-0.5731588088088088	-0.7903158867704032
-0.5703562962962963	-0.7887412534882101
-0.5675537837837837	-0.7871588563528176
-0.5647512712712712	-0.7855712039855135
-0.5619487587587587	-0.7839807139426114
-0.5591462462462462	-0.7823879586229064
-0.5563437337337337	-0.7807902627200184
-0.5535412212212212	-0.779181374471484
-0.5507387087087087	-0.7775525407250701
-0.5479361961961962	-0.7758948033184521
-0.5451336836836836	-0.7742018807192814
-0.5423311711711711	-0.7724727520737985
-0.5395286586586586	-0.7707130929328166
-0.5367261461461461	-0.7689350046925021
-0.5339236336336336	-0.7671549394661467
-0.5311211211211211	-0.7653902148802262
-0.5283186086086086	-0.7636549067314171
-0.5255160960960961	-0.7619561046173375
-0.5227135835835836	-0.7602914739190111
-0.519911071071071	-0.7586488008658706
-0.5171085585585585	-0.7570077666134775
-0.514306046046046	-0.7553436928808666
-0.5115035335335335	-0.753632530932388
-0.508701021021021	-0.7518560298447148
-0.5058985085085085	-0.7500059020666713
-0.503095995995996	-0.7480859510681639
-0.5002934834834833	-0.7461115322638415
-0.49749097097097084	-0.7441063175201659
-0.4946884584584583	-0.7420969995624043
-0.4918859459459458	-0.7401071411921956
-0.4890834334334333	-0.7381516809154294
-0.4862809209209208	-0.7362335351013456
-0.4834784084084083	-0.7343432634084484
-0.48067589589589577	-0.7324619810441219
-0.47787338338338325	-0.7305668058470594
-0.47507087087087074	-0.7286373752774264
-0.47226835835835823	-0.7266615967218154
-0.4694658458458457	-0.7246389470388657
-0.4666633333333332	-0.7225803045510673
-0.4638608208208207	-0.7205043050345026
-0.4610583083083082	-0.7184312671955428
-0.4582557957957957	-0.716376503085371
-0.45545328328328316	-0.7143450578683064
-0.45265077077077065	-0.7123295169134121
-0.44984825825825814	-0.7103115853322173
-0.4470457457457456	-0.7082669721498609
-0.4442432332332331	-0.7061720736402795
-0.4414407207207206	-0.7040103892544177
-0.4386382082082081	-0.7017767093838997
-0.4358356956956956	-0.6994778570898066
-0.43303318318318307	-0.697129900447127
-0.43023067067067056	-0.6947528969972919
-0.42742815815815804	-0.6923649991278098
-0.42462564564564553	-0.6899778794287542
-0.421823133133133	-0.6875948894053527
-0.4190206206206205	-0.6852123415048189
-0.416218108108108	-0.6828231705258818
-0.4134155955955955	-0.6804213930990095
-0.410613083083083	-0.678005543938629
-0.40781057057057046	-0.6755797099665071
-0.40500805805805795	-0.6731517440355345
-0.40220554554554544	-0.6707293625153486
-0.39940303303303293	-0.6683156951654208
-0.3966005205205205	-0.6659061313572981
-0.3937980080080079	-0.6634878776359427
-0.3909954954954955	-0.6610426530858702
-0.3881929829829829	-0.6585517594783716
-0.3853904704704705	-0.6560018160967926
-0.38258795795795786	-0.6533891096928337
-0.37978544544544546	-0.6507209269658621
-0.37698293293293283	-0.6480132807640457
-0.37418042042042043	-0.6452857438176578
-0.3713779079079078	-0.6425551880104894
-0.3685753953953954	-0.6398306804289662
-0.3657728828828828	-0.6371114172131422
-0.3629703703703704	-0.6343884891878364
-0.36016785785785776	-0.6316498463331105
-0.35736534534534536	-0.6288865792871923
-0.35456283283283274	-0.6260980384998154
-0.35176032032032034	-0.6232936181911359
-0.3489578078078077	-0.6204901740484846
-0.3461552952952953	-0.6177056424842047
-0.3433527827827827	-0.6149509231234502
-0.3405502702702703	-0.612222924963052
-0.33774775775775767	-0.6095015209394554
-0.33494524524524527	-0.6067520062462994
-0.33214273273273265	-0.6039328659106775
-0.32934022022022025	-0.601006820125747
-0.3265377077077076	-0.5979518644402653
-0.323735195195195	-0.5947688088831633
-0.3209326826826826	-0.5914827564099259
-0.31813017017017	-0.5881377696867314
-0.3153276576576576	-0.5847860785861341
-0.31252514514514496	-0.5814748928968296
-0.30972263263263256	-0.578234642679014
-0.30692012012011993	-0.5750720231306514
-0.30411760760760753	-0.5719697202264915
-0.3013150950950949	-0.5688926325081387
-0.2985125825825825	-0.5657984555292512
-0.2957100700700699	-0.5626492811805847
-0.2929075575575575	-0.5594207502666678
-0.29010504504504486	-0.5561062762794006
-0.28730253253253246	-0.5527155646086934
-0.28450002002001984	-0.5492684930837821
-0.28169750750750744	-0.5457867881660796
-0.2788949949949948	-0.5422864066948925
-0.2760924824824824	-0.5387730187521544
-0.2732899699699698	-0.5352417254685611
-0.2704874574574574	-0.5316806172891166
-0.26768494494494477	-0.5280765231131817
-0.26488243243243237	-0.5244207262990372
-0.26207991991991975	-0.520712670259915
-0.25927740740740735	-0.5169605851111225
-0.2564748948948947	-0.5131791552417897
-0.2536723823823823	-0.5093853632763417
-0.2508698698698697	-0.5055941360418409
-0.2480673573573573	-0.5018152539370565
-0.24526484484484468	-0.49805229486741576
-0.24246233233233228	-0.49430348798530754
-0.23965981981981965	-0.49056362759646094
-0.23685730730730725	-0.4868259255959325
-0.23405479479479463	-0.48308294043416766
-0.23125228228228223	-0.4793263634527343
-0.2284497697697696	-0.47554616143693196
-0.2256472572572572	-0.47173003086039345
-0.22284474474474458	-0.4678640913399901
-0.22004223223223218	-0.46393521931643067
-0.21723971971971956	-0.45993460445443657
-0.21443720720720716	-0.45586134874047035
-0.21163469469469454	-0.4517245719559422
-0.20883218218218214	-0.44754274403786204
-0.2060296696696695	-0.4433398044742667
-0.2032271571571571	-0.4391387802170101
-0.2004246446446445	-0.4349546564309167
-0.1976221321321321	-0.430788774295341
-0.19481961961961947	-0.4266267790463538
-0.19201710710710707	-0.42244114309346686
-0.18921459459459444	-0.4181978458750365
-0.18641208208208204	-0.4138653885008512
-0.18360956956956942	-0.4094234544182673
-0.18080705705705702	-0.4048685268708325
-0.1780045445445444	-0.400214675783902
-0.175202032032032	-0.3954892501271752
-0.17239951951951937	-0.39072484992454837
-0.16959700700700697	-0.38595014644178127
-0.16679449449449435	-0.38118245637872783
-0.16399198198198195	-0.37642433645486084
-0.16118946946946933	-0.37166506845799513
-0.15838695695695693	-0.36688623641785945
-0.1555844444444443	-0.362069237155499
-0.1527819319319319	-0.3572019837056458
-0.14997941941941928	-0.35228245255200885
-0.14717690690690688	-0.34731793991797266
-0.14437439439439426	-0.3423204884443565
-0.14157188188188186	-0.337300349543577
-0.13876936936936923	-0.3322600569306081
-0.13596685685685683	-0.32719145284953743
-0.1331643443443442	-0.32207691956408335
-0.1303618318318318	-0.3168945202604054
-0.1275593193193192	-0.31162530445469633
-0.12475680680680679	-0.306260204670989
-0.12195429429429416	-0.3008040410628161
-0.11915178178178176	-0.29527512722308297
-0.11634926926926914	-0.2897004861698258
-0.11354675675675674	-0.2841082029950303
-0.11074424424424412	-0.278519425362666
-0.10794173173173172	-0.2729426331976075
-0.1051392192192191	-0.26737200476603584
-0.10233670670670669	-0.2617902967271654
-0.09953419419419407	-0.25617513110039336
-0.09673168168168167	-0.2505064739789685
-0.09392916916916905	-0.2447727733468481
-0.09112665665665665	-0.23897378435927702
-0.08832414414414402	-0.23311932727572715
-0.08552163163163162	-0.2272246497031583
-0.082719119119119	-0.22130419573667556
-0.0799166066066066	-0.21536603698974313
-0.07711409409409398	-0.20940886585883478
-0.07431158158158158	-0.20342245250401653
-0.07150906906906895	-0.19739120897555607
-0.06870655655655655	-0.1912994467423923
-0.06590404404404393	-0.18513642337747457
-0.06310153153153153	-0.17889949290510238
-0.06029901901901891	-0.17259447915926926
-0.057496506506506506	-0.16623345050486155
-0.054693993993993884	-0.15983097905480748
-0.05189148148148148	-0.15340038945256346
-0.04908896896896886	-0.14695131341016388
-0.04628645645645646	-0.1404891801678489
-0.04348394394394384	-0.1340163926885932
-0.040681431431431436	-0.12753423274327733
-0.037878918918918814	-0.12104429173229848
-0.03507640640640641	-0.11454853095567133
-0.03227389389389379	-0.10804779886529037
-0.02947138138138139	-0.1015394635085298
-0.026668868868868767	-0.09501539586543692
-0.023866356356356366	-0.08846159879291934
-0.021063843843843744	-0.0818602555072811
-0.018261331331331343	-0.07519404462555812
-0.01545881881881872	-0.06845158394750753
-0.01265630630630632	-0.06163221497784745
-0.009853793793793697	-0.05474831037750719
-0.007051281281281296	-0.047823940946814664
-0.004248768768768674	-0.040889885169485864
-0.001446256256256273	-0.033976215875871255
0.0013562562562563496	-0.027104609727913863
0.00415876876876875	-0.02028275368684916
0.006961281281281373	-0.01350265734258494
0.009763793793793774	-0.006743487746371608
0.012566306306306396	2.188440053699746e-05
0.015368818818818797	0.006818620679923705
0.01817133133133142	0.01366246149639728
0.02097384384384382	0.020555318529382936
0.023776356356356443	0.02748513099667753
0.026578868868868843	0.0344298135869259
0.029381381381381466	0.04136383575954563
0.03218389389389387	0.04826521610375957
0.03498640640640649	0.05512072804543508
0.03778891891891911	0.06192785835524283
0.04059143143143151	0.06869324855812839
0.043393943943944135	0.0754285484001358
0.046196456456456536	0.08214540089734937
0.04899896896896916	0.08885140410321485
0.05180148148148156	0.09554834903313308
0.05460399399399418	0.10223305305313629
0.05740650650650658	0.1089000793070151
0.060209019019019205	0.11554494376967105
0.0630115315315316	0.12216630946265766
0.06581404404404423	0.12876617016091524
0.06861655655655663	0.13534792103850385
0.07141906906906925	0.14191314285392642
0.07422158158158165	0.14845852302086188
0.07702409409409428	0.15497436530214168
0.07982660660660668	0.1614455825344967
0.0826291191191193	0.16785513030407512
0.0854316316316317	0.1741888759045585
0.08823414414414432	0.1804402715420435
0.09103665665665672	0.18661315579649
0.09383916916916935	0.19272157193141864
0.09664168168168175	0.19878647119436707
0.09944419419419437	0.2048302173869357
0.10224670670670677	0.21087055454089754
0.10504921921921939	0.2169158814189526
0.10785173173173179	0.22296323679224508
0.11065424424424442	0.2289995009463717
0.11345675675675682	0.23500528264515685
0.11625926926926944	0.24096014708433813
0.11906178178178184	0.24684751842733388
0.12186429429429446	0.2526578449070473
0.12466680680680686	0.25838932155590016
0.12746931931931949	0.2640463468450745
0.13027183183183189	0.26963661975904485
0.1330743443443445	0.2751681129596494
0.1358768568568569	0.28064699957156725
0.13867936936936953	0.28607706777139635
0.14148188188188193	0.29146047106820905
0.14428439439439456	0.296799115812057
0.14708690690690696	0.3020957926673779
0.14988941941941958	0.30735437514477826
0.15269193193193198	0.3125789244366502
0.1554944444444446	0.317772122497999
0.158296956956957	0.32293384631305644
0.16109946946946962	0.3280607184485267
0.16390198198198203	0.3331470995386805
0.16670449449449465	0.338187370242899
0.16950700700700705	0.3431787368192063
0.17230951951951967	0.34812344874357753
0.17511203203203207	0.3530294045014637
0.1779145445445447	0.35790864046951587
0.1807170570570571	0.3627739712847676
0.18351956956956972	0.3676347903475388
0.18632208208208212	0.37249345515345067
0.18912459459459474	0.37734359330424716
0.19192710710710714	0.38217107530926586
0.19472961961961976	0.3869575041263442
0.19753213213213217	0.3916851867740515
0.2003346446446448	0.3963420057198417
0.2031371571571572	0.40092460781215394
0.2059396696696698	0.4054388900298642
0.2087421821821822	0.409897690898524
0.21154469469469483	0.414316560919059
0.21434720720720724	0.4187091330605595
0.21714971971971986	0.4230837057174851
0.21995223223223226	0.4274421494558981
0.22275474474474488	0.4317813398013585
0.22555725725725728	0.4360963409859759
0.2283597697697699	0.44038389041618986
0.2311622822822823	0.44464462321073506
0.23396479479479493	0.44888298409968974
0.23676730730730733	0.4531047198643769
0.23956981981981995	0.45731287682351374
0.24237233233233235	0.4615039477518673
0.24517484484484497	0.46566592737427837
0.24797735735735738	0.46977946790195535
0.25077986986987	0.47382225117493326
0.2535823823823824	0.477775483571765
0.256384894894895	0.4816305124867476
0.2591874074074074	0.4853933065337473
0.26198991991992004	0.4890850636555236
0.26479243243243245	0.49273836742949356
0.26759494494494507	0.4963897287951064
0.27039745745745747	0.5000705525303091
0.2731999699699701	0.5037991419197916
0.2760024824824825	0.5075760957170012
0.2788049949949951	0.5113844346655994
0.2816075075075075	0.5151943535762722
0.28441002002002014	0.5189711051744774
0.28721253253253254	0.5226836384018686
0.29001504504504516	0.5263115141658918
0.29281755755755756	0.5298483130218419
0.2956200700700702	0.5333009711558302
0.2984225825825826	0.5366858002021742
0.3012250950950952	0.5400229120324821
0.3040276076076076	0.5433310711241557
0.30683012012012023	0.5466245694777246
0.30963263263263263	0.5499127588947796
0.31243514514514525	0.5532017631636419
0.31523765765765766	0.5564970503532491
0.3180401701701703	0.5598052819749122
0.3208426826826827	0.5631342560246833
0.3236451951951953	0.566490657466882
0.3264477077077077	0.5698763674866971
0.3292502202202203	0.5732848519445186
0.3320527327327327	0.5766993377882292
0.33485524524524535	0.580093996155926
0.33765775775775775	0.58343833820686
0.34046027027027037	0.5867038498374201
0.34326278278278277	0.5898709732386879
0.3460652952952954	0.5929342348319684
0.3488678078078078	0.5959037610334854
0.3516703203203204	0.5988024944093411
0.3544728328328328	0.60165977813526
0.35727534534534544	0.6045031642844519
0.36007785785785784	0.6073509171640974
0.36288037037037046	0.6102075093870638
0.36568288288288286	0.613063490295525
0.3684853953953955	0.615899736274661
0.3712879079079079	0.6186947128117201
0.3740904204204205	0.6214324336255542
0.3768929329329329	0.6241085933623778
0.37969544544544553	0.6267329371488344
0.38249795795795793	0.6293271168334172
0.38530047047047056	0.6319186873289928
0.38810298298298296	0.6345330753682337
0.3909054954954956	0.6371859490192093
0.393708008008008	0.6398782649604502
0.3965105205205206	0.6425954442106698
0.3993130330330332	0.6453109009115452
0.4021155455455456	0.6479929044372781
0.40491805805805825	0.6506128568476316
0.40772057057057065	0.6531527529469787
0.4105230830830833	0.6556099078481058
0.4133255955955957	0.6579978490873326
0.4161281081081083	0.6603433112056171
0.4189306206206207	0.6626802382046941
0.4217331331331333	0.6650423469269647
0.4245356456456457	0.6674560046324578
0.42733815815815834	0.6699349368548084
0.43014067067067074	0.6724777292429276
0.43294318318318337	0.6750683998144986
0.43574569569569577	0.6776796734894541
0.4385482082082084	0.6802781174317793
0.4413507207207208	0.6828300526765279
0.4441532332332334	0.6853071405757587
0.4469557457457458	0.6876907074696832
0.44975825825825844	0.6899741595454137
0.45256077077077084	0.6921631978270544
0.45536328328328346	0.6942739245688113
0.45816579579579586	0.696329293146517
0.4609683083083085	0.698354644578963
0.4637708208208209	0.7003732399651956
0.4665733333333335	0.7024026898742002
0.4693758458458459	0.704452975524168
0.47217835835835853	0.7065263751973145
0.47498087087087093	0.708619130585128
0.47778338338338355	0.710724233442773
0.48058589589589595	0.7128344171614243
0.4833884084084086	0.7149444034166554
0.486190920920921	0.7170517119649655
0.4889934334334336	0.7191558305423582
0.491795945945946	0.7212561176721348
0.4945984584584586	0.7233492881302064
0.497400970970971	0.7254275411589606
0.5002034834834836	0.7274782452479573
0.503005995995996	0.7294856153391002
0.5058085085085087	0.731434148429928
0.5086110210210211	0.7333129361611814
0.5114135335335337	0.7351195684960203
0.5142160460460461	0.7368623327488586
0.5170185585585587	0.7385598250887007
0.5198210710710711	0.7402378164464373
0.5226235835835837	0.7419240331658097
0.5254260960960961	0.7436421675649684
0.5282286086086088	0.7454067124739064
0.5310311211211212	0.7472200199097698
0.5338336336336338	0.7490723694242202
0.5366361461461462	0.750944981963304
0.5394386586586588	0.7528150901905323
0.5422411711711712	0.7546616266141668
0.5450436836836838	0.7564699776671371
0.5478461961961962	0.7582345970638973
0.5506487087087089	0.7599589543051479
0.5534512212212213	0.7616530927542351
0.5562537337337339	0.7633297382304112
0.5590562462462463	0.7650002384667527
0.5618587587587589	0.7666715431626339
0.5646612712712713	0.7683450033270627
0.5674637837837839	0.7700171358914021
0.5702662962962963	0.771681875909463
0.573068808808809	0.773333416588615
0.5758713213213213	0.7749686316635429
0.578673833833834	0.7765882920186371
0.5814763463463464	0.7781967346006435
0.584278858858859	0.7798001595620363
0.5870813713713714	0.781404156653372
0.589883883883884	0.7830112738874571
0.5926863963963964	0.7846193968212458
0.595488908908909	0.7862214428571959
0.5982914214214214	0.7878064886135692
0.6010939339339341	0.7893620588830741
0.6038964464464465	0.7908770163323224
0.6066989589589589	0.7923443625489499
0.6095014714714717	0.7937633026738085
0.6123039839839841	0.7951401044633137
0.6151064964964965	0.7964875417047946
0.6179090090090089	0.797822992054676
0.6207115215215218	0.7991655121900512
0.6235140340340342	0.800532405524341
0.6263165465465466	0.8019359084031403
0.629119059059059	0.803380634789556
0.6319215715715718	0.8048623263893501
0.6347240840840842	0.806368252919111
0.6375265965965966	0.8078793112336105
0.640329109109109	0.8093735234659238
0.6431316216216219	0.8108303010049813
0.6459341341341343	0.8122346067310042
0.6487366466466467	0.8135800900699341
0.651539159159159	0.8148704325813628
0.6543416716716719	0.816118514899951
0.6571441841841843	0.817343524566572
0.6599466966966967	0.8185666437083359
0.6627492092092091	0.8198063421999833
0.665551721721722	0.8210744365426318
0.6683542342342343	0.822373901821786
0.6711567467467467	0.8236989751589381
0.6739592592592591	0.8250374790346109
0.676761771771772	0.8263746900717485
0.6795642842842844	0.8276976561343083
0.6823667967967968	0.8289987467501099
0.6851693093093092	0.830277446635995
0.687971821821822	0.8315399072129285
0.6907743343343344	0.8327964120297018
0.6935768468468468	0.8340575055026712
0.6963793593593592	0.8353299124818949
0.6991818718718721	0.8366134356449819
0.7019843843843845	0.8378997482942646
0.7047868968968969	0.8391734840631695
0.7075894094094093	0.8404154096184482
0.7103919219219221	0.8416069191155013
0.7131944344344345	0.8427347499386155
0.7159969469469469	0.8437947647667287
0.7187994594594593	0.8447938735572703
0.7216019719719722	0.8457496086878784
0.7244044844844846	0.8466874008629258
0.727206996996997	0.847636105433418
0.7300095095095094	0.8486226918799141
0.7328120220220222	0.849667167836292
0.7356145345345346	0.8507787459466453
0.738417047047047	0.8519540035762312
0.7412195595595594	0.8531773905895028
0.7440220720720723	0.8544239860273478
0.7468245845845847	0.8556639731242075
0.7496270970970971	0.8568679710335735
0.7524296096096099	0.8580121930957134
0.7552321221221223	0.8590824326810138
0.7580346346346347	0.8600761113761399
0.7608371471471471	0.8610020228188292
0.76363965965966	0.8618778916609322
0.7664421721721724	0.8627263358705248
0.7692446846846848	0.8635701610580444
0.7720471971971972	0.864428039833194
0.77484970970971	0.8653114994991422
0.7776522222222224	0.8662237858758719
0.7804547347347348	0.8671606815963429
0.7832572472472472	0.8681128666099158
0.7860597597597601	0.8690690525801015
0.7888622722722725	0.8700189983438574
0.7916647847847849	0.87095564735013
0.7944672972972973	0.8718759669379145
0.7972698098098101	0.8727804974619189
0.8000723223223225	0.873671996485371
0.8028748348348349	0.8745537729085736
0.8056773473473473	0.8754282945993217
0.8084798598598602	0.8762964477824433
0.8112823723723726	0.8771575220855854
0.814084884884885	0.8780097170182961
0.8168873973973974	0.8788508202853842
0.8196899099099102	0.8796787416538627
0.8224924224224226	0.8804917657084694
0.825294934934935	0.8812886159701734
0.8280974474474474	0.8820685815536713
0.8308999599599602	0.8828319553281825
0.8337024724724726	0.8835808513368361
0.836504984984985	0.884320177887109
0.8393074974974974	0.8850582750203945
0.8421100100100103	0.8858066271857494
0.8449125225225227	0.8865782286366723
0.8477150350350351	0.8873846039234594
0.8505175475475475	0.8882320476980252
0.8533200600600603	0.8891181431583184
0.8561225725725727	0.8900298307766794
0.8589250850850851	0.8909440847209065
0.8617275975975975	0.8918316095168173
0.8645301101101104	0.8926630516436476
0.8673326226226228	0.8934163123931678
0.8701351351351352	0.8940829687900589
0.8729376476476476	0.8946718032608475
0.8757401601601604	0.895208083768447
0.8785426726726728	0.8957283830615917
0.8813451851851852	0.8962720509026907
0.8841476976976976	0.8968715395925152
0.8869502102102105	0.8975442603931865
0.8897527227227229	0.8982883225160587
0.8925552352352353	0.8990834368093201
0.8953577477477477	0.8998967609918249
0.8981602602602605	0.9006919873457699
0.9009627727727729	0.9014390003798713
0.9037652852852853	0.9021212839349027
0.9065677977977977	0.9027389938224142
0.9093703103103106	0.9033070020221636
0.912172822822823	0.9038488109619134
0.9149753353353354	0.9043885092224858
0.9177778478478478	0.9049434749526928
0.9205803603603606	0.9055201592771152
0.923382872872873	0.9061141355249238
0.9261853853853854	0.9067140805395633
0.9289878978978978	0.9073079878383149
0.9317904104104107	0.9078891707695471
0.9345929229229231	0.9084597505961911
0.9373954354354355	0.9090302858801126
0.9401979479479479	0.909615642420077
0.9430004604604607	0.9102286138867453
0.9458029729729731	0.9108736783920707
0.9486054854854855	0.9115432988250258
0.9514079979979979	0.91221832794946
0.9542105105105108	0.9128726535202835
0.9570130230230232	0.9134807113913961
0.9598155355355356	0.9140254359561641
0.962618048048048	0.9145039840118199
0.9654205605605608	0.914929250655909
0.9682230730730732	0.9153265656716524
0.9710255855855856	0.9157265483170058
0.973828098098098	0.9161563639469393
0.9766306106106108	0.916632137695091
0.9794331231231233	0.9171548713276427
0.9822356356356357	0.9177110304740639
0.985038148148148	0.9182774337741784
0.9878406606606609	0.9188287104231744
0.9906431731731733	0.9193448541910276
0.9934456856856857	0.9198165175085956
0.9962481981981981	0.9202465833687035
0.9990507107107109	0.9206478826047972
1.0018532232232233	0.9210382080469248
1.0046557357357357	0.9214345704411502
1.0074582482482481	0.9218486936907273
1.010260760760761	0.9222850865125971
1.0130632732732734	0.9227419393859804
1.0158657857857858	0.9232140091429534
1.0186682982982982	0.9236959782580527
1.021470810810811	0.9241847488323012
1.0242733233233234	0.9246797321026736
1.0270758358358358	0.9251811591763872
1.0298783483483482	0.9256873662288381
1.032680860860861	0.9261925161660411
1.0354833733733735	0.9266860960122234
1.0382858858858859	0.9271548146489971
1.0410883983983983	0.9275864973701451
1.0438909109109111	0.9279746430998604
1.0466934234234235	0.9283218621002742
1.049495935935936	0.9286406542605463
1.0522984484484483	0.928950864956082
1.0551009609609612	0.9292743612143339
1.0579034734734736	0.9296285589404377
1.060705985985986	0.9300209807539758
1.0635084984984984	0.9304467981470314
1.0663110110110112	0.9308903570971025
1.0691135235235236	0.9313303224370225
1.071916036036036	0.9317467860255139
1.0747185485485484	0.932127939302646
1.0775210610610613	0.9324739993268604
1.0803235735735737	0.93279699063697
1.083126086086086	0.9331164154217746
1.0859285985985985	0.9334522896540323
1.0887311111111113	0.9338179657950603
1.0915336236236237	0.934215258185717
1.0943361361361361	0.9346335900048492
1.0971386486486485	0.9350534660286123
1.0999411611611614	0.9354530439009325
1.1027436736736738	0.9358154756925985
1.1055461861861862	0.9361344183618575
1.1083486986986986	0.9364157685464263
1.1111512112112114	0.9366750320507844
1.1139537237237238	0.9369313070099629
1.1167562362362362	0.937200078443889
1.119558748748749	0.9374874511084943
1.1223612612612615	0.9377879306583731
1.1251637737737739	0.938086584173973
1.1279662862862863	0.9383648291093079
1.130768798798799	0.9386077835930778
1.1335713113113115	0.9388105343931343
1.136373823823824	0.938981049184485
1.1391763363363363	0.9391386436521628
1.1419788488488491	0.9393084857917728
1.1447813613613615	0.9395140158942894
1.147583873873874	0.9397698831678529
1.1503863863863864	0.9400777957581656
1.1531888988988992	0.940426631836466
1.1559914114114116	0.9407966500242273
1.158793923923924	0.9411662136493587
1.1615964364364364	0.9415186134029572
1.1643989489489492	0.9418466236319833
1.1672014614614616	0.9421533224675812
1.170003973973974	0.9424491031305593
1.1728064864864864	0.9427461839871571
1.1756089989989993	0.9430527846540342
1.1784115115115117	0.9433691714364487
1.181214024024024	0.9436869939676189
1.1840165365365365	0.9439920457183113
1.1868190490490493	0.9442692781546445
1.1896215615615617	0.94450807366689
1.1924240740740741	0.9447057410360874
1.1952265865865865	0.9448679435448876
1.1980290990990994	0.9450060072419475
1.2008316116116118	0.9451323009930143
1.2036341241241242	0.945255643452976
1.2064366366366366	0.9453786714876729
1.2092391491491494	0.9454982987368483
1.2120416616616618	0.9456091078458058
1.2148441741741742	0.9457082559686243
1.2176466866866866	0.9457997369564715
1.2204491991991995	0.9458959524607448
1.2232517117117119	0.9460154979637478
1.2260542242242243	0.9461775399002208
1.2288567367367367	0.9463946021035792
1.2316592492492495	0.9466664313004229
1.234461761761762	0.9469775032643735
1.2372642742742743	0.9472996351372593
1.2400667867867867	0.9475994240596377
1.2428692992992996	0.9478484358629115
1.245671811811812	0.9480328714279003
1.2484743243243244	0.9481593133135787
1.2512768368368368	0.9482542150531322
1.2540793493493496	0.9483567410731363
1.256881861861862	0.9485067737958301
1.2596843743743744	0.948731635169392
1.2624868868868868	0.949035715708268
1.2652893993993997	0.949396504164781
1.268091911911912	0.949768647618288
1.2708944244244245	0.9500952185843288
1.2736969369369369	0.9503231018321436
1.2764994494494497	0.9504180673322615
1.279301961961962	0.950375104374685
1.2821044744744745	0.9502209581359624
1.284906986986987	0.9500081033112154
1.2877094994994998	0.9498018900541312
1.2905120120120122	0.9496645328574451
1.2933145245245246	0.9496404067313422
1.296117037037037	0.949746565133052
1.2989195495495498	0.9499707241205947
1.3017220620620622	0.9502767274965902
1.3045245745745746	0.9506154216440089
1.307327087087087	0.9509375423324951
1.3101295995995998	0.9512049882187958
1.3129321121121122	0.9513977011996178
1.3157346246246246	0.9515149369313172
1.318537137137137	0.9515714448572615
1.32133964964965	0.9515904417753388
1.3241421621621623	0.9515958864270868
1.3269446746746747	0.9516063497740459
1.329747187187187	0.9516319066888388
1.3325496996997	0.9516743142902968
1.3353522122122123	0.9517296970813911
1.3381547247247247	0.9517923394298564
1.3409572372372371	0.9518581157609949
1.34375974974975	0.9519264924540225
1.3465622622622624	0.9520006948829595
1.3493647747747748	0.952086286733314
1.3521672872872872	0.9521888500641976
1.3549697997998	0.9523115940190874
1.3577723123123124	0.9524535924085928
1.3605748248248248	0.9526090727035899
1.3633773373373372	0.9527678838909077
1.36617984984985	0.9529170465506995
1.3689823623623625	0.9530431523613598
1.3717848748748749	0.9531352912170348
1.3745873873873873	0.9531880872594474
1.3773898998999001	0.9532042999649601
1.3801924124124125	0.9531963344034161
1.382994924924925	0.953185998925805
1.3857974374374373	0.9532020470173652
1.3885999499499502	0.9532754862620485
1.3914024624624626	0.9534332675638568
1.394204974974975	0.9536916198066545
1.3970074874874874	0.954050708472955
1.39981	0.9544923167095429
1.39991	0.9551554687533216
1.3971102828053281	0.9546721068196236
1.3943105656106556	0.9542619101054355
1.3915108484159835	0.9539517405823186
1.3887111312213114	0.9537475143455592
1.3859114140266393	0.9536338931490282
1.3831116968319672	0.9535792079775434
1.3803119796372951	0.9535442543576094
1.377512262442623	0.9534925086636119
1.374712545247951	0.9533989043891219
1.3719128280532784	0.9532547722112394
1.3691131108586063	0.9530677423787266
1.3663133936639342	0.9528569688406108
1.3635136764692621	0.9526454608259984
1.36071395927459	0.9524521371513639
1.357914242079918	0.9522861812951554
1.3551145248852459	0.9521453898804599
1.3523148076905733	0.952018778885334
1.3495150904959012	0.9518922315941089
1.3467153733012291	0.9517549492224016
1.343915656106557	0.951604250307395
1.341115938911885	0.9514469274673376
1.3383162217172129	0.9512966708339056
1.3355165045225408	0.9511685407607953
1.3327167873278687	0.9510725891189187
1.3299170701331962	0.9510090830698843
1.327117352938524	0.9509672414034623
1.324317635743852	0.9509281360098125
1.3215179185491799	0.9508708835558948
1.3187182013545078	0.9507800027717361
1.3159184841598357	0.9506512987534024
1.3131187669651636	0.9504940604266057
1.310319049770491	0.9503285925818716
1.307519332575819	0.950179730173405
1.304719615381147	0.9500684327559986
1.3019198981864748	0.9500043141571453
1.2991201809918027	0.9499817429193246
1.2963204637971306	0.949981005138727
1.2935207466024585	0.9499743284788389
1.2907210294077864	0.9499348966119185
1.287921312213114	0.949845910550467
1.2851215950184418	0.9497066542336671
1.2823218778237697	0.9495334458149186
1.2795221606290976	0.9493550062944828
1.2767224434344255	0.9492036092549182
1.2739227262397534	0.9491047816378351
1.2711230090450814	0.9490688387150767
1.2683232918504093	0.9490869861154021
1.2655235746557367	0.9491332885353074
1.2627238574610646	0.9491719567334588
1.2599241402663925	0.9491677390081514
1.2571244230717205	0.9490962492483699
1.2543247058770484	0.9489511100719654
1.2515249886823763	0.9487457991309434
1.2487252714877042	0.9485097178576871
1.2459255542930316	0.9482797298542901
1.2431258370983596	0.9480897076492661
1.2403261199036875	0.9479611096872236
1.2375264027090154	0.9478971818221176
1.2347266855143433	0.9478822220291663
1.2319269683196712	0.9478858548254774
1.229127251124999	0.9478708954198467
1.226327533930327	0.9478025276311303
1.2235278167356545	0.9476563702076193
1.2207280995409824	0.9474235302806222
1.2179283823463103	0.9471117141634864
1.2151286651516382	0.9467425579898252
1.212328947956966	0.9463462390318065
1.209529230762294	0.9459549227161563
1.206729513567622	0.9455966299990552
1.2039297963729494	0.9452907546821447
1.2011300791782773	0.945045888149147
1.1983303619836052	0.9448600061198582
1.1955306447889331	0.9447225841051878
1.192730927594261	0.9446179104180301
1.189931210399589	0.9445287650267591
1.1871314932049168	0.9444396939938415
1.1843317760102448	0.9443392858515824
1.1815320588155722	0.9442211093497963
1.1787323416209001	0.9440832724794814
1.175932624426228	0.9439268780584009
1.173132907231556	0.9437539308122274
1.1703331900368839	0.9435654234327321
1.1675334728422118	0.9433603197923965
1.1647337556475397	0.9431359177549622
1.1619340384528671	0.9428896326967692
1.159134321258195	0.9426216999590649
1.156334604063523	0.9423378223162429
1.1535348868688509	0.9420505778802192
1.1507351696741788	0.9417785922028648
1.1479354524795067	0.941543082980099
1.1451357352848346	0.9413622705062015
1.1423360180901625	0.9412450431678421
1.13953630089549	0.9411858503026695
1.1367365837008179	0.9411627960425106
1.1339368665061458	0.9411402233654583
1.1311371493114737	0.9410758321785887
1.1283374321168016	0.9409309109042359
1.1255377149221295	0.9406810451119147
1.1227379977274574	0.9403241430187119
1.1199382805327853	0.9398830484008249
1.1171385633381128	0.9394013660906941
1.1143388461434407	0.9389330604331458
1.1115391289487686	0.9385283332654653
1.1087394117540965	0.9382196213781068
1.1059396945594244	0.9380118003266263
1.1031399773647523	0.9378796867136366
1.1003402601700802	0.9377739301577224
1.0975405429754077	0.9376339509282126
1.0947408257807356	0.9374044483423045
1.0919411085860635	0.9370508513207216
1.0891413913913914	0.9365692925055334
1.0863416741967193	0.9359882275275613
1.0835419570020473	0.9353612381461127
1.0807422398073752	0.9347531170158594
1.077942522612703	0.9342232482453017
1.0751428054180305	0.9338109888811118
1.0723430882233584	0.933527027688239
1.0695433710286864	0.9333528034520845
1.0667436538340143	0.933247621834222
1.0639439366393422	0.9331608916230236
1.06114421944467	0.9330455867486767
1.058344502249998	0.9328689959449225
1.0555447850553255	0.9326179919786669
1.0527450678606534	0.9322979928012538
1.0499453506659813	0.9319268261182563
1.0471456334713092	0.9315261792010935
1.044345916276637	0.9311137758984593
1.041546199081965	0.9306987947449543
1.038746481887293	0.9302816195820045
1.0359467646926208	0.9298573438725721
1.0331470474979483	0.9294211307812901
1.0303473303032762	0.9289730041377484
1.027547613108604	0.9285200477964421
1.024747895913932	0.9280751226591522
1.02194817871926	0.927652621267206
1.0191484615245878	0.927262940073829
1.0163487443299157	0.9269078435981992
1.0135490271352436	0.9265785648381379
1.010749309940571	0.9262574789437894
1.007949592745899	0.9259228882666615
1.005149875551227	0.9255553441564792
1.0023501583565548	0.9251433982823272
0.9995504411618827	0.9246868957535832
0.9967507239672107	0.9241967908200611
0.9939510067725386	0.9236916535733357
0.991151289577866	0.9231921142594919
0.9883515723831939	0.92271509138166
0.9855518551885218	0.9222695904746199
0.9827521379938498	0.9218552057932539
0.9799524207991777	0.9214634778851964
0.9771527036045056	0.9210813236532833
0.9743529864098335	0.9206951864642354
0.9715532692151614	0.9202945172721985
0.9687535520204889	0.9198736494394666
0.9659538348258168	0.9194318481772531
0.9631541176311447	0.9189719983383269
0.9603544004364726	0.9184987822138357
0.9575546832418005	0.9180171742962806
0.9547549660471284	0.9175317045510281
0.9519552488524563	0.9170464208849118
0.9491555316577838	0.9165650705541536
0.9463558144631117	0.9160909133222651
0.9435560972684396	0.9156258257272147
0.9407563800737675	0.9151688392155817
0.9379566628790954	0.9147147417792254
0.9351569456844233	0.9142536132433001
0.9323572284897512	0.9137720025401204
0.9295575112950791	0.9132559039191344
0.9267577941004066	0.9126949367053199
0.9239580769057345	0.9120864781898744
0.9211583597110624	0.911438233623621
0.9183586425163903	0.9107680161383727
0.9155589253217182	0.9101003130115528
0.9127592081270461	0.9094602870540309
0.909959490932374	0.9088668302587075
0.907159773737702	0.9083267851043771
0.9043600565430294	0.9078322565205291
0.9015603393483573	0.9073620709509171
0.8987606221536852	0.906887159040872
0.8959609049590131	0.9063783674393744
0.8931611877643411	0.9058143808800327
0.890361470569669	0.9051873547819307
0.8875617533749969	0.904504566367124
0.8847620361803243	0.9037856603876033
0.8819623189856522	0.9030564680120414
0.8791626017909802	0.902341438909022
0.8763628845963081	0.9016570901543965
0.873563167401636	0.9010084293050183
0.8707634502069639	0.9003892248091512
0.8679637330122918	0.8997856677082161
0.8651640158176197	0.8991818654484962
0.8623642986229472	0.8985651108703347
0.8595645814282751	0.8979291291281761
0.856764864233603	0.8972743959679583
0.8539651470389309	0.8966057889347541
0.8511654298442588	0.8959288327611651
0.8483657126495867	0.8952462605313146
0.8455659954549146	0.8945563752808301
0.8427662782602421	0.8938538741877933
0.83996656106557	0.8931327253271749
0.8371668438708979	0.8923897947787602
0.8343671266762258	0.8916275671317675
0.8315674094815537	0.8908546316459685
0.8287676922868816	0.8900834968181712
0.8259679750922095	0.8893264009189
0.8231682578975374	0.8885906661392726
0.8203685407028649	0.8878754379576861
0.8175688235081928	0.8871712185351612
0.8147691063135207	0.8864625842435417
0.8119693891188486	0.8857332488504072
0.8091696719241765	0.8849716683234875
0.8063699547295045	0.8841750707846204
0.8035702375348324	0.8833502895993217
0.8007705203401598	0.8825109280918515
0.7979708031454877	0.8816717810185557
0.7951710859508156	0.8808425573505749
0.7923713687561436	0.8800233482184916
0.7895716515614715	0.8792037714932891
0.7867719343667994	0.8783664431611875
0.7839722171721273	0.8774938136034176
0.7811724999774552	0.8765760475182233
0.7783727827827827	0.8756170383719736
0.7755730655881106	0.8746360924516914
0.7727733483934385	0.8736641898652804
0.7699736311987664	0.8727355848972203
0.7671739140040943	0.871877207144909
0.7643741968094222	0.8710992580043146
0.7615744796147501	0.8703902024308485
0.758774762420078	0.8697180559334632
0.7559750452254055	0.8690378714306799
0.7531753280307334	0.8683033031400686
0.7503756108360613	0.8674787550419255
0.7475758936413892	0.8665483862064038
0.7447761764467171	0.8655192385909105
0.741976459252045	0.8644176493780638
0.7391767420573729	0.8632802734867471
0.7363770248627004	0.8621427440171098
0.7335773076680283	0.8610296694374409
0.7307775904733562	0.8599490920814972
0.7279778732786841	0.8588929269589595
0.725178156084012	0.8578428285065777
0.72237843888934	0.8567791139728238
0.7195787216946679	0.855689425709486
0.7167790044999958	0.8545740479481578
0.7139792873053232	0.8534460977211442
0.7111795701106511	0.852326702981997
0.708379852915979	0.8512370837560261
0.705580135721307	0.8501905278943954
0.7027804185266349	0.8491872327817978
0.6999807013319628	0.848213893679642
0.6971809841372907	0.8472481643030341
0.6943812669426181	0.8462663336901282
0.6915815497479461	0.8452513960373189
0.688781832553274	0.8441985522367161
0.6859821153586019	0.843116117469027
0.6831823981639298	0.8420214784646943
0.6803826809692577	0.8409335465747949
0.6775829637745856	0.839864442712037
0.6747832465799135	0.8388134656330983
0.671983529385241	0.837765620778198
0.6691838121905689	0.8366953937091864
0.6663840949958968	0.835574599634554
0.6635843778012247	0.834381678970586
0.6607846606065526	0.8331092513185762
0.6579849434118805	0.8317672838124553
0.6551852262172084	0.8303806892509684
0.6523855090225363	0.8289820439940538
0.6495857918278638	0.8276017644061847
0.6467860746331917	0.8262589442748202
0.6439863574385196	0.8249558465722262
0.6411866402438475	0.8236778396095032
0.6383869230491754	0.8223987819520231
0.6355872058545033	0.821090092445582
0.6327874886598313	0.8197305736899037
0.6299877714651587	0.8183138593963364
0.6271880542704866	0.8168511685745455
0.6243883370758145	0.8153685797474362
0.6215886198811424	0.813899769208611
0.6187889026864704	0.8124765262937759
0.6159891854917983	0.8111199450328769
0.6131894682971262	0.8098348478350963
0.6103897511024541	0.8086088830524067
0.6075900339077815	0.807416252647497
0.6047903167131095	0.8062246610285644
0.6019905995184374	0.8050032510101619
0.5991908823237653	0.803729222864912
0.5963911651290932	0.8023914728888475
0.5935914479344209	0.8009906693705439
0.5907917307397488	0.7995363190104341
0.5879920135450767	0.7980421981124379
0.5851922963504046	0.7965218020559048
0.5823925791557323	0.7949851774336377
0.5795928619610602	0.7934378087474242
0.5767931447663881	0.7918814174274423
0.573993427571716	0.7903158867704032
0.5711937103770437	0.7887412534882101
0.5683939931823716	0.7871588563528176
0.5655942759876995	0.7855712039855135
0.5627945587930274	0.7839807139426114
0.5599948415983551	0.7823879586229064
0.557195124403683	0.7807902627200184
0.5543954072090109	0.779181374471484
0.5515956900143388	0.7775525407250701
0.5487959728196665	0.7758948033184521
0.5459962556249944	0.7742018807192814
0.5431965384303223	0.7724727520737985
0.54039682123565	0.7707130929328166
0.5375971040409779	0.7689350046925021
0.5347973868463058	0.7671549394661467
0.5319976696516338	0.7653902148802262
0.5291979524569614	0.7636549067314171
0.5263982352622893	0.7619561046173375
0.5235985180676173	0.7602914739190111
0.5207988008729452	0.7586488008658706
0.5179990836782729	0.7570077666134775
0.5151993664836008	0.7553436928808666
0.5123996492889287	0.753632530932388
0.5095999320942566	0.7518560298447148
0.5068002148995843	0.7500059020666713
0.5040004977049122	0.7480859510681639
0.5012007805102401	0.7461115322638415
0.498401063315568	0.7441063175201659
0.4956013461208957	0.7420969995624043
0.4928016289262236	0.7401071411921956
0.4900019117315515	0.7381516809154294
0.4872021945368792	0.7362335351013456
0.4844024773422071	0.7343432634084484
0.481602760147535	0.7324619810441219
0.4788030429528629	0.7305668058470594
0.4760033257581906	0.7286373752774264
0.4732036085635185	0.7266615967218154
0.4704038913688464	0.7246389470388657
0.4676041741741743	0.7225803045510673
0.464804456979502	0.7205043050345026
0.4620047397848299	0.7184312671955428
0.45920502259015783	0.716376503085371
0.45640530539548574	0.7143450578683064
0.4536055882008134	0.7123295169134121
0.45080587100614133	0.7103115853322173
0.44800615381146924	0.7082669721498609
0.44520643661679693	0.7061720736402795
0.44240671942212484	0.7040103892544177
0.43960700222745275	0.7017767093838997
0.43680728503278066	0.6994778570898066
0.43400756783810834	0.697129900447127
0.43120785064343625	0.6947528969972919
0.42840813344876416	0.6923649991278098
0.42560841625409207	0.6899778794287542
0.42280869905941976	0.6875948894053527
0.42000898186474767	0.6852123415048189
0.4172092646700756	0.6828231705258818
0.4144095474754035	0.6804213930990095
0.41160983028073117	0.678005543938629
0.4088101130860591	0.6755797099665071
0.406010395891387	0.6731517440355345
0.4032106786967149	0.6707293625153486
0.4004109615020426	0.6683156951654208
0.3976112443073705	0.6659061313572981
0.3948115271126984	0.6634878776359427
0.3920118099180261	0.6610426530858702
0.389212092723354	0.6585517594783716
0.3864123755286819	0.6560018160967926
0.3836126583340098	0.6533891096928337
0.3808129411393375	0.6507209269658621
0.3780132239446654	0.6480132807640457
0.3752135067499933	0.6452857438176578
0.37241378955532123	0.6425551880104894
0.3696140723606489	0.6398306804289662
0.3668143551659768	0.6371114172131422
0.36401463797130473	0.6343884891878364
0.36121492077663264	0.6316498463331105
0.35841520358196033	0.6288865792871923
0.35561548638728824	0.6260980384998154
0.35281576919261615	0.6232936181911359
0.35001605199794406	0.6204901740484846
0.34721633480327174	0.6177056424842047
0.34441661760859965	0.6149509231234502
0.34161690041392756	0.612222924963052
0.33881718321925525	0.6095015209394554
0.33601746602458316	0.6067520062462994
0.33321774882991106	0.6039328659106775
0.330418031635239	0.601006820125747
0.32761831444056666	0.5979518644402653
0.32481859724589457	0.5947688088831633
0.3220188800512225	0.5914827564099259
0.3192191628565504	0.5881377696867314
0.3164194456618781	0.5847860785861341
0.313619728467206	0.5814748928968296
0.3108200112725339	0.578234642679014
0.3080202940778618	0.5750720231306514
0.3052205768831895	0.5719697202264915
0.3024208596885174	0.5688926325081387
0.2996211424938453	0.5657984555292512
0.2968214252991732	0.5626492811805847
0.2940217081045009	0.5594207502666678
0.2912219909098288	0.5561062762794006
0.2884222737151567	0.5527155646086934
0.2856225565204844	0.5492684930837821
0.2828228393258123	0.5457867881660796
0.2800231221311402	0.5422864066948925
0.27722340493646813	0.5387730187521544
0.2744236877417958	0.5352417254685611
0.2716239705471237	0.5316806172891166
0.26882425335245164	0.5280765231131817
0.26602453615777955	0.5244207262990372
0.26322481896310723	0.520712670259915
0.26042510176843514	0.5169605851111225
0.25762538457376305	0.5131791552417897
0.25482566737909096	0.5093853632763417
0.25202595018441865	0.5055941360418409
0.24922623298974655	0.5018152539370565
0.24642651579507446	0.49805229486741576
0.24362679860040237	0.49430348798530754
0.24082708140573006	0.49056362759646094
0.23802736421105797	0.4868259255959325
0.23522764701638588	0.48308294043416766
0.23242792982171356	0.4793263634527343
0.22962821262704147	0.47554616143693196
0.22682849543236938	0.47173003086039345
0.2240287782376973	0.4678640913399901
0.22122906104302498	0.46393521931643067
0.21842934384835289	0.45993460445443657
0.2156296266536808	0.45586134874047035
0.2128299094590087	0.4517245719559422
0.2100301922643364	0.44754274403786204
0.2072304750696643	0.4433398044742667
0.2044307578749922	0.4391387802170101
0.20163104068032012	0.4349546564309167
0.1988313234856478	0.430788774295341
0.1960316062909757	0.4266267790463538
0.19323188909630362	0.42244114309346686
0.19043217190163153	0.4181978458750365
0.18763245470695922	0.4138653885008512
0.18483273751228713	0.4094234544182673
0.18203302031761504	0.4048685268708325
0.17923330312294272	0.400214675783902
0.17643358592827063	0.3954892501271752
0.17363386873359854	0.39072484992454837
0.17083415153892645	0.38595014644178127
0.16803443434425414	0.38118245637872783
0.16523471714958204	0.37642433645486084
0.16243499995490995	0.37166506845799513
0.15963528276023786	0.36688623641785945
0.15683556556556555	0.362069237155499
0.15403584837089346	0.3572019837056458
0.15123613117622137	0.35228245255200885
0.14843641398154928	0.34731793991797266
0.14563669678687696	0.3423204884443565
0.14283697959220487	0.337300349543577
0.14003726239753278	0.3322600569306081
0.13723754520286047	0.32719145284953743
0.13443782800818838	0.32207691956408335
0.13163811081351628	0.3168945202604054
0.1288383936188442	0.31162530445469633
0.12603867642417188	0.306260204670989
0.12323895922949979	0.3008040410628161
0.1204392420348277	0.29527512722308297
0.11763952484015561	0.2897004861698258
0.1148398076454833	0.2841082029950303
0.1120400904508112	0.278519425362666
0.10924037325613911	0.2729426331976075
0.10644065606146702	0.26737200476603584
0.10364093886679471	0.2617902967271654
0.10084122167212262	0.25617513110039336
0.09804150447745053	0.2505064739789685
0.09524178728277843	0.2447727733468481
0.09244207008810612	0.23897378435927702
0.08964235289343403	0.23311932727572715
0.08684263569876194	0.2272246497031583
0.08404291850408963	0.22130419573667556
0.08124320130941753	0.21536603698974313
0.07844348411474544	0.20940886585883478
0.07564376692007335	0.20342245250401653
0.07284404972540104	0.19739120897555607
0.07004433253072895	0.1912994467423923
0.06724461533605686	0.18513642337747457
0.06444489814138477	0.17889949290510238
0.06164518094671245	0.17259447915926926
0.05884546375204036	0.16623345050486155
0.05604574655736827	0.15983097905480748
0.05324602936269618	0.15340038945256346
0.050446312168023866	0.14695131341016388
0.047646594973351775	0.1404891801678489
0.044846877778679684	0.1340163926885932
0.04204716058400759	0.12753423274327733
0.03924744338933528	0.12104429173229848
0.03644772619466319	0.11454853095567133
0.0336480089999911	0.10804779886529037
0.030848291805318784	0.1015394635085298
0.028048574610646693	0.09501539586543692
0.0252488574159746	0.08846159879291934
0.02244914022130251	0.0818602555072811
0.019649423026630197	0.07519404462555812
0.016849705831958106	0.06845158394750753
0.014049988637286015	0.06163221497784745
0.011250271442613924	0.05474831037750719
0.00845055424794161	0.047823940946814664
0.00565083705326952	0.040889885169485864
0.0028511198585974284	0.033976215875871255
5.140266392533732e-05	0.027104609727913863
-0.002748314530746976	0.02028275368684916
-0.005548031725419067	0.01350265734258494
-0.008347748920091158	0.006743487746371608
-0.01114746611476325	-2.188440053699746e-05
-0.013947183309435562	-0.006818620679923705
-0.016746900504107654	-0.01366246149639728
-0.019546617698779745	-0.020555318529382936
-0.022346334893452058	-0.02748513099667753
-0.02514605208812415	-0.0344298135869259
-0.02794576928279624	-0.04136383575954563
-0.03074548647746833	-0.04826521610375957
-0.033545203672140644	-0.05512072804543508
-0.036344920866812735	-0.06192785835524283
-0.03914463806148483	-0.06869324855812839
-0.04194435525615692	-0.0754285484001358
-0.04474407245082923	-0.08214540089734937
-0.04754378964550132	-0.08885140410321485
-0.05034350684017341	-0.09554834903313308
-0.053143224034845504	-0.10223305305313629
-0.05594294122951782	-0.1089000793070151
-0.05874265842418991	-0.11554494376967105
-0.061542375618862	-0.12216630946265766
-0.06434209281353409	-0.12876617016091524
-0.0671418100082064	-0.13534792103850385
-0.0699415272028785	-0.14191314285392642
-0.07274124439755059	-0.14845852302086188
-0.0755409615922229	-0.15497436530214168
-0.07834067878689499	-0.1614455825344967
-0.08114039598156708	-0.16785513030407512
-0.08394011317623917	-0.1741888759045585
-0.08673983037091149	-0.1804402715420435
-0.08953954756558358	-0.18661315579649
-0.09233926476025567	-0.19272157193141864
-0.09513898195492776	-0.19878647119436707
-0.09793869914960007	-0.2048302173869357
-0.10073841634427216	-0.21087055454089754
-0.10353813353894425	-0.2169158814189526
-0.10633785073361635	-0.22296323679224508
-0.10913756792828866	-0.2289995009463717
-0.11193728512296075	-0.23500528264515685
-0.11473700231763284	-0.24096014708433813
-0.11753671951230515	-0.24684751842733388
-0.12033643670697725	-0.2526578449070473
-0.12313615390164934	-0.25838932155590016
-0.12593587109632143	-0.2640463468450745
-0.12873558829099374	-0.26963661975904485
-0.13153530548566583	-0.2751681129596494
-0.13433502268033792	-0.28064699957156725
-0.13713473987501001	-0.28607706777139635
-0.13993445706968233	-0.29146047106820905
-0.14273417426435442	-0.296799115812057
-0.1455338914590265	-0.3020957926673779
-0.1483336086536986	-0.30735437514477826
-0.15113332584837091	-0.3125789244366502
-0.153933043043043	-0.317772122497999
-0.1567327602377151	-0.32293384631305644
-0.1595324774323872	-0.3280607184485267
-0.1623321946270595	-0.3331470995386805
-0.1651319118217316	-0.338187370242899
-0.16793162901640368	-0.3431787368192063
-0.170731346211076	-0.34812344874357753
-0.1735310634057481	-0.3530294045014637
-0.17633078060042018	-0.35790864046951587
-0.17913049779509227	-0.3627739712847676
-0.18193021498976458	-0.3676347903475388
-0.18472993218443667	-0.37249345515345067
-0.18752964937910876	-0.37734359330424716
-0.19032936657378086	-0.38217107530926586
-0.19312908376845317	-0.3869575041263442
-0.19592880096312526	-0.3916851867740515
-0.19872851815779735	-0.3963420057198417
-0.20152823535246944	-0.40092460781215394
-0.20432795254714176	-0.4054388900298642
-0.20712766974181385	-0.409897690898524
-0.20992738693648594	-0.414316560919059
-0.21272710413115803	-0.4187091330605595
-0.21552682132583034	-0.4230837057174851
-0.21832653852050243	-0.4274421494558981
-0.22112625571517452	-0.4317813398013585
-0.22392597290984684	-0.4360963409859759
-0.22672569010451893	-0.44038389041618986
-0.22952540729919102	-0.44464462321073506
-0.2323251244938631	-0.44888298409968974
-0.23512484168853542	-0.4531047198643769
-0.23792455888320752	-0.45731287682351374
-0.2407242760778796	-0.4615039477518673
-0.2435239932725517	-0.46566592737427837
-0.246323710467224	-0.46977946790195535
-0.2491234276618961	-0.47382225117493326
-0.2519231448565682	-0.477775483571765
-0.2547228620512403	-0.4816305124867476
-0.2575225792459126	-0.4853933065337473
-0.2603222964405847	-0.4890850636555236
-0.2631220136352568	-0.49273836742949356
-0.26592173082992887	-0.4963897287951064
-0.2687214480246012	-0.5000705525303091
-0.2715211652192733	-0.5037991419197916
-0.27432088241394537	-0.5075760957170012
-0.2771205996086177	-0.5113844346655994
-0.27992031680328977	-0.5151943535762722
-0.28272003399796186	-0.5189711051744774
-0.28551975119263395	-0.5226836384018686
-0.28831946838730627	-0.5263115141658918
-0.29111918558197836	-0.5298483130218419
-0.29391890277665045	-0.5333009711558302
-0.29671861997132254	-0.5366858002021742
-0.29951833716599485	-0.5400229120324821
-0.30231805436066694	-0.5433310711241557
-0.30511777155533903	-0.5466245694777246
-0.3079174887500111	-0.5499127588947796
-0.31071720594468344	-0.5532017631636419
-0.31351692313935553	-0.5564970503532491
-0.3163166403340276	-0.5598052819749122
-0.3191163575286997	-0.5631342560246833
-0.321916074723372	-0.566490657466882
-0.3247157919180441	-0.5698763674866971
-0.3275155091127162	-0.5732848519445186
-0.3303152263073885	-0.5766993377882292
-0.3331149435020606	-0.580093996155926
-0.3359146606967327	-0.58343833820686
-0.3387143778914048	-0.5867038498374201
-0.3415140950860771	-0.5898709732386879
-0.3443138122807492	-0.5929342348319684
-0.3471135294754213	-0.5959037610334854
-0.3499132466700934	-0.5988024944093411
-0.3527129638647657	-0.60165977813526
-0.3555126810594378	-0.6045031642844519
-0.3583123982541099	-0.6073509171640974
-0.36111211544878197	-0.6102075093870638
-0.3639118326434543	-0.613063490295525
-0.36671154983812637	-0.615899736274661
-0.36951126703279846	-0.6186947128117201
-0.37231098422747055	-0.6214324336255542
-0.37511070142214287	-0.6241085933623778
-0.37791041861681496	-0.6267329371488344
-0.38071013581148705	-0.6293271168334172
-0.38350985300615936	-0.6319186873289928
-0.38630957020083145	-0.6345330753682337
-0.38910928739550354	-0.6371859490192093
-0.39190900459017564	-0.6398782649604502
-0.39470872178484795	-0.6425954442106698
-0.39750843897952004	-0.6453109009115452
-0.40030815617419213	-0.6479929044372781
-0.40310787336886433	-0.6506128568476316
-0.4059075905635364	-0.6531527529469787
-0.4087073077582086	-0.6556099078481058
-0.4115070249528807	-0.6579978490873326
-0.4143067421475529	-0.6603433112056171
-0.417106459342225	-0.6626802382046941
-0.4199061765368972	-0.6650423469269647
-0.4227058937315693	-0.6674560046324578
-0.4255056109262415	-0.6699349368548084
-0.4283053281209137	-0.6724777292429276
-0.4311050453155858	-0.6750683998144986
-0.433904762510258	-0.6776796734894541
-0.4367044797049301	-0.6802781174317793
-0.4395041968996023	-0.6828300526765279
-0.4423039140942744	-0.6853071405757587
-0.4451036312889466	-0.6876907074696832
-0.4479033484836187	-0.6899741595454137
-0.4507030656782909	-0.6921631978270544
-0.453502782872963	-0.6942739245688113
-0.4563025000676352	-0.696329293146517
-0.45910221726230727	-0.698354644578963
-0.46190193445697947	-0.7003732399651956
-0.46470165165165156	-0.7024026898742002
-0.46750136884632376	-0.704452975524168
-0.47030108604099585	-0.7065263751973145
-0.47310080323566805	-0.708619130585128
-0.47590052043034026	-0.710724233442773
-0.47870023762501235	-0.7128344171614243
-0.48149995481968455	-0.7149444034166554
-0.48429967201435664	-0.7170517119649655
-0.48709938920902884	-0.7191558305423582
-0.48989910640370093	-0.7212561176721348
-0.49269882359837314	-0.7233492881302064
-0.49549854079304523	-0.7254275411589606
-0.49829825798771743	-0.7274782452479573
-0.5010979751823895	-0.7294856153391002
-0.5038976923770617	-0.731434148429928
-0.5066974095717338	-0.7333129361611814
-0.509497126766406	-0.7351195684960203
-0.5122968439610781	-0.7368623327488586
-0.5150965611557503	-0.7385598250887007
-0.5178962783504224	-0.7402378164464373
-0.5206959955450946	-0.7419240331658097
-0.5234957127397667	-0.7436421675649684
-0.5262954299344389	-0.7454067124739064
-0.5290951471291111	-0.7472200199097698
-0.5318948643237832	-0.7490723694242202
-0.5346945815184554	-0.750944981963304
-0.5374942987131275	-0.7528150901905323
-0.5402940159077997	-0.7546616266141668
-0.5430937331024718	-0.7564699776671371
-0.545893450297144	-0.7582345970638973
-0.5486931674918161	-0.7599589543051479
-0.5514928846864883	-0.7616530927542351
-0.5542926018811604	-0.7633297382304112
-0.5570923190758326	-0.7650002384667527
-0.5598920362705047	-0.7666715431626339
-0.5626917534651769	-0.7683450033270627
-0.565491470659849	-0.7700171358914021
-0.5682911878545212	-0.771681875909463
-0.5710909050491932	-0.773333416588615
-0.5738906222438654	-0.7749686316635429
-0.5766903394385375	-0.7765882920186371
-0.5794900566332097	-0.7781967346006435
-0.5822897738278819	-0.7798001595620363
-0.585089491022554	-0.781404156653372
-0.5878892082172262	-0.7830112738874571
-0.5906889254118983	-0.7846193968212458
-0.5934886426065705	-0.7862214428571959
-0.5962883598012426	-0.7878064886135692
-0.5990880769959148	-0.7893620588830741
-0.6018877941905869	-0.7908770163323224
-0.6046875113852591	-0.7923443625489499
-0.6074872285799312	-0.7937633026738085
-0.6102869457746034	-0.7951401044633137
-0.6130866629692755	-0.7964875417047946
-0.6158863801639477	-0.797822992054676
-0.6186860973586198	-0.7991655121900512
-0.621485814553292	-0.800532405524341
-0.6242855317479641	-0.8019359084031403
-0.6270852489426363	-0.803380634789556
-0.6298849661373085	-0.8048623263893501
-0.6326846833319806	-0.806368252919111
-0.6354844005266528	-0.8078793112336105
-0.6382841177213249	-0.8093735234659238
-0.6410838349159971	-0.8108303010049813
-0.6438835521106692	-0.8122346067310042
-0.6466832693053414	-0.8135800900699341
-0.6494829865000135	-0.8148704325813628
-0.6522827036946857	-0.816118514899951
-0.6550824208893578	-0.817343524566572
-0.65788213808403	-0.8185666437083359
-0.660681855278702	-0.8198063421999833
-0.6634815724733742	-0.8210744365426318
-0.6662812896680463	-0.822373901821786
-0.6690810068627185	-0.8236989751589381
-0.6718807240573906	-0.8250374790346109
-0.6746804412520628	-0.8263746900717485
-0.6774801584467349	-0.8276976561343083
-0.6802798756414071	-0.8289987467501099
-0.6830795928360793	-0.830277446635995
-0.6858793100307514	-0.8315399072129285
-0.6886790272254236	-0.8327964120297018
-0.6914787444200957	-0.8340575055026712
-0.6942784616147679	-0.8353299124818949
-0.69707817880944	-0.8366134356449819
-0.6998778960041122	-0.8378997482942646
-0.7026776131987843	-0.8391734840631695
-0.7054773303934565	-0.8404154096184482
-0.7082770475881286	-0.8416069191155013
-0.7110767647828008	-0.8427347499386155
-0.7138764819774729	-0.8437947647667287
-0.7166761991721451	-0.8447938735572703
-0.7194759163668172	-0.8457496086878784
-0.7222756335614894	-0.8466874008629258
-0.7250753507561615	-0.847636105433418
-0.7278750679508337	-0.8486226918799141
-0.7306747851455058	-0.849667167836292
-0.733474502340178	-0.8507787459466453
-0.7362742195348502	-0.8519540035762312
-0.7390739367295223	-0.8531773905895028
-0.7418736539241945	-0.8544239860273478
-0.7446733711188666	-0.8556639731242075
-0.7474730883135388	-0.8568679710335735
-0.7502728055082108	-0.8580121930957134
-0.753072522702883	-0.8590824326810138
-0.7558722398975551	-0.8600761113761399
-0.7586719570922273	-0.8610020228188292
-0.7614716742868994	-0.8618778916609322
-0.7642713914815716	-0.8627263358705248
-0.7670711086762437	-0.8635701610580444
-0.7698708258709159	-0.864428039833194
-0.772670543065588	-0.8653114994991422
-0.7754702602602602	-0.8662237858758719
-0.7782699774549323	-0.8671606815963429
-0.7810696946496045	-0.8681128666099158
-0.7838694118442767	-0.8690690525801015
-0.7866691290389488	-0.8700189983438574
-0.789468846233621	-0.87095564735013
-0.7922685634282931	-0.8718759669379145
-0.7950682806229653	-0.8727804974619189
-0.7978679978176374	-0.873671996485371
-0.8006677150123096	-0.8745537729085736
-0.8034674322069817	-0.8754282945993217
-0.8062671494016539	-0.8762964477824433
-0.809066866596326	-0.8771575220855854
-0.8118665837909982	-0.8780097170182961
-0.8146663009856703	-0.8788508202853842
-0.8174660181803425	-0.8796787416538627
-0.8202657353750146	-0.8804917657084694
-0.8230654525696868	-0.8812886159701734
-0.8258651697643589	-0.8820685815536713
-0.8286648869590311	-0.8828319553281825
-0.8314646041537032	-0.8835808513368361
-0.8342643213483754	-0.884320177887109
-0.8370640385430476	-0.8850582750203945
-0.8398637557377197	-0.8858066271857494
-0.8426634729323919	-0.8865782286366723
-0.845463190127064	-0.8873846039234594
-0.8482629073217361	-0.8882320476980252
-0.8510626245164082	-0.8891181431583184
-0.8538623417110804	-0.8900298307766794
-0.8566620589057525	-0.8909440847209065
-0.8594617761004247	-0.8918316095168173
-0.8622614932950968	-0.8926630516436476
-0.865061210489769	-0.8934163123931678
-0.8678609276844411	-0.8940829687900589
-0.8706606448791133	-0.8946718032608475
-0.8734603620737854	-0.895208083768447
-0.8762600792684576	-0.8957283830615917
-0.8790597964631297	-0.8962720509026907
-0.8818595136578019	-0.8968715395925152
-0.884659230852474	-0.8975442603931865
-0.8874589480471462	-0.8982883225160587
-0.8902586652418184	-0.8990834368093201
-0.8930583824364905	-0.8998967609918249
-0.8958580996311627	-0.9006919873457699
-0.8986578168258348	-0.9014390003798713
-0.9014575340205069	-0.9021212839349027
-0.9042572512151791	-0.9027389938224142
-0.9070569684098513	-0.9033070020221636
-0.9098566856045234	-0.9038488109619134
-0.9126564027991956	-0.9043885092224858
-0.9154561199938678	-0.9049434749526928
-0.9182558371885399	-0.9055201592771152
-0.921055554383212	-0.9061141355249238
-0.9238552715778842	-0.9067140805395633
-0.9266549887725564	-0.9073079878383149
-0.9294547059672285	-0.9078891707695471
-0.9322544231619005	-0.9084597505961911
-0.9350541403565727	-0.9090302858801126
-0.937853857551245	-0.909615642420077
-0.940653574745917	-0.9102286138867453
-0.9434532919405891	-0.9108736783920707
-0.9462530091352613	-0.9115432988250258
-0.9490527263299335	-0.91221832794946
-0.9518524435246056	-0.9128726535202835
-0.9546521607192777	-0.9134807113913961
-0.9574518779139499	-0.9140254359561641
-0.9602515951086221	-0.9145039840118199
-0.9630513123032942	-0.914929250655909
-0.9658510294979664	-0.9153265656716524
-0.9686507466926386	-0.9157265483170058
-0.9714504638873107	-0.9161563639469393
-0.9742501810819828	-0.916632137695091
-0.977049898276655	-0.9171548713276427
-0.9798496154713272	-0.9177110304740639
-0.9826493326659993	-0.9182774337741784
-0.9854490498606714	-0.9188287104231744
-0.9882487670553436	-0.9193448541910276
-0.9910484842500158	-0.9198165175085956
-0.9938482014446879	-0.9202465833687035
-0.99664791863936	-0.9206478826047972
-0.9994476358340322	-0.9210382080469248
-1.0022473530287044	-0.9214345704411502
-1.0050470702233765	-0.9218486936907273
-1.0078467874180486	-0.9222850865125971
-1.0106465046127209	-0.9227419393859804
-1.013446221807393	-0.9232140091429534
-1.016245939002065	-0.9236959782580527
-1.0190456561967371	-0.9241847488323012
-1.0218453733914095	-0.9246797321026736
-1.0246450905860816	-0.9251811591763872
-1.0274448077807536	-0.9256873662288381
-1.030244524975426	-0.9261925161660411
-1.033044242170098	-0.9266860960122234
-1.0358439593647701	-0.9271548146489971
-1.0386436765594422	-0.9275864973701451
-1.0414433937541143	-0.9279746430998604
-1.0442431109487866	-0.9283218621002742
-1.0470428281434587	-0.9286406542605463
-1.0498425453381308	-0.928950864956082
-1.0526422625328031	-0.9292743612143339
-1.0554419797274752	-0.9296285589404377
-1.0582416969221473	-0.9300209807539758
-1.0610414141168194	-0.9304467981470314
-1.0638411313114915	-0.9308903570971025
-1.0666408485061638	-0.9313303224370225
-1.069440565700836	-0.9317467860255139
-1.0722402828955082	-0.932127939302646
-1.0750400000901803	-0.9324739993268604
-1.0778397172848524	-0.93279699063697
-1.0806394344795245	-0.9331164154217746
-1.0834391516741966	-0.9334522896540323
-1.086238868868869	-0.9338179657950603
-1.089038586063541	-0.934215258185717
-1.091838303258213	-0.9346335900048492
-1.0946380204528854	-0.9350534660286123
-1.0974377376475575	-0.9354530439009325
-1.1002374548422296	-0.9358154756925985
-1.1030371720369017	-0.9361344183618575
-1.1058368892315737	-0.9364157685464263
-1.108636606426246	-0.9366750320507844
-1.1114363236209182	-0.9369313070099629
-1.1142360408155902	-0.937200078443889
-1.1170357580102626	-0.9374874511084943
-1.1198354752049346	-0.9377879306583731
-1.1226351923996067	-0.938086584173973
-1.1254349095942788	-0.9383648291093079
-1.1282346267889511	-0.9386077835930778
-1.1310343439836232	-0.9388105343931343
-1.1338340611782953	-0.938981049184485
-1.1366337783729676	-0.9391386436521628
-1.1394334955676397	-0.9393084857917728
-1.1422332127623118	-0.9395140158942894
-1.145032929956984	-0.9397698831678529
-1.147832647151656	-0.9400777957581656
-1.1506323643463283	-0.940426631836466
-1.1534320815410004	-0.9407966500242273
-1.1562317987356725	-0.9411662136493587
-1.1590315159303448	-0.9415186134029572
-1.161831233125017	-0.9418466236319833
-1.164630950319689	-0.9421533224675812
-1.167430667514361	-0.9424491031305593
-1.1702303847090334	-0.9427461839871571
-1.1730301019037055	-0.9430527846540342
-1.1758298190983776	-0.9433691714364487
-1.1786295362930497	-0.9436869939676189
-1.181429253487722	-0.9439920457183113
-1.184228970682394	-0.9442692781546445
-1.1870286878770662	-0.94450807366689
-1.1898284050717383	-0.9447057410360874
-1.1926281222664106	-0.9448679435448876
-1.1954278394610827	-0.9450060072419475
-1.1982275566557548	-0.9451323009930143
-1.201027273850427	-0.945255643452976
-1.2038269910450992	-0.9453786714876729
-1.2066267082397713	-0.9454982987368483
-1.2094264254344433	-0.9456091078458058
-1.2122261426291157	-0.9457082559686243
-1.2150258598237877	-0.9457997369564715
-1.2178255770184598	-0.9458959524607448
-1.220625294213132	-0.9460154979637478
-1.2234250114078042	-0.9461775399002208
-1.2262247286024763	-0.9463946021035792
-1.2290244457971484	-0.9466664313004229
-1.2318241629918205	-0.9469775032643735
-1.2346238801864928	-0.9472996351372593
-1.237423597381165	-0.9475994240596377
-1.240223314575837	-0.9478484358629115
-1.2430230317705093	-0.9480328714279003
-1.2458227489651814	-0.9481593133135787
-1.2486224661598535	-0.9482542150531322
-1.2514221833545256	-0.9483567410731363
-1.2542219005491977	-0.9485067737958301
-1.25702161774387	-0.948731635169392
-1.259821334938542	-0.949035715708268
-1.2626210521332142	-0.949396504164781
-1.2654207693278865	-0.949768647618288
-1.2682204865225586	-0.9500952185843288
-1.2710202037172307	-0.9503231018321436
-1.2738199209119028	-0.9504180673322615
-1.276619638106575	-0.950375104374685
-1.2794193553012472	-0.9502209581359624
-1.2822190724959193	-0.9500081033112154
-1.2850187896905914	-0.9498018900541312
-1.2878185068852637	-0.9496645328574451
-1.2906182240799358	-0.9496404067313422
-1.2934179412746079	-0.949746565133052
-1.29621765846928	-0.9499707241205947
-1.2990173756639523	-0.9502767274965902
-1.3018170928586243	-0.9506154216440089
-1.3046168100532964	-0.9509375423324951
-1.3074165272479688	-0.9512049882187958
-1.3102162444426408	-0.9513977011996178
-1.313015961637313	-0.9515149369313172
-1.315815678831985	-0.9515714448572615
-1.3186153960266573	-0.9515904417753388
-1.3214151132213294	-0.9515958864270868
-1.3242148304160015	-0.9516063497740459
-1.3270145476106736	-0.9516319066888388
-1.329814264805346	-0.9516743142902968
-1.332613982000018	-0.9517296970813911
-1.33541369919469	-0.9517923394298564
-1.3382134163893622	-0.9518581157609949
-1.3410131335840345	-0.9519264924540225
-1.3438128507787066	-0.9520006948829595
-1.3466125679733787	-0.952086286733314
-1.349412285168051	-0.9521888500641976
-1.352212002362723	-0.9523115940190874
-1.3550117195573952	-0.9524535924085928
-1.3578114367520673	-0.9526090727035899
-1.3606111539467396	-0.9527678838909077
-1.3634108711414117	-0.9529170465506995
-1.3662105883360838	-0.9530431523613598
-1.3690103055307559	-0.9531352912170348
-1.3718100227254282	-0.9531880872594474
-1.3746097399201003	-0.9532042999649601
-1.3774094571147724	-0.9531963344034161
-1.3802091743094445	-0.953185998925805
[truncated: 6 more rows]
