# Supplementary material for: Isolation of a planar π-aromatic Bi5− ring in a cobalt-based inverse-sandwich-type complex
Source: Nat Chem. 2025 Jan 20;17(4):547–55. doi: 10.1038/s41557-024-01713-8 (PMC11964920; doi:10.1038/s41557-024-01713-8)
Supplement: Supplementary file 4 — Original magnetic data of compound 1 and origin file of Fig. 3. [file 41557_2024_1713_MOESM4_ESM.zip › sr_and_T_Symmetrized/21.csv]

comment	corrected Loops
temperature	0.5
sr	0.032
angle	0
trans	0
B	M
-1.3999	-0.9555385368430981
-1.3970974874874873	-0.9550745854215024
-1.394294974974975	-0.9546432847106904
-1.3914924624624623	-0.9542708948357286
-1.3886899499499499	-0.9539692063965293
-1.3858874374374373	-0.9537343458606642
-1.3830849249249249	-0.9535499233362112
-1.3802824124124122	-0.95339330271742
-1.3774798998998998	-0.9532427916623196
-1.3746773873873872	-0.9530833484583066
-1.3718748748748748	-0.9529090754680125
-1.3690723623623622	-0.95272204717508
-1.3662698498498498	-0.9525284219058832
-1.3634673373373372	-0.9523337761891553
-1.3606648248248248	-0.9521398029000994
-1.3578623123123121	-0.9519438528943116
-1.3550597997997997	-0.9517415326418094
-1.3522572872872871	-0.9515311948168887
-1.3494547747747747	-0.9513182248696388
-1.346652262262262	-0.9511169261993881
-1.3438497497497497	-0.9509486184187915
-1.341047237237237	-0.9508360131313156
-1.3382447247247247	-0.9507954854350766
-1.335442212212212	-0.9508299166729892
-1.3326396996996996	-0.9509249029763547
-1.329837187187187	-0.9510501941495242
-1.3270346746746746	-0.9511665237237712
-1.324232162162162	-0.9512360890964264
-1.3214296496496496	-0.9512335175591198
-1.318627137137137	-0.9511537462305064
-1.3158246246246246	-0.9510140491706549
-1.313022112112112	-0.9508492400311035
-1.3102195995995995	-0.9507012852082031
-1.307417087087087	-0.9506064406039183
-1.3046145745745745	-0.9505839272685421
-1.301812062062062	-0.9506297587967926
-1.2990095495495495	-0.9507177352745624
-1.2962070370370369	-0.9508073396687156
-1.2934045245245245	-0.9508560618288726
-1.2906020120120119	-0.9508322629523736
-1.2877994994994995	-0.950724543990205
-1.2849969869869868	-0.9505447379694942
-1.2821944744744744	-0.9503237179264631
-1.2793919619619618	-0.9501015097705856
-1.2765894494494494	-0.949914969142925
-1.2737869369369368	-0.9497869573355371
-1.2709844244244244	-0.949720340398446
-1.2681819119119118	-0.9496984729110967
-1.2653793993993994	-0.9496916881432524
-1.2625768868868867	-0.9496674132441834
-1.2597743743743743	-0.9496004738089826
-1.2569718618618617	-0.9494802580076553
-1.2541693493493493	-0.9493125949116719
-1.2513668368368367	-0.949116032419104
-1.2485643243243243	-0.9489140510942118
-1.2457618118118117	-0.9487260158298532
-1.2429592992992993	-0.9485599608765916
-1.2401567867867866	-0.9484095741816468
-1.2373542742742742	-0.9482562784657067
-1.2345517617617616	-0.9480756089405296
-1.2317492492492492	-0.9478457186947411
-1.2289467367367366	-0.9475552248607911
-1.2261442242242242	-0.9472079007189551
-1.2233417117117116	-0.9468227819502628
-1.2205391991991992	-0.9464297159270926
-1.2177366866866866	-0.9460617672057887
-1.2149341741741742	-0.9457467811611668
-1.2121316616616615	-0.9455005625219679
-1.2093291491491491	-0.9453235472284596
-1.2065266366366365	-0.9452017540125257
-1.203724124124124	-0.9451115492484099
-1.2009216116116115	-0.9450267145548148
-1.198119099099099	-0.9449257490379137
-1.1953165865865865	-0.9447973836269231
-1.192514074074074	-0.9446428748504668
-1.1897115615615614	-0.9444745815697013
-1.186909049049049	-0.9443113419426696
-1.1841065365365364	-0.9441719965684485
-1.181304024024024	-0.9440688537064312
-1.1785015115115114	-0.9440028756550909
-1.175698998998999	-0.943961906917927
-1.1728964864864864	-0.9439224865874721
-1.170093973973974	-0.9438548764042702
-1.1672914614614613	-0.943730104946858
-1.164488948948949	-0.94352727458271
-1.1616864364364363	-0.9432392432712361
-1.158883923923924	-0.9428751317125894
-1.1560814114114113	-0.9424588621403861
-1.153278898898899	-0.9420239434055877
-1.1504763863863863	-0.9416057306377728
-1.1476738738738739	-0.9412331314978235
-1.1448713613613613	-0.9409219747989936
-1.1420688488488488	-0.9406718894294326
-1.1392663363363362	-0.9404676184382317
-1.1364638238238238	-0.94028444390468
-1.1336613113113112	-0.9400961743471028
-1.1308587987987986	-0.9398833247861091
-1.1280562862862862	-0.9396389840578047
-1.1252537737737738	-0.9393705038821469
-1.1224512612612612	-0.9390964062978191
-1.1196487487487485	-0.9388394232754323
-1.1168462362362361	-0.9386178773919276
-1.1140437237237237	-0.9384382485508387
-1.111241211211211	-0.9382915018940916
-1.1084386986986985	-0.9381546156898068
-1.105636186186186	-0.9379970766696009
-1.1028336736736737	-0.9377904338989741
-1.100031161161161	-0.9375178810649089
-1.0972286486486484	-0.9371806732212349
-1.094426136136136	-0.9367990766926351
-1.0916236236236236	-0.9364072475996188
-1.088821111111111	-0.9360434011722202
-1.0860185985985984	-0.935738224484545
-1.083216086086086	-0.9355051565894457
-1.0804135735735736	-0.9353356608954229
-1.077611061061061	-0.9352010799368615
-1.0748085485485483	-0.935060578913208
-1.072006036036036	-0.934872733111842
-1.0692035235235235	-0.9346071449243296
-1.066401011011011	-0.934252484278805
-1.0635984984984983	-0.9338185353393523
-1.060795985985986	-0.9333318073617649
-1.0579934734734735	-0.9328263663648619
-1.0551909609609609	-0.932333061621637
-1.0523884484484483	-0.931870750119415
-1.0495859359359359	-0.931442328994941
-1.0467834234234235	-0.9310366552646495
-1.0439809109109108	-0.9306353686515234
-1.0411783983983982	-0.9302219516325159
-1.0383758858858858	-0.9297896375950776
-1.0355733733733734	-0.9293452523587976
-1.0327708608608608	-0.9289075670775017
-1.0299683483483482	-0.928500719685567
-1.0271658358358358	-0.9281450313003234
-1.0243633233233234	-0.9278484873208972
-1.0215608108108107	-0.9276019488717715
-1.0187582982982981	-0.9273798905601256
-1.0159557857857857	-0.927146576540665
-1.0131532732732733	-0.9268657463876482
-1.0103507607607607	-0.9265107166562692
-1.007548248248248	-0.926071698766795
-1.0047457357357357	-0.9255580996973785
-1.0019432232232233	-0.924995250530527
-0.9991407107107106	-0.9244168069001815
-0.9963381981981981	-0.9238553725548004
-0.9935356856856856	-0.92333429471044
-0.9907331731731731	-0.9228629826884707
-0.9879306606606606	-0.9224367729872192
-0.9851281481481481	-0.9220408070932491
-0.9823256356356356	-0.9216561546264574
-0.9795231231231231	-0.921265904974222
-0.9767206106106106	-0.9208592803593215
-0.973918098098098	-0.9204327963827922
-0.9711155855855855	-0.9199886967003863
-0.968313073073073	-0.9195318492063016
-0.9655105605605605	-0.9190666721108398
-0.962708048048048	-0.918595369451414
-0.9599055355355355	-0.91811797664672
-0.957103023023023	-0.9176338117125216
-0.9543005105105105	-0.9171432900475707
-0.951497997997998	-0.9166489516560157
-0.9486954854854854	-0.9161549952584819
-0.9458929729729728	-0.9156653992346111
-0.9430904604604604	-0.9151814732447838
-0.9402879479479478	-0.9147000728429938
-0.9374854354354354	-0.9142135280816969
-0.9346829229229228	-0.9137116382120267
-0.9318804104104104	-0.913185152102578
-0.9290778978978977	-0.9126293911105812
-0.9262753853853853	-0.9120464332205087
-0.9234728728728727	-0.9114447175037791
-0.9206703603603603	-0.910835919497895
-0.9178678478478477	-0.9102301181811943
-0.9150653353353353	-0.9096311429109847
-0.9122628228228227	-0.9090341560044721
-0.9094603103103103	-0.9084268487374533
-0.9066577977977976	-0.907794293519943
-0.9038552852852852	-0.9071259758165109
-0.9010527727727726	-0.9064224187146703
-0.8982502602602602	-0.9056985987586588
-0.8954477477477477	-0.9049822164720825
-0.8926452352352352	-0.9043066097886703
-0.8898427227227227	-0.9037001133773648
-0.8870402102102102	-0.9031752391891247
-0.8842376976976977	-0.9027215520773593
-0.8814351851851852	-0.9023052523628301
-0.8786326726726726	-0.9018764444512168
-0.8758301601601601	-0.9013824974920431
-0.8730276476476476	-0.9007836623285481
-0.8702251351351351	-0.9000660128240432
-0.8674226226226226	-0.8992472910407048
-0.8646201101101101	-0.8983732807257082
-0.8618175975975975	-0.897505300508926
-0.859015085085085	-0.8967023364725335
-0.8562125725725724	-0.8960032328584114
-0.8534100600600599	-0.8954145509330752
-0.8506075475475474	-0.8949080667052789
-0.8478050350350349	-0.8944288999374602
-0.8450025225225224	-0.8939119032426772
-0.8422000100100099	-0.8933012916578342
-0.8393974974974974	-0.8925674370984211
-0.8365949849849849	-0.8917156434577556
-0.8337924724724723	-0.8907842666512248
-0.8309899599599598	-0.8898329110458234
-0.8281874474474473	-0.8889245160366105
-0.8253849349349348	-0.8881069484241908
-0.8225824224224223	-0.887399682884059
-0.8197799099099098	-0.8867893489672678
-0.8169773973973973	-0.8862349977363115
-0.8141748848848848	-0.8856808932975087
-0.8113723723723723	-0.8850724645001642
-0.8085698598598597	-0.8843704221103328
-0.8057673473473472	-0.8835590683659991
-0.8029648348348347	-0.8826470455313946
-0.8001623223223222	-0.8816613527160387
-0.7973598098098097	-0.8806374990864698
-0.7945572972972972	-0.8796095012528202
-0.7917547847847847	-0.8786028885099084
-0.7889522722722722	-0.8776322786327555
-0.7861497597597596	-0.8767031200411004
-0.7833472472472471	-0.8758156431481074
-0.7805447347347346	-0.8749684955311299
-0.7777422222222221	-0.8741601056808657
-0.7749397097097096	-0.8733872210557678
-0.7721371971971971	-0.8726416642602733
-0.7693346846846846	-0.8719074448003679
-0.7665321721721721	-0.8711604653845696
-0.7637296596596596	-0.8703720938657327
-0.760927147147147	-0.8695162032597541
-0.7581246346346345	-0.8685775874499141
-0.755322122122122	-0.8675586572729169
-0.7525196096096095	-0.8664814868749771
-0.749717097097097	-0.8653836493579556
-0.7469145845845845	-0.8643084158096355
-0.744112072072072	-0.8632920291601283
-0.7413095595595595	-0.8623520925146033
-0.738507047047047	-0.8614810773533416
-0.7357045345345344	-0.8606474843252317
-0.7329020220220219	-0.8598047280873188
-0.7300995095095094	-0.8589051982024667
-0.7272969969969969	-0.8579150918820264
-0.7244944844844844	-0.8568252025642074
-0.7216919719719719	-0.8556540698351511
-0.7188894594594594	-0.854442367875778
-0.7160869469469469	-0.85324030102175
-0.7132844344344343	-0.8520920957155595
-0.7104819219219218	-0.8510226259919104
-0.7076794094094093	-0.8500304556593989
-0.7048768968968968	-0.8490893871169434
-0.7020743843843843	-0.8481577372324177
-0.6992718718718718	-0.8471920091349749
-0.6964693593593593	-0.846160269617146
-0.6936668468468468	-0.8450508225192526
-0.6908643343343343	-0.8438735554523072
-0.6880618218218217	-0.8426539700873514
-0.6852593093093092	-0.8414224390819347
-0.6824567967967967	-0.8402027749487706
-0.6796542842842842	-0.8390042295583966
-0.6768517717717717	-0.8378196008941394
-0.6740492592592592	-0.8366297694195822
-0.6712467467467467	-0.835412600312571
-0.6684442342342342	-0.8341526024691807
-0.6656417217217216	-0.8328475778237184
-0.6628392092092091	-0.8315097520953366
-0.6600366966966966	-0.8301610548006486
-0.6572341841841841	-0.8288244830521637
-0.6544316716716716	-0.8275149874819787
-0.6516291591591591	-0.8262334990292546
-0.6488266466466466	-0.8249665097786824
-0.6460241341341341	-0.8236914857295519
-0.6432216216216216	-0.822386128170153
-0.640419109109109	-0.8210379657241338
-0.6376165965965965	-0.8196505357885567
-0.634814084084084	-0.8182436014878771
-0.6320115715715715	-0.8168470243188355
-0.629209059059059	-0.815490280073671
-0.6264065465465465	-0.8141912943312681
-0.623604034034034	-0.8129486527310958
-0.6208015215215215	-0.8117401524162832
-0.617999009009009	-0.8105284791843066
-0.6151964964964964	-0.8092722930917657
-0.6123939839839839	-0.8079390758914009
-0.6095914714714714	-0.8065154265187852
-0.6067889589589589	-0.805011325362935
-0.6039864464464464	-0.8034569292046259
-0.6011839339339339	-0.8018929856671027
-0.5983814214214214	-0.8003580830403203
-0.5955789089089089	-0.7988769450210688
-0.5927763963963963	-0.7974535178398736
-0.5899738838838838	-0.7960708753436978
-0.5871713713713713	-0.7946976197513247
-0.5843688588588588	-0.7932983178589335
-0.5815663463463463	-0.7918443189211721
-0.5787638338338338	-0.7903214248439873
-0.5759613213213213	-0.788732216032988
-0.5731588088088088	-0.7870928406052057
-0.5703562962962963	-0.7854259971682744
-0.5675537837837837	-0.7837529946652977
-0.5647512712712712	-0.7820877856665371
-0.5619487587587587	-0.7804348119397567
-0.5591462462462462	-0.7787908410009006
-0.5563437337337337	-0.7771493838356077
-0.5535412212212212	-0.7755053832935712
-0.5507387087087087	-0.7738579724151461
-0.5479361961961962	-0.7722101335988147
-0.5451336836836836	-0.7705655870202763
-0.5423311711711711	-0.7689245628779994
-0.5395286586586586	-0.7672807043593448
-0.5367261461461461	-0.7656209446510687
-0.5339236336336336	-0.7639289480453701
-0.5311211211211211	-0.762191103716651
-0.5283186086086086	-0.7604027733782106
-0.5255160960960961	-0.7585720818421344
-0.5227135835835836	-0.7567192337861324
-0.519911071071071	-0.7548709370199423
-0.5171085585585585	-0.7530514353931552
-0.514306046046046	-0.7512731630111774
-0.5115035335335335	-0.749530503124383
-0.508701021021021	-0.747799311724408
-0.5058985085085085	-0.7460429704857521
-0.503095995995996	-0.7442234087521467
-0.5002934834834833	-0.7423136191030786
-0.49749097097097084	-0.7403074162814683
-0.4946884584584583	-0.7382229003013053
-0.4918859459459458	-0.7360980978078684
-0.4890834334334333	-0.7339799052992586
-0.4862809209209208	-0.7319098208107648
-0.4834784084084083	-0.7299111740442941
-0.48067589589589577	-0.7279821764291396
-0.47787338338338325	-0.7260972023491736
-0.47507087087087074	-0.7242159161864073
-0.47226835835835823	-0.7222971434705843
-0.4694658458458457	-0.7203127078859293
-0.4666633333333332	-0.7182564291594395
-0.4638608208208207	-0.7161451362978504
-0.4610583083083082	-0.7140113360394318
-0.4582557957957957	-0.7118901205326833
-0.45545328328328316	-0.7098049643358043
-0.45265077077077065	-0.7077575091449977
-0.44984825825825814	-0.7057250882303343
-0.4470457457457456	-0.703667055971153
-0.4442432332332331	-0.7015378929119143
-0.4414407207207206	-0.6993026376529262
-0.4386382082082081	-0.6969493092080474
-0.4358356956956956	-0.6944939511480596
-0.43303318318318307	-0.6919764272031187
-0.43023067067067056	-0.6894482647520206
-0.42742815815815804	-0.6869565786714404
-0.42462564564564553	-0.6845294621024391
-0.421823133133133	-0.6821677325516595
-0.4190206206206205	-0.6798457463088898
-0.416218108108108	-0.677520899167704
-0.4134155955955955	-0.675148490863689
-0.410613083083083	-0.6726968583443864
-0.40781057057057046	-0.6701576792415758
-0.40500805805805795	-0.6675480920656542
-0.40220554554554544	-0.6649041463684332
-0.39940303303303293	-0.6622680745968614
-0.3966005205205205	-0.6596739324306924
-0.3937980080080079	-0.6571365880951815
-0.3909954954954955	-0.6546477329688861
-0.3881929829829829	-0.6521800274109774
-0.3853904704704705	-0.6496976098380418
-0.38258795795795786	-0.6471690067639488
-0.37978544544544546	-0.6445777480192197
-0.37698293293293283	-0.6419269485845727
-0.37418042042042043	-0.6392363968321739
-0.3713779079079078	-0.636533453581098
-0.3685753953953954	-0.6338413184698766
-0.3657728828828828	-0.6311691536169062
-0.3629703703703704	-0.6285078410413398
-0.36016785785785776	-0.625833052866754
-0.35736534534534536	-0.6231145896675391
-0.35456283283283274	-0.6203285738500827
-0.35176032032032034	-0.6174679281055891
-0.3489578078078077	-0.6145470521472949
-0.3461552952952953	-0.6115985833074424
-0.3433527827827827	-0.6086629104759091
-0.3405502702702703	-0.6057737383512599
-0.33774775775775767	-0.6029445485770653
-0.33494524524524527	-0.6001607205047652
-0.33214273273273265	-0.5973803590927629
-0.32934022022022025	-0.5945440894193088
-0.3265377077077076	-0.5915911402813738
-0.323735195195195	-0.5884769284641909
-0.3209326826826826	-0.5851867688723479
-0.31813017017017	-0.5817414649610595
-0.3153276576576576	-0.5781930058148559
-0.31252514514514496	-0.5746116060147315
-0.30972263263263256	-0.5710679083767722
-0.30692012012011993	-0.5676155235539508
-0.30411760760760753	-0.5642788165069522
-0.3013150950950949	-0.5610491081257833
-0.2985125825825825	-0.5578898437421766
-0.2957100700700699	-0.5547486408380513
-0.2929075575575575	-0.5515722814338997
-0.29010504504504486	-0.5483201798376283
-0.28730253253253246	-0.5449727073113242
-0.28450002002001984	-0.5415326235857005
-0.28169750750750744	-0.5380200885004579
-0.2788949949949948	-0.5344635824370271
-0.2760924824824824	-0.5308900059238826
-0.2732899699699698	-0.5273170508525935
-0.2704874574574574	-0.5237498106111049
-0.26768494494494477	-0.5201819860266654
-0.26488243243243237	-0.5166005221967331
-0.26207991991991975	-0.5129915642527506
-0.25927740740740735	-0.5093454932911203
-0.2564748948948947	-0.505659443213151
-0.2536723823823823	-0.5019367995155792
-0.2508698698698697	-0.4981843136876678
-0.2480673573573573	-0.4944082388728986
-0.24526484484484468	-0.4906110776484044
-0.24246233233233228	-0.48679013268651633
-0.23965981981981965	-0.48293827093535313
-0.23685730730730725	-0.4790464679998291
-0.23405479479479463	-0.4751070962526257
-0.23125228228228223	-0.47111674465043096
-0.2284497697697696	-0.46707762545728715
-0.2256472572572572	-0.462997189588897
-0.22284474474474458	-0.4588862045187462
-0.22004223223223218	-0.45475601707045754
-0.21723971971971956	-0.45061588522009255
-0.21443720720720716	-0.44647110449919336
-0.21163469469469454	-0.44232228078570174
-0.20883218218218214	-0.4381656823361604
-0.2060296696696695	-0.43399430222741353
-0.2032271571571571	-0.4297991702582996
-0.2004246446446445	-0.4255705645614323
-0.1976221321321321	-0.42129899655781194
-0.19481961961961947	-0.4169760496435575
-0.19201710710710707	-0.4125952350500288
-0.18921459459459444	-0.40815294896985577
-0.18641208208208204	-0.4036494182579244
-0.18360956956956942	-0.39908931508640355
-0.18080705705705702	-0.3944816251809809
-0.1780045445445444	-0.38983845012683627
-0.175202032032032	-0.38517271235759143
-0.17239951951951937	-0.3804951259170031
-0.16959700700700697	-0.3758111531085319
-0.16679449449449435	-0.3711188385594902
-0.16399198198198195	-0.36640830358281845
-0.16118946946946933	-0.3616632946956889
-0.15838695695695693	-0.3568646115027664
-0.1555844444444443	-0.3519946628287338
-0.1527819319319319	-0.34704200257404993
-0.14997941941941928	-0.3420046160810921
-0.14717690690690688	-0.33689100496096835
-0.14437439439439426	-0.3317186820963296
-0.14157188188188186	-0.32651037711304054
-0.13876936936936923	-0.32128886525883427
-0.13596685685685683	-0.31607169318122574
-0.1331643443443442	-0.31086708611215375
-0.1303618318318318	-0.3056719909457898
-0.1275593193193192	-0.3004726456892155
-0.12475680680680679	-0.2952474354756379
-0.12195429429429416	-0.28997127275696766
-0.11915178178178176	-0.28462045253268553
-0.11634926926926914	-0.27917693127795074
-0.11354675675675674	-0.27363122448074106
-0.11074424424424412	-0.267983512870554
-0.10794173173173172	-0.26224296730788443
-0.1051392192192191	-0.2564256392268985
-0.10233670670670669	-0.2505514560584923
-0.09953419419419407	-0.24464090362942578
-0.09673168168168167	-0.23871190924670224
-0.09392916916916905	-0.23277731878970714
-0.09112665665665665	-0.2268432393436633
-0.08832414414414402	-0.2209084191206371
-0.08552163163163162	-0.21496475083437702
-0.082719119119119	-0.2089988860496792
-0.0799166066066066	-0.20299481084697968
-0.07711409409409398	-0.1969370547832271
-0.07431158158158158	-0.19081401683477678
-0.07150906906906895	-0.1846207542550321
-0.06870655655655655	-0.17836056285151947
-0.06590404404404393	-0.17204483063714135
-0.06310153153153153	-0.16569097594259868
-0.06029901901901891	-0.15931873125236873
-0.057496506506506506	-0.15294549734290158
-0.054693993993993884	-0.1465818341376111
-0.05189148148148148	-0.1402282538931618
-0.04908896896896886	-0.13387427285886389
-0.04628645645645646	-0.12750017769677685
-0.04348394394394384	-0.12108128095446341
-0.040681431431431436	-0.11459375150564391
-0.037878918918918814	-0.10802060814907771
-0.03507640640640641	-0.10135631801509479
-0.03227389389389379	-0.09460871790877068
-0.02947138138138139	-0.0877976296217429
-0.026668868868868767	-0.08095040854821539
-0.023866356356356366	-0.07409551260622091
-0.021063843843843744	-0.0672557599378234
-0.018261331331331343	-0.06044307739287934
-0.01545881881881872	-0.053656168396584145
-0.01265630630630632	-0.04688173737534625
-0.009853793793793697	-0.040098916393429315
-0.007051281281281296	-0.033285634948950746
-0.004248768768768674	-0.02642512696500547
-0.001446256256256273	-0.01951075040114874
0.0013562562562563496	-0.0125478174835219
0.00415876876876875	-0.0055520426585486515
0.006961281281281373	0.001454767939483982
0.009763793793793774	0.008450355497747022
0.012566306306306396	0.015417205837936597
0.015368818818818797	0.022345768641475763
0.01817133133133142	0.029234890338174075
0.02097384384384382	0.03608962915877677
0.023776356356356443	0.04291751253501206
0.026578868868868843	0.04972479349952985
0.029381381381381466	0.056514185460914614
0.03218389389389387	0.06328492400912189
0.03498640640640649	0.07003504015144611
0.03778891891891911	0.07676478149165089
0.04059143143143151	0.08347954677230088
0.043393943943944135	0.09019074587114059
0.046196456456456536	0.0969136883652473
0.04899896896896916	0.10366272758764775
0.05180148148148156	0.11044505453321515
0.05460399399399418	0.11725530914801634
0.05740650650650658	0.12407322467317072
0.060209019019019205	0.1308657489141633
0.0630115315315316	0.137593689322785
0.06581404404404423	0.14422134506973522
0.06861655655655663	0.1507263644588117
0.07141906906906925	0.15710666762227932
0.07422158158158165	0.16338192016149558
0.07702409409409428	0.16958860459655636
0.07982660660660668	0.17576975610036114
0.0826291191191193	0.18196225574592928
0.0854316316316317	0.18818557426853888
0.08823414414414432	0.1944356350355939
0.09103665665665672	0.2006860088779685
0.09383916916916935	0.20689637533291844
0.09664168168168175	0.2130257977554378
0.09944419419419437	0.21904665548648716
0.10224670670670677	0.2249546610405342
0.10504921921921939	0.23077146935329695
0.10785173173173179	0.2365386737948354
0.11065424424424442	0.24230477554650762
0.11345675675675682	0.2481091038010281
0.11625926926926944	0.25396784341831774
0.11906178178178184	0.2598668542093808
0.12186429429429446	0.2657639347888298
0.12466680680680686	0.2716002083086067
0.12746931931931949	0.27731733605007425
0.13027183183183189	0.2828752750162621
0.1330743443443445	0.28826496819249303
0.1358768568568569	0.293511840711729
0.13867936936936953	0.2986688271506965
0.14148188188188193	0.3038009699270532
0.14428439439439456	0.3089663325832751
0.14708690690690696	0.3141991751355496
0.14988941941941958	0.31950063410795404
0.15269193193193198	0.32483975310369506
0.1554944444444446	0.3301643948026477
0.158296956956957	0.33541841232130454
0.16109946946946962	0.34055949681920605
0.16390198198198203	0.3455719866448661
0.16670449449449465	0.3504706539442346
0.16950700700700705	0.3552944946618618
0.17230951951951967	0.3600928339708215
0.17511203203203207	0.3649085334529901
0.1779145445445447	0.3697639395911084
0.1807170570570571	0.37465418320259075
0.18351956956956972	0.37954989459913624
0.18632208208208212	0.3844082090597918
0.18912459459459474	0.3891881759663738
0.19192710710710714	0.3938652691017633
0.19472961961961976	0.3984400781733153
0.19753213213213217	0.40293828646490887
0.2003346446446448	0.4074020028466544
0.2031371571571572	0.4118754118959077
0.2059396696696698	0.4163895680198353
0.2087421821821822	0.4209513867473673
0.21154469469469483	0.42554043588732526
0.21434720720720724	0.4301145188466983
0.21714971971971986	0.4346221636944158
0.21995223223223226	0.4390179416953509
0.22275474474474488	0.4432757385301251
0.22555725725725728	0.44739590764546594
0.2283597697697699	0.4514043257403875
0.2311622822822823	0.4553440102031667
0.23396479479479493	0.4592622612868741
0.23676730730730733	0.46319752337240283
0.23956981981981995	0.4671699756112693
0.24237233233233235	0.47117840506554987
0.24517484484484497	0.47520374136203236
0.24797735735735738	0.47921750098573385
0.25077986986987	0.4831919976870702
0.2535823823823824	0.48710892379847387
0.256384894894895	0.49096378449970807
0.2591874074074074	0.49476528272026965
0.26198991991992004	0.4985304978048361
0.26479243243243245	0.5022779758918889
0.26759494494494507	0.5060212696569282
0.27039745745745747	0.5097649777364728
0.2731999699699701	0.5135042104750328
0.2760024824824825	0.5172271171845204
0.2788049949949951	0.5209191305997908
0.2816075075075075	0.5245672312570904
0.28441002002002014	0.5281628560414227
0.28721253253253254	0.5317028585041949
0.29001504504504516	0.5351888050927973
0.29281755755755756	0.5386254936181498
0.2956200700700702	0.54201968782455
0.2984225825825826	0.5453796806672793
0.3012250950950952	0.5487156447481973
0.3040276076076076	0.5520401266513174
0.30683012012012023	0.5553677856202088
0.30963263263263263	0.5587137019677884
0.31243514514514525	0.562090207959054
0.31523765765765766	0.5655029620746521
0.3180401701701703	0.5689475599847539
0.3208426826826827	0.5724080803730931
0.3236451951951953	0.5758585089611923
0.3264477077077077	0.5792671016977375
0.3292502202202203	0.5826027488096002
0.3320527327327327	0.5858416570777031
0.33485524524524535	0.5889724671309542
0.33765775775775775	0.5919983575592528
0.34046027027027037	0.5949356142003448
0.34326278278278277	0.5978092334296087
0.3460652952952954	0.6006469950816542
0.3488678078078078	0.6034737834028037
0.3516703203203204	0.606307653563516
0.3544728328328328	0.6091583732955461
0.35727534534534544	0.6120282302059131
0.36007785785785784	0.6149141542303012
0.36288037037037046	0.6178099367910874
0.36568288288288286	0.6207076065662285
0.3684853953953955	0.6235976903273315
0.3712879079079079	0.6264688272655392
0.3740904204204205	0.6293076687978281
0.3768929329329329	0.632099954236085
0.37969544544544553	0.6348330980731856
0.38249795795795793	0.63749978280529
0.38530047047047056	0.6401012965169768
0.38810298298298296	0.6426490576928455
0.3909054954954956	0.6451631382040508
0.393708008008008	0.6476675703467993
0.3965105205205206	0.6501834801175086
0.3993130330330332	0.6527221442333442
0.4021155455455456	0.6552804646102279
0.40491805805805825	0.657840843854218
0.40772057057057065	0.660376110849216
0.4105230830830833	0.6628583970085875
0.4133255955955957	0.6652693113693933
0.4161281081081083	0.667608001624656
0.4189306206206207	0.6698940734258441
0.4217331331331333	0.6721638357777941
0.4245356456456457	0.6744605035201174
0.42733815815815834	0.6768211034505524
0.43014067067067074	0.6792641523820612
0.43294318318318337	0.6817821927716288
0.43574569569569577	0.6843419047058955
0.4385482082082084	0.6868921623379587
0.4413507207207208	0.6893778285330159
0.4441532332332334	0.6917551502018798
0.4469557457457458	0.6940040017553937
0.44975825825825844	0.6961331641015202
0.45256077077077084	0.6981770321028522
0.45536328328328346	0.7001848866697988
0.45816579579579586	0.7022062288708
0.4609683083083085	0.7042768583189589
0.4637708208208209	0.7064099951961686
0.4665733333333335	0.7085949438397041
0.4693758458458459	0.7108032136711007
0.47217835835835853	0.7129995517731734
0.47498087087087093	0.7151538468501022
0.47778338338338355	0.717249828987139
0.48058589589589595	0.7192878804926233
0.4833884084084086	0.7212815492796858
0.486190920920921	0.7232496696103197
0.4889934334334336	0.7252075011380748
0.491795945945946	0.7271604634740907
0.4945984584584586	0.729102842142725
0.497400970970971	0.7310217563591452
0.5002034834834836	0.7329045219524668
0.503005995995996	0.7347461500829777
0.5058085085085087	0.7365536386767868
0.5086110210210211	0.7383449833249071
0.5114135335335337	0.7401429798602467
0.5142160460460461	0.7419660854780561
0.5170185585585587	0.7438199825350722
0.5198210710710711	0.7456934722670343
0.5226235835835837	0.7475608559513041
0.5254260960960961	0.7493905371320041
0.5282286086086088	0.7511570870051785
0.5310311211211212	0.7528524103306278
0.5338336336336338	0.7544915973195471
0.5366361461461462	0.7561106642265706
0.5394386586586588	0.7577561716205881
0.5422411711711712	0.7594697056286401
0.5450436836836838	0.7612723282987992
0.5478461961961962	0.7631545267804203
0.5506487087087089	0.7650756678941899
0.5534512212212213	0.766973930974537
0.5562537337337339	0.768784140159898
0.5590562462462463	0.7704580648074422
0.5618587587587589	0.771980623722115
0.5646612712712713	0.7733764747056607
0.5674637837837839	0.774704417210403
0.5702662962962963	0.7760409436355109
0.573068808808809	0.7774578528395601
0.5758713213213213	0.7790008805293633
0.578673833833834	0.7806760960791932
0.5814763463463464	0.7824484009335113
0.584278858858859	0.7842526180615549
0.5870813713713714	0.7860136459271323
0.589883883883884	0.787669284421959
0.5926863963963964	0.7891885598134281
0.595488908908909	0.7905799194261536
0.5982914214214214	0.7918870009989192
0.6010939339339341	0.7931736877391755
0.6038964464464465	0.7945035163038756
0.6066989589589589	0.7959201314895912
0.6095014714714717	0.7974348959766155
0.6123039839839841	0.7990252278246521
0.6151064964964965	0.8006436507718329
0.6179090090090089	0.8022341178659484
0.6207115215215218	0.8037500225077793
0.6235140340340342	0.8051680876262566
0.6263165465465466	0.8064940007411423
0.629119059059059	0.8077585857539217
0.6319215715715718	0.8090064346269815
0.6347240840840842	0.81028121313269
0.6375265965965966	0.8116125970385981
0.640329109109109	0.8130088460758911
0.6431316216216219	0.8144568223662427
0.6459341341341343	0.8159286440974967
0.6487366466466467	0.8173920547982712
0.651539159159159	0.8188206638584079
0.6543416716716719	0.8202006931603802
0.6571441841841843	0.8215324580510219
0.6599466966966967	0.8228268577521853
0.6627492092092091	0.8240988804942961
0.665551721721722	0.825360947348613
0.6683542342342343	0.8266186106309233
0.6711567467467467	0.8278699052372495
0.6739592592592591	0.8291080649365088
0.676761771771772	0.8303260007684263
0.6795642842842844	0.831520386480382
0.6823667967967968	0.8326935689213952
0.6851693093093092	0.8338526078140361
0.687971821821822	0.8350060639195186
0.6907743343343344	0.8361601409284746
0.6935768468468468	0.8373160409710052
0.6963793593593592	0.8384698235601622
0.6991818718718721	0.8396149125528125
0.7019843843843845	0.8407461628284575
0.7047868968968969	0.8418636052664539
0.7075894094094093	0.8429739889183956
0.7103919219219221	0.8440890673493346
0.7131944344344345	0.8452209264753483
0.7159969469469469	0.846375992100048
0.7187994594594593	0.8475501335489111
0.7216019719719722	0.8487271387577691
0.7244044844844846	0.8498817634872671
0.727206996996997	0.8509869038274003
0.7300095095095094	0.8520228015601534
0.7328120220220222	0.8529851893750676
0.7356145345345346	0.8538893359499051
0.738417047047047	0.8547681097300741
0.7412195595595594	0.8556640941334435
0.7440220720720723	0.8566178174119818
0.7468245845845847	0.8576556017225129
0.7496270970970971	0.8587808644312496
0.7524296096096099	0.8599717679686076
0.7552321221221223	0.8611861923150642
0.7580346346346347	0.8623727175990479
0.7608371471471471	0.8634844056077917
0.76363965965966	0.8644912850557094
0.7664421721721724	0.8653878644873139
0.7692446846846848	0.8661935727691755
0.7720471971971972	0.866946233815759
0.77484970970971	0.8676907951251498
0.7776522222222224	0.8684668728721412
0.7804547347347348	0.8692988462624394
0.7832572472472472	0.8701912254967473
0.7860597597597601	0.871130211591463
0.7888622722722725	0.8720903863796201
0.7916647847847849	0.8730439660024181
0.7944672972972973	0.8739694774893527
0.7972698098098101	0.8748571979689744
0.8000723223223225	0.8757099964875485
0.8028748348348349	0.876539850541526
0.8056773473473473	0.8773617092572543
0.8084798598598602	0.8781870979869975
0.8112823723723726	0.8790197205459058
0.814084884884885	0.8798544338637313
0.8168873973973974	0.8806797030491602
0.8196899099099102	0.8814824490542925
0.8224924224224226	0.8822534685742012
0.825294934934935	0.8829915379118997
0.8280974474474474	0.8837048696996229
0.8308999599599602	0.8844095303984647
0.8337024724724726	0.8851254041510106
0.836504984984985	0.8858709884308413
0.8393074974974974	0.8866585425671321
0.8421100100100103	0.8874908705773594
0.8449125225225227	0.8883604475952377
0.8477150350350351	0.889250918758488
0.8505175475475475	0.8901404264600772
0.8533200600600603	0.8910058920039652
0.8561225725725727	0.8918273175342697
0.8589250850850851	0.8925913193479558
0.8617275975975975	0.893293349305949
0.8645301101101104	0.8939383166140236
0.8673326226226228	0.8945395470196326
0.8701351351351352	0.8951162204247551
0.8729376476476476	0.8956896423298859
0.8757401601601604	0.8962789406009601
0.8785426726726728	0.896896998491034
0.8813451851851852	0.8975475505992148
0.8841476976976976	0.8982242790784809
0.8869502102102105	0.8989123915409539
0.8897527227227229	0.8995925677260519
0.8925552352352353	0.9002464645701114
0.8953577477477477	0.9008623841008181
0.8981602602602605	0.901439461217767
0.9009627727727729	0.9019889671725064
0.9037652852852853	0.902532048422837
0.9065677977977977	0.9030942550720196
0.9093703103103106	0.9036982499736925
0.912172822822823	0.9043567818903977
0.9149753353353354	0.9050680889059728
0.9177778478478478	0.9058152911366728
0.9205803603603606	0.9065701832058661
0.923382872872873	0.9073004900933335
0.9261853853853854	0.9079785362860227
0.9289878978978978	0.9085887732876535
0.9317904104104107	0.9091319023440052
0.9345929229229231	0.9096243457273278
0.9373954354354355	0.9100932452764072
0.9401979479479479	0.9105685427903051
0.9430004604604607	0.9110745757189742
0.9458029729729731	0.9116237186662082
0.9486054854854855	0.9122138922551466
0.9514079979979979	0.912830490169006
0.9542105105105108	0.9134518707278753
0.9570130230230232	0.9140564852046473
0.9598155355355356	0.9146293124413969
0.962618048048048	0.9151656429366678
0.9654205605605608	0.91567124448694
0.9682230730730732	0.9161591832199139
0.9710255855855856	0.9166446373110047
0.973828098098098	0.917139578601821
0.9766306106106108	0.9176490637769523
0.9794331231231233	0.9181701681223546
0.9822356356356357	0.918693602645873
0.985038148148148	0.9192071505765764
0.9878406606606609	0.9196995539574278
0.9906431731731733	0.920163517990378
0.9934456856856857	0.9205970117676371
0.9962481981981981	0.9210027891031625
0.9990507107107109	0.9213867229647246
1.0018532232232233	0.9217558863319475
1.0046557357357357	0.922117217022452
1.0074582482482481	0.9224771542666925
1.010260760760761	0.9228420537362749
1.0130632732732734	0.9232187442149384
1.0158657857857858	0.9236144844317099
1.0186682982982982	0.924035862925791
1.021470810810811	0.9244867358108411
1.0242733233233234	0.9249658745139846
1.0270758358358358	0.9254653352445307
1.0298783483483482	0.9259704913263702
1.032680860860861	0.9264621808375304
1.0354833733733735	0.9269206814555482
1.0382858858858859	0.9273305105576382
1.0410883983983983	0.9276846437858752
1.0438909109109111	0.9279868228566537
1.0466934234234235	0.9282511760732556
1.049495935935936	0.9284992132683798
1.0522984484484483	0.9287550794726654
1.0551009609609612	0.9290404609557745
1.0579034734734736	0.9293705550039171
1.060705985985986	0.9297520508753825
1.0635084984984984	0.9301833173639179
1.0663110110110112	0.9306562515426426
1.0691135235235236	0.9311587980919533
1.071916036036036	0.9316771541325097
1.0747185485485484	0.9321970936728851
1.0775210610610613	0.9327044659476749
1.0803235735735737	0.9331854447799521
1.083126086086086	0.9336272761192108
1.0859285985985985	0.9340199894713844
1.0887311111111113	0.9343589157569077
1.0915336236236237	0.934647171131666
1.0943361361361361	0.9348968644127094
1.0971386486486485	0.9351279175267769
1.0999411611611614	0.9353640962711114
1.1027436736736738	0.9356269219107454
1.1055461861861862	0.9359291690538638
1.1083486986986986	0.9362702027018872
1.1111512112112114	0.9366351547905212
1.1139537237237238	0.9369988575964674
1.1167562362362362	0.9373338371888622
1.119558748748749	0.9376200738206057
1.1223612612612615	0.93785327063036
1.1251637737737739	0.9380484834729291
1.1279662862862863	0.93823724370742
1.130768798798799	0.9384584158954679
1.1335713113113115	0.9387452935180078
1.136373823823824	0.9391130440073057
1.1391763363363363	0.93955092637318
1.1419788488488491	0.9400224869057145
1.1447813613613615	0.9404744855347082
1.147583873873874	0.9408523758089782
1.1503863863863864	0.9411177406080862
1.1531888988988992	0.9412620519922924
1.1559914114114116	0.9413119309153636
1.158793923923924	0.9413235744149536
1.1615964364364364	0.9413674468294588
1.1643989489489492	0.9415075871375616
1.1672014614614616	0.941781859866329
1.170003973973974	0.9421894509708411
1.1728064864864864	0.9426898110505957
1.1756089989989993	0.9432137031955504
1.1784115115115117	0.9436831563978334
1.181214024024024	0.9440342285370201
1.1840165365365365	0.9442355231915796
1.1868190490490493	0.9442967280290644
1.1896215615615617	0.9442646347090144
1.1924240740740741	0.9442081154766611
1.1952265865865865	0.9441970411622318
1.1980290990990994	0.9442819662848173
1.2008316116116118	0.9444809786383103
1.2036341241241242	0.9447775801067223
1.2064366366366366	0.945129709763025
1.2092391491491494	0.945486324872435
1.2120416616616618	0.9458055707907007
1.2148441741741742	0.9460682827811571
1.2176466866866866	0.9462824253497852
1.2204491991991995	0.9464773980524153
1.2232517117117119	0.9466907349398561
1.2260542242242243	0.9469523349291558
1.2288567367367367	0.947272085487096
1.2316592492492495	0.9476353621880627
1.234461761761762	0.9480079291737629
1.2372642742742743	0.9483483102559551
1.2400667867867867	0.9486229914821441
1.2428692992992996	0.9488188176999443
1.245671811811812	0.9489480010031276
1.2484743243243244	0.9490438717129359
1.2512768368368368	0.9491488838444502
1.2540793493493496	0.9492992127539002
1.256881861861862	0.9495115335980985
1.2596843743743744	0.9497767958661185
1.2624868868868868	0.9500632915172353
1.2652893993993997	0.9503279595090447
1.268091911911912	0.9505318858573155
1.2708944244244245	0.950654421069888
1.2736969369369369	0.9507008027362618
1.2764994494494497	0.9507004793181164
1.279301961961962	0.9506966604675344
1.2821044744744745	0.9507307810928649
1.284906986986987	0.9508274294179793
1.2877094994994998	0.9509851822036539
1.2905120120120122	0.9511767411613612
1.2933145245245246	0.9513584908985591
1.296117037037037	0.9514862530924455
1.2989195495495498	0.9515317738896758
1.3017220620620622	0.951494142816881
1.3045245745745746	0.9514020266388343
1.307327087087087	0.9513057278496455
1.3101295995995998	0.9512615616616602
1.3129321121121122	0.9513136848575203
1.3157346246246246	0.95147940180648
1.318537137137137	0.9517428241446242
1.32133964964965	0.9520589813616471
1.3241421621621623	0.9523670314996969
1.3269446746746747	0.9526082767810066
1.329747187187187	0.9527432245521782
1.3325496996997	0.9527623997343694
1.3353522122122123	0.9526877953765922
1.3381547247247247	0.95256495548124
1.3409572372372371	0.952448648464977
1.34375974974975	0.9523869336477702
1.3465622622622624	0.9524085946259582
1.3493647747747748	0.9525174547337394
1.3521672872872872	0.9526945948899592
1.3549697997998	0.9529068745031768
1.3577723123123124	0.9531183071421503
1.3605748248248248	0.9533003319456904
1.3633773373373372	0.9534379092766128
1.36617984984985	0.9535302176922897
1.3689823623623625	0.9535867922485419
1.3717848748748749	0.9536214546811395
1.3745873873873873	0.953646838199552
1.3773898998999001	0.953671628871731
1.3801924124124125	0.9537011906777513
1.382994924924925	0.9537406450389897
1.3857974374374373	0.9537983890282958
1.3885999499499502	0.9538878791708134
1.3914024624624626	0.9540263095248656
1.394204974974975	0.9542302301397994
1.3970074874874874	0.9545095686276008
1.39981	0.9548624095387048
1.39991	0.9555385368430981
1.3971102828053281	0.9550745854215024
1.3943105656106556	0.9546432847106904
1.3915108484159835	0.9542708948357286
1.3887111312213114	0.9539692063965293
1.3859114140266393	0.9537343458606642
1.3831116968319672	0.9535499233362112
1.3803119796372951	0.95339330271742
1.377512262442623	0.9532427916623196
1.374712545247951	0.9530833484583066
1.3719128280532784	0.9529090754680125
1.3691131108586063	0.95272204717508
1.3663133936639342	0.9525284219058832
1.3635136764692621	0.9523337761891553
1.36071395927459	0.9521398029000994
1.357914242079918	0.9519438528943116
1.3551145248852459	0.9517415326418094
1.3523148076905733	0.9515311948168887
1.3495150904959012	0.9513182248696388
1.3467153733012291	0.9511169261993881
1.343915656106557	0.9509486184187915
1.341115938911885	0.9508360131313156
1.3383162217172129	0.9507954854350766
1.3355165045225408	0.9508299166729892
1.3327167873278687	0.9509249029763547
1.3299170701331962	0.9510501941495242
1.327117352938524	0.9511665237237712
1.324317635743852	0.9512360890964264
1.3215179185491799	0.9512335175591198
1.3187182013545078	0.9511537462305064
1.3159184841598357	0.9510140491706549
1.3131187669651636	0.9508492400311035
1.310319049770491	0.9507012852082031
1.307519332575819	0.9506064406039183
1.304719615381147	0.9505839272685421
1.3019198981864748	0.9506297587967926
1.2991201809918027	0.9507177352745624
1.2963204637971306	0.9508073396687156
1.2935207466024585	0.9508560618288726
1.2907210294077864	0.9508322629523736
1.287921312213114	0.950724543990205
1.2851215950184418	0.9505447379694942
1.2823218778237697	0.9503237179264631
1.2795221606290976	0.9501015097705856
1.2767224434344255	0.949914969142925
1.2739227262397534	0.9497869573355371
1.2711230090450814	0.949720340398446
1.2683232918504093	0.9496984729110967
1.2655235746557367	0.9496916881432524
1.2627238574610646	0.9496674132441834
1.2599241402663925	0.9496004738089826
1.2571244230717205	0.9494802580076553
1.2543247058770484	0.9493125949116719
1.2515249886823763	0.949116032419104
1.2487252714877042	0.9489140510942118
1.2459255542930316	0.9487260158298532
1.2431258370983596	0.9485599608765916
1.2403261199036875	0.9484095741816468
1.2375264027090154	0.9482562784657067
1.2347266855143433	0.9480756089405296
1.2319269683196712	0.9478457186947411
1.229127251124999	0.9475552248607911
1.226327533930327	0.9472079007189551
1.2235278167356545	0.9468227819502628
1.2207280995409824	0.9464297159270926
1.2179283823463103	0.9460617672057887
1.2151286651516382	0.9457467811611668
1.212328947956966	0.9455005625219679
1.209529230762294	0.9453235472284596
1.206729513567622	0.9452017540125257
1.2039297963729494	0.9451115492484099
1.2011300791782773	0.9450267145548148
1.1983303619836052	0.9449257490379137
1.1955306447889331	0.9447973836269231
1.192730927594261	0.9446428748504668
1.189931210399589	0.9444745815697013
1.1871314932049168	0.9443113419426696
1.1843317760102448	0.9441719965684485
1.1815320588155722	0.9440688537064312
1.1787323416209001	0.9440028756550909
1.175932624426228	0.943961906917927
1.173132907231556	0.9439224865874721
1.1703331900368839	0.9438548764042702
1.1675334728422118	0.943730104946858
1.1647337556475397	0.94352727458271
1.1619340384528671	0.9432392432712361
1.159134321258195	0.9428751317125894
1.156334604063523	0.9424588621403861
1.1535348868688509	0.9420239434055877
1.1507351696741788	0.9416057306377728
1.1479354524795067	0.9412331314978235
1.1451357352848346	0.9409219747989936
1.1423360180901625	0.9406718894294326
1.13953630089549	0.9404676184382317
1.1367365837008179	0.94028444390468
1.1339368665061458	0.9400961743471028
1.1311371493114737	0.9398833247861091
1.1283374321168016	0.9396389840578047
1.1255377149221295	0.9393705038821469
1.1227379977274574	0.9390964062978191
1.1199382805327853	0.9388394232754323
1.1171385633381128	0.9386178773919276
1.1143388461434407	0.9384382485508387
1.1115391289487686	0.9382915018940916
1.1087394117540965	0.9381546156898068
1.1059396945594244	0.9379970766696009
1.1031399773647523	0.9377904338989741
1.1003402601700802	0.9375178810649089
1.0975405429754077	0.9371806732212349
1.0947408257807356	0.9367990766926351
1.0919411085860635	0.9364072475996188
1.0891413913913914	0.9360434011722202
1.0863416741967193	0.935738224484545
1.0835419570020473	0.9355051565894457
1.0807422398073752	0.9353356608954229
1.077942522612703	0.9352010799368615
1.0751428054180305	0.935060578913208
1.0723430882233584	0.934872733111842
1.0695433710286864	0.9346071449243296
1.0667436538340143	0.934252484278805
1.0639439366393422	0.9338185353393523
1.06114421944467	0.9333318073617649
1.058344502249998	0.9328263663648619
1.0555447850553255	0.932333061621637
1.0527450678606534	0.931870750119415
1.0499453506659813	0.931442328994941
1.0471456334713092	0.9310366552646495
1.044345916276637	0.9306353686515234
1.041546199081965	0.9302219516325159
1.038746481887293	0.9297896375950776
1.0359467646926208	0.9293452523587976
1.0331470474979483	0.9289075670775017
1.0303473303032762	0.928500719685567
1.027547613108604	0.9281450313003234
1.024747895913932	0.9278484873208972
1.02194817871926	0.9276019488717715
1.0191484615245878	0.9273798905601256
1.0163487443299157	0.927146576540665
1.0135490271352436	0.9268657463876482
1.010749309940571	0.9265107166562692
1.007949592745899	0.926071698766795
1.005149875551227	0.9255580996973785
1.0023501583565548	0.924995250530527
0.9995504411618827	0.9244168069001815
0.9967507239672107	0.9238553725548004
0.9939510067725386	0.92333429471044
0.991151289577866	0.9228629826884707
0.9883515723831939	0.9224367729872192
0.9855518551885218	0.9220408070932491
0.9827521379938498	0.9216561546264574
0.9799524207991777	0.921265904974222
0.9771527036045056	0.9208592803593215
0.9743529864098335	0.9204327963827922
0.9715532692151614	0.9199886967003863
0.9687535520204889	0.9195318492063016
0.9659538348258168	0.9190666721108398
0.9631541176311447	0.918595369451414
0.9603544004364726	0.91811797664672
0.9575546832418005	0.9176338117125216
0.9547549660471284	0.9171432900475707
0.9519552488524563	0.9166489516560157
0.9491555316577838	0.9161549952584819
0.9463558144631117	0.9156653992346111
0.9435560972684396	0.9151814732447838
0.9407563800737675	0.9147000728429938
0.9379566628790954	0.9142135280816969
0.9351569456844233	0.9137116382120267
0.9323572284897512	0.913185152102578
0.9295575112950791	0.9126293911105812
0.9267577941004066	0.9120464332205087
0.9239580769057345	0.9114447175037791
0.9211583597110624	0.910835919497895
0.9183586425163903	0.9102301181811943
0.9155589253217182	0.9096311429109847
0.9127592081270461	0.9090341560044721
0.909959490932374	0.9084268487374533
0.907159773737702	0.907794293519943
0.9043600565430294	0.9071259758165109
0.9015603393483573	0.9064224187146703
0.8987606221536852	0.9056985987586588
0.8959609049590131	0.9049822164720825
0.8931611877643411	0.9043066097886703
0.890361470569669	0.9037001133773648
0.8875617533749969	0.9031752391891247
0.8847620361803243	0.9027215520773593
0.8819623189856522	0.9023052523628301
0.8791626017909802	0.9018764444512168
0.8763628845963081	0.9013824974920431
0.873563167401636	0.9007836623285481
0.8707634502069639	0.9000660128240432
0.8679637330122918	0.8992472910407048
0.8651640158176197	0.8983732807257082
0.8623642986229472	0.897505300508926
0.8595645814282751	0.8967023364725335
0.856764864233603	0.8960032328584114
0.8539651470389309	0.8954145509330752
0.8511654298442588	0.8949080667052789
0.8483657126495867	0.8944288999374602
0.8455659954549146	0.8939119032426772
0.8427662782602421	0.8933012916578342
0.83996656106557	0.8925674370984211
0.8371668438708979	0.8917156434577556
0.8343671266762258	0.8907842666512248
0.8315674094815537	0.8898329110458234
0.8287676922868816	0.8889245160366105
0.8259679750922095	0.8881069484241908
0.8231682578975374	0.887399682884059
0.8203685407028649	0.8867893489672678
0.8175688235081928	0.8862349977363115
0.8147691063135207	0.8856808932975087
0.8119693891188486	0.8850724645001642
0.8091696719241765	0.8843704221103328
0.8063699547295045	0.8835590683659991
0.8035702375348324	0.8826470455313946
0.8007705203401598	0.8816613527160387
0.7979708031454877	0.8806374990864698
0.7951710859508156	0.8796095012528202
0.7923713687561436	0.8786028885099084
0.7895716515614715	0.8776322786327555
0.7867719343667994	0.8767031200411004
0.7839722171721273	0.8758156431481074
0.7811724999774552	0.8749684955311299
0.7783727827827827	0.8741601056808657
0.7755730655881106	0.8733872210557678
0.7727733483934385	0.8726416642602733
0.7699736311987664	0.8719074448003679
0.7671739140040943	0.8711604653845696
0.7643741968094222	0.8703720938657327
0.7615744796147501	0.8695162032597541
0.758774762420078	0.8685775874499141
0.7559750452254055	0.8675586572729169
0.7531753280307334	0.8664814868749771
0.7503756108360613	0.8653836493579556
0.7475758936413892	0.8643084158096355
0.7447761764467171	0.8632920291601283
0.741976459252045	0.8623520925146033
0.7391767420573729	0.8614810773533416
0.7363770248627004	0.8606474843252317
0.7335773076680283	0.8598047280873188
0.7307775904733562	0.8589051982024667
0.7279778732786841	0.8579150918820264
0.725178156084012	0.8568252025642074
0.72237843888934	0.8556540698351511
0.7195787216946679	0.854442367875778
0.7167790044999958	0.85324030102175
0.7139792873053232	0.8520920957155595
0.7111795701106511	0.8510226259919104
0.708379852915979	0.8500304556593989
0.705580135721307	0.8490893871169434
0.7027804185266349	0.8481577372324177
0.6999807013319628	0.8471920091349749
0.6971809841372907	0.846160269617146
0.6943812669426181	0.8450508225192526
0.6915815497479461	0.8438735554523072
0.688781832553274	0.8426539700873514
0.6859821153586019	0.8414224390819347
0.6831823981639298	0.8402027749487706
0.6803826809692577	0.8390042295583966
0.6775829637745856	0.8378196008941394
0.6747832465799135	0.8366297694195822
0.671983529385241	0.835412600312571
0.6691838121905689	0.8341526024691807
0.6663840949958968	0.8328475778237184
0.6635843778012247	0.8315097520953366
0.6607846606065526	0.8301610548006486
0.6579849434118805	0.8288244830521637
0.6551852262172084	0.8275149874819787
0.6523855090225363	0.8262334990292546
0.6495857918278638	0.8249665097786824
0.6467860746331917	0.8236914857295519
0.6439863574385196	0.822386128170153
0.6411866402438475	0.8210379657241338
0.6383869230491754	0.8196505357885567
0.6355872058545033	0.8182436014878771
0.6327874886598313	0.8168470243188355
0.6299877714651587	0.815490280073671
0.6271880542704866	0.8141912943312681
0.6243883370758145	0.8129486527310958
0.6215886198811424	0.8117401524162832
0.6187889026864704	0.8105284791843066
0.6159891854917983	0.8092722930917657
0.6131894682971262	0.8079390758914009
0.6103897511024541	0.8065154265187852
0.6075900339077815	0.805011325362935
0.6047903167131095	0.8034569292046259
0.6019905995184374	0.8018929856671027
0.5991908823237653	0.8003580830403203
0.5963911651290932	0.7988769450210688
0.5935914479344209	0.7974535178398736
0.5907917307397488	0.7960708753436978
0.5879920135450767	0.7946976197513247
0.5851922963504046	0.7932983178589335
0.5823925791557323	0.7918443189211721
0.5795928619610602	0.7903214248439873
0.5767931447663881	0.788732216032988
0.573993427571716	0.7870928406052057
0.5711937103770437	0.7854259971682744
0.5683939931823716	0.7837529946652977
0.5655942759876995	0.7820877856665371
0.5627945587930274	0.7804348119397567
0.5599948415983551	0.7787908410009006
0.557195124403683	0.7771493838356077
0.5543954072090109	0.7755053832935712
0.5515956900143388	0.7738579724151461
0.5487959728196665	0.7722101335988147
0.5459962556249944	0.7705655870202763
0.5431965384303223	0.7689245628779994
0.54039682123565	0.7672807043593448
0.5375971040409779	0.7656209446510687
0.5347973868463058	0.7639289480453701
0.5319976696516338	0.762191103716651
0.5291979524569614	0.7604027733782106
0.5263982352622893	0.7585720818421344
0.5235985180676173	0.7567192337861324
0.5207988008729452	0.7548709370199423
0.5179990836782729	0.7530514353931552
0.5151993664836008	0.7512731630111774
0.5123996492889287	0.749530503124383
0.5095999320942566	0.747799311724408
0.5068002148995843	0.7460429704857521
0.5040004977049122	0.7442234087521467
0.5012007805102401	0.7423136191030786
0.498401063315568	0.7403074162814683
0.4956013461208957	0.7382229003013053
0.4928016289262236	0.7360980978078684
0.4900019117315515	0.7339799052992586
0.4872021945368792	0.7319098208107648
0.4844024773422071	0.7299111740442941
0.481602760147535	0.7279821764291396
0.4788030429528629	0.7260972023491736
0.4760033257581906	0.7242159161864073
0.4732036085635185	0.7222971434705843
0.4704038913688464	0.7203127078859293
0.4676041741741743	0.7182564291594395
0.464804456979502	0.7161451362978504
0.4620047397848299	0.7140113360394318
0.45920502259015783	0.7118901205326833
0.45640530539548574	0.7098049643358043
0.4536055882008134	0.7077575091449977
0.45080587100614133	0.7057250882303343
0.44800615381146924	0.703667055971153
0.44520643661679693	0.7015378929119143
0.44240671942212484	0.6993026376529262
0.43960700222745275	0.6969493092080474
0.43680728503278066	0.6944939511480596
0.43400756783810834	0.6919764272031187
0.43120785064343625	0.6894482647520206
0.42840813344876416	0.6869565786714404
0.42560841625409207	0.6845294621024391
0.42280869905941976	0.6821677325516595
0.42000898186474767	0.6798457463088898
0.4172092646700756	0.677520899167704
0.4144095474754035	0.675148490863689
0.41160983028073117	0.6726968583443864
0.4088101130860591	0.6701576792415758
0.406010395891387	0.6675480920656542
0.4032106786967149	0.6649041463684332
0.4004109615020426	0.6622680745968614
0.3976112443073705	0.6596739324306924
0.3948115271126984	0.6571365880951815
0.3920118099180261	0.6546477329688861
0.389212092723354	0.6521800274109774
0.3864123755286819	0.6496976098380418
0.3836126583340098	0.6471690067639488
0.3808129411393375	0.6445777480192197
0.3780132239446654	0.6419269485845727
0.3752135067499933	0.6392363968321739
0.37241378955532123	0.636533453581098
0.3696140723606489	0.6338413184698766
0.3668143551659768	0.6311691536169062
0.36401463797130473	0.6285078410413398
0.36121492077663264	0.625833052866754
0.35841520358196033	0.6231145896675391
0.35561548638728824	0.6203285738500827
0.35281576919261615	0.6174679281055891
0.35001605199794406	0.6145470521472949
0.34721633480327174	0.6115985833074424
0.34441661760859965	0.6086629104759091
0.34161690041392756	0.6057737383512599
0.33881718321925525	0.6029445485770653
0.33601746602458316	0.6001607205047652
0.33321774882991106	0.5973803590927629
0.330418031635239	0.5945440894193088
0.32761831444056666	0.5915911402813738
0.32481859724589457	0.5884769284641909
0.3220188800512225	0.5851867688723479
0.3192191628565504	0.5817414649610595
0.3164194456618781	0.5781930058148559
0.313619728467206	0.5746116060147315
0.3108200112725339	0.5710679083767722
0.3080202940778618	0.5676155235539508
0.3052205768831895	0.5642788165069522
0.3024208596885174	0.5610491081257833
0.2996211424938453	0.5578898437421766
0.2968214252991732	0.5547486408380513
0.2940217081045009	0.5515722814338997
0.2912219909098288	0.5483201798376283
0.2884222737151567	0.5449727073113242
0.2856225565204844	0.5415326235857005
0.2828228393258123	0.5380200885004579
0.2800231221311402	0.5344635824370271
0.27722340493646813	0.5308900059238826
0.2744236877417958	0.5273170508525935
0.2716239705471237	0.5237498106111049
0.26882425335245164	0.5201819860266654
0.26602453615777955	0.5166005221967331
0.26322481896310723	0.5129915642527506
0.26042510176843514	0.5093454932911203
0.25762538457376305	0.505659443213151
0.25482566737909096	0.5019367995155792
0.25202595018441865	0.4981843136876678
0.24922623298974655	0.4944082388728986
0.24642651579507446	0.4906110776484044
0.24362679860040237	0.48679013268651633
0.24082708140573006	0.48293827093535313
0.23802736421105797	0.4790464679998291
0.23522764701638588	0.4751070962526257
0.23242792982171356	0.47111674465043096
0.22962821262704147	0.46707762545728715
0.22682849543236938	0.462997189588897
0.2240287782376973	0.4588862045187462
0.22122906104302498	0.45475601707045754
0.21842934384835289	0.45061588522009255
0.2156296266536808	0.44647110449919336
0.2128299094590087	0.44232228078570174
0.2100301922643364	0.4381656823361604
0.2072304750696643	0.43399430222741353
0.2044307578749922	0.4297991702582996
0.20163104068032012	0.4255705645614323
0.1988313234856478	0.42129899655781194
0.1960316062909757	0.4169760496435575
0.19323188909630362	0.4125952350500288
0.19043217190163153	0.40815294896985577
0.18763245470695922	0.4036494182579244
0.18483273751228713	0.39908931508640355
0.18203302031761504	0.3944816251809809
0.17923330312294272	0.38983845012683627
0.17643358592827063	0.38517271235759143
0.17363386873359854	0.3804951259170031
0.17083415153892645	0.3758111531085319
0.16803443434425414	0.3711188385594902
0.16523471714958204	0.36640830358281845
0.16243499995490995	0.3616632946956889
0.15963528276023786	0.3568646115027664
0.15683556556556555	0.3519946628287338
0.15403584837089346	0.34704200257404993
0.15123613117622137	0.3420046160810921
0.14843641398154928	0.33689100496096835
0.14563669678687696	0.3317186820963296
0.14283697959220487	0.32651037711304054
0.14003726239753278	0.32128886525883427
0.13723754520286047	0.31607169318122574
0.13443782800818838	0.31086708611215375
0.13163811081351628	0.3056719909457898
0.1288383936188442	0.3004726456892155
0.12603867642417188	0.2952474354756379
0.12323895922949979	0.28997127275696766
0.1204392420348277	0.28462045253268553
0.11763952484015561	0.27917693127795074
0.1148398076454833	0.27363122448074106
0.1120400904508112	0.267983512870554
0.10924037325613911	0.26224296730788443
0.10644065606146702	0.2564256392268985
0.10364093886679471	0.2505514560584923
0.10084122167212262	0.24464090362942578
0.09804150447745053	0.23871190924670224
0.09524178728277843	0.23277731878970714
0.09244207008810612	0.2268432393436633
0.08964235289343403	0.2209084191206371
0.08684263569876194	0.21496475083437702
0.08404291850408963	0.2089988860496792
0.08124320130941753	0.20299481084697968
0.07844348411474544	0.1969370547832271
0.07564376692007335	0.19081401683477678
0.07284404972540104	0.1846207542550321
0.07004433253072895	0.17836056285151947
0.06724461533605686	0.17204483063714135
0.06444489814138477	0.16569097594259868
0.06164518094671245	0.15931873125236873
0.05884546375204036	0.15294549734290158
0.05604574655736827	0.1465818341376111
0.05324602936269618	0.1402282538931618
0.050446312168023866	0.13387427285886389
0.047646594973351775	0.12750017769677685
0.044846877778679684	0.12108128095446341
0.04204716058400759	0.11459375150564391
0.03924744338933528	0.10802060814907771
0.03644772619466319	0.10135631801509479
0.0336480089999911	0.09460871790877068
0.030848291805318784	0.0877976296217429
0.028048574610646693	0.08095040854821539
0.0252488574159746	0.07409551260622091
0.02244914022130251	0.0672557599378234
0.019649423026630197	0.06044307739287934
0.016849705831958106	0.053656168396584145
0.014049988637286015	0.04688173737534625
0.011250271442613924	0.040098916393429315
0.00845055424794161	0.033285634948950746
0.00565083705326952	0.02642512696500547
0.0028511198585974284	0.01951075040114874
5.140266392533732e-05	0.0125478174835219
-0.002748314530746976	0.0055520426585486515
-0.005548031725419067	-0.001454767939483982
-0.008347748920091158	-0.008450355497747022
-0.01114746611476325	-0.015417205837936597
-0.013947183309435562	-0.022345768641475763
-0.016746900504107654	-0.029234890338174075
-0.019546617698779745	-0.03608962915877677
-0.022346334893452058	-0.04291751253501206
-0.02514605208812415	-0.04972479349952985
-0.02794576928279624	-0.056514185460914614
-0.03074548647746833	-0.06328492400912189
-0.033545203672140644	-0.07003504015144611
-0.036344920866812735	-0.07676478149165089
-0.03914463806148483	-0.08347954677230088
-0.04194435525615692	-0.09019074587114059
-0.04474407245082923	-0.0969136883652473
-0.04754378964550132	-0.10366272758764775
-0.05034350684017341	-0.11044505453321515
-0.053143224034845504	-0.11725530914801634
-0.05594294122951782	-0.12407322467317072
-0.05874265842418991	-0.1308657489141633
-0.061542375618862	-0.137593689322785
-0.06434209281353409	-0.14422134506973522
-0.0671418100082064	-0.1507263644588117
-0.0699415272028785	-0.15710666762227932
-0.07274124439755059	-0.16338192016149558
-0.0755409615922229	-0.16958860459655636
-0.07834067878689499	-0.17576975610036114
-0.08114039598156708	-0.18196225574592928
-0.08394011317623917	-0.18818557426853888
-0.08673983037091149	-0.1944356350355939
-0.08953954756558358	-0.2006860088779685
-0.09233926476025567	-0.20689637533291844
-0.09513898195492776	-0.2130257977554378
-0.09793869914960007	-0.21904665548648716
-0.10073841634427216	-0.2249546610405342
-0.10353813353894425	-0.23077146935329695
-0.10633785073361635	-0.2365386737948354
-0.10913756792828866	-0.24230477554650762
-0.11193728512296075	-0.2481091038010281
-0.11473700231763284	-0.25396784341831774
-0.11753671951230515	-0.2598668542093808
-0.12033643670697725	-0.2657639347888298
-0.12313615390164934	-0.2716002083086067
-0.12593587109632143	-0.27731733605007425
-0.12873558829099374	-0.2828752750162621
-0.13153530548566583	-0.28826496819249303
-0.13433502268033792	-0.293511840711729
-0.13713473987501001	-0.2986688271506965
-0.13993445706968233	-0.3038009699270532
-0.14273417426435442	-0.3089663325832751
-0.1455338914590265	-0.3141991751355496
-0.1483336086536986	-0.31950063410795404
-0.15113332584837091	-0.32483975310369506
-0.153933043043043	-0.3301643948026477
-0.1567327602377151	-0.33541841232130454
-0.1595324774323872	-0.34055949681920605
-0.1623321946270595	-0.3455719866448661
-0.1651319118217316	-0.3504706539442346
-0.16793162901640368	-0.3552944946618618
-0.170731346211076	-0.3600928339708215
-0.1735310634057481	-0.3649085334529901
-0.17633078060042018	-0.3697639395911084
-0.17913049779509227	-0.37465418320259075
-0.18193021498976458	-0.37954989459913624
-0.18472993218443667	-0.3844082090597918
-0.18752964937910876	-0.3891881759663738
-0.19032936657378086	-0.3938652691017633
-0.19312908376845317	-0.3984400781733153
-0.19592880096312526	-0.40293828646490887
-0.19872851815779735	-0.4074020028466544
-0.20152823535246944	-0.4118754118959077
-0.20432795254714176	-0.4163895680198353
-0.20712766974181385	-0.4209513867473673
-0.20992738693648594	-0.42554043588732526
-0.21272710413115803	-0.4301145188466983
-0.21552682132583034	-0.4346221636944158
-0.21832653852050243	-0.4390179416953509
-0.22112625571517452	-0.4432757385301251
-0.22392597290984684	-0.44739590764546594
-0.22672569010451893	-0.4514043257403875
-0.22952540729919102	-0.4553440102031667
-0.2323251244938631	-0.4592622612868741
-0.23512484168853542	-0.46319752337240283
-0.23792455888320752	-0.4671699756112693
-0.2407242760778796	-0.47117840506554987
-0.2435239932725517	-0.47520374136203236
-0.246323710467224	-0.47921750098573385
-0.2491234276618961	-0.4831919976870702
-0.2519231448565682	-0.48710892379847387
-0.2547228620512403	-0.49096378449970807
-0.2575225792459126	-0.49476528272026965
-0.2603222964405847	-0.4985304978048361
-0.2631220136352568	-0.5022779758918889
-0.26592173082992887	-0.5060212696569282
-0.2687214480246012	-0.5097649777364728
-0.2715211652192733	-0.5135042104750328
-0.27432088241394537	-0.5172271171845204
-0.2771205996086177	-0.5209191305997908
-0.27992031680328977	-0.5245672312570904
-0.28272003399796186	-0.5281628560414227
-0.28551975119263395	-0.5317028585041949
-0.28831946838730627	-0.5351888050927973
-0.29111918558197836	-0.5386254936181498
-0.29391890277665045	-0.54201968782455
-0.29671861997132254	-0.5453796806672793
-0.29951833716599485	-0.5487156447481973
-0.30231805436066694	-0.5520401266513174
-0.30511777155533903	-0.5553677856202088
-0.3079174887500111	-0.5587137019677884
-0.31071720594468344	-0.562090207959054
-0.31351692313935553	-0.5655029620746521
-0.3163166403340276	-0.5689475599847539
-0.3191163575286997	-0.5724080803730931
-0.321916074723372	-0.5758585089611923
-0.3247157919180441	-0.5792671016977375
-0.3275155091127162	-0.5826027488096002
-0.3303152263073885	-0.5858416570777031
-0.3331149435020606	-0.5889724671309542
-0.3359146606967327	-0.5919983575592528
-0.3387143778914048	-0.5949356142003448
-0.3415140950860771	-0.5978092334296087
-0.3443138122807492	-0.6006469950816542
-0.3471135294754213	-0.6034737834028037
-0.3499132466700934	-0.606307653563516
-0.3527129638647657	-0.6091583732955461
-0.3555126810594378	-0.6120282302059131
-0.3583123982541099	-0.6149141542303012
-0.36111211544878197	-0.6178099367910874
-0.3639118326434543	-0.6207076065662285
-0.36671154983812637	-0.6235976903273315
-0.36951126703279846	-0.6264688272655392
-0.37231098422747055	-0.6293076687978281
-0.37511070142214287	-0.632099954236085
-0.37791041861681496	-0.6348330980731856
-0.38071013581148705	-0.63749978280529
-0.38350985300615936	-0.6401012965169768
-0.38630957020083145	-0.6426490576928455
-0.38910928739550354	-0.6451631382040508
-0.39190900459017564	-0.6476675703467993
-0.39470872178484795	-0.6501834801175086
-0.39750843897952004	-0.6527221442333442
-0.40030815617419213	-0.6552804646102279
-0.40310787336886433	-0.657840843854218
-0.4059075905635364	-0.660376110849216
-0.4087073077582086	-0.6628583970085875
-0.4115070249528807	-0.6652693113693933
-0.4143067421475529	-0.667608001624656
-0.417106459342225	-0.6698940734258441
-0.4199061765368972	-0.6721638357777941
-0.4227058937315693	-0.6744605035201174
-0.4255056109262415	-0.6768211034505524
-0.4283053281209137	-0.6792641523820612
-0.4311050453155858	-0.6817821927716288
-0.433904762510258	-0.6843419047058955
-0.4367044797049301	-0.6868921623379587
-0.4395041968996023	-0.6893778285330159
-0.4423039140942744	-0.6917551502018798
-0.4451036312889466	-0.6940040017553937
-0.4479033484836187	-0.6961331641015202
-0.4507030656782909	-0.6981770321028522
-0.453502782872963	-0.7001848866697988
-0.4563025000676352	-0.7022062288708
-0.45910221726230727	-0.7042768583189589
-0.46190193445697947	-0.7064099951961686
-0.46470165165165156	-0.7085949438397041
-0.46750136884632376	-0.7108032136711007
-0.47030108604099585	-0.7129995517731734
-0.47310080323566805	-0.7151538468501022
-0.47590052043034026	-0.717249828987139
-0.47870023762501235	-0.7192878804926233
-0.48149995481968455	-0.7212815492796858
-0.48429967201435664	-0.7232496696103197
-0.48709938920902884	-0.7252075011380748
-0.48989910640370093	-0.7271604634740907
-0.49269882359837314	-0.729102842142725
-0.49549854079304523	-0.7310217563591452
-0.49829825798771743	-0.7329045219524668
-0.5010979751823895	-0.7347461500829777
-0.5038976923770617	-0.7365536386767868
-0.5066974095717338	-0.7383449833249071
-0.509497126766406	-0.7401429798602467
-0.5122968439610781	-0.7419660854780561
-0.5150965611557503	-0.7438199825350722
-0.5178962783504224	-0.7456934722670343
-0.5206959955450946	-0.7475608559513041
-0.5234957127397667	-0.7493905371320041
-0.5262954299344389	-0.7511570870051785
-0.5290951471291111	-0.7528524103306278
-0.5318948643237832	-0.7544915973195471
-0.5346945815184554	-0.7561106642265706
-0.5374942987131275	-0.7577561716205881
-0.5402940159077997	-0.7594697056286401
-0.5430937331024718	-0.7612723282987992
-0.545893450297144	-0.7631545267804203
-0.5486931674918161	-0.7650756678941899
-0.5514928846864883	-0.766973930974537
-0.5542926018811604	-0.768784140159898
-0.5570923190758326	-0.7704580648074422
-0.5598920362705047	-0.771980623722115
-0.5626917534651769	-0.7733764747056607
-0.565491470659849	-0.774704417210403
-0.5682911878545212	-0.7760409436355109
-0.5710909050491932	-0.7774578528395601
-0.5738906222438654	-0.7790008805293633
-0.5766903394385375	-0.7806760960791932
-0.5794900566332097	-0.7824484009335113
-0.5822897738278819	-0.7842526180615549
-0.585089491022554	-0.7860136459271323
-0.5878892082172262	-0.787669284421959
-0.5906889254118983	-0.7891885598134281
-0.5934886426065705	-0.7905799194261536
-0.5962883598012426	-0.7918870009989192
-0.5990880769959148	-0.7931736877391755
-0.6018877941905869	-0.7945035163038756
-0.6046875113852591	-0.7959201314895912
-0.6074872285799312	-0.7974348959766155
-0.6102869457746034	-0.7990252278246521
-0.6130866629692755	-0.8006436507718329
-0.6158863801639477	-0.8022341178659484
-0.6186860973586198	-0.8037500225077793
-0.621485814553292	-0.8051680876262566
-0.6242855317479641	-0.8064940007411423
-0.6270852489426363	-0.8077585857539217
-0.6298849661373085	-0.8090064346269815
-0.6326846833319806	-0.81028121313269
-0.6354844005266528	-0.8116125970385981
-0.6382841177213249	-0.8130088460758911
-0.6410838349159971	-0.8144568223662427
-0.6438835521106692	-0.8159286440974967
-0.6466832693053414	-0.8173920547982712
-0.6494829865000135	-0.8188206638584079
-0.6522827036946857	-0.8202006931603802
-0.6550824208893578	-0.8215324580510219
-0.65788213808403	-0.8228268577521853
-0.660681855278702	-0.8240988804942961
-0.6634815724733742	-0.825360947348613
-0.6662812896680463	-0.8266186106309233
-0.6690810068627185	-0.8278699052372495
-0.6718807240573906	-0.8291080649365088
-0.6746804412520628	-0.8303260007684263
-0.6774801584467349	-0.831520386480382
-0.6802798756414071	-0.8326935689213952
-0.6830795928360793	-0.8338526078140361
-0.6858793100307514	-0.8350060639195186
-0.6886790272254236	-0.8361601409284746
-0.6914787444200957	-0.8373160409710052
-0.6942784616147679	-0.8384698235601622
-0.69707817880944	-0.8396149125528125
-0.6998778960041122	-0.8407461628284575
-0.7026776131987843	-0.8418636052664539
-0.7054773303934565	-0.8429739889183956
-0.7082770475881286	-0.8440890673493346
-0.7110767647828008	-0.8452209264753483
-0.7138764819774729	-0.846375992100048
-0.7166761991721451	-0.8475501335489111
-0.7194759163668172	-0.8487271387577691
-0.7222756335614894	-0.8498817634872671
-0.7250753507561615	-0.8509869038274003
-0.7278750679508337	-0.8520228015601534
-0.7306747851455058	-0.8529851893750676
-0.733474502340178	-0.8538893359499051
-0.7362742195348502	-0.8547681097300741
-0.7390739367295223	-0.8556640941334435
-0.7418736539241945	-0.8566178174119818
-0.7446733711188666	-0.8576556017225129
-0.7474730883135388	-0.8587808644312496
-0.7502728055082108	-0.8599717679686076
-0.753072522702883	-0.8611861923150642
-0.7558722398975551	-0.8623727175990479
-0.7586719570922273	-0.8634844056077917
-0.7614716742868994	-0.8644912850557094
-0.7642713914815716	-0.8653878644873139
-0.7670711086762437	-0.8661935727691755
-0.7698708258709159	-0.866946233815759
-0.772670543065588	-0.8676907951251498
-0.7754702602602602	-0.8684668728721412
-0.7782699774549323	-0.8692988462624394
-0.7810696946496045	-0.8701912254967473
-0.7838694118442767	-0.871130211591463
-0.7866691290389488	-0.8720903863796201
-0.789468846233621	-0.8730439660024181
-0.7922685634282931	-0.8739694774893527
-0.7950682806229653	-0.8748571979689744
-0.7978679978176374	-0.8757099964875485
-0.8006677150123096	-0.876539850541526
-0.8034674322069817	-0.8773617092572543
-0.8062671494016539	-0.8781870979869975
-0.809066866596326	-0.8790197205459058
-0.8118665837909982	-0.8798544338637313
-0.8146663009856703	-0.8806797030491602
-0.8174660181803425	-0.8814824490542925
-0.8202657353750146	-0.8822534685742012
-0.8230654525696868	-0.8829915379118997
-0.8258651697643589	-0.8837048696996229
-0.8286648869590311	-0.8844095303984647
-0.8314646041537032	-0.8851254041510106
-0.8342643213483754	-0.8858709884308413
-0.8370640385430476	-0.8866585425671321
-0.8398637557377197	-0.8874908705773594
-0.8426634729323919	-0.8883604475952377
-0.845463190127064	-0.889250918758488
-0.8482629073217361	-0.8901404264600772
-0.8510626245164082	-0.8910058920039652
-0.8538623417110804	-0.8918273175342697
-0.8566620589057525	-0.8925913193479558
-0.8594617761004247	-0.893293349305949
-0.8622614932950968	-0.8939383166140236
-0.865061210489769	-0.8945395470196326
-0.8678609276844411	-0.8951162204247551
-0.8706606448791133	-0.8956896423298859
-0.8734603620737854	-0.8962789406009601
-0.8762600792684576	-0.896896998491034
-0.8790597964631297	-0.8975475505992148
-0.8818595136578019	-0.8982242790784809
-0.884659230852474	-0.8989123915409539
-0.8874589480471462	-0.8995925677260519
-0.8902586652418184	-0.9002464645701114
-0.8930583824364905	-0.9008623841008181
-0.8958580996311627	-0.901439461217767
-0.8986578168258348	-0.9019889671725064
-0.9014575340205069	-0.902532048422837
-0.9042572512151791	-0.9030942550720196
-0.9070569684098513	-0.9036982499736925
-0.9098566856045234	-0.9043567818903977
-0.9126564027991956	-0.9050680889059728
-0.9154561199938678	-0.9058152911366728
-0.9182558371885399	-0.9065701832058661
-0.921055554383212	-0.9073004900933335
-0.9238552715778842	-0.9079785362860227
-0.9266549887725564	-0.9085887732876535
-0.9294547059672285	-0.9091319023440052
-0.9322544231619005	-0.9096243457273278
-0.9350541403565727	-0.9100932452764072
-0.937853857551245	-0.9105685427903051
-0.940653574745917	-0.9110745757189742
-0.9434532919405891	-0.9116237186662082
-0.9462530091352613	-0.9122138922551466
-0.9490527263299335	-0.912830490169006
-0.9518524435246056	-0.9134518707278753
-0.9546521607192777	-0.9140564852046473
-0.9574518779139499	-0.9146293124413969
-0.9602515951086221	-0.9151656429366678
-0.9630513123032942	-0.91567124448694
-0.9658510294979664	-0.9161591832199139
-0.9686507466926386	-0.9166446373110047
-0.9714504638873107	-0.917139578601821
-0.9742501810819828	-0.9176490637769523
-0.977049898276655	-0.9181701681223546
-0.9798496154713272	-0.918693602645873
-0.9826493326659993	-0.9192071505765764
-0.9854490498606714	-0.9196995539574278
-0.9882487670553436	-0.920163517990378
-0.9910484842500158	-0.9205970117676371
-0.9938482014446879	-0.9210027891031625
-0.99664791863936	-0.9213867229647246
-0.9994476358340322	-0.9217558863319475
-1.0022473530287044	-0.922117217022452
-1.0050470702233765	-0.9224771542666925
-1.0078467874180486	-0.9228420537362749
-1.0106465046127209	-0.9232187442149384
-1.013446221807393	-0.9236144844317099
-1.016245939002065	-0.924035862925791
-1.0190456561967371	-0.9244867358108411
-1.0218453733914095	-0.9249658745139846
-1.0246450905860816	-0.9254653352445307
-1.0274448077807536	-0.9259704913263702
-1.030244524975426	-0.9264621808375304
-1.033044242170098	-0.9269206814555482
-1.0358439593647701	-0.9273305105576382
-1.0386436765594422	-0.9276846437858752
-1.0414433937541143	-0.9279868228566537
-1.0442431109487866	-0.9282511760732556
-1.0470428281434587	-0.9284992132683798
-1.0498425453381308	-0.9287550794726654
-1.0526422625328031	-0.9290404609557745
-1.0554419797274752	-0.9293705550039171
-1.0582416969221473	-0.9297520508753825
-1.0610414141168194	-0.9301833173639179
-1.0638411313114915	-0.9306562515426426
-1.0666408485061638	-0.9311587980919533
-1.069440565700836	-0.9316771541325097
-1.0722402828955082	-0.9321970936728851
-1.0750400000901803	-0.9327044659476749
-1.0778397172848524	-0.9331854447799521
-1.0806394344795245	-0.9336272761192108
-1.0834391516741966	-0.9340199894713844
-1.086238868868869	-0.9343589157569077
-1.089038586063541	-0.934647171131666
-1.091838303258213	-0.9348968644127094
-1.0946380204528854	-0.9351279175267769
-1.0974377376475575	-0.9353640962711114
-1.1002374548422296	-0.9356269219107454
-1.1030371720369017	-0.9359291690538638
-1.1058368892315737	-0.9362702027018872
-1.108636606426246	-0.9366351547905212
-1.1114363236209182	-0.9369988575964674
-1.1142360408155902	-0.9373338371888622
-1.1170357580102626	-0.9376200738206057
-1.1198354752049346	-0.93785327063036
-1.1226351923996067	-0.9380484834729291
-1.1254349095942788	-0.93823724370742
-1.1282346267889511	-0.9384584158954679
-1.1310343439836232	-0.9387452935180078
-1.1338340611782953	-0.9391130440073057
-1.1366337783729676	-0.93955092637318
-1.1394334955676397	-0.9400224869057145
-1.1422332127623118	-0.9404744855347082
-1.145032929956984	-0.9408523758089782
-1.147832647151656	-0.9411177406080862
-1.1506323643463283	-0.9412620519922924
-1.1534320815410004	-0.9413119309153636
-1.1562317987356725	-0.9413235744149536
-1.1590315159303448	-0.9413674468294588
-1.161831233125017	-0.9415075871375616
-1.164630950319689	-0.941781859866329
-1.167430667514361	-0.9421894509708411
-1.1702303847090334	-0.9426898110505957
-1.1730301019037055	-0.9432137031955504
-1.1758298190983776	-0.9436831563978334
-1.1786295362930497	-0.9440342285370201
-1.181429253487722	-0.9442355231915796
-1.184228970682394	-0.9442967280290644
-1.1870286878770662	-0.9442646347090144
-1.1898284050717383	-0.9442081154766611
-1.1926281222664106	-0.9441970411622318
-1.1954278394610827	-0.9442819662848173
-1.1982275566557548	-0.9444809786383103
-1.201027273850427	-0.9447775801067223
-1.2038269910450992	-0.945129709763025
-1.2066267082397713	-0.945486324872435
-1.2094264254344433	-0.9458055707907007
-1.2122261426291157	-0.9460682827811571
-1.2150258598237877	-0.9462824253497852
-1.2178255770184598	-0.9464773980524153
-1.220625294213132	-0.9466907349398561
-1.2234250114078042	-0.9469523349291558
-1.2262247286024763	-0.947272085487096
-1.2290244457971484	-0.9476353621880627
-1.2318241629918205	-0.9480079291737629
-1.2346238801864928	-0.9483483102559551
-1.237423597381165	-0.9486229914821441
-1.240223314575837	-0.9488188176999443
-1.2430230317705093	-0.9489480010031276
-1.2458227489651814	-0.9490438717129359
-1.2486224661598535	-0.9491488838444502
-1.2514221833545256	-0.9492992127539002
-1.2542219005491977	-0.9495115335980985
-1.25702161774387	-0.9497767958661185
-1.259821334938542	-0.9500632915172353
-1.2626210521332142	-0.9503279595090447
-1.2654207693278865	-0.9505318858573155
-1.2682204865225586	-0.950654421069888
-1.2710202037172307	-0.9507008027362618
-1.2738199209119028	-0.9507004793181164
-1.276619638106575	-0.9506966604675344
-1.2794193553012472	-0.9507307810928649
-1.2822190724959193	-0.9508274294179793
-1.2850187896905914	-0.9509851822036539
-1.2878185068852637	-0.9511767411613612
-1.2906182240799358	-0.9513584908985591
-1.2934179412746079	-0.9514862530924455
-1.29621765846928	-0.9515317738896758
-1.2990173756639523	-0.951494142816881
-1.3018170928586243	-0.9514020266388343
-1.3046168100532964	-0.9513057278496455
-1.3074165272479688	-0.9512615616616602
-1.3102162444426408	-0.9513136848575203
-1.313015961637313	-0.95147940180648
-1.315815678831985	-0.9517428241446242
-1.3186153960266573	-0.9520589813616471
-1.3214151132213294	-0.9523670314996969
-1.3242148304160015	-0.9526082767810066
-1.3270145476106736	-0.9527432245521782
-1.329814264805346	-0.9527623997343694
-1.332613982000018	-0.9526877953765922
-1.33541369919469	-0.95256495548124
-1.3382134163893622	-0.952448648464977
-1.3410131335840345	-0.9523869336477702
-1.3438128507787066	-0.9524085946259582
-1.3466125679733787	-0.9525174547337394
-1.349412285168051	-0.9526945948899592
-1.352212002362723	-0.9529068745031768
-1.3550117195573952	-0.9531183071421503
-1.3578114367520673	-0.9533003319456904
-1.3606111539467396	-0.9534379092766128
-1.3634108711414117	-0.9535302176922897
-1.3662105883360838	-0.9535867922485419
-1.3690103055307559	-0.9536214546811395
-1.3718100227254282	-0.953646838199552
-1.3746097399201003	-0.953671628871731
-1.3774094571147724	-0.9537011906777513
-1.3802091743094445	-0.9537406450389897
[truncated: 6 more rows]
