# Supplementary material for: Isolation of a planar π-aromatic Bi5− ring in a cobalt-based inverse-sandwich-type complex
Source: Nat Chem. 2025 Jan 20;17(4):547–55. doi: 10.1038/s41557-024-01713-8 (PMC11964920; doi:10.1038/s41557-024-01713-8)
Supplement: Supplementary file 4 — Original magnetic data of compound 1 and origin file of Fig. 3. [file 41557_2024_1713_MOESM4_ESM.zip › sr_and_T_Symmetrized/22.csv]

comment	corrected Loops
temperature	0.5
sr	0.016
angle	0
trans	0
B	M
-1.3999	-0.9406980971433465
-1.3971003	-0.9403384997274117
-1.3943006	-0.9399764552293969
-1.3915008999999998	-0.9396366759329444
-1.3887011999999999	-0.9393381433681759
-1.3859015	-0.9390925790488709
-1.3831018	-0.9389050905740057
-1.3803021	-0.9387760559790397
-1.3775024	-0.9387030057101944
-1.3747026999999998	-0.9386815011385589
-1.3719029999999999	-0.9387046752948922
-1.3691033	-0.938761891779184
-1.3663036	-0.9388375540129232
-1.3635039	-0.9389112085440509
-1.3607042	-0.9389596707015551
-1.3579044999999998	-0.938961107508183
-1.3551047999999999	-0.9389001454864055
-1.3523051	-0.9387724733061562
-1.3495054	-0.9385873331518695
-1.3467057	-0.9383668036796072
-1.343906	-0.9381417191022119
-1.3411062999999999	-0.9379451276711197
-1.3383066	-0.937805002760649
-1.3355069	-0.937738196509605
-1.3327072	-0.9377472688394057
-1.3299075	-0.9378209523603285
-1.3271077999999998	-0.9379379210682074
-1.3243080999999999	-0.9380725830958452
-1.3215084	-0.9382011215272549
-1.3187087	-0.9383061041784071
-1.315909	-0.9383786058418779
-1.3131093	-0.9384176895090478
-1.3103095999999999	-0.9384279476246988
-1.3075099	-0.9384163191290935
-1.3047102	-0.9383894222304886
-1.3019105	-0.9383522143934357
-1.2991108	-0.9383081127989172
-1.2963111	-0.9382600642848813
-1.2935113999999999	-0.9382116965718139
-1.2907117	-0.9381677385351992
-1.287912	-0.9381333208512366
-1.2851123	-0.938112365181065
-1.2823126	-0.9381057777037696
-1.2795128999999998	-0.9381103571894744
-1.2767131999999999	-0.9381191140762382
-1.2739135	-0.9381231492532426
-1.2711138	-0.9381145752973468
-1.2683141	-0.9380894524210996
-1.2655143999999998	-0.9380495792467987
-1.2627146999999999	-0.9380023056116986
-1.259915	-0.9379582219891628
-1.2571153	-0.9379273805389262
-1.2543156	-0.9379153112727474
-1.2515159	-0.9379202667926192
-1.2487162	-0.9379327703653699
-1.2459164999999999	-0.937937762448805
-1.2431168	-0.9379187131040809
-1.2403171	-0.937862333314319
-1.2375174	-0.9377622602819884
-1.2347177	-0.9376204260914864
-1.2319179999999998	-0.9374456437100165
-1.2291182999999999	-0.9372499689243357
-1.2263186	-0.9370442441974163
-1.2235189	-0.936834573906449
-1.2207192	-0.9366211680951314
-1.2179195	-0.9364001107627611
-1.2151197999999999	-0.9361674629768888
-1.2123201	-0.9359241191719452
-1.2095204	-0.9356793804378697
-1.2067207	-0.9354514974280939
-1.203921	-0.9352644122219843
-1.2011213	-0.9351412833019012
-1.1983215999999999	-0.9350966459151436
-1.1955219	-0.9351297803658698
-1.1927222	-0.9352217396196925
-1.1899225	-0.9353375098344585
-1.1871228	-0.9354332236167306
-1.1843230999999999	-0.9354667071700786
-1.1815234	-0.9354084604442714
-1.1787237	-0.9352498533679858
-1.175924	-0.9350060073040954
-1.1731243	-0.9347123299920288
-1.1703246	-0.9344155272942307
-1.1675248999999999	-0.9341615480382366
-1.1647252	-0.9339838186166298
-1.1619255	-0.9338950148241421
-1.1591258	-0.9338845445066637
-1.1563261	-0.9339222239937257
-1.1535264	-0.9339668573326714
-1.1507266999999999	-0.9339771125749627
-1.147927	-0.9339216110821305
-1.1451273	-0.9337856015002368
-1.1423276	-0.9335727790145179
-1.1395279	-0.9333023144923043
-1.1367281999999999	-0.9330024898369496
-1.1339285	-0.9327031022352541
-1.1311288	-0.932428824202679
-1.1283291	-0.9321950692361336
-1.1255294	-0.9320069037813031
-1.1227296999999998	-0.9318605456988702
-1.11993	-0.9317463292697221
-1.1171303	-0.9316518681617469
-1.1143306	-0.931564475914631
-1.1115309	-0.931472501296787
-1.1087312	-0.931365819223182
-1.1059315	-0.931236043268742
-1.1031317999999999	-0.9310769842752578
-1.1003321	-0.9308855320794258
-1.0975324	-0.9306626797345142
-1.0947327	-0.9304140831400958
-1.091933	-0.9301495344370032
-1.0891332999999999	-0.9298810646883219
-1.0863336	-0.9296199577499898
-1.0835339	-0.9293735146740462
-1.0807342	-0.9291426996560792
-1.0779345	-0.9289216580800466
-1.0751347999999998	-0.9286995260498287
-1.0723351	-0.9284641309514841
-1.0695354	-0.9282064167866401
-1.0667357	-0.9279240271680484
-1.063936	-0.9276226386033761
-1.0611363	-0.9273143507987682
-1.0583366	-0.9270134873728708
-1.0555369	-0.9267311708764854
-1.0527372	-0.9264706245413377
-1.0499375	-0.9262250619029506
-1.0471378	-0.9259792310078166
-1.0443381	-0.9257144190601968
-1.0415383999999999	-0.9254154233466423
-1.0387387	-0.9250771284480794
-1.035939	-0.9247082472509291
-1.0331393	-0.9243305738147518
-1.0303396	-0.9239735410788157
-1.0275398999999998	-0.9236655082644675
-1.0247402	-0.9234244577405522
-1.0219405	-0.9232511936031147
-1.0191408	-0.9231275073084104
-1.0163411	-0.9230202644457093
-1.0135414	-0.9228904417825319
-1.0107417	-0.9227044425135547
-1.007942	-0.9224441309441413
-1.0051423	-0.9221122935410396
-1.0023426	-0.9217316098257492
-0.9995429	-0.921337282730254
-0.9967432	-0.9209655634324985
-0.9939435	-0.9206418113567235
-0.9911437999999999	-0.9203719654609928
-0.9883441	-0.9201402588129872
-0.9855444	-0.9199140038555197
-0.9827447	-0.9196539605700009
-0.9799450000000001	-0.9193269421272959
-0.9771453	-0.9189165415999963
-0.9743455999999999	-0.9184284533539315
-0.9715459	-0.917888634538232
-0.9687462	-0.9173349256026643
-0.9659465	-0.9168049330252749
-0.9631468	-0.9163242349352987
-0.9603471	-0.9158988672871831
-0.9575473999999999	-0.9155146055509762
-0.9547477	-0.9151432490168483
-0.951948	-0.9147537151521576
-0.9491483000000001	-0.9143240743187676
-0.9463486	-0.9138502806719713
-0.9435488999999999	-0.9133484297274569
-0.9407492	-0.9128495544521263
-0.9379495	-0.9123885374730435
-0.9351498	-0.9119908034011646
-0.9323501000000001	-0.911661346271667
-0.9295504	-0.9113800171126576
-0.9267506999999999	-0.9111050251585282
-0.923951	-0.9107839245979386
-0.9211513	-0.9103688455235288
-0.9183516	-0.90983121946828
-0.9155519	-0.909171263200611
-0.9127522	-0.9084190417840419
-0.9099524999999999	-0.9076265493953355
-0.9071528	-0.9068530883829589
-0.9043531	-0.906148377141351
-0.9015534000000001	-0.9055385769628911
-0.8987537	-0.9050195443191984
-0.895954	-0.9045593639470529
-0.8931543	-0.9041093152319915
-0.8903546	-0.9036197934014856
-0.8875549	-0.9030561819109342
-0.8847552	-0.9024097301223368
-0.8819555	-0.9017001007861646
-0.8791558	-0.9009688919162442
-0.8763561	-0.9002662637760444
-0.8735564	-0.899634922418211
-0.8707567	-0.8990964713122744
-0.867957	-0.8986443270543847
-0.8651573	-0.8982452891736012
-0.8623576	-0.8978491426405115
-0.8595579	-0.8974032144405428
-0.8567582	-0.8968673613836922
-0.8539585	-0.8962248569872105
-0.8511588	-0.8954860322321623
-0.8483591	-0.8946838351295157
-0.8455594	-0.8938629617684442
-0.8427597	-0.8930661015422728
-0.83996	-0.8923215701342843
-0.8371603	-0.8916359955510695
-0.8343606	-0.8909940176045715
-0.8315609	-0.890364731984246
-0.8287612	-0.8897125658892105
-0.8259615	-0.8890090329430074
-0.8231618	-0.8882417225968953
-0.8203621	-0.8874179046835882
-0.8175624	-0.8865619015705418
-0.8147627000000001	-0.8857073170217236
-0.811963	-0.8848867122931643
-0.8091633	-0.884121953609689
-0.8063636	-0.8834180793811932
-0.8035639	-0.8827623253928134
-0.8007642	-0.8821283196864512
-0.7979645	-0.8814839327394116
-0.7951648	-0.8808002937738735
-0.7923651	-0.8800593128301675
-0.7895654	-0.8792576720760772
-0.7867657	-0.8784064220524335
-0.783966	-0.8775266481696031
-0.7811663	-0.8766427546184616
-0.7783666	-0.8757754510771242
-0.7755669000000001	-0.8749364148366776
-0.7727672	-0.87412593305361
-0.7699675	-0.8733338573159137
-0.7671678000000001	-0.8725432403178575
-0.7643681	-0.8717353503621581
-0.7615684	-0.8708945362374223
-0.7587687	-0.8700116541833972
-0.755969	-0.8690853443718884
-0.7531693	-0.868121147145003
-0.7503696	-0.8671290582829302
-0.7475699	-0.8661204723222875
-0.7447702	-0.8651054852458097
-0.7419705	-0.8640912595973623
-0.7391708	-0.8630817139059968
-0.7363711000000001	-0.8620783379483461
-0.7335714	-0.8610815963896737
-0.7307717	-0.8600922542575122
-0.7279720000000001	-0.8591120561302505
-0.7251723	-0.8581434668859476
-0.7223726	-0.857188539083609
-0.7195729000000001	-0.8562472988649941
-0.7167732	-0.855316242706206
-0.7139735	-0.8543875548620599
-0.7111738000000001	-0.853449484618985
-0.7083741	-0.852488008338145
-0.7055744	-0.8514895263550523
-0.7027747	-0.8504440092592624
-0.699975	-0.849347805644133
-0.6971753	-0.8482053183662723
-0.6943756	-0.847028965976325
-0.6915759	-0.8458372327684003
-0.6887762000000001	-0.8446510873765096
-0.6859765	-0.8434894966965305
-0.6831768	-0.8423650566483518
-0.6803771000000001	-0.8412808114140846
-0.6775774	-0.8402291046402393
-0.6747777	-0.8391928403707776
-0.6719780000000001	-0.838148938823928
-0.6691783	-0.8370732074766174
-0.6663786	-0.8359454689043764
-0.6635789000000001	-0.8347537073521794
-0.6607792	-0.8334962491996575
-0.6579795	-0.8321815156027047
-0.6551798	-0.830825533809026
-0.6523801	-0.8294479804534998
-0.6495804000000001	-0.8280678833443403
-0.6467807	-0.8267001242769505
-0.643981	-0.8253535640433526
-0.6411813000000001	-0.8240310578264861
-0.6383816	-0.8227310244298716
-0.6355819	-0.8214497727696151
-0.6327822000000001	-0.8201836221183563
-0.6299825	-0.8189300285667056
-0.6271828	-0.8176873818731262
-0.6243831000000001	-0.8164537010883627
-0.6215834	-0.8152249294141531
-0.6187837	-0.8139937331639521
-0.6159840000000001	-0.8127495626520758
-0.6131843	-0.8114802749087511
-0.6103846	-0.8101750043467075
-0.6075849000000001	-0.8088274169527264
-0.6047852	-0.8074382043466173
-0.6019855000000001	-0.8060157890244658
-0.5991858	-0.8045747113390076
-0.5963861	-0.8031319061487052
-0.5935864000000001	-0.8017018141099581
-0.5907867	-0.8002917561169225
-0.587987	-0.7988990475912545
-0.5851873000000001	-0.7975108969976896
-0.5823876	-0.7961073330475437
-0.5795879	-0.794666477617287
-0.5767882000000001	-0.7931707190111568
-0.5739885	-0.7916119934556113
-0.5711888	-0.7899945771387291
-0.5683891000000001	-0.7883344830541528
-0.5655894	-0.7866555439207001
-0.5627897000000001	-0.7849832453473629
-0.5599900000000001	-0.7833380503225217
-0.5571903	-0.7817301179410545
-0.5543906000000001	-0.7801569157130778
-0.5515909	-0.7786043794458997
-0.5487912	-0.7770512450712974
-0.5459915000000001	-0.7754752725550345
-0.5431918	-0.773859568413831
-0.5403921	-0.7721972309940213
-0.5375924000000001	-0.7704930686945093
-0.5347927	-0.7687620028545324
-0.531993	-0.7670247004025006
-0.5291933000000001	-0.7653017163401195
-0.5263936	-0.7636077671629085
-0.5235939000000001	-0.761947635390904
-0.5207942000000001	-0.7603146918848194
-0.5179945	-0.7586922904248317
-0.5151948000000001	-0.7570575550077088
-0.5123951000000001	-0.7553865365319679
-0.5095954	-0.7536594772877011
-0.5067957000000001	-0.7518650060512932
-0.5039960000000001	-0.75000242433539
-0.5011963	-0.7480817159742936
-0.4983966000000001	-0.7461213923742489
-0.4955969	-0.744144679015301
-0.49279720000000005	-0.742174806036433
-0.4899975000000001	-0.7402302793499089
-0.4871978	-0.7383209939190649
-0.48439810000000005	-0.7364459252251032
-0.4815984000000001	-0.7345929077796247
-0.4787987	-0.732740685738843
-0.47599900000000006	-0.730863016821854
-0.4731993000000001	-0.7289341729492917
-0.47039960000000003	-0.7269347925125915
-0.46759990000000007	-0.7248568087591932
-0.4648002000000001	-0.7227062097688977
-0.46200050000000004	-0.7205027342475397
-0.4592008000000001	-0.7182762472016792
-0.4564011000000001	-0.7160603470550578
-0.45360140000000004	-0.7138845299670431
-0.4508017000000001	-0.7117667509084438
-0.448002	-0.7097082912298114
-0.44520230000000005	-0.7076923958556254
-0.4424026000000001	-0.7056872548756843
-0.4396029	-0.7036527906978179
-0.43680320000000006	-0.7015496769195187
-0.4340035000000001	-0.6993483620271366
-0.4312038	-0.6970358080272543
-0.42840410000000007	-0.6946182233502879
-0.4256044000000001	-0.6921191256283117
-0.42280470000000003	-0.689573317974152
-0.4200050000000001	-0.6870184435118741
-0.4172053000000001	-0.6844863844924767
-0.41440560000000004	-0.6819967249289134
-0.4116059000000001	-0.6795538260245951
-0.4088062000000001	-0.6771479855273483
-0.40600650000000005	-0.674759997651489
-0.4032068000000001	-0.6723675439382946
-0.4004071	-0.6699514760495142
-0.39760740000000006	-0.667500276686653
-0.3948077000000001	-0.6650116935776256
-0.39200800000000013	-0.6624914784224307
-0.3892083000000002	-0.6599500182199641
-0.3864086	-0.6573981607606482
-0.38360890000000003	-0.6548435819088039
-0.38080920000000007	-0.6522886581662792
-0.3780095000000001	-0.6497301732231584
-0.37520980000000015	-0.6471605491989216
-0.37241009999999997	-0.6445698750546094
-0.3696104	-0.6419479261994947
-0.36681070000000005	-0.6392856109310872
-0.3640110000000001	-0.6365756988293022
-0.3612113000000001	-0.6338130817274923
-0.35841160000000016	-0.630995011548589
-0.3556119	-0.6281216692995819
-0.3528122	-0.6251970928510171
-0.35001250000000006	-0.6222300844693431
-0.3472128000000001	-0.6192344349184373
-0.34441310000000014	-0.6162278033956399
-0.3416134000000002	-0.6132289353165856
-0.3388137	-0.6102534951850143
-0.33601400000000003	-0.6073094336020481
-0.3332143000000001	-0.6043932434182351
-0.3304146000000001	-0.6014884854556608
-0.32761490000000015	-0.5985675050010366
-0.32481519999999997	-0.5955964122296835
-0.3220155	-0.5925424079870365
-0.31921580000000005	-0.589381719153329
-0.3164161000000001	-0.5861060497572335
-0.31361640000000013	-0.5827257056995878
-0.31081670000000017	-0.5792683707769851
-0.308017	-0.5757736715553256
-0.3052173	-0.5722848235298289
-0.30241760000000006	-0.568839449825719
-0.2996179000000001	-0.5654618639497382
-0.29681820000000014	-0.5621586552900324
-0.2940185000000002	-0.5589184604781875
-0.2912188	-0.5557156490105757
-0.28841910000000004	-0.5525166528002778
-0.2856194000000001	-0.5492871161795652
-0.2828197000000001	-0.5459980673099489
-0.28002000000000016	-0.5426298523884346
-0.2772203000000002	-0.5391734062498612
-0.2744206	-0.5356292555284425
-0.27162090000000005	-0.5320051931780685
-0.2688212000000001	-0.5283136791402387
-0.26602150000000013	-0.5245697322302265
-0.2632218000000002	-0.5207895529595654
-0.2604221	-0.5169896026864886
-0.25762240000000003	-0.5131855859549825
-0.25482270000000007	-0.509390855730518
-0.2520230000000001	-0.5056141482217866
-0.24922330000000015	-0.5018570809977995
-0.2464236000000002	-0.4981122734926394
-0.2436239	-0.49436305983629714
-0.24082420000000004	-0.49058546318784635
-0.23802450000000008	-0.48675245172896364
-0.23522480000000012	-0.4828397074680058
-0.23242510000000016	-0.47883149203751973
-0.2296254000000002	-0.47472494285818256
-0.22682570000000002	-0.47053140914407887
-0.22402600000000006	-0.4662741934867626
-0.2212263000000001	-0.46198308472455485
-0.21842660000000014	-0.4576870336630536
-0.21562690000000018	-0.4534069215475593
-0.2128272	-0.4491503994873613
-0.21002750000000003	-0.44491021372879425
-0.20722780000000007	-0.4406664452043367
-0.2044281000000001	-0.4363919854978352
-0.20162840000000015	-0.43205968348524215
-0.1988287000000002	-0.42764919017124364
-0.196029	-0.4231517079115838
-0.19322930000000005	-0.41857153201452624
-0.1904296000000001	-0.4139242235614431
-0.18762990000000013	-0.40923216974207643
-0.18483020000000017	-0.40451890306783345
-0.1820305000000002	-0.39980371242383095
-0.17923080000000002	-0.39509779304192527
-0.17643110000000006	-0.3904025952887824
-0.1736314000000001	-0.38571036665292496
-0.17083170000000014	-0.3810063531486151
-0.16803200000000018	-0.3762718705762472
-0.1652323	-0.3714874904069244
-0.16243260000000004	-0.3666358203998174
-0.15963290000000008	-0.361703650461054
-0.15683320000000012	-0.35668344388904066
-0.15403350000000016	-0.3515742135646335
-0.1512338000000002	-0.34638175204194865
-0.1484341	-0.34111807611074707
-0.14563440000000005	-0.33579991491578076
-0.1428347000000001	-0.3304461938124803
-0.14003500000000013	-0.325074741238337
-0.13723530000000017	-0.319698782506757
-0.1344356000000002	-0.3143240368664574
-0.13163590000000003	-0.30894726226016517
-0.12883620000000007	-0.3035568258007233
-0.1260365000000001	-0.298135357725963
-0.12323680000000015	-0.29266392227344096
-0.12043710000000019	-0.2871266225229926
-0.1176374	-0.28151434540921094
-0.11483770000000004	-0.27582655314268667
-0.11203800000000008	-0.27007060264214494
-0.10923830000000012	-0.2642588505294917
-0.10643860000000016	-0.2584045185685086
-0.1036389000000002	-0.25251769960400305
-0.10083920000000002	-0.24660282270095407
-0.09803950000000006	-0.240658374833313
-0.0952398000000001	-0.23467886786610875
-0.09244010000000014	-0.2286582267209078
-0.08964040000000018	-0.22259325169570104
-0.08684070000000021	-0.2164857729407321
-0.08404100000000003	-0.21034259377378905
-0.08124130000000007	-0.2041731496928726
-0.07844160000000011	-0.19798569467293542
-0.07564190000000015	-0.1917834385225034
-0.07284220000000019	-0.1855621608767001
-0.07004250000000023	-0.17931036089912716
-0.06724280000000005	-0.1730121165770777
-0.06444310000000009	-0.1666518330438988
-0.061643400000000126	-0.1602193168626169
-0.058843700000000165	-0.15371340508242437
-0.056044000000000205	-0.1471428017729668
-0.05324430000000002	-0.14052370165136782
-0.05044460000000006	-0.13387489425749977
-0.0476449000000001	-0.12721194866574198
-0.04484520000000014	-0.12054244616589929
-0.04204550000000018	-0.11386390935637306
-0.03924580000000022	-0.10716516622071424
-0.03644610000000004	-0.10043069746174443
-0.033646400000000076	-0.09364646347904391
-0.030846700000000116	-0.08680517269136298
-0.028047000000000155	-0.07990913664406944
-0.025247300000000195	-0.07296970655206425
-0.022447600000000234	-0.06600350698821905
-0.01964790000000005	-0.05902684179820822
-0.01684820000000009	-0.05205032507505723
-0.01404850000000013	-0.04507573179182403
-0.01124880000000017	-0.03809627509815949
-0.00844910000000021	-0.03110027120647372
-0.005649400000000027	-0.024076891254013487
-0.002849700000000066	-0.017021881513037712
-5.0000000000105516e-05	-0.009941068417417773
0.002749699999999855	-0.002850198113753805
0.005549399999999816	0.004229050375226418
0.008349099999999776	0.011275642656570386
0.011148799999999959	0.01827611721867032
0.01394849999999992	0.025229385561542646
0.01674819999999988	0.03214756159512521
0.01954789999999984	0.03905229104009269
0.0223475999999998	0.04596759929985173
0.02514729999999976	0.05291152245968907
0.027946999999999944	0.05988928849126559
0.030746699999999905	0.06689038278995944
0.033546399999999865	0.0738905938522567
0.036346099999999826	0.08085850187360927
0.039145799999999786	0.08776439699420921
0.04194549999999997	0.09458879742591605
0.04474519999999993	0.10132786003822478
0.04754489999999989	0.10799399597847958
0.05034459999999985	0.11461157405377392
0.05314429999999981	0.12120918174952956
0.05594399999999977	0.12781098392482576
0.058743699999999954	0.1344299217835338
0.061543399999999915	0.1410647814038491
0.06434309999999988	0.1477017985087004
0.06714279999999984	0.15431993816003525
0.0699424999999998	0.16089782348898635
0.07274219999999976	0.16741987455565904
0.07554189999999994	0.1738796711499116
0.0783415999999999	0.18027967776408677
0.08114129999999986	0.18662783847186365
0.08394099999999982	0.19293266206277637
0.08674069999999978	0.19919887783704948
0.08954039999999996	0.20542540128616
0.09234009999999993	0.2116063544573123
0.09513979999999989	0.2177346244680584
0.09793949999999985	0.22380639591712248
0.1007391999999998	0.22982465634256302
0.10353889999999977	0.23580001719296323
0.10633859999999995	0.2417481944609739
0.10913829999999991	0.24768478582040587
0.11193799999999987	0.25361908570560965
0.11473769999999983	0.2595491802167649
0.11753739999999979	0.2654602590966424
0.12033709999999975	0.27132706089636704
0.12313679999999994	0.2771199779116841
0.1259364999999999	0.28281307365677677
0.12873619999999986	0.2883915555101504
0.13153589999999982	0.2938563514799225
0.13433559999999978	0.29922433139260496
0.13713529999999996	0.30452408605962095
0.13993499999999992	0.3097885667175725
0.14273469999999988	0.3150468264986641
0.14553439999999984	0.3203172945219519
0.1483340999999998	0.3256044146249154
0.15113379999999976	0.33089932807807954
0.15393349999999995	0.3361839860974667
0.1567331999999999	0.34143708546630114
0.15953289999999987	0.3466398429175292
0.16233259999999983	0.3517799414937988
0.1651322999999998	0.35685282450315975
0.16793199999999975	0.36186053323440626
0.17073169999999993	0.36680909648551
0.1735313999999999	0.37170580199523895
0.17633109999999985	0.3765574370396806
0.1791307999999998	0.38136992771947065
0.18193049999999977	0.38614904054708793
0.18473019999999973	0.39090127204756286
0.18752989999999992	0.3956339716213254
0.19032959999999988	0.40035415044674383
0.19312929999999984	0.4050661444914222
0.1959289999999998	0.4097690047646807
0.19872869999999976	0.4144548568368436
0.20152839999999994	0.41910930638224664
0.2043280999999999	0.42371428614316475
0.20712779999999986	0.42825278040028814
0.20992749999999982	0.43271399950893674
0.21272719999999978	0.43709717572935747
0.21552689999999974	0.44141242391324287
0.21832659999999993	0.44567801836526355
0.2211262999999999	0.44991468986347105
0.22392599999999985	0.454138696775263
0.2267256999999998	0.45835602797139796
0.22952539999999977	0.46255988264347436
0.23232509999999973	0.46673255959347604
0.2351247999999999	0.47085139101260265
0.23792449999999987	0.4748968875912221
0.24072419999999983	0.47886035833034557
0.2435238999999998	0.48274829027643473
0.24632359999999975	0.4865817651373947
0.24912329999999994	0.4903908472794035
0.2519229999999999	0.4942056412511831
0.25472269999999986	0.4980469616353998
0.2575223999999998	0.5019198156506824
0.2603220999999998	0.5058120340022136
0.26312179999999974	0.5096986581415168
0.2659214999999999	0.5135506817407511
0.2687211999999999	0.5173451555062779
0.27152089999999984	0.5210730809238173
0.2743205999999998	0.5247421894567421
0.27712029999999976	0.5283734420742732
0.2799199999999997	0.5319923153271015
0.2827196999999999	0.5356178908095526
0.28551939999999987	0.5392537274685356
0.28831909999999983	0.5428840821677922
0.2911187999999998	0.5464773326216776
0.29391849999999975	0.5499959867187046
0.29671819999999993	0.5534102610940849
0.2995178999999999	0.556710720216801
0.30231759999999985	0.5599154483372746
0.3051172999999998	0.5630687615464007
0.3079169999999998	0.566231109640142
0.31071669999999973	0.5694627272494255
0.3135163999999999	0.5728058081933263
0.3163160999999999	0.5762707318341334
0.31911579999999984	0.5798308610718499
0.3219154999999998	0.5834279279683585
0.32471519999999976	0.5869867922622138
0.3275148999999997	0.590435422685676
0.3303145999999999	0.5937242571675636
0.33311429999999986	0.5968392049840567
0.3359139999999998	0.599804447679313
0.3387136999999998	0.602674288985334
0.34151339999999974	0.6055166244266722
0.3443130999999999	0.6083931044180033
0.3471127999999999	0.6113419709067913
0.34991249999999985	0.6143685914168857
0.3527121999999998	0.6174462247814344
0.35551189999999977	0.6205263408240165
0.35831159999999973	0.6235549071789036
0.3611112999999999	0.6264893576335036
0.3639109999999999	0.6293109684602498
0.36671069999999983	0.6320290348932562
0.3695103999999998	0.6346759765193416
0.37231009999999976	0.6372954014803023
0.3751097999999997	0.6399272959112067
0.3779094999999999	0.6425952249573815
0.38070919999999986	0.645299561058086
0.3835088999999998	0.6480186375869517
0.3863085999999998	0.6507170929179238
0.38910829999999974	0.6533583898645292
0.3919079999999997	0.6559172869764933
0.3947076999999999	0.6583882436604744
0.39750739999999984	0.6607872308246674
0.4003070999999998	0.6631466530797812
0.40310679999999977	0.6655053109054657
0.4059064999999997	0.6678968237084388
0.4087061999999999	0.6703402499094853
0.41150589999999987	0.6728357342939745
0.41430559999999983	0.6753662409817695
0.4171052999999998	0.6779044118014028
0.41990499999999975	0.680421993297377
0.4227046999999997	0.6828985986602164
0.4255043999999999	0.6853269862270233
0.42830409999999985	0.6877133516039593
0.4311037999999998	0.6900728699113772
0.4339034999999998	0.692422298026582
0.43670319999999974	0.6947723477749598
0.4395028999999997	0.6971225077218139
0.4423025999999999	0.6994600779087681
0.44510229999999984	0.701763725059599
0.4479019999999998	0.7040103604046519
0.45070169999999976	0.7061830740073837
0.4535013999999997	0.7082775497804822
0.4563010999999999	0.7103048985468148
0.45910079999999986	0.7122899845509026
0.4619004999999998	0.7142657020064729
0.4647001999999998	0.7162648482990627
0.46749989999999975	0.7183118909832641
0.4702995999999997	0.7204168754823563
0.4730992999999999	0.7225730303250131
0.47589899999999985	0.72475854326127
0.4786986999999998	0.7269418461039218
0.48149839999999977	0.7290888839155509
0.48429809999999973	0.731170469179484
0.4870977999999997	0.7331679852240514
0.4898974999999999	0.7350762978190788
0.49269719999999984	0.7369035441027778
0.4954968999999998	0.7386682476223361
0.49829659999999976	0.7403947561865307
0.5010962999999997	0.7421082108818513
0.5038959999999999	0.7438301365506762
0.5066956999999999	0.7455753926292196
0.5094953999999998	0.7473507797587514
0.5122950999999998	0.7491551976607325
0.5150947999999997	0.7509809842165163
0.5178944999999997	0.7528159631055431
0.5206941999999999	0.7546457601483751
0.5234938999999998	0.756456055990572
0.5262935999999998	0.7582345603112017
0.5290932999999998	0.7599725758822626
0.5318929999999997	0.7616660569716402
0.5346926999999997	0.7633160725491147
0.5374923999999999	0.764928593235418
0.5402920999999998	0.7665135628843947
0.5430917999999998	0.7680833053325401
0.5458914999999998	0.7696504444355088
0.5486911999999997	0.7712256495098145
0.5514908999999999	0.7728156155170496
0.5542905999999999	0.7744217071592434
0.5570902999999998	0.776039614347038
0.5598899999999998	0.7776601851242286
0.5626896999999997	0.7792713516938478
0.5654893999999997	0.7808608001392859
0.5682890999999999	0.7824188213570363
0.5710887999999998	0.7839406821328812
0.5738884999999998	0.785427912326027
0.5766881999999998	0.7868881222236296
0.5794878999999997	0.7883333060307081
0.5822875999999997	0.7897769767086458
0.5850872999999999	0.7912308135103394
0.5878869999999998	0.7927016869974197
0.5906866999999998	0.7941898874328646
0.5934863999999997	0.7956891067288308
0.5962860999999997	0.7971882648911475
0.5990857999999999	0.7986747439665436
0.6018854999999996	0.8001381457017829
0.6046851999999998	0.8015734666814145
0.6074849	0.8029826776436437
0.6102845999999997	0.804374105623064
0.6130842999999999	0.8057596530715913
0.6158839999999997	0.8071505713918483
0.6186836999999998	0.8085530283341391
0.6214833999999996	0.8099648903186603
0.6242830999999998	0.8113748930255289
0.6270827999999999	0.8127647350722258
0.6298824999999997	0.8141137657698336
0.6326821999999999	0.8154050996443889
0.6354818999999996	0.8166314409490785
0.6382815999999998	0.8177988338122837
0.6410813	0.8189270242936509
0.6438809999999997	0.8200460218872019
0.6466806999999999	0.8211895320072634
0.6494803999999996	0.8223868792805558
0.6522800999999998	0.8236555611694845
0.6550798	0.824996487929024
0.6578794999999997	0.8263932809741397
0.6606791999999999	0.8278159030266523
0.6634788999999996	0.8292276961442742
0.6662785999999998	0.83059395997367
0.6690782999999996	0.8318897921228918
0.6718779999999998	0.8331051558372318
0.6746776999999999	0.8342459602125639
0.6774773999999997	0.8353310844104127
0.6802770999999999	0.8363864039194434
0.6830767999999996	0.8374376507326473
0.6858764999999998	0.8385041429740705
0.6886762	0.8395950163710593
0.6914758999999997	0.8407087308680892
0.6942755999999999	0.8418355960566346
0.6970752999999996	0.842962184655092
0.6998749999999998	0.844076045547855
0.7026747	0.8451692037593874
0.7054743999999997	0.8462394852881753
0.7082740999999999	0.8472895220810037
0.7110737999999996	0.8483240938128025
0.7138734999999998	0.8493469862602563
0.7166731999999996	0.8503586337315022
0.7194728999999997	0.8513554596186571
0.7222725999999999	0.8523311752092635
0.7250722999999997	0.8532795758709092
0.7278719999999999	0.8541978306259539
0.7306716999999996	0.8550890713221984
0.7334713999999998	0.8559633025166062
0.7362711	0.8568361895681906
0.7390707999999997	0.8577259563000443
0.7418704999999999	0.8586492151996833
0.7446701999999996	0.8596168797449735
0.7474698999999998	0.8606312805164492
0.7502696	0.8616852502542898
0.7530692999999997	0.8627633830991839
0.7558689999999999	0.8638450876008144
0.7586686999999996	0.8649086125658685
0.7614683999999998	0.8659350418792009
0.7642680999999996	0.8669113549478575
0.7670677999999997	0.8678319746647212
0.7698674999999999	0.8686986592926502
0.7726671999999997	0.8695190077722056
0.7754668999999998	0.8703041339450197
0.7782665999999996	0.8710661694816797
0.7810662999999998	0.8718161807765972
0.783866	0.8725628802368428
0.7866656999999997	0.8733122490237564
0.7894653999999999	0.8740679380330594
0.7922650999999996	0.8748321313736613
0.7950647999999998	0.8756064723993142
0.7978644999999995	0.8763926739984986
0.8006641999999997	0.8771925516549253
0.8034638999999999	0.8780074050262452
0.8062635999999996	0.8788368945364293
0.8090632999999998	0.879677765650968
0.8118629999999996	0.8805229097557623
0.8146626999999997	0.8813612643392432
0.8174623999999999	0.88217891304584
0.8202620999999997	0.8829614520207472
0.8230617999999998	0.8836972962598428
0.8258614999999996	0.8843812093970964
0.8286611999999998	0.8850170800772044
0.8314609	0.8856189544733042
0.8342605999999997	0.8862096296006348
0.8370602999999999	0.8868166883250427
0.8398599999999996	0.8874665870673462
0.8426596999999998	0.8881780874850123
0.8454593999999995	0.888956728968316
0.8482590999999997	0.8897919960895039
0.8510587999999999	0.8906582889084588
0.8538584999999996	0.8915198536623468
0.8566581999999998	0.8923387196212281
0.8594578999999996	0.893083739372827
0.8622575999999997	0.8937383541377681
0.8650572999999999	0.8943048947366747
0.8678569999999997	0.8948040821748215
0.8706566999999998	0.8952696991827603
0.8734563999999996	0.8957397953873504
0.8762560999999998	0.8962468413319136
0.8790557999999999	0.8968096174876133
0.8818554999999997	0.8974291664740959
0.8846551999999999	0.8980899572827471
0.8874548999999996	0.8987658503221607
0.8902545999999998	0.8994289875218728
0.8930542999999995	0.9000588257420745
0.8958539999999997	0.9006484845295726
0.8986536999999999	0.901206424829708
0.9014533999999996	0.9017529615163438
0.9042530999999998	0.9023127745478197
0.9070527999999995	0.9029058887061908
0.9098524999999997	0.9035401121022109
0.9126521999999999	0.9042074774295525
0.9154518999999997	0.904885947236581
0.9182515999999998	0.9055459304512719
0.9210512999999996	0.9061595650984047
0.9238509999999998	0.9067097739188092
0.9266506999999999	0.9071961153472745
0.9294503999999997	0.9076354415400885
0.9322500999999999	0.9080570293958994
0.9350497999999996	0.9084936400860284
0.9378494999999998	0.9089713070965171
0.9406491999999995	0.9095011100362922
0.9434488999999997	0.9100756030447001
0.9462485999999999	0.9106711116507926
0.9490482999999996	0.9112552511090837
0.9518479999999998	0.9117973469855872
0.9546476999999995	0.9122784915124916
0.9574473999999997	0.9126980523432715
0.9602470999999999	0.9130745400685152
0.9630467999999996	0.9134404927715072
0.9658464999999998	0.913832896549764
0.9686461999999996	0.9142820456921197
0.9714458999999998	0.9148022253826935
0.9742455999999999	0.9153870328665983
0.9770452999999997	0.9160107286919552
0.9798449999999999	0.9166351807424399
0.9826446999999996	0.9172202996604898
0.9854443999999998	0.9177348700087047
0.9882440999999995	0.9181646421330649
0.9910437999999997	0.9185154481426081
0.9938434999999999	0.9188106380567327
0.9966431999999996	0.9190838132343667
0.9994428999999998	0.9193691529957049
1.0022425999999995	0.9196922093957229
1.0050422999999997	0.9200637495021071
1.007842	0.9204781905841821
1.0106416999999996	0.9209167520596072
1.0134413999999998	0.9213540842916819
1.0162410999999996	0.9217662270202337
1.0190407999999997	0.9221375334621535
1.0218405	0.9224646805902279
1.0246401999999997	0.922756872951473
1.0274398999999999	0.9230325052882022
1.0302395999999996	0.9233135254554357
1.0330392999999998	0.9236192674514982
1.0358389999999995	0.9239614965875147
1.0386386999999997	0.9243418912278221
1.0414383999999999	0.9247523807499212
1.0442380999999996	0.9251779308667949
1.0470377999999998	0.9256007542022461
1.0498374999999995	0.9260046726821991
1.0526371999999997	0.9263784917404334
1.0554369	0.9267176734086703
1.0582365999999996	0.9270241537071011
1.0610362999999998	0.927304663701634
1.0638359999999996	0.927568247350141
1.0666356999999997	0.9278237598527661
1.0694354	0.9280779935138852
1.0722350999999997	0.9283347906511332
1.0750347999999998	0.9285951695527213
1.0778344999999996	0.9288582083273458
1.0806341999999998	0.9291222690623753
1.0834338999999995	0.9293861236919492
1.0862335999999997	0.9296496450963265
1.0890332999999999	0.9299139057062595
1.0918329999999996	0.9301807233639928
1.0946326999999998	0.9304518566802686
1.0974323999999995	0.9307281413426989
1.1002320999999997	0.9310088579573176
1.1030318	0.9312915370661463
1.1058314999999996	0.9315722644163871
1.1086311999999998	0.9318463904231393
1.1114308999999996	0.9321094187698837
1.1142305999999997	0.932357791037354
1.1170303	0.9325893198754736
1.1198299999999997	0.932803147731674
1.1226296999999998	0.9329992864161969
1.1254293999999996	0.9331779662788373
1.1282290999999998	0.9333391270909273
1.1310287999999995	0.9334823660856308
1.1338284999999997	0.9336075090056849
1.1366281999999999	0.9337157226606683
1.1394278999999996	0.9338108211624921
1.1422275999999998	0.933900232867291
1.1450272999999995	0.9339950784984288
1.1478269999999997	0.9341090023216903
1.1506267	0.9342557659822838
1.1534263999999996	0.934446056225751
1.1562260999999998	0.9346843265591772
1.1590257999999996	0.9349666452457371
1.1618254999999997	0.9352803698760469
1.1646252	0.9356060194643245
1.1674248999999997	0.935921081291045
1.1702245999999998	0.9362048628022651
1.1730242999999996	0.9364430902876584
1.1758239999999998	0.9366309255232805
1.1786236999999995	0.9367734657739233
1.1814233999999997	0.9368835178035448
1.1842230999999999	0.9369772783269579
1.1870227999999996	0.9370692401179014
1.1898224999999998	0.9371679353547179
1.1926221999999995	0.9372739034191244
1.1954218999999997	0.9373805745150274
1.1982215999999999	0.9374778016063764
1.2010212999999996	0.937556861531575
1.2038209999999998	0.9376151930831987
1.2066206999999995	0.9376591507313456
1.2094203999999997	0.9377036506249321
1.2122201	0.9377685942036421
1.2150197999999997	0.9378730495686651
1.2178194999999998	0.9380289837292108
1.2206191999999996	0.9382365833499123
1.2234188999999998	0.9384827741646389
1.2262185999999995	0.9387435717258024
1.2290182999999997	0.938989681736478
1.2318179999999999	0.9391937193795283
1.2346176999999996	0.9393368895912295
1.2374173999999998	0.9394131491347346
1.2402170999999995	0.939429702766347
1.2430167999999997	0.9394038905402813
1.2458164999999999	0.9393576895165479
1.2486161999999996	0.9393117779568501
1.2514158999999998	0.9392811415346211
1.2542155999999995	0.9392735300519686
1.2570152999999997	0.9392909415153751
1.2598149999999995	0.9393331298955503
1.2626146999999996	0.9394013410313811
1.2654143999999998	0.9395003838083402
1.2682140999999996	0.9396377999971932
1.2710137999999997	0.9398200879270573
1.2738134999999995	0.9400472356727296
1.2766131999999997	0.94030773916736
1.2794128999999999	0.9405764420767921
1.2822125999999996	0.9408168139747732
1.2850122999999998	0.940987870002186
1.2878119999999995	0.9410542794547536
1.2906116999999997	0.9409968805058802
1.2934113999999999	0.9408203060387934
1.2962110999999996	0.9405549733394896
1.2990107999999998	0.94025219341127
1.3018104999999995	0.9399731809751977
1.3046101999999997	0.9397746638429376
1.3074098999999995	0.9396949758329076
1.3102095999999996	0.939744559245709
1.3130092999999998	0.9399036450458716
1.3158089999999996	0.9401278488097183
1.3186086999999997	0.9403601313410019
1.3214083999999995	0.9405457299100082
1.3242080999999997	0.9406458405592897
1.3270077999999998	0.9406462766034283
1.3298074999999996	0.9405588961150559
1.3326071999999998	0.9404157830704638
1.3354068999999995	0.9402582949125782
1.3382065999999997	0.9401244986432449
1.3410062999999999	0.9400387952187641
1.3438059999999996	0.9400066340624832
1.3466056999999998	0.9400154757606312
1.3494053999999995	0.9400411581247707
1.3522050999999997	0.9400572046593806
1.3550047999999995	0.9400438789500211
1.3578044999999996	0.9399941207655442
1.3606041999999998	0.9399147315892484
1.3634038999999996	0.9398228556696993
1.3662035999999997	0.9397393512168037
1.3690032999999995	0.939681561965863
1.3718029999999997	0.9396580158017059
1.3746026999999998	0.9396667425514634
1.3774023999999996	0.9396975481268514
1.3802020999999998	0.9397371947154768
1.3830017999999995	0.9397754888456235
1.3858014999999997	0.9398100676206176
1.3886011999999999	0.9398482291276669
1.3914008999999996	0.9399052402247852
1.3942005999999998	0.9399997795752141
1.3970002999999995	0.9401480901748267
1.3998	0.9403587811339553
1.3999	0.9406980971433465
1.3971059021996972	0.9403384997274117
1.394311804399394	0.9399764552293969
1.3915177065990914	0.9396366759329444
1.3887236087987886	0.9393381433681759
1.385929510998486	0.9390925790488709
1.3831354131981828	0.9389050905740057
1.38034131539788	0.9387760559790397
1.3775472175975774	0.9387030057101944
1.3747531197972747	0.9386815011385589
1.371959021996972	0.9387046752948922
1.3691649241966688	0.938761891779184
1.366370826396366	0.9388375540129232
1.3635767285960634	0.9389112085440509
1.3607826307957607	0.9389596707015551
1.357988532995458	0.938961107508183
1.3551944351951548	0.9389001454864055
1.352400337394852	0.9387724733061562
1.3496062395945494	0.9385873331518695
1.3468121417942467	0.9383668036796072
1.3440180439939435	0.9381417191022119
1.3412239461936408	0.9379451276711197
1.3384298483933381	0.937805002760649
1.3356357505930354	0.937738196509605
1.3328416527927327	0.9377472688394057
1.3300475549924295	0.9378209523603285
1.3272534571921268	0.9379379210682074
1.3244593593918241	0.9380725830958452
1.3216652615915214	0.9382011215272549
1.3188711637912183	0.9383061041784071
1.3160770659909156	0.9383786058418779
1.3132829681906129	0.9384176895090478
1.3104888703903101	0.9384279476246988
1.3076947725900074	0.9384163191290935
1.3049006747897043	0.9383894222304886
1.3021065769894016	0.9383522143934357
1.2993124791890989	0.9383081127989172
1.2965183813887962	0.9382600642848813
1.293724283588493	0.9382116965718139
1.2909301857881903	0.9381677385351992
1.2881360879878876	0.9381333208512366
1.2853419901875849	0.938112365181065
1.2825478923872822	0.9381057777037696
1.279753794586979	0.9381103571894744
1.2769596967866763	0.9381191140762382
1.2741655989863736	0.9381231492532426
1.271371501186071	0.9381145752973468
1.2685774033857682	0.9380894524210996
1.265783305585465	0.9380495792467987
1.2629892077851623	0.9380023056116986
1.2601951099848596	0.9379582219891628
1.257401012184557	0.9379273805389262
1.2546069143842538	0.9379153112727474
1.251812816583951	0.9379202667926192
1.2490187187836483	0.9379327703653699
1.2462246209833456	0.937937762448805
1.243430523183043	0.9379187131040809
1.2406364253827398	0.937862333314319
1.237842327582437	0.9377622602819884
1.2350482297821344	0.9376204260914864
1.2322541319818316	0.9374456437100165
1.2294600341815285	0.9372499689243357
1.2266659363812258	0.9370442441974163
1.223871838580923	0.936834573906449
1.2210777407806204	0.9366211680951314
1.2182836429803177	0.9364001107627611
1.2154895451800145	0.9361674629768888
1.2126954473797118	0.9359241191719452
1.209901349579409	0.9356793804378697
1.2071072517791064	0.9354514974280939
1.2043131539788037	0.9352644122219843
1.2015190561785005	0.9351412833019012
1.1987249583781978	0.9350966459151436
1.195930860577895	0.9351297803658698
1.1931367627775924	0.9352217396196925
1.1903426649772892	0.9353375098344585
1.1875485671769865	0.9354332236167306
1.1847544693766838	0.9354667071700786
1.1819603715763811	0.9354084604442714
1.1791662737760784	0.9352498533679858
1.1763721759757753	0.9350060073040954
1.1735780781754725	0.9347123299920288
1.1707839803751698	0.9344155272942307
1.1679898825748671	0.9341615480382366
1.165195784774564	0.9339838186166298
1.1624016869742613	0.9338950148241421
1.1596075891739586	0.9338845445066637
1.1568134913736559	0.9339222239937257
1.1540193935733531	0.9339668573326714
1.15122529577305	0.9339771125749627
1.1484311979727473	0.9339216110821305
1.1456371001724446	0.9337856015002368
1.1428430023721419	0.9335727790145179
1.1400489045718392	0.9333023144923043
1.137254806771536	0.9330024898369496
1.1344607089712333	0.9327031022352541
1.1316666111709306	0.932428824202679
1.1288725133706279	0.9321950692361336
1.1260784155703247	0.9320069037813031
1.123284317770022	0.9318605456988702
1.1204902199697193	0.9317463292697221
1.1176961221694166	0.9316518681617469
1.114902024369114	0.931564475914631
1.1121079265688107	0.931472501296787
1.109313828768508	0.931365819223182
1.1065197309682053	0.931236043268742
1.1037256331679026	0.9310769842752578
1.1009315353675995	0.9308855320794258
1.0981374375672968	0.9306626797345142
1.095343339766994	0.9304140831400958
1.0925492419666913	0.9301495344370032
1.0897551441663886	0.9298810646883219
1.0869610463660855	0.9296199577499898
1.0841669485657828	0.9293735146740462
1.08137285076548	0.9291426996560792
1.0785787529651774	0.9289216580800466
1.0757846551648746	0.9286995260498287
1.0729905573645715	0.9284641309514841
1.0701964595642688	0.9282064167866401
1.067402361763966	0.9279240271680484
1.0646082639636634	0.9276226386033761
1.0618141661633602	0.9273143507987682
1.0590200683630575	0.9270134873728708
1.0562259705627548	0.9267311708764854
1.053431872762452	0.9264706245413377
1.0506377749621494	0.9262250619029506
1.0478436771618462	0.9259792310078166
1.0450495793615435	0.9257144190601968
1.0422554815612408	0.9254154233466423
1.039461383760938	0.9250771284480794
1.036667285960635	0.9247082472509291
1.0338731881603322	0.9243305738147518
1.0310790903600295	0.9239735410788157
1.0282849925597268	0.9236655082644675
1.0254908947594241	0.9234244577405522
1.022696796959121	0.9232511936031147
1.0199026991588183	0.9231275073084104
1.0171086013585156	0.9230202644457093
1.0143145035582128	0.9228904417825319
1.0115204057579101	0.9227044425135547
1.008726307957607	0.9224441309441413
1.0059322101573043	0.9221122935410396
1.0031381123570016	0.9217316098257492
1.0003440145566989	0.921337282730254
0.9975499167563957	0.9209655634324985
0.994755818956093	0.9206418113567235
0.9919617211557903	0.9203719654609928
0.9891676233554876	0.9201402588129872
0.9863735255551849	0.9199140038555197
0.9835794277548817	0.9196539605700009
0.980785329954579	0.9193269421272959
0.9779912321542763	0.9189165415999963
0.9751971343539736	0.9184284533539315
0.9724030365536704	0.917888634538232
0.9696089387533677	0.9173349256026643
0.966814840953065	0.9168049330252749
0.9640207431527623	0.9163242349352987
0.9612266453524596	0.9158988672871831
0.9584325475521565	0.9155146055509762
0.9556384497518537	0.9151432490168483
0.952844351951551	0.9147537151521576
0.9500502541512483	0.9143240743187676
0.9472561563509452	0.9138502806719713
0.9444620585506425	0.9133484297274569
0.9416679607503398	0.9128495544521263
0.938873862950037	0.9123885374730435
0.9360797651497343	0.9119908034011646
0.9332856673494312	0.911661346271667
0.9304915695491285	0.9113800171126576
0.9276974717488258	0.9111050251585282
0.9249033739485231	0.9107839245979386
0.9221092761482204	0.9103688455235288
0.9193151783479172	0.90983121946828
0.9165210805476145	0.909171263200611
0.9137269827473118	0.9084190417840419
0.9109328849470091	0.9076265493953355
0.9081387871467059	0.9068530883829589
0.9053446893464032	0.906148377141351
0.9025505915461005	0.9055385769628911
0.8997564937457978	0.9050195443191984
0.8969623959454951	0.9045593639470529
0.8941682981451919	0.9041093152319915
0.8913742003448892	0.9036197934014856
0.8885801025445865	0.9030561819109342
0.8857860047442838	0.9024097301223368
0.8829919069439807	0.9017001007861646
0.880197809143678	0.9009688919162442
0.8774037113433752	0.9002662637760444
0.8746096135430725	0.899634922418211
0.8718155157427698	0.8990964713122744
0.8690214179424667	0.8986443270543847
0.866227320142164	0.8982452891736012
0.8634332223418613	0.8978491426405115
0.8606391245415586	0.8974032144405428
0.8578450267412558	0.8968673613836922
0.8550509289409527	0.8962248569872105
0.85225683114065	0.8954860322321623
0.8494627333403473	0.8946838351295157
0.8466686355400446	0.8938629617684442
0.8438745377397414	0.8930661015422728
0.8410804399394387	0.8923215701342843
0.838286342139136	0.8916359955510695
0.8354922443388333	0.8909940176045715
0.8326981465385306	0.890364731984246
0.8299040487382274	0.8897125658892105
0.8271099509379247	0.8890090329430074
0.824315853137622	0.8882417225968953
0.8215217553373193	0.8874179046835882
0.8187276575370162	0.8865619015705418
0.8159335597367134	0.8857073170217236
0.8131394619364107	0.8848867122931643
0.810345364136108	0.884121953609689
0.8075512663358053	0.8834180793811932
0.8047571685355022	0.8827623253928134
0.8019630707351995	0.8821283196864512
0.7991689729348967	0.8814839327394116
0.796374875134594	0.8808002937738735
0.7935807773342913	0.8800593128301675
0.7907866795339882	0.8792576720760772
0.7879925817336855	0.8784064220524335
0.7851984839333828	0.8775266481696031
0.78240438613308	0.8766427546184616
0.7796102883327769	0.8757754510771242
0.7768161905324742	0.8749364148366776
0.7740220927321715	0.87412593305361
0.7712279949318688	0.8733338573159137
0.7684338971315661	0.8725432403178575
0.7656397993312629	0.8717353503621581
0.7628457015309602	0.8708945362374223
0.7600516037306575	0.8700116541833972
0.7572575059303548	0.8690853443718884
0.7544634081300516	0.868121147145003
0.7516693103297489	0.8671290582829302
0.7488752125294462	0.8661204723222875
0.7460811147291435	0.8651054852458097
0.7432870169288408	0.8640912595973623
0.7404929191285377	0.8630817139059968
0.7376988213282349	0.8620783379483461
0.7349047235279322	0.8610815963896737
0.7321106257276295	0.8600922542575122
0.7293165279273268	0.8591120561302505
0.7265224301270237	0.8581434668859476
0.723728332326721	0.857188539083609
0.7209342345264182	0.8562472988649941
0.7181401367261155	0.855316242706206
0.7153460389258124	0.8543875548620599
0.7125519411255097	0.853449484618985
0.709757843325207	0.852488008338145
0.7069637455249043	0.8514895263550523
0.7041696477246016	0.8504440092592624
0.7013755499242984	0.849347805644133
0.6985814521239957	0.8482053183662723
0.695787354323693	0.847028965976325
0.6929932565233903	0.8458372327684003
0.6901991587230871	0.8446510873765096
0.6874050609227844	0.8434894966965305
0.6846109631224817	0.8423650566483518
0.681816865322179	0.8412808114140846
0.6790227675218763	0.8402291046402393
0.6762286697215731	0.8391928403707776
0.6734345719212704	0.838148938823928
0.6706404741209677	0.8370732074766174
0.667846376320665	0.8359454689043764
0.6650522785203619	0.8347537073521794
0.6622581807200592	0.8334962491996575
0.6594640829197564	0.8321815156027047
0.6566699851194537	0.830825533809026
0.653875887319151	0.8294479804534998
0.6510817895188479	0.8280678833443403
0.6482876917185452	0.8267001242769505
0.6454935939182425	0.8253535640433526
0.6426994961179398	0.8240310578264861
0.639905398317637	0.8227310244298716
0.6371113005173339	0.8214497727696151
0.6343172027170312	0.8201836221183563
0.6315231049167285	0.8189300285667056
0.6287290071164258	0.8176873818731262
0.6259349093161226	0.8164537010883627
0.6231408115158199	0.8152249294141531
0.6203467137155172	0.8139937331639521
0.6175526159152145	0.8127495626520758
0.6147585181149118	0.8114802749087511
0.6119644203146086	0.8101750043467075
0.6091703225143059	0.8088274169527264
0.6063762247140032	0.8074382043466173
0.6035821269137003	0.8060157890244658
0.6007880291133976	0.8045747113390076
0.5979939313130949	0.8031319061487052
0.5951998335127919	0.8017018141099581
0.5924057357124892	0.8002917561169225
0.5896116379121863	0.7988990475912545
0.5868175401118836	0.7975108969976896
0.5840234423115807	0.7961073330475437
0.581229344511278	0.794666477617287
0.578435246710975	0.7931707190111568
0.5756411489106723	0.7916119934556113
0.5728470511103696	0.7899945771387291
0.5700529533100667	0.7883344830541528
0.567258855509764	0.7866555439207001
0.564464757709461	0.7849832453473629
0.5616706599091583	0.7833380503225217
0.5588765621088554	0.7817301179410545
0.5560824643085527	0.7801569157130778
0.55328836650825	0.7786043794458997
0.550494268707947	0.7770512450712974
0.5477001709076443	0.7754752725550345
0.5449060731073414	0.773859568413831
0.5421119753070387	0.7721972309940213
0.5393178775067358	0.7704930686945093
0.5365237797064331	0.7687620028545324
0.5337296819061303	0.7670247004025006
0.5309355841058274	0.7653017163401195
0.5281414863055247	0.7636077671629085
0.5253473885052218	0.761947635390904
0.5225532907049191	0.7603146918848194
0.5197591929046161	0.7586922904248317
0.5169650951043134	0.7570575550077088
0.5141709973040105	0.7553865365319679
0.5113768995037078	0.7536594772877011
0.5085828017034051	0.7518650060512932
0.5057887039031022	0.75000242433539
0.5029946061027994	0.7480817159742936
0.5002005083024965	0.7461213923742489
0.4974064105021938	0.744144679015301
0.4946123127018909	0.742174806036433
0.49181821490158817	0.7402302793499089
0.48902411710128546	0.7383209939190649
0.48623001930098253	0.7364459252251032
0.4834359215006798	0.7345929077796247
0.4806418237003769	0.732740685738843
0.4778477259000742	0.730863016821854
0.47505362809977125	0.7289341729492917
0.47225953029946854	0.7269347925125915
0.46946543249916584	0.7248568087591932
0.4666713346988629	0.7227062097688977
0.4638772368985602	0.7205027342475397
0.46108313909825727	0.7182762472016792
0.45828904129795456	0.7160603470550578
0.4554949434976516	0.7138845299670431
0.4527008456973489	0.7117667509084438
0.449906747897046	0.7097082912298114
0.4471126500967433	0.7076923958556254
0.44431855229644057	0.7056872548756843
0.44152445449613764	0.7036527906978179
0.43873035669583493	0.7015496769195187
0.435936258895532	0.6993483620271366
0.4331421610952293	0.6970358080272543
0.43034806329492636	0.6946182233502879
0.42755396549462366	0.6921191256283117
0.42475986769432095	0.689573317974152
0.421965769894018	0.6870184435118741
0.4191716720937153	0.6844863844924767
0.4163775742934124	0.6819967249289134
0.41358347649310967	0.6795538260245951
0.41078937869280674	0.6771479855273483
0.40799528089250403	0.674759997651489
0.4052011830922011	0.6723675439382946
0.4024070852918984	0.6699514760495142
0.3996129874915957	0.667500276686653
0.39681888969129275	0.6650116935776256
0.39402479189099004	0.6624914784224307
0.3912306940906871	0.6599500182199641
0.3884365962903844	0.6573981607606482
0.3856424984900815	0.6548435819088039
0.38284840068977877	0.6522886581662792
0.38005430288947606	0.6497301732231584
0.37726020508917313	0.6471605491989216
0.3744661072888704	0.6445698750546094
0.3716720094885675	0.6419479261994947
0.3688779116882648	0.6392856109310872
0.36608381388796185	0.6365756988293022
0.36328971608765914	0.6338130817274923
0.36049561828735643	0.630995011548589
0.3577015204870535	0.6281216692995819
0.3549074226867508	0.6251970928510171
0.35211332488644786	0.6222300844693431
0.34931922708614516	0.6192344349184373
0.3465251292858422	0.6162278033956399
0.3437310314855395	0.6132289353165856
0.3409369336852366	0.6102534951850143
0.3381428358849339	0.6073094336020481
0.33534873808463117	0.6043932434182351
0.33255464028432824	0.6014884854556608
0.32976054248402553	0.5985675050010366
0.3269664446837226	0.5955964122296835
0.3241723468834199	0.5925424079870365
0.32137824908311696	0.589381719153329
0.31858415128281425	0.5861060497572335
0.31579005348251155	0.5827257056995878
0.3129959556822086	0.5792683707769851
0.3102018578819059	0.5757736715553256
0.307407760081603	0.5722848235298289
0.30461366228130027	0.568839449825719
0.30181956448099734	0.5654618639497382
0.29902546668069463	0.5621586552900324
0.2962313688803919	0.5589184604781875
0.293437271080089	0.5557156490105757
0.2906431732797863	0.5525166528002778
0.28784907547948335	0.5492871161795652
0.28505497767918064	0.5459980673099489
0.2822608798788777	0.5426298523884346
0.279466782078575	0.5391734062498612
0.2766726842782721	0.5356292555284425
0.27387858647796937	0.5320051931780685
0.27108448867766666	0.5283136791402387
0.2682903908773637	0.5245697322302265
0.265496293077061	0.5207895529595654
0.2627021952767581	0.5169896026864886
0.2599080974764554	0.5131855859549825
0.25711399967615245	0.509390855730518
0.25431990187584974	0.5056141482217866
0.25152580407554703	0.5018570809977995
0.2487317062752441	0.4981122734926394
0.2459376084749414	0.49436305983629714
0.24314351067463846	0.49058546318784635
0.24034941287433575	0.48675245172896364
0.23755531507403282	0.4828397074680058
0.23476121727373012	0.47883149203751973
0.23196711947342719	0.47472494285818256
0.22917302167312448	0.47053140914407887
0.22637892387282177	0.4662741934867626
0.22358482607251884	0.46198308472455485
0.22079072827221613	0.4576870336630536
0.2179966304719132	0.4534069215475593
0.2152025326716105	0.4491503994873613
0.21240843487130756	0.44491021372879425
0.20961433707100485	0.4406664452043367
0.20682023927070214	0.4363919854978352
0.2040261414703992	0.43205968348524215
0.2012320436700965	0.42764919017124364
0.19843794586979357	0.4231517079115838
0.19564384806949087	0.41857153201452624
0.19284975026918794	0.4139242235614431
0.19005565246888523	0.40923216974207643
0.18726155466858252	0.40451890306783345
0.1844674568682796	0.39980371242383095
0.18167335906797688	0.39509779304192527
0.17887926126767395	0.3904025952887824
0.17608516346737124	0.38571036665292496
0.1732910656670683	0.3810063531486151
0.1704969678667656	0.3762718705762472
0.16770287006646267	0.3714874904069244
0.16490877226615996	0.3666358203998174
0.16211467446585726	0.361703650461054
0.15932057666555433	0.35668344388904066
0.15652647886525162	0.3515742135646335
0.1537323810649487	0.34638175204194865
0.15093828326464598	0.34111807611074707
0.14814418546434305	0.33579991491578076
0.14535008766404034	0.3304461938124803
0.14255598986373763	0.325074741238337
0.1397618920634347	0.319698782506757
0.136967794263132	0.3143240368664574
0.13417369646282906	0.30894726226016517
0.13137959866252635	0.3035568258007233
0.12858550086222342	0.298135357725963
0.12579140306192071	0.29266392227344096
0.122997305261618	0.2871266225229926
0.12020320746131508	0.28151434540921094
0.11740910966101237	0.27582655314268667
0.11461501186070944	0.27007060264214494
0.11182091406040673	0.2642588505294917
0.1090268162601038	0.2584045185685086
0.10623271845980109	0.25251769960400305
0.10343862065949816	0.24660282270095407
0.10064452285919545	0.240658374833313
0.09785042505889274	0.23467886786610875
0.09505632725858981	0.2286582267209078
0.0922622294582871	0.22259325169570104
0.08946813165798417	0.2164857729407321
0.08667403385768147	0.21034259377378905
0.08387993605737853	0.2041731496928726
0.08108583825707583	0.19798569467293542
0.07829174045677312	0.1917834385225034
0.07549764265647019	0.1855621608767001
0.07270354485616748	0.17931036089912716
0.06990944705586455	0.1730121165770777
0.06711534925556184	0.1666518330438988
0.06432125145525891	0.1602193168626169
0.0615271536549562	0.15371340508242437
0.05873305585465327	0.1471428017729668
0.05593895805435056	0.14052370165136782
0.053144860254047854	0.13387489425749977
0.050350762453744924	0.12721194866574198
0.047556664653442215	0.12054244616589929
0.044762566853139285	0.11386390935637306
0.04196846905283658	0.10716516622071424
0.039174371252533646	0.10043069746174443
0.03638027345223094	0.09364646347904391
0.03358617565192823	0.08680517269136298
0.0307920778516253	0.07990913664406944
0.02799798005132259	0.07296970655206425
0.02520388225101966	0.06600350698821905
0.022409784450716952	0.05902684179820822
0.01961568665041402	0.05205032507505723
0.016821588850111313	0.04507573179182403
0.014027491049808605	0.03809627509815949
0.011233393249505674	0.03110027120647372
0.008439295449202966	0.024076891254013487
0.0056451976489000355	0.017021881513037712
0.002851099848597327	0.009941068417417773
5.70020482943967e-05	0.002850198113753805
-0.0027370957520083117	-0.004229050375226418
-0.005531193552311242	-0.011275642656570386
-0.00832529135261395	-0.01827611721867032
-0.011119389152916659	-0.025229385561542646
-0.01391348695321959	-0.03214756159512521
-0.016707584753522298	-0.03905229104009269
-0.019501682553825228	-0.04596759929985173
-0.022295780354127936	-0.05291152245968907
-0.025089878154430867	-0.05988928849126559
-0.027883975954733575	-0.06689038278995944
-0.030678073755036284	-0.0738905938522567
-0.033472171555339214	-0.08085850187360927
-0.03626626935564192	-0.08776439699420921
-0.03906036715594485	-0.09458879742591605
-0.04185446495624756	-0.10132786003822478
-0.04464856275655049	-0.10799399597847958
-0.0474426605568532	-0.11461157405377392
-0.05023675835715613	-0.12120918174952956
-0.05303085615745884	-0.12781098392482576
-0.05582495395776155	-0.1344299217835338
-0.05861905175806448	-0.1410647814038491
-0.061413149558367186	-0.1477017985087004
-0.06420724735867012	-0.15431993816003525
-0.06700134515897282	-0.16089782348898635
-0.06979544295927576	-0.16741987455565904
-0.07258954075957846	-0.1738796711499116
-0.07538363855988117	-0.18027967776408677
-0.0781777363601841	-0.18662783847186365
-0.08097183416048681	-0.19293266206277637
-0.08376593196078974	-0.19919887783704948
-0.08656002976109245	-0.20542540128616
-0.08935412756139538	-0.2116063544573123
-0.09214822536169809	-0.2177346244680584
-0.0949423231620008	-0.22380639591712248
-0.09773642096230373	-0.22982465634256302
-0.10053051876260644	-0.23580001719296323
-0.10332461656290937	-0.2417481944609739
-0.10611871436321207	-0.24768478582040587
-0.108912812163515	-0.25361908570560965
-0.11170690996381771	-0.2595491802167649
-0.11450100776412064	-0.2654602590966424
-0.11729510556442335	-0.27132706089636704
-0.12008920336472606	-0.2771199779116841
-0.12288330116502899	-0.28281307365677677
-0.1256773989653317	-0.2883915555101504
-0.12847149676563463	-0.2938563514799225
-0.13126559456593734	-0.29922433139260496
-0.13405969236624027	-0.30452408605962095
-0.13685379016654298	-0.3097885667175725
-0.13964788796684569	-0.3150468264986641
-0.14244198576714862	-0.3203172945219519
-0.14523608356745132	-0.3256044146249154
-0.14803018136775425	-0.33089932807807954
-0.15082427916805696	-0.3361839860974667
-0.1536183769683599	-0.34143708546630114
-0.1564124747686626	-0.3466398429175292
-0.1592065725689653	-0.3517799414937988
-0.16200067036926824	-0.35685282450315975
-0.16479476816957095	-0.36186053323440626
-0.16758886596987388	-0.36680909648551
-0.1703829637701766	-0.37170580199523895
-0.17317706157047952	-0.3765574370396806
-0.17597115937078223	-0.38136992771947065
-0.17876525717108516	-0.38614904054708793
-0.18155935497138787	-0.39090127204756286
-0.18435345277169057	-0.3956339716213254
-0.1871475505719935	-0.40035415044674383
-0.1899416483722962	-0.4050661444914222
-0.19273574617259914	-0.4097690047646807
-0.19552984397290185	-0.4144548568368436
-0.19832394177320478	-0.41910930638224664
-0.2011180395735075	-0.42371428614316475
-0.2039121373738102	-0.42825278040028814
-0.20670623517411313	-0.43271399950893674
-0.20950033297441584	-0.43709717572935747
-0.21229443077471877	-0.44141242391324287
-0.21508852857502148	-0.44567801836526355
-0.2178826263753244	-0.44991468986347105
-0.22067672417562711	-0.454138696775263
-0.22347082197593005	-0.45835602797139796
-0.22626491977623275	-0.46255988264347436
-0.22905901757653546	-0.46673255959347604
-0.2318531153768384	-0.47085139101260265
-0.2346472131771411	-0.4748968875912221
-0.23744131097744403	-0.47886035833034557
-0.24023540877774674	-0.48274829027643473
-0.24302950657804967	-0.4865817651373947
-0.24582360437835238	-0.4903908472794035
-0.2486177021786551	-0.4942056412511831
-0.251411799978958	-0.4980469616353998
-0.2542058977792607	-0.5019198156506824
-0.25699999557956366	-0.5058120340022136
-0.25979409337986636	-0.5096986581415168
-0.2625881911801693	-0.5135506817407511
-0.265382288980472	-0.5173451555062779
-0.2681763867807747	-0.5210730809238173
-0.27097048458107764	-0.5247421894567421
-0.27376458238138035	-0.5283734420742732
-0.2765586801816833	-0.5319923153271015
-0.279352777981986	-0.5356178908095526
-0.2821468757822889	-0.5392537274685356
-0.28494097358259163	-0.5428840821677922
-0.28773507138289456	-0.5464773326216776
-0.29052916918319727	-0.5499959867187046
-0.2933232669835	-0.5534102610940849
-0.2961173647838029	-0.556710720216801
-0.2989114625841056	-0.5599154483372746
-0.30170556038440854	-0.5630687615464007
-0.30449965818471125	-0.566231109640142
-0.3072937559850142	-0.5694627272494255
-0.3100878537853169	-0.5728058081933263
-0.3128819515856196	-0.5762707318341334
-0.31567604938592253	-0.5798308610718499
-0.31847014718622524	-0.5834279279683585
-0.32126424498652817	-0.5869867922622138
-0.3240583427868309	-0.590435422685676
-0.3268524405871338	-0.5937242571675636
-0.3296465383874365	-0.5968392049840567
-0.3324406361877392	-0.599804447679313
-0.33523473398804216	-0.602674288985334
-0.33802883178834486	-0.6055166244266722
-0.3408229295886478	-0.6083931044180033
-0.3436170273889505	-0.6113419709067913
-0.34641112518925343	-0.6143685914168857
-0.34920522298955614	-0.6174462247814344
-0.35199932078985907	-0.6205263408240165
-0.3547934185901618	-0.6235549071789036
-0.3575875163904645	-0.6264893576335036
-0.3603816141907674	-0.6293109684602498
-0.3631757119910701	-0.6320290348932562
-0.36596980979137306	-0.6346759765193416
-0.36876390759167577	-0.6372954014803023
-0.3715580053919787	-0.6399272959112067
-0.3743521031922814	-0.6425952249573815
-0.3771462009925841	-0.645299561058086
-0.37994029879288704	-0.6480186375869517
-0.38273439659318975	-0.6507170929179238
-0.3855284943934927	-0.6533583898645292
-0.3883225921937954	-0.6559172869764933
-0.3911166899940983	-0.6583882436604744
-0.39391078779440103	-0.6607872308246674
-0.39670488559470385	-0.6631466530797812
-0.39949898339500667	-0.6655053109054657
-0.4022930811953095	-0.6678968237084388
-0.4050871789956123	-0.6703402499094853
-0.4078812767959151	-0.6728357342939745
-0.41067537459621783	-0.6753662409817695
-0.41346947239652065	-0.6779044118014028
-0.4162635701968235	-0.680421993297377
-0.4190576679971263	-0.6828985986602164
-0.4218517657974291	-0.6853269862270233
-0.42464586359773193	-0.6877133516039593
-0.42743996139803475	-0.6900728699113772
-0.43023405919833746	-0.692422298026582
-0.4330281569986403	-0.6947723477749598
-0.4358222547989431	-0.6971225077218139
-0.4386163525992459	-0.6994600779087681
-0.44141045039954874	-0.701763725059599
-0.44420454819985156	-0.7040103604046519
-0.4469986460001544	-0.7061830740073837
-0.4497927438004572	-0.7082775497804822
-0.4525868416007599	-0.7103048985468148
-0.4553809394010627	-0.7122899845509026
-0.45817503720136554	-0.7142657020064729
-0.46096913500166836	-0.7162648482990627
-0.4637632328019712	-0.7183118909832641
-0.466557330602274	-0.7204168754823563
-0.4693514284025768	-0.7225730303250131
-0.47214552620287964	-0.72475854326127
-0.47493962400318235	-0.7269418461039218
-0.47773372180348517	-0.7290888839155509
-0.480527819603788	-0.731170469179484
-0.4833219174040908	-0.7331679852240514
-0.4861160152043936	-0.7350762978190788
-0.48891011300469644	-0.7369035441027778
-0.49170421080499926	-0.7386682476223361
-0.4944983086053021	-0.7403947561865307
-0.4972924064056048	-0.7421082108818513
-0.5000865042059076	-0.7438301365506762
-0.5028806020062104	-0.7455753926292196
-0.5056746998065133	-0.7473507797587514
-0.5084687976068161	-0.7491551976607325
-0.5112628954071189	-0.7509809842165163
-0.5140569932074217	-0.7528159631055431
-0.5168510910077244	-0.7546457601483751
-0.5196451888080272	-0.756456055990572
-0.5224392866083301	-0.7582345603112017
-0.5252333844086329	-0.7599725758822626
-0.5280274822089357	-0.7616660569716402
-0.5308215800092385	-0.7633160725491147
-0.5336156778095413	-0.764928593235418
-0.5364097756098442	-0.7665135628843947
-0.5392038734101469	-0.7680833053325401
-0.5419979712104497	-0.7696504444355088
-0.5447920690107525	-0.7712256495098145
-0.5475861668110553	-0.7728156155170496
-0.5503802646113581	-0.7744217071592434
-0.553174362411661	-0.776039614347038
-0.5559684602119638	-0.7776601851242286
-0.5587625580122666	-0.7792713516938478
-0.5615566558125693	-0.7808608001392859
-0.5643507536128721	-0.7824188213570363
-0.5671448514131749	-0.7839406821328812
-0.5699389492134778	-0.785427912326027
-0.5727330470137806	-0.7868881222236296
-0.5755271448140834	-0.7883333060307081
-0.5783212426143862	-0.7897769767086458
-0.581115340414689	-0.7912308135103394
-0.5839094382149917	-0.7927016869974197
-0.5867035360152946	-0.7941898874328646
-0.5894976338155974	-0.7956891067288308
-0.5922917316159002	-0.7971882648911475
-0.595085829416203	-0.7986747439665436
-0.5978799272165058	-0.8001381457017829
-0.6006740250168087	-0.8015734666814145
-0.6034681228171114	-0.8029826776436437
-0.6062622206174142	-0.804374105623064
-0.609056318417717	-0.8057596530715913
-0.6118504162180198	-0.8071505713918483
-0.6146445140183227	-0.8085530283341391
-0.6174386118186255	-0.8099648903186603
-0.6202327096189283	-0.8113748930255289
-0.6230268074192311	-0.8127647350722258
-0.6258209052195338	-0.8141137657698336
-0.6286150030198366	-0.8154050996443889
-0.6314091008201395	-0.8166314409490785
-0.6342031986204423	-0.8177988338122837
-0.6369972964207451	-0.8189270242936509
-0.6397913942210479	-0.8200460218872019
-0.6425854920213507	-0.8211895320072634
-0.6453795898216536	-0.8223868792805558
-0.6481736876219563	-0.8236555611694845
-0.6509677854222591	-0.824996487929024
-0.6537618832225619	-0.8263932809741397
-0.6565559810228647	-0.8278159030266523
-0.6593500788231675	-0.8292276961442742
-0.6621441766234704	-0.83059395997367
-0.6649382744237732	-0.8318897921228918
-0.667732372224076	-0.8331051558372318
-0.6705264700243787	-0.8342459602125639
-0.6733205678246815	-0.8353310844104127
-0.6761146656249843	-0.8363864039194434
-0.6789087634252872	-0.8374376507326473
-0.68170286122559	-0.8385041429740705
-0.6844969590258928	-0.8395950163710593
-0.6872910568261956	-0.8407087308680892
-0.6900851546264983	-0.8418355960566346
-0.6928792524268012	-0.842962184655092
-0.695673350227104	-0.844076045547855
-0.6984674480274068	-0.8451692037593874
-0.7012615458277096	-0.8462394852881753
-0.7040556436280124	-0.8472895220810037
-0.7068497414283152	-0.8483240938128025
-0.7096438392286181	-0.8493469862602563
-0.7124379370289208	-0.8503586337315022
-0.7152320348292236	-0.8513554596186571
-0.7180261326295264	-0.8523311752092635
-0.7208202304298292	-0.8532795758709092
-0.723614328230132	-0.8541978306259539
-0.7264084260304349	-0.8550890713221984
-0.7292025238307377	-0.8559633025166062
-0.7319966216310405	-0.8568361895681906
-0.7347907194313432	-0.8577259563000443
-0.737584817231646	-0.8586492151996833
-0.7403789150319489	-0.8596168797449735
-0.7431730128322517	-0.8606312805164492
-0.7459671106325545	-0.8616852502542898
-0.7487612084328573	-0.8627633830991839
-0.7515553062331601	-0.8638450876008144
-0.754349404033463	-0.8649086125658685
-0.7571435018337657	-0.8659350418792009
-0.7599375996340685	-0.8669113549478575
-0.7627316974343713	-0.8678319746647212
-0.7655257952346741	-0.8686986592926502
-0.7683198930349769	-0.8695190077722056
-0.7711139908352798	-0.8703041339450197
-0.7739080886355826	-0.8710661694816797
-0.7767021864358853	-0.8718161807765972
-0.7794962842361881	-0.8725628802368428
-0.7822903820364909	-0.8733122490237564
-0.7850844798367937	-0.8740679380330594
-0.7878785776370966	-0.8748321313736613
-0.7906726754373994	-0.8756064723993142
-0.7934667732377022	-0.8763926739984986
-0.796260871038005	-0.8771925516549253
-0.7990549688383077	-0.8780074050262452
-0.8018490666386106	-0.8788368945364293
-0.8046431644389134	-0.879677765650968
-0.8074372622392162	-0.8805229097557623
-0.810231360039519	-0.8813612643392432
-0.8130254578398218	-0.88217891304584
-0.8158195556401246	-0.8829614520207472
-0.8186136534404275	-0.8836972962598428
-0.8214077512407302	-0.8843812093970964
-0.824201849041033	-0.8850170800772044
-0.8269959468413358	-0.8856189544733042
-0.8297900446416386	-0.8862096296006348
-0.8325841424419415	-0.8868166883250427
-0.8353782402422443	-0.8874665870673462
-0.8381723380425471	-0.8881780874850123
-0.8409664358428499	-0.888956728968316
-0.8437605336431526	-0.8897919960895039
-0.8465546314434554	-0.8906582889084588
-0.8493487292437583	-0.8915198536623468
-0.8521428270440611	-0.8923387196212281
-0.8549369248443639	-0.893083739372827
-0.8577310226446667	-0.8937383541377681
-0.8605251204449695	-0.8943048947366747
-0.8633192182452722	-0.8948040821748215
-0.8661133160455751	-0.8952696991827603
-0.8689074138458779	-0.8957397953873504
-0.8717015116461807	-0.8962468413319136
-0.8744956094464835	-0.8968096174876133
-0.8772897072467863	-0.8974291664740959
-0.8800838050470892	-0.8980899572827471
-0.882877902847392	-0.8987658503221607
-0.8856720006476947	-0.8994289875218728
-0.8884660984479975	-0.9000588257420745
-0.8912601962483003	-0.9006484845295726
-0.8940542940486031	-0.901206424829708
-0.896848391848906	-0.9017529615163438
-0.8996424896492088	-0.9023127745478197
-0.9024365874495115	-0.9029058887061908
-0.9052306852498144	-0.9035401121022109
-0.9080247830501171	-0.9042074774295525
-0.9108188808504201	-0.904885947236581
-0.9136129786507228	-0.9055459304512719
-0.9164070764510256	-0.9061595650984047
-0.9192011742513284	-0.9067097739188092
-0.9219952720516312	-0.9071961153472745
-0.924789369851934	-0.9076354415400885
-0.9275834676522368	-0.9080570293958994
-0.9303775654525397	-0.9084936400860284
-0.9331716632528424	-0.9089713070965171
-0.9359657610531452	-0.9095011100362922
-0.938759858853448	-0.9100756030447001
-0.9415539566537509	-0.9106711116507926
-0.9443480544540537	-0.9112552511090837
-0.9471421522543564	-0.9117973469855872
-0.9499362500546593	-0.9122784915124916
-0.952730347854962	-0.9126980523432715
-0.9555244456552648	-0.9130745400685152
-0.9583185434555677	-0.9134404927715072
-0.9611126412558705	-0.913832896549764
-0.9639067390561733	-0.9142820456921197
-0.966700836856476	-0.9148022253826935
-0.9694949346567789	-0.9153870328665983
-0.9722890324570816	-0.9160107286919552
-0.9750831302573846	-0.9166351807424399
-0.9778772280576873	-0.9172202996604898
-0.9806713258579901	-0.9177348700087047
-0.9834654236582929	-0.9181646421330649
-0.9862595214585957	-0.9185154481426081
-0.9890536192588986	-0.9188106380567327
-0.9918477170592013	-0.9190838132343667
-0.9946418148595042	-0.9193691529957049
-0.9974359126598069	-0.9196922093957229
-1.0002300104601098	-0.9200637495021071
-1.0030241082604126	-0.9204781905841821
-1.0058182060607153	-0.9209167520596072
-1.0086123038610182	-0.9213540842916819
-1.011406401661321	-0.9217662270202337
-1.0142004994616238	-0.9221375334621535
-1.0169945972619265	-0.9224646805902279
-1.0197886950622295	-0.922756872951473
-1.0225827928625322	-0.9230325052882022
-1.025376890662835	-0.9233135254554357
-1.0281709884631378	-0.9236192674514982
-1.0309650862634405	-0.9239614965875147
-1.0337591840637435	-0.9243418912278221
-1.0365532818640462	-0.9247523807499212
-1.039347379664349	-0.9251779308667949
-1.0421414774646518	-0.9256007542022461
-1.0449355752649545	-0.9260046726821991
-1.0477296730652574	-0.9263784917404334
-1.0505237708655604	-0.9267176734086703
-1.053317868665863	-0.9270241537071011
-1.0561119664661658	-0.927304663701634
-1.0589060642664687	-0.927568247350141
-1.0617001620667714	-0.9278237598527661
-1.0644942598670744	-0.9280779935138852
-1.067288357667377	-0.9283347906511332
-1.0700824554676798	-0.9285951695527213
-1.0728765532679827	-0.9288582083273458
-1.0756706510682854	-0.9291222690623753
-1.0784647488685883	-0.9293861236919492
-1.081258846668891	-0.9296496450963265
-1.084052944469194	-0.9299139057062595
-1.0868470422694967	-0.9301807233639928
-1.0896411400697996	-0.9304518566802686
-1.0924352378701023	-0.9307281413426989
-1.095229335670405	-0.9310088579573176
-1.098023433470708	-0.9312915370661463
-1.1008175312710107	-0.9315722644163871
-1.1036116290713136	-0.9318463904231393
-1.1064057268716163	-0.9321094187698837
-1.109199824671919	-0.932357791037354
-1.111993922472222	-0.9325893198754736
-1.1147880202725249	-0.932803147731674
-1.1175821180728276	-0.9329992864161969
-1.1203762158731303	-0.9331779662788373
-1.1231703136734332	-0.9333391270909273
-1.125964411473736	-0.9334823660856308
-1.1287585092740389	-0.9336075090056849
-1.1315526070743416	-0.9337157226606683
-1.1343467048746443	-0.9338108211624921
-1.1371408026749472	-0.933900232867291
-1.13993490047525	-0.9339950784984288
-1.1427289982755529	-0.9341090023216903
-1.1455230960758556	-0.9342557659822838
-1.1483171938761585	-0.934446056225751
-1.1511112916764612	-0.9346843265591772
-1.1539053894767641	-0.9349666452457371
-1.1566994872770668	-0.9352803698760469
-1.1594935850773695	-0.9356060194643245
-1.1622876828776725	-0.935921081291045
-1.1650817806779752	-0.9362048628022651
-1.1678758784782781	-0.9364430902876584
-1.1706699762785808	-0.9366309255232805
-1.1734640740788838	-0.9367734657739233
-1.1762581718791865	-0.9368835178035448
-1.1790522696794894	-0.9369772783269579
-1.181846367479792	-0.9370692401179014
-1.1846404652800948	-0.9371679353547179
-1.1874345630803977	-0.9372739034191244
-1.1902286608807005	-0.9373805745150274
-1.1930227586810034	-0.9374778016063764
-1.195816856481306	-0.937556861531575
-1.1986109542816088	-0.9376151930831987
-1.2014050520819117	-0.9376591507313456
-1.2041991498822144	-0.9377036506249321
-1.2069932476825174	-0.9377685942036421
-1.20978734548282	-0.9378730495686651
-1.212581443283123	-0.9380289837292108
-1.2153755410834257	-0.9382365833499123
-1.2181696388837286	-0.9384827741646389
-1.2209637366840314	-0.9387435717258024
-1.223757834484334	-0.938989681736478
-1.226551932284637	-0.9391937193795283
-1.2293460300849397	-0.9393368895912295
-1.2321401278852426	-0.9394131491347346
-1.2349342256855453	-0.939429702766347
-1.2377283234858483	-0.9394038905402813
-1.240522421286151	-0.9393576895165479
-1.243316519086454	-0.9393117779568501
-1.2461106168867566	-0.9392811415346211
-1.2489047146870593	-0.9392735300519686
-1.2516988124873623	-0.9392909415153751
-1.254492910287665	-0.9393331298955503
-1.257287008087968	-0.9394013410313811
-1.2600811058882706	-0.9395003838083402
-1.2628752036885733	-0.9396377999971932
-1.2656693014888762	-0.9398200879270573
-1.268463399289179	-0.9400472356727296
-1.2712574970894819	-0.94030773916736
-1.2740515948897846	-0.9405764420767921
-1.2768456926900875	-0.9408168139747732
-1.2796397904903902	-0.940987870002186
-1.2824338882906932	-0.9410542794547536
-1.2852279860909959	-0.9409968805058802
-1.2880220838912986	-0.9408203060387934
-1.2908161816916015	-0.9405549733394896
-1.2936102794919042	-0.94025219341127
-1.2964043772922071	-0.9399731809751977
-1.2991984750925099	-0.9397746638429376
-1.3019925728928128	-0.9396949758329076
-1.3047866706931155	-0.939744559245709
-1.3075807684934184	-0.9399036450458716
-1.3103748662937211	-0.9401278488097183
-1.3131689640940238	-0.9403601313410019
-1.3159630618943268	-0.9405457299100082
-1.3187571596946295	-0.9406458405592897
-1.3215512574949324	-0.9406462766034283
-1.3243453552952351	-0.9405588961150559
-1.327139453095538	-0.9404157830704638
-1.3299335508958408	-0.9402582949125782
-1.3327276486961435	-0.9401244986432449
-1.3355217464964464	-0.9400387952187641
-1.338315844296749	-0.9400066340624832
-1.341109942097052	-0.9400154757606312
-1.3439040398973547	-0.9400411581247707
-1.3466981376976577	-0.9400572046593806
-1.3494922354979604	-0.9400438789500211
-1.352286333298263	-0.9399941207655442
-1.355080431098566	-0.9399147315892484
-1.3578745288988687	-0.9398228556696993
-1.3606686266991717	-0.9397393512168037
-1.3634627244994744	-0.939681561965863
-1.3662568222997773	-0.9396580158017059
-1.36905092010008	-0.9396667425514634
-1.371845017900383	-0.9396975481268514
[truncated: 8 more rows]
