# Supplementary material for: Isolation of a planar π-aromatic Bi5− ring in a cobalt-based inverse-sandwich-type complex
Source: Nat Chem. 2025 Jan 20;17(4):547–55. doi: 10.1038/s41557-024-01713-8 (PMC11964920; doi:10.1038/s41557-024-01713-8)
Supplement: Supplementary file 4 — Original magnetic data of compound 1 and origin file of Fig. 3. [file 41557_2024_1713_MOESM4_ESM.zip › sr_and_T_Symmetrized/22.json]

{
   "comment": "corrected Loops",
   "temperature": 0.5,
   "measures": [
      {
         "sr": 0.016,
         "angle": 0,
         "trans": 0,
         "cool_t": 1,
         "comment": "to H_stop",
         "data": [
            [
               -1.3999,
               -0.9406980971433465
            ],
            [
               -1.3971003,
               -0.9403384997274117
            ],
            [
               -1.3943006,
               -0.9399764552293969
            ],
            [
               -1.3915008999999998,
               -0.9396366759329444
            ],
            [
               -1.3887011999999999,
               -0.9393381433681759
            ],
            [
               -1.3859015,
               -0.9390925790488709
            ],
            [
               -1.3831018,
               -0.9389050905740057
            ],
            [
               -1.3803021,
               -0.9387760559790397
            ],
            [
               -1.3775024,
               -0.9387030057101944
            ],
            [
               -1.3747026999999998,
               -0.9386815011385589
            ],
            [
               -1.3719029999999999,
               -0.9387046752948922
            ],
            [
               -1.3691033,
               -0.938761891779184
            ],
            [
               -1.3663036,
               -0.9388375540129232
            ],
            [
               -1.3635039,
               -0.9389112085440509
            ],
            [
               -1.3607042,
               -0.9389596707015551
            ],
            [
               -1.3579044999999998,
               -0.938961107508183
            ],
            [
               -1.3551047999999999,
               -0.9389001454864055
            ],
            [
               -1.3523051,
               -0.9387724733061562
            ],
            [
               -1.3495054,
               -0.9385873331518695
            ],
            [
               -1.3467057,
               -0.9383668036796072
            ],
            [
               -1.343906,
               -0.9381417191022119
            ],
            [
               -1.3411062999999999,
               -0.9379451276711197
            ],
            [
               -1.3383066,
               -0.937805002760649
            ],
            [
               -1.3355069,
               -0.937738196509605
            ],
            [
               -1.3327072,
               -0.9377472688394057
            ],
            [
               -1.3299075,
               -0.9378209523603285
            ],
            [
               -1.3271077999999998,
               -0.9379379210682074
            ],
            [
               -1.3243080999999999,
               -0.9380725830958452
            ],
            [
               -1.3215084,
               -0.9382011215272549
            ],
            [
               -1.3187087,
               -0.9383061041784071
            ],
            [
               -1.315909,
               -0.9383786058418779
            ],
            [
               -1.3131093,
               -0.9384176895090478
            ],
            [
               -1.3103095999999999,
               -0.9384279476246988
            ],
            [
               -1.3075099,
               -0.9384163191290935
            ],
            [
               -1.3047102,
               -0.9383894222304886
            ],
            [
               -1.3019105,
               -0.9383522143934357
            ],
            [
               -1.2991108,
               -0.9383081127989172
            ],
            [
               -1.2963111,
               -0.9382600642848813
            ],
            [
               -1.2935113999999999,
               -0.9382116965718139
            ],
            [
               -1.2907117,
               -0.9381677385351992
            ],
            [
               -1.287912,
               -0.9381333208512366
            ],
            [
               -1.2851123,
               -0.938112365181065
            ],
            [
               -1.2823126,
               -0.9381057777037696
            ],
            [
               -1.2795128999999998,
               -0.9381103571894744
            ],
            [
               -1.2767131999999999,
               -0.9381191140762382
            ],
            [
               -1.2739135,
               -0.9381231492532426
            ],
            [
               -1.2711138,
               -0.9381145752973468
            ],
            [
               -1.2683141,
               -0.9380894524210996
            ],
            [
               -1.2655143999999998,
               -0.9380495792467987
            ],
            [
               -1.2627146999999999,
               -0.9380023056116986
            ],
            [
               -1.259915,
               -0.9379582219891628
            ],
            [
               -1.2571153,
               -0.9379273805389262
            ],
            [
               -1.2543156,
               -0.9379153112727474
            ],
            [
               -1.2515159,
               -0.9379202667926192
            ],
            [
               -1.2487162,
               -0.9379327703653699
            ],
            [
               -1.2459164999999999,
               -0.937937762448805
            ],
            [
               -1.2431168,
               -0.9379187131040809
            ],
            [
               -1.2403171,
               -0.937862333314319
            ],
            [
               -1.2375174,
               -0.9377622602819884
            ],
            [
               -1.2347177,
               -0.9376204260914864
            ],
            [
               -1.2319179999999998,
               -0.9374456437100165
            ],
            [
               -1.2291182999999999,
               -0.9372499689243357
            ],
            [
               -1.2263186,
               -0.9370442441974163
            ],
            [
               -1.2235189,
               -0.936834573906449
            ],
            [
               -1.2207192,
               -0.9366211680951314
            ],
            [
               -1.2179195,
               -0.9364001107627611
            ],
            [
               -1.2151197999999999,
               -0.9361674629768888
            ],
            [
               -1.2123201,
               -0.9359241191719452
            ],
            [
               -1.2095204,
               -0.9356793804378697
            ],
            [
               -1.2067207,
               -0.9354514974280939
            ],
            [
               -1.203921,
               -0.9352644122219843
            ],
            [
               -1.2011213,
               -0.9351412833019012
            ],
            [
               -1.1983215999999999,
               -0.9350966459151436
            ],
            [
               -1.1955219,
               -0.9351297803658698
            ],
            [
               -1.1927222,
               -0.9352217396196925
            ],
            [
               -1.1899225,
               -0.9353375098344585
            ],
            [
               -1.1871228,
               -0.9354332236167306
            ],
            [
               -1.1843230999999999,
               -0.9354667071700786
            ],
            [
               -1.1815234,
               -0.9354084604442714
            ],
            [
               -1.1787237,
               -0.9352498533679858
            ],
            [
               -1.175924,
               -0.9350060073040954
            ],
            [
               -1.1731243,
               -0.9347123299920288
            ],
            [
               -1.1703246,
               -0.9344155272942307
            ],
            [
               -1.1675248999999999,
               -0.9341615480382366
            ],
            [
               -1.1647252,
               -0.9339838186166298
            ],
            [
               -1.1619255,
               -0.9338950148241421
            ],
            [
               -1.1591258,
               -0.9338845445066637
            ],
            [
               -1.1563261,
               -0.9339222239937257
            ],
            [
               -1.1535264,
               -0.9339668573326714
            ],
            [
               -1.1507266999999999,
               -0.9339771125749627
            ],
            [
               -1.147927,
               -0.9339216110821305
            ],
            [
               -1.1451273,
               -0.9337856015002368
            ],
            [
               -1.1423276,
               -0.9335727790145179
            ],
            [
               -1.1395279,
               -0.9333023144923043
            ],
            [
               -1.1367281999999999,
               -0.9330024898369496
            ],
            [
               -1.1339285,
               -0.9327031022352541
            ],
            [
               -1.1311288,
               -0.932428824202679
            ],
            [
               -1.1283291,
               -0.9321950692361336
            ],
            [
               -1.1255294,
               -0.9320069037813031
            ],
            [
               -1.1227296999999998,
               -0.9318605456988702
            ],
            [
               -1.11993,
               -0.9317463292697221
            ],
            [
               -1.1171303,
               -0.9316518681617469
            ],
            [
               -1.1143306,
               -0.931564475914631
            ],
            [
               -1.1115309,
               -0.931472501296787
            ],
            [
               -1.1087312,
               -0.931365819223182
            ],
            [
               -1.1059315,
               -0.931236043268742
            ],
            [
               -1.1031317999999999,
               -0.9310769842752578
            ],
            [
               -1.1003321,
               -0.9308855320794258
            ],
            [
               -1.0975324,
               -0.9306626797345142
            ],
            [
               -1.0947327,
               -0.9304140831400958
            ],
            [
               -1.091933,
               -0.9301495344370032
            ],
            [
               -1.0891332999999999,
               -0.9298810646883219
            ],
            [
               -1.0863336,
               -0.9296199577499898
            ],
            [
               -1.0835339,
               -0.9293735146740462
            ],
            [
               -1.0807342,
               -0.9291426996560792
            ],
            [
               -1.0779345,
               -0.9289216580800466
            ],
            [
               -1.0751347999999998,
               -0.9286995260498287
            ],
            [
               -1.0723351,
               -0.9284641309514841
            ],
            [
               -1.0695354,
               -0.9282064167866401
            ],
            [
               -1.0667357,
               -0.9279240271680484
            ],
            [
               -1.063936,
               -0.9276226386033761
            ],
            [
               -1.0611363,
               -0.9273143507987682
            ],
            [
               -1.0583366,
               -0.9270134873728708
            ],
            [
               -1.0555369,
               -0.9267311708764854
            ],
            [
               -1.0527372,
               -0.9264706245413377
            ],
            [
               -1.0499375,
               -0.9262250619029506
            ],
            [
               -1.0471378,
               -0.9259792310078166
            ],
            [
               -1.0443381,
               -0.9257144190601968
            ],
            [
               -1.0415383999999999,
               -0.9254154233466423
            ],
            [
               -1.0387387,
               -0.9250771284480794
            ],
            [
               -1.035939,
               -0.9247082472509291
            ],
            [
               -1.0331393,
               -0.9243305738147518
            ],
            [
               -1.0303396,
               -0.9239735410788157
            ],
            [
               -1.0275398999999998,
               -0.9236655082644675
            ],
            [
               -1.0247402,
               -0.9234244577405522
            ],
            [
               -1.0219405,
               -0.9232511936031147
            ],
            [
               -1.0191408,
               -0.9231275073084104
            ],
            [
               -1.0163411,
               -0.9230202644457093
            ],
            [
               -1.0135414,
               -0.9228904417825319
            ],
            [
               -1.0107417,
               -0.9227044425135547
            ],
            [
               -1.007942,
               -0.9224441309441413
            ],
            [
               -1.0051423,
               -0.9221122935410396
            ],
            [
               -1.0023426,
               -0.9217316098257492
            ],
            [
               -0.9995429,
               -0.921337282730254
            ],
            [
               -0.9967432,
               -0.9209655634324985
            ],
            [
               -0.9939435,
               -0.9206418113567235
            ],
            [
               -0.9911437999999999,
               -0.9203719654609928
            ],
            [
               -0.9883441,
               -0.9201402588129872
            ],
            [
               -0.9855444,
               -0.9199140038555197
            ],
            [
               -0.9827447,
               -0.9196539605700009
            ],
            [
               -0.9799450000000001,
               -0.9193269421272959
            ],
            [
               -0.9771453,
               -0.9189165415999963
            ],
            [
               -0.9743455999999999,
               -0.9184284533539315
            ],
            [
               -0.9715459,
               -0.917888634538232
            ],
            [
               -0.9687462,
               -0.9173349256026643
            ],
            [
               -0.9659465,
               -0.9168049330252749
            ],
            [
               -0.9631468,
               -0.9163242349352987
            ],
            [
               -0.9603471,
               -0.9158988672871831
            ],
            [
               -0.9575473999999999,
               -0.9155146055509762
            ],
            [
               -0.9547477,
               -0.9151432490168483
            ],
            [
               -0.951948,
               -0.9147537151521576
            ],
            [
               -0.9491483000000001,
               -0.9143240743187676
            ],
            [
               -0.9463486,
               -0.9138502806719713
            ],
            [
               -0.9435488999999999,
               -0.9133484297274569
            ],
            [
               -0.9407492,
               -0.9128495544521263
            ],
            [
               -0.9379495,
               -0.9123885374730435
            ],
            [
               -0.9351498,
               -0.9119908034011646
            ],
            [
               -0.9323501000000001,
               -0.911661346271667
            ],
            [
               -0.9295504,
               -0.9113800171126576
            ],
            [
               -0.9267506999999999,
               -0.9111050251585282
            ],
            [
               -0.923951,
               -0.9107839245979386
            ],
            [
               -0.9211513,
               -0.9103688455235288
            ],
            [
               -0.9183516,
               -0.90983121946828
            ],
            [
               -0.9155519,
               -0.909171263200611
            ],
            [
               -0.9127522,
               -0.9084190417840419
            ],
            [
               -0.9099524999999999,
               -0.9076265493953355
            ],
            [
               -0.9071528,
               -0.9068530883829589
            ],
            [
               -0.9043531,
               -0.906148377141351
            ],
            [
               -0.9015534000000001,
               -0.9055385769628911
            ],
            [
               -0.8987537,
               -0.9050195443191984
            ],
            [
               -0.895954,
               -0.9045593639470529
            ],
            [
               -0.8931543,
               -0.9041093152319915
            ],
            [
               -0.8903546,
               -0.9036197934014856
            ],
            [
               -0.8875549,
               -0.9030561819109342
            ],
            [
               -0.8847552,
               -0.9024097301223368
            ],
            [
               -0.8819555,
               -0.9017001007861646
            ],
            [
               -0.8791558,
               -0.9009688919162442
            ],
            [
               -0.8763561,
               -0.9002662637760444
            ],
            [
               -0.8735564,
               -0.899634922418211
            ],
            [
               -0.8707567,
               -0.8990964713122744
            ],
            [
               -0.867957,
               -0.8986443270543847
            ],
            [
               -0.8651573,
               -0.8982452891736012
            ],
            [
               -0.8623576,
               -0.8978491426405115
            ],
            [
               -0.8595579,
               -0.8974032144405428
            ],
            [
               -0.8567582,
               -0.8968673613836922
            ],
            [
               -0.8539585,
               -0.8962248569872105
            ],
            [
               -0.8511588,
               -0.8954860322321623
            ],
            [
               -0.8483591,
               -0.8946838351295157
            ],
            [
               -0.8455594,
               -0.8938629617684442
            ],
            [
               -0.8427597,
               -0.8930661015422728
            ],
            [
               -0.83996,
               -0.8923215701342843
            ],
            [
               -0.8371603,
               -0.8916359955510695
            ],
            [
               -0.8343606,
               -0.8909940176045715
            ],
            [
               -0.8315609,
               -0.890364731984246
            ],
            [
               -0.8287612,
               -0.8897125658892105
            ],
            [
               -0.8259615,
               -0.8890090329430074
            ],
            [
               -0.8231618,
               -0.8882417225968953
            ],
            [
               -0.8203621,
               -0.8874179046835882
            ],
            [
               -0.8175624,
               -0.8865619015705418
            ],
            [
               -0.8147627000000001,
               -0.8857073170217236
            ],
            [
               -0.811963,
               -0.8848867122931643
            ],
            [
               -0.8091633,
               -0.884121953609689
            ],
            [
               -0.8063636,
               -0.8834180793811932
            ],
            [
               -0.8035639,
               -0.8827623253928134
            ],
            [
               -0.8007642,
               -0.8821283196864512
            ],
            [
               -0.7979645,
               -0.8814839327394116
            ],
            [
               -0.7951648,
               -0.8808002937738735
            ],
            [
               -0.7923651,
               -0.8800593128301675
            ],
            [
               -0.7895654,
               -0.8792576720760772
            ],
            [
               -0.7867657,
               -0.8784064220524335
            ],
            [
               -0.783966,
               -0.8775266481696031
            ],
            [
               -0.7811663,
               -0.8766427546184616
            ],
            [
               -0.7783666,
               -0.8757754510771242
            ],
            [
               -0.7755669000000001,
               -0.8749364148366776
            ],
            [
               -0.7727672,
               -0.87412593305361
            ],
            [
               -0.7699675,
               -0.8733338573159137
            ],
            [
               -0.7671678000000001,
               -0.8725432403178575
            ],
            [
               -0.7643681,
               -0.8717353503621581
            ],
            [
               -0.7615684,
               -0.8708945362374223
            ],
            [
               -0.7587687,
               -0.8700116541833972
            ],
            [
               -0.755969,
               -0.8690853443718884
            ],
            [
               -0.7531693,
               -0.868121147145003
            ],
            [
               -0.7503696,
               -0.8671290582829302
            ],
            [
               -0.7475699,
               -0.8661204723222875
            ],
            [
               -0.7447702,
               -0.8651054852458097
            ],
            [
               -0.7419705,
               -0.8640912595973623
            ],
            [
               -0.7391708,
               -0.8630817139059968
            ],
            [
               -0.7363711000000001,
               -0.8620783379483461
            ],
            [
               -0.7335714,
               -0.8610815963896737
            ],
            [
               -0.7307717,
               -0.8600922542575122
            ],
            [
               -0.7279720000000001,
               -0.8591120561302505
            ],
            [
               -0.7251723,
               -0.8581434668859476
            ],
            [
               -0.7223726,
               -0.857188539083609
            ],
            [
               -0.7195729000000001,
               -0.8562472988649941
            ],
            [
               -0.7167732,
               -0.855316242706206
            ],
            [
               -0.7139735,
               -0.8543875548620599
            ],
            [
               -0.7111738000000001,
               -0.853449484618985
            ],
            [
               -0.7083741,
               -0.852488008338145
            ],
            [
               -0.7055744,
               -0.8514895263550523
            ],
            [
               -0.7027747,
               -0.8504440092592624
            ],
            [
               -0.699975,
               -0.849347805644133
            ],
            [
               -0.6971753,
               -0.8482053183662723
            ],
            [
               -0.6943756,
               -0.847028965976325
            ],
            [
               -0.6915759,
               -0.8458372327684003
            ],
            [
               -0.6887762000000001,
               -0.8446510873765096
            ],
            [
               -0.6859765,
               -0.8434894966965305
            ],
            [
               -0.6831768,
               -0.8423650566483518
            ],
            [
               -0.6803771000000001,
               -0.8412808114140846
            ],
            [
               -0.6775774,
               -0.8402291046402393
            ],
            [
               -0.6747777,
               -0.8391928403707776
            ],
            [
               -0.6719780000000001,
               -0.838148938823928
            ],
            [
               -0.6691783,
               -0.8370732074766174
            ],
            [
               -0.6663786,
               -0.8359454689043764
            ],
            [
               -0.6635789000000001,
               -0.8347537073521794
            ],
            [
               -0.6607792,
               -0.8334962491996575
            ],
            [
               -0.6579795,
               -0.8321815156027047
            ],
            [
               -0.6551798,
               -0.830825533809026
            ],
            [
               -0.6523801,
               -0.8294479804534998
            ],
            [
               -0.6495804000000001,
               -0.8280678833443403
            ],
            [
               -0.6467807,
               -0.8267001242769505
            ],
            [
               -0.643981,
               -0.8253535640433526
            ],
            [
               -0.6411813000000001,
               -0.8240310578264861
            ],
            [
               -0.6383816,
               -0.8227310244298716
            ],
            [
               -0.6355819,
               -0.8214497727696151
            ],
            [
               -0.6327822000000001,
               -0.8201836221183563
            ],
            [
               -0.6299825,
               -0.8189300285667056
            ],
            [
               -0.6271828,
               -0.8176873818731262
            ],
            [
               -0.6243831000000001,
               -0.8164537010883627
            ],
            [
               -0.6215834,
               -0.8152249294141531
            ],
            [
               -0.6187837,
               -0.8139937331639521
            ],
            [
               -0.6159840000000001,
               -0.8127495626520758
            ],
            [
               -0.6131843,
               -0.8114802749087511
            ],
            [
               -0.6103846,
               -0.8101750043467075
            ],
            [
               -0.6075849000000001,
               -0.8088274169527264
            ],
            [
               -0.6047852,
               -0.8074382043466173
            ],
            [
               -0.6019855000000001,
               -0.8060157890244658
            ],
            [
               -0.5991858,
               -0.8045747113390076
            ],
            [
               -0.5963861,
               -0.8031319061487052
            ],
            [
               -0.5935864000000001,
               -0.8017018141099581
            ],
            [
               -0.5907867,
               -0.8002917561169225
            ],
            [
               -0.587987,
               -0.7988990475912545
            ],
            [
               -0.5851873000000001,
               -0.7975108969976896
            ],
            [
               -0.5823876,
               -0.7961073330475437
            ],
            [
               -0.5795879,
               -0.794666477617287
            ],
            [
               -0.5767882000000001,
               -0.7931707190111568
            ],
            [
               -0.5739885,
               -0.7916119934556113
            ],
            [
               -0.5711888,
               -0.7899945771387291
            ],
            [
               -0.5683891000000001,
               -0.7883344830541528
            ],
            [
               -0.5655894,
               -0.7866555439207001
            ],
            [
               -0.5627897000000001,
               -0.7849832453473629
            ],
            [
               -0.5599900000000001,
               -0.7833380503225217
            ],
            [
               -0.5571903,
               -0.7817301179410545
            ],
            [
               -0.5543906000000001,
               -0.7801569157130778
            ],
            [
               -0.5515909,
               -0.7786043794458997
            ],
            [
               -0.5487912,
               -0.7770512450712974
            ],
            [
               -0.5459915000000001,
               -0.7754752725550345
            ],
            [
               -0.5431918,
               -0.773859568413831
            ],
            [
               -0.5403921,
               -0.7721972309940213
            ],
            [
               -0.5375924000000001,
               -0.7704930686945093
            ],
            [
               -0.5347927,
               -0.7687620028545324
            ],
            [
               -0.531993,
               -0.7670247004025006
            ],
            [
               -0.5291933000000001,
               -0.7653017163401195
            ],
            [
               -0.5263936,
               -0.7636077671629085
            ],
            [
               -0.5235939000000001,
               -0.761947635390904
            ],
            [
               -0.5207942000000001,
               -0.7603146918848194
            ],
            [
               -0.5179945,
               -0.7586922904248317
            ],
            [
               -0.5151948000000001,
               -0.7570575550077088
            ],
            [
               -0.5123951000000001,
               -0.7553865365319679
            ],
            [
               -0.5095954,
               -0.7536594772877011
            ],
            [
               -0.5067957000000001,
               -0.7518650060512932
            ],
            [
               -0.5039960000000001,
               -0.75000242433539
            ],
            [
               -0.5011963,
               -0.7480817159742936
            ],
            [
               -0.4983966000000001,
               -0.7461213923742489
            ],
            [
               -0.4955969,
               -0.744144679015301
            ],
            [
               -0.49279720000000005,
               -0.742174806036433
            ],
            [
               -0.4899975000000001,
               -0.7402302793499089
            ],
            [
               -0.4871978,
               -0.7383209939190649
            ],
            [
               -0.48439810000000005,
               -0.7364459252251032
            ],
            [
               -0.4815984000000001,
               -0.7345929077796247
            ],
            [
               -0.4787987,
               -0.732740685738843
            ],
            [
               -0.47599900000000006,
               -0.730863016821854
            ],
            [
               -0.4731993000000001,
               -0.7289341729492917
            ],
            [
               -0.47039960000000003,
               -0.7269347925125915
            ],
            [
               -0.46759990000000007,
               -0.7248568087591932
            ],
            [
               -0.4648002000000001,
               -0.7227062097688977
            ],
            [
               -0.46200050000000004,
               -0.7205027342475397
            ],
            [
               -0.4592008000000001,
               -0.7182762472016792
            ],
            [
               -0.4564011000000001,
               -0.7160603470550578
            ],
            [
               -0.45360140000000004,
               -0.7138845299670431
            ],
            [
               -0.4508017000000001,
               -0.7117667509084438
            ],
            [
               -0.448002,
               -0.7097082912298114
            ],
            [
               -0.44520230000000005,
               -0.7076923958556254
            ],
            [
               -0.4424026000000001,
               -0.7056872548756843
            ],
            [
               -0.4396029,
               -0.7036527906978179
            ],
            [
               -0.43680320000000006,
               -0.7015496769195187
            ],
            [
               -0.4340035000000001,
               -0.6993483620271366
            ],
            [
               -0.4312038,
               -0.6970358080272543
            ],
            [
               -0.42840410000000007,
               -0.6946182233502879
            ],
            [
               -0.4256044000000001,
               -0.6921191256283117
            ],
            [
               -0.42280470000000003,
               -0.689573317974152
            ],
            [
               -0.4200050000000001,
               -0.6870184435118741
            ],
            [
               -0.4172053000000001,
               -0.6844863844924767
            ],
            [
               -0.41440560000000004,
               -0.6819967249289134
            ],
            [
               -0.4116059000000001,
               -0.6795538260245951
            ],
            [
               -0.4088062000000001,
               -0.6771479855273483
            ],
            [
               -0.40600650000000005,
               -0.674759997651489
            ],
            [
               -0.4032068000000001,
               -0.6723675439382946
            ],
            [
               -0.4004071,
               -0.6699514760495142
            ],
            [
               -0.39760740000000006,
               -0.667500276686653
            ],
            [
               -0.3948077000000001,
               -0.6650116935776256
            ],
            [
               -0.39200800000000013,
               -0.6624914784224307
            ],
            [
               -0.3892083000000002,
               -0.6599500182199641
            ],
            [
               -0.3864086,
               -0.6573981607606482
            ],
            [
               -0.38360890000000003,
               -0.6548435819088039
            ],
            [
               -0.38080920000000007,
               -0.6522886581662792
            ],
            [
               -0.3780095000000001,
               -0.6497301732231584
            ],
            [
               -0.37520980000000015,
               -0.6471605491989216
            ],
            [
               -0.37241009999999997,
               -0.6445698750546094
            ],
            [
               -0.3696104,
               -0.6419479261994947
            ],
            [
               -0.36681070000000005,
               -0.6392856109310872
            ],
            [
               -0.3640110000000001,
               -0.6365756988293022
            ],
            [
               -0.3612113000000001,
               -0.6338130817274923
            ],
            [
               -0.35841160000000016,
               -0.630995011548589
            ],
            [
               -0.3556119,
               -0.6281216692995819
            ],
            [
               -0.3528122,
               -0.6251970928510171
            ],
            [
               -0.35001250000000006,
               -0.6222300844693431
            ],
            [
               -0.3472128000000001,
               -0.6192344349184373
            ],
            [
               -0.34441310000000014,
               -0.6162278033956399
            ],
            [
               -0.3416134000000002,
               -0.6132289353165856
            ],
            [
               -0.3388137,
               -0.6102534951850143
            ],
            [
               -0.33601400000000003,
               -0.6073094336020481
            ],
            [
               -0.3332143000000001,
               -0.6043932434182351
            ],
            [
               -0.3304146000000001,
               -0.6014884854556608
            ],
            [
               -0.32761490000000015,
               -0.5985675050010366
            ],
            [
               -0.32481519999999997,
               -0.5955964122296835
            ],
            [
               -0.3220155,
               -0.5925424079870365
            ],
            [
               -0.31921580000000005,
               -0.589381719153329
            ],
            [
               -0.3164161000000001,
               -0.5861060497572335
            ],
            [
               -0.31361640000000013,
               -0.5827257056995878
            ],
            [
               -0.31081670000000017,
               -0.5792683707769851
            ],
            [
               -0.308017,
               -0.5757736715553256
            ],
            [
               -0.3052173,
               -0.5722848235298289
            ],
            [
               -0.30241760000000006,
               -0.568839449825719
            ],
            [
               -0.2996179000000001,
               -0.5654618639497382
            ],
            [
               -0.29681820000000014,
               -0.5621586552900324
            ],
            [
               -0.2940185000000002,
               -0.5589184604781875
            ],
            [
               -0.2912188,
               -0.5557156490105757
            ],
            [
               -0.28841910000000004,
               -0.5525166528002778
            ],
            [
               -0.2856194000000001,
               -0.5492871161795652
            ],
            [
               -0.2828197000000001,
               -0.5459980673099489
            ],
            [
               -0.28002000000000016,
               -0.5426298523884346
            ],
            [
               -0.2772203000000002,
               -0.5391734062498612
            ],
            [
               -0.2744206,
               -0.5356292555284425
            ],
            [
               -0.27162090000000005,
               -0.5320051931780685
            ],
            [
               -0.2688212000000001,
               -0.5283136791402387
            ],
            [
               -0.26602150000000013,
               -0.5245697322302265
            ],
            [
               -0.2632218000000002,
               -0.5207895529595654
            ],
            [
               -0.2604221,
               -0.5169896026864886
            ],
            [
               -0.25762240000000003,
               -0.5131855859549825
            ],
            [
               -0.25482270000000007,
               -0.509390855730518
            ],
            [
               -0.2520230000000001,
               -0.5056141482217866
            ],
            [
               -0.24922330000000015,
               -0.5018570809977995
            ],
            [
               -0.2464236000000002,
               -0.4981122734926394
            ],
            [
               -0.2436239,
               -0.49436305983629714
            ],
            [
               -0.24082420000000004,
               -0.49058546318784635
            ],
            [
               -0.23802450000000008,
               -0.48675245172896364
            ],
            [
               -0.23522480000000012,
               -0.4828397074680058
            ],
            [
               -0.23242510000000016,
               -0.47883149203751973
            ],
            [
               -0.2296254000000002,
               -0.47472494285818256
            ],
            [
               -0.22682570000000002,
               -0.47053140914407887
            ],
            [
               -0.22402600000000006,
               -0.4662741934867626
            ],
            [
               -0.2212263000000001,
               -0.46198308472455485
            ],
            [
               -0.21842660000000014,
               -0.4576870336630536
            ],
            [
               -0.21562690000000018,
               -0.4534069215475593
            ],
            [
               -0.2128272,
               -0.4491503994873613
            ],
            [
               -0.21002750000000003,
               -0.44491021372879425
            ],
            [
               -0.20722780000000007,
               -0.4406664452043367
            ],
            [
               -0.2044281000000001,
               -0.4363919854978352
            ],
            [
               -0.20162840000000015,
               -0.43205968348524215
            ],
            [
               -0.1988287000000002,
               -0.42764919017124364
            ],
            [
               -0.196029,
               -0.4231517079115838
            ],
            [
               -0.19322930000000005,
               -0.41857153201452624
            ],
            [
               -0.1904296000000001,
               -0.4139242235614431
            ],
            [
               -0.18762990000000013,
               -0.40923216974207643
            ],
            [
               -0.18483020000000017,
               -0.40451890306783345
            ],
            [
               -0.1820305000000002,
               -0.39980371242383095
            ],
            [
               -0.17923080000000002,
               -0.39509779304192527
            ],
            [
               -0.17643110000000006,
               -0.3904025952887824
            ],
            [
               -0.1736314000000001,
               -0.38571036665292496
            ],
            [
               -0.17083170000000014,
               -0.3810063531486151
            ],
            [
               -0.16803200000000018,
               -0.3762718705762472
            ],
            [
               -0.1652323,
               -0.3714874904069244
            ],
            [
               -0.16243260000000004,
               -0.3666358203998174
            ],
            [
               -0.15963290000000008,
               -0.361703650461054
            ],
            [
               -0.15683320000000012,
               -0.35668344388904066
            ],
            [
               -0.15403350000000016,
               -0.3515742135646335
            ],
            [
               -0.1512338000000002,
               -0.34638175204194865
            ],
            [
               -0.1484341,
               -0.34111807611074707
            ],
            [
               -0.14563440000000005,
               -0.33579991491578076
            ],
            [
               -0.1428347000000001,
               -0.3304461938124803
            ],
            [
               -0.14003500000000013,
               -0.325074741238337
            ],
            [
               -0.13723530000000017,
               -0.319698782506757
            ],
            [
               -0.1344356000000002,
               -0.3143240368664574
            ],
            [
               -0.13163590000000003,
               -0.30894726226016517
            ],
            [
               -0.12883620000000007,
               -0.3035568258007233
            ],
            [
               -0.1260365000000001,
               -0.298135357725963
            ],
            [
               -0.12323680000000015,
               -0.29266392227344096
            ],
            [
               -0.12043710000000019,
               -0.2871266225229926
            ],
            [
               -0.1176374,
               -0.28151434540921094
            ],
            [
               -0.11483770000000004,
               -0.27582655314268667
            ],
            [
               -0.11203800000000008,
               -0.27007060264214494
            ],
            [
               -0.10923830000000012,
               -0.2642588505294917
            ],
            [
               -0.10643860000000016,
               -0.2584045185685086
            ],
            [
               -0.1036389000000002,
               -0.25251769960400305
            ],
            [
               -0.10083920000000002,
               -0.24660282270095407
            ],
            [
               -0.09803950000000006,
               -0.240658374833313
            ],
            [
               -0.0952398000000001,
               -0.23467886786610875
            ],
            [
               -0.09244010000000014,
               -0.2286582267209078
            ],
            [
               -0.08964040000000018,
               -0.22259325169570104
            ],
            [
               -0.08684070000000021,
               -0.2164857729407321
            ],
            [
               -0.08404100000000003,
               -0.21034259377378905
            ],
            [
               -0.08124130000000007,
               -0.2041731496928726
            ],
            [
               -0.07844160000000011,
               -0.19798569467293542
            ],
            [
               -0.07564190000000015,
               -0.1917834385225034
            ],
            [
               -0.07284220000000019,
               -0.1855621608767001
            ],
            [
               -0.07004250000000023,
               -0.17931036089912716
            ],
            [
               -0.06724280000000005,
               -0.1730121165770777
            ],
            [
               -0.06444310000000009,
               -0.1666518330438988
            ],
            [
               -0.061643400000000126,
               -0.1602193168626169
            ],
            [
               -0.058843700000000165,
               -0.15371340508242437
            ],
            [
               -0.056044000000000205,
               -0.1471428017729668
            ],
            [
               -0.05324430000000002,
               -0.14052370165136782
            ],
            [
               -0.05044460000000006,
               -0.13387489425749977
            ],
            [
               -0.0476449000000001,
               -0.12721194866574198
            ],
            [
               -0.04484520000000014,
               -0.12054244616589929
            ],
            [
               -0.04204550000000018,
               -0.11386390935637306
            ],
            [
               -0.03924580000000022,
               -0.10716516622071424
            ],
            [
               -0.03644610000000004,
               -0.10043069746174443
            ],
            [
               -0.033646400000000076,
               -0.09364646347904391
            ],
            [
               -0.030846700000000116,
               -0.08680517269136298
            ],
            [
               -0.028047000000000155,
               -0.07990913664406944
            ],
            [
               -0.025247300000000195,
               -0.07296970655206425
            ],
            [
               -0.022447600000000234,
               -0.06600350698821905
            ],
            [
               -0.01964790000000005,
               -0.05902684179820822
            ],
            [
               -0.01684820000000009,
               -0.05205032507505723
            ],
            [
               -0.01404850000000013,
               -0.04507573179182403
            ],
            [
               -0.01124880000000017,
               -0.03809627509815949
            ],
            [
               -0.00844910000000021,
               -0.03110027120647372
            ],
            [
               -0.005649400000000027,
               -0.024076891254013487
            ],
            [
               -0.002849700000000066,
               -0.017021881513037712
            ],
            [
               -5.0000000000105516e-05,
               -0.009941068417417773
            ],
            [
               0.002749699999999855,
               -0.002850198113753805
            ],
            [
               0.005549399999999816,
               0.004229050375226418
            ],
            [
               0.008349099999999776,
               0.011275642656570386
            ],
            [
               0.011148799999999959,
               0.01827611721867032
            ],
            [
               0.01394849999999992,
               0.025229385561542646
            ],
            [
               0.01674819999999988,
               0.03214756159512521
            ],
            [
               0.01954789999999984,
               0.03905229104009269
            ],
            [
               0.0223475999999998,
               0.04596759929985173
            ],
            [
               0.02514729999999976,
               0.05291152245968907
            ],
            [
               0.027946999999999944,
               0.05988928849126559
            ],
            [
               0.030746699999999905,
               0.06689038278995944
            ],
            [
               0.033546399999999865,
               0.0738905938522567
            ],
            [
               0.036346099999999826,
               0.08085850187360927
            ],
            [
               0.039145799999999786,
               0.08776439699420921
            ],
            [
               0.04194549999999997,
               0.09458879742591605
            ],
            [
               0.04474519999999993,
               0.10132786003822478
            ],
            [
               0.04754489999999989,
               0.10799399597847958
            ],
            [
               0.05034459999999985,
               0.11461157405377392
            ],
            [
               0.05314429999999981,
               0.12120918174952956
            ],
            [
               0.05594399999999977,
               0.12781098392482576
            ],
            [
               0.058743699999999954,
               0.1344299217835338
            ],
            [
               0.061543399999999915,
               0.1410647814038491
            ],
            [
               0.06434309999999988,
               0.1477017985087004
            ],
            [
               0.06714279999999984,
               0.15431993816003525
            ],
            [
               0.0699424999999998,
               0.16089782348898635
            ],
            [
               0.07274219999999976,
               0.16741987455565904
            ],
            [
               0.07554189999999994,
               0.1738796711499116
            ],
            [
               0.0783415999999999,
               0.18027967776408677
            ],
            [
               0.08114129999999986,
               0.18662783847186365
            ],
            [
               0.08394099999999982,
               0.19293266206277637
            ],
            [
               0.08674069999999978,
               0.19919887783704948
            ],
            [
               0.08954039999999996,
               0.20542540128616
            ],
            [
               0.09234009999999993,
               0.2116063544573123
            ],
            [
               0.09513979999999989,
               0.2177346244680584
            ],
            [
               0.09793949999999985,
               0.22380639591712248
            ],
            [
               0.1007391999999998,
               0.22982465634256302
            ],
            [
               0.10353889999999977,
               0.23580001719296323
            ],
            [
               0.10633859999999995,
               0.2417481944609739
            ],
            [
               0.10913829999999991,
               0.24768478582040587
            ],
            [
               0.11193799999999987,
               0.25361908570560965
            ],
            [
               0.11473769999999983,
               0.2595491802167649
            ],
            [
               0.11753739999999979,
               0.2654602590966424
            ],
            [
               0.12033709999999975,
               0.27132706089636704
            ],
            [
               0.12313679999999994,
               0.2771199779116841
            ],
            [
               0.1259364999999999,
               0.28281307365677677
            ],
            [
               0.12873619999999986,
               0.2883915555101504
            ],
            [
               0.13153589999999982,
               0.2938563514799225
            ],
            [
               0.13433559999999978,
               0.29922433139260496
            ],
            [
               0.13713529999999996,
               0.30452408605962095
            ],
            [
               0.13993499999999992,
               0.3097885667175725
            ],
            [
               0.14273469999999988,
               0.3150468264986641
            ],
            [
               0.14553439999999984,
               0.3203172945219519
            ],
            [
               0.1483340999999998,
               0.3256044146249154
            ],
            [
               0.15113379999999976,
               0.33089932807807954
            ],
            [
               0.15393349999999995,
               0.3361839860974667
            ],
            [
               0.1567331999999999,
               0.34143708546630114
            ],
            [
               0.15953289999999987,
               0.3466398429175292
            ],
            [
               0.16233259999999983,
               0.3517799414937988
            ],
            [
               0.1651322999999998,
               0.35685282450315975
            ],
            [
               0.16793199999999975,
               0.36186053323440626
            ],
            [
               0.17073169999999993,
               0.36680909648551
            ],
            [
               0.1735313999999999,
               0.37170580199523895
            ],
            [
               0.17633109999999985,
               0.3765574370396806
            ],
            [
               0.1791307999999998,
               0.38136992771947065
            ],
            [
               0.18193049999999977,
               0.38614904054708793
            ],
            [
               0.18473019999999973,
               0.39090127204756286
            ],
            [
               0.18752989999999992,
               0.3956339716213254
            ],
            [
               0.19032959999999988,
               0.40035415044674383
            ],
            [
               0.19312929999999984,
               0.4050661444914222
            ],
            [
               0.1959289999999998,
               0.4097690047646807
            ],
            [
               0.19872869999999976,
               0.4144548568368436
            ],
            [
               0.20152839999999994,
               0.41910930638224664
            ],
            [
               0.2043280999999999,
               0.42371428614316475
            ],
            [
               0.20712779999999986,
               0.42825278040028814
            ],
            [
               0.20992749999999982,
               0.43271399950893674
            ],
            [
               0.21272719999999978,
               0.43709717572935747
            ],
            [
               0.21552689999999974,
               0.44141242391324287
            ],
            [
               0.21832659999999993,
               0.44567801836526355
            ],
            [
               0.2211262999999999,
               0.44991468986347105
            ],
            [
               0.22392599999999985,
               0.454138696775263
            ],
            [
               0.2267256999999998,
               0.45835602797139796
            ],
            [
               0.22952539999999977,
               0.46255988264347436
            ],
            [
               0.23232509999999973,
               0.46673255959347604
            ],
            [
               0.2351247999999999,
               0.47085139101260265
            ],
            [
               0.23792449999999987,
               0.4748968875912221
            ],
            [
               0.24072419999999983,
               0.47886035833034557
            ],
            [
               0.2435238999999998,
               0.48274829027643473
            ],
            [
               0.24632359999999975,
               0.4865817651373947
            ],
            [
               0.24912329999999994,
               0.4903908472794035
            ],
            [
               0.2519229999999999,
               0.4942056412511831
            ],
            [
               0.25472269999999986,
               0.4980469616353998
            ],
            [
               0.2575223999999998,
               0.5019198156506824
            ],
            [
               0.2603220999999998,
               0.5058120340022136
            ],
            [
               0.26312179999999974,
               0.5096986581415168
            ],
            [
               0.2659214999999999,
               0.5135506817407511
            ],
            [
               0.2687211999999999,
               0.5173451555062779
            ],
            [
               0.27152089999999984,
               0.5210730809238173
            ],
            [
               0.2743205999999998,
               0.5247421894567421
            ],
            [
               0.27712029999999976,
               0.5283734420742732
            ],
            [
               0.2799199999999997,
               0.5319923153271015
            ],
            [
               0.2827196999999999,
               0.5356178908095526
            ],
            [
               0.28551939999999987,
               0.5392537274685356
            ],
            [
               0.28831909999999983,
               0.5428840821677922
            ],
            [
               0.2911187999999998,
               0.5464773326216776
            ],
            [
               0.29391849999999975,
               0.5499959867187046
            ],
            [
               0.29671819999999993,
               0.5534102610940849
            ],
            [
               0.2995178999999999,
               0.556710720216801
            ],
            [
               0.30231759999999985,
               0.5599154483372746
            ],
            [
               0.3051172999999998,
               0.5630687615464007
            ],
            [
               0.3079169999999998,
               0.566231109640142
            ],
            [
               0.31071669999999973,
               0.5694627272494255
            ],
            [
               0.3135163999999999,
               0.5728058081933263
            ],
            [
               0.3163160999999999,
               0.5762707318341334
            ],
            [
               0.31911579999999984,
               0.5798308610718499
            ],
            [
               0.3219154999999998,
               0.5834279279683585
            ],
            [
               0.32471519999999976,
               0.5869867922622138
            ],
            [
               0.3275148999999997,
               0.590435422685676
            ],
            [
               0.3303145999999999,
               0.5937242571675636
            ],
            [
               0.33311429999999986,
               0.5968392049840567
            ],
            [
               0.3359139999999998,
               0.599804447679313
            ],
            [
               0.3387136999999998,
               0.602674288985334
            ],
            [
               0.34151339999999974,
               0.6055166244266722
            ],
            [
               0.3443130999999999,
               0.6083931044180033
            ],
            [
               0.3471127999999999,
               0.6113419709067913
            ],
            [
               0.34991249999999985,
               0.6143685914168857
            ],
            [
               0.3527121999999998,
               0.6174462247814344
            ],
            [
               0.35551189999999977,
               0.6205263408240165
            ],
            [
               0.35831159999999973,
               0.6235549071789036
            ],
            [
               0.3611112999999999,
               0.6264893576335036
            ],
            [
               0.3639109999999999,
               0.6293109684602498
            ],
            [
               0.36671069999999983,
               0.6320290348932562
            ],
            [
               0.3695103999999998,
               0.6346759765193416
            ],
            [
               0.37231009999999976,
               0.6372954014803023
            ],
            [
               0.3751097999999997,
               0.6399272959112067
            ],
            [
               0.3779094999999999,
               0.6425952249573815
            ],
            [
               0.38070919999999986,
               0.645299561058086
            ],
            [
               0.3835088999999998,
               0.6480186375869517
            ],
            [
               0.3863085999999998,
               0.6507170929179238
            ],
            [
               0.38910829999999974,
               0.6533583898645292
            ],
            [
               0.3919079999999997,
               0.6559172869764933
            ],
            [
               0.3947076999999999,
               0.6583882436604744
            ],
            [
               0.39750739999999984,
               0.6607872308246674
            ],
            [
               0.4003070999999998,
               0.6631466530797812
            ],
            [
               0.40310679999999977,
               0.6655053109054657
            ],
            [
               0.4059064999999997,
               0.6678968237084388
            ],
            [
               0.4087061999999999,
               0.6703402499094853
            ],
            [
               0.41150589999999987,
               0.6728357342939745
            ],
            [
               0.41430559999999983,
               0.6753662409817695
            ],
            [
               0.4171052999999998,
               0.6779044118014028
            ],
            [
               0.41990499999999975,
               0.680421993297377
            ],
            [
               0.4227046999999997,
               0.6828985986602164
            ],
            [
               0.4255043999999999,
               0.6853269862270233
            ],
            [
               0.42830409999999985,
               0.6877133516039593
            ],
            [
               0.4311037999999998,
               0.6900728699113772
            ],
            [
               0.4339034999999998,
               0.692422298026582
            ],
            [
               0.43670319999999974,
               0.6947723477749598
            ],
            [
               0.4395028999999997,
               0.6971225077218139
            ],
            [
               0.4423025999999999,
               0.6994600779087681
            ],
            [
               0.44510229999999984,
               0.701763725059599
            ],
            [
               0.4479019999999998,
               0.7040103604046519
            ],
            [
               0.45070169999999976,
               0.7061830740073837
            ],
            [
               0.4535013999999997,
               0.7082775497804822
            ],
            [
               0.4563010999999999,
               0.7103048985468148
            ],
            [
               0.45910079999999986,
               0.7122899845509026
            ],
            [
               0.4619004999999998,
               0.7142657020064729
            ],
            [
               0.4647001999999998,
               0.7162648482990627
            ],
            [
               0.46749989999999975,
               0.7183118909832641
            ],
            [
               0.4702995999999997,
               0.7204168754823563
            ],
            [
               0.4730992999999999,
               0.7225730303250131
            ],
            [
               0.47589899999999985,
               0.72475854326127
            ],
            [
               0.4786986999999998,
               0.7269418461039218
            ],
            [
               0.48149839999999977,
               0.7290888839155509
            ],
            [
               0.48429809999999973,
               0.731170469179484
            ],
            [
               0.4870977999999997,
               0.7331679852240514
            ],
            [
               0.4898974999999999,
               0.7350762978190788
            ],
            [
               0.49269719999999984,
               0.7369035441027778
            ],
            [
               0.4954968999999998,
               0.7386682476223361
            ],
            [
               0.49829659999999976,
               0.7403947561865307
            ],
            [
               0.5010962999999997,
               0.7421082108818513
            ],
            [
               0.5038959999999999,
               0.7438301365506762
            ],
            [
               0.5066956999999999,
               0.7455753926292196
            ],
            [
               0.5094953999999998,
               0.7473507797587514
            ],
            [
               0.5122950999999998,
               0.7491551976607325
            ],
            [
               0.5150947999999997,
               0.7509809842165163
            ],
            [
               0.5178944999999997,
               0.7528159631055431
            ],
            [
               0.5206941999999999,
               0.7546457601483751
            ],
            [
               0.5234938999999998,
               0.756456055990572
            ],
            [
               0.5262935999999998,
               0.7582345603112017
            ],
            [
               0.5290932999999998,
               0.7599725758822626
            ],
            [
               0.5318929999999997,
               0.7616660569716402
            ],
            [
               0.5346926999999997,
               0.7633160725491147
            ],
            [
               0.5374923999999999,
               0.764928593235418
            ],
            [
               0.5402920999999998,
               0.7665135628843947
            ],
            [
               0.5430917999999998,
               0.7680833053325401
            ],
            [
               0.5458914999999998,
               0.7696504444355088
            ],
            [
               0.5486911999999997,
               0.7712256495098145
            ],
            [
               0.5514908999999999,
               0.7728156155170496
            ],
            [
               0.5542905999999999,
               0.7744217071592434
            ],
            [
               0.5570902999999998,
               0.776039614347038
            ],
            [
               0.5598899999999998,
               0.7776601851242286
            ],
            [
               0.5626896999999997,
               0.7792713516938478
            ],
            [
               0.5654893999999997,
               0.7808608001392859
            ],
            [
               0.5682890999999999,
               0.7824188213570363
            ],
            [
               0.5710887999999998,
               0.7839406821328812
            ],
            [
               0.5738884999999998,
               0.785427912326027
            ],
            [
               0.5766881999999998,
               0.7868881222236296
            ],
            [
               0.5794878999999997,
               0.7883333060307081
            ],
            [
               0.5822875999999997,
               0.7897769767086458
            ],
            [
               0.5850872999999999,
               0.7912308135103394
            ],
            [
               0.5878869999999998,
               0.7927016869974197
            ],
            [
               0.5906866999999998,
               0.7941898874328646
            ],
            [
               0.5934863999999997,
               0.7956891067288308
            ],
            [
               0.5962860999999997,
               0.7971882648911475
            ],
            [
               0.5990857999999999,
               0.7986747439665436
            ],
            [
               0.6018854999999996,
               0.8001381457017829
            ],
            [
               0.6046851999999998,
               0.8015734666814145
            ],
            [
               0.6074849,
               0.8029826776436437
            ],
            [
               0.6102845999999997,
               0.804374105623064
            ],
            [
               0.6130842999999999,
               0.8057596530715913
            ],
            [
               0.6158839999999997,
               0.8071505713918483
            ],
            [
               0.6186836999999998,
               0.8085530283341391
            ],
            [
               0.6214833999999996,
               0.8099648903186603
            ],
            [
               0.6242830999999998,
               0.8113748930255289
            ],
            [
               0.6270827999999999,
               0.8127647350722258
            ],
            [
               0.6298824999999997,
               0.8141137657698336
            ],
            [
               0.6326821999999999,
               0.8154050996443889
            ],
            [
               0.6354818999999996,
               0.8166314409490785
            ],
            [
               0.6382815999999998,
               0.8177988338122837
            ],
            [
               0.6410813,
               0.8189270242936509
            ],
            [
               0.6438809999999997,
               0.8200460218872019
            ],
            [
               0.6466806999999999,
               0.8211895320072634
            ],
            [
               0.6494803999999996,
               0.8223868792805558
            ],
            [
               0.6522800999999998,
               0.8236555611694845
            ],
            [
               0.6550798,
               0.824996487929024
            ],
            [
               0.6578794999999997,
               0.8263932809741397
            ],
            [
               0.6606791999999999,
               0.8278159030266523
            ],
            [
               0.6634788999999996,
               0.8292276961442742
            ],
            [
               0.6662785999999998,
               0.83059395997367
            ],
            [
               0.6690782999999996,
               0.8318897921228918
            ],
            [
               0.6718779999999998,
               0.8331051558372318
            ],
            [
               0.6746776999999999,
               0.8342459602125639
            ],
            [
               0.6774773999999997,
               0.8353310844104127
            ],
            [
               0.6802770999999999,
               0.8363864039194434
            ],
            [
               0.6830767999999996,
               0.8374376507326473
            ],
            [
               0.6858764999999998,
               0.8385041429740705
            ],
            [
               0.6886762,
               0.8395950163710593
            ],
            [
               0.6914758999999997,
               0.8407087308680892
            ],
            [
               0.6942755999999999,
               0.8418355960566346
            ],
            [
               0.6970752999999996,
               0.842962184655092
            ],
            [
               0.6998749999999998,
               0.844076045547855
            ],
            [
               0.7026747,
               0.8451692037593874
            ],
            [
               0.7054743999999997,
               0.8462394852881753
            ],
            [
               0.7082740999999999,
               0.8472895220810037
            ],
            [
               0.7110737999999996,
               0.8483240938128025
            ],
            [
               0.7138734999999998,
               0.8493469862602563
            ],
            [
               0.7166731999999996,
               0.8503586337315022
            ],
            [
               0.7194728999999997,
               0.8513554596186571
            ],
            [
               0.7222725999999999,
               0.8523311752092635
            ],
            [
               0.7250722999999997,
               0.8532795758709092
            ],
            [
               0.7278719999999999,
               0.8541978306259539
            ],
            [
               0.7306716999999996,
               0.8550890713221984
            ],
            [
               0.7334713999999998,
               0.8559633025166062
            ],
            [
               0.7362711,
               0.8568361895681906
            ],
            [
               0.7390707999999997,
               0.8577259563000443
            ],
            [
               0.7418704999999999,
               0.8586492151996833
            ],
            [
               0.7446701999999996,
               0.8596168797449735
            ],
            [
               0.7474698999999998,
               0.8606312805164492
            ],
            [
               0.7502696,
               0.8616852502542898
            ],
            [
               0.7530692999999997,
               0.8627633830991839
            ],
            [
               0.7558689999999999,
               0.8638450876008144
            ],
            [
               0.7586686999999996,
               0.8649086125658685
            ],
            [
               0.7614683999999998,
               0.8659350418792009
            ],
            [
               0.7642680999999996,
               0.8669113549478575
            ],
            [
               0.7670677999999997,
               0.8678319746647212
            ],
            [
               0.7698674999999999,
               0.8686986592926502
            ],
            [
               0.7726671999999997,
               0.8695190077722056
            ],
            [
               0.7754668999999998,
               0.8703041339450197
            ],
            [
               0.7782665999999996,
               0.8710661694816797
            ],
            [
               0.7810662999999998,
               0.8718161807765972
            ],
            [
               0.783866,
               0.8725628802368428
            ],
            [
               0.7866656999999997,
               0.8733122490237564
            ],
            [
               0.7894653999999999,
               0.8740679380330594
            ],
            [
               0.7922650999999996,
               0.8748321313736613
            ],
            [
               0.7950647999999998,
               0.8756064723993142
            ],
            [
               0.7978644999999995,
               0.8763926739984986
            ],
            [
               0.8006641999999997,
               0.8771925516549253
            ],
            [
               0.8034638999999999,
               0.8780074050262452
            ],
            [
               0.8062635999999996,
               0.8788368945364293
            ],
            [
               0.8090632999999998,
               0.879677765650968
            ],
            [
               0.8118629999999996,
               0.8805229097557623
            ],
            [
               0.8146626999999997,
               0.8813612643392432
            ],
            [
               0.8174623999999999,
               0.88217891304584
            ],
            [
               0.8202620999999997,
               0.8829614520207472
            ],
            [
               0.8230617999999998,
               0.8836972962598428
            ],
            [
               0.8258614999999996,
               0.8843812093970964
            ],
            [
               0.8286611999999998,
               0.8850170800772044
            ],
            [
               0.8314609,
               0.8856189544733042
            ],
            [
               0.8342605999999997,
               0.8862096296006348
            ],
            [
               0.8370602999999999,
               0.8868166883250427
            ],
            [
               0.8398599999999996,
               0.8874665870673462
            ],
            [
               0.8426596999999998,
               0.8881780874850123
            ],
            [
               0.8454593999999995,
               0.888956728968316
            ],
            [
               0.8482590999999997,
               0.8897919960895039
            ],
            [
               0.8510587999999999,
               0.8906582889084588
            ],
            [
               0.8538584999999996,
               0.8915198536623468
            ],
            [
               0.8566581999999998,
               0.8923387196212281
            ],
            [
               0.8594578999999996,
               0.893083739372827
            ],
            [
               0.8622575999999997,
               0.8937383541377681
            ],
            [
               0.8650572999999999,
               0.8943048947366747
            ],
            [
               0.8678569999999997,
               0.8948040821748215
            ],
            [
               0.8706566999999998,
               0.8952696991827603
            ],
            [
               0.8734563999999996,
               0.8957397953873504
            ],
            [
               0.8762560999999998,
               0.8962468413319136
            ],
            [
               0.8790557999999999,
               0.8968096174876133
            ],
            [
               0.8818554999999997,
               0.8974291664740959
            ],
            [
               0.8846551999999999,
               0.8980899572827471
            ],
            [
               0.8874548999999996,
               0.8987658503221607
            ],
            [
               0.8902545999999998,
               0.8994289875218728
            ],
            [
               0.8930542999999995,
               0.9000588257420745
            ],
            [
               0.8958539999999997,
               0.9006484845295726
            ],
            [
               0.8986536999999999,
               0.901206424829708
            ],
            [
               0.9014533999999996,
               0.9017529615163438
            ],
            [
               0.9042530999999998,
               0.9023127745478197
            ],
            [
               0.9070527999999995,
               0.9029058887061908
            ],
            [
               0.9098524999999997,
               0.9035401121022109
            ],
            [
               0.9126521999999999,
               0.9042074774295525
            ],
            [
               0.9154518999999997,
               0.904885947236581
            ],
            [
               0.9182515999999998,
               0.9055459304512719
            ],
            [
               0.9210512999999996,
               0.9061595650984047
            ],
            [
               0.9238509999999998,
               0.9067097739188092
            ],
            [
               0.9266506999999999,
               0.9071961153472745
            ],
            [
               0.9294503999999997,
               0.9076354415400885
            ],
            [
               0.9322500999999999,
               0.9080570293958994
            ],
            [
               0.9350497999999996,
               0.9084936400860284
            ],
            [
               0.9378494999999998,
               0.9089713070965171
            ],
            [
               0.9406491999999995,
               0.9095011100362922
            ],
            [
               0.9434488999999997,
               0.9100756030447001
            ],
            [
               0.9462485999999999,
               0.9106711116507926
            ],
            [
               0.9490482999999996,
               0.9112552511090837
            ],
            [
               0.9518479999999998,
               0.9117973469855872
            ],
            [
               0.9546476999999995,
               0.9122784915124916
            ],
            [
               0.9574473999999997,
               0.9126980523432715
            ],
            [
               0.9602470999999999,
               0.9130745400685152
            ],
            [
               0.9630467999999996,
               0.9134404927715072
            ],
            [
               0.9658464999999998,
               0.913832896549764
            ],
            [
               0.9686461999999996,
               0.9142820456921197
            ],
            [
               0.9714458999999998,
               0.9148022253826935
            ],
            [
               0.9742455999999999,
               0.9153870328665983
            ],
            [
               0.9770452999999997,
               0.9160107286919552
            ],
            [
               0.9798449999999999,
               0.9166351807424399
            ],
            [
               0.9826446999999996,
               0.9172202996604898
            ],
            [
               0.9854443999999998,
               0.9177348700087047
            ],
            [
               0.9882440999999995,
               0.9181646421330649
            ],
            [
               0.9910437999999997,
               0.9185154481426081
            ],
            [
               0.9938434999999999,
               0.9188106380567327
            ],
            [
               0.9966431999999996,
               0.9190838132343667
            ],
            [
               0.9994428999999998,
               0.9193691529957049
            ],
            [
               1.0022425999999995,
               0.9196922093957229
            ],
            [
               1.0050422999999997,
               0.9200637495021071
            ],
            [
               1.007842,
               0.9204781905841821
            ],
            [
               1.0106416999999996,
               0.9209167520596072
            ],
            [
               1.0134413999999998,
               0.9213540842916819
            ],
            [
               1.0162410999999996,
               0.9217662270202337
            ],
            [
               1.0190407999999997,
               0.9221375334621535
            ],
            [
               1.0218405,
               0.9224646805902279
            ],
            [
               1.0246401999999997,
               0.922756872951473
            ],
            [
               1.0274398999999999,
               0.9230325052882022
            ],
            [
               1.0302395999999996,
               0.9233135254554357
            ],
            [
               1.0330392999999998,
               0.9236192674514982
            ],
            [
               1.0358389999999995,
               0.9239614965875147
            ],
            [
               1.0386386999999997,
               0.9243418912278221
            ],
            [
               1.0414383999999999,
               0.9247523807499212
            ],
            [
               1.0442380999999996,
               0.9251779308667949
            ],
            [
               1.0470377999999998,
               0.9256007542022461
            ],
            [
               1.0498374999999995,
               0.9260046726821991
            ],
            [
               1.0526371999999997,
               0.9263784917404334
            ],
            [
               1.0554369,
               0.9267176734086703
            ],
            [
               1.0582365999999996,
               0.9270241537071011
            ],
            [
               1.0610362999999998,
               0.927304663701634
            ],
            [
               1.0638359999999996,
               0.927568247350141
            ],
            [
               1.0666356999999997,
               0.9278237598527661
            ],
            [
               1.0694354,
               0.9280779935138852
            ],
            [
               1.0722350999999997,
               0.9283347906511332
            ],
            [
               1.0750347999999998,
               0.9285951695527213
            ],
            [
               1.0778344999999996,
               0.9288582083273458
            ],
            [
               1.0806341999999998,
               0.9291222690623753
            ],
            [
               1.0834338999999995,
               0.9293861236919492
            ],
            [
               1.0862335999999997,
               0.9296496450963265
            ],
            [
               1.0890332999999999,
               0.9299139057062595
            ],
            [
               1.0918329999999996,
               0.9301807233639928
            ],
            [
               1.0946326999999998,
               0.9304518566802686
            ],
            [
               1.0974323999999995,
               0.9307281413426989
            ],
            [
               1.1002320999999997,
               0.9310088579573176
            ],
            [
               1.1030318,
               0.9312915370661463
            ],
            [
               1.1058314999999996,
               0.9315722644163871
            ],
            [
               1.1086311999999998,
               0.9318463904231393
            ],
            [
               1.1114308999999996,
               0.9321094187698837
            ],
            [
               1.1142305999999997,
               0.932357791037354
            ],
            [
               1.1170303,
               0.9325893198754736
            ],
            [
               1.1198299999999997,
               0.932803147731674
            ],
            [
               1.1226296999999998,
               0.9329992864161969
            ],
            [
               1.1254293999999996,
               0.9331779662788373
            ],
            [
               1.1282290999999998,
               0.9333391270909273
            ],
            [
               1.1310287999999995,
               0.9334823660856308
            ],
            [
               1.1338284999999997,
               0.9336075090056849
            ],
            [
               1.1366281999999999,
               0.9337157226606683
            ],
            [
               1.1394278999999996,
               0.9338108211624921
            ],
            [
               1.1422275999999998,
               0.933900232867291
            ],
            [
               1.1450272999999995,
               0.9339950784984288
            ],
            [
               1.1478269999999997,
               0.9341090023216903
            ],
            [
               1.1506267,
               0.9342557659822838
            ],
            [
               1.1534263999999996,
               0.934446056225751
            ],
            [
               1.1562260999999998,
               0.9346843265591772
            ],
            [
               1.1590257999999996,
               0.9349666452457371
            ],
            [
               1.1618254999999997,
               0.9352803698760469
            ],
            [
               1.1646252,
               0.9356060194643245
            ],
            [
               1.1674248999999997,
               0.935921081291045
            ],
            [
               1.1702245999999998,
               0.9362048628022651
            ],
            [
               1.1730242999999996,
               0.9364430902876584
            ],
            [
               1.1758239999999998,
               0.9366309255232805
            ],
            [
               1.1786236999999995,
               0.9367734657739233
            ],
            [
               1.1814233999999997,
               0.9368835178035448
            ],
            [
               1.1842230999999999,
               0.9369772783269579
            ],
            [
               1.1870227999999996,
               0.9370692401179014
            ],
            [
               1.1898224999999998,
               0.9371679353547179
            ],
            [
               1.1926221999999995,
               0.9372739034191244
            ],
            [
               1.1954218999999997,
               0.9373805745150274
            ],
            [
               1.1982215999999999,
               0.9374778016063764
            ],
            [
               1.2010212999999996,
               0.937556861531575
            ],
            [
               1.2038209999999998,
               0.9376151930831987
            ],
            [
               1.2066206999999995,
               0.9376591507313456
            ],
            [
               1.2094203999999997,
               0.9377036506249321
            ],
            [
               1.2122201,
               0.9377685942036421
            ],
            [
               1.2150197999999997,
               0.9378730495686651
            ],
            [
               1.2178194999999998,
               0.9380289837292108
            ],
            [
               1.2206191999999996,
               0.9382365833499123
            ],
            [
               1.2234188999999998,
               0.9384827741646389
            ],
            [
               1.2262185999999995,
               0.9387435717258024
            ],
            [
               1.2290182999999997,
               0.938989681736478
            ],
            [
               1.2318179999999999,
               0.9391937193795283
            ],
            [
               1.2346176999999996,
               0.9393368895912295
            ],
            [
               1.2374173999999998,
               0.9394131491347346
            ],
            [
               1.2402170999999995,
               0.939429702766347
            ],
            [
               1.2430167999999997,
               0.9394038905402813
            ],
            [
               1.2458164999999999,
               0.9393576895165479
            ],
            [
               1.2486161999999996,
               0.9393117779568501
            ],
            [
               1.2514158999999998,
               0.9392811415346211
            ],
            [
               1.2542155999999995,
               0.9392735300519686
            ],
            [
               1.2570152999999997,
               0.9392909415153751
            ],
            [
               1.2598149999999995,
               0.9393331298955503
            ],
            [
               1.2626146999999996,
               0.9394013410313811
            ],
            [
               1.2654143999999998,
               0.9395003838083402
            ],
            [
               1.2682140999999996,
               0.9396377999971932
            ],
            [
               1.2710137999999997,
               0.9398200879270573
            ],
            [
               1.2738134999999995,
               0.9400472356727296
            ],
            [
               1.2766131999999997,
               0.94030773916736
            ],
            [
               1.2794128999999999,
               0.9405764420767921
            ],
            [
               1.2822125999999996,
               0.9408168139747732
            ],
            [
               1.2850122999999998,
               0.940987870002186
            ],
            [
               1.2878119999999995,
               0.9410542794547536
            ],
            [
               1.2906116999999997,
               0.9409968805058802
            ],
            [
               1.2934113999999999,
               0.9408203060387934
            ],
            [
               1.2962110999999996,
               0.9405549733394896
            ],
            [
               1.2990107999999998,
               0.94025219341127
            ],
            [
               1.3018104999999995,
               0.9399731809751977
            ],
            [
               1.3046101999999997,
               0.9397746638429376
            ],
            [
               1.3074098999999995,
               0.9396949758329076
            ],
            [
               1.3102095999999996,
               0.939744559245709
            ],
            [
               1.3130092999999998,
               0.9399036450458716
            ],
            [
               1.3158089999999996,
               0.9401278488097183
            ],
            [
               1.3186086999999997,
               0.9403601313410019
            ],
            [
               1.3214083999999995,
               0.9405457299100082
            ],
            [
               1.3242080999999997,
               0.9406458405592897
            ],
            [
               1.3270077999999998,
               0.9406462766034283
            ],
            [
               1.3298074999999996,
               0.9405588961150559
            ],
            [
               1.3326071999999998,
               0.9404157830704638
            ],
            [
               1.3354068999999995,
               0.9402582949125782
            ],
            [
               1.3382065999999997,
               0.9401244986432449
            ],
            [
               1.3410062999999999,
               0.9400387952187641
            ],
            [
               1.3438059999999996,
               0.9400066340624832
            ],
            [
               1.3466056999999998,
               0.9400154757606312
            ],
            [
               1.3494053999999995,
               0.9400411581247707
            ],
            [
               1.3522050999999997,
               0.9400572046593806
            ],
            [
               1.3550047999999995,
               0.9400438789500211
            ],
            [
               1.3578044999999996,
               0.9399941207655442
            ],
            [
               1.3606041999999998,
               0.9399147315892484
            ],
            [
               1.3634038999999996,
               0.9398228556696993
            ],
            [
               1.3662035999999997,
               0.9397393512168037
            ],
            [
               1.3690032999999995,
               0.939681561965863
            ],
            [
               1.3718029999999997,
               0.9396580158017059
            ],
            [
               1.3746026999999998,
               0.9396667425514634
            ],
            [
               1.3774023999999996,
               0.9396975481268514
            ],
            [
               1.3802020999999998,
               0.9397371947154768
            ],
            [
               1.3830017999999995,
               0.9397754888456235
            ],
            [
               1.3858014999999997,
               0.9398100676206176
            ],
            [
               1.3886011999999999,
               0.9398482291276669
            ],
            [
               1.3914008999999996,
               0.9399052402247852
            ],
            [
               1.3942005999999998,
               0.9399997795752141
            ],
            [
               1.3970002999999995,
               0.9401480901748267
            ],
            [
               1.3998,
               0.9403587811339553
            ]
         ]
      },
      {
         "data": [
            [
               1.3999,
               0.9406980971433465
            ],
            [
               1.3971059021996972,
               0.9403384997274117
            ],
            [
               1.394311804399394,
               0.9399764552293969
            ],
            [
               1.3915177065990914,
               0.9396366759329444
            ],
            [
               1.3887236087987886,
               0.9393381433681759
            ],
            [
               1.385929510998486,
               0.9390925790488709
            ],
            [
               1.3831354131981828,
               0.9389050905740057
            ],
            [
               1.38034131539788,
               0.9387760559790397
            ],
            [
               1.3775472175975774,
               0.9387030057101944
            ],
            [
               1.3747531197972747,
               0.9386815011385589
            ],
            [
               1.371959021996972,
               0.9387046752948922
            ],
            [
               1.3691649241966688,
               0.938761891779184
            ],
            [
               1.366370826396366,
               0.9388375540129232
            ],
            [
               1.3635767285960634,
               0.9389112085440509
            ],
            [
               1.3607826307957607,
               0.9389596707015551
            ],
            [
               1.357988532995458,
               0.938961107508183
            ],
            [
               1.3551944351951548,
               0.9389001454864055
            ],
            [
               1.352400337394852,
               0.9387724733061562
            ],
            [
               1.3496062395945494,
               0.9385873331518695
            ],
            [
               1.3468121417942467,
               0.9383668036796072
            ],
            [
               1.3440180439939435,
               0.9381417191022119
            ],
            [
               1.3412239461936408,
               0.9379451276711197
            ],
            [
               1.3384298483933381,
               0.937805002760649
            ],
            [
               1.3356357505930354,
               0.937738196509605
            ],
            [
               1.3328416527927327,
               0.9377472688394057
            ],
            [
               1.3300475549924295,
               0.9378209523603285
            ],
            [
               1.3272534571921268,
               0.9379379210682074
            ],
            [
               1.3244593593918241,
               0.9380725830958452
            ],
            [
               1.3216652615915214,
               0.9382011215272549
            ],
            [
               1.3188711637912183,
               0.9383061041784071
            ],
            [
               1.3160770659909156,
               0.9383786058418779
            ],
            [
               1.3132829681906129,
               0.9384176895090478
            ],
            [
               1.3104888703903101,
               0.9384279476246988
            ],
            [
               1.3076947725900074,
               0.9384163191290935
            ],
            [
               1.3049006747897043,
               0.9383894222304886
            ],
            [
               1.3021065769894016,
               0.9383522143934357
            ],
            [
               1.2993124791890989,
               0.9383081127989172
            ],
            [
               1.2965183813887962,
               0.9382600642848813
            ],
            [
               1.293724283588493,
               0.9382116965718139
            ],
            [
               1.2909301857881903,
               0.9381677385351992
            ],
            [
               1.2881360879878876,
               0.9381333208512366
            ],
            [
               1.2853419901875849,
               0.938112365181065
            ],
            [
               1.2825478923872822,
               0.9381057777037696
            ],
            [
               1.279753794586979,
               0.9381103571894744
            ],
            [
               1.2769596967866763,
               0.9381191140762382
            ],
            [
               1.2741655989863736,
               0.9381231492532426
            ],
            [
               1.271371501186071,
               0.9381145752973468
            ],
            [
               1.2685774033857682,
               0.9380894524210996
            ],
            [
               1.265783305585465,
               0.9380495792467987
            ],
            [
               1.2629892077851623,
               0.9380023056116986
            ],
            [
               1.2601951099848596,
               0.9379582219891628
            ],
            [
               1.257401012184557,
               0.9379273805389262
            ],
            [
               1.2546069143842538,
               0.9379153112727474
            ],
            [
               1.251812816583951,
               0.9379202667926192
            ],
            [
               1.2490187187836483,
               0.9379327703653699
            ],
            [
               1.2462246209833456,
               0.937937762448805
            ],
            [
               1.243430523183043,
               0.9379187131040809
            ],
            [
               1.2406364253827398,
               0.937862333314319
            ],
            [
               1.237842327582437,
               0.9377622602819884
            ],
            [
               1.2350482297821344,
               0.9376204260914864
            ],
            [
               1.2322541319818316,
               0.9374456437100165
            ],
            [
               1.2294600341815285,
               0.9372499689243357
            ],
            [
               1.2266659363812258,
               0.9370442441974163
            ],
            [
               1.223871838580923,
               0.936834573906449
            ],
            [
               1.2210777407806204,
               0.9366211680951314
            ],
            [
               1.2182836429803177,
               0.9364001107627611
            ],
            [
               1.2154895451800145,
               0.9361674629768888
            ],
            [
               1.2126954473797118,
               0.9359241191719452
            ],
            [
               1.209901349579409,
               0.9356793804378697
            ],
            [
               1.2071072517791064,
               0.9354514974280939
            ],
            [
               1.2043131539788037,
               0.9352644122219843
            ],
            [
               1.2015190561785005,
               0.9351412833019012
            ],
            [
               1.1987249583781978,
               0.9350966459151436
            ],
            [
               1.195930860577895,
               0.9351297803658698
            ],
            [
               1.1931367627775924,
               0.9352217396196925
            ],
            [
               1.1903426649772892,
               0.9353375098344585
            ],
            [
               1.1875485671769865,
               0.9354332236167306
            ],
            [
               1.1847544693766838,
               0.9354667071700786
            ],
            [
               1.1819603715763811,
               0.9354084604442714
            ],
            [
               1.1791662737760784,
               0.9352498533679858
            ],
            [
               1.1763721759757753,
               0.9350060073040954
            ],
            [
               1.1735780781754725,
               0.9347123299920288
            ],
            [
               1.1707839803751698,
               0.9344155272942307
            ],
            [
               1.1679898825748671,
               0.9341615480382366
            ],
            [
               1.165195784774564,
               0.9339838186166298
            ],
            [
               1.1624016869742613,
               0.9338950148241421
            ],
            [
               1.1596075891739586,
               0.9338845445066637
            ],
            [
               1.1568134913736559,
               0.9339222239937257
            ],
            [
               1.1540193935733531,
               0.9339668573326714
            ],
            [
               1.15122529577305,
               0.9339771125749627
            ],
            [
               1.1484311979727473,
               0.9339216110821305
            ],
            [
               1.1456371001724446,
               0.9337856015002368
            ],
            [
               1.1428430023721419,
               0.9335727790145179
            ],
            [
               1.1400489045718392,
               0.9333023144923043
            ],
            [
               1.137254806771536,
               0.9330024898369496
            ],
            [
               1.1344607089712333,
               0.9327031022352541
            ],
            [
               1.1316666111709306,
               0.932428824202679
            ],
            [
               1.1288725133706279,
               0.9321950692361336
            ],
            [
               1.1260784155703247,
               0.9320069037813031
            ],
            [
               1.123284317770022,
               0.9318605456988702
            ],
            [
               1.1204902199697193,
               0.9317463292697221
            ],
            [
               1.1176961221694166,
               0.9316518681617469
            ],
            [
               1.114902024369114,
               0.931564475914631
            ],
            [
               1.1121079265688107,
               0.931472501296787
            ],
            [
               1.109313828768508,
               0.931365819223182
            ],
            [
               1.1065197309682053,
               0.931236043268742
            ],
            [
               1.1037256331679026,
               0.9310769842752578
            ],
            [
               1.1009315353675995,
               0.9308855320794258
            ],
            [
               1.0981374375672968,
               0.9306626797345142
            ],
            [
               1.095343339766994,
               0.9304140831400958
            ],
            [
               1.0925492419666913,
               0.9301495344370032
            ],
            [
               1.0897551441663886,
               0.9298810646883219
            ],
            [
               1.0869610463660855,
               0.9296199577499898
            ],
            [
               1.0841669485657828,
               0.9293735146740462
            ],
            [
               1.08137285076548,
               0.9291426996560792
            ],
            [
               1.0785787529651774,
               0.9289216580800466
            ],
            [
               1.0757846551648746,
               0.9286995260498287
            ],
            [
               1.0729905573645715,
               0.9284641309514841
            ],
            [
               1.0701964595642688,
               0.9282064167866401
            ],
            [
               1.067402361763966,
               0.9279240271680484
            ],
            [
               1.0646082639636634,
               0.9276226386033761
            ],
            [
               1.0618141661633602,
               0.9273143507987682
            ],
            [
               1.0590200683630575,
               0.9270134873728708
            ],
            [
               1.0562259705627548,
               0.9267311708764854
            ],
            [
               1.053431872762452,
               0.9264706245413377
            ],
            [
               1.0506377749621494,
               0.9262250619029506
            ],
            [
               1.0478436771618462,
               0.9259792310078166
            ],
            [
               1.0450495793615435,
               0.9257144190601968
            ],
            [
               1.0422554815612408,
               0.9254154233466423
            ],
            [
               1.039461383760938,
               0.9250771284480794
            ],
            [
               1.036667285960635,
               0.9247082472509291
            ],
            [
               1.0338731881603322,
               0.9243305738147518
            ],
            [
               1.0310790903600295,
               0.9239735410788157
            ],
            [
               1.0282849925597268,
               0.9236655082644675
            ],
            [
               1.0254908947594241,
               0.9234244577405522
            ],
            [
               1.022696796959121,
               0.9232511936031147
            ],
            [
               1.0199026991588183,
               0.9231275073084104
            ],
            [
               1.0171086013585156,
               0.9230202644457093
            ],
            [
               1.0143145035582128,
               0.9228904417825319
            ],
            [
               1.0115204057579101,
               0.9227044425135547
            ],
            [
               1.008726307957607,
               0.9224441309441413
            ],
            [
               1.0059322101573043,
               0.9221122935410396
            ],
            [
               1.0031381123570016,
               0.9217316098257492
            ],
            [
               1.0003440145566989,
               0.921337282730254
            ],
            [
               0.9975499167563957,
               0.9209655634324985
            ],
            [
               0.994755818956093,
               0.9206418113567235
            ],
            [
               0.9919617211557903,
               0.9203719654609928
            ],
            [
               0.9891676233554876,
               0.9201402588129872
            ],
            [
               0.9863735255551849,
               0.9199140038555197
            ],
            [
               0.9835794277548817,
               0.9196539605700009
            ],
            [
               0.980785329954579,
               0.9193269421272959
            ],
            [
               0.9779912321542763,
               0.9189165415999963
            ],
            [
               0.9751971343539736,
               0.9184284533539315
            ],
            [
               0.9724030365536704,
               0.917888634538232
            ],
            [
               0.9696089387533677,
               0.9173349256026643
            ],
            [
               0.966814840953065,
               0.9168049330252749
            ],
            [
               0.9640207431527623,
               0.9163242349352987
            ],
            [
               0.9612266453524596,
               0.9158988672871831
            ],
            [
               0.9584325475521565,
               0.9155146055509762
            ],
            [
               0.9556384497518537,
               0.9151432490168483
            ],
            [
               0.952844351951551,
               0.9147537151521576
            ],
            [
               0.9500502541512483,
               0.9143240743187676
            ],
            [
               0.9472561563509452,
               0.9138502806719713
            ],
            [
               0.9444620585506425,
               0.9133484297274569
            ],
            [
               0.9416679607503398,
               0.9128495544521263
            ],
            [
               0.938873862950037,
               0.9123885374730435
            ],
            [
               0.9360797651497343,
               0.9119908034011646
            ],
            [
               0.9332856673494312,
               0.911661346271667
            ],
            [
               0.9304915695491285,
               0.9113800171126576
            ],
            [
               0.9276974717488258,
               0.9111050251585282
            ],
            [
               0.9249033739485231,
               0.9107839245979386
            ],
            [
               0.9221092761482204,
               0.9103688455235288
            ],
            [
               0.9193151783479172,
               0.90983121946828
            ],
            [
               0.9165210805476145,
               0.909171263200611
            ],
            [
               0.9137269827473118,
               0.9084190417840419
            ],
            [
               0.9109328849470091,
               0.9076265493953355
            ],
            [
               0.9081387871467059,
               0.9068530883829589
            ],
            [
               0.9053446893464032,
               0.906148377141351
            ],
            [
               0.9025505915461005,
               0.9055385769628911
            ],
            [
               0.8997564937457978,
               0.9050195443191984
            ],
            [
               0.8969623959454951,
               0.9045593639470529
            ],
            [
               0.8941682981451919,
               0.9041093152319915
            ],
            [
               0.8913742003448892,
               0.9036197934014856
            ],
            [
               0.8885801025445865,
               0.9030561819109342
            ],
            [
               0.8857860047442838,
               0.9024097301223368
            ],
            [
               0.8829919069439807,
               0.9017001007861646
            ],
            [
               0.880197809143678,
               0.9009688919162442
            ],
            [
               0.8774037113433752,
               0.9002662637760444
            ],
            [
               0.8746096135430725,
               0.899634922418211
            ],
            [
               0.8718155157427698,
               0.8990964713122744
            ],
            [
               0.8690214179424667,
               0.8986443270543847
            ],
            [
               0.866227320142164,
               0.8982452891736012
            ],
            [
               0.8634332223418613,
               0.8978491426405115
            ],
            [
               0.8606391245415586,
               0.8974032144405428
            ],
            [
               0.8578450267412558,
               0.8968673613836922
            ],
            [
               0.8550509289409527,
               0.8962248569872105
            ],
            [
               0.85225683114065,
               0.8954860322321623
            ],
            [
               0.8494627333403473,
               0.8946838351295157
            ],
            [
               0.8466686355400446,
               0.8938629617684442
            ],
            [
               0.8438745377397414,
               0.8930661015422728
            ],
            [
               0.8410804399394387,
               0.8923215701342843
            ],
            [
               0.838286342139136,
               0.8916359955510695
            ],
            [
               0.8354922443388333,
               0.8909940176045715
            ],
            [
               0.8326981465385306,
               0.890364731984246
            ],
            [
               0.8299040487382274,
               0.8897125658892105
            ],
            [
               0.8271099509379247,
               0.8890090329430074
            ],
            [
               0.824315853137622,
               0.8882417225968953
            ],
            [
               0.8215217553373193,
               0.8874179046835882
            ],
            [
               0.8187276575370162,
               0.8865619015705418
            ],
            [
               0.8159335597367134,
               0.8857073170217236
            ],
            [
               0.8131394619364107,
               0.8848867122931643
            ],
            [
               0.810345364136108,
               0.884121953609689
            ],
            [
               0.8075512663358053,
               0.8834180793811932
            ],
            [
               0.8047571685355022,
               0.8827623253928134
            ],
            [
               0.8019630707351995,
               0.8821283196864512
            ],
            [
               0.7991689729348967,
               0.8814839327394116
            ],
            [
               0.796374875134594,
               0.8808002937738735
            ],
            [
               0.7935807773342913,
               0.8800593128301675
            ],
            [
               0.7907866795339882,
               0.8792576720760772
            ],
            [
               0.7879925817336855,
               0.8784064220524335
            ],
            [
               0.7851984839333828,
               0.8775266481696031
            ],
            [
               0.78240438613308,
               0.8766427546184616
            ],
            [
               0.7796102883327769,
               0.8757754510771242
            ],
            [
               0.7768161905324742,
               0.8749364148366776
            ],
            [
               0.7740220927321715,
               0.87412593305361
            ],
            [
               0.7712279949318688,
               0.8733338573159137
            ],
            [
               0.7684338971315661,
               0.8725432403178575
            ],
            [
               0.7656397993312629,
               0.8717353503621581
            ],
            [
               0.7628457015309602,
               0.8708945362374223
            ],
            [
               0.7600516037306575,
               0.8700116541833972
            ],
            [
               0.7572575059303548,
               0.8690853443718884
            ],
            [
               0.7544634081300516,
               0.868121147145003
            ],
            [
               0.7516693103297489,
               0.8671290582829302
            ],
            [
               0.7488752125294462,
               0.8661204723222875
            ],
            [
               0.7460811147291435,
               0.8651054852458097
            ],
            [
               0.7432870169288408,
               0.8640912595973623
            ],
            [
               0.7404929191285377,
               0.8630817139059968
            ],
            [
               0.7376988213282349,
               0.8620783379483461
            ],
            [
               0.7349047235279322,
               0.8610815963896737
            ],
            [
               0.7321106257276295,
               0.8600922542575122
            ],
            [
               0.7293165279273268,
               0.8591120561302505
            ],
            [
               0.7265224301270237,
               0.8581434668859476
            ],
            [
               0.723728332326721,
               0.857188539083609
            ],
            [
               0.7209342345264182,
               0.8562472988649941
            ],
            [
               0.7181401367261155,
               0.855316242706206
            ],
            [
               0.7153460389258124,
               0.8543875548620599
            ],
            [
               0.7125519411255097,
               0.853449484618985
            ],
            [
               0.709757843325207,
               0.852488008338145
            ],
            [
               0.7069637455249043,
               0.8514895263550523
            ],
            [
               0.7041696477246016,
               0.8504440092592624
            ],
            [
               0.7013755499242984,
               0.849347805644133
            ],
            [
               0.6985814521239957,
               0.8482053183662723
            ],
            [
               0.695787354323693,
               0.847028965976325
            ],
            [
               0.6929932565233903,
               0.8458372327684003
            ],
            [
               0.6901991587230871,
               0.8446510873765096
            ],
            [
               0.6874050609227844,
               0.8434894966965305
            ],
            [
               0.6846109631224817,
               0.8423650566483518
            ],
            [
               0.681816865322179,
               0.8412808114140846
            ],
            [
               0.6790227675218763,
               0.8402291046402393
            ],
            [
               0.6762286697215731,
               0.8391928403707776
            ],
            [
               0.6734345719212704,
               0.838148938823928
            ],
            [
               0.6706404741209677,
               0.8370732074766174
            ],
            [
               0.667846376320665,
               0.8359454689043764
            ],
            [
               0.6650522785203619,
               0.8347537073521794
            ],
            [
               0.6622581807200592,
               0.8334962491996575
            ],
            [
               0.6594640829197564,
               0.8321815156027047
            ],
            [
               0.6566699851194537,
               0.830825533809026
            ],
            [
               0.653875887319151,
               0.8294479804534998
            ],
            [
               0.6510817895188479,
               0.8280678833443403
            ],
            [
               0.6482876917185452,
               0.8267001242769505
            ],
            [
               0.6454935939182425,
               0.8253535640433526
            ],
            [
               0.6426994961179398,
               0.8240310578264861
            ],
            [
               0.639905398317637,
               0.8227310244298716
            ],
            [
               0.6371113005173339,
               0.8214497727696151
            ],
            [
               0.6343172027170312,
               0.8201836221183563
            ],
            [
               0.6315231049167285,
               0.8189300285667056
            ],
            [
               0.6287290071164258,
               0.8176873818731262
            ],
            [
               0.6259349093161226,
               0.8164537010883627
            ],
            [
               0.6231408115158199,
               0.8152249294141531
            ],
            [
               0.6203467137155172,
               0.8139937331639521
            ],
            [
               0.6175526159152145,
               0.8127495626520758
            ],
            [
               0.6147585181149118,
               0.8114802749087511
            ],
            [
               0.6119644203146086,
               0.8101750043467075
            ],
            [
               0.6091703225143059,
               0.8088274169527264
            ],
            [
               0.6063762247140032,
               0.8074382043466173
            ],
            [
               0.6035821269137003,
               0.8060157890244658
            ],
            [
               0.6007880291133976,
               0.8045747113390076
            ],
            [
               0.5979939313130949,
               0.8031319061487052
            ],
            [
               0.5951998335127919,
               0.8017018141099581
            ],
            [
               0.5924057357124892,
               0.8002917561169225
            ],
            [
               0.5896116379121863,
               0.7988990475912545
            ],
            [
               0.5868175401118836,
               0.7975108969976896
            ],
            [
               0.5840234423115807,
               0.7961073330475437
            ],
            [
               0.581229344511278,
               0.794666477617287
            ],
            [
               0.578435246710975,
               0.7931707190111568
            ],
            [
               0.5756411489106723,
               0.7916119934556113
            ],
            [
               0.5728470511103696,
               0.7899945771387291
            ],
            [
               0.5700529533100667,
               0.7883344830541528
            ],
            [
               0.567258855509764,
               0.7866555439207001
            ],
            [
               0.564464757709461,
               0.7849832453473629
            ],
            [
               0.5616706599091583,
               0.7833380503225217
            ],
            [
               0.5588765621088554,
               0.7817301179410545
            ],
            [
               0.5560824643085527,
               0.7801569157130778
            ],
            [
               0.55328836650825,
               0.7786043794458997
            ],
            [
               0.550494268707947,
               0.7770512450712974
            ],
            [
               0.5477001709076443,
               0.7754752725550345
            ],
            [
               0.5449060731073414,
               0.773859568413831
            ],
            [
               0.5421119753070387,
               0.7721972309940213
            ],
            [
               0.5393178775067358,
               0.7704930686945093
            ],
            [
               0.5365237797064331,
               0.7687620028545324
            ],
            [
               0.5337296819061303,
               0.7670247004025006
            ],
            [
               0.5309355841058274,
               0.7653017163401195
            ],
            [
               0.5281414863055247,
               0.7636077671629085
            ],
            [
               0.5253473885052218,
               0.761947635390904
            ],
            [
               0.5225532907049191,
               0.7603146918848194
            ],
            [
               0.5197591929046161,
               0.7586922904248317
            ],
            [
               0.5169650951043134,
               0.7570575550077088
            ],
            [
               0.5141709973040105,
               0.7553865365319679
            ],
            [
               0.5113768995037078,
               0.7536594772877011
            ],
            [
               0.5085828017034051,
               0.7518650060512932
            ],
            [
               0.5057887039031022,
               0.75000242433539
            ],
            [
               0.5029946061027994,
               0.7480817159742936
            ],
            [
               0.5002005083024965,
               0.7461213923742489
            ],
            [
               0.4974064105021938,
               0.744144679015301
            ],
            [
               0.4946123127018909,
               0.742174806036433
            ],
            [
               0.49181821490158817,
               0.7402302793499089
            ],
            [
               0.48902411710128546,
               0.7383209939190649
            ],
            [
               0.48623001930098253,
               0.7364459252251032
            ],
            [
               0.4834359215006798,
               0.7345929077796247
            ],
            [
               0.4806418237003769,
               0.732740685738843
            ],
            [
               0.4778477259000742,
               0.730863016821854
            ],
            [
               0.47505362809977125,
               0.7289341729492917
            ],
            [
               0.47225953029946854,
               0.7269347925125915
            ],
            [
               0.46946543249916584,
               0.7248568087591932
            ],
            [
               0.4666713346988629,
               0.7227062097688977
            ],
            [
               0.4638772368985602,
               0.7205027342475397
            ],
            [
               0.46108313909825727,
               0.7182762472016792
            ],
            [
               0.45828904129795456,
               0.7160603470550578
            ],
            [
               0.4554949434976516,
               0.7138845299670431
            ],
            [
               0.4527008456973489,
               0.7117667509084438
            ],
            [
               0.449906747897046,
               0.7097082912298114
            ],
            [
               0.4471126500967433,
               0.7076923958556254
            ],
            [
               0.44431855229644057,
               0.7056872548756843
            ],
            [
               0.44152445449613764,
               0.7036527906978179
            ],
            [
               0.43873035669583493,
               0.7015496769195187
            ],
            [
               0.435936258895532,
               0.6993483620271366
            ],
            [
               0.4331421610952293,
               0.6970358080272543
            ],
            [
               0.43034806329492636,
               0.6946182233502879
            ],
            [
               0.42755396549462366,
               0.6921191256283117
            ],
            [
               0.42475986769432095,
               0.689573317974152
            ],
            [
               0.421965769894018,
               0.6870184435118741
            ],
            [
               0.4191716720937153,
               0.6844863844924767
            ],
            [
               0.4163775742934124,
               0.6819967249289134
            ],
            [
               0.41358347649310967,
               0.6795538260245951
            ],
            [
               0.41078937869280674,
               0.6771479855273483
            ],
            [
               0.40799528089250403,
               0.674759997651489
            ],
            [
               0.4052011830922011,
               0.6723675439382946
            ],
            [
               0.4024070852918984,
               0.6699514760495142
            ],
            [
               0.3996129874915957,
               0.667500276686653
            ],
            [
               0.39681888969129275,
               0.6650116935776256
            ],
            [
               0.39402479189099004,
               0.6624914784224307
            ],
            [
               0.3912306940906871,
               0.6599500182199641
            ],
            [
               0.3884365962903844,
               0.6573981607606482
            ],
            [
               0.3856424984900815,
               0.6548435819088039
            ],
            [
               0.38284840068977877,
               0.6522886581662792
            ],
            [
               0.38005430288947606,
               0.6497301732231584
            ],
            [
               0.37726020508917313,
               0.6471605491989216
            ],
            [
               0.3744661072888704,
               0.6445698750546094
            ],
            [
               0.3716720094885675,
               0.6419479261994947
            ],
            [
               0.3688779116882648,
               0.6392856109310872
            ],
            [
               0.36608381388796185,
               0.6365756988293022
            ],
            [
               0.36328971608765914,
               0.6338130817274923
            ],
            [
               0.36049561828735643,
               0.630995011548589
            ],
            [
               0.3577015204870535,
               0.6281216692995819
            ],
            [
               0.3549074226867508,
               0.6251970928510171
            ],
            [
               0.35211332488644786,
               0.6222300844693431
            ],
            [
               0.34931922708614516,
               0.6192344349184373
            ],
            [
               0.3465251292858422,
               0.6162278033956399
            ],
            [
               0.3437310314855395,
               0.6132289353165856
            ],
            [
               0.3409369336852366,
               0.6102534951850143
            ],
            [
               0.3381428358849339,
               0.6073094336020481
            ],
            [
               0.33534873808463117,
               0.6043932434182351
            ],
            [
               0.33255464028432824,
               0.6014884854556608
            ],
            [
               0.32976054248402553,
               0.5985675050010366
            ],
            [
               0.3269664446837226,
               0.5955964122296835
            ],
            [
               0.3241723468834199,
               0.5925424079870365
            ],
            [
               0.32137824908311696,
               0.589381719153329
            ],
            [
               0.31858415128281425,
               0.5861060497572335
            ],
            [
               0.31579005348251155,
               0.5827257056995878
            ],
            [
               0.3129959556822086,
               0.5792683707769851
            ],
            [
               0.3102018578819059,
               0.5757736715553256
            ],
            [
               0.307407760081603,
               0.5722848235298289
            ],
            [
               0.30461366228130027,
               0.568839449825719
            ],
            [
               0.30181956448099734,
               0.5654618639497382
            ],
            [
               0.29902546668069463,
               0.5621586552900324
            ],
            [
               0.2962313688803919,
               0.5589184604781875
            ],
            [
               0.293437271080089,
               0.5557156490105757
            ],
            [
               0.2906431732797863,
               0.5525166528002778
            ],
            [
               0.28784907547948335,
               0.5492871161795652
            ],
            [
               0.28505497767918064,
               0.5459980673099489
            ],
            [
               0.2822608798788777,
               0.5426298523884346
            ],
            [
               0.279466782078575,
               0.5391734062498612
            ],
            [
               0.2766726842782721,
               0.5356292555284425
            ],
            [
               0.27387858647796937,
               0.5320051931780685
            ],
            [
               0.27108448867766666,
               0.5283136791402387
            ],
            [
               0.2682903908773637,
               0.5245697322302265
            ],
            [
               0.265496293077061,
               0.5207895529595654
            ],
            [
               0.2627021952767581,
               0.5169896026864886
            ],
            [
               0.2599080974764554,
               0.5131855859549825
            ],
            [
               0.25711399967615245,
               0.509390855730518
            ],
            [
               0.25431990187584974,
               0.5056141482217866
            ],
            [
               0.25152580407554703,
               0.5018570809977995
            ],
            [
               0.2487317062752441,
               0.4981122734926394
            ],
            [
               0.2459376084749414,
               0.49436305983629714
            ],
            [
               0.24314351067463846,
               0.49058546318784635
            ],
            [
               0.24034941287433575,
               0.48675245172896364
            ],
            [
               0.23755531507403282,
               0.4828397074680058
            ],
            [
               0.23476121727373012,
               0.47883149203751973
            ],
            [
               0.23196711947342719,
               0.47472494285818256
            ],
            [
               0.22917302167312448,
               0.47053140914407887
            ],
            [
               0.22637892387282177,
               0.4662741934867626
            ],
            [
               0.22358482607251884,
               0.46198308472455485
            ],
            [
               0.22079072827221613,
               0.4576870336630536
            ],
            [
               0.2179966304719132,
               0.4534069215475593
            ],
            [
               0.2152025326716105,
               0.4491503994873613
            ],
            [
               0.21240843487130756,
               0.44491021372879425
            ],
            [
               0.20961433707100485,
               0.4406664452043367
            ],
            [
               0.20682023927070214,
               0.4363919854978352
            ],
            [
               0.2040261414703992,
               0.43205968348524215
            ],
            [
               0.2012320436700965,
               0.42764919017124364
            ],
            [
               0.19843794586979357,
               0.4231517079115838
            ],
            [
               0.19564384806949087,
               0.41857153201452624
            ],
            [
               0.19284975026918794,
               0.4139242235614431
            ],
            [
               0.19005565246888523,
               0.40923216974207643
            ],
            [
               0.18726155466858252,
               0.40451890306783345
            ],
            [
               0.1844674568682796,
               0.39980371242383095
            ],
            [
               0.18167335906797688,
               0.39509779304192527
            ],
            [
               0.17887926126767395,
               0.3904025952887824
            ],
            [
               0.17608516346737124,
               0.38571036665292496
            ],
            [
               0.1732910656670683,
               0.3810063531486151
            ],
            [
               0.1704969678667656,
               0.3762718705762472
            ],
            [
               0.16770287006646267,
               0.3714874904069244
            ],
            [
               0.16490877226615996,
               0.3666358203998174
            ],
            [
               0.16211467446585726,
               0.361703650461054
            ],
            [
               0.15932057666555433,
               0.35668344388904066
            ],
            [
               0.15652647886525162,
               0.3515742135646335
            ],
            [
               0.1537323810649487,
               0.34638175204194865
            ],
            [
               0.15093828326464598,
               0.34111807611074707
            ],
            [
               0.14814418546434305,
               0.33579991491578076
            ],
            [
               0.14535008766404034,
               0.3304461938124803
            ],
            [
               0.14255598986373763,
               0.325074741238337
            ],
            [
               0.1397618920634347,
               0.319698782506757
            ],
            [
               0.136967794263132,
               0.3143240368664574
            ],
            [
               0.13417369646282906,
               0.30894726226016517
            ],
            [
               0.13137959866252635,
               0.3035568258007233
            ],
            [
               0.12858550086222342,
               0.298135357725963
            ],
            [
               0.12579140306192071,
               0.29266392227344096
            ],
            [
               0.122997305261618,
               0.2871266225229926
            ],
            [
               0.12020320746131508,
               0.28151434540921094
            ],
            [
               0.11740910966101237,
               0.27582655314268667
            ],
            [
               0.11461501186070944,
               0.27007060264214494
            ],
            [
               0.11182091406040673,
               0.2642588505294917
            ],
            [
               0.1090268162601038,
               0.2584045185685086
            ],
            [
               0.10623271845980109,
               0.25251769960400305
            ],
            [
               0.10343862065949816,
               0.24660282270095407
            ],
            [
               0.10064452285919545,
               0.240658374833313
            ],
            [
               0.09785042505889274,
               0.23467886786610875
            ],
            [
               0.09505632725858981,
               0.2286582267209078
            ],
            [
               0.0922622294582871,
               0.22259325169570104
            ],
            [
               0.08946813165798417,
               0.2164857729407321
            ],
            [
               0.08667403385768147,
               0.21034259377378905
            ],
            [
               0.08387993605737853,
               0.2041731496928726
            ],
            [
               0.08108583825707583,
               0.19798569467293542
            ],
            [
               0.07829174045677312,
               0.1917834385225034
            ],
            [
               0.07549764265647019,
               0.1855621608767001
            ],
            [
               0.07270354485616748,
               0.17931036089912716
            ],
            [
               0.06990944705586455,
               0.1730121165770777
            ],
            [
               0.06711534925556184,
               0.1666518330438988
            ],
            [
               0.06432125145525891,
               0.1602193168626169
            ],
            [
               0.0615271536549562,
               0.15371340508242437
            ],
            [
               0.05873305585465327,
               0.1471428017729668
            ],
            [
               0.05593895805435056,
               0.14052370165136782
            ],
            [
               0.053144860254047854,
               0.13387489425749977
            ],
            [
               0.050350762453744924,
               0.12721194866574198
            ],
            [
               0.047556664653442215,
               0.12054244616589929
            ],
            [
               0.044762566853139285,
               0.11386390935637306
            ],
            [
               0.04196846905283658,
               0.10716516622071424
            ],
            [
               0.039174371252533646,
               0.10043069746174443
            ],
            [
               0.03638027345223094,
               0.09364646347904391
            ],
            [
               0.03358617565192823,
               0.08680517269136298
            ],
            [
               0.0307920778516253,
               0.07990913664406944
            ],
            [
               0.02799798005132259,
               0.07296970655206425
            ],
            [
               0.02520388225101966,
               0.06600350698821905
            ],
            [
               0.022409784450716952,
               0.05902684179820822
            ],
            [
               0.01961568665041402,
               0.05205032507505723
            ],
            [
               0.016821588850111313,
               0.04507573179182403
            ],
            [
               0.014027491049808605,
               0.03809627509815949
            ],
            [
               0.011233393249505674,
               0.03110027120647372
            ],
            [
               0.008439295449202966,
               0.024076891254013487
            ],
            [
               0.0056451976489000355,
               0.017021881513037712
            ],
            [
               0.002851099848597327,
               0.009941068417417773
            ],
            [
               5.70020482943967e-05,
               0.002850198113753805
            ],
            [
               -0.0027370957520083117,
               -0.004229050375226418
            ],
            [
               -0.005531193552311242,
               -0.011275642656570386
            ],
            [
               -0.00832529135261395,
               -0.01827611721867032
            ],
            [
               -0.011119389152916659,
               -0.025229385561542646
            ],
            [
               -0.01391348695321959,
               -0.03214756159512521
            ],
            [
               -0.016707584753522298,
               -0.03905229104009269
            ],
            [
               -0.019501682553825228,
               -0.04596759929985173
            ],
            [
               -0.022295780354127936,
               -0.05291152245968907
            ],
            [
               -0.025089878154430867,
               -0.05988928849126559
            ],
            [
               -0.027883975954733575,
               -0.06689038278995944
            ],
            [
               -0.030678073755036284,
               -0.0738905938522567
            ],
            [
               -0.033472171555339214,
               -0.08085850187360927
            ],
            [
               -0.03626626935564192,
               -0.08776439699420921
            ],
            [
               -0.03906036715594485,
               -0.09458879742591605
            ],
            [
               -0.04185446495624756,
               -0.10132786003822478
            ],
            [
               -0.04464856275655049,
               -0.10799399597847958
            ],
            [
               -0.0474426605568532,
               -0.11461157405377392
            ],
            [
               -0.05023675835715613,
               -0.12120918174952956
            ],
            [
               -0.05303085615745884,
               -0.12781098392482576
            ],
            [
               -0.05582495395776155,
               -0.1344299217835338
            ],
            [
               -0.05861905175806448,
               -0.1410647814038491
            ],
            [
               -0.061413149558367186,
               -0.1477017985087004
            ],
            [
               -0.06420724735867012,
               -0.15431993816003525
            ],
            [
               -0.06700134515897282,
               -0.16089782348898635
            ],
            [
               -0.06979544295927576,
               -0.16741987455565904
            ],
            [
               -0.07258954075957846,
               -0.1738796711499116
            ],
            [
               -0.07538363855988117,
               -0.18027967776408677
            ],
            [
               -0.0781777363601841,
               -0.18662783847186365
            ],
            [
               -0.08097183416048681,
               -0.19293266206277637
            ],
            [
               -0.08376593196078974,
               -0.19919887783704948
            ],
            [
               -0.08656002976109245,
               -0.20542540128616
            ],
            [
               -0.08935412756139538,
               -0.2116063544573123
            ],
            [
               -0.09214822536169809,
               -0.2177346244680584
            ],
            [
               -0.0949423231620008,
               -0.22380639591712248
            ],
            [
               -0.09773642096230373,
               -0.22982465634256302
            ],
            [
               -0.10053051876260644,
               -0.23580001719296323
            ],
            [
               -0.10332461656290937,
               -0.2417481944609739
            ],
            [
               -0.10611871436321207,
               -0.24768478582040587
            ],
            [
               -0.108912812163515,
               -0.25361908570560965
            ],
            [
               -0.11170690996381771,
               -0.2595491802167649
            ],
            [
               -0.11450100776412064,
               -0.2654602590966424
            ],
            [
               -0.11729510556442335,
               -0.27132706089636704
            ],
            [
               -0.12008920336472606,
               -0.2771199779116841
            ],
            [
               -0.12288330116502899,
               -0.28281307365677677
            ],
            [
               -0.1256773989653317,
               -0.2883915555101504
            ],
            [
               -0.12847149676563463,
               -0.2938563514799225
            ],
            [
               -0.13126559456593734,
               -0.29922433139260496
            ],
            [
               -0.13405969236624027,
               -0.30452408605962095
            ],
            [
               -0.13685379016654298,
               -0.3097885667175725
            ],
            [
               -0.13964788796684569,
               -0.3150468264986641
            ],
            [
               -0.14244198576714862,
               -0.3203172945219519
            ],
            [
               -0.14523608356745132,
               -0.3256044146249154
            ],
            [
               -0.14803018136775425,
               -0.33089932807807954
            ],
            [
               -0.15082427916805696,
               -0.3361839860974667
            ],
            [
               -0.1536183769683599,
               -0.34143708546630114
            ],
            [
               -0.1564124747686626,
               -0.3466398429175292
            ],
            [
               -0.1592065725689653,
               -0.3517799414937988
            ],
            [
               -0.16200067036926824,
               -0.35685282450315975
            ],
            [
               -0.16479476816957095,
               -0.36186053323440626
            ],
            [
               -0.16758886596987388,
               -0.36680909648551
            ],
            [
               -0.1703829637701766,
               -0.37170580199523895
            ],
            [
               -0.17317706157047952,
               -0.3765574370396806
            ],
            [
               -0.17597115937078223,
               -0.38136992771947065
            ],
            [
               -0.17876525717108516,
               -0.38614904054708793
            ],
            [
               -0.18155935497138787,
               -0.39090127204756286
            ],
            [
               -0.18435345277169057,
               -0.3956339716213254
            ],
            [
               -0.1871475505719935,
               -0.40035415044674383
            ],
            [
               -0.1899416483722962,
               -0.4050661444914222
            ],
            [
               -0.19273574617259914,
               -0.4097690047646807
            ],
            [
               -0.19552984397290185,
               -0.4144548568368436
            ],
            [
               -0.19832394177320478,
               -0.41910930638224664
            ],
            [
               -0.2011180395735075,
               -0.42371428614316475
            ],
            [
               -0.2039121373738102,
               -0.42825278040028814
            ],
            [
               -0.20670623517411313,
               -0.43271399950893674
            ],
            [
               -0.20950033297441584,
               -0.43709717572935747
            ],
            [
               -0.21229443077471877,
               -0.44141242391324287
            ],
            [
               -0.21508852857502148,
               -0.44567801836526355
            ],
            [
               -0.2178826263753244,
               -0.44991468986347105
            ],
            [
               -0.22067672417562711,
               -0.454138696775263
            ],
            [
               -0.22347082197593005,
               -0.45835602797139796
            ],
            [
               -0.22626491977623275,
               -0.46255988264347436
            ],
            [
               -0.22905901757653546,
               -0.46673255959347604
            ],
            [
               -0.2318531153768384,
               -0.47085139101260265
            ],
            [
               -0.2346472131771411,
               -0.4748968875912221
            ],
            [
               -0.23744131097744403,
               -0.47886035833034557
            ],
            [
               -0.24023540877774674,
               -0.48274829027643473
            ],
            [
               -0.24302950657804967,
               -0.4865817651373947
            ],
            [
               -0.24582360437835238,
               -0.4903908472794035
            ],
            [
               -0.2486177021786551,
               -0.4942056412511831
            ],
            [
               -0.251411799978958,
               -0.4980469616353998
            ],
            [
               -0.2542058977792607,
               -0.5019198156506824
            ],
            [
               -0.25699999557956366,
               -0.5058120340022136
            ],
            [
               -0.25979409337986636,
               -0.5096986581415168
            ],
            [
               -0.2625881911801693,
               -0.5135506817407511
            ],
            [
               -0.265382288980472,
               -0.5173451555062779
            ],
            [
               -0.2681763867807747,
               -0.5210730809238173
            ],
            [
               -0.27097048458107764,
               -0.5247421894567421
            ],
            [
               -0.27376458238138035,
               -0.5283734420742732
            ],
            [
               -0.2765586801816833,
               -0.5319923153271015
            ],
            [
               -0.279352777981986,
               -0.5356178908095526
            ],
            [
               -0.2821468757822889,
               -0.5392537274685356
            ],
            [
               -0.28494097358259163,
               -0.5428840821677922
            ],
            [
               -0.28773507138289456,
               -0.5464773326216776
            ],
            [
               -0.29052916918319727,
               -0.5499959867187046
            ],
            [
               -0.2933232669835,
               -0.5534102610940849
            ],
            [
               -0.2961173647838029,
               -0.556710720216801
            ],
            [
               -0.2989114625841056,
               -0.5599154483372746
            ],
            [
               -0.30170556038440854,
               -0.5630687615464007
            ],
            [
               -0.30449965818471125,
               -0.566231109640142
            ],
            [
               -0.3072937559850142,
               -0.5694627272494255
            ],
            [
               -0.3100878537853169,
               -0.5728058081933263
            ],
            [
               -0.3128819515856196,
               -0.5762707318341334
            ],
            [
               -0.31567604938592253,
               -0.5798308610718499
            ],
            [
               -0.31847014718622524,
               -0.5834279279683585
            ],
            [
               -0.32126424498652817,
               -0.5869867922622138
            ],
            [
               -0.3240583427868309,
               -0.590435422685676
            ],
            [
               -0.3268524405871338,
               -0.5937242571675636
            ],
            [
               -0.3296465383874365,
               -0.5968392049840567
            ],
            [
               -0.3324406361877392,
               -0.599804447679313
            ],
            [
               -0.33523473398804216,
               -0.602674288985334
            ],
            [
               -0.33802883178834486,
               -0.6055166244266722
            ],
            [
               -0.3408229295886478,
               -0.6083931044180033
            ],
            [
               -0.3436170273889505,
               -0.6113419709067913
            ],
            [
               -0.34641112518925343,
               -0.6143685914168857
            ],
            [
               -0.34920522298955614,
               -0.6174462247814344
            ],
            [
               -0.35199932078985907,
               -0.6205263408240165
            ],
            [
               -0.3547934185901618,
               -0.6235549071789036
            ],
            [
               -0.3575875163904645,
               -0.6264893576335036
            ],
            [
               -0.3603816141907674,
               -0.6293109684602498
            ],
            [
               -0.3631757119910701,
               -0.6320290348932562
            ],
            [
               -0.36596980979137306,
               -0.6346759765193416
            ],
            [
               -0.36876390759167577,
               -0.6372954014803023
            ],
            [
               -0.3715580053919787,
               -0.6399272959112067
            ],
            [
               -0.3743521031922814,
               -0.6425952249573815
            ],
            [
               -0.3771462009925841,
               -0.645299561058086
            ],
            [
               -0.37994029879288704,
               -0.6480186375869517
            ],
            [
               -0.38273439659318975,
               -0.6507170929179238
            ],
            [
               -0.3855284943934927,
               -0.6533583898645292
            ],
            [
               -0.3883225921937954,
               -0.6559172869764933
            ],
            [
               -0.3911166899940983,
               -0.6583882436604744
            ],
            [
               -0.39391078779440103,
               -0.6607872308246674
            ],
            [
               -0.39670488559470385,
               -0.6631466530797812
            ],
            [
               -0.39949898339500667,
               -0.6655053109054657
            ],
            [
               -0.4022930811953095,
               -0.6678968237084388
            ],
            [
               -0.4050871789956123,
               -0.6703402499094853
            ],
            [
               -0.4078812767959151,
               -0.6728357342939745
            ],
            [
               -0.41067537459621783,
               -0.6753662409817695
            ],
            [
               -0.41346947239652065,
               -0.6779044118014028
            ],
            [
               -0.4162635701968235,
               -0.680421993297377
            ],
            [
               -0.4190576679971263,
               -0.6828985986602164
            ],
            [
               -0.4218517657974291,
               -0.6853269862270233
            ],
            [
               -0.42464586359773193,
               -0.6877133516039593
            ],
            [
               -0.42743996139803475,
               -0.6900728699113772
            ],
            [
               -0.43023405919833746,
               -0.692422298026582
            ],
            [
               -0.4330281569986403,
               -0.6947723477749598
            ],
            [
               -0.4358222547989431,
               -0.6971225077218139
            ],
            [
               -0.4386163525992459,
               -0.6994600779087681
            ],
            [
               -0.44141045039954874,
               -0.701763725059599
            ],
            [
               -0.44420454819985156,
               -0.7040103604046519
            ],
            [
               -0.4469986460001544,
               -0.7061830740073837
            ],
            [
               -0.4497927438004572,
               -0.7082775497804822
            ],
            [
               -0.4525868416007599,
               -0.7103048985468148
            ],
            [
               -0.4553809394010627,
               -0.7122899845509026
            ],
            [
               -0.45817503720136554,
               -0.7142657020064729
            ],
            [
               -0.46096913500166836,
               -0.7162648482990627
            ],
            [
               -0.4637632328019712,
               -0.7183118909832641
            ],
            [
               -0.466557330602274,
               -0.7204168754823563
            ],
            [
               -0.4693514284025768,
               -0.7225730303250131
            ],
            [
               -0.47214552620287964,
               -0.72475854326127
            ],
            [
               -0.47493962400318235,
               -0.7269418461039218
            ],
            [
               -0.47773372180348517,
               -0.7290888839155509
            ],
            [
               -0.480527819603788,
               -0.731170469179484
            ],
            [
               -0.4833219174040908,
               -0.7331679852240514
            ],
            [
               -0.4861160152043936,
               -0.7350762978190788
            ],
            [
               -0.48891011300469644,
               -0.7369035441027778
            ],
            [
               -0.49170421080499926,
               -0.7386682476223361
            ],
            [
               -0.4944983086053021,
               -0.7403947561865307
            ],
            [
               -0.4972924064056048,
               -0.7421082108818513
            ],
            [
               -0.5000865042059076,
               -0.7438301365506762
            ],
            [
               -0.5028806020062104,
               -0.7455753926292196
            ],
            [
               -0.5056746998065133,
               -0.7473507797587514
            ],
            [
               -0.5084687976068161,
               -0.7491551976607325
            ],
            [
               -0.5112628954071189,
               -0.7509809842165163
            ],
            [
               -0.5140569932074217,
               -0.7528159631055431
            ],
            [
               -0.5168510910077244,
               -0.7546457601483751
            ],
            [
               -0.5196451888080272,
               -0.756456055990572
            ],
            [
               -0.5224392866083301,
               -0.7582345603112017
            ],
            [
               -0.5252333844086329,
               -0.7599725758822626
            ],
            [
               -0.5280274822089357,
               -0.7616660569716402
            ],
            [
               -0.5308215800092385,
               -0.7633160725491147
            ],
            [
               -0.5336156778095413,
               -0.764928593235418
            ],
            [
               -0.5364097756098442,
               -0.7665135628843947
            ],
            [
               -0.5392038734101469,
               -0.7680833053325401
            ],
            [
               -0.5419979712104497,
               -0.7696504444355088
            ],
            [
               -0.5447920690107525,
               -0.7712256495098145
            ],
            [
               -0.5475861668110553,
               -0.7728156155170496
            ],
            [
               -0.5503802646113581,
               -0.7744217071592434
            ],
            [
               -0.553174362411661,
               -0.776039614347038
            ],
            [
               -0.5559684602119638,
               -0.7776601851242286
            ],
            [
               -0.5587625580122666,
               -0.7792713516938478
            ],
            [
               -0.5615566558125693,
               -0.7808608001392859
            ],
            [
               -0.5643507536128721,
               -0.7824188213570363
            ],
            [
               -0.5671448514131749,
               -0.7839406821328812
            ],
            [
               -0.5699389492134778,
               -0.785427912326027
            ],
            [
               -0.5727330470137806,
               -0.7868881222236296
            ],
            [
               -0.5755271448140834,
               -0.7883333060307081
            ],
            [
               -0.5783212426143862,
               -0.7897769767086458
            ],
            [
               -0.581115340414689,
               -0.7912308135103394
            ],
            [
               -0.5839094382149917,
               -0.7927016869974197
            ],
            [
               -0.5867035360152946,
               -0.7941898874328646
            ],
            [
               -0.5894976338155974,
               -0.7956891067288308
            ],
            [
               -0.5922917316159002,
               -0.7971882648911475
            ],
            [
               -0.595085829416203,
               -0.7986747439665436
            ],
            [
               -0.5978799272165058,
               -0.8001381457017829
            ],
            [
               -0.6006740250168087,
               -0.8015734666814145
            ],
            [
               -0.6034681228171114,
               -0.8029826776436437
            ],
            [
               -0.6062622206174142,
               -0.804374105623064
            ],
            [
               -0.609056318417717,
               -0.8057596530715913
            ],
            [
               -0.6118504162180198,
               -0.8071505713918483
            ],
            [
               -0.6146445140183227,
               -0.8085530283341391
            ],
            [
               -0.6174386118186255,
               -0.8099648903186603
            ],
            [
               -0.6202327096189283,
               -0.8113748930255289
            ],
            [
               -0.6230268074192311,
               -0.8127647350722258
            ],
            [
               -0.6258209052195338,
               -0.8141137657698336
            ],
            [
               -0.6286150030198366,
               -0.8154050996443889
            ],
            [
               -0.6314091008201395,
               -0.8166314409490785
            ],
            [
               -0.6342031986204423,
               -0.8177988338122837
            ],
            [
               -0.6369972964207451,
               -0.8189270242936509
            ],
            [
               -0.6397913942210479,
               -0.8200460218872019
            ],
            [
               -0.6425854920213507,
               -0.8211895320072634
            ],
            [
               -0.6453795898216536,
               -0.8223868792805558
            ],
            [
               -0.6481736876219563,
               -0.8236555611694845
            ],
            [
               -0.6509677854222591,
               -0.824996487929024
            ],
            [
               -0.6537618832225619,
               -0.8263932809741397
            ],
            [
               -0.6565559810228647,
               -0.8278159030266523
            ],
            [
               -0.6593500788231675,
               -0.8292276961442742
            ],
            [
               -0.6621441766234704,
               -0.83059395997367
            ],
            [
               -0.6649382744237732,
               -0.8318897921228918
            ],
            [
               -0.667732372224076,
               -0.8331051558372318
            ],
            [
               -0.6705264700243787,
               -0.8342459602125639
            ],
            [
               -0.6733205678246815,
               -0.8353310844104127
            ],
            [
               -0.6761146656249843,
               -0.8363864039194434
            ],
            [
               -0.6789087634252872,
               -0.8374376507326473
            ],
            [
               -0.68170286122559,
               -0.8385041429740705
            ],
            [
               -0.6844969590258928,
               -0.8395950163710593
            ],
            [
               -0.6872910568261956,
               -0.8407087308680892
            ],
            [
               -0.6900851546264983,
               -0.8418355960566346
            ],
            [
               -0.6928792524268012,
               -0.842962184655092
            ],
            [
               -0.695673350227104,
               -0.844076045547855
            ],
            [
               -0.6984674480274068,
               -0.8451692037593874
            ],
            [
               -0.7012615458277096,
               -0.8462394852881753
            ],
            [
               -0.7040556436280124,
               -0.8472895220810037
            ],
            [
               -0.7068497414283152,
               -0.8483240938128025
            ],
            [
               -0.7096438392286181,
               -0.8493469862602563
            ],
            [
               -0.7124379370289208,
               -0.8503586337315022
            ],
            [
               -0.7152320348292236,
               -0.8513554596186571
            ],
            [
               -0.7180261326295264,
               -0.8523311752092635
            ],
            [
               -0.7208202304298292,
               -0.8532795758709092
            ],
            [
               -0.723614328230132,
               -0.8541978306259539
            ],
            [
               -0.7264084260304349,
               -0.8550890713221984
            ],
            [
               -0.7292025238307377,
               -0.8559633025166062
            ],
            [
               -0.7319966216310405,
               -0.8568361895681906
            ],
            [
               -0.7347907194313432,
               -0.8577259563000443
            ],
            [
               -0.737584817231646,
               -0.8586492151996833
            ],
            [
               -0.7403789150319489,
               -0.8596168797449735
            ],
            [
               -0.7431730128322517,
               -0.8606312805164492
            ],
            [
               -0.7459671106325545,
               -0.8616852502542898
            ],
            [
               -0.7487612084328573,
               -0.8627633830991839
            ],
            [
               -0.7515553062331601,
               -0.8638450876008144
            ],
            [
               -0.754349404033463,
               -0.8649086125658685
            ],
            [
               -0.7571435018337657,
               -0.8659350418792009
            ],
            [
               -0.7599375996340685,
               -0.8669113549478575
            ],
            [
               -0.7627316974343713,
               -0.8678319746647212
            ],
            [
               -0.7655257952346741,
               -0.8686986592926502
            ],
            [
               -0.7683198930349769,
               -0.8695190077722056
            ],
            [
               -0.7711139908352798,
               -0.8703041339450197
            ],
            [
               -0.7739080886355826,
               -0.8710661694816797
            ],
            [
               -0.7767021864358853,
               -0.8718161807765972
            ],
            [
               -0.7794962842361881,
               -0.8725628802368428
            ],
            [
               -0.7822903820364909,
               -0.8733122490237564
            ],
            [
               -0.7850844798367937,
               -0.8740679380330594
            ],
            [
               -0.7878785776370966,
               -0.8748321313736613
            ],
            [
               -0.7906726754373994,
               -0.8756064723993142
            ],
            [
               -0.7934667732377022,
               -0.8763926739984986
            ],
            [
               -0.796260871038005,
               -0.8771925516549253
            ],
            [
               -0.7990549688383077,
               -0.8780074050262452
            ],
            [
               -0.8018490666386106,
               -0.8788368945364293
            ],
            [
               -0.8046431644389134,
               -0.879677765650968
            ],
            [
               -0.8074372622392162,
               -0.8805229097557623
            ],
            [
               -0.810231360039519,
               -0.8813612643392432
            ],
            [
               -0.8130254578398218,
               -0.88217891304584
            ],
            [
               -0.8158195556401246,
               -0.8829614520207472
            ],
            [
               -0.8186136534404275,
               -0.8836972962598428
            ],
            [
               -0.8214077512407302,
               -0.8843812093970964
            ],
            [
               -0.824201849041033,
               -0.8850170800772044
            ],
            [
               -0.8269959468413358,
               -0.8856189544733042
            ],
            [
               -0.8297900446416386,
               -0.8862096296006348
            ],
            [
               -0.8325841424419415,
               -0.8868166883250427
            ],
            [
               -0.8353782402422443,
               -0.8874665870673462
            ],
            [
               -0.8381723380425471,
               -0.8881780874850123
            ],
            [
               -0.8409664358428499,
               -0.888956728968316
            ],
            [
               -0.8437605336431526,
               -0.8897919960895039
            ],
            [
               -0.8465546314434554,
               -0.8906582889084588
            ],
            [
               -0.8493487292437583,
               -0.8915198536623468
            ],
            [
               -0.8521428270440611,
               -0.8923387196212281
            ],
            [
               -0.8549369248443639,
               -0.893083739372827
            ],
            [
               -0.8577310226446667,
               -0.8937383541377681
            ],
            [
               -0.8605251204449695,
               -0.8943048947366747
            ],
            [
               -0.8633192182452722,
               -0.8948040821748215
            ],
            [
               -0.8661133160455751,
               -0.8952696991827603
            ],
            [
               -0.8689074138458779,
               -0.8957397953873504
            ],
            [
               -0.8717015116461807,
               -0.8962468413319136
            ],
            [
               -0.8744956094464835,
               -0.8968096174876133
            ],
            [
               -0.8772897072467863,
               -0.8974291664740959
            ],
            [
               -0.8800838050470892,
               -0.8980899572827471
            ],
            [
               -0.882877902847392,
               -0.8987658503221607
            ],
            [
               -0.8856720006476947,
               -0.8994289875218728
            ],
            [
               -0.8884660984479975,
               -0.9000588257420745
            ],
            [
               -0.8912601962483003,
               -0.9006484845295726
            ],
            [
               -0.8940542940486031,
               -0.901206424829708
            ],
            [
               -0.896848391848906,
               -0.9017529615163438
            ],
            [
               -0.8996424896492088,
               -0.9023127745478197
            ],
            [
               -0.9024365874495115,
               -0.9029058887061908
            ],
            [
               -0.9052306852498144,
               -0.9035401121022109
            ],
            [
               -0.9080247830501171,
               -0.9042074774295525
            ],
            [
               -0.9108188808504201,
               -0.904885947236581
            ],
            [
               -0.9136129786507228,
               -0.9055459304512719
            ],
            [
               -0.9164070764510256,
               -0.9061595650984047
            ],
            [
               -0.9192011742513284,
               -0.9067097739188092
            ],
            [
               -0.9219952720516312,
               -0.9071961153472745
            ],
            [
               -0.924789369851934,
               -0.9076354415400885
            ],
            [
               -0.9275834676522368,
               -0.9080570293958994
            ],
            [
               -0.9303775654525397,
               -0.9084936400860284
            ],
            [
               -0.9331716632528424,
               -0.9089713070965171
            ],
            [
               -0.9359657610531452,
               -0.9095011100362922
            ],
            [
               -0.938759858853448,
               -0.9100756030447001
            ],
            [
               -0.9415539566537509,
               -0.9106711116507926
            ],
            [
               -0.9443480544540537,
               -0.9112552511090837
            ],
            [
               -0.9471421522543564,
               -0.9117973469855872
            ],
            [
               -0.9499362500546593,
               -0.9122784915124916
            ],
            [
               -0.952730347854962,
               -0.9126980523432715
            ],
            [
               -0.9555244456552648,
               -0.9130745400685152
            ],
            [
               -0.9583185434555677,
               -0.9134404927715072
            ],
            [
               -0.9611126412558705,
               -0.913832896549764
            ],
            [
               -0.9639067390561733,
               -0.9142820456921197
            ],
            [
               -0.966700836856476,
               -0.9148022253826935
            ],
            [
               -0.9694949346567789,
               -0.9153870328665983
            ],
            [
               -0.9722890324570816,
               -0.9160107286919552
            ],
            [
               -0.9750831302573846,
               -0.9166351807424399
            ],
            [
               -0.9778772280576873,
               -0.9172202996604898
            ],
            [
               -0.9806713258579901,
               -0.9177348700087047
            ],
            [
               -0.9834654236582929,
               -0.9181646421330649
            ],
            [
               -0.9862595214585957,
               -0.9185154481426081
            ],
            [
               -0.9890536192588986,
               -0.9188106380567327
            ],
            [
               -0.9918477170592013,
               -0.9190838132343667
            ],
            [
               -0.9946418148595042,
               -0.9193691529957049
            ],
            [
               -0.9974359126598069,
               -0.9196922093957229
            ],
            [
               -1.0002300104601098,
               -0.9200637495021071
            ],
            [
               -1.0030241082604126,
               -0.9204781905841821
            ],
            [
               -1.0058182060607153,
               -0.9209167520596072
            ],
            [
               -1.0086123038610182,
               -0.9213540842916819
            ],
            [
               -1.011406401661321,
               -0.9217662270202337
            ],
            [
               -1.0142004994616238,
               -0.9221375334621535
            ],
            [
               -1.0169945972619265,
               -0.9224646805902279
            ],
            [
               -1.0197886950622295,
               -0.922756872951473
            ],
            [
               -1.0225827928625322,
               -0.9230325052882022
            ],
            [
               -1.025376890662835,
               -0.9233135254554357
            ],
            [
               -1.0281709884631378,
               -0.9236192674514982
            ],
            [
               -1.0309650862634405,
               -0.9239614965875147
            ],
            [
               -1.0337591840637435,
               -0.9243418912278221
            ],
            [
               -1.0365532818640462,
               -0.9247523807499212
            ],
            [
               -1.039347379664349,
               -0.9251779308667949
            ],
            [
               -1.0421414774646518,
               -0.9256007542022461
            ],
            [
               -1.0449355752649545,
               -0.9260046726821991
            ],
            [
               -1.0477296730652574,
               -0.9263784917404334
            ],
            [
               -1.0505237708655604,
               -0.9267176734086703
            ],
            [
               -1.053317868665863,
               -0.9270241537071011
            ],
            [
               -1.0561119664661658,
               -0.927304663701634
            ],
            [
               -1.0589060642664687,
               -0.927568247350141
            ],
            [
               -1.0617001620667714,
               -0.9278237598527661
            ],
            [
               -1.0644942598670744,
               -0.9280779935138852
            ],
            [
               -1.067288357667377,
               -0.9283347906511332
            ],
            [
               -1.0700824554676798,
               -0.9285951695527213
            ],
            [
               -1.0728765532679827,
               -0.9288582083273458
            ],
            [
               -1.0756706510682854,
               -0.9291222690623753
            ],
            [
               -1.0784647488685883,
               -0.9293861236919492
            ],
            [
               -1.081258846668891,
               -0.9296496450963265
            ],
            [
               -1.084052944469194,
               -0.9299139057062595
            ],
            [
               -1.0868470422694967,
               -0.9301807233639928
            ],
            [
               -1.0896411400697996,
               -0.9304518566802686
            ],
            [
               -1.0924352378701023,
               -0.9307281413426989
            ],
            [
               -1.095229335670405,
               -0.9310088579573176
            ],
            [
               -1.098023433470708,
               -0.9312915370661463
            ],
            [
               -1.1008175312710107,
               -0.9315722644163871
            ],
            [
               -1.1036116290713136,
               -0.9318463904231393
            ],
            [
               -1.1064057268716163,
               -0.9321094187698837
            ],
            [
               -1.109199824671919,
               -0.932357791037354
            ],
            [
               -1.111993922472222,
               -0.9325893198754736
            ],
            [
               -1.1147880202725249,
               -0.932803147731674
            ],
            [
               -1.1175821180728276,
               -0.9329992864161969
            ],
            [
               -1.1203762158731303,
               -0.9331779662788373
            ],
            [
               -1.1231703136734332,
               -0.9333391270909273
            ],
            [
               -1.125964411473736,
               -0.9334823660856308
            ],
            [
               -1.1287585092740389,
               -0.9336075090056849
            ],
            [
               -1.1315526070743416,
               -0.9337157226606683
            ],
            [
               -1.1343467048746443,
               -0.9338108211624921
            ],
            [
               -1.1371408026749472,
               -0.933900232867291
            ],
            [
               -1.13993490047525,
               -0.9339950784984288
            ],
            [
               -1.1427289982755529,
               -0.9341090023216903
            ],
            [
               -1.1455230960758556,
               -0.9342557659822838
            ],
            [
               -1.1483171938761585,
               -0.934446056225751
            ],
            [
               -1.1511112916764612,
               -0.9346843265591772
            ],
            [
               -1.1539053894767641,
               -0.9349666452457371
            ],
            [
               -1.1566994872770668,
               -0.9352803698760469
            ],
            [
               -1.1594935850773695,
               -0.9356060194643245
            ],
            [
               -1.1622876828776725,
               -0.935921081291045
            ],
            [
               -1.1650817806779752,
               -0.9362048628022651
            ],
            [
               -1.1678758784782781,
               -0.9364430902876584
            ],
            [
               -1.1706699762785808,
               -0.9366309255232805
            ],
            [
               -1.1734640740788838,
               -0.9367734657739233
            ],
            [
               -1.1762581718791865,
               -0.9368835178035448
            ],
            [
               -1.1790522696794894,
               -0.9369772783269579
            ],
            [
               -1.181846367479792,
               -0.9370692401179014
            ],
            [
               -1.1846404652800948,
               -0.9371679353547179
            ],
            [
               -1.1874345630803977,
               -0.9372739034191244
            ],
            [
               -1.1902286608807005,
               -0.9373805745150274
            ],
            [
               -1.1930227586810034,
               -0.9374778016063764
            ],
            [
               -1.195816856481306,
               -0.937556861531575
            ],
            [
               -1.1986109542816088,
               -0.9376151930831987
            ],
            [
               -1.2014050520819117,
               -0.9376591507313456
            ],
            [
               -1.2041991498822144,
               -0.9377036506249321
            ],
            [
               -1.2069932476825174,
               -0.9377685942036421
            ],
            [
               -1.20978734548282,
               -0.9378730495686651
            ],
            [
               -1.212581443283123,
               -0.9380289837292108
            ],
            [
               -1.2153755410834257,
               -0.9382365833499123
            ],
            [
               -1.2181696388837286,
               -0.9384827741646389
            ],
            [
               -1.2209637366840314,
               -0.9387435717258024
            ],
            [
               -1.223757834484334,
               -0.938989681736478
            ],
            [
               -1.226551932284637,
               -0.9391937193795283
            ],
            [
               -1.2293460300849397,
               -0.9393368895912295
            ],
            [
               -1.2321401278852426,
               -0.9394131491347346
            ],
            [
               -1.2349342256855453,
               -0.939429702766347
            ],
            [
               -1.2377283234858483,
               -0.9394038905402813
            ],
            [
               -1.240522421286151,
               -0.9393576895165479
            ],
            [
               -1.243316519086454,
               -0.9393117779568501
            ],
            [
               -1.2461106168867566,
               -0.9392811415346211
            ],
            [
               -1.2489047146870593,
               -0.9392735300519686
            ],
            [
               -1.2516988124873623,
               -0.9392909415153751
            ],
            [
               -1.254492910287665,
               -0.9393331298955503
            ],
            [
               -1.257287008087968,
               -0.9394013410313811
            ],
            [
               -1.2600811058882706,
               -0.9395003838083402
            ],
            [
               -1.2628752036885733,
               -0.9396377999971932
            ],
            [
               -1.2656693014888762,
               -0.9398200879270573
            ],
            [
               -1.268463399289179,
               -0.9400472356727296
            ],
            [
               -1.2712574970894819,
               -0.94030773916736
            ],
            [
               -1.2740515948897846,
               -0.9405764420767921
            ],
            [
               -1.2768456926900875,
               -0.9408168139747732
            ],
            [
               -1.2796397904903902,
               -0.940987870002186
            ],
            [
               -1.2824338882906932,
               -0.9410542794547536
            ],
            [
               -1.2852279860909959,
               -0.9409968805058802
            ],
            [
               -1.2880220838912986,
               -0.9408203060387934
            ],
            [
               -1.2908161816916015,
               -0.9405549733394896
            ],
            [
               -1.2936102794919042,
               -0.94025219341127
            ],
            [
               -1.2964043772922071,
               -0.9399731809751977
            ],
            [
               -1.2991984750925099,
               -0.9397746638429376
            ],
            [
               -1.3019925728928128,
               -0.9396949758329076
            ],
            [
               -1.3047866706931155,
               -0.939744559245709
            ],
            [
               -1.3075807684934184,
               -0.9399036450458716
            ],
            [
               -1.3103748662937211,
               -0.9401278488097183
            ],
            [
               -1.3131689640940238,
               -0.9403601313410019
            ],
            [
               -1.3159630618943268,
               -0.9405457299100082
            ],
            [
               -1.3187571596946295,
               -0.9406458405592897
            ],
            [
               -1.3215512574949324,
               -0.9406462766034283
            ],
            [
               -1.3243453552952351,
               -0.9405588961150559
            ],
            [
               -1.327139453095538,
               -0.9404157830704638
            ],
            [
               -1.3299335508958408,
               -0.9402582949125782
            ],
            [
               -1.3327276486961435,
               -0.9401244986432449
            ],
            [
               -1.3355217464964464,
               -0.9400387952187641
            ],
            [
               -1.338315844296749,
               -0.9400066340624832
            ],
            [
               -1.341109942097052,
               -0.9400154757606312
            ],
            [
               -1.3439040398973547,
               -0.9400411581247707
            ],
            [
               -1.3466981376976577,
               -0.9400572046593806
            ],
            [
               -1.3494922354979604,
               -0.9400438789500211
            ],
            [
               -1.352286333298263,
               -0.9399941207655442
            ],
            [
               -1.355080431098566,
               -0.9399147315892484
            ],
            [
               -1.3578745288988687,
               -0.9398228556696993
            ],
            [
               -1.3606686266991717,
               -0.9397393512168037
            ],
            [
               -1.3634627244994744,
               -0.939681561965863
            ],
            [
               -1.3662568222997773,
               -0.9396580158017059
            ],
            [
               -1.36905092010008,
               -0.9396667425514634
            ],
            [
               -1.371845017900383,
               -0.9396975481268514
            ],
            [
               -1.3746391157006856,
               -0.9397371947154768
            ],
            [
               -1.3774332135009884,
               -0.9397754888456235
            ],
            [
               -1.3802273113012913,
               -0.9398100676206176
            ],
            [
               -1.383021409101594,
               -0.9398482291276669
            ],
            [
               -1.385815506901897,
               -0.9399052402247852
            ],
            [
               -1.3886096047021996,
               -0.9399997795752141
            ],
            [
               -1.3914037025025026,
               -0.9401480901748267
            ],
            [
               -1.3941978003028053,
               -0.9403587811339553
            ]
         ]
      }
   ]
}
