# Supplementary material for: Isolation of a planar π-aromatic Bi5− ring in a cobalt-based inverse-sandwich-type complex
Source: Nat Chem. 2025 Jan 20;17(4):547–55. doi: 10.1038/s41557-024-01713-8 (PMC11964920; doi:10.1038/s41557-024-01713-8)
Supplement: Supplementary file 4 — Original magnetic data of compound 1 and origin file of Fig. 3. [file 41557_2024_1713_MOESM4_ESM.zip › sr_and_T_Symmetrized/23.csv]

comment	corrected Loops
temperature	0.7
sr	0.128
angle	0
trans	0
B	M
-1.3999	-0.9126600177824088
-1.3970974874874873	-0.9121767376135191
-1.394294974974975	-0.9118721714109235
-1.3914924624624623	-0.9117595155593645
-1.3886899499499499	-0.911810655294713
-1.3858874374374373	-0.9119642687434771
-1.3830849249249249	-0.9121424683264923
-1.3802824124124122	-0.9122712330268777
-1.3774798998998998	-0.9122988985913141
-1.3746773873873872	-0.9122076164782806
-1.3718748748748748	-0.9120148521010611
-1.3690723623623622	-0.9117649593377204
-1.3662698498498498	-0.9115137432512159
-1.3634673373373372	-0.9113108359959621
-1.3606648248248248	-0.9111851144032135
-1.3578623123123121	-0.9111372139449034
-1.3550597997997997	-0.9111408652872417
-1.3522572872872871	-0.911152060242747
-1.3494547747747747	-0.9111227956364629
-1.346652262262262	-0.9110150136762081
-1.3438497497497497	-0.9108106349929543
-1.341047237237237	-0.9105150866832403
-1.3382447247247247	-0.9101539068655877
-1.335442212212212	-0.9097641270390675
-1.3326396996996996	-0.9093835318935443
-1.329837187187187	-0.9090411922092333
-1.3270346746746746	-0.908751865957136
-1.324232162162162	-0.908515329237433
-1.3214296496496496	-0.9083200065417857
-1.318627137137137	-0.9081489953603004
-1.3158246246246246	-0.9079861062227255
-1.313022112112112	-0.9078199390698792
-1.3102195995995995	-0.9076450529210601
-1.307417087087087	-0.9074605177539954
-1.3046145745745745	-0.9072670944546972
-1.301812062062062	-0.9070646414137524
-1.2990095495495495	-0.9068510176522648
-1.2962070370370369	-0.9066229289909246
-1.2934045245245245	-0.9063782104275284
-1.2906020120120119	-0.9061183494496874
-1.2877994994994995	-0.9058499041634316
-1.2849969869869868	-0.9055839070735316
-1.2821944744744744	-0.9053331852867226
-1.2793919619619618	-0.9051084281510109
-1.2765894494494494	-0.9049144289195659
-1.2737869369369368	-0.9047479722873366
-1.2709844244244244	-0.9045983025280284
-1.2681819119119118	-0.9044501811180153
-1.2653793993993994	-0.9042885740255953
-1.2625768868868867	-0.9041033645664602
-1.2597743743743743	-0.9038924180784776
-1.2569718618618617	-0.9036618682159727
-1.2541693493493493	-0.9034234627765727
-1.2513668368368367	-0.9031898526298023
-1.2485643243243243	-0.9029694523874854
-1.2457618118118117	-0.9027626752086827
-1.2429592992992993	-0.9025608819105351
-1.2401567867867866	-0.9023484506758994
-1.2373542742742742	-0.9021073006829139
-1.2345517617617616	-0.9018223703697155
-1.2317492492492492	-0.9014862479455582
-1.2289467367367366	-0.9011014743387022
-1.2261442242242242	-0.9006798589550216
-1.2233417117117116	-0.9002391646254247
-1.2205391991991992	-0.8997983670608277
-1.2177366866866866	-0.8993730845011951
-1.2149341741741742	-0.8989725884068062
-1.2121316616616615	-0.8985991413583942
-1.2093291491491491	-0.8982495295713607
-1.2065266366366365	-0.8979178973876594
-1.203724124124124	-0.8975986240478673
-1.2009216116116115	-0.8972881240765695
-1.198119099099099	-0.8969850191992756
-1.1953165865865865	-0.896688878649598
-1.192514074074074	-0.8963983494864816
-1.1897115615615614	-0.8961097492039396
-1.186909049049049	-0.8958169728351868
-1.1841065365365364	-0.8955129691572286
-1.181304024024024	-0.8951923113681703
-1.1785015115115114	-0.8948538286131187
-1.175698998998999	-0.8945021148578941
-1.1728964864864864	-0.8941470711654651
-1.170093973973974	-0.8938013530758672
-1.1672914614614613	-0.8934764192030211
-1.164488948948949	-0.893178489313051
-1.1616864364364363	-0.8929058686990351
-1.158883923923924	-0.8926486985996704
-1.1560814114114113	-0.892391374280401
-1.153278898898899	-0.8921169235718107
-1.1504763863863863	-0.891811910193634
-1.1476738738738739	-0.8914701986251523
-1.1448713613613613	-0.8910942923474605
-1.1420688488488488	-0.8906938139522311
-1.1392663363363362	-0.8902817287076401
-1.1364638238238238	-0.8898697422380267
-1.1336613113113112	-0.8894646125091681
-1.1308587987987986	-0.8890667758220422
-1.1280562862862862	-0.888671805064729
-1.1252537737737738	-0.8882741115988675
-1.1224512612612612	-0.8878713810173008
-1.1196487487487485	-0.8874678545311585
-1.1168462362362361	-0.8870749000694452
-1.1140437237237237	-0.8867082703959068
-1.111241211211211	-0.8863826951166751
-1.1084386986986985	-0.8861055504059662
-1.105636186186186	-0.885871880625744
-1.1028336736736737	-0.8856627827502588
-1.100031161161161	-0.8854481569602064
-1.0972286486486484	-0.8851933933283498
-1.094426136136136	-0.8848681886797778
-1.0916236236236236	-0.8844548522017365
-1.088821111111111	-0.8839534749104453
-1.0860185985985984	-0.8833822330922011
-1.083216086086086	-0.8827725938001878
-1.0804135735735736	-0.8821608025547217
-1.077611061061061	-0.8815782220040564
-1.0748085485485483	-0.8810434532962051
-1.072006036036036	-0.8805585820921338
-1.0692035235235235	-0.8801105422302906
-1.066401011011011	-0.8796769322785256
-1.0635984984984983	-0.8792342073764985
-1.060795985985986	-0.8787654693519635
-1.0579934734734735	-0.878265315837165
-1.0551909609609609	-0.877740288247852
-1.0523884484484483	-0.8772049991663695
-1.0495859359359359	-0.876675490838785
-1.0467834234234235	-0.8761622795944817
-1.0439809109109108	-0.8756655804545302
-1.0411783983983982	-0.8751743877892055
-1.0383758858858858	-0.8746697116681366
-1.0355733733733734	-0.8741308211282734
-1.0327708608608608	-0.8735423249436924
-1.0299683483483482	-0.8728996687976215
-1.0271658358358358	-0.8722112126216776
-1.0243633233233234	-0.871496249919559
-1.0215608108108107	-0.8707797122127546
-1.0187582982982981	-0.8700853845622651
-1.0159557857857857	-0.8694298782187342
-1.0131532732732733	-0.868819241479128
-1.0103507607607607	-0.8682490956450657
-1.007548248248248	-0.867707931099079
-1.0047457357357357	-0.8671821388340906
-1.0019432232232233	-0.8666608518613466
-0.9991407107107106	-0.8661388839099935
-0.9963381981981981	-0.8656168738195729
-0.9935356856856856	-0.8650988511715849
-0.9907331731731731	-0.8645884159166919
-0.9879306606606606	-0.8640852148095562
-0.9851281481481481	-0.8635832308116452
-0.9823256356356356	-0.8630716547417702
-0.9795231231231231	-0.8625380717330812
-0.9767206106106106	-0.8619727630967196
-0.973918098098098	-0.8613724493375493
-0.9711155855855855	-0.8607419627953213
-0.968313073073073	-0.8600930815921126
-0.9655105605605605	-0.8594408071722202
-0.962708048048048	-0.8587983372011173
-0.9599055355355355	-0.858172512513308
-0.957103023023023	-0.8575613993994882
-0.9543005105105105	-0.8569549392192288
-0.951497997997998	-0.8563385122491542
-0.9486954854854854	-0.8556982100773565
-0.9458929729729728	-0.8550259714740478
-0.9430904604604604	-0.8543227464066063
-0.9402879479479478	-0.8535985171218684
-0.9374854354354354	-0.8528690956248741
-0.9346829229229228	-0.8521507516049349
-0.9318804104104104	-0.8514545037111881
-0.9290778978978977	-0.850782053284579
-0.9262753853853853	-0.8501247978513562
-0.9234728728728727	-0.8494663175542916
-0.9206703603603603	-0.8487875425466893
-0.9178678478478477	-0.8480728931756082
-0.9150653353353353	-0.8473153527835731
-0.9122628228228227	-0.846518796409146
-0.9094603103103103	-0.8456968277471162
-0.9066577977977976	-0.8448685480020115
-0.9038552852852852	-0.844052691079257
-0.9010527727727726	-0.8432620685178952
-0.8982502602602602	-0.8425001116369999
-0.8954477477477477	-0.8417605459791404
-0.8926452352352352	-0.8410301558771989
-0.8898427227227227	-0.8402935711900928
-0.8870402102102102	-0.8395383823106428
-0.8842376976976977	-0.8387588638510282
-0.8814351851851852	-0.837957148883494
-0.8786326726726726	-0.8371416283216899
-0.8758301601601601	-0.8363233164152546
-0.8730276476476476	-0.8355115858426747
-0.8702251351351351	-0.8347108152319332
-0.8674226226226226	-0.8339190804505132
-0.8646201101101101	-0.8331292264305001
-0.8618175975975975	-0.8323317764563041
-0.859015085085085	-0.8315184891100287
-0.8562125725725724	-0.8306851845350361
-0.8534100600600599	-0.82983278552293
-0.8506075475475474	-0.8289662236099637
-0.8478050350350349	-0.8280916803263517
-0.8450025225225224	-0.8272132676214927
-0.8422000100100099	-0.8263304708322208
-0.8393974974974974	-0.8254374070757453
-0.8365949849849849	-0.8245242934705475
-0.8337924724724723	-0.8235807125310636
-0.8309899599599598	-0.8225995958512593
-0.8281874474474473	-0.821580557711256
-0.8253849349349348	-0.8205313975724342
-0.8225824224224223	-0.8194671860913647
-0.8197799099099098	-0.8184071435891465
-0.8169773973973973	-0.8173702381531824
-0.8141748848848848	-0.8163708300185075
-0.8113723723723723	-0.8154156421244997
-0.8085698598598597	-0.8145028723370769
-0.8057673473473472	-0.8136235507074709
-0.8029648348348347	-0.8127645334894766
-0.8001623223223222	-0.8119120529160022
-0.7973598098098097	-0.8110546553591123
-0.7945572972972972	-0.8101846701360402
-0.7917547847847847	-0.8092979314782647
-0.7889522722722722	-0.8083921155689852
-0.7861497597597596	-0.8074645317435998
-0.7833472472472471	-0.8065103665972262
-0.7805447347347346	-0.8055221818369274
-0.7777422222222221	-0.8044909938702558
-0.7749397097097096	-0.8034086858188734
-0.7721371971971971	-0.8022710169538436
-0.7693346846846846	-0.8010802554752567
-0.7665321721721721	-0.7998465340985018
-0.7637296596596596	-0.7985873766164313
-0.760927147147147	-0.7973253476576636
-0.7581246346346345	-0.7960842810436008
-0.755322122122122	-0.7948849044887891
-0.7525196096096095	-0.7937408167309183
-0.749717097097097	-0.7926556773932856
-0.7469145845845845	-0.7916221927756051
-0.744112072072072	-0.7906231095700735
-0.7413095595595595	-0.7896340517011571
-0.738507047047047	-0.7886277184115177
-0.7357045345345344	-0.7875787384823261
-0.7329020220220219	-0.7864683566616184
-0.7300995095095094	-0.7852881164180695
-0.7272969969969969	-0.7840418045523649
-0.7244944844844844	-0.7827451491441687
-0.7216919719719719	-0.7814231158291418
-0.7188894594594594	-0.7801051035089144
-0.7160869469469469	-0.7788188308586524
-0.7132844344344343	-0.7775841182203438
-0.7104819219219218	-0.7764079745557024
-0.7076794094094093	-0.7752822865033004
-0.7048768968968968	-0.7741849350967656
-0.7020743843843843	-0.77308439655759
-0.6992718718718718	-0.7719469843938898
-0.6964693593593593	-0.770745101097533
-0.6936668468468468	-0.7694644358718987
-0.6908643343343343	-0.7681081436000967
-0.6880618218218217	-0.7666967028770627
-0.6852593093093092	-0.7652632412102708
-0.6824567967967967	-0.7638453517488364
-0.6796542842842842	-0.7624754553539279
-0.6768517717717717	-0.7611722655893942
-0.6740492592592592	-0.7599357103979096
-0.6712467467467467	-0.7587467747690007
-0.6684442342342342	-0.7575723852640444
-0.6656417217217216	-0.7563740403690704
-0.6628392092092091	-0.7551178181642848
-0.6600366966966966	-0.7537829914799139
-0.6572341841841841	-0.7523668816948397
-0.6544316716716716	-0.750884675261043
-0.6516291591591591	-0.7493643893152893
-0.6488266466466466	-0.7478385665418027
-0.6460241341341341	-0.7463351866153136
-0.6432216216216216	-0.7448704337318047
-0.640419109109109	-0.7434453219815336
-0.6376165965965965	-0.7420469610486424
-0.634814084084084	-0.7406538286186543
-0.6320115715715715	-0.7392432413786585
-0.629209059059059	-0.7377986374152022
-0.6264065465465465	-0.7363144586384572
-0.623604034034034	-0.7347972716704769
-0.6208015215215215	-0.7332629995581819
-0.617999009009009	-0.7317313534112111
-0.6151964964964964	-0.7302193707529943
-0.6123939839839839	-0.7287361447414106
-0.6095914714714714	-0.7272803373066663
-0.6067889589589589	-0.7258410962524426
-0.6039864464464464	-0.7244018750017922
-0.6011839339339339	-0.7229457513111452
-0.5983814214214214	-0.7214604389746586
-0.5955789089089089	-0.7199413912423503
-0.5927763963963963	-0.7183921113813235
-0.5899738838838838	-0.7168217566830584
-0.5871713713713713	-0.715241017398468
-0.5843688588588588	-0.7136577805072131
-0.5815663463463463	-0.7120740913738045
-0.5787638338338338	-0.7104854247613249
-0.5759613213213213	-0.7088824559523599
-0.5731588088088088	-0.7072546659496457
-0.5703562962962963	-0.7055945058128984
-0.5675537837837837	-0.7039006760217534
-0.5647512712712712	-0.7021793883694005
-0.5619487587587587	-0.7004431533721325
-0.5591462462462462	-0.6987074452417643
-0.5563437337337337	-0.696986274734279
-0.5535412212212212	-0.6952880357212043
-0.5507387087087087	-0.6936128900256013
-0.5479361961961962	-0.6919524649230142
-0.5451336836836836	-0.6902919264533838
-0.5423311711711711	-0.6886137876092738
-0.5395286586586586	-0.6869023275927258
-0.5367261461461461	-0.6851473707738319
-0.5339236336336336	-0.6833464195727584
-0.5311211211211211	-0.6815046581650587
-0.5283186086086086	-0.6796329712027129
-0.5255160960960961	-0.6777446628615817
-0.5227135835835836	-0.6758518663097881
-0.519911071071071	-0.6739626340651353
-0.5171085585585585	-0.6720794224867421
-0.514306046046046	-0.6701992335441025
-0.5115035335335335	-0.668315198101384
-0.508701021021021	-0.6664190145839111
-0.5058985085085085	-0.6645034867480566
-0.503095995995996	-0.6625644594394419
-0.5002934834834833	-0.660601691106001
-0.49749097097097084	-0.6586185397898512
-0.4946884584584583	-0.6566206726483454
-0.4918859459459458	-0.6546142491885543
-0.4890834334334333	-0.6526041227842638
-0.4862809209209208	-0.6505925459468545
-0.4834784084084083	-0.6485786849658841
-0.48067589589589577	-0.6465590080972556
-0.47787338338338325	-0.6445283758252426
-0.47507087087087074	-0.6424814902012641
-0.47226835835835823	-0.6404142897707291
-0.4694658458458457	-0.6383249167239671
-0.4666633333333332	-0.6362140164937086
-0.4638608208208207	-0.6340843190276872
-0.4610583083083082	-0.6319396459282269
-0.4582557957957957	-0.6297836390011284
-0.45545328328328316	-0.6276185751221908
-0.45265077077077065	-0.6254446018195761
-0.44984825825825814	-0.6232596053331946
-0.4470457457457456	-0.6210597408241021
-0.4442432332332331	-0.6188404631628149
-0.4414407207207206	-0.6165977513208971
-0.4386382082082081	-0.614329163909526
-0.4358356956956956	-0.6120344170960657
-0.43303318318318307	-0.6097153257550905
-0.43023067067067056	-0.607375150474929
-0.42742815815815804	-0.6050175844762556
-0.42462564564564553	-0.6026457334329385
-0.421823133133133	-0.6002614460505574
-0.4190206206206205	-0.5978652379685797
-0.416218108108108	-0.5954568494382668
-0.4134155955955955	-0.5930362519212308
-0.410613083083083	-0.5906047443461542
-0.40781057057057046	-0.5881657165026183
-0.40500805805805795	-0.5857247307574684
-0.40220554554554544	-0.5832887657229754
-0.39940303303303293	-0.5808647194498374
-0.3966005205205205	-0.5784575071945347
-0.3937980080080079	-0.5760682365172938
-0.3909954954954955	-0.5736929555210228
-0.3881929829829829	-0.5713223458565692
-0.3853904704704705	-0.5689425097128633
-0.38258795795795786	-0.5665367453461556
-0.37978544544544546	-0.5640879887510881
-0.37698293293293283	-0.561581471185243
-0.37418042042042043	-0.5590071220476316
-0.3713779079079078	-0.5563613190528941
-0.3685753953953954	-0.5536477156529637
-0.3657728828828828	-0.5508770185192868
-0.3629703703703704	-0.548065718208276
-0.36016785785785776	-0.5452338878314477
-0.35736534534534536	-0.5424022686716925
-0.35456283283283274	-0.539588972111668
-0.35176032032032034	-0.5368062436470917
-0.3489578078078077	-0.5340578318306786
-0.3461552952952953	-0.5313375348964418
-0.3433527827827827	-0.5286294074020224
-0.3405502702702703	-0.5259098665838395
-0.33774775775775767	-0.5231515576892696
-0.33494524524524527	-0.520328391726169
-0.33214273273273265	-0.5174207778615552
-0.32934022022022025	-0.5144198709363219
-0.3265377077077076	-0.511329745402973
-0.323735195195195	-0.5081668176181455
-0.3209326826826826	-0.5049564955031394
-0.31813017017017	-0.5017277722112363
-0.3153276576576576	-0.49850708259687126
-0.31252514514514496	-0.4953130082872844
-0.30972263263263256	-0.49215323516239706
-0.30692012012011993	-0.48902455605667616
-0.30411760760760753	-0.48591583238208147
-0.3013150950950949	-0.4828129420801225
-0.2985125825825825	-0.4797041298863035
-0.2957100700700699	-0.47658404946719435
-0.2929075575575575	-0.47345520801788543
-0.29010504504504486	-0.4703263763499318
-0.28730253253253246	-0.46720854509601173
-0.28450002002001984	-0.4641098555888734
-0.28169750750750744	-0.4610313191459302
-0.2788949949949948	-0.45796491195866995
-0.2760924824824824	-0.45489484824707005
-0.2732899699699698	-0.45180173984454697
-0.2704874574574574	-0.4486683123704556
-0.26768494494494477	-0.4454847305607218
-0.26488243243243237	-0.4422516234219809
-0.26207991991991975	-0.43897961237872496
-0.25927740740740735	-0.43568531761124063
-0.2564748948948947	-0.4323850639286671
-0.2536723823823823	-0.4290883970762197
-0.2508698698698697	-0.42579372516788977
-0.2480673573573573	-0.42248780896143323
-0.24526484484484468	-0.41914959826251086
-0.24246233233233228	-0.4157574354865994
-0.23965981981981965	-0.41229741177068713
-0.23685730730730725	-0.40877009878042125
-0.23405479479479463	-0.40519321612353665
-0.23125228228228223	-0.4015989636353772
-0.2284497697697696	-0.39802640214707086
-0.2256472572572572	-0.39451088301123743
-0.22284474474474458	-0.3910735762582435
-0.22004223223223218	-0.3877142691980634
-0.21723971971971956	-0.38440973351225194
-0.21443720720720716	-0.38111834307567316
-0.21163469469469454	-0.37778976530141695
-0.20883218218218214	-0.37437702953368757
-0.2060296696696695	-0.3708475766605269
-0.2032271571571571	-0.367190233494981
-0.2004246446446445	-0.36341631980998096
-0.1976221321321321	-0.35955487664023456
-0.19481961961961947	-0.3556437330285098
-0.19201710710710707	-0.3517192630323578
-0.18921459459459444	-0.3478078867979597
-0.18641208208208204	-0.34392161012244293
-0.18360956956956942	-0.3400584600295049
-0.18080705705705702	-0.3362070546079421
-0.1780045445445444	-0.3323532804312087
-0.175202032032032	-0.3284865388730852
-0.17239951951951937	-0.3246033951301194
-0.16959700700700697	-0.3207075499192486
-0.16679449449449435	-0.31680644846558115
-0.16399198198198195	-0.31290605090866924
-0.16118946946946933	-0.30900590239578873
-0.15838695695695693	-0.3050964710679416
-0.1555844444444443	-0.3011598579165799
-0.1527819319319319	-0.29717375211958974
-0.14997941941941928	-0.2931173526152555
-0.14717690690690688	-0.2889773017739887
-0.14437439439439426	-0.2847516985715224
-0.14157188188188186	-0.2804509428834856
-0.13876936936936923	-0.27609524435120014
-0.13596685685685683	-0.2717097146323809
-0.1331643443443442	-0.26731867251356345
-0.1303618318318318	-0.2629408994067163
-0.1275593193193192	-0.25858708662951835
-0.12475680680680679	-0.2542598321178598
-0.12195429429429416	-0.24995562004926758
-0.11915178178178176	-0.2456675973991649
-0.11634926926926914	-0.24138786142125995
-0.11354675675675674	-0.2371083990477063
-0.11074424424424412	-0.23282057624707878
-0.10794173173173172	-0.2285138404642836
-0.1051392192192191	-0.2241747514930034
-0.10233670670670669	-0.21978740058010704
-0.09953419419419407	-0.215335721986882
-0.09673168168168167	-0.21080735558367233
-0.09392916916916905	-0.2061979176407961
-0.09112665665665665	-0.20151411193782848
-0.08832414414414402	-0.19677426639764883
-0.08552163163163162	-0.19200560115875853
-0.082719119119119	-0.18723859538295368
-0.0799166066066066	-0.18249985520492407
-0.07711409409409398	-0.1778055174383272
-0.07431158158158158	-0.17315720398955625
-0.07150906906906895	-0.16854184338353193
-0.06870655655655655	-0.16393550960528636
-0.06590404404404393	-0.15931017526654428
-0.06310153153153153	-0.15464135568022574
-0.06029901901901891	-0.14991434569488568
-0.057496506506506506	-0.14512721843501591
-0.054693993993993884	-0.14028980962702614
-0.05189148148148148	-0.13541920012551203
-0.04908896896896886	-0.130533303533323
-0.04628645645645646	-0.1256447076508543
-0.04348394394394384	-0.1207567426104871
-0.040681431431431436	-0.1158629349589273
-0.037878918918918814	-0.1109498478632287
-0.03507640640640641	-0.10600220169269836
-0.03227389389389379	-0.10100848176253455
-0.02947138138138139	-0.09596517904992438
-0.026668868868868767	-0.0908783611095822
-0.023866356356356366	-0.08576221313448465
-0.021063843843843744	-0.08063518204528569
-0.018261331331331343	-0.07551506374698475
-0.01545881881881872	-0.07041458159792204
-0.01265630630630632	-0.06533868844410817
-0.009853793793793697	-0.06028414569379244
-0.007051281281281296	-0.0552411643924511
-0.004248768768768674	-0.05019631315708746
-0.001446256256256273	-0.04513568531953416
0.0013562562562563496	-0.040047493709388024
0.00415876876876875	-0.034923694372083335
0.006961281281281373	-0.029760710646353813
0.009763793793793774	-0.024559625915962016
0.012566306306306396	-0.01932622406842908
0.015368818818818797	-0.014071010444288292
0.01817133133133142	-0.008808997130876682
0.02097384384384382	-0.0035587929642501483
0.023776356356356443	0.0016594332989708603
0.026578868868868843	0.006827204553331863
0.029381381381381466	0.011931738802657651
0.03218389389389387	0.01696970947452011
0.03498640640640649	0.02194950841230723
0.03778891891891911	0.02689094588870494
0.04059143143143151	0.03182196860198406
0.043393943943944135	0.03677290361650984
0.046196456456456536	0.04176962865086452
0.04899896896896916	0.04682758579284549
0.05180148148148156	0.05194846059814194
0.05460399399399418	0.057120612453028456
0.05740650650650658	0.06232317283324866
0.060209019019019205	0.0675325119587334
0.0630115315315316	0.07272894530960415
0.06581404404404423	0.07790143282469283
0.06861655655655663	0.08304870003591518
0.07141906906906925	0.08817648059082711
0.07422158158158165	0.09329201216627289
0.07702409409409428	0.09839799577872325
0.07982660660660668	0.10348853452610474
0.0826291191191193	0.10854894318639616
0.0854316316316317	0.1135599384892899
0.08823414414414432	0.11850504333395535
0.09103665665665672	0.12337866567149873
0.09383916916916935	0.1281917702764375
0.09664168168168175	0.1329726076888887
0.09944419419419437	0.13776148155134194
0.10224670670670677	0.14260055046772874
0.10504921921921939	0.14752149423719796
0.10785173173173179	0.15253487130022939
0.11065424424424442	0.15762475482460697
0.11345675675675682	0.16275076787008386
0.11625926926926944	0.16785737648048082
0.11906178178178184	0.1728879685342224
0.12186429429429446	0.17779962444494435
0.12466680680680686	0.18257414003746958
0.12746931931931949	0.18722194608194845
0.13027183183183189	0.1917777599546714
0.1330743443443445	0.19628940056675934
0.1358768568568569	0.2008033471357134
0.13867936936936953	0.20535161168559762
0.14148188188188193	0.2099439913971734
0.14428439439439456	0.21456793533671548
0.14708690690690696	0.21919571261469456
0.14988941941941958	0.22379615971536015
0.15269193193193198	0.22834682090983827
0.1554944444444446	0.23284226342555264
0.158296956956957	0.23729574767349237
0.16109946946946962	0.2417337754721084
0.16390198198198203	0.24618552009124886
0.16670449449449465	0.2506709128529669
0.16950700700700705	0.25519162170935594
0.17230951951951967	0.25972815963676543
0.17511203203203207	0.26424425691591924
0.1779145445445447	0.2686971491712484
0.1807170570570571	0.27305042298606164
0.18351956956956972	0.27728520321920996
0.18632208208208212	0.2814060389977106
0.18912459459459474	0.2854396342682409
0.19192710710710714	0.2894269471421409
0.19472961961961976	0.2934113331522123
0.19753213213213217	0.2974266081799284
0.2003346446446448	0.3014887758792889
0.2031371571571572	0.30559378664622644
0.2059396696696698	0.30972158167239716
0.2087421821821822	0.31384457644172753
0.21154469469469483	0.31793737513830067
0.21434720720720724	0.3219843231623901
0.21714971971971986	0.3259825142044058
0.21995223223223226	0.32993966477535863
0.22275474474474488	0.3338681802826191
0.22555725725725728	0.3377780703386707
0.2283597697697699	0.3416716628979901
0.2311622822822823	0.3455422425820115
0.23396479479479493	0.3493771318366655
0.23676730730730733	0.3531639573727209
0.23956981981981995	0.3568975635497179
0.24237233233233235	0.3605847229399157
0.24517484484484497	0.36424456491100676
0.24797735735735738	0.3679042097367889
0.25077986986987	0.3715908815910035
0.2535823823823824	0.37532312317303396
0.256384894894895	0.37910415219243215
0.2591874074074074	0.38291972912814454
0.26198991991992004	0.3867413840573378
0.26479243243243245	0.3905340211454207
0.26759494494494507	0.39426543370254324
0.27039745745745747	0.3979146443483991
0.2731999699699701	0.40147644315203695
0.2760024824824825	0.4049608545864779
0.2788049949949951	0.40838802640762123
0.2816075075075075	0.4117805685861589
0.28441002002002014	0.41515613951679436
0.28721253253253254	0.4185228267012409
0.29001504504504516	0.4218787189804182
0.29281755755755756	0.42521545908364167
0.2956200700700702	0.4285240975800412
0.2984225825825826	0.4318007771140686
0.3012250950950952	0.4350499353570832
0.3040276076076076	0.4382837465301228
0.30683012012012023	0.44151802281660646
0.30963263263263263	0.4447661969228748
0.31243514514514525	0.44803377751588164
0.31523765765765766	0.45131552153107235
0.3180401701701703	0.4545965577762385
0.3208426826826827	0.4578572040342641
0.3236451951951953	0.4610798051837237
0.3264477077077077	0.4642551153834392
0.3292502202202203	0.46738586008640126
0.3320527327327327	0.47048611021941245
0.33485524524524535	0.4735766188489502
0.33765775775775775	0.4766777515364007
0.34046027027027037	0.4798025366885733
0.34326278278278277	0.48295233570489515
0.3460652952952954	0.486116686918708
0.3488678078078078	0.4892773538328068
0.3516703203203204	0.4924150640338111
0.3544728328328328	0.4955164292046972
0.35727534534534544	0.49857846011869134
0.36007785785785784	0.501608969359805
0.36288037037037046	0.5046226738595889
0.36568288288288286	0.5076344163251033
0.3684853953953955	0.510652029260114
0.3712879079079079	0.5136715559729363
0.3740904204204205	0.5166767382789601
0.3768929329329329	0.5196431614253447
0.37969544544544553	0.522545756683469
0.38249795795795793	0.5253671116757906
0.38530047047047056	0.5281036844420419
0.38810298298298296	0.5307676960152727
0.3909054954954956	0.5333839534803854
0.393708008008008	0.5359826090318944
0.3965105205205206	0.5385902679162056
0.3993130330330332	0.5412224200865944
0.4021155455455456	0.5438796901448455
0.40491805805805825	0.5465490533805736
0.40772057057057065	0.5492094362129429
0.4105230830830833	0.5518396237494874
0.4133255955955957	0.5544256627231983
0.4161281081081083	0.5569652236223004
0.4189306206206207	0.5594675546497183
0.4217331331331333	0.5619492854345969
0.4245356456456457	0.5644278244698917
0.42733815815815834	0.5669149042049513
0.43014067067067074	0.569412678380813
0.43294318318318337	0.5719137391355904
0.43574569569569577	0.5744048939232642
0.4385482082082084	0.5768730992846594
0.4413507207207208	0.579311129864537
0.4441532332332334	0.58172067247349
0.4469557457457458	0.5841115351906749
0.44975825825825844	0.5864971772335399
0.45256077077077084	0.5888882285425598
0.45536328328328346	0.5912865252653515
0.45816579579579586	0.5936821045406829
0.4609683083083085	0.5960545899050461
0.4637708208208209	0.5983788123192659
0.4665733333333335	0.6006329239907721
0.4693758458458459	0.6028062561054743
0.47217835835835853	0.6049041283570216
0.47498087087087093	0.6069477758217938
0.47778338338338355	0.6089691947894933
0.48058589589589595	0.6110024533273485
0.4833884084084086	0.613074249268422
0.486190920920921	0.6151967874478212
0.4889934334334336	0.617365281619626
0.491795945945946	0.6195608287492884
0.4945984584584586	0.6217575967098656
0.497400970970971	0.6239318387368871
0.5002034834834836	0.6260696902261982
0.503005995995996	0.6281711969403733
0.5058085085085087	0.6302493790554995
0.5086110210210211	0.6323248639897711
0.5114135335335337	0.6344181117074654
0.5142160460460461	0.6365419947567303
0.5170185585585587	0.6386972449487331
0.5198210710710711	0.6408721594732862
0.5226235835835837	0.6430463982819087
0.5254260960960961	0.6451972756594094
0.5282286086086088	0.6473061626662435
0.5310311211211212	0.649362736886405
0.5338336336336338	0.6513657664643264
0.5366361461461462	0.653320516763994
0.5394386586586588	0.655234180353659
0.5422411711711712	0.6571114570264674
0.5450436836836838	0.6589522799446621
0.5478461961961962	0.6607527530620504
0.5506487087087089	0.6625089946273347
0.5534512212212213	0.6642223021979847
0.5562537337337339	0.6659033678625986
0.5590562462462463	0.667573462777151
0.5618587587587589	0.669261535809529
0.5646612712712713	0.6709976743966035
0.5674637837837839	0.6728048103022037
0.5702662962962963	0.6746913817358152
0.573068808808809	0.6766475554938077
0.5758713213213213	0.678646568512963
0.578673833833834	0.6806511047245136
0.5814763463463464	0.6826229396932338
0.584278858858859	0.6845329477667116
0.5870813713713714	0.6863683791295063
0.589883883883884	0.6881351569479626
0.5926863963963964	0.6898545420515396
0.595488908908909	0.6915553279244964
0.5982914214214214	0.6932641509005337
0.6010939339339341	0.6949970546209043
0.6038964464464465	0.6967549584315891
0.6066989589589589	0.6985243272727414
0.6095014714714717	0.7002825960684624
0.6123039839839841	0.702006358378903
0.6151064964964965	0.7036794984646504
0.6179090090090089	0.7052985838030865
0.6207115215215218	0.7068738611038903
0.6235140340340342	0.7084257338545166
0.6263165465465466	0.7099781051705278
0.629119059059059	0.7115509392798021
0.6319215715715718	0.7131545257187273
0.6347240840840842	0.714787219893362
0.6375265965965966	0.716437167796885
0.640329109109109	0.718087163234856
0.6431316216216219	0.719720802218547
0.6459341341341343	0.7213278044004877
0.6487366466466467	0.7229068214864846
0.651539159159159	0.7244650407925322
0.6543416716716719	0.7260150370616756
0.6571441841841843	0.727570216388512
0.6599466966966967	0.7291405401806628
0.6627492092092091	0.7307299377223753
0.665551721721722	0.7323360656586582
0.6683542342342343	0.7339521630255923
0.6711567467467467	0.735570027060795
0.6739592592592591	0.7371828480459954
0.676761771771772	0.7387868585133881
0.6795642842842844	0.7403813451051944
0.6823667967967968	0.7419672777077515
0.6851693093093092	0.7435453428857978
0.687971821821822	0.7451143284731022
0.6907743343343344	0.7466705568812998
0.6935768468468468	0.7482085382210378
0.6963793593593592	0.74972245032579
0.6991818718718721	0.7512076965538921
0.7019843843843845	0.7526617932431613
0.7047868968968969	0.754084189902177
0.7075894094094093	0.7554751675624036
0.7103919219219221	0.7568344500574644
0.7131944344344345	0.7581603726952455
0.7159969469469469	0.7594502703213422
0.7187994594594593	0.7607022251796614
0.7216019719719722	0.7619176574386952
0.7244044844844846	0.7631037234692539
0.727206996996997	0.7642743468562312
0.7300095095095094	0.7654490450587177
0.7328120220220222	0.7666494442214398
0.7356145345345346	0.7678942455832319
0.738417047047047	0.7691940935733566
0.7412195595595594	0.7705480193635397
0.7440220720720723	0.7719427726425445
0.7468245845845847	0.7733554987699562
0.7496270970970971	0.7747591467412689
0.7524296096096099	0.7761290770479796
0.7552321221221223	0.777448908165837
0.7580346346346347	0.7787138626381386
0.7608371471471471	0.7799306850691083
0.76363965965966	0.7811143285969318
0.7664421721721724	0.7822826509206426
0.7692446846846848	0.7834509578896218
0.7720471971971972	0.7846281738190315
0.77484970970971	0.785815732579668
0.7776522222222224	0.7870092307535236
0.7804547347347348	0.7882018578237491
0.7832572472472472	0.7893880026368054
0.7860597597597601	0.7905654606474777
0.7888622722722725	0.791735320817136
0.7916647847847849	0.7928996410542721
0.7944672972972973	0.7940580235715045
0.7972698098098101	0.7952047738526913
0.8000723223223225	0.7963282209926394
0.8028748348348349	0.7974129995183041
0.8056773473473473	0.7984449117583872
0.8084798598598602	0.799416844399539
0.8112823723723726	0.8003335541111025
0.814084884884885	0.801213258759151
0.8168873973973974	0.8020848912818239
0.8196899099099102	0.8029813149452418
0.8224924224224226	0.8039302740564898
0.825294934934935	0.8049458331419478
0.8280974474474474	0.8060231564060172
0.8308999599599602	0.8071386048422686
0.8337024724724726	0.8082555241441233
0.836504984984985	0.8093342711325391
0.8393074974974974	0.8103435864397119
0.8421100100100103	0.8112698651022869
0.8449125225225227	0.8121214204812377
0.8477150350350351	0.8129263331121792
0.8505175475475475	0.8137244560688672
0.8533200600600603	0.8145559748728399
0.8561225725725727	0.8154499986056102
0.8589250850850851	0.8164166373220381
0.8617275975975975	0.8174449068975389
0.8645301101101104	0.8185069610794785
0.8673326226226228	0.8195671812478736
0.8701351351351352	0.8205931907816473
0.8729376476476476	0.8215653609696859
0.8757401601601604	0.8224819736046778
0.8785426726726728	0.8233586755227962
0.8813451851851852	0.8242226994048301
0.8841476976976976	0.8251039275893062
0.8869502102102105	0.8260257368291088
0.8897527227227229	0.8269984412860494
0.8925552352352353	0.8280171410471654
0.8953577477477477	0.8290642640270494
0.8981602602602605	0.8301155874292637
0.9009627727727729	0.8311475314740369
0.9037652852852853	0.8321433239073607
0.9065677977977977	0.8330962434750944
0.9093703103103106	0.8340092974322922
0.912172822822823	0.8348919418301808
0.9149753353353354	0.8357553775684505
0.9177778478478478	0.8366082591900549
0.9205803603603606	0.8374542835817325
0.923382872872873	0.8382922693089383
0.9261853853853854	0.8391183405512059
0.9289878978978978	0.8399290645644093
0.9317904104104107	0.8407241211583104
0.9345929229229231	0.8415073723642954
0.9373954354354355	0.8422859062938635
0.9401979479479479	0.8430674620773344
0.9430004604604607	0.8438572824043702
0.9458029729729731	0.8446556544637793
0.9486054854854855	0.845457126343538
0.9514079979979979	0.8462517460287398
0.9542105105105108	0.8470279167029584
0.9570130230230232	0.8477758791703507
0.9598155355355356	0.8484906286935316
0.962618048048048	0.8491733089504021
0.9654205605605608	0.8498306950239763
0.9682230730730732	0.8504730569129064
0.9710255855855856	0.8511112315587908
0.973828098098098	0.8517539369931445
0.9766306106106108	0.8524061814900687
0.9794331231231233	0.8530691448034953
0.9822356356356357	0.8537413340611595
0.985038148148148	0.8544203659422878
0.9878406606606609	0.8551045619778841
0.9906431731731733	0.8557937090620893
0.9934456856856857	0.8564887466289265
0.9962481981981981	0.8571906189967491
0.9990507107107109	0.8578988818662405
1.0018532232232233	0.8586107406656165
1.0046557357357357	0.8593210002244399
1.0074582482482481	0.8600230111663785
1.010260760760761	0.8607102757505685
1.0130632732732734	0.8613780991534821
1.0158657857857858	0.8620246527037161
1.0186682982982982	0.8626510578050806
1.021470810810811	0.8632605005490849
1.0242733233233234	0.8638567803724694
1.0270758358358358	0.8644429186312574
1.0298783483483482	0.8650204120993672
1.032680860860861	0.8655894278622106
1.0354833733733735	0.8661498180244118
1.0382858858858859	0.8667024584625261
1.0410883983983983	0.8672502441194665
1.0438909109109111	0.8677981829327752
1.0466934234234235	0.8683523867515792
1.049495935935936	0.8689182235582169
1.0522984484484483	0.8694982842271921
1.0551009609609612	0.8700909660785433
1.0579034734734736	0.870690311630492
1.060705985985986	0.8712873130784773
1.0635084984984984	0.8718723564002943
1.0663110110110112	0.872438037500711
1.0691135235235236	0.8729814104805456
1.071916036036036	0.8735049002004085
1.0747185485485484	0.8740155721962894
1.0775210610610613	0.8745230343159774
1.0803235735735737	0.8750367275156384
1.083126086086086	0.8755635627355365
1.0859285985985985	0.8761066973649434
1.0887311111111113	0.87666577856925
1.0915336236236237	0.8772383910276179
1.0943361361361361	0.8778219649607419
1.0971386486486485	0.8784152211565301
1.0999411611611614	0.8790184328870418
1.1027436736736738	0.879632300230133
1.1055461861861862	0.8802558627417674
1.1083486986986986	0.8808843690752209
1.1111512112112114	0.8815081664386791
1.1139537237237238	0.8821133848453742
1.1167562362362362	0.8826845529975942
1.119558748748749	0.8832085192738431
1.1223612612612615	0.8836784513426027
1.1251637737737739	0.8840964966061964
1.1279662862862863	0.8844740088339045
1.130768798798799	0.8848290027166436
1.1335713113113115	0.8851814396104547
1.136373823823824	0.8855477431332643
1.1391763363363363	0.8859362961869797
1.1419788488488491	0.8863454303415351
1.1447813613613615	0.8867646400878396
1.147583873873874	0.8871786891340496
1.1503863863863864	0.8875732867137205
1.1531888988988992	0.8879404476134078
1.1559914114114116	0.8882817198206572
1.158793923923924	0.8886081599942091
1.1615964364364364	0.8889370306647426
1.1643989489489492	0.8892863113075107
1.1672014614614616	0.8896688702543424
1.170003973973974	0.8900882696153269
1.1728064864864864	0.890537622076202
1.1756089989989993	0.8910018747819004
1.1784115115115117	0.8914627225341939
1.181214024024024	0.8919044580690402
1.1840165365365365	0.8923187623748576
1.1868190490490493	0.8927068272935086
1.1896215615615617	0.8930781466290411
1.1924240740740741	0.8934464767936119
1.1952265865865865	0.8938244436344962
1.1980290990990994	0.8942187176931343
1.2008316116116118	0.894627444571903
1.2036341241241242	0.8950407914062901
1.2064366366366366	0.8954443541051864
1.2092391491491494	0.8958241627992305
1.2120416616616618	0.8961714816237769
1.2148441741741742	0.8964857102824881
1.2176466866866866	0.8967744100030215
1.2204491991991995	0.8970505306056489
1.2232517117117119	0.8973279242645346
1.2260542242242243	0.8976168307224294
1.2288567367367367	0.8979209946560841
1.2316592492492495	0.8982374419289281
1.234461761761762	0.8985589318598939
1.2372642742742743	0.8988780870959772
1.2400667867867867	0.8991915526682983
1.2428692992992996	0.8995024908622227
1.245671811811812	0.8998203004673749
1.2484743243243244	0.9001574544553159
1.2512768368368368	0.900524423545236
1.2540793493493496	0.9009244131147982
1.256881861861862	0.9013498150924472
1.2596843743743744	0.9017817963315191
1.2624868868868868	0.9021934681598062
1.2652893993993997	0.9025559349952016
1.268091911911912	0.9028455839938511
1.2708944244244245	0.9030505567611176
1.2736969369369369	0.9031745646791487
1.2764994494494497	0.9032369837070627
1.279301961961962	0.9032692290019018
1.2821044744744745	0.9033084214768692
1.284906986986987	0.90339001371577
1.2877094994994998	0.90354117476195
1.2905120120120122	0.9037763565242697
1.2933145245245246	0.9040957525246786
1.296117037037037	0.9044865702402078
1.2989195495495498	0.9049264159098818
1.3017220620620622	0.9053877843595179
1.3045245745745746	0.9058426714944929
1.307327087087087	0.9062665819307469
1.3101295995995998	0.9066415297998645
1.3129321121121122	0.9069578859710945
1.3157346246246246	0.9072150448184841
1.318537137137137	0.907420897176006
1.32133964964965	0.907590097937861
1.3241421621621623	0.9077412076641123
1.3269446746746747	0.9078930117018081
1.329747187187187	0.9080606292790856
1.3325496996997	0.9082522872154044
1.3353522122122123	0.9084676876520452
1.3381547247247247	0.9086986341678601
1.3409572372372371	0.9089319991989322
1.34375974974975	0.9091543625529639
1.3465622622622624	0.9093569787141824
1.3493647747747748	0.9095394144375754
1.3521672872872872	0.9097104257178832
1.3549697997998	0.9098854251252658
1.3577723123123124	0.9100810273564299
1.3605748248248248	0.9103082887940503
1.3633773373373372	0.9105669624963411
1.36617984984985	0.9108430586078355
1.3689823623623625	0.9111111443908586
1.3717848748748749	0.9113413371024708
1.3745873873873873	0.9115092828472738
1.3773898998999001	0.9116061351964756
1.3801924124124125	0.9116451356205022
1.382994924924925	0.9116620897394568
1.3857974374374373	0.9117087086885168
1.3885999499499502	0.9118399797369247
1.3914024624624626	0.9120987608325946
1.394204974974975	0.9125019929770699
1.3970074874874874	0.9130328032478593
1.39981	0.9136413634348348
1.39991	0.9126600177824088
1.3971102828053281	0.9121767376135191
1.3943105656106556	0.9118721714109235
1.3915108484159835	0.9117595155593645
1.3887111312213114	0.911810655294713
1.3859114140266393	0.9119642687434771
1.3831116968319672	0.9121424683264923
1.3803119796372951	0.9122712330268777
1.377512262442623	0.9122988985913141
1.374712545247951	0.9122076164782806
1.3719128280532784	0.9120148521010611
1.3691131108586063	0.9117649593377204
1.3663133936639342	0.9115137432512159
1.3635136764692621	0.9113108359959621
1.36071395927459	0.9111851144032135
1.357914242079918	0.9111372139449034
1.3551145248852459	0.9111408652872417
1.3523148076905733	0.911152060242747
1.3495150904959012	0.9111227956364629
1.3467153733012291	0.9110150136762081
1.343915656106557	0.9108106349929543
1.341115938911885	0.9105150866832403
1.3383162217172129	0.9101539068655877
1.3355165045225408	0.9097641270390675
1.3327167873278687	0.9093835318935443
1.3299170701331962	0.9090411922092333
1.327117352938524	0.908751865957136
1.324317635743852	0.908515329237433
1.3215179185491799	0.9083200065417857
1.3187182013545078	0.9081489953603004
1.3159184841598357	0.9079861062227255
1.3131187669651636	0.9078199390698792
1.310319049770491	0.9076450529210601
1.307519332575819	0.9074605177539954
1.304719615381147	0.9072670944546972
1.3019198981864748	0.9070646414137524
1.2991201809918027	0.9068510176522648
1.2963204637971306	0.9066229289909246
1.2935207466024585	0.9063782104275284
1.2907210294077864	0.9061183494496874
1.287921312213114	0.9058499041634316
1.2851215950184418	0.9055839070735316
1.2823218778237697	0.9053331852867226
1.2795221606290976	0.9051084281510109
1.2767224434344255	0.9049144289195659
1.2739227262397534	0.9047479722873366
1.2711230090450814	0.9045983025280284
1.2683232918504093	0.9044501811180153
1.2655235746557367	0.9042885740255953
1.2627238574610646	0.9041033645664602
1.2599241402663925	0.9038924180784776
1.2571244230717205	0.9036618682159727
1.2543247058770484	0.9034234627765727
1.2515249886823763	0.9031898526298023
1.2487252714877042	0.9029694523874854
1.2459255542930316	0.9027626752086827
1.2431258370983596	0.9025608819105351
1.2403261199036875	0.9023484506758994
1.2375264027090154	0.9021073006829139
1.2347266855143433	0.9018223703697155
1.2319269683196712	0.9014862479455582
1.229127251124999	0.9011014743387022
1.226327533930327	0.9006798589550216
1.2235278167356545	0.9002391646254247
1.2207280995409824	0.8997983670608277
1.2179283823463103	0.8993730845011951
1.2151286651516382	0.8989725884068062
1.212328947956966	0.8985991413583942
1.209529230762294	0.8982495295713607
1.206729513567622	0.8979178973876594
1.2039297963729494	0.8975986240478673
1.2011300791782773	0.8972881240765695
1.1983303619836052	0.8969850191992756
1.1955306447889331	0.896688878649598
1.192730927594261	0.8963983494864816
1.189931210399589	0.8961097492039396
1.1871314932049168	0.8958169728351868
1.1843317760102448	0.8955129691572286
1.1815320588155722	0.8951923113681703
1.1787323416209001	0.8948538286131187
1.175932624426228	0.8945021148578941
1.173132907231556	0.8941470711654651
1.1703331900368839	0.8938013530758672
1.1675334728422118	0.8934764192030211
1.1647337556475397	0.893178489313051
1.1619340384528671	0.8929058686990351
1.159134321258195	0.8926486985996704
1.156334604063523	0.892391374280401
1.1535348868688509	0.8921169235718107
1.1507351696741788	0.891811910193634
1.1479354524795067	0.8914701986251523
1.1451357352848346	0.8910942923474605
1.1423360180901625	0.8906938139522311
1.13953630089549	0.8902817287076401
1.1367365837008179	0.8898697422380267
1.1339368665061458	0.8894646125091681
1.1311371493114737	0.8890667758220422
1.1283374321168016	0.888671805064729
1.1255377149221295	0.8882741115988675
1.1227379977274574	0.8878713810173008
1.1199382805327853	0.8874678545311585
1.1171385633381128	0.8870749000694452
1.1143388461434407	0.8867082703959068
1.1115391289487686	0.8863826951166751
1.1087394117540965	0.8861055504059662
1.1059396945594244	0.885871880625744
1.1031399773647523	0.8856627827502588
1.1003402601700802	0.8854481569602064
1.0975405429754077	0.8851933933283498
1.0947408257807356	0.8848681886797778
1.0919411085860635	0.8844548522017365
1.0891413913913914	0.8839534749104453
1.0863416741967193	0.8833822330922011
1.0835419570020473	0.8827725938001878
1.0807422398073752	0.8821608025547217
1.077942522612703	0.8815782220040564
1.0751428054180305	0.8810434532962051
1.0723430882233584	0.8805585820921338
1.0695433710286864	0.8801105422302906
1.0667436538340143	0.8796769322785256
1.0639439366393422	0.8792342073764985
1.06114421944467	0.8787654693519635
1.058344502249998	0.878265315837165
1.0555447850553255	0.877740288247852
1.0527450678606534	0.8772049991663695
1.0499453506659813	0.876675490838785
1.0471456334713092	0.8761622795944817
1.044345916276637	0.8756655804545302
1.041546199081965	0.8751743877892055
1.038746481887293	0.8746697116681366
1.0359467646926208	0.8741308211282734
1.0331470474979483	0.8735423249436924
1.0303473303032762	0.8728996687976215
1.027547613108604	0.8722112126216776
1.024747895913932	0.871496249919559
1.02194817871926	0.8707797122127546
1.0191484615245878	0.8700853845622651
1.0163487443299157	0.8694298782187342
1.0135490271352436	0.868819241479128
1.010749309940571	0.8682490956450657
1.007949592745899	0.867707931099079
1.005149875551227	0.8671821388340906
1.0023501583565548	0.8666608518613466
0.9995504411618827	0.8661388839099935
0.9967507239672107	0.8656168738195729
0.9939510067725386	0.8650988511715849
0.991151289577866	0.8645884159166919
0.9883515723831939	0.8640852148095562
0.9855518551885218	0.8635832308116452
0.9827521379938498	0.8630716547417702
0.9799524207991777	0.8625380717330812
0.9771527036045056	0.8619727630967196
0.9743529864098335	0.8613724493375493
0.9715532692151614	0.8607419627953213
0.9687535520204889	0.8600930815921126
0.9659538348258168	0.8594408071722202
0.9631541176311447	0.8587983372011173
0.9603544004364726	0.858172512513308
0.9575546832418005	0.8575613993994882
0.9547549660471284	0.8569549392192288
0.9519552488524563	0.8563385122491542
0.9491555316577838	0.8556982100773565
0.9463558144631117	0.8550259714740478
0.9435560972684396	0.8543227464066063
0.9407563800737675	0.8535985171218684
0.9379566628790954	0.8528690956248741
0.9351569456844233	0.8521507516049349
0.9323572284897512	0.8514545037111881
0.9295575112950791	0.850782053284579
0.9267577941004066	0.8501247978513562
0.9239580769057345	0.8494663175542916
0.9211583597110624	0.8487875425466893
0.9183586425163903	0.8480728931756082
0.9155589253217182	0.8473153527835731
0.9127592081270461	0.846518796409146
0.909959490932374	0.8456968277471162
0.907159773737702	0.8448685480020115
0.9043600565430294	0.844052691079257
0.9015603393483573	0.8432620685178952
0.8987606221536852	0.8425001116369999
0.8959609049590131	0.8417605459791404
0.8931611877643411	0.8410301558771989
0.890361470569669	0.8402935711900928
0.8875617533749969	0.8395383823106428
0.8847620361803243	0.8387588638510282
0.8819623189856522	0.837957148883494
0.8791626017909802	0.8371416283216899
0.8763628845963081	0.8363233164152546
0.873563167401636	0.8355115858426747
0.8707634502069639	0.8347108152319332
0.8679637330122918	0.8339190804505132
0.8651640158176197	0.8331292264305001
0.8623642986229472	0.8323317764563041
0.8595645814282751	0.8315184891100287
0.856764864233603	0.8306851845350361
0.8539651470389309	0.82983278552293
0.8511654298442588	0.8289662236099637
0.8483657126495867	0.8280916803263517
0.8455659954549146	0.8272132676214927
0.8427662782602421	0.8263304708322208
0.83996656106557	0.8254374070757453
0.8371668438708979	0.8245242934705475
0.8343671266762258	0.8235807125310636
0.8315674094815537	0.8225995958512593
0.8287676922868816	0.821580557711256
0.8259679750922095	0.8205313975724342
0.8231682578975374	0.8194671860913647
0.8203685407028649	0.8184071435891465
0.8175688235081928	0.8173702381531824
0.8147691063135207	0.8163708300185075
0.8119693891188486	0.8154156421244997
0.8091696719241765	0.8145028723370769
0.8063699547295045	0.8136235507074709
0.8035702375348324	0.8127645334894766
0.8007705203401598	0.8119120529160022
0.7979708031454877	0.8110546553591123
0.7951710859508156	0.8101846701360402
0.7923713687561436	0.8092979314782647
0.7895716515614715	0.8083921155689852
0.7867719343667994	0.8074645317435998
0.7839722171721273	0.8065103665972262
0.7811724999774552	0.8055221818369274
0.7783727827827827	0.8044909938702558
0.7755730655881106	0.8034086858188734
0.7727733483934385	0.8022710169538436
0.7699736311987664	0.8010802554752567
0.7671739140040943	0.7998465340985018
0.7643741968094222	0.7985873766164313
0.7615744796147501	0.7973253476576636
0.758774762420078	0.7960842810436008
0.7559750452254055	0.7948849044887891
0.7531753280307334	0.7937408167309183
0.7503756108360613	0.7926556773932856
0.7475758936413892	0.7916221927756051
0.7447761764467171	0.7906231095700735
0.741976459252045	0.7896340517011571
0.7391767420573729	0.7886277184115177
0.7363770248627004	0.7875787384823261
0.7335773076680283	0.7864683566616184
0.7307775904733562	0.7852881164180695
0.7279778732786841	0.7840418045523649
0.725178156084012	0.7827451491441687
0.72237843888934	0.7814231158291418
0.7195787216946679	0.7801051035089144
0.7167790044999958	0.7788188308586524
0.7139792873053232	0.7775841182203438
0.7111795701106511	0.7764079745557024
0.708379852915979	0.7752822865033004
0.705580135721307	0.7741849350967656
0.7027804185266349	0.77308439655759
0.6999807013319628	0.7719469843938898
0.6971809841372907	0.770745101097533
0.6943812669426181	0.7694644358718987
0.6915815497479461	0.7681081436000967
0.688781832553274	0.7666967028770627
0.6859821153586019	0.7652632412102708
0.6831823981639298	0.7638453517488364
0.6803826809692577	0.7624754553539279
0.6775829637745856	0.7611722655893942
0.6747832465799135	0.7599357103979096
0.671983529385241	0.7587467747690007
0.6691838121905689	0.7575723852640444
0.6663840949958968	0.7563740403690704
0.6635843778012247	0.7551178181642848
0.6607846606065526	0.7537829914799139
0.6579849434118805	0.7523668816948397
0.6551852262172084	0.750884675261043
0.6523855090225363	0.7493643893152893
0.6495857918278638	0.7478385665418027
0.6467860746331917	0.7463351866153136
0.6439863574385196	0.7448704337318047
0.6411866402438475	0.7434453219815336
0.6383869230491754	0.7420469610486424
0.6355872058545033	0.7406538286186543
0.6327874886598313	0.7392432413786585
0.6299877714651587	0.7377986374152022
0.6271880542704866	0.7363144586384572
0.6243883370758145	0.7347972716704769
0.6215886198811424	0.7332629995581819
0.6187889026864704	0.7317313534112111
0.6159891854917983	0.7302193707529943
0.6131894682971262	0.7287361447414106
0.6103897511024541	0.7272803373066663
0.6075900339077815	0.7258410962524426
0.6047903167131095	0.7244018750017922
0.6019905995184374	0.7229457513111452
0.5991908823237653	0.7214604389746586
0.5963911651290932	0.7199413912423503
0.5935914479344209	0.7183921113813235
0.5907917307397488	0.7168217566830584
0.5879920135450767	0.715241017398468
0.5851922963504046	0.7136577805072131
0.5823925791557323	0.7120740913738045
0.5795928619610602	0.7104854247613249
0.5767931447663881	0.7088824559523599
0.573993427571716	0.7072546659496457
0.5711937103770437	0.7055945058128984
0.5683939931823716	0.7039006760217534
0.5655942759876995	0.7021793883694005
0.5627945587930274	0.7004431533721325
0.5599948415983551	0.6987074452417643
0.557195124403683	0.696986274734279
0.5543954072090109	0.6952880357212043
0.5515956900143388	0.6936128900256013
0.5487959728196665	0.6919524649230142
0.5459962556249944	0.6902919264533838
0.5431965384303223	0.6886137876092738
0.54039682123565	0.6869023275927258
0.5375971040409779	0.6851473707738319
0.5347973868463058	0.6833464195727584
0.5319976696516338	0.6815046581650587
0.5291979524569614	0.6796329712027129
0.5263982352622893	0.6777446628615817
0.5235985180676173	0.6758518663097881
0.5207988008729452	0.6739626340651353
0.5179990836782729	0.6720794224867421
0.5151993664836008	0.6701992335441025
0.5123996492889287	0.668315198101384
0.5095999320942566	0.6664190145839111
0.5068002148995843	0.6645034867480566
0.5040004977049122	0.6625644594394419
0.5012007805102401	0.660601691106001
0.498401063315568	0.6586185397898512
0.4956013461208957	0.6566206726483454
0.4928016289262236	0.6546142491885543
0.4900019117315515	0.6526041227842638
0.4872021945368792	0.6505925459468545
0.4844024773422071	0.6485786849658841
0.481602760147535	0.6465590080972556
0.4788030429528629	0.6445283758252426
0.4760033257581906	0.6424814902012641
0.4732036085635185	0.6404142897707291
0.4704038913688464	0.6383249167239671
0.4676041741741743	0.6362140164937086
0.464804456979502	0.6340843190276872
0.4620047397848299	0.6319396459282269
0.45920502259015783	0.6297836390011284
0.45640530539548574	0.6276185751221908
0.4536055882008134	0.6254446018195761
0.45080587100614133	0.6232596053331946
0.44800615381146924	0.6210597408241021
0.44520643661679693	0.6188404631628149
0.44240671942212484	0.6165977513208971
0.43960700222745275	0.614329163909526
0.43680728503278066	0.6120344170960657
0.43400756783810834	0.6097153257550905
0.43120785064343625	0.607375150474929
0.42840813344876416	0.6050175844762556
0.42560841625409207	0.6026457334329385
0.42280869905941976	0.6002614460505574
0.42000898186474767	0.5978652379685797
0.4172092646700756	0.5954568494382668
0.4144095474754035	0.5930362519212308
0.41160983028073117	0.5906047443461542
0.4088101130860591	0.5881657165026183
0.406010395891387	0.5857247307574684
0.4032106786967149	0.5832887657229754
0.4004109615020426	0.5808647194498374
0.3976112443073705	0.5784575071945347
0.3948115271126984	0.5760682365172938
0.3920118099180261	0.5736929555210228
0.389212092723354	0.5713223458565692
0.3864123755286819	0.5689425097128633
0.3836126583340098	0.5665367453461556
0.3808129411393375	0.5640879887510881
0.3780132239446654	0.561581471185243
0.3752135067499933	0.5590071220476316
0.37241378955532123	0.5563613190528941
0.3696140723606489	0.5536477156529637
0.3668143551659768	0.5508770185192868
0.36401463797130473	0.548065718208276
0.36121492077663264	0.5452338878314477
0.35841520358196033	0.5424022686716925
0.35561548638728824	0.539588972111668
0.35281576919261615	0.5368062436470917
0.35001605199794406	0.5340578318306786
0.34721633480327174	0.5313375348964418
0.34441661760859965	0.5286294074020224
0.34161690041392756	0.5259098665838395
0.33881718321925525	0.5231515576892696
0.33601746602458316	0.520328391726169
0.33321774882991106	0.5174207778615552
0.330418031635239	0.5144198709363219
0.32761831444056666	0.511329745402973
0.32481859724589457	0.5081668176181455
0.3220188800512225	0.5049564955031394
0.3192191628565504	0.5017277722112363
0.3164194456618781	0.49850708259687126
0.313619728467206	0.4953130082872844
0.3108200112725339	0.49215323516239706
0.3080202940778618	0.48902455605667616
0.3052205768831895	0.48591583238208147
0.3024208596885174	0.4828129420801225
0.2996211424938453	0.4797041298863035
0.2968214252991732	0.47658404946719435
0.2940217081045009	0.47345520801788543
0.2912219909098288	0.4703263763499318
0.2884222737151567	0.46720854509601173
0.2856225565204844	0.4641098555888734
0.2828228393258123	0.4610313191459302
0.2800231221311402	0.45796491195866995
0.27722340493646813	0.45489484824707005
0.2744236877417958	0.45180173984454697
0.2716239705471237	0.4486683123704556
0.26882425335245164	0.4454847305607218
0.26602453615777955	0.4422516234219809
0.26322481896310723	0.43897961237872496
0.26042510176843514	0.43568531761124063
0.25762538457376305	0.4323850639286671
0.25482566737909096	0.4290883970762197
0.25202595018441865	0.42579372516788977
0.24922623298974655	0.42248780896143323
0.24642651579507446	0.41914959826251086
0.24362679860040237	0.4157574354865994
0.24082708140573006	0.41229741177068713
0.23802736421105797	0.40877009878042125
0.23522764701638588	0.40519321612353665
0.23242792982171356	0.4015989636353772
0.22962821262704147	0.39802640214707086
0.22682849543236938	0.39451088301123743
0.2240287782376973	0.3910735762582435
0.22122906104302498	0.3877142691980634
0.21842934384835289	0.38440973351225194
0.2156296266536808	0.38111834307567316
0.2128299094590087	0.37778976530141695
0.2100301922643364	0.37437702953368757
0.2072304750696643	0.3708475766605269
0.2044307578749922	0.367190233494981
0.20163104068032012	0.36341631980998096
0.1988313234856478	0.35955487664023456
0.1960316062909757	0.3556437330285098
0.19323188909630362	0.3517192630323578
0.19043217190163153	0.3478078867979597
0.18763245470695922	0.34392161012244293
0.18483273751228713	0.3400584600295049
0.18203302031761504	0.3362070546079421
0.17923330312294272	0.3323532804312087
0.17643358592827063	0.3284865388730852
0.17363386873359854	0.3246033951301194
0.17083415153892645	0.3207075499192486
0.16803443434425414	0.31680644846558115
0.16523471714958204	0.31290605090866924
0.16243499995490995	0.30900590239578873
0.15963528276023786	0.3050964710679416
0.15683556556556555	0.3011598579165799
0.15403584837089346	0.29717375211958974
0.15123613117622137	0.2931173526152555
0.14843641398154928	0.2889773017739887
0.14563669678687696	0.2847516985715224
0.14283697959220487	0.2804509428834856
0.14003726239753278	0.27609524435120014
0.13723754520286047	0.2717097146323809
0.13443782800818838	0.26731867251356345
0.13163811081351628	0.2629408994067163
0.1288383936188442	0.25858708662951835
0.12603867642417188	0.2542598321178598
0.12323895922949979	0.24995562004926758
0.1204392420348277	0.2456675973991649
0.11763952484015561	0.24138786142125995
0.1148398076454833	0.2371083990477063
0.1120400904508112	0.23282057624707878
0.10924037325613911	0.2285138404642836
0.10644065606146702	0.2241747514930034
0.10364093886679471	0.21978740058010704
0.10084122167212262	0.215335721986882
0.09804150447745053	0.21080735558367233
0.09524178728277843	0.2061979176407961
0.09244207008810612	0.20151411193782848
0.08964235289343403	0.19677426639764883
0.08684263569876194	0.19200560115875853
0.08404291850408963	0.18723859538295368
0.08124320130941753	0.18249985520492407
0.07844348411474544	0.1778055174383272
0.07564376692007335	0.17315720398955625
0.07284404972540104	0.16854184338353193
0.07004433253072895	0.16393550960528636
0.06724461533605686	0.15931017526654428
0.06444489814138477	0.15464135568022574
0.06164518094671245	0.14991434569488568
0.05884546375204036	0.14512721843501591
0.05604574655736827	0.14028980962702614
0.05324602936269618	0.13541920012551203
0.050446312168023866	0.130533303533323
0.047646594973351775	0.1256447076508543
0.044846877778679684	0.1207567426104871
0.04204716058400759	0.1158629349589273
0.03924744338933528	0.1109498478632287
0.03644772619466319	0.10600220169269836
0.0336480089999911	0.10100848176253455
0.030848291805318784	0.09596517904992438
0.028048574610646693	0.0908783611095822
0.0252488574159746	0.08576221313448465
0.02244914022130251	0.08063518204528569
0.019649423026630197	0.07551506374698475
0.016849705831958106	0.07041458159792204
0.014049988637286015	0.06533868844410817
0.011250271442613924	0.06028414569379244
0.00845055424794161	0.0552411643924511
0.00565083705326952	0.05019631315708746
0.0028511198585974284	0.04513568531953416
5.140266392533732e-05	0.040047493709388024
-0.002748314530746976	0.034923694372083335
-0.005548031725419067	0.029760710646353813
-0.008347748920091158	0.024559625915962016
-0.01114746611476325	0.01932622406842908
-0.013947183309435562	0.014071010444288292
-0.016746900504107654	0.008808997130876682
-0.019546617698779745	0.0035587929642501483
-0.022346334893452058	-0.0016594332989708603
-0.02514605208812415	-0.006827204553331863
-0.02794576928279624	-0.011931738802657651
-0.03074548647746833	-0.01696970947452011
-0.033545203672140644	-0.02194950841230723
-0.036344920866812735	-0.02689094588870494
-0.03914463806148483	-0.03182196860198406
-0.04194435525615692	-0.03677290361650984
-0.04474407245082923	-0.04176962865086452
-0.04754378964550132	-0.04682758579284549
-0.05034350684017341	-0.05194846059814194
-0.053143224034845504	-0.057120612453028456
-0.05594294122951782	-0.06232317283324866
-0.05874265842418991	-0.0675325119587334
-0.061542375618862	-0.07272894530960415
-0.06434209281353409	-0.07790143282469283
-0.0671418100082064	-0.08304870003591518
-0.0699415272028785	-0.08817648059082711
-0.07274124439755059	-0.09329201216627289
-0.0755409615922229	-0.09839799577872325
-0.07834067878689499	-0.10348853452610474
-0.08114039598156708	-0.10854894318639616
-0.08394011317623917	-0.1135599384892899
-0.08673983037091149	-0.11850504333395535
-0.08953954756558358	-0.12337866567149873
-0.09233926476025567	-0.1281917702764375
-0.09513898195492776	-0.1329726076888887
-0.09793869914960007	-0.13776148155134194
-0.10073841634427216	-0.14260055046772874
-0.10353813353894425	-0.14752149423719796
-0.10633785073361635	-0.15253487130022939
-0.10913756792828866	-0.15762475482460697
-0.11193728512296075	-0.16275076787008386
-0.11473700231763284	-0.16785737648048082
-0.11753671951230515	-0.1728879685342224
-0.12033643670697725	-0.17779962444494435
-0.12313615390164934	-0.18257414003746958
-0.12593587109632143	-0.18722194608194845
-0.12873558829099374	-0.1917777599546714
-0.13153530548566583	-0.19628940056675934
-0.13433502268033792	-0.2008033471357134
-0.13713473987501001	-0.20535161168559762
-0.13993445706968233	-0.2099439913971734
-0.14273417426435442	-0.21456793533671548
-0.1455338914590265	-0.21919571261469456
-0.1483336086536986	-0.22379615971536015
-0.15113332584837091	-0.22834682090983827
-0.153933043043043	-0.23284226342555264
-0.1567327602377151	-0.23729574767349237
-0.1595324774323872	-0.2417337754721084
-0.1623321946270595	-0.24618552009124886
-0.1651319118217316	-0.2506709128529669
-0.16793162901640368	-0.25519162170935594
-0.170731346211076	-0.25972815963676543
-0.1735310634057481	-0.26424425691591924
-0.17633078060042018	-0.2686971491712484
-0.17913049779509227	-0.27305042298606164
-0.18193021498976458	-0.27728520321920996
-0.18472993218443667	-0.2814060389977106
-0.18752964937910876	-0.2854396342682409
-0.19032936657378086	-0.2894269471421409
-0.19312908376845317	-0.2934113331522123
-0.19592880096312526	-0.2974266081799284
-0.19872851815779735	-0.3014887758792889
-0.20152823535246944	-0.30559378664622644
-0.20432795254714176	-0.30972158167239716
-0.20712766974181385	-0.31384457644172753
-0.20992738693648594	-0.31793737513830067
-0.21272710413115803	-0.3219843231623901
-0.21552682132583034	-0.3259825142044058
-0.21832653852050243	-0.32993966477535863
-0.22112625571517452	-0.3338681802826191
-0.22392597290984684	-0.3377780703386707
-0.22672569010451893	-0.3416716628979901
-0.22952540729919102	-0.3455422425820115
-0.2323251244938631	-0.3493771318366655
-0.23512484168853542	-0.3531639573727209
-0.23792455888320752	-0.3568975635497179
-0.2407242760778796	-0.3605847229399157
-0.2435239932725517	-0.36424456491100676
-0.246323710467224	-0.3679042097367889
-0.2491234276618961	-0.3715908815910035
-0.2519231448565682	-0.37532312317303396
-0.2547228620512403	-0.37910415219243215
-0.2575225792459126	-0.38291972912814454
-0.2603222964405847	-0.3867413840573378
-0.2631220136352568	-0.3905340211454207
-0.26592173082992887	-0.39426543370254324
-0.2687214480246012	-0.3979146443483991
-0.2715211652192733	-0.40147644315203695
-0.27432088241394537	-0.4049608545864779
-0.2771205996086177	-0.40838802640762123
-0.27992031680328977	-0.4117805685861589
-0.28272003399796186	-0.41515613951679436
-0.28551975119263395	-0.4185228267012409
-0.28831946838730627	-0.4218787189804182
-0.29111918558197836	-0.42521545908364167
-0.29391890277665045	-0.4285240975800412
-0.29671861997132254	-0.4318007771140686
-0.29951833716599485	-0.4350499353570832
-0.30231805436066694	-0.4382837465301228
-0.30511777155533903	-0.44151802281660646
-0.3079174887500111	-0.4447661969228748
-0.31071720594468344	-0.44803377751588164
-0.31351692313935553	-0.45131552153107235
-0.3163166403340276	-0.4545965577762385
-0.3191163575286997	-0.4578572040342641
-0.321916074723372	-0.4610798051837237
-0.3247157919180441	-0.4642551153834392
-0.3275155091127162	-0.46738586008640126
-0.3303152263073885	-0.47048611021941245
-0.3331149435020606	-0.4735766188489502
-0.3359146606967327	-0.4766777515364007
-0.3387143778914048	-0.4798025366885733
-0.3415140950860771	-0.48295233570489515
-0.3443138122807492	-0.486116686918708
-0.3471135294754213	-0.4892773538328068
-0.3499132466700934	-0.4924150640338111
-0.3527129638647657	-0.4955164292046972
-0.3555126810594378	-0.49857846011869134
-0.3583123982541099	-0.501608969359805
-0.36111211544878197	-0.5046226738595889
-0.3639118326434543	-0.5076344163251033
-0.36671154983812637	-0.510652029260114
-0.36951126703279846	-0.5136715559729363
-0.37231098422747055	-0.5166767382789601
-0.37511070142214287	-0.5196431614253447
-0.37791041861681496	-0.522545756683469
-0.38071013581148705	-0.5253671116757906
-0.38350985300615936	-0.5281036844420419
-0.38630957020083145	-0.5307676960152727
-0.38910928739550354	-0.5333839534803854
-0.39190900459017564	-0.5359826090318944
-0.39470872178484795	-0.5385902679162056
-0.39750843897952004	-0.5412224200865944
-0.40030815617419213	-0.5438796901448455
-0.40310787336886433	-0.5465490533805736
-0.4059075905635364	-0.5492094362129429
-0.4087073077582086	-0.5518396237494874
-0.4115070249528807	-0.5544256627231983
-0.4143067421475529	-0.5569652236223004
-0.417106459342225	-0.5594675546497183
-0.4199061765368972	-0.5619492854345969
-0.4227058937315693	-0.5644278244698917
-0.4255056109262415	-0.5669149042049513
-0.4283053281209137	-0.569412678380813
-0.4311050453155858	-0.5719137391355904
-0.433904762510258	-0.5744048939232642
-0.4367044797049301	-0.5768730992846594
-0.4395041968996023	-0.579311129864537
-0.4423039140942744	-0.58172067247349
-0.4451036312889466	-0.5841115351906749
-0.4479033484836187	-0.5864971772335399
-0.4507030656782909	-0.5888882285425598
-0.453502782872963	-0.5912865252653515
-0.4563025000676352	-0.5936821045406829
-0.45910221726230727	-0.5960545899050461
-0.46190193445697947	-0.5983788123192659
-0.46470165165165156	-0.6006329239907721
-0.46750136884632376	-0.6028062561054743
-0.47030108604099585	-0.6049041283570216
-0.47310080323566805	-0.6069477758217938
-0.47590052043034026	-0.6089691947894933
-0.47870023762501235	-0.6110024533273485
-0.48149995481968455	-0.613074249268422
-0.48429967201435664	-0.6151967874478212
-0.48709938920902884	-0.617365281619626
-0.48989910640370093	-0.6195608287492884
-0.49269882359837314	-0.6217575967098656
-0.49549854079304523	-0.6239318387368871
-0.49829825798771743	-0.6260696902261982
-0.5010979751823895	-0.6281711969403733
-0.5038976923770617	-0.6302493790554995
-0.5066974095717338	-0.6323248639897711
-0.509497126766406	-0.6344181117074654
-0.5122968439610781	-0.6365419947567303
-0.5150965611557503	-0.6386972449487331
-0.5178962783504224	-0.6408721594732862
-0.5206959955450946	-0.6430463982819087
-0.5234957127397667	-0.6451972756594094
-0.5262954299344389	-0.6473061626662435
-0.5290951471291111	-0.649362736886405
-0.5318948643237832	-0.6513657664643264
-0.5346945815184554	-0.653320516763994
-0.5374942987131275	-0.655234180353659
-0.5402940159077997	-0.6571114570264674
-0.5430937331024718	-0.6589522799446621
-0.545893450297144	-0.6607527530620504
-0.5486931674918161	-0.6625089946273347
-0.5514928846864883	-0.6642223021979847
-0.5542926018811604	-0.6659033678625986
-0.5570923190758326	-0.667573462777151
-0.5598920362705047	-0.669261535809529
-0.5626917534651769	-0.6709976743966035
-0.565491470659849	-0.6728048103022037
-0.5682911878545212	-0.6746913817358152
-0.5710909050491932	-0.6766475554938077
-0.5738906222438654	-0.678646568512963
-0.5766903394385375	-0.6806511047245136
-0.5794900566332097	-0.6826229396932338
-0.5822897738278819	-0.6845329477667116
-0.585089491022554	-0.6863683791295063
-0.5878892082172262	-0.6881351569479626
-0.5906889254118983	-0.6898545420515396
-0.5934886426065705	-0.6915553279244964
-0.5962883598012426	-0.6932641509005337
-0.5990880769959148	-0.6949970546209043
-0.6018877941905869	-0.6967549584315891
-0.6046875113852591	-0.6985243272727414
-0.6074872285799312	-0.7002825960684624
-0.6102869457746034	-0.702006358378903
-0.6130866629692755	-0.7036794984646504
-0.6158863801639477	-0.7052985838030865
-0.6186860973586198	-0.7068738611038903
-0.621485814553292	-0.7084257338545166
-0.6242855317479641	-0.7099781051705278
-0.6270852489426363	-0.7115509392798021
-0.6298849661373085	-0.7131545257187273
-0.6326846833319806	-0.714787219893362
-0.6354844005266528	-0.716437167796885
-0.6382841177213249	-0.718087163234856
-0.6410838349159971	-0.719720802218547
-0.6438835521106692	-0.7213278044004877
-0.6466832693053414	-0.7229068214864846
-0.6494829865000135	-0.7244650407925322
-0.6522827036946857	-0.7260150370616756
-0.6550824208893578	-0.727570216388512
-0.65788213808403	-0.7291405401806628
-0.660681855278702	-0.7307299377223753
-0.6634815724733742	-0.7323360656586582
-0.6662812896680463	-0.7339521630255923
-0.6690810068627185	-0.735570027060795
-0.6718807240573906	-0.7371828480459954
-0.6746804412520628	-0.7387868585133881
-0.6774801584467349	-0.7403813451051944
-0.6802798756414071	-0.7419672777077515
-0.6830795928360793	-0.7435453428857978
-0.6858793100307514	-0.7451143284731022
-0.6886790272254236	-0.7466705568812998
-0.6914787444200957	-0.7482085382210378
-0.6942784616147679	-0.74972245032579
-0.69707817880944	-0.7512076965538921
-0.6998778960041122	-0.7526617932431613
-0.7026776131987843	-0.754084189902177
-0.7054773303934565	-0.7554751675624036
-0.7082770475881286	-0.7568344500574644
-0.7110767647828008	-0.7581603726952455
-0.7138764819774729	-0.7594502703213422
-0.7166761991721451	-0.7607022251796614
-0.7194759163668172	-0.7619176574386952
-0.7222756335614894	-0.7631037234692539
-0.7250753507561615	-0.7642743468562312
-0.7278750679508337	-0.7654490450587177
-0.7306747851455058	-0.7666494442214398
-0.733474502340178	-0.7678942455832319
-0.7362742195348502	-0.7691940935733566
-0.7390739367295223	-0.7705480193635397
-0.7418736539241945	-0.7719427726425445
-0.7446733711188666	-0.7733554987699562
-0.7474730883135388	-0.7747591467412689
-0.7502728055082108	-0.7761290770479796
-0.753072522702883	-0.777448908165837
-0.7558722398975551	-0.7787138626381386
-0.7586719570922273	-0.7799306850691083
-0.7614716742868994	-0.7811143285969318
-0.7642713914815716	-0.7822826509206426
-0.7670711086762437	-0.7834509578896218
-0.7698708258709159	-0.7846281738190315
-0.772670543065588	-0.785815732579668
-0.7754702602602602	-0.7870092307535236
-0.7782699774549323	-0.7882018578237491
-0.7810696946496045	-0.7893880026368054
-0.7838694118442767	-0.7905654606474777
-0.7866691290389488	-0.791735320817136
-0.789468846233621	-0.7928996410542721
-0.7922685634282931	-0.7940580235715045
-0.7950682806229653	-0.7952047738526913
-0.7978679978176374	-0.7963282209926394
-0.8006677150123096	-0.7974129995183041
-0.8034674322069817	-0.7984449117583872
-0.8062671494016539	-0.799416844399539
-0.809066866596326	-0.8003335541111025
-0.8118665837909982	-0.801213258759151
-0.8146663009856703	-0.8020848912818239
-0.8174660181803425	-0.8029813149452418
-0.8202657353750146	-0.8039302740564898
-0.8230654525696868	-0.8049458331419478
-0.8258651697643589	-0.8060231564060172
-0.8286648869590311	-0.8071386048422686
-0.8314646041537032	-0.8082555241441233
-0.8342643213483754	-0.8093342711325391
-0.8370640385430476	-0.8103435864397119
-0.8398637557377197	-0.8112698651022869
-0.8426634729323919	-0.8121214204812377
-0.845463190127064	-0.8129263331121792
-0.8482629073217361	-0.8137244560688672
-0.8510626245164082	-0.8145559748728399
-0.8538623417110804	-0.8154499986056102
-0.8566620589057525	-0.8164166373220381
-0.8594617761004247	-0.8174449068975389
-0.8622614932950968	-0.8185069610794785
-0.865061210489769	-0.8195671812478736
-0.8678609276844411	-0.8205931907816473
-0.8706606448791133	-0.8215653609696859
-0.8734603620737854	-0.8224819736046778
-0.8762600792684576	-0.8233586755227962
-0.8790597964631297	-0.8242226994048301
-0.8818595136578019	-0.8251039275893062
-0.884659230852474	-0.8260257368291088
-0.8874589480471462	-0.8269984412860494
-0.8902586652418184	-0.8280171410471654
-0.8930583824364905	-0.8290642640270494
-0.8958580996311627	-0.8301155874292637
-0.8986578168258348	-0.8311475314740369
-0.9014575340205069	-0.8321433239073607
-0.9042572512151791	-0.8330962434750944
-0.9070569684098513	-0.8340092974322922
-0.9098566856045234	-0.8348919418301808
-0.9126564027991956	-0.8357553775684505
-0.9154561199938678	-0.8366082591900549
-0.9182558371885399	-0.8374542835817325
-0.921055554383212	-0.8382922693089383
-0.9238552715778842	-0.8391183405512059
-0.9266549887725564	-0.8399290645644093
-0.9294547059672285	-0.8407241211583104
-0.9322544231619005	-0.8415073723642954
-0.9350541403565727	-0.8422859062938635
-0.937853857551245	-0.8430674620773344
-0.940653574745917	-0.8438572824043702
-0.9434532919405891	-0.8446556544637793
-0.9462530091352613	-0.845457126343538
-0.9490527263299335	-0.8462517460287398
-0.9518524435246056	-0.8470279167029584
-0.9546521607192777	-0.8477758791703507
-0.9574518779139499	-0.8484906286935316
-0.9602515951086221	-0.8491733089504021
-0.9630513123032942	-0.8498306950239763
-0.9658510294979664	-0.8504730569129064
-0.9686507466926386	-0.8511112315587908
-0.9714504638873107	-0.8517539369931445
-0.9742501810819828	-0.8524061814900687
-0.977049898276655	-0.8530691448034953
-0.9798496154713272	-0.8537413340611595
-0.9826493326659993	-0.8544203659422878
-0.9854490498606714	-0.8551045619778841
-0.9882487670553436	-0.8557937090620893
-0.9910484842500158	-0.8564887466289265
-0.9938482014446879	-0.8571906189967491
-0.99664791863936	-0.8578988818662405
-0.9994476358340322	-0.8586107406656165
-1.0022473530287044	-0.8593210002244399
-1.0050470702233765	-0.8600230111663785
-1.0078467874180486	-0.8607102757505685
-1.0106465046127209	-0.8613780991534821
-1.013446221807393	-0.8620246527037161
-1.016245939002065	-0.8626510578050806
-1.0190456561967371	-0.8632605005490849
-1.0218453733914095	-0.8638567803724694
-1.0246450905860816	-0.8644429186312574
-1.0274448077807536	-0.8650204120993672
-1.030244524975426	-0.8655894278622106
-1.033044242170098	-0.8661498180244118
-1.0358439593647701	-0.8667024584625261
-1.0386436765594422	-0.8672502441194665
-1.0414433937541143	-0.8677981829327752
-1.0442431109487866	-0.8683523867515792
-1.0470428281434587	-0.8689182235582169
-1.0498425453381308	-0.8694982842271921
-1.0526422625328031	-0.8700909660785433
-1.0554419797274752	-0.870690311630492
-1.0582416969221473	-0.8712873130784773
-1.0610414141168194	-0.8718723564002943
-1.0638411313114915	-0.872438037500711
-1.0666408485061638	-0.8729814104805456
-1.069440565700836	-0.8735049002004085
-1.0722402828955082	-0.8740155721962894
-1.0750400000901803	-0.8745230343159774
-1.0778397172848524	-0.8750367275156384
-1.0806394344795245	-0.8755635627355365
-1.0834391516741966	-0.8761066973649434
-1.086238868868869	-0.87666577856925
-1.089038586063541	-0.8772383910276179
-1.091838303258213	-0.8778219649607419
-1.0946380204528854	-0.8784152211565301
-1.0974377376475575	-0.8790184328870418
-1.1002374548422296	-0.879632300230133
-1.1030371720369017	-0.8802558627417674
-1.1058368892315737	-0.8808843690752209
-1.108636606426246	-0.8815081664386791
-1.1114363236209182	-0.8821133848453742
-1.1142360408155902	-0.8826845529975942
-1.1170357580102626	-0.8832085192738431
-1.1198354752049346	-0.8836784513426027
-1.1226351923996067	-0.8840964966061964
-1.1254349095942788	-0.8844740088339045
-1.1282346267889511	-0.8848290027166436
-1.1310343439836232	-0.8851814396104547
-1.1338340611782953	-0.8855477431332643
-1.1366337783729676	-0.8859362961869797
-1.1394334955676397	-0.8863454303415351
-1.1422332127623118	-0.8867646400878396
-1.145032929956984	-0.8871786891340496
-1.147832647151656	-0.8875732867137205
-1.1506323643463283	-0.8879404476134078
-1.1534320815410004	-0.8882817198206572
-1.1562317987356725	-0.8886081599942091
-1.1590315159303448	-0.8889370306647426
-1.161831233125017	-0.8892863113075107
-1.164630950319689	-0.8896688702543424
-1.167430667514361	-0.8900882696153269
-1.1702303847090334	-0.890537622076202
-1.1730301019037055	-0.8910018747819004
-1.1758298190983776	-0.8914627225341939
-1.1786295362930497	-0.8919044580690402
-1.181429253487722	-0.8923187623748576
-1.184228970682394	-0.8927068272935086
-1.1870286878770662	-0.8930781466290411
-1.1898284050717383	-0.8934464767936119
-1.1926281222664106	-0.8938244436344962
-1.1954278394610827	-0.8942187176931343
-1.1982275566557548	-0.894627444571903
-1.201027273850427	-0.8950407914062901
-1.2038269910450992	-0.8954443541051864
-1.2066267082397713	-0.8958241627992305
-1.2094264254344433	-0.8961714816237769
-1.2122261426291157	-0.8964857102824881
-1.2150258598237877	-0.8967744100030215
-1.2178255770184598	-0.8970505306056489
-1.220625294213132	-0.8973279242645346
-1.2234250114078042	-0.8976168307224294
-1.2262247286024763	-0.8979209946560841
-1.2290244457971484	-0.8982374419289281
-1.2318241629918205	-0.8985589318598939
-1.2346238801864928	-0.8988780870959772
-1.237423597381165	-0.8991915526682983
-1.240223314575837	-0.8995024908622227
-1.2430230317705093	-0.8998203004673749
-1.2458227489651814	-0.9001574544553159
-1.2486224661598535	-0.900524423545236
-1.2514221833545256	-0.9009244131147982
-1.2542219005491977	-0.9013498150924472
-1.25702161774387	-0.9017817963315191
-1.259821334938542	-0.9021934681598062
-1.2626210521332142	-0.9025559349952016
-1.2654207693278865	-0.9028455839938511
-1.2682204865225586	-0.9030505567611176
-1.2710202037172307	-0.9031745646791487
-1.2738199209119028	-0.9032369837070627
-1.276619638106575	-0.9032692290019018
-1.2794193553012472	-0.9033084214768692
-1.2822190724959193	-0.90339001371577
-1.2850187896905914	-0.90354117476195
-1.2878185068852637	-0.9037763565242697
-1.2906182240799358	-0.9040957525246786
-1.2934179412746079	-0.9044865702402078
-1.29621765846928	-0.9049264159098818
-1.2990173756639523	-0.9053877843595179
-1.3018170928586243	-0.9058426714944929
-1.3046168100532964	-0.9062665819307469
-1.3074165272479688	-0.9066415297998645
-1.3102162444426408	-0.9069578859710945
-1.313015961637313	-0.9072150448184841
-1.315815678831985	-0.907420897176006
-1.3186153960266573	-0.907590097937861
-1.3214151132213294	-0.9077412076641123
-1.3242148304160015	-0.9078930117018081
-1.3270145476106736	-0.9080606292790856
-1.329814264805346	-0.9082522872154044
-1.332613982000018	-0.9084676876520452
-1.33541369919469	-0.9086986341678601
-1.3382134163893622	-0.9089319991989322
-1.3410131335840345	-0.9091543625529639
-1.3438128507787066	-0.9093569787141824
-1.3466125679733787	-0.9095394144375754
-1.349412285168051	-0.9097104257178832
-1.352212002362723	-0.9098854251252658
-1.3550117195573952	-0.9100810273564299
-1.3578114367520673	-0.9103082887940503
-1.3606111539467396	-0.9105669624963411
-1.3634108711414117	-0.9108430586078355
-1.3662105883360838	-0.9111111443908586
-1.3690103055307559	-0.9113413371024708
-1.3718100227254282	-0.9115092828472738
-1.3746097399201003	-0.9116061351964756
-1.3774094571147724	-0.9116451356205022
-1.3802091743094445	-0.9116620897394568
[truncated: 6 more rows]
