# Supplementary material for: Isolation of a planar π-aromatic Bi5− ring in a cobalt-based inverse-sandwich-type complex
Source: Nat Chem. 2025 Jan 20;17(4):547–55. doi: 10.1038/s41557-024-01713-8 (PMC11964920; doi:10.1038/s41557-024-01713-8)
Supplement: Supplementary file 4 — Original magnetic data of compound 1 and origin file of Fig. 3. [file 41557_2024_1713_MOESM4_ESM.zip › sr_and_T_Symmetrized/24.csv]

comment	corrected Loops
temperature	0.7
sr	0.064
angle	0
trans	0
B	M
-1.3999	-0.9153837914922744
-1.3970974874874873	-0.9149698394674797
-1.394294974974975	-0.9147142706680498
-1.3914924624624623	-0.914602927041857
-1.3886899499499499	-0.9145873265066247
-1.3858874374374373	-0.9146011283923723
-1.3830849249249249	-0.9145801996257403
-1.3802824124124122	-0.91447999185789
-1.3774798998998998	-0.9142852322491889
-1.3746773873873872	-0.9140096888161985
-1.3718748748748748	-0.9136870866763516
-1.3690723623623622	-0.9133569959644658
-1.3662698498498498	-0.9130508261002752
-1.3634673373373372	-0.9127825877273237
-1.3606648248248248	-0.912547081945376
-1.3578623123123121	-0.9123254050226274
-1.3550597997997997	-0.9120950997619515
-1.3522572872872871	-0.9118408090355221
-1.3494547747747747	-0.9115613516817576
-1.346652262262262	-0.9112706549056795
-1.3438497497497497	-0.910992350167888
-1.341047237237237	-0.9107502022194728
-1.3382447247247247	-0.9105580556550645
-1.335442212212212	-0.9104131339208517
-1.3326396996996996	-0.9102952886269757
-1.329837187187187	-0.9101726373022619
-1.3270346746746746	-0.9100117252477227
-1.324232162162162	-0.9097887174550093
-1.3214296496496496	-0.9094977355108657
-1.318627137137137	-0.9091534255671487
-1.3158246246246246	-0.9087868231784437
-1.313022112112112	-0.908435869904155
-1.3102195995995995	-0.9081337394385477
-1.307417087087087	-0.9078988334862457
-1.3046145745745745	-0.907729686390593
-1.301812062062062	-0.9076063101656837
-1.2990095495495495	-0.9074973250451158
-1.2962070370370369	-0.9073703137832472
-1.2934045245245245	-0.9072018557065187
-1.2906020120120119	-0.9069839494124843
-1.2877994994994995	-0.9067248973370751
-1.2849969869869868	-0.9064446965664426
-1.2821944744744744	-0.9061668574477991
-1.2793919619619618	-0.9059097065763777
-1.2765894494494494	-0.9056802529102376
-1.2737869369369368	-0.9054726346379007
-1.2709844244244244	-0.9052714295634046
-1.2681819119119118	-0.905058339552504
-1.2653793993993994	-0.9048195833972681
-1.2625768868868867	-0.9045511586548753
-1.2597743743743743	-0.9042600013814007
-1.2569718618618617	-0.9039606491631196
-1.2541693493493493	-0.9036687149078613
-1.2513668368368367	-0.9033936869921502
-1.2485643243243243	-0.9031338506621356
-1.2457618118118117	-0.9028753787841189
-1.2429592992992993	-0.9025961387003529
-1.2401567867867866	-0.9022730463344182
-1.2373542742742742	-0.9018904833086286
-1.2345517617617616	-0.9014468475427948
-1.2317492492492492	-0.9009568922562392
-1.2289467367367366	-0.9004489176930598
-1.2261442242242242	-0.8999576200346799
-1.2233417117117116	-0.8995148657433494
-1.2205391991991992	-0.8991413414896141
-1.2177366866866866	-0.8988417023661647
-1.2149341741741742	-0.8986046312962841
-1.2121316616616615	-0.8984075626840269
-1.2093291491491491	-0.8982242948933574
-1.2065266366366365	-0.8980328433086342
-1.203724124124124	-0.8978209522980709
-1.2009216116116115	-0.8975876382377851
-1.198119099099099	-0.897340613688794
-1.1953165865865865	-0.8970909054303771
-1.192514074074074	-0.8968469059452074
-1.1897115615615614	-0.8966101731981686
-1.186909049049049	-0.8963745152396556
-1.1841065365365364	-0.8961285717750942
-1.181304024024024	-0.8958607353781458
-1.1785015115115114	-0.895564350625
-1.175698998998999	-0.8952410234169004
-1.1728964864864864	-0.8949006011833165
-1.170093973973974	-0.8945576744159391
-1.1672914614614613	-0.8942258193906047
-1.164488948948949	-0.8939117370718962
-1.1616864364364363	-0.8936115861611014
-1.158883923923924	-0.8933110892174336
-1.1560814114114113	-0.8929896560207184
-1.153278898898899	-0.8926272937250319
-1.1504763863863863	-0.8922119941103104
-1.1476738738738739	-0.8917450058808585
-1.1448713613613613	-0.8912420356915773
-1.1420688488488488	-0.8907297691706977
-1.1392663363363362	-0.8902386988229596
-1.1364638238238238	-0.8897945305123491
-1.1336613113113112	-0.8894109582862144
-1.1308587987987986	-0.889086158357467
-1.1280562862862862	-0.8888041021643229
-1.1252537737737738	-0.8885401571007061
-1.1224512612612612	-0.8882689991838633
-1.1196487487487485	-0.8879721085542907
-1.1168462362362361	-0.8876423189571879
-1.1140437237237237	-0.8872839743317187
-1.111241211211211	-0.8869088273084055
-1.1084386986986985	-0.8865293374905061
-1.105636186186186	-0.8861519535780853
-1.1028336736736737	-0.8857729640001406
-1.100031161161161	-0.8853785728318904
-1.0972286486486484	-0.8849493259854155
-1.094426136136136	-0.8844674157395748
-1.0916236236236236	-0.8839242939211995
-1.088821111111111	-0.883325817570072
-1.0860185985985984	-0.8826929180987779
-1.083216086086086	-0.882057269171061
-1.0804135735735736	-0.8814531230818474
-1.077611061061061	-0.8809078093512943
-1.0748085485485483	-0.8804338882802787
-1.072006036036036	-0.8800254549915271
-1.0692035235235235	-0.8796597649531097
-1.066401011011011	-0.8793036489559122
-1.0635984984984983	-0.878922676382564
-1.060795985985986	-0.8784902094147254
-1.0579934734734735	-0.8779936243422608
-1.0551909609609609	-0.8774359908182726
-1.0523884484484483	-0.8768330320670031
-1.0495859359359359	-0.8762067107303225
-1.0467834234234235	-0.8755777882690938
-1.0439809109109108	-0.8749598754965067
-1.0411783983983982	-0.8743568074866142
-1.0383758858858858	-0.8737639094223233
-1.0355733733733734	-0.8731723312493123
-1.0327708608608608	-0.8725746018680529
-1.0299683483483482	-0.8719692268032441
-1.0271658358358358	-0.8713626087716851
-1.0243633233233234	-0.8707676147353015
-1.0215608108108107	-0.8701993549074591
-1.0187582982982981	-0.8696697347259357
-1.0159557857857857	-0.8691827503382235
-1.0131532732732733	-0.8687322011167631
-1.0103507607607607	-0.8683026209028919
-1.007548248248248	-0.867873110177493
-1.0047457357357357	-0.8674227831940196
-1.0019432232232233	-0.8669360548045351
-0.9991407107107106	-0.8664061256687949
-0.9963381981981981	-0.8658357015940457
-0.9935356856856856	-0.8652349384668703
-0.9907331731731731	-0.8646174936465656
-0.9879306606606606	-0.8639960891222526
-0.9851281481481481	-0.86337900173763
-0.9823256356356356	-0.862768434090412
-0.9795231231231231	-0.8621609918639315
-0.9767206106106106	-0.8615497808395302
-0.973918098098098	-0.8609271882054594
-0.9711155855855855	-0.8602873545990655
-0.968313073073073	-0.8596276435098347
-0.9655105605605605	-0.8589489090120288
-0.962708048048048	-0.8582548308285423
-0.9599055355355355	-0.8575508436095727
-0.957103023023023	-0.8568431598971988
-0.9543005105105105	-0.8561381303203816
-0.951497997997998	-0.8554418556135602
-0.9486954854854854	-0.8547597431380343
-0.9458929729729728	-0.8540957073077536
-0.9430904604604604	-0.8534509552764284
-0.9402879479479478	-0.8528226623142965
-0.9374854354354354	-0.8522031390205347
-0.9346829229229228	-0.8515801490463486
-0.9318804104104104	-0.8509387692032888
-0.9290778978978977	-0.8502646525572963
-0.9262753853853853	-0.84954794837743
-0.9234728728728727	-0.8487867016018591
-0.9206703603603603	-0.8479885108496771
-0.9178678478478477	-0.8471696470780834
-0.9150653353353353	-0.8463516232513626
-0.9122628228228227	-0.8455560983851811
-0.9094603103103103	-0.8447996655161696
-0.9066577977977976	-0.8440902341071763
-0.9038552852852852	-0.8434262620218682
-0.9010527727727726	-0.8427991352227593
-0.8982502602602602	-0.8421978511913073
-0.8954477477477477	-0.8416142491379234
-0.8926452352352352	-0.8410467093926823
-0.8898427227227227	-0.8405006862534394
-0.8870402102102102	-0.8399855413229371
-0.8842376976976977	-0.8395085511620419
-0.8814351851851852	-0.8390681751148441
-0.8786326726726726	-0.8386492193021866
-0.8758301601601601	-0.8382221594418185
-0.8730276476476476	-0.8377476424325931
-0.8702251351351351	-0.8371854467572966
-0.8674226226226226	-0.8365055226889376
-0.8646201101101101	-0.8356977458247978
-0.8618175975975975	-0.8347770967706512
-0.859015085085085	-0.8337821750248335
-0.8562125725725724	-0.8327669334098231
-0.8534100600600599	-0.8317876619187345
-0.8506075475475474	-0.8308888515496491
-0.8478050350350349	-0.8300920759581373
-0.8450025225225224	-0.8293912332458004
-0.8422000100100099	-0.8287556105070788
-0.8393974974974974	-0.8281398533696904
-0.8365949849849849	-0.8274978024170419
-0.8337924724724723	-0.8267959846520483
-0.8309899599599598	-0.8260227034492859
-0.8281874474474473	-0.8251901032356386
-0.8253849349349348	-0.8243288257922086
-0.8225824224224223	-0.8234771924943289
-0.8197799099099098	-0.8226684929573466
-0.8169773973973973	-0.8219204192721459
-0.8141748848848848	-0.821229840395427
-0.8113723723723723	-0.8205742788385247
-0.8085698598598597	-0.819919263462038
-0.8057673473473472	-0.819228916339785
-0.8029648348348347	-0.8184762658156954
-0.8001623223223222	-0.8176500991921541
-0.7973598098098097	-0.8167565061521018
-0.7945572972972972	-0.8158151137589247
-0.7917547847847847	-0.8148517247072917
-0.7889522722722722	-0.8138900752424252
-0.7861497597597596	-0.812945436680031
-0.7833472472472471	-0.8120218671393555
-0.7805447347347346	-0.8111134693666084
-0.7777422222222221	-0.8102085808475351
-0.7749397097097096	-0.8092949238424714
-0.7721371971971971	-0.8083636589577394
-0.7693346846846846	-0.8074109815848284
-0.7665321721721721	-0.8064370522701199
-0.7637296596596596	-0.8054431825333277
-0.760927147147147	-0.8044288636344141
-0.7581246346346345	-0.8033901863496098
-0.755322122122122	-0.8023205020689455
-0.7525196096096095	-0.8012131275278168
-0.749717097097097	-0.800064938884963
-0.7469145845845845	-0.7988792338878365
-0.744112072072072	-0.7976664605540672
-0.7413095595595595	-0.7964422353552472
-0.738507047047047	-0.795223174999306
-0.7357045345345344	-0.7940219982569563
-0.7329020220220219	-0.7928437320884939
-0.7300995095095094	-0.7916845082577808
-0.7272969969969969	-0.7905334782783724
-0.7244944844844844	-0.7893771691524494
-0.7216919719719719	-0.7882046231207355
-0.7188894594594594	-0.7870113104898366
-0.7160869469469469	-0.7858002403276083
-0.7132844344344343	-0.7845797772353276
-0.7104819219219218	-0.7833589993310528
-0.7076794094094093	-0.7821424855207404
-0.7048768968968968	-0.7809267663830997
-0.7020743843843843	-0.7797001372145729
-0.6992718718718718	-0.778446275754398
-0.6964693593593593	-0.7771505826815353
-0.6936668468468468	-0.7758069515004158
-0.6908643343343343	-0.7744222696362654
-0.6880618218218217	-0.7730165671282596
-0.6852593093093092	-0.7716181993637248
-0.6824567967967967	-0.7702552777029108
-0.6796542842842842	-0.7689460839927245
-0.6768517717717717	-0.7676918337220738
-0.6740492592592592	-0.7664745962490775
-0.6712467467467467	-0.7652615661084307
-0.6684442342342342	-0.7640147261399263
-0.6656417217217216	-0.7627029918327135
-0.6628392092092091	-0.7613128811851411
-0.6600366966966966	-0.7598540290514717
-0.6572341841841841	-0.758357423367497
-0.6544316716716716	-0.7568665942243457
-0.6516291591591591	-0.7554243523519368
-0.6488266466466466	-0.7540592402152789
-0.6460241341341341	-0.7527760707883032
-0.6432216216216216	-0.7515536845706797
-0.640419109109109	-0.7503507505573574
-0.6376165965965965	-0.7491178351750962
-0.634814084084084	-0.7478119358998558
-0.6320115715715715	-0.7464089028973571
-0.629209059059059	-0.7449099062155118
-0.6264065465465465	-0.7433400889239326
-0.623604034034034	-0.7417400982783686
-0.6208015215215215	-0.7401534439335635
-0.617999009009009	-0.7386138464716786
-0.6151964964964964	-0.7371365345209056
-0.6123939839839839	-0.7357159423272284
-0.6095914714714714	-0.7343300122169993
-0.6067889589589589	-0.7329491150760834
-0.6039864464464464	-0.731546215781909
-0.6011839339339339	-0.7301047688949893
-0.5983814214214214	-0.7286219172834689
-0.5955789089089089	-0.7271064324970767
-0.5927763963963963	-0.7255727712656022
-0.5899738838838838	-0.7240339232619752
-0.5871713713713713	-0.7224959477382509
-0.5843688588588588	-0.7209562120359643
-0.5815663463463463	-0.7194057373727327
-0.5787638338338338	-0.7178343694558951
-0.5759613213213213	-0.7162363777324585
-0.5731588088088088	-0.7146139665640938
-0.5703562962962963	-0.7129770833761926
-0.5675537837837837	-0.7113394659550307
-0.5647512712712712	-0.7097124645132714
-0.5619487587587587	-0.7080991713161789
-0.5591462462462462	-0.7064913884527436
-0.5563437337337337	-0.704870944913186
-0.5535412212212212	-0.7032152145395152
-0.5507387087087087	-0.7015050179206972
-0.5479361961961962	-0.6997320609074036
-0.5451336836836836	-0.6979030859290958
-0.5423311711711711	-0.6960390121371554
-0.5395286586586586	-0.694169130190144
-0.5367261461461461	-0.6923222408177583
-0.5339236336336336	-0.690517799332624
-0.5311211211211211	-0.6887601965447911
-0.5283186086086086	-0.6870382197575
-0.5255160960960961	-0.685329875782799
-0.5227135835835836	-0.6836107975565644
-0.519911071071071	-0.6818631226935594
-0.5171085585585585	-0.6800815321191566
-0.514306046046046	-0.6782741640534067
-0.5115035335335335	-0.6764580137988363
-0.508701021021021	-0.6746505055683504
-0.5058985085085085	-0.6728604123395432
-0.503095995995996	-0.6710816395758668
-0.5002934834834833	-0.6692924289476267
-0.49749097097097084	-0.6674606053403618
-0.4946884584584583	-0.665553274568228
-0.4918859459459458	-0.6635476865190391
-0.4890834334334333	-0.6614394376989576
-0.4862809209209208	-0.6592450172627794
-0.4834784084084083	-0.6569976253762029
-0.48067589589589577	-0.6547375351674329
-0.47787338338338325	-0.6525001933289052
-0.47507087087087074	-0.6503060658595623
-0.47226835835835823	-0.648155635700582
-0.4694658458458457	-0.6460311551373816
-0.4666633333333332	-0.6439043885901135
-0.4638608208208207	-0.6417474955432361
-0.4610583083083082	-0.6395431430014905
-0.4582557957957957	-0.6372902766257071
-0.45545328328328316	-0.63500358946325
-0.45265077077077065	-0.6327070199333982
-0.44984825825825814	-0.6304237563467623
-0.4470457457457456	-0.6281664523564985
-0.4442432332332331	-0.6259312334887351
-0.4414407207207206	-0.62369766044315
-0.4386382082082081	-0.6214346399269846
-0.4358356956956956	-0.6191101398291541
-0.43303318318318307	-0.6167012499570727
-0.43023067067067056	-0.6142011000058272
-0.42742815815815804	-0.6116203904824451
-0.42462564564564553	-0.6089833253578654
-0.421823133133133	-0.6063197837077804
-0.4190206206206205	-0.6036568597417207
-0.416218108108108	-0.6010129565979776
-0.4134155955955955	-0.5983964326427171
-0.410613083083083	-0.595808840689863
-0.40781057057057046	-0.5932508426625014
-0.40500805805805795	-0.5907277058576683
-0.40220554554554544	-0.58825138247492
-0.39940303303303293	-0.5858375461371557
-0.3966005205205205	-0.5834981121183529
-0.3937980080080079	-0.5812318803563681
-0.3909954954954955	-0.5790171671768893
-0.3881929829829829	-0.576810085340618
-0.3853904704704705	-0.5745504617901769
-0.38258795795795786	-0.5721747688315961
-0.37978544544544546	-0.5696327904625402
-0.37698293293293283	-0.5669030210926145
-0.37418042042042043	-0.5640016847586338
-0.3713779079079078	-0.5609819109652312
-0.3685753953953954	-0.5579225344227712
-0.3657728828828828	-0.5549092566643268
-0.3629703703703704	-0.5520134221771844
-0.36016785785785776	-0.5492745514364388
-0.35736534534534536	-0.5466917030081598
-0.35456283283283274	-0.5442260308715101
-0.35176032032032034	-0.5418134420312288
-0.3489578078078077	-0.5393831834535134
-0.3461552952952953	-0.5368765066736361
-0.3433527827827827	-0.5342598081214406
-0.3405502702702703	-0.5315287019362169
-0.33774775775775767	-0.5287026185463704
-0.33494524524524527	-0.5258126527499198
-0.33214273273273265	-0.5228874504679937
-0.32934022022022025	-0.5199422545716497
-0.3265377077077076	-0.5169747728646836
-0.323735195195195	-0.5139688536650426
-0.3209326826826826	-0.5109040372484912
-0.31813017017017	-0.5077669365560071
-0.3153276576576576	-0.5045598232725362
-0.31252514514514496	-0.5013029300981798
-0.30972263263263256	-0.4980293877880055
-0.30692012012011993	-0.49477450890106794
-0.30411760760760753	-0.4915632946003684
-0.3013150950950949	-0.4884007966379676
-0.2985125825825825	-0.4852690433787693
-0.2957100700700699	-0.4821319657314951
-0.2929075575575575	-0.4789469428567138
-0.29010504504504486	-0.47567922303810745
-0.28730253253253246	-0.4723143925284649
-0.28450002002001984	-0.46886464123324145
-0.28169750750750744	-0.46536660556049547
-0.2788949949949948	-0.4618713511281698
-0.2760924824824824	-0.4584296376517749
-0.2732899699699698	-0.4550771165714728
-0.2704874574574574	-0.4518240625285629
-0.26768494494494477	-0.44865268657464197
-0.26488243243243237	-0.445522582865735
-0.26207991991991975	-0.4423822820101667
-0.25927740740740735	-0.43918307914209476
-0.2564748948948947	-0.4358908328133454
-0.2536723823823823	-0.4324923769015055
-0.2508698698698697	-0.4289951551486474
-0.2480673573573573	-0.4254209579075504
-0.24526484484484468	-0.4217964360265929
-0.24246233233233228	-0.4181438224590743
-0.23965981981981965	-0.4144748371458723
-0.23685730730730725	-0.4107893420509897
-0.23405479479479463	-0.4070785176474727
-0.23125228228228223	-0.40333080561145374
-0.2284497697697696	-0.39953811208115786
-0.2256472572572572	-0.39569998048912713
-0.22284474474474458	-0.39182444993304144
-0.22004223223223218	-0.38792567057261373
-0.21723971971971956	-0.3840195204654449
-0.21443720720720716	-0.3801190432125864
-0.21163469469469454	-0.3762313493542908
-0.20883218218218214	-0.3723568428677157
-0.2060296696696695	-0.3684906144836088
-0.2032271571571571	-0.36462501513020507
-0.2004246446446445	-0.36075210370236493
-0.1976221321321321	-0.3568649404797692
-0.19481961961961947	-0.352957404736429
-0.19201710710710707	-0.3490230138902181
-0.18921459459459444	-0.34505374865562566
-0.18641208208208204	-0.34103990929385203
-0.18360956956956942	-0.33697153284814335
-0.18080705705705702	-0.3328411085543641
-0.1780045445445444	-0.32864659208649416
-0.175202032032032	-0.3243933789007185
-0.17239951951951937	-0.3200941340034995
-0.16959700700700697	-0.3157661309532205
-0.16679449449449435	-0.31142674311546137
-0.16399198198198195	-0.3070885553554875
-0.16118946946946933	-0.30275586830627316
-0.15838695695695693	-0.2984239853872157
-0.1555844444444443	-0.29408170801823397
-0.1527819319319319	-0.28971626024988717
-0.14997941941941928	-0.2853188793468203
-0.14717690690690688	-0.28088894317921737
-0.14437439439439426	-0.2764349390343731
-0.14157188188188186	-0.2719716921538732
-0.13876936936936923	-0.2675146781968189
-0.13596685685685683	-0.26307342208484363
-0.1331643443443442	-0.25864647642811867
-0.1303618318318318	-0.25422005289278216
-0.1275593193193192	-0.249771157323746
-0.12475680680680679	-0.24527446635321487
-0.12195429429429416	-0.24071075489866783
-0.11915178178178176	-0.2360739723744567
-0.11634926926926914	-0.2313743623757754
-0.11354675675675674	-0.22663626311524954
-0.11074424424424412	-0.22189100838059378
-0.10794173173173172	-0.21716705975189404
-0.1051392192192191	-0.2124805371598369
-0.10233670670670669	-0.2078292971002828
-0.09953419419419407	-0.20319261859909862
-0.09673168168168167	-0.19853675214802916
-0.09392916916916905	-0.1938246737458208
-0.09112665665665665	-0.18902701265192468
-0.08832414414414402	-0.18413074972311377
-0.08552163163163162	-0.17914302995808634
-0.082719119119119	-0.1740890318335212
-0.0799166066066066	-0.16900473537020239
-0.07711409409409398	-0.16392698964642394
-0.07431158158158158	-0.15888399265066105
-0.07150906906906895	-0.15388896257562384
-0.06870655655655655	-0.14893856643579145
-0.06590404404404393	-0.14401603984170697
-0.06310153153153153	-0.13909746172370577
-0.06029901901901891	-0.13415883030638692
-0.057496506506506506	-0.12918165179450627
-0.054693993993993884	-0.12415560142007544
-0.05189148148148148	-0.11907807197475503
-0.04908896896896886	-0.1139515885904445
-0.04628645645645646	-0.1087807099785682
-0.04348394394394384	-0.10356995268488597
-0.040681431431431436	-0.0983235573815557
-0.037878918918918814	-0.09304690224881829
-0.03507640640640641	-0.08774850047630572
-0.03227389389389379	-0.08244116572466056
-0.02947138138138139	-0.07714124034633021
-0.026668868868868767	-0.07186562842710126
-0.023866356356356366	-0.06662740670372837
-0.021063843843843744	-0.06143156522241357
-0.018261331331331343	-0.05627261198701377
-0.01545881881881872	-0.05113524958383746
-0.01265630630630632	-0.04599826728563884
-0.009853793793793697	-0.04084058275706641
-0.007051281281281296	-0.03564748113638894
-0.004248768768768674	-0.030414897782566744
-0.001446256256256273	-0.025150186225812804
0.0013562562562563496	-0.019869015754130928
0.00415876876876875	-0.014589426657634425
0.006961281281281373	-0.009325125901940873
0.009763793793793774	-0.0040804299620125365
0.012566306306306396	0.001151285914178385
0.015368818818818797	0.006385012241683681
0.01817133133133142	0.011638275952216911
0.02097384384384382	0.01692413265723317
0.023776356356356443	0.02224552519445417
0.026578868868868843	0.02759310527979637
0.029381381381381466	0.0329474000506586
0.03218389389389387	0.03828465468601873
0.03498640640640649	0.043584354215980683
0.03778891891891911	0.04883580370899933
0.04059143143143151	0.05404145528700284
0.043393943943944135	0.05921580495413738
0.046196456456456536	0.06438023581700546
0.04899896896896916	0.06955560004638009
0.05180148148148156	0.07475510480336955
0.05460399399399418	0.07997992697837618
0.05740650650650658	0.085218988752469
0.060209019019019205	0.09045284753894217
0.0630115315315316	0.09566022614290301
0.06581404404404423	0.10082484074131118
0.06861655655655663	0.10594017207143874
0.07141906906906925	0.11101064899512172
0.07422158158158165	0.11604905026557408
0.07702409409409428	0.12107127851726407
0.07982660660660668	0.1260905291669465
0.0826291191191193	0.13111296656357158
0.0854316316316317	0.13613632904711778
0.08823414414414432	0.14115170360185358
0.09103665665665672	0.14614750475867846
0.09383916916916935	0.15111392158289416
0.09664168168168175	0.1560460410106636
0.09944419419419437	0.16094451143281396
0.10224670670670677	0.1658136956532834
0.10504921921921939	0.1706583314270595
0.10785173173173179	0.17548033702589966
0.11065424424424442	0.18027731784763834
0.11345675675675682	0.18504357928369236
0.11625926926926944	0.18977333348602674
0.11906178178178184	0.19446475977818023
0.12186429429429446	0.19912307125374995
0.12466680680680686	0.20376098707254742
0.12746931931931949	0.2083959491077937
0.13027183183183189	0.2130447110534235
0.1330743443443445	0.21771707140988522
0.1358768568568569	0.22241105674105216
0.13867936936936953	0.22711154139678674
0.14148188188188193	0.2317931865420797
0.14428439439439456	0.23642707004126484
0.14708690690690696	0.24098900608342283
0.14988941941941958	0.24546683646942638
0.15269193193193198	0.249864206264858
0.1554944444444446	0.25419946582985814
0.158296956956957	0.25849998711781225
0.16109946946946962	0.2627937628734173
0.16390198198198203	0.26710110175434987
0.16670449449449465	0.2714291904847128
0.16950700700700705	0.2757712699531696
0.17230951951951967	0.2801105278407572
0.17511203203203207	0.2844271380550907
0.1779145445445447	0.28870578428560056
0.1807170570570571	0.2929408906934296
0.18351956956956972	0.29713768939118856
0.18632208208208212	0.3013088484054913
0.18912459459459474	0.30546807576876805
0.19192710710710714	0.3096232755856472
0.19472961961961976	0.3137720232660797
0.19753213213213217	0.31790126889313686
0.2003346446446448	0.3219915790654041
0.2031371571571572	0.32602447707407045
0.2059396696696698	0.32999019182137035
0.2087421821821822	0.3338928535693888
0.21154469469469483	0.33775100051629187
0.21434720720720724	0.341592901441507
0.21714971971971986	0.34544806895091495
0.21995223223223226	0.3493377561513819
0.22275474474474488	0.35326767436895057
0.22555725725725728	0.3572254674713322
0.2283597697697699	0.3611838711468012
0.2311622822822823	0.3651085438188012
0.23396479479479493	0.368967972509585
0.23676730730730733	0.37274219453394075
0.23956981981981995	0.3764275620128941
0.24237233233233235	0.3800362214191295
0.24517484484484497	0.38359084946016314
0.24797735735735738	0.38711679680843797
0.25077986986987	0.3906345643216381
0.2535823823823824	0.3941552114499062
0.256384894894895	0.3976800238203083
0.2591874074074074	0.40120404887271877
0.26198991991992004	0.40472160849538114
0.26479243243243245	0.4082311895990689
0.26759494494494507	0.4117374638542628
0.27039745745745747	0.41524945350687453
0.2731999699699701	0.4187755418768714
0.2760024824824825	0.4223174576654876
0.2788049949949951	0.42586596143913147
0.2816075075075075	0.429400462838751
0.28441002002002014	0.4328933527815907
0.28721253253253254	0.43631797443587184
0.29001504504504516	0.43965758993546833
0.29281755755755756	0.44291205236529074
0.2956200700700702	0.4460994649744242
0.2984225825825826	0.44925175197058237
0.3012250950950952	0.4524052177406066
0.3040276076076076	0.45558905899830565
0.30683012012012023	0.45881570795050275
0.30963263263263263	0.4620764451404026
0.31243514514514525	0.4653440297511749
0.31523765765765766	0.4685817128251626
0.3180401701701703	0.4717557531571811
0.3208426826826827	0.4748472500842545
0.3236451951951953	0.47785923057520563
0.3264477077077077	0.48081647086114515
0.3292502202202203	0.48375798190159075
0.3320527327327327	0.48672459986199945
0.33485524524524535	0.4897458195477281
0.33765775775775775	0.4928302895509659
0.34046027027027037	0.49596314508850964
0.34326278278278277	0.49911101585017625
0.3460652952952954	0.5022329263127875
0.3488678078078078	0.5052933195012969
0.3516703203203204	0.5082727729152345
0.3544728328328328	0.5111728595876339
0.35727534534534544	0.5140137137322213
0.36007785785785784	0.5168254350427162
0.36288037037037046	0.5196365942348601
0.36568288288288286	0.5224640367049828
0.3684853953953955	0.5253076046989098
0.3712879079079079	0.5281515363678506
0.3740904204204205	0.5309718351707294
0.3768929329329329	0.5337467275831188
0.37969544544544553	0.5364662215446516
0.38249795795795793	0.5391371319926179
0.38530047047047056	0.5417816145658638
0.38810298298298296	0.5444296311223946
0.3909054954954956	0.5471079976531761
0.393708008008008	0.5498299349833577
0.3965105205205206	0.5525889034405587
0.3993130330330332	0.5553590116905709
0.4021155455455456	0.5581019884702012
0.40491805805805825	0.5607784201594632
0.40772057057057065	0.5633594983977664
0.4105230830830833	0.5658353957060105
0.4133255955955957	0.5682176154158247
0.4161281081081083	0.5705347830276108
0.4189306206206207	0.5728235871878562
0.4217331331331333	0.5751181411861896
0.4245356456456457	0.577441384313661
0.42733815815815834	0.5798011925437561
0.43014067067067074	0.5821920091690767
0.43294318318318337	0.5846007492608507
0.43574569569569577	0.5870142423732638
0.4385482082082084	0.5894250918644449
0.4413507207207208	0.5918336585186821
0.4441532332332334	0.5942455733483489
0.4469557457457458	0.5966660785101757
0.44975825825825844	0.5990938471262242
0.45256077077077084	0.6015172147730219
0.45536328328328346	0.6039148504218957
0.45816579579579586	0.6062611411659438
0.4609683083083085	0.6085346311416593
0.4637708208208209	0.6107264878587564
0.4665733333333335	0.6128457136003946
0.4693758458458459	0.6149188102652281
0.47217835835835853	0.6169835107315569
0.47498087087087093	0.6190783262913628
0.47778338338338355	0.6212312440404197
0.48058589589589595	0.6234513436565268
0.4833884084084086	0.6257262032955411
0.486190920920921	0.6280260274274764
0.4889934334334336	0.6303131348770141
0.491795945945946	0.6325536103415406
0.4945984584584586	0.6347272057820559
0.497400970970971	0.6368322385443556
0.5002034834834836	0.6388840342114661
0.503005995995996	0.6409077551471751
0.5058085085085087	0.6429284137290734
0.5086110210210211	0.6449617879747105
0.5114135335335337	0.6470095112987466
0.5142160460460461	0.6490599705974622
0.5170185585585587	0.6510944269962714
0.5198210710710711	0.6530957948084622
0.5226235835835837	0.6550565126064465
0.5254260960960961	0.6569822933994292
0.5282286086086088	0.6588901263730914
0.5310311211211212	0.6608011389109286
0.5338336336336338	0.6627309834753838
0.5366361461461462	0.6646815117557588
0.5394386586586588	0.6666372013433908
0.5422411711711712	0.6685681779408452
0.5450436836836838	0.6704392888308175
0.5478461961961962	0.6722223859393045
0.5506487087087089	0.6739076136789711
0.5534512212212213	0.6755095953622603
0.5562537337337339	0.6770659863212034
0.5590562462462463	0.6786283974011649
0.5618587587587589	0.6802483201606457
0.5646612712712713	0.6819624843304549
0.5674637837837839	0.6837824018821164
0.5702662962962963	0.6856915589735908
0.573068808808809	0.6876512269439128
0.5758713213213213	0.6896130163543575
0.578673833833834	0.6915340642977318
0.5814763463463464	0.6933898892527612
0.584278858858859	0.6951807624012357
0.5870813713713714	0.696929649008107
0.589883883883884	0.6986726121370271
0.5926863963963964	0.700445074659394
0.595488908908909	0.702268657500815
0.5982914214214214	0.7041430185719695
0.6010939339339341	0.7060453323171811
0.6038964464464465	0.7079374076624529
0.6066989589589589	0.7097778597174922
0.6095014714714717	0.7115351088307145
0.6123039839839841	0.7131968207126687
0.6151064964964965	0.7147727437379121
0.6179090090090089	0.716290246262685
0.6207115215215218	0.7177843738515765
0.6235140340340342	0.7192860594497117
0.6263165465465466	0.7208126187277397
0.629119059059059	0.7223637090320041
0.6319215715715718	0.7239238943238173
0.6347240840840842	0.7254705808549837
0.6375265965965966	0.7269842133020943
0.640329109109109	0.7284568987853803
0.6431316216216219	0.7298962883973008
0.6459341341341343	0.7313233321762913
0.6487366466466467	0.7327647811550468
0.651539159159159	0.734243229653186
0.6543416716716719	0.7357683926643737
0.6571441841841843	0.7373328839321884
0.6599466966966967	0.7389141588520396
0.6627492092092091	0.7404820822824307
0.665551721721722	0.7420095519912744
0.6683542342342343	0.74348246619032
0.6711567467467467	0.7449054694344026
0.6739592592592591	0.7463012990724056
0.676761771771772	0.7477037114256522
0.6795642842842844	0.7491461590044826
0.6823667967967968	0.7506498751025874
0.6851693093093092	0.7522153007859164
0.687971821821822	0.7538197701020738
0.6907743343343344	0.7554223928248234
0.6935768468468468	0.7569747919800773
0.6963793593593592	0.7584345070862459
0.6991818718718721	0.7597770488175386
0.7019843843843845	0.7610030291081242
0.7047868968968969	0.7621383238111897
0.7075894094094093	0.7632273414958699
0.7103919219219221	0.7643214950740511
0.7131944344344345	0.7654662839492509
0.7159969469469469	0.7666906265906751
0.7187994594594593	0.7680012252777728
0.7216019719719722	0.7693831231222079
0.7244044844844846	0.770805769721939
0.727206996996997	0.772232417247136
0.7300095095095094	0.7736299432878556
0.7328120220220222	0.7749763891095345
0.7356145345345346	0.7762644655834476
0.738417047047047	0.7775006443806138
0.7412195595595594	0.7787007632167222
0.7440220720720723	0.7798839407969412
0.7468245845845847	0.7810668111782157
0.7496270970970971	0.7822596679516576
0.7524296096096099	0.7834652711384955
0.7552321221221223	0.7846801331592559
0.7580346346346347	0.7858973727248171
0.7608371471471471	0.7871099059600652
0.76363965965966	0.7883128719560915
0.7664421721721724	0.7895046535798584
0.7692446846846848	0.7906864483043794
0.7720471971971972	0.7918608499683246
0.77484970970971	0.7930301646085702
0.7776522222222224	0.7941951513458182
0.7804547347347348	0.795354609798608
0.7832572472472472	0.7965058582939823
0.7860597597597601	0.7976458096138084
0.7888622722722725	0.7987721652014287
0.7916647847847849	0.7998842581203436
0.7944672972972973	0.8009832497782101
0.7972698098098101	0.8020716435799156
0.8000723223223225	0.8031523220055998
0.8028748348348349	0.8042274631545736
0.8056773473473473	0.8052977119357287
0.8084798598598602	0.8063618802661192
0.8112823723723726	0.8074172755083815
0.814084884884885	0.8084605667669584
0.8168873973973974	0.8094889477170555
0.8196899099099102	0.8105012753146889
0.8224924224224226	0.8114988654190296
0.825294934934935	0.8124856996855916
0.8280974474474474	0.8134679231896418
0.8308999599599602	0.8144526655699236
0.8337024724724726	0.8154463757085226
0.836504984984985	0.816452995546896
0.8393074974974974	0.8174723851704213
0.8421100100100103	0.8184994219005638
0.8449125225225227	0.8195241114319576
0.8477150350350351	0.8205328670029117
0.8505175475475475	0.8215108568955416
0.8533200600600603	0.8224450424379702
0.8561225725725727	0.8233272985548686
0.8589250850850851	0.8241568984639234
0.8617275975975975	0.8249417033794175
0.8645301101101104	0.8256976353890879
0.8673326226226228	0.8264463843800184
0.8701351351351352	0.8272117209012487
0.8729376476476476	0.8280151465237968
0.8757401601601604	0.8288718107652897
0.8785426726726728	0.8297875978904963
0.8813451851851852	0.8307580366640333
0.8841476976976976	0.8317692723608521
0.8869502102102105	0.8328008693353735
0.8897527227227229	0.8338298051904689
0.8925552352352353	0.8348347750158548
0.8953577477477477	0.8357998994775604
0.8981602602602605	0.8367171168790565
0.9009627727727729	0.8375868758485983
0.9037652852852853	0.8384171384876734
0.9065677977977977	0.8392210559145079
0.9093703103103106	0.840013913534684
0.912172822822823	0.8408100248679675
0.9149753353353354	0.8416201844787277
0.9177778478478478	0.8424501089728094
0.9205803603603606	0.8433000533756917
0.923382872872873	0.8441655427308818
0.9261853853853854	0.8450389497099519
0.9289878978978978	0.8459115082898241
0.9317904104104107	0.8467752973351329
0.9345929229229231	0.8476247611560119
0.9373954354354355	0.8484574514383493
0.9401979479479479	0.849273859243104
0.9430004604604607	0.8500764258697253
0.9458029729729731	0.8508680323798274
0.9486054854854855	0.8516504169916843
0.9514079979979979	0.8524230099909469
0.9542105105105108	0.8531825813632029
0.9570130230230232	0.8539238768002744
0.9598155355355356	0.8546411235311454
0.962618048048048	0.8553300010035962
0.9654205605605608	0.8559894847505117
0.9682230730730732	0.8566229560907546
0.9710255855855856	0.857238148435856
0.973828098098098	0.8578458328559637
0.9766306106106108	0.8584575348295127
0.9794331231231233	0.8590828958277337
0.9822356356356357	0.8597274353082591
0.985038148148148	0.8603913720619163
0.9878406606606609	0.861069848627301
0.9906431731731733	0.8617544660181258
0.9934456856856857	0.8624356234169509
0.9962481981981981	0.8631049123507858
0.9990507107107109	0.8637568270843512
1.0018532232232233	0.8643893230624756
1.0046557357357357	0.8650031895187739
1.0074582482482481	0.8656006429391483
1.010260760760761	0.8661838286140003
1.0130632732732734	0.866753925615649
1.0158657857857858	0.8673112733737016
1.0186682982982982	0.8678564731001224
1.021470810810811	0.8683919419087147
1.0242733233233234	0.8689231055781651
1.0270758358358358	0.8694584444391468
1.0298783483483482	0.8700079782727292
1.032680860860861	0.8705803802327576
1.0354833733733735	0.8711795346070282
1.0382858858858859	0.8718017563329956
1.0410883983983983	0.8724348874730233
1.0438909109109111	0.8730600254872741
1.0466934234234235	0.8736558316212995
1.049495935935936	0.8742044637127319
1.0522984484484483	0.8746974842566686
1.0551009609609612	0.8751398744029693
1.0579034734734736	0.8755506594100932
1.060705985985986	0.8759595493388534
1.0635084984984984	0.8764001674268054
1.0663110110110112	0.8769015184100099
1.0691135235235236	0.8774799897431584
1.071916036036036	0.878134155768423
1.0747185485485484	0.8788439485127357
1.0775210610610613	0.8795745661094801
1.0803235735735737	0.8802841655711349
1.083126086086086	0.8809333305622211
1.0859285985985985	0.8814938335611154
1.0887311111111113	0.881954457962736
1.0915336236236237	0.8823225181005636
1.0943361361361361	0.8826209330435384
1.0971386486486485	0.8828818982449618
1.0999411611611614	0.8831390114556803
1.1027436736736738	0.8834199370754123
1.1055461861861862	0.883741323109621
1.1083486986986986	0.8841068891444822
1.1111512112112114	0.884508667927669
1.1139537237237238	0.8849306020000136
1.1167562362362362	0.8853532753053635
1.119558748748749	0.8857585545703498
1.1223612612612615	0.8861332354290492
1.1251637737737739	0.8864712494582476
1.1279662862862863	0.8867743969030715
1.130768798798799	0.8870518015028792
1.1335713113113115	0.8873183249835056
1.136373823823824	0.8875921167090741
1.1391763363363363	0.8878914411599148
1.1419788488488491	0.888231024777695
1.1447813613613615	0.8886184058029747
1.147583873873874	0.8890510584848064
1.1503863863863864	0.8895152254229328
1.1531888988988992	0.8899872613157938
1.1559914114114116	0.8904377915004442
1.158793923923924	0.8908381933307504
1.1615964364364364	0.891168043812335
1.1643989489489492	0.8914215568895141
1.1672014614614616	0.891610947517091
1.170003973973974	0.8917652510270662
1.1728064864864864	0.8919243128028935
1.1756089989989993	0.8921291312917159
1.1784115115115117	0.892411024967078
1.181214024024024	0.8927827394398457
1.1840165365365365	0.8932343193906245
1.1868190490490493	0.8937353363565831
1.1896215615615617	0.8942432046514761
1.1924240740740741	0.8947153931220613
1.1952265865865865	0.895121979449663
1.1980290990990994	0.895454685163003
1.2008316116116118	0.8957294443237988
1.2036341241241242	0.8959814702751785
1.2064366366366366	0.8962541209317383
1.2092391491491494	0.8965848804580991
1.2120416616616618	0.8969928008351964
1.2148441741741742	0.8974714077743179
1.2176466866866866	0.8979894365484806
1.2204491991991995	0.8984993218958519
1.2232517117117119	0.8989508997821726
1.2260542242242243	0.8993060930454333
1.2288567367367367	0.8995500121139131
1.2316592492492495	0.8996950345780746
1.234461761761762	0.8997766745728537
1.2372642742742743	0.8998426811951805
1.2400667867867867	0.8999389482007578
1.2428692992992996	0.9000967664891585
1.245671811811812	0.90032539654259
1.2484743243243244	0.9006120764164591
1.2512768368368368	0.9009290503109147
1.2540793493493496	0.9012448669098236
1.256881861861862	0.9015358494379063
1.2596843743743744	0.9017937316422606
1.2624868868868868	0.9020269373516574
1.2652893993993997	0.902255324412492
1.268091911911912	0.9025005860458628
1.2708944244244245	0.9027760638033593
1.2736969369369369	0.9030799212462692
1.2764994494494497	0.903394383275866
1.279301961961962	0.9036915011170029
1.2821044744744745	0.9039434566610767
1.284906986986987	0.9041336532571276
1.2877094994994998	0.9042644044257124
1.2905120120120122	0.9043581144865196
1.2933145245245246	0.9044510946302975
1.296117037037037	0.9045817998660459
1.2989195495495498	0.9047773741779446
1.3017220620620622	0.9050431890612342
1.3045245745745746	0.9053592312754417
1.307327087087087	0.9056849800391475
1.3101295995995998	0.9059715447055211
1.3129321121121122	0.9061772904464567
1.3157346246246246	0.9062818516521054
1.318537137137137	0.9062938105605625
1.32133964964965	0.9062493143363736
1.3241421621621623	0.9062018712891744
1.3269446746746747	0.9062065140670075
1.329747187187187	0.9063034414049007
1.3325496996997	0.906506480127661
1.3353522122122123	0.9068001426427165
1.3381547247247247	0.907146199621811
1.3409572372372371	0.9074974957905604
1.34375974974975	0.9078142876310477
1.3465622622622624	0.9080775144926989
1.3493647747747748	0.9082944404105269
1.3521672872872872	0.9084946949243058
1.3549697997998	0.9087180348664841
1.3577723123123124	0.9089980351953955
1.3605748248248248	0.9093474106338737
1.3633773373373372	0.9097502453384418
1.36617984984985	0.910164179654227
1.3689823623623625	0.9105322932290714
1.3717848748748749	0.9108011248352177
1.3745873873873873	0.9109390819073291
1.3773898998999001	0.910949159663519
1.3801924124124125	0.9108715469524149
1.382994924924925	0.9107748261924934
1.3857974374374373	0.9107380752015481
1.3885999499499502	0.9108290910762
1.3914024624624626	0.9110852413939454
1.394204974974975	0.91150270198386
1.3970074874874874	0.9120372881798526
1.39981	0.9126165925128344
1.39991	0.9153837914922744
1.3971102828053281	0.9149698394674797
1.3943105656106556	0.9147142706680498
1.3915108484159835	0.914602927041857
1.3887111312213114	0.9145873265066247
1.3859114140266393	0.9146011283923723
1.3831116968319672	0.9145801996257403
1.3803119796372951	0.91447999185789
1.377512262442623	0.9142852322491889
1.374712545247951	0.9140096888161985
1.3719128280532784	0.9136870866763516
1.3691131108586063	0.9133569959644658
1.3663133936639342	0.9130508261002752
1.3635136764692621	0.9127825877273237
1.36071395927459	0.912547081945376
1.357914242079918	0.9123254050226274
1.3551145248852459	0.9120950997619515
1.3523148076905733	0.9118408090355221
1.3495150904959012	0.9115613516817576
1.3467153733012291	0.9112706549056795
1.343915656106557	0.910992350167888
1.341115938911885	0.9107502022194728
1.3383162217172129	0.9105580556550645
1.3355165045225408	0.9104131339208517
1.3327167873278687	0.9102952886269757
1.3299170701331962	0.9101726373022619
1.327117352938524	0.9100117252477227
1.324317635743852	0.9097887174550093
1.3215179185491799	0.9094977355108657
1.3187182013545078	0.9091534255671487
1.3159184841598357	0.9087868231784437
1.3131187669651636	0.908435869904155
1.310319049770491	0.9081337394385477
1.307519332575819	0.9078988334862457
1.304719615381147	0.907729686390593
1.3019198981864748	0.9076063101656837
1.2991201809918027	0.9074973250451158
1.2963204637971306	0.9073703137832472
1.2935207466024585	0.9072018557065187
1.2907210294077864	0.9069839494124843
1.287921312213114	0.9067248973370751
1.2851215950184418	0.9064446965664426
1.2823218778237697	0.9061668574477991
1.2795221606290976	0.9059097065763777
1.2767224434344255	0.9056802529102376
1.2739227262397534	0.9054726346379007
1.2711230090450814	0.9052714295634046
1.2683232918504093	0.905058339552504
1.2655235746557367	0.9048195833972681
1.2627238574610646	0.9045511586548753
1.2599241402663925	0.9042600013814007
1.2571244230717205	0.9039606491631196
1.2543247058770484	0.9036687149078613
1.2515249886823763	0.9033936869921502
1.2487252714877042	0.9031338506621356
1.2459255542930316	0.9028753787841189
1.2431258370983596	0.9025961387003529
1.2403261199036875	0.9022730463344182
1.2375264027090154	0.9018904833086286
1.2347266855143433	0.9014468475427948
1.2319269683196712	0.9009568922562392
1.229127251124999	0.9004489176930598
1.226327533930327	0.8999576200346799
1.2235278167356545	0.8995148657433494
1.2207280995409824	0.8991413414896141
1.2179283823463103	0.8988417023661647
1.2151286651516382	0.8986046312962841
1.212328947956966	0.8984075626840269
1.209529230762294	0.8982242948933574
1.206729513567622	0.8980328433086342
1.2039297963729494	0.8978209522980709
1.2011300791782773	0.8975876382377851
1.1983303619836052	0.897340613688794
1.1955306447889331	0.8970909054303771
1.192730927594261	0.8968469059452074
1.189931210399589	0.8966101731981686
1.1871314932049168	0.8963745152396556
1.1843317760102448	0.8961285717750942
1.1815320588155722	0.8958607353781458
1.1787323416209001	0.895564350625
1.175932624426228	0.8952410234169004
1.173132907231556	0.8949006011833165
1.1703331900368839	0.8945576744159391
1.1675334728422118	0.8942258193906047
1.1647337556475397	0.8939117370718962
1.1619340384528671	0.8936115861611014
1.159134321258195	0.8933110892174336
1.156334604063523	0.8929896560207184
1.1535348868688509	0.8926272937250319
1.1507351696741788	0.8922119941103104
1.1479354524795067	0.8917450058808585
1.1451357352848346	0.8912420356915773
1.1423360180901625	0.8907297691706977
1.13953630089549	0.8902386988229596
1.1367365837008179	0.8897945305123491
1.1339368665061458	0.8894109582862144
1.1311371493114737	0.889086158357467
1.1283374321168016	0.8888041021643229
1.1255377149221295	0.8885401571007061
1.1227379977274574	0.8882689991838633
1.1199382805327853	0.8879721085542907
1.1171385633381128	0.8876423189571879
1.1143388461434407	0.8872839743317187
1.1115391289487686	0.8869088273084055
1.1087394117540965	0.8865293374905061
1.1059396945594244	0.8861519535780853
1.1031399773647523	0.8857729640001406
1.1003402601700802	0.8853785728318904
1.0975405429754077	0.8849493259854155
1.0947408257807356	0.8844674157395748
1.0919411085860635	0.8839242939211995
1.0891413913913914	0.883325817570072
1.0863416741967193	0.8826929180987779
1.0835419570020473	0.882057269171061
1.0807422398073752	0.8814531230818474
1.077942522612703	0.8809078093512943
1.0751428054180305	0.8804338882802787
1.0723430882233584	0.8800254549915271
1.0695433710286864	0.8796597649531097
1.0667436538340143	0.8793036489559122
1.0639439366393422	0.878922676382564
1.06114421944467	0.8784902094147254
1.058344502249998	0.8779936243422608
1.0555447850553255	0.8774359908182726
1.0527450678606534	0.8768330320670031
1.0499453506659813	0.8762067107303225
1.0471456334713092	0.8755777882690938
1.044345916276637	0.8749598754965067
1.041546199081965	0.8743568074866142
1.038746481887293	0.8737639094223233
1.0359467646926208	0.8731723312493123
1.0331470474979483	0.8725746018680529
1.0303473303032762	0.8719692268032441
1.027547613108604	0.8713626087716851
1.024747895913932	0.8707676147353015
1.02194817871926	0.8701993549074591
1.0191484615245878	0.8696697347259357
1.0163487443299157	0.8691827503382235
1.0135490271352436	0.8687322011167631
1.010749309940571	0.8683026209028919
1.007949592745899	0.867873110177493
1.005149875551227	0.8674227831940196
1.0023501583565548	0.8669360548045351
0.9995504411618827	0.8664061256687949
0.9967507239672107	0.8658357015940457
0.9939510067725386	0.8652349384668703
0.991151289577866	0.8646174936465656
0.9883515723831939	0.8639960891222526
0.9855518551885218	0.86337900173763
0.9827521379938498	0.862768434090412
0.9799524207991777	0.8621609918639315
0.9771527036045056	0.8615497808395302
0.9743529864098335	0.8609271882054594
0.9715532692151614	0.8602873545990655
0.9687535520204889	0.8596276435098347
0.9659538348258168	0.8589489090120288
0.9631541176311447	0.8582548308285423
0.9603544004364726	0.8575508436095727
0.9575546832418005	0.8568431598971988
0.9547549660471284	0.8561381303203816
0.9519552488524563	0.8554418556135602
0.9491555316577838	0.8547597431380343
0.9463558144631117	0.8540957073077536
0.9435560972684396	0.8534509552764284
0.9407563800737675	0.8528226623142965
0.9379566628790954	0.8522031390205347
0.9351569456844233	0.8515801490463486
0.9323572284897512	0.8509387692032888
0.9295575112950791	0.8502646525572963
0.9267577941004066	0.84954794837743
0.9239580769057345	0.8487867016018591
0.9211583597110624	0.8479885108496771
0.9183586425163903	0.8471696470780834
0.9155589253217182	0.8463516232513626
0.9127592081270461	0.8455560983851811
0.909959490932374	0.8447996655161696
0.907159773737702	0.8440902341071763
0.9043600565430294	0.8434262620218682
0.9015603393483573	0.8427991352227593
0.8987606221536852	0.8421978511913073
0.8959609049590131	0.8416142491379234
0.8931611877643411	0.8410467093926823
0.890361470569669	0.8405006862534394
0.8875617533749969	0.8399855413229371
0.8847620361803243	0.8395085511620419
0.8819623189856522	0.8390681751148441
0.8791626017909802	0.8386492193021866
0.8763628845963081	0.8382221594418185
0.873563167401636	0.8377476424325931
0.8707634502069639	0.8371854467572966
0.8679637330122918	0.8365055226889376
0.8651640158176197	0.8356977458247978
0.8623642986229472	0.8347770967706512
0.8595645814282751	0.8337821750248335
0.856764864233603	0.8327669334098231
0.8539651470389309	0.8317876619187345
0.8511654298442588	0.8308888515496491
0.8483657126495867	0.8300920759581373
0.8455659954549146	0.8293912332458004
0.8427662782602421	0.8287556105070788
0.83996656106557	0.8281398533696904
0.8371668438708979	0.8274978024170419
0.8343671266762258	0.8267959846520483
0.8315674094815537	0.8260227034492859
0.8287676922868816	0.8251901032356386
0.8259679750922095	0.8243288257922086
0.8231682578975374	0.8234771924943289
0.8203685407028649	0.8226684929573466
0.8175688235081928	0.8219204192721459
0.8147691063135207	0.821229840395427
0.8119693891188486	0.8205742788385247
0.8091696719241765	0.819919263462038
0.8063699547295045	0.819228916339785
0.8035702375348324	0.8184762658156954
0.8007705203401598	0.8176500991921541
0.7979708031454877	0.8167565061521018
0.7951710859508156	0.8158151137589247
0.7923713687561436	0.8148517247072917
0.7895716515614715	0.8138900752424252
0.7867719343667994	0.812945436680031
0.7839722171721273	0.8120218671393555
0.7811724999774552	0.8111134693666084
0.7783727827827827	0.8102085808475351
0.7755730655881106	0.8092949238424714
0.7727733483934385	0.8083636589577394
0.7699736311987664	0.8074109815848284
0.7671739140040943	0.8064370522701199
0.7643741968094222	0.8054431825333277
0.7615744796147501	0.8044288636344141
0.758774762420078	0.8033901863496098
0.7559750452254055	0.8023205020689455
0.7531753280307334	0.8012131275278168
0.7503756108360613	0.800064938884963
0.7475758936413892	0.7988792338878365
0.7447761764467171	0.7976664605540672
0.741976459252045	0.7964422353552472
0.7391767420573729	0.795223174999306
0.7363770248627004	0.7940219982569563
0.7335773076680283	0.7928437320884939
0.7307775904733562	0.7916845082577808
0.7279778732786841	0.7905334782783724
0.725178156084012	0.7893771691524494
0.72237843888934	0.7882046231207355
0.7195787216946679	0.7870113104898366
0.7167790044999958	0.7858002403276083
0.7139792873053232	0.7845797772353276
0.7111795701106511	0.7833589993310528
0.708379852915979	0.7821424855207404
0.705580135721307	0.7809267663830997
0.7027804185266349	0.7797001372145729
0.6999807013319628	0.778446275754398
0.6971809841372907	0.7771505826815353
0.6943812669426181	0.7758069515004158
0.6915815497479461	0.7744222696362654
0.688781832553274	0.7730165671282596
0.6859821153586019	0.7716181993637248
0.6831823981639298	0.7702552777029108
0.6803826809692577	0.7689460839927245
0.6775829637745856	0.7676918337220738
0.6747832465799135	0.7664745962490775
0.671983529385241	0.7652615661084307
0.6691838121905689	0.7640147261399263
0.6663840949958968	0.7627029918327135
0.6635843778012247	0.7613128811851411
0.6607846606065526	0.7598540290514717
0.6579849434118805	0.758357423367497
0.6551852262172084	0.7568665942243457
0.6523855090225363	0.7554243523519368
0.6495857918278638	0.7540592402152789
0.6467860746331917	0.7527760707883032
0.6439863574385196	0.7515536845706797
0.6411866402438475	0.7503507505573574
0.6383869230491754	0.7491178351750962
0.6355872058545033	0.7478119358998558
0.6327874886598313	0.7464089028973571
0.6299877714651587	0.7449099062155118
0.6271880542704866	0.7433400889239326
0.6243883370758145	0.7417400982783686
0.6215886198811424	0.7401534439335635
0.6187889026864704	0.7386138464716786
0.6159891854917983	0.7371365345209056
0.6131894682971262	0.7357159423272284
0.6103897511024541	0.7343300122169993
0.6075900339077815	0.7329491150760834
0.6047903167131095	0.731546215781909
0.6019905995184374	0.7301047688949893
0.5991908823237653	0.7286219172834689
0.5963911651290932	0.7271064324970767
0.5935914479344209	0.7255727712656022
0.5907917307397488	0.7240339232619752
0.5879920135450767	0.7224959477382509
0.5851922963504046	0.7209562120359643
0.5823925791557323	0.7194057373727327
0.5795928619610602	0.7178343694558951
0.5767931447663881	0.7162363777324585
0.573993427571716	0.7146139665640938
0.5711937103770437	0.7129770833761926
0.5683939931823716	0.7113394659550307
0.5655942759876995	0.7097124645132714
0.5627945587930274	0.7080991713161789
0.5599948415983551	0.7064913884527436
0.557195124403683	0.704870944913186
0.5543954072090109	0.7032152145395152
0.5515956900143388	0.7015050179206972
0.5487959728196665	0.6997320609074036
0.5459962556249944	0.6979030859290958
0.5431965384303223	0.6960390121371554
0.54039682123565	0.694169130190144
0.5375971040409779	0.6923222408177583
0.5347973868463058	0.690517799332624
0.5319976696516338	0.6887601965447911
0.5291979524569614	0.6870382197575
0.5263982352622893	0.685329875782799
0.5235985180676173	0.6836107975565644
0.5207988008729452	0.6818631226935594
0.5179990836782729	0.6800815321191566
0.5151993664836008	0.6782741640534067
0.5123996492889287	0.6764580137988363
0.5095999320942566	0.6746505055683504
0.5068002148995843	0.6728604123395432
0.5040004977049122	0.6710816395758668
0.5012007805102401	0.6692924289476267
0.498401063315568	0.6674606053403618
0.4956013461208957	0.665553274568228
0.4928016289262236	0.6635476865190391
0.4900019117315515	0.6614394376989576
0.4872021945368792	0.6592450172627794
0.4844024773422071	0.6569976253762029
0.481602760147535	0.6547375351674329
0.4788030429528629	0.6525001933289052
0.4760033257581906	0.6503060658595623
0.4732036085635185	0.648155635700582
0.4704038913688464	0.6460311551373816
0.4676041741741743	0.6439043885901135
0.464804456979502	0.6417474955432361
0.4620047397848299	0.6395431430014905
0.45920502259015783	0.6372902766257071
0.45640530539548574	0.63500358946325
0.4536055882008134	0.6327070199333982
0.45080587100614133	0.6304237563467623
0.44800615381146924	0.6281664523564985
0.44520643661679693	0.6259312334887351
0.44240671942212484	0.62369766044315
0.43960700222745275	0.6214346399269846
0.43680728503278066	0.6191101398291541
0.43400756783810834	0.6167012499570727
0.43120785064343625	0.6142011000058272
0.42840813344876416	0.6116203904824451
0.42560841625409207	0.6089833253578654
0.42280869905941976	0.6063197837077804
0.42000898186474767	0.6036568597417207
0.4172092646700756	0.6010129565979776
0.4144095474754035	0.5983964326427171
0.41160983028073117	0.595808840689863
0.4088101130860591	0.5932508426625014
0.406010395891387	0.5907277058576683
0.4032106786967149	0.58825138247492
0.4004109615020426	0.5858375461371557
0.3976112443073705	0.5834981121183529
0.3948115271126984	0.5812318803563681
0.3920118099180261	0.5790171671768893
0.389212092723354	0.576810085340618
0.3864123755286819	0.5745504617901769
0.3836126583340098	0.5721747688315961
0.3808129411393375	0.5696327904625402
0.3780132239446654	0.5669030210926145
0.3752135067499933	0.5640016847586338
0.37241378955532123	0.5609819109652312
0.3696140723606489	0.5579225344227712
0.3668143551659768	0.5549092566643268
0.36401463797130473	0.5520134221771844
0.36121492077663264	0.5492745514364388
0.35841520358196033	0.5466917030081598
0.35561548638728824	0.5442260308715101
0.35281576919261615	0.5418134420312288
0.35001605199794406	0.5393831834535134
0.34721633480327174	0.5368765066736361
0.34441661760859965	0.5342598081214406
0.34161690041392756	0.5315287019362169
0.33881718321925525	0.5287026185463704
0.33601746602458316	0.5258126527499198
0.33321774882991106	0.5228874504679937
0.330418031635239	0.5199422545716497
0.32761831444056666	0.5169747728646836
0.32481859724589457	0.5139688536650426
0.3220188800512225	0.5109040372484912
0.3192191628565504	0.5077669365560071
0.3164194456618781	0.5045598232725362
0.313619728467206	0.5013029300981798
0.3108200112725339	0.4980293877880055
0.3080202940778618	0.49477450890106794
0.3052205768831895	0.4915632946003684
0.3024208596885174	0.4884007966379676
0.2996211424938453	0.4852690433787693
0.2968214252991732	0.4821319657314951
0.2940217081045009	0.4789469428567138
0.2912219909098288	0.47567922303810745
0.2884222737151567	0.4723143925284649
0.2856225565204844	0.46886464123324145
0.2828228393258123	0.46536660556049547
0.2800231221311402	0.4618713511281698
0.27722340493646813	0.4584296376517749
0.2744236877417958	0.4550771165714728
0.2716239705471237	0.4518240625285629
0.26882425335245164	0.44865268657464197
0.26602453615777955	0.445522582865735
0.26322481896310723	0.4423822820101667
0.26042510176843514	0.43918307914209476
0.25762538457376305	0.4358908328133454
0.25482566737909096	0.4324923769015055
0.25202595018441865	0.4289951551486474
0.24922623298974655	0.4254209579075504
0.24642651579507446	0.4217964360265929
0.24362679860040237	0.4181438224590743
0.24082708140573006	0.4144748371458723
0.23802736421105797	0.4107893420509897
0.23522764701638588	0.4070785176474727
0.23242792982171356	0.40333080561145374
0.22962821262704147	0.39953811208115786
0.22682849543236938	0.39569998048912713
0.2240287782376973	0.39182444993304144
0.22122906104302498	0.38792567057261373
0.21842934384835289	0.3840195204654449
0.2156296266536808	0.3801190432125864
0.2128299094590087	0.3762313493542908
0.2100301922643364	0.3723568428677157
0.2072304750696643	0.3684906144836088
0.2044307578749922	0.36462501513020507
0.20163104068032012	0.36075210370236493
0.1988313234856478	0.3568649404797692
0.1960316062909757	0.352957404736429
0.19323188909630362	0.3490230138902181
0.19043217190163153	0.34505374865562566
0.18763245470695922	0.34103990929385203
0.18483273751228713	0.33697153284814335
0.18203302031761504	0.3328411085543641
0.17923330312294272	0.32864659208649416
0.17643358592827063	0.3243933789007185
0.17363386873359854	0.3200941340034995
0.17083415153892645	0.3157661309532205
0.16803443434425414	0.31142674311546137
0.16523471714958204	0.3070885553554875
0.16243499995490995	0.30275586830627316
0.15963528276023786	0.2984239853872157
0.15683556556556555	0.29408170801823397
0.15403584837089346	0.28971626024988717
0.15123613117622137	0.2853188793468203
0.14843641398154928	0.28088894317921737
0.14563669678687696	0.2764349390343731
0.14283697959220487	0.2719716921538732
0.14003726239753278	0.2675146781968189
0.13723754520286047	0.26307342208484363
0.13443782800818838	0.25864647642811867
0.13163811081351628	0.25422005289278216
0.1288383936188442	0.249771157323746
0.12603867642417188	0.24527446635321487
0.12323895922949979	0.24071075489866783
0.1204392420348277	0.2360739723744567
0.11763952484015561	0.2313743623757754
0.1148398076454833	0.22663626311524954
0.1120400904508112	0.22189100838059378
0.10924037325613911	0.21716705975189404
0.10644065606146702	0.2124805371598369
0.10364093886679471	0.2078292971002828
0.10084122167212262	0.20319261859909862
0.09804150447745053	0.19853675214802916
0.09524178728277843	0.1938246737458208
0.09244207008810612	0.18902701265192468
0.08964235289343403	0.18413074972311377
0.08684263569876194	0.17914302995808634
0.08404291850408963	0.1740890318335212
0.08124320130941753	0.16900473537020239
0.07844348411474544	0.16392698964642394
0.07564376692007335	0.15888399265066105
0.07284404972540104	0.15388896257562384
0.07004433253072895	0.14893856643579145
0.06724461533605686	0.14401603984170697
0.06444489814138477	0.13909746172370577
0.06164518094671245	0.13415883030638692
0.05884546375204036	0.12918165179450627
0.05604574655736827	0.12415560142007544
0.05324602936269618	0.11907807197475503
0.050446312168023866	0.1139515885904445
0.047646594973351775	0.1087807099785682
0.044846877778679684	0.10356995268488597
0.04204716058400759	0.0983235573815557
0.03924744338933528	0.09304690224881829
0.03644772619466319	0.08774850047630572
0.0336480089999911	0.08244116572466056
0.030848291805318784	0.07714124034633021
0.028048574610646693	0.07186562842710126
0.0252488574159746	0.06662740670372837
0.02244914022130251	0.06143156522241357
0.019649423026630197	0.05627261198701377
0.016849705831958106	0.05113524958383746
0.014049988637286015	0.04599826728563884
0.011250271442613924	0.04084058275706641
0.00845055424794161	0.03564748113638894
0.00565083705326952	0.030414897782566744
0.0028511198585974284	0.025150186225812804
5.140266392533732e-05	0.019869015754130928
-0.002748314530746976	0.014589426657634425
-0.005548031725419067	0.009325125901940873
-0.008347748920091158	0.0040804299620125365
-0.01114746611476325	-0.001151285914178385
-0.013947183309435562	-0.006385012241683681
-0.016746900504107654	-0.011638275952216911
-0.019546617698779745	-0.01692413265723317
-0.022346334893452058	-0.02224552519445417
-0.02514605208812415	-0.02759310527979637
-0.02794576928279624	-0.0329474000506586
-0.03074548647746833	-0.03828465468601873
-0.033545203672140644	-0.043584354215980683
-0.036344920866812735	-0.04883580370899933
-0.03914463806148483	-0.05404145528700284
-0.04194435525615692	-0.05921580495413738
-0.04474407245082923	-0.06438023581700546
-0.04754378964550132	-0.06955560004638009
-0.05034350684017341	-0.07475510480336955
-0.053143224034845504	-0.07997992697837618
-0.05594294122951782	-0.085218988752469
-0.05874265842418991	-0.09045284753894217
-0.061542375618862	-0.09566022614290301
-0.06434209281353409	-0.10082484074131118
-0.0671418100082064	-0.10594017207143874
-0.0699415272028785	-0.11101064899512172
-0.07274124439755059	-0.11604905026557408
-0.0755409615922229	-0.12107127851726407
-0.07834067878689499	-0.1260905291669465
-0.08114039598156708	-0.13111296656357158
-0.08394011317623917	-0.13613632904711778
-0.08673983037091149	-0.14115170360185358
-0.08953954756558358	-0.14614750475867846
-0.09233926476025567	-0.15111392158289416
-0.09513898195492776	-0.1560460410106636
-0.09793869914960007	-0.16094451143281396
-0.10073841634427216	-0.1658136956532834
-0.10353813353894425	-0.1706583314270595
-0.10633785073361635	-0.17548033702589966
-0.10913756792828866	-0.18027731784763834
-0.11193728512296075	-0.18504357928369236
-0.11473700231763284	-0.18977333348602674
-0.11753671951230515	-0.19446475977818023
-0.12033643670697725	-0.19912307125374995
-0.12313615390164934	-0.20376098707254742
-0.12593587109632143	-0.2083959491077937
-0.12873558829099374	-0.2130447110534235
-0.13153530548566583	-0.21771707140988522
-0.13433502268033792	-0.22241105674105216
-0.13713473987501001	-0.22711154139678674
-0.13993445706968233	-0.2317931865420797
-0.14273417426435442	-0.23642707004126484
-0.1455338914590265	-0.24098900608342283
-0.1483336086536986	-0.24546683646942638
-0.15113332584837091	-0.249864206264858
-0.153933043043043	-0.25419946582985814
-0.1567327602377151	-0.25849998711781225
-0.1595324774323872	-0.2627937628734173
-0.1623321946270595	-0.26710110175434987
-0.1651319118217316	-0.2714291904847128
-0.16793162901640368	-0.2757712699531696
-0.170731346211076	-0.2801105278407572
-0.1735310634057481	-0.2844271380550907
-0.17633078060042018	-0.28870578428560056
-0.17913049779509227	-0.2929408906934296
-0.18193021498976458	-0.29713768939118856
-0.18472993218443667	-0.3013088484054913
-0.18752964937910876	-0.30546807576876805
-0.19032936657378086	-0.3096232755856472
-0.19312908376845317	-0.3137720232660797
-0.19592880096312526	-0.31790126889313686
-0.19872851815779735	-0.3219915790654041
-0.20152823535246944	-0.32602447707407045
-0.20432795254714176	-0.32999019182137035
-0.20712766974181385	-0.3338928535693888
-0.20992738693648594	-0.33775100051629187
-0.21272710413115803	-0.341592901441507
-0.21552682132583034	-0.34544806895091495
-0.21832653852050243	-0.3493377561513819
-0.22112625571517452	-0.35326767436895057
-0.22392597290984684	-0.3572254674713322
-0.22672569010451893	-0.3611838711468012
-0.22952540729919102	-0.3651085438188012
-0.2323251244938631	-0.368967972509585
-0.23512484168853542	-0.37274219453394075
-0.23792455888320752	-0.3764275620128941
-0.2407242760778796	-0.3800362214191295
-0.2435239932725517	-0.38359084946016314
-0.246323710467224	-0.38711679680843797
-0.2491234276618961	-0.3906345643216381
-0.2519231448565682	-0.3941552114499062
-0.2547228620512403	-0.3976800238203083
-0.2575225792459126	-0.40120404887271877
-0.2603222964405847	-0.40472160849538114
-0.2631220136352568	-0.4082311895990689
-0.26592173082992887	-0.4117374638542628
-0.2687214480246012	-0.41524945350687453
-0.2715211652192733	-0.4187755418768714
-0.27432088241394537	-0.4223174576654876
-0.2771205996086177	-0.42586596143913147
-0.27992031680328977	-0.429400462838751
-0.28272003399796186	-0.4328933527815907
-0.28551975119263395	-0.43631797443587184
-0.28831946838730627	-0.43965758993546833
-0.29111918558197836	-0.44291205236529074
-0.29391890277665045	-0.4460994649744242
-0.29671861997132254	-0.44925175197058237
-0.29951833716599485	-0.4524052177406066
-0.30231805436066694	-0.45558905899830565
-0.30511777155533903	-0.45881570795050275
-0.3079174887500111	-0.4620764451404026
-0.31071720594468344	-0.4653440297511749
-0.31351692313935553	-0.4685817128251626
-0.3163166403340276	-0.4717557531571811
-0.3191163575286997	-0.4748472500842545
-0.321916074723372	-0.47785923057520563
-0.3247157919180441	-0.48081647086114515
-0.3275155091127162	-0.48375798190159075
-0.3303152263073885	-0.48672459986199945
-0.3331149435020606	-0.4897458195477281
-0.3359146606967327	-0.4928302895509659
-0.3387143778914048	-0.49596314508850964
-0.3415140950860771	-0.49911101585017625
-0.3443138122807492	-0.5022329263127875
-0.3471135294754213	-0.5052933195012969
-0.3499132466700934	-0.5082727729152345
-0.3527129638647657	-0.5111728595876339
-0.3555126810594378	-0.5140137137322213
-0.3583123982541099	-0.5168254350427162
-0.36111211544878197	-0.5196365942348601
-0.3639118326434543	-0.5224640367049828
-0.36671154983812637	-0.5253076046989098
-0.36951126703279846	-0.5281515363678506
-0.37231098422747055	-0.5309718351707294
-0.37511070142214287	-0.5337467275831188
-0.37791041861681496	-0.5364662215446516
-0.38071013581148705	-0.5391371319926179
-0.38350985300615936	-0.5417816145658638
-0.38630957020083145	-0.5444296311223946
-0.38910928739550354	-0.5471079976531761
-0.39190900459017564	-0.5498299349833577
-0.39470872178484795	-0.5525889034405587
-0.39750843897952004	-0.5553590116905709
-0.40030815617419213	-0.5581019884702012
-0.40310787336886433	-0.5607784201594632
-0.4059075905635364	-0.5633594983977664
-0.4087073077582086	-0.5658353957060105
-0.4115070249528807	-0.5682176154158247
-0.4143067421475529	-0.5705347830276108
-0.417106459342225	-0.5728235871878562
-0.4199061765368972	-0.5751181411861896
-0.4227058937315693	-0.577441384313661
-0.4255056109262415	-0.5798011925437561
-0.4283053281209137	-0.5821920091690767
-0.4311050453155858	-0.5846007492608507
-0.433904762510258	-0.5870142423732638
-0.4367044797049301	-0.5894250918644449
-0.4395041968996023	-0.5918336585186821
-0.4423039140942744	-0.5942455733483489
-0.4451036312889466	-0.5966660785101757
-0.4479033484836187	-0.5990938471262242
-0.4507030656782909	-0.6015172147730219
-0.453502782872963	-0.6039148504218957
-0.4563025000676352	-0.6062611411659438
-0.45910221726230727	-0.6085346311416593
-0.46190193445697947	-0.6107264878587564
-0.46470165165165156	-0.6128457136003946
-0.46750136884632376	-0.6149188102652281
-0.47030108604099585	-0.6169835107315569
-0.47310080323566805	-0.6190783262913628
-0.47590052043034026	-0.6212312440404197
-0.47870023762501235	-0.6234513436565268
-0.48149995481968455	-0.6257262032955411
-0.48429967201435664	-0.6280260274274764
-0.48709938920902884	-0.6303131348770141
-0.48989910640370093	-0.6325536103415406
-0.49269882359837314	-0.6347272057820559
-0.49549854079304523	-0.6368322385443556
-0.49829825798771743	-0.6388840342114661
-0.5010979751823895	-0.6409077551471751
-0.5038976923770617	-0.6429284137290734
-0.5066974095717338	-0.6449617879747105
-0.509497126766406	-0.6470095112987466
-0.5122968439610781	-0.6490599705974622
-0.5150965611557503	-0.6510944269962714
-0.5178962783504224	-0.6530957948084622
-0.5206959955450946	-0.6550565126064465
-0.5234957127397667	-0.6569822933994292
-0.5262954299344389	-0.6588901263730914
-0.5290951471291111	-0.6608011389109286
-0.5318948643237832	-0.6627309834753838
-0.5346945815184554	-0.6646815117557588
-0.5374942987131275	-0.6666372013433908
-0.5402940159077997	-0.6685681779408452
-0.5430937331024718	-0.6704392888308175
-0.545893450297144	-0.6722223859393045
-0.5486931674918161	-0.6739076136789711
-0.5514928846864883	-0.6755095953622603
-0.5542926018811604	-0.6770659863212034
-0.5570923190758326	-0.6786283974011649
-0.5598920362705047	-0.6802483201606457
-0.5626917534651769	-0.6819624843304549
-0.565491470659849	-0.6837824018821164
-0.5682911878545212	-0.6856915589735908
-0.5710909050491932	-0.6876512269439128
-0.5738906222438654	-0.6896130163543575
-0.5766903394385375	-0.6915340642977318
-0.5794900566332097	-0.6933898892527612
-0.5822897738278819	-0.6951807624012357
-0.585089491022554	-0.696929649008107
-0.5878892082172262	-0.6986726121370271
-0.5906889254118983	-0.700445074659394
-0.5934886426065705	-0.702268657500815
-0.5962883598012426	-0.7041430185719695
-0.5990880769959148	-0.7060453323171811
-0.6018877941905869	-0.7079374076624529
-0.6046875113852591	-0.7097778597174922
-0.6074872285799312	-0.7115351088307145
-0.6102869457746034	-0.7131968207126687
-0.6130866629692755	-0.7147727437379121
-0.6158863801639477	-0.716290246262685
-0.6186860973586198	-0.7177843738515765
-0.621485814553292	-0.7192860594497117
-0.6242855317479641	-0.7208126187277397
-0.6270852489426363	-0.7223637090320041
-0.6298849661373085	-0.7239238943238173
-0.6326846833319806	-0.7254705808549837
-0.6354844005266528	-0.7269842133020943
-0.6382841177213249	-0.7284568987853803
-0.6410838349159971	-0.7298962883973008
-0.6438835521106692	-0.7313233321762913
-0.6466832693053414	-0.7327647811550468
-0.6494829865000135	-0.734243229653186
-0.6522827036946857	-0.7357683926643737
-0.6550824208893578	-0.7373328839321884
-0.65788213808403	-0.7389141588520396
-0.660681855278702	-0.7404820822824307
-0.6634815724733742	-0.7420095519912744
-0.6662812896680463	-0.74348246619032
-0.6690810068627185	-0.7449054694344026
-0.6718807240573906	-0.7463012990724056
-0.6746804412520628	-0.7477037114256522
-0.6774801584467349	-0.7491461590044826
-0.6802798756414071	-0.7506498751025874
-0.6830795928360793	-0.7522153007859164
-0.6858793100307514	-0.7538197701020738
-0.6886790272254236	-0.7554223928248234
-0.6914787444200957	-0.7569747919800773
-0.6942784616147679	-0.7584345070862459
-0.69707817880944	-0.7597770488175386
-0.6998778960041122	-0.7610030291081242
-0.7026776131987843	-0.7621383238111897
-0.7054773303934565	-0.7632273414958699
-0.7082770475881286	-0.7643214950740511
-0.7110767647828008	-0.7654662839492509
-0.7138764819774729	-0.7666906265906751
-0.7166761991721451	-0.7680012252777728
-0.7194759163668172	-0.7693831231222079
-0.7222756335614894	-0.770805769721939
-0.7250753507561615	-0.772232417247136
-0.7278750679508337	-0.7736299432878556
-0.7306747851455058	-0.7749763891095345
-0.733474502340178	-0.7762644655834476
-0.7362742195348502	-0.7775006443806138
-0.7390739367295223	-0.7787007632167222
-0.7418736539241945	-0.7798839407969412
-0.7446733711188666	-0.7810668111782157
-0.7474730883135388	-0.7822596679516576
-0.7502728055082108	-0.7834652711384955
-0.753072522702883	-0.7846801331592559
-0.7558722398975551	-0.7858973727248171
-0.7586719570922273	-0.7871099059600652
-0.7614716742868994	-0.7883128719560915
-0.7642713914815716	-0.7895046535798584
-0.7670711086762437	-0.7906864483043794
-0.7698708258709159	-0.7918608499683246
-0.772670543065588	-0.7930301646085702
-0.7754702602602602	-0.7941951513458182
-0.7782699774549323	-0.795354609798608
-0.7810696946496045	-0.7965058582939823
-0.7838694118442767	-0.7976458096138084
-0.7866691290389488	-0.7987721652014287
-0.789468846233621	-0.7998842581203436
-0.7922685634282931	-0.8009832497782101
-0.7950682806229653	-0.8020716435799156
-0.7978679978176374	-0.8031523220055998
-0.8006677150123096	-0.8042274631545736
-0.8034674322069817	-0.8052977119357287
-0.8062671494016539	-0.8063618802661192
-0.809066866596326	-0.8074172755083815
-0.8118665837909982	-0.8084605667669584
-0.8146663009856703	-0.8094889477170555
-0.8174660181803425	-0.8105012753146889
-0.8202657353750146	-0.8114988654190296
-0.8230654525696868	-0.8124856996855916
-0.8258651697643589	-0.8134679231896418
-0.8286648869590311	-0.8144526655699236
-0.8314646041537032	-0.8154463757085226
-0.8342643213483754	-0.816452995546896
-0.8370640385430476	-0.8174723851704213
-0.8398637557377197	-0.8184994219005638
-0.8426634729323919	-0.8195241114319576
-0.845463190127064	-0.8205328670029117
-0.8482629073217361	-0.8215108568955416
-0.8510626245164082	-0.8224450424379702
-0.8538623417110804	-0.8233272985548686
-0.8566620589057525	-0.8241568984639234
-0.8594617761004247	-0.8249417033794175
-0.8622614932950968	-0.8256976353890879
-0.865061210489769	-0.8264463843800184
-0.8678609276844411	-0.8272117209012487
-0.8706606448791133	-0.8280151465237968
-0.8734603620737854	-0.8288718107652897
-0.8762600792684576	-0.8297875978904963
-0.8790597964631297	-0.8307580366640333
-0.8818595136578019	-0.8317692723608521
-0.884659230852474	-0.8328008693353735
-0.8874589480471462	-0.8338298051904689
-0.8902586652418184	-0.8348347750158548
-0.8930583824364905	-0.8357998994775604
-0.8958580996311627	-0.8367171168790565
-0.8986578168258348	-0.8375868758485983
-0.9014575340205069	-0.8384171384876734
-0.9042572512151791	-0.8392210559145079
-0.9070569684098513	-0.840013913534684
-0.9098566856045234	-0.8408100248679675
-0.9126564027991956	-0.8416201844787277
-0.9154561199938678	-0.8424501089728094
-0.9182558371885399	-0.8433000533756917
-0.921055554383212	-0.8441655427308818
-0.9238552715778842	-0.8450389497099519
-0.9266549887725564	-0.8459115082898241
-0.9294547059672285	-0.8467752973351329
-0.9322544231619005	-0.8476247611560119
-0.9350541403565727	-0.8484574514383493
-0.937853857551245	-0.849273859243104
-0.940653574745917	-0.8500764258697253
-0.9434532919405891	-0.8508680323798274
-0.9462530091352613	-0.8516504169916843
-0.9490527263299335	-0.8524230099909469
-0.9518524435246056	-0.8531825813632029
-0.9546521607192777	-0.8539238768002744
-0.9574518779139499	-0.8546411235311454
-0.9602515951086221	-0.8553300010035962
-0.9630513123032942	-0.8559894847505117
-0.9658510294979664	-0.8566229560907546
-0.9686507466926386	-0.857238148435856
-0.9714504638873107	-0.8578458328559637
-0.9742501810819828	-0.8584575348295127
-0.977049898276655	-0.8590828958277337
-0.9798496154713272	-0.8597274353082591
-0.9826493326659993	-0.8603913720619163
-0.9854490498606714	-0.861069848627301
-0.9882487670553436	-0.8617544660181258
-0.9910484842500158	-0.8624356234169509
-0.9938482014446879	-0.8631049123507858
-0.99664791863936	-0.8637568270843512
-0.9994476358340322	-0.8643893230624756
-1.0022473530287044	-0.8650031895187739
-1.0050470702233765	-0.8656006429391483
-1.0078467874180486	-0.8661838286140003
-1.0106465046127209	-0.866753925615649
-1.013446221807393	-0.8673112733737016
-1.016245939002065	-0.8678564731001224
-1.0190456561967371	-0.8683919419087147
-1.0218453733914095	-0.8689231055781651
-1.0246450905860816	-0.8694584444391468
-1.0274448077807536	-0.8700079782727292
-1.030244524975426	-0.8705803802327576
-1.033044242170098	-0.8711795346070282
-1.0358439593647701	-0.8718017563329956
-1.0386436765594422	-0.8724348874730233
-1.0414433937541143	-0.8730600254872741
-1.0442431109487866	-0.8736558316212995
-1.0470428281434587	-0.8742044637127319
-1.0498425453381308	-0.8746974842566686
-1.0526422625328031	-0.8751398744029693
-1.0554419797274752	-0.8755506594100932
-1.0582416969221473	-0.8759595493388534
-1.0610414141168194	-0.8764001674268054
-1.0638411313114915	-0.8769015184100099
-1.0666408485061638	-0.8774799897431584
-1.069440565700836	-0.878134155768423
-1.0722402828955082	-0.8788439485127357
-1.0750400000901803	-0.8795745661094801
-1.0778397172848524	-0.8802841655711349
-1.0806394344795245	-0.8809333305622211
-1.0834391516741966	-0.8814938335611154
-1.086238868868869	-0.881954457962736
-1.089038586063541	-0.8823225181005636
-1.091838303258213	-0.8826209330435384
-1.0946380204528854	-0.8828818982449618
-1.0974377376475575	-0.8831390114556803
-1.1002374548422296	-0.8834199370754123
-1.1030371720369017	-0.883741323109621
-1.1058368892315737	-0.8841068891444822
-1.108636606426246	-0.884508667927669
-1.1114363236209182	-0.8849306020000136
-1.1142360408155902	-0.8853532753053635
-1.1170357580102626	-0.8857585545703498
-1.1198354752049346	-0.8861332354290492
-1.1226351923996067	-0.8864712494582476
-1.1254349095942788	-0.8867743969030715
-1.1282346267889511	-0.8870518015028792
-1.1310343439836232	-0.8873183249835056
-1.1338340611782953	-0.8875921167090741
-1.1366337783729676	-0.8878914411599148
-1.1394334955676397	-0.888231024777695
-1.1422332127623118	-0.8886184058029747
-1.145032929956984	-0.8890510584848064
-1.147832647151656	-0.8895152254229328
-1.1506323643463283	-0.8899872613157938
-1.1534320815410004	-0.8904377915004442
-1.1562317987356725	-0.8908381933307504
-1.1590315159303448	-0.891168043812335
-1.161831233125017	-0.8914215568895141
-1.164630950319689	-0.891610947517091
-1.167430667514361	-0.8917652510270662
-1.1702303847090334	-0.8919243128028935
-1.1730301019037055	-0.8921291312917159
-1.1758298190983776	-0.892411024967078
-1.1786295362930497	-0.8927827394398457
-1.181429253487722	-0.8932343193906245
-1.184228970682394	-0.8937353363565831
-1.1870286878770662	-0.8942432046514761
-1.1898284050717383	-0.8947153931220613
-1.1926281222664106	-0.895121979449663
-1.1954278394610827	-0.895454685163003
-1.1982275566557548	-0.8957294443237988
-1.201027273850427	-0.8959814702751785
-1.2038269910450992	-0.8962541209317383
-1.2066267082397713	-0.8965848804580991
-1.2094264254344433	-0.8969928008351964
-1.2122261426291157	-0.8974714077743179
-1.2150258598237877	-0.8979894365484806
-1.2178255770184598	-0.8984993218958519
-1.220625294213132	-0.8989508997821726
-1.2234250114078042	-0.8993060930454333
-1.2262247286024763	-0.8995500121139131
-1.2290244457971484	-0.8996950345780746
-1.2318241629918205	-0.8997766745728537
-1.2346238801864928	-0.8998426811951805
-1.237423597381165	-0.8999389482007578
-1.240223314575837	-0.9000967664891585
-1.2430230317705093	-0.90032539654259
-1.2458227489651814	-0.9006120764164591
-1.2486224661598535	-0.9009290503109147
-1.2514221833545256	-0.9012448669098236
-1.2542219005491977	-0.9015358494379063
-1.25702161774387	-0.9017937316422606
-1.259821334938542	-0.9020269373516574
-1.2626210521332142	-0.902255324412492
-1.2654207693278865	-0.9025005860458628
-1.2682204865225586	-0.9027760638033593
-1.2710202037172307	-0.9030799212462692
-1.2738199209119028	-0.903394383275866
-1.276619638106575	-0.9036915011170029
-1.2794193553012472	-0.9039434566610767
-1.2822190724959193	-0.9041336532571276
-1.2850187896905914	-0.9042644044257124
-1.2878185068852637	-0.9043581144865196
-1.2906182240799358	-0.9044510946302975
-1.2934179412746079	-0.9045817998660459
-1.29621765846928	-0.9047773741779446
-1.2990173756639523	-0.9050431890612342
-1.3018170928586243	-0.9053592312754417
-1.3046168100532964	-0.9056849800391475
-1.3074165272479688	-0.9059715447055211
-1.3102162444426408	-0.9061772904464567
-1.313015961637313	-0.9062818516521054
-1.315815678831985	-0.9062938105605625
-1.3186153960266573	-0.9062493143363736
-1.3214151132213294	-0.9062018712891744
-1.3242148304160015	-0.9062065140670075
-1.3270145476106736	-0.9063034414049007
-1.329814264805346	-0.906506480127661
-1.332613982000018	-0.9068001426427165
-1.33541369919469	-0.907146199621811
-1.3382134163893622	-0.9074974957905604
-1.3410131335840345	-0.9078142876310477
-1.3438128507787066	-0.9080775144926989
-1.3466125679733787	-0.9082944404105269
-1.349412285168051	-0.9084946949243058
-1.352212002362723	-0.9087180348664841
-1.3550117195573952	-0.9089980351953955
-1.3578114367520673	-0.9093474106338737
-1.3606111539467396	-0.9097502453384418
-1.3634108711414117	-0.910164179654227
-1.3662105883360838	-0.9105322932290714
-1.3690103055307559	-0.9108011248352177
-1.3718100227254282	-0.9109390819073291
-1.3746097399201003	-0.910949159663519
-1.3774094571147724	-0.9108715469524149
-1.3802091743094445	-0.9107748261924934
[truncated: 6 more rows]
