# Supplementary material for: Isolation of a planar π-aromatic Bi5− ring in a cobalt-based inverse-sandwich-type complex
Source: Nat Chem. 2025 Jan 20;17(4):547–55. doi: 10.1038/s41557-024-01713-8 (PMC11964920; doi:10.1038/s41557-024-01713-8)
Supplement: Supplementary file 4 — Original magnetic data of compound 1 and origin file of Fig. 3. [file 41557_2024_1713_MOESM4_ESM.zip › sr_and_T_Symmetrized/25.csv]

comment	corrected Loops
temperature	0.7
sr	0.032
angle	0
trans	0
B	M
-1.3999	-0.9183033234035907
-1.3970974874874873	-0.9179359836635133
-1.394294974974975	-0.9175807425040359
-1.3914924624624623	-0.9172570499722323
-1.3886899499499499	-0.9169835637341035
-1.3858874374374373	-0.9167733682087491
-1.3830849249249249	-0.9166297259271081
-1.3802824124124122	-0.9165436432324006
-1.3774798998998998	-0.9164942205741895
-1.3746773873873872	-0.9164520650289998
-1.3718748748748748	-0.9163851978748518
-1.3690723623623622	-0.9162661173423405
-1.3662698498498498	-0.916078227894118
-1.3634673373373372	-0.9158198845339031
-1.3606648248248248	-0.9155048510998944
-1.3578623123123121	-0.9151589054005932
-1.3550597997997997	-0.9148133859130894
-1.3522572872872871	-0.9144973549164019
-1.3494547747747747	-0.9142304807525561
-1.346652262262262	-0.9140185716769629
-1.3438497497497497	-0.9138529557807589
-1.341047237237237	-0.9137138004500982
-1.3382447247247247	-0.9135763235270076
-1.335442212212212	-0.9134180117497044
-1.3326396996996996	-0.9132246907340771
-1.329837187187187	-0.912993676608491
-1.3270346746746746	-0.9127331715503095
-1.324232162162162	-0.9124582590685053
-1.3214296496496496	-0.9121849362056689
-1.318627137137137	-0.911924242510145
-1.3158246246246246	-0.9116785020219974
-1.313022112112112	-0.9114409864014015
-1.3102195995995995	-0.91119915158834
-1.307417087087087	-0.9109403655490687
-1.3046145745745745	-0.9106581362872811
-1.301812062062062	-0.9103565793785147
-1.2990095495495495	-0.9100513465038814
-1.2962070370370369	-0.9097663420989943
-1.2934045245245245	-0.9095269463117974
-1.2906020120120119	-0.9093516940412126
-1.2877994994994995	-0.9092450207317346
-1.2849969869869868	-0.909193533163668
-1.2821944744744744	-0.9091673083823746
-1.2793919619619618	-0.9091262358964876
-1.2765894494494494	-0.9090298483641415
-1.2737869369369368	-0.9088479277678546
-1.2709844244244244	-0.9085688071515761
-1.2681819119119118	-0.9082028536213217
-1.2653793993993994	-0.9077799682447613
-1.2625768868868867	-0.9073416751890759
-1.2597743743743743	-0.9069299697458598
-1.2569718618618617	-0.9065760618520038
-1.2541693493493493	-0.9062921876712986
-1.2513668368368367	-0.9060687527937554
-1.2485643243243243	-0.9058774954353574
-1.2457618118118117	-0.9056796011992854
-1.2429592992992993	-0.9054362999863199
-1.2401567867867866	-0.9051188514178425
-1.2373542742742742	-0.9047151501537383
-1.2345517617617616	-0.9042313292452686
-1.2317492492492492	-0.9036883256590351
-1.2289467367367366	-0.9031148862988317
-1.2261442242242242	-0.9025394618582872
-1.2233417117117116	-0.9019835754128784
-1.2205391991991992	-0.9014585551386847
-1.2177366866866866	-0.9009662504476983
-1.2149341741741742	-0.9005029513649915
-1.2121316616616615	-0.9000646735926112
-1.2093291491491491	-0.8996515993489869
-1.2065266366366365	-0.8992698802027681
-1.203724124124124	-0.8989300476746169
-1.2009216116116115	-0.8986425679405508
-1.198119099099099	-0.8984121681452348
-1.1953165865865865	-0.8982330783751824
-1.192514074074074	-0.8980871002587089
-1.1897115615615614	-0.8979455113735002
-1.186909049049049	-0.8977745497944225
-1.1841065365365364	-0.8975430196416514
-1.181304024024024	-0.8972298159934606
-1.1785015115115114	-0.8968291283587063
-1.175698998998999	-0.8963517540401202
-1.1728964864864864	-0.8958221123802288
-1.170093973973974	-0.8952718218656726
-1.1672914614614613	-0.8947316830962786
-1.164488948948949	-0.8942243066905697
-1.1616864364364363	-0.893759338957363
-1.158883923923924	-0.8933323924666907
-1.1560814114114113	-0.8929276755772171
-1.153278898898899	-0.892523291745051
-1.1504763863863863	-0.8920975487476636
-1.1476738738738739	-0.8916345337560978
-1.1448713613613613	-0.8911276392595228
-1.1420688488488488	-0.8905804738138641
-1.1392663363363362	-0.890005385911729
-1.1364638238238238	-0.8894204134698808
-1.1336613113113112	-0.8888456941332938
-1.1308587987987986	-0.8883002265682867
-1.1280562862862862	-0.8877994846019406
-1.1252537737737738	-0.8873539488541999
-1.1224512612612612	-0.8869683173276158
-1.1196487487487485	-0.8866410883823941
-1.1168462362362361	-0.8863643626849516
-1.1140437237237237	-0.8861239707168572
-1.111241211211211	-0.8859002391633015
-1.1084386986986985	-0.8856697288194689
-1.105636186186186	-0.8854080601522705
-1.1028336736736737	-0.8850935517663328
-1.100031161161161	-0.884710981863776
-1.0972286486486484	-0.8842545238495457
-1.094426136136136	-0.8837289424761465
-1.0916236236236236	-0.883148502599363
-1.088821111111111	-0.8825336512105986
-1.0860185985985984	-0.8819061981482763
-1.083216086086086	-0.8812842188610533
-1.0804135735735736	-0.8806780538776644
-1.077611061061061	-0.8800885135743396
-1.0748085485485483	-0.879507780991245
-1.072006036036036	-0.8789227262214048
-1.0692035235235235	-0.8783196470989181
-1.066401011011011	-0.8776890519687546
-1.0635984984984983	-0.8770291227674305
-1.060795985985986	-0.8763469246577962
-1.0579934734734735	-0.8756571166927187
-1.0551909609609609	-0.8749786431320563
-1.0523884484484483	-0.8743304222480375
-1.0495859359359359	-0.8737272463679859
-1.0467834234234235	-0.8731769298803427
-1.0439809109109108	-0.8726792796324059
-1.0411783983983982	-0.8722268873212573
-1.0383758858858858	-0.8718072485084813
-1.0355733733733734	-0.871405443264293
-1.0327708608608608	-0.8710066227299074
-1.0299683483483482	-0.8705977867152976
-1.0271658358358358	-0.8701686891792524
-1.0243633233233234	-0.8697120286129238
-1.0215608108108107	-0.8692232592018436
-1.0187582982982981	-0.8687003560946098
-1.0159557857857857	-0.8681437206711067
-1.0131532732732733	-0.8675562090649895
-1.0103507607607607	-0.8669431099975482
-1.007548248248248	-0.8663118549998935
-1.0047457357357357	-0.8656713261723079
-1.0019432232232233	-0.8650307869445713
-0.9991407107107106	-0.8643986204139609
-0.9963381981981981	-0.8637811435009579
-0.9935356856856856	-0.8631817381057598
-0.9907331731731731	-0.8626004213822267
-0.9879306606606606	-0.8620338287204816
-0.9851281481481481	-0.8614754807986669
-0.9823256356356356	-0.8609162016834482
-0.9795231231231231	-0.8603446486401526
-0.9767206106106106	-0.8597480510589726
-0.973918098098098	-0.8591133481344253
-0.9711155855855855	-0.8584288831988445
-0.968313073073073	-0.8576866273163584
-0.9655105605605605	-0.8568846100515128
-0.962708048048048	-0.8560289424476202
-0.9599055355355355	-0.85513466643234
-0.957103023023023	-0.8542247686347487
-0.9543005105105105	-0.8533270859897369
-0.951497997997998	-0.8524694271088182
-0.9486954854854854	-0.8516738617897206
-0.9458929729729728	-0.8509515715385612
-0.9430904604604604	-0.8502997196059499
-0.9402879479479478	-0.84970140957221
-0.9374854354354354	-0.8491290261468587
-0.9346829229229228	-0.8485503013149398
-0.9318804104104104	-0.8479356155044535
-0.9290778978978977	-0.8472646061456455
-0.9262753853853853	-0.8465302831716286
-0.9234728728728727	-0.8457395345905497
-0.9206703603603603	-0.8449099525428585
-0.9178678478478477	-0.8440639994314808
-0.9150653353353353	-0.8432223168540549
-0.9122628228228227	-0.8423981996906867
-0.9094603103103103	-0.8415948366369115
-0.9066577977977976	-0.8408059907019417
-0.9038552852852852	-0.8400196630193932
-0.9010527727727726	-0.8392233250814048
-0.8982502602602602	-0.8384088363192811
-0.8954477477477477	-0.837575338840004
-0.8926452352352352	-0.8367291737336795
-0.8898427227227227	-0.8358809315376095
-0.8870402102102102	-0.8350407639757156
-0.8842376976976977	-0.8342136959375213
-0.8814351851851852	-0.8333966773989525
-0.8786326726726726	-0.8325785084644772
-0.8758301601601601	-0.8317427706969582
-0.8730276476476476	-0.8308728526208726
-0.8702251351351351	-0.8299574274476988
-0.8674226226226226	-0.8289945744461655
-0.8646201101101101	-0.8279931820118736
-0.8618175975975975	-0.8269711681214319
-0.859015085085085	-0.825951087976148
-0.8562125725725724	-0.824954515084776
-0.8534100600600599	-0.8239969115148895
-0.8506075475475474	-0.8230844531883797
-0.8478050350350349	-0.8222135587611363
-0.8450025225225224	-0.8213729558732052
-0.8422000100100099	-0.8205473332980231
-0.8393974974974974	-0.8197212365398621
-0.8365949849849849	-0.818881977314293
-0.8337924724724723	-0.8180208647556537
-0.8309899599599598	-0.8171327965911398
-0.8281874474474473	-0.8162148803643147
-0.8253849349349348	-0.8152650488292443
-0.8225824224224223	-0.8142814928523121
-0.8197799099099098	-0.8132632387192121
-0.8169773973973973	-0.8122115656277193
-0.8141748848848848	-0.8111314670107184
-0.8113723723723723	-0.8100322229853791
-0.8085698598598597	-0.8089264429039547
-0.8057673473473472	-0.807827552612191
-0.8029648348348347	-0.8067463974805182
-0.8001623223223222	-0.8056881204778935
-0.7973598098098097	-0.8046505335199401
-0.7945572972972972	-0.8036247685632999
-0.7917547847847847	-0.8025982032228987
-0.7889522722722722	-0.801558786567358
-0.7861497597597596	-0.800499277383188
-0.7833472472472471	-0.7994198079954855
-0.7805447347347346	-0.798327681980258
-0.7777422222222221	-0.7972342645963851
-0.7749397097097096	-0.7961499105450318
-0.7721371971971971	-0.7950787019725709
-0.7693346846846846	-0.7940150152613918
-0.7665321721721721	-0.7929434631811303
-0.7637296596596596	-0.7918426845405725
-0.760927147147147	-0.7906921144735828
-0.7581246346346345	-0.7894797175382102
-0.755322122122122	-0.7882081169916546
-0.7525196096096095	-0.7868968364169441
-0.749717097097097	-0.7855794417790356
-0.7469145845845845	-0.7842959216850901
-0.744112072072072	-0.7830821863036738
-0.7413095595595595	-0.781959599373647
-0.738507047047047	-0.7809276303726755
-0.7357045345345344	-0.7799619409288546
-0.7329020220220219	-0.7790187171087424
-0.7300995095095094	-0.7780442775678524
-0.7272969969969969	-0.7769874680960114
-0.7244944844844844	-0.7758115560915237
-0.7216919719719719	-0.7745024982806649
-0.7188894594594594	-0.7730715094892644
-0.7160869469469469	-0.7715514764129676
-0.7132844344344343	-0.7699884448882726
-0.7104819219219218	-0.7684306667268828
-0.7076794094094093	-0.7669181779349523
-0.7048768968968968	-0.7654754986951025
-0.7020743843843843	-0.764108966539466
-0.6992718718718718	-0.7628088043310138
-0.6964693593593593	-0.7615547221125096
-0.6936668468468468	-0.7603230269203435
-0.6908643343343343	-0.7590930621098853
-0.6880618218218217	-0.7578512925408247
-0.6852593093093092	-0.7565922772397815
-0.6824567967967967	-0.7553168034341666
-0.6796542842842842	-0.7540282751444016
-0.6768517717717717	-0.7527288367021433
-0.6740492592592592	-0.7514166035135563
-0.6712467467467467	-0.7500848621939835
-0.6684442342342342	-0.7487233909818567
-0.6656417217217216	-0.7473213732477024
-0.6628392092092091	-0.745870924733891
-0.6600366966966966	-0.7443701298478289
-0.6572341841841841	-0.7428246784270792
-0.6544316716716716	-0.7412476195340363
-0.6516291591591591	-0.7396572647055728
-0.6488266466466466	-0.7380737406664281
-0.6460241341341341	-0.7365150059119202
-0.6432216216216216	-0.7349932528337286
-0.640419109109109	-0.7335125138837134
-0.6376165965965965	-0.73206801299861
-0.634814084084084	-0.730647414503254
-0.6320115715715715	-0.7292336980686404
-0.629209059059059	-0.7278090134045747
-0.6264065465465465	-0.7263586230319453
-0.623604034034034	-0.7248739910803841
-0.6208015215215215	-0.7233542531001504
-0.617999009009009	-0.7218056885052295
-0.6151964964964964	-0.7202393360906884
-0.6123939839839839	-0.7186674149187461
-0.6095914714714714	-0.7170995853246779
-0.6067889589589589	-0.7155401770775129
-0.6039864464464464	-0.7139872628516687
-0.6011839339339339	-0.7124339073063624
-0.5983814214214214	-0.7108712230349721
-0.5955789089089089	-0.709292232331583
-0.5927763963963963	-0.7076951893194372
-0.5899738838838838	-0.7060851070738638
-0.5871713713713713	-0.7044727694950121
-0.5843688588588588	-0.702871342688259
-0.5815663463463463	-0.7012915694231503
-0.5787638338338338	-0.6997371287339023
-0.5759613213213213	-0.698201834333019
-0.5731588088088088	-0.6966698529991453
-0.5703562962962963	-0.6951191721650505
-0.5675537837837837	-0.6935274342049439
-0.5647512712712712	-0.6918783649198277
-0.5619487587587587	-0.6901666880860671
-0.5591462462462462	-0.6883997967123446
-0.5563437337337337	-0.6865954614631709
-0.5535412212212212	-0.6847761827890326
-0.5507387087087087	-0.6829619862404459
-0.5479361961961962	-0.6811640884798273
-0.5451336836836836	-0.6793816669022772
-0.5423311711711711	-0.6776029687007346
-0.5395286586586586	-0.6758105040413696
-0.5367261461461461	-0.6739885864040778
-0.5339236336336336	-0.6721305411064539
-0.5311211211211211	-0.6702428685398742
-0.5283186086086086	-0.668344586549015
-0.5255160960960961	-0.6664616081082197
-0.5227135835835836	-0.6646177944922274
-0.519911071071071	-0.6628256348850479
-0.5171085585585585	-0.6610798491871248
-0.514306046046046	-0.6593564154017153
-0.5115035335335335	-0.6576178036401759
-0.508701021021021	-0.6558231084576784
-0.5058985085085085	-0.6539400194254226
-0.503095995995996	-0.6519547803119243
-0.5002934834834833	-0.6498767758042825
-0.49749097097097084	-0.6477360365310412
-0.4946884584584583	-0.6455742465703285
-0.4918859459459458	-0.6434320111885838
-0.4890834334334333	-0.6413364514773513
-0.4862809209209208	-0.6392931672890687
-0.4834784084084083	-0.6372852261642933
-0.48067589589589577	-0.6352795344288173
-0.47787338338338325	-0.6332384913153946
-0.47507087087087074	-0.6311330482763506
-0.47226835835835823	-0.6289528055168985
-0.4694658458458457	-0.6267097554999597
-0.4666633333333332	-0.6244344081775873
-0.4638608208208207	-0.622165589749027
-0.4610583083083082	-0.6199373291182868
-0.4582557957957957	-0.617767213535481
-0.45545328328328316	-0.6156500819537227
-0.45265077077077065	-0.6135591139894443
-0.44984825825825814	-0.6114538905730149
-0.4470457457457456	-0.6092927014216316
-0.4442432332332331	-0.6070450350338377
-0.4414407207207206	-0.6047002475690081
-0.4386382082082081	-0.6022698148514422
-0.4358356956956956	-0.5997828070437903
-0.43303318318318307	-0.5972764907880759
-0.43023067067067056	-0.59478546954595
-0.42742815815815804	-0.5923330185872705
-0.42462564564564553	-0.5899272181614132
-0.421823133133133	-0.5875625668672816
-0.4190206206206205	-0.5852257020194211
-0.416218108108108	-0.5829024315354503
-0.4134155955955955	-0.5805830080357475
-0.410613083083083	-0.5782635256495338
-0.40781057057057046	-0.5759431025605757
-0.40500805805805795	-0.5736184181355994
-0.40220554554554544	-0.5712784417984076
-0.39940303303303293	-0.5689022984374268
-0.3966005205205205	-0.5664620797422484
-0.3937980080080079	-0.5639304319853978
-0.3909954954954955	-0.5612906704455838
-0.3881929829829829	-0.5585458022145198
-0.3853904704704705	-0.5557227618859866
-0.38258795795795786	-0.5528694971798592
-0.37978544544544546	-0.5500448792069483
-0.37698293293293283	-0.5473039559406965
-0.37418042042042043	-0.544682902863387
-0.3713779079079078	-0.5421884511354266
-0.3685753953953954	-0.5397953669599309
-0.3657728828828828	-0.5374530663997885
-0.3629703703703704	-0.5350994959800947
-0.36016785785785776	-0.5326779996847513
-0.35736534534534536	-0.530151873852478
-0.35456283283283274	-0.5275120637368856
-0.35176032032032034	-0.5247757496284814
-0.3489578078078077	-0.5219766356406825
-0.3461552952952953	-0.5191505401397205
-0.3433527827827827	-0.5163214281158891
-0.3405502702702703	-0.5134927824650477
-0.33774775775775767	-0.5106472626512693
-0.33494524524524527	-0.5077546227818406
-0.33214273273273265	-0.5047848989192641
-0.32934022022022025	-0.5017219709057161
-0.3265377077077076	-0.49857243444791566
-0.323735195195195	-0.495366354814171
-0.3209326826826826	-0.49214934818795986
-0.31813017017017	-0.48896854345999996
-0.3153276576576576	-0.4858572198113946
-0.31252514514514496	-0.4828234938416052
-0.30972263263263256	-0.4798471236994445
-0.30692012012011993	-0.47688574650797144
-0.30411760760760753	-0.47388861868176557
-0.3013150950950949	-0.4708133150809106
-0.2985125825825825	-0.46763977590131256
-0.2957100700700699	-0.4643769485067776
-0.2929075575575575	-0.4610597657800435
-0.29010504504504486	-0.4577374758692197
-0.28730253253253246	-0.4544572637431285
-0.28450002002001984	-0.4512486782543881
-0.28169750750750744	-0.4481140651819531
-0.2788949949949948	-0.44502812589765234
-0.2760924824824824	-0.44194659981843354
-0.2732899699699698	-0.4388209855841452
-0.2704874574574574	-0.4356142256680277
-0.26768494494494477	-0.43231204824663455
-0.26488243243243237	-0.4289262411340068
-0.26207991991991975	-0.42548895421827304
-0.25927740740740735	-0.42204020074895665
-0.2564748948948947	-0.41861299653079787
-0.2536723823823823	-0.4152212793525357
-0.2508698698698697	-0.4118546826332098
-0.2480673573573573	-0.4084818049314166
-0.24526484484484468	-0.40506068767922404
-0.24246233233233228	-0.401552803269555
-0.23965981981981965	-0.39793577441328726
-0.23685730730730725	-0.3942106227690292
-0.23405479479479463	-0.39040132844966463
-0.23125228228228223	-0.3865471438923114
-0.2284497697697696	-0.38269050867025145
-0.2256472572572572	-0.37886474259635133
-0.22284474474474458	-0.3750855416354957
-0.22004223223223218	-0.3713487843945137
-0.21723971971971956	-0.3676348650177134
-0.21443720720720716	-0.3639175343111475
-0.21163469469469454	-0.3601738297835806
-0.20883218218218214	-0.3563915530649585
-0.2060296696696695	-0.35257188323499716
-0.2032271571571571	-0.3487266276587875
-0.2004246446446445	-0.3448715827392085
-0.1976221321321321	-0.3410187953649692
-0.19481961961961947	-0.3371707413416206
-0.19201710710710707	-0.3333185462470399
-0.18921459459459444	-0.32944475057526357
-0.18641208208208204	-0.3255293979221645
-0.18360956956956942	-0.3215570425499234
-0.18080705705705702	-0.3175220424168812
-0.1780045445445444	-0.31343026578434624
-0.175202032032032	-0.3092967625941464
-0.17239951951951937	-0.3051404714239367
-0.16959700700700697	-0.30097807150199385
-0.16679449449449435	-0.2968192745906453
-0.16399198198198195	-0.2926651502172091
-0.16118946946946933	-0.28850979742713495
-0.15838695695695693	-0.28434433791609337
-0.1555844444444443	-0.28016133724405534
-0.1527819319319319	-0.27595769371924317
-0.14997941941941928	-0.2717347770031671
-0.14717690690690688	-0.2674958378617721
-0.14437439439439426	-0.2632419383213499
-0.14157188188188186	-0.258968364102554
-0.13876936936936923	-0.25466337791164784
-0.13596685685685683	-0.2503102749189359
-0.1331643443443442	-0.24589235014777844
-0.1303618318318318	-0.24139911056330884
-0.1275593193193192	-0.23683137783225916
-0.12475680680680679	-0.2322031321553623
-0.12195429429429416	-0.22753900833144747
-0.11915178178178176	-0.22286790590925343
-0.11634926926926914	-0.21821464893220277
-0.11354675675675674	-0.2135924692697522
-0.11074424424424412	-0.20899895194388773
-0.10794173173173172	-0.20441698376438663
-0.1051392192192191	-0.19982055567311194
-0.10233670670670669	-0.1951835791533521
-0.09953419419419407	-0.19048879544589076
-0.09673168168168167	-0.1857337815618817
-0.09392916916916905	-0.18093203034779443
-0.09112665665665665	-0.17610876787993007
-0.08832414414414402	-0.17129297654773853
-0.08552163163163162	-0.16650837707740462
-0.082719119119119	-0.16176643323469408
-0.0799166066066066	-0.15706367411887226
-0.07711409409409398	-0.15238406313488984
-0.07431158158158158	-0.14770534700205368
-0.07150906906906895	-0.14300693875219023
-0.06870655655655655	-0.13827641695396845
-0.06590404404404393	-0.13351231865892726
-0.06310153153153153	-0.1287223369249292
-0.06029901901901891	-0.12391777335292065
-0.057496506506506506	-0.11910650196957653
-0.054693993993993884	-0.1142872585657105
-0.05189148148148148	-0.10944757715938852
-0.04908896896896886	-0.10456633524443149
-0.04628645645645646	-0.09962014138348567
-0.04348394394394384	-0.09459133587030405
-0.040681431431431436	-0.08947471399383607
-0.037878918918918814	-0.08428046664837446
-0.03507640640640641	-0.0790321299314784
-0.03227389389389379	-0.07376007993177894
-0.02947138138138139	-0.06849267691495353
-0.026668868868868767	-0.06324799603454745
-0.023866356356356366	-0.05802888703747612
-0.021063843843843744	-0.05282295931517028
-0.018261331331331343	-0.04760740443667817
-0.01545881881881872	-0.042356944238580885
-0.01265630630630632	-0.03705219502506972
-0.009853793793793697	-0.031685700156254146
-0.007051281281281296	-0.026263789205259378
-0.004248768768768674	-0.020803922578860275
-0.001446256256256273	-0.015328726211696023
0.0013562562562563496	-0.00985896469193065
0.00415876876876875	-0.004407896133501452
0.006961281281281373	0.0010212289723528856
0.009763793793793774	0.006434027975715347
0.012566306306306396	0.011841064545455443
0.015368818818818797	0.01725294550854369
0.01817133133133142	0.022676431547465542
0.02097384384384382	0.02811297082838091
0.023776356356356443	0.03355995926008271
0.026578868868868843	0.0390138610353964
0.029381381381381466	0.04447355579049018
0.03218389389389387	0.04994221424392699
0.03498640640640649	0.055426661179053885
0.03778891891891911	0.06093429513631453
0.04059143143143151	0.06646874879546573
0.043393943943944135	0.0720261369488137
0.046196456456456536	0.07759366594906342
0.04899896896896916	0.0831515698696631
0.05180148148148156	0.08867808385095656
0.05460399399399418	0.09415593673234532
0.05740650650650658	0.09957812100267718
0.060209019019019205	0.10495077928992166
0.0630115315315316	0.11029193878689082
0.06581404404404423	0.11562622978493209
0.06861655655655663	0.12097714438501338
0.07141906906906925	0.12635931079942625
0.07422158158158165	0.13177333364881672
0.07702409409409428	0.1372049380735309
0.07982660660660668	0.14262873179952984
0.0826291191191193	0.14801536251968456
0.0854316316316317	0.1533397377100711
0.08823414414414432	0.1585876760842
0.09103665665665672	0.16375896704603043
0.09383916916916935	0.16886609479547035
0.09664168168168175	0.17392936787212007
0.09944419419419437	0.17897034998972355
0.10224670670670677	0.18400591313696302
0.10504921921921939	0.18904480526709613
0.10785173173173179	0.1940875365636447
0.11065424424424442	0.1991290744029181
0.11345675675675682	0.20416280505749435
0.11625926926926944	0.20918385747343857
0.11906178178178184	0.21419031269170777
0.12186429429429446	0.21918185285351005
0.12466680680680686	0.22415661131041917
0.12746931931931949	0.22910787420965387
0.13027183183183189	0.23402248048856042
0.1330743443443445	0.23888216841018778
0.1358768568568569	0.24366793559797795
0.13867936936936953	0.24836616925027433
0.14148188188188193	0.2529743871116427
0.14428439439439456	0.2575042996229681
0.14708690690690696	0.261980663173804
0.14988941941941958	0.26643580820763346
0.15269193193193198	0.2709012963367232
0.1554944444444446	0.2753993060324064
0.158296956956957	0.2799366174554685
0.16109946946946962	0.28450331963584835
0.16390198198198203	0.28907682365150067
0.16670449449449465	0.29362995887602217
0.16950700700700705	0.29814049608201115
0.17230951951951967	0.3025989051802549
0.17511203203203207	0.30701172957883205
0.1779145445445447	0.31139946015642916
0.1807170570570571	0.31578969787862693
0.18351956956956972	0.3202080280265017
0.18632208208208212	0.3246698019769093
0.18912459459459474	0.32917564988394366
0.19192710710710714	0.33371215797636555
0.19472961961961976	0.3382572387889416
0.19753213213213217	0.34278799797214365
0.2003346446446448	0.3472879966882364
0.2031371571571572	0.3517510699713421
0.2059396696696698	0.3561802083167309
0.2087421821821822	0.3605819560586937
0.21154469469469483	0.3649586044759606
0.21434720720720724	0.3693014643900423
0.21714971971971986	0.37358828031463776
0.21995223223223226	0.3777864283259431
0.22275474474474488	0.38186140172703736
0.22555725725725728	0.3857879968433464
0.2283597697697699	0.3895603459565752
0.2311622822822823	0.39319701678616487
0.23396479479479493	0.39673885479470294
0.23676730730730733	0.40023963362344617
0.23956981981981995	0.4037520926850318
0.24237233233233235	0.4073136923481013
0.24517484484484497	0.4109367523979536
0.24797735735735738	0.4146063774946437
0.25077986986987	0.41828708574946893
0.2535823823823824	0.42193615536212936
0.256384894894895	0.4255193726616834
0.2591874074074074	0.42902392111222604
0.26198991991992004	0.4324639611763539
0.26479243243243245	0.4358767923076028
0.26759494494494507	0.43931061078286604
0.27039745745745747	0.4428077478636144
0.2731999699699701	0.44638892127378127
0.2760024824824825	0.4500438796402064
0.2788049949949951	0.4537318766900239
0.2816075075075075	0.45739228731004317
0.28441002002002014	0.4609623776619148
0.28721253253253254	0.4643968411011691
0.29001504504504516	0.4676829989905549
0.29281755755755756	0.4708467832460784
0.2956200700700702	0.4739473844097819
0.2984225825825826	0.4770618879894927
0.3012250950950952	0.48026424867500417
0.3040276076076076	0.48360462855457476
0.30683012012012023	0.4870949577240271
0.30963263263263263	0.49070466149819014
0.31243514514514525	0.4943674785764247
0.31523765765765766	0.4979971296780339
0.3180401701701703	0.5015072485803308
0.3208426826826827	0.5048301153799523
0.3236451951951953	0.5079294966524449
0.3264477077077077	0.5108049422971435
0.3292502202202203	0.5134874876576625
0.3320527327327327	0.5160290254230435
0.33485524524524535	0.5184889765463722
0.33765775775775775	0.5209220052624077
0.34046027027027037	0.5233695260416533
0.34326278278278277	0.5258561208285413
0.3460652952952954	0.5283903503069223
0.3488678078078078	0.5309683446836322
0.3516703203203204	0.533578272418304
0.3544728328328328	0.5362042487069943
0.35727534534534544	0.538829123213779
0.36007785785785784	0.5414364255106519
0.36288037037037046	0.544012168312331
0.36568288288288286	0.5465470581438698
0.3684853953953955	0.5490390615803867
0.3712879079079079	0.5514955570092694
0.3740904204204205	0.5539338655708709
0.3768929329329329	0.5563790881371354
0.37969544544544553	0.5588589232944289
0.38249795795795793	0.5613962731518478
0.38530047047047056	0.5640015297240498
0.38810298298298296	0.5666670090881413
0.3909054954954956	0.5693657483441659
0.393708008008008	0.5720557752829161
0.3965105205205206	0.5746893002579765
0.3993130330330332	0.5772245996699474
0.4021155455455456	0.5796372535483667
0.40491805805805825	0.5819273034871559
0.40772057057057065	0.5841199259513411
0.4105230830830833	0.5862591004424684
0.4133255955955957	0.5883959126117289
0.4161281081081083	0.5905748652362011
0.4189306206206207	0.5928222837487365
0.4217331331331333	0.5951403256646017
0.4245356456456457	0.5975083852871412
0.42733815815815834	0.5998913612493874
0.43014067067067074	0.6022520735199566
0.43294318318318337	0.6045637946655019
0.43574569569569577	0.6068188408116812
0.4385482082082084	0.6090304692805375
0.4413507207207208	0.6112275342536423
0.4441532332332334	0.6134437391888986
0.4469557457457458	0.6157051102509905
0.44975825825825844	0.6180199088518614
0.45256077077077084	0.6203744050109612
0.45536328328328346	0.6227360062268429
0.45816579579579586	0.6250628114352618
0.4609683083083085	0.6273165331288004
0.4637708208208209	0.6294746009556832
0.4665733333333335	0.6315374971623879
0.4693758458458459	0.6335288996920015
0.47217835835835853	0.6354885235069143
0.47498087087087093	0.6374599006865465
0.47778338338338355	0.6394769638660487
0.48058589589589595	0.6415536751873177
0.4833884084084086	0.6436799610701265
0.486190920920921	0.6458251981084981
0.4889934334334336	0.647948101876825
0.491795945945946	0.6500098655818332
0.4945984584584586	0.651986410663381
0.497400970970971	0.6538759421804035
0.5002034834834836	0.6556995200704019
0.503005995995996	0.6574945616296627
0.5058085085085087	0.6593033743882792
0.5086110210210211	0.6611603001939541
0.5114135335335337	0.6630813889261534
0.5142160460460461	0.6650596441719268
0.5170185585585587	0.6670671055459629
0.5198210710710711	0.6690629351494064
0.5226235835835837	0.6710049174844339
0.5254260960960961	0.6728608880791831
0.5282286086086088	0.6746168088146534
0.5310311211211212	0.6762793883029995
0.5338336336336338	0.6778728872538897
0.5366361461461462	0.6794314840487886
0.5394386586586588	0.680989772568469
0.5422411711711712	0.6825742913353386
0.5450436836836838	0.6841984022328667
0.5478461961961962	0.6858615976974194
0.5506487087087089	0.6875528564466211
0.5534512212212213	0.689256466155454
0.5562537337337339	0.6909581461557779
0.5590562462462463	0.6926494683359775
0.5618587587587589	0.6943293711447878
0.5646612712712713	0.6960026743359025
0.5674637837837839	0.6976765353116959
0.5702662962962963	0.6993564021017554
0.573068808808809	0.701043038659867
0.5758713213213213	0.702731663611982
0.578673833833834	0.7044133790034594
0.5814763463463464	0.7060781958306895
0.584278858858859	0.7077183966439169
0.5870813713713714	0.7093308995222545
0.589883883883884	0.7109177094391134
0.5926863963963964	0.7124842944157257
0.595488908908909	0.714036525902642
0.5982914214214214	0.7155773853917102
0.6010939339339341	0.7171047615631408
0.6038964464464465	0.7186113002514904
0.6066989589589589	0.7200865483825768
0.6095014714714717	0.7215208022849992
0.6123039839839841	0.7229094180961009
0.6151064964964965	0.7242560956299586
0.6179090090090089	0.7255738994424652
0.6207115215215218	0.7268834579872103
0.6235140340340342	0.7282086682795272
0.6263165465465466	0.7295710435030007
0.629119059059059	0.7309843115905807
0.6319215715715718	0.7324508491522979
0.6347240840840842	0.7339610198935944
0.6375265965965966	0.7354956385086957
0.640329109109109	0.7370308631576845
0.6431316216216219	0.7385441157994946
0.6459341341341343	0.7400193546183758
0.6487366466466467	0.7414502557043638
0.651539159159159	0.7428405225333572
0.6543416716716719	0.7442014205647882
0.6571441841841843	0.7455474556556224
0.6599466966966967	0.7468916272406616
0.6627492092092091	0.7482417398232366
0.665551721721722	0.7495988452402773
0.6683542342342343	0.7509581546968306
0.6711567467467467	0.7523119436413727
0.6739592592592591	0.7536533358451847
0.676761771771772	0.7549795961801975
0.6795642842842844	0.7562937613956655
0.6823667967967968	0.7576040244367648
0.6851693093093092	0.7589210663808942
0.687971821821822	0.7602542449862257
0.6907743343343344	0.7616079641071483
0.6935768468468468	0.7629795232151866
0.6963793593593592	0.7643592816503314
0.6991818718718721	0.765733211632762
0.7019843843843845	0.7670871005245073
0.7047868968968969	0.7684110631409447
0.7075894094094093	0.7697028449252709
0.7103919219219221	0.7709687138994887
0.7131944344344345	0.7722214734667565
0.7159969469469469	0.7734760615420806
0.7187994594594593	0.7747440419983083
0.7216019719719722	0.776028764666171
0.7244044844844846	0.7773228955684245
0.727206996996997	0.7786093878069766
0.7300095095095094	0.7798659384661759
0.7328120220220222	0.7810718544714825
0.7356145345345346	0.7822153760752023
0.738417047047047	0.7832991713673443
0.7412195595595594	0.7843420625774522
0.7440220720720723	0.7853760187851309
0.7468245845845847	0.7864387992034997
0.7496270970970971	0.7875639753427652
0.7524296096096099	0.7887709948345214
0.7552321221221223	0.7900581670593361
0.7580346346346347	0.7914008379029426
0.7608371471471471	0.7927557040527532
0.76363965965966	0.7940705373986516
0.7664421721721724	0.7952970143254237
0.7692446846846848	0.7964033347313109
0.7720471971971972	0.7973831919516887
0.77484970970971	0.7982584958241432
0.7776522222222224	0.7990748592966531
0.7804547347347348	0.7998908065847821
0.7832572472472472	0.80076340590628
0.7860597597597601	0.8017340699134439
0.7888622722722725	0.8028182875136909
0.7916647847847849	0.804002022833628
0.7944672972972973	0.805245713890033
0.7972698098098101	0.8064947281948781
0.8000723223223225	0.8076933754106197
0.8028748348348349	0.8087986436933039
0.8056773473473473	0.8097899860804647
0.8084798598598602	0.8106726864993778
0.8112823723723726	0.8114742237298961
0.814084884884885	0.8122350640585707
0.8168873973973974	0.8129968514364367
0.8196899099099102	0.8137915749017472
0.8224924224224226	0.8146348082623336
0.825294934934935	0.8155247051490768
0.8280974474474474	0.8164465481956737
0.8308999599599602	0.8173808938488921
0.8337024724724726	0.8183122804163857
0.836504984984985	0.8192354126164784
0.8393074974974974	0.8201567084624661
0.8421100100100103	0.8210907674242847
0.8449125225225227	0.8220531349406293
0.8477150350350351	0.8230520879094965
0.8505175475475475	0.8240825862993104
0.8533200600600603	0.8251248671902045
0.8561225725725727	0.8261486005112608
0.8589250850850851	0.8271215848768875
0.8617275975975975	0.828020285298487
0.8645301101101104	0.8288386825502567
0.8673326226226228	0.8295922343135596
0.8701351351351352	0.8303151818586977
0.8729376476476476	0.8310515439114937
0.8757401601601604	0.8318422515466362
0.8785426726726728	0.8327122962058795
0.8813451851851852	0.833661989554324
0.8841476976976976	0.8346653421099376
0.8869502102102105	0.8356764559263654
0.8897527227227229	0.836642335837231
0.8925552352352353	0.8375184396769574
0.8953577477477477	0.8382822910929697
0.8981602602602605	0.8389409214163552
0.9009627727727729	0.8395296910720011
0.9037652852852853	0.8401026370649503
0.9065677977977977	0.8407171012141209
0.9093703103103106	0.8414171937662027
0.912172822822823	0.8422210602439799
0.9149753353353354	0.8431157977860323
0.9177778478478478	0.844061546583475
0.9205803603603606	0.8450034805581069
0.923382872872873	0.8458880145165024
0.9261853853853854	0.8466782871683785
0.9289878978978978	0.8473642630017149
0.9317904104104107	0.8479645249933504
0.9345929229229231	0.8485194501610739
0.9373954354354355	0.849078136093901
0.9401979479479479	0.8496833314403537
0.9430004604604607	0.8503591289662431
0.9458029729729731	0.8511051652943527
0.9486054854854855	0.8518988852532341
0.9514079979979979	0.852704792407684
0.9542105105105108	0.8534873787810734
0.9570130230230232	0.8542233210108963
0.9598155355355356	0.8549088883800704
0.962618048048048	0.8555601904559882
0.9654205605605608	0.8562063281506483
0.9682230730730732	0.8568778920013185
0.9710255855855856	0.8575947933141304
0.973828098098098	0.8583576190598512
0.9766306106106108	0.8591455155174575
0.9794331231231233	0.8599214311644388
0.9822356356356357	0.8606431090072645
0.985038148148148	0.8612763151570947
0.9878406606606609	0.8618060428610081
0.9906431731731733	0.8622420740449506
0.9934456856856857	0.8626170921069245
0.9962481981981981	0.8629779206133961
0.9990507107107109	0.8633726358396088
1.0018532232232233	0.8638375682663799
1.0046557357357357	0.8643881750129747
1.0074582482482481	0.865016464691029
1.010260760760761	0.8656955298446474
1.0130632732732734	0.8663894890162321
1.0158657857857858	0.867065485410019
1.0186682982982982	0.8677038479315683
1.021470810810811	0.8683032382472229
1.0242733233233234	0.868879321460376
1.0270758358358358	0.8694576323788745
1.0298783483483482	0.8700631695943303
1.032680860860861	0.8707102487025942
1.0354833733733735	0.8713959893161765
1.0382858858858859	0.8720995806101814
1.0410883983983983	0.8727875877680817
1.0438909109109111	0.8734236400964616
1.0466934234234235	0.8739794849882321
1.049495935935936	0.874444005163219
1.0522984484484483	0.8748274662353566
1.0551009609609612	0.8751597430316579
1.0579034734734736	0.8754830824747064
1.060705985985986	0.8758415375110227
1.0635084984984984	0.8762700898650322
1.0663110110110112	0.8767864439859633
1.0691135235235236	0.877387584070805
1.071916036036036	0.8780517539876658
1.0747185485485484	0.8787449968262857
1.0775210610610613	0.8794302186447008
1.0803235735735737	0.8800762227319665
1.083126086086086	0.8806643839305776
1.0859285985985985	0.8811914652966306
1.0887311111111113	0.8816682319226907
1.0915336236236237	0.8821146430052746
1.0943361361361361	0.8825532058889426
1.0971386486486485	0.8830023830069187
1.0999411611611614	0.8834717371501061
1.1027436736736738	0.8839599002046667
1.1055461861861862	0.8844556543692945
1.1083486986986986	0.8849416371468952
1.1111512112112114	0.8853995959198018
1.1139537237237238	0.8858158262875805
1.1167562362362362	0.8861854548106276
1.119558748748749	0.8865145325525983
1.1223612612612615	0.8868194112323142
1.1251637737737739	0.8871234783594084
1.1279662862862863	0.8874519230126886
1.130768798798799	0.8878256816371008
1.1335713113113115	0.8882559741499494
1.136373823823824	0.8887408095447151
1.1391763363363363	0.8892644871765434
1.1419788488488491	0.889800481910724
1.1447813613613615	0.8903172928141337
1.147583873873874	0.8907860377543583
1.1503863863863864	0.8911880027445048
1.1531888988988992	0.8915201918140806
1.1559914114114116	0.8917972693247033
1.158793923923924	0.8920491067604869
1.1615964364364364	0.8923142605762604
1.1643989489489492	0.892630828111836
1.1672014614614616	0.8930269331694691
1.170003973973974	0.8935133230670734
1.1728064864864864	0.8940801061611896
1.1756089989989993	0.8946986112258792
1.1784115115115117	0.8953279807209189
1.181214024024024	0.8959248044756678
1.1840165365365365	0.8964532436801376
1.1868190490490493	0.8968929522130631
1.1896215615615617	0.8972427307105253
1.1924240740740741	0.8975190733763028
1.1952265865865865	0.8977502288554549
1.1980290990990994	0.8979676585336898
1.2008316116116118	0.8981974606064547
1.2036341241241242	0.8984542350810301
1.2064366366366366	0.8987390327105831
1.2092391491491494	0.8990417267164029
1.2120416616616618	0.8993467798735175
1.2148441741741742	0.899640373592905
1.2176466866866866	0.8999165219483583
1.2204491991991995	0.9001802004144407
1.2232517117117119	0.9004465276106541
1.2260542242242243	0.9007363156019447
1.2288567367367367	0.9010694435745694
1.2316592492492495	0.9014581614828563
1.234461761761762	0.9019024106594434
1.2372642742742743	0.9023885905974994
1.2400667867867867	0.9028921353238486
1.2428692992992996	0.9033831339064333
1.245671811811812	0.9038333825341623
1.2484743243243244	0.904222926696951
1.2512768368368368	0.9045444023414262
1.2540793493493496	0.9048041940797771
1.256881861861862	0.9050203474395122
1.2596843743743744	0.9052180128457537
1.2624868868868868	0.9054237293689762
1.2652893993993997	0.9056599670081993
1.268091911911912	0.9059410707031612
1.2708944244244245	0.9062712331302141
1.2736969369369369	0.9066445604753508
1.2764994494494497	0.9070468552669859
1.279301961961962	0.9074585143799545
1.2821044744744745	0.9078579243921854
1.284906986986987	0.9082248523652695
1.2877094994994998	0.9085434730474408
1.2905120120120122	0.9088047640521124
1.2933145245245246	0.9090080189738646
1.296117037037037	0.909161217625958
1.2989195495495498	0.9092800303718429
1.3017220620620622	0.9093853867915729
1.3045245745745746	0.9094998212713101
1.307327087087087	0.909643160200015
1.3101295995995998	0.9098284186533474
1.3129321121121122	0.9100588941326517
1.3157346246246246	0.9103272873250638
1.318537137137137	0.9106172392349826
1.32133964964965	0.9109070497912733
1.3241421621621623	0.9111747166648173
1.3269446746746747	0.9114030105386521
1.329747187187187	0.9115832420602292
1.3325496996997	0.9117167238197974
1.3353522122122123	0.9118135994470777
1.3381547247247247	0.9118894980461218
1.3409572372372371	0.9119611218078576
1.34375974974975	0.9120421692306035
1.3465622622622624	0.9121408307106363
1.3493647747747748	0.9122595168130526
1.3521672872872872	0.9123966849104583
1.3549697997998	0.9125498902112866
1.3577723123123124	0.9127187627773118
1.3605748248248248	0.9129066583536867
1.3633773373373372	0.9131202401856562
1.36617984984985	0.913367048688454
1.3689823623623625	0.9136519238016401
1.3717848748748749	0.9139736661541991
1.3745873873873873	0.9143233541188742
1.3773898998999001	0.9146852375740545
1.3801924124124125	0.9150402551386992
1.382994924924925	0.9153712606507542
1.3857974374374373	0.9156683325765962
1.3885999499499502	0.9159323443555608
1.3914024624624626	0.9161753929647103
1.394204974974975	0.9164176214889714
1.3970074874874874	0.9166811182511067
1.39981	0.916982621268936
1.39991	0.9183033234035907
1.3971102828053281	0.9179359836635133
1.3943105656106556	0.9175807425040359
1.3915108484159835	0.9172570499722323
1.3887111312213114	0.9169835637341035
1.3859114140266393	0.9167733682087491
1.3831116968319672	0.9166297259271081
1.3803119796372951	0.9165436432324006
1.377512262442623	0.9164942205741895
1.374712545247951	0.9164520650289998
1.3719128280532784	0.9163851978748518
1.3691131108586063	0.9162661173423405
1.3663133936639342	0.916078227894118
1.3635136764692621	0.9158198845339031
1.36071395927459	0.9155048510998944
1.357914242079918	0.9151589054005932
1.3551145248852459	0.9148133859130894
1.3523148076905733	0.9144973549164019
1.3495150904959012	0.9142304807525561
1.3467153733012291	0.9140185716769629
1.343915656106557	0.9138529557807589
1.341115938911885	0.9137138004500982
1.3383162217172129	0.9135763235270076
1.3355165045225408	0.9134180117497044
1.3327167873278687	0.9132246907340771
1.3299170701331962	0.912993676608491
1.327117352938524	0.9127331715503095
1.324317635743852	0.9124582590685053
1.3215179185491799	0.9121849362056689
1.3187182013545078	0.911924242510145
1.3159184841598357	0.9116785020219974
1.3131187669651636	0.9114409864014015
1.310319049770491	0.91119915158834
1.307519332575819	0.9109403655490687
1.304719615381147	0.9106581362872811
1.3019198981864748	0.9103565793785147
1.2991201809918027	0.9100513465038814
1.2963204637971306	0.9097663420989943
1.2935207466024585	0.9095269463117974
1.2907210294077864	0.9093516940412126
1.287921312213114	0.9092450207317346
1.2851215950184418	0.909193533163668
1.2823218778237697	0.9091673083823746
1.2795221606290976	0.9091262358964876
1.2767224434344255	0.9090298483641415
1.2739227262397534	0.9088479277678546
1.2711230090450814	0.9085688071515761
1.2683232918504093	0.9082028536213217
1.2655235746557367	0.9077799682447613
1.2627238574610646	0.9073416751890759
1.2599241402663925	0.9069299697458598
1.2571244230717205	0.9065760618520038
1.2543247058770484	0.9062921876712986
1.2515249886823763	0.9060687527937554
1.2487252714877042	0.9058774954353574
1.2459255542930316	0.9056796011992854
1.2431258370983596	0.9054362999863199
1.2403261199036875	0.9051188514178425
1.2375264027090154	0.9047151501537383
1.2347266855143433	0.9042313292452686
1.2319269683196712	0.9036883256590351
1.229127251124999	0.9031148862988317
1.226327533930327	0.9025394618582872
1.2235278167356545	0.9019835754128784
1.2207280995409824	0.9014585551386847
1.2179283823463103	0.9009662504476983
1.2151286651516382	0.9005029513649915
1.212328947956966	0.9000646735926112
1.209529230762294	0.8996515993489869
1.206729513567622	0.8992698802027681
1.2039297963729494	0.8989300476746169
1.2011300791782773	0.8986425679405508
1.1983303619836052	0.8984121681452348
1.1955306447889331	0.8982330783751824
1.192730927594261	0.8980871002587089
1.189931210399589	0.8979455113735002
1.1871314932049168	0.8977745497944225
1.1843317760102448	0.8975430196416514
1.1815320588155722	0.8972298159934606
1.1787323416209001	0.8968291283587063
1.175932624426228	0.8963517540401202
1.173132907231556	0.8958221123802288
1.1703331900368839	0.8952718218656726
1.1675334728422118	0.8947316830962786
1.1647337556475397	0.8942243066905697
1.1619340384528671	0.893759338957363
1.159134321258195	0.8933323924666907
1.156334604063523	0.8929276755772171
1.1535348868688509	0.892523291745051
1.1507351696741788	0.8920975487476636
1.1479354524795067	0.8916345337560978
1.1451357352848346	0.8911276392595228
1.1423360180901625	0.8905804738138641
1.13953630089549	0.890005385911729
1.1367365837008179	0.8894204134698808
1.1339368665061458	0.8888456941332938
1.1311371493114737	0.8883002265682867
1.1283374321168016	0.8877994846019406
1.1255377149221295	0.8873539488541999
1.1227379977274574	0.8869683173276158
1.1199382805327853	0.8866410883823941
1.1171385633381128	0.8863643626849516
1.1143388461434407	0.8861239707168572
1.1115391289487686	0.8859002391633015
1.1087394117540965	0.8856697288194689
1.1059396945594244	0.8854080601522705
1.1031399773647523	0.8850935517663328
1.1003402601700802	0.884710981863776
1.0975405429754077	0.8842545238495457
1.0947408257807356	0.8837289424761465
1.0919411085860635	0.883148502599363
1.0891413913913914	0.8825336512105986
1.0863416741967193	0.8819061981482763
1.0835419570020473	0.8812842188610533
1.0807422398073752	0.8806780538776644
1.077942522612703	0.8800885135743396
1.0751428054180305	0.879507780991245
1.0723430882233584	0.8789227262214048
1.0695433710286864	0.8783196470989181
1.0667436538340143	0.8776890519687546
1.0639439366393422	0.8770291227674305
1.06114421944467	0.8763469246577962
1.058344502249998	0.8756571166927187
1.0555447850553255	0.8749786431320563
1.0527450678606534	0.8743304222480375
1.0499453506659813	0.8737272463679859
1.0471456334713092	0.8731769298803427
1.044345916276637	0.8726792796324059
1.041546199081965	0.8722268873212573
1.038746481887293	0.8718072485084813
1.0359467646926208	0.871405443264293
1.0331470474979483	0.8710066227299074
1.0303473303032762	0.8705977867152976
1.027547613108604	0.8701686891792524
1.024747895913932	0.8697120286129238
1.02194817871926	0.8692232592018436
1.0191484615245878	0.8687003560946098
1.0163487443299157	0.8681437206711067
1.0135490271352436	0.8675562090649895
1.010749309940571	0.8669431099975482
1.007949592745899	0.8663118549998935
1.005149875551227	0.8656713261723079
1.0023501583565548	0.8650307869445713
0.9995504411618827	0.8643986204139609
0.9967507239672107	0.8637811435009579
0.9939510067725386	0.8631817381057598
0.991151289577866	0.8626004213822267
0.9883515723831939	0.8620338287204816
0.9855518551885218	0.8614754807986669
0.9827521379938498	0.8609162016834482
0.9799524207991777	0.8603446486401526
0.9771527036045056	0.8597480510589726
0.9743529864098335	0.8591133481344253
0.9715532692151614	0.8584288831988445
0.9687535520204889	0.8576866273163584
0.9659538348258168	0.8568846100515128
0.9631541176311447	0.8560289424476202
0.9603544004364726	0.85513466643234
0.9575546832418005	0.8542247686347487
0.9547549660471284	0.8533270859897369
0.9519552488524563	0.8524694271088182
0.9491555316577838	0.8516738617897206
0.9463558144631117	0.8509515715385612
0.9435560972684396	0.8502997196059499
0.9407563800737675	0.84970140957221
0.9379566628790954	0.8491290261468587
0.9351569456844233	0.8485503013149398
0.9323572284897512	0.8479356155044535
0.9295575112950791	0.8472646061456455
0.9267577941004066	0.8465302831716286
0.9239580769057345	0.8457395345905497
0.9211583597110624	0.8449099525428585
0.9183586425163903	0.8440639994314808
0.9155589253217182	0.8432223168540549
0.9127592081270461	0.8423981996906867
0.909959490932374	0.8415948366369115
0.907159773737702	0.8408059907019417
0.9043600565430294	0.8400196630193932
0.9015603393483573	0.8392233250814048
0.8987606221536852	0.8384088363192811
0.8959609049590131	0.837575338840004
0.8931611877643411	0.8367291737336795
0.890361470569669	0.8358809315376095
0.8875617533749969	0.8350407639757156
0.8847620361803243	0.8342136959375213
0.8819623189856522	0.8333966773989525
0.8791626017909802	0.8325785084644772
0.8763628845963081	0.8317427706969582
0.873563167401636	0.8308728526208726
0.8707634502069639	0.8299574274476988
0.8679637330122918	0.8289945744461655
0.8651640158176197	0.8279931820118736
0.8623642986229472	0.8269711681214319
0.8595645814282751	0.825951087976148
0.856764864233603	0.824954515084776
0.8539651470389309	0.8239969115148895
0.8511654298442588	0.8230844531883797
0.8483657126495867	0.8222135587611363
0.8455659954549146	0.8213729558732052
0.8427662782602421	0.8205473332980231
0.83996656106557	0.8197212365398621
0.8371668438708979	0.818881977314293
0.8343671266762258	0.8180208647556537
0.8315674094815537	0.8171327965911398
0.8287676922868816	0.8162148803643147
0.8259679750922095	0.8152650488292443
0.8231682578975374	0.8142814928523121
0.8203685407028649	0.8132632387192121
0.8175688235081928	0.8122115656277193
0.8147691063135207	0.8111314670107184
0.8119693891188486	0.8100322229853791
0.8091696719241765	0.8089264429039547
0.8063699547295045	0.807827552612191
0.8035702375348324	0.8067463974805182
0.8007705203401598	0.8056881204778935
0.7979708031454877	0.8046505335199401
0.7951710859508156	0.8036247685632999
0.7923713687561436	0.8025982032228987
0.7895716515614715	0.801558786567358
0.7867719343667994	0.800499277383188
0.7839722171721273	0.7994198079954855
0.7811724999774552	0.798327681980258
0.7783727827827827	0.7972342645963851
0.7755730655881106	0.7961499105450318
0.7727733483934385	0.7950787019725709
0.7699736311987664	0.7940150152613918
0.7671739140040943	0.7929434631811303
0.7643741968094222	0.7918426845405725
0.7615744796147501	0.7906921144735828
0.758774762420078	0.7894797175382102
0.7559750452254055	0.7882081169916546
0.7531753280307334	0.7868968364169441
0.7503756108360613	0.7855794417790356
0.7475758936413892	0.7842959216850901
0.7447761764467171	0.7830821863036738
0.741976459252045	0.781959599373647
0.7391767420573729	0.7809276303726755
0.7363770248627004	0.7799619409288546
0.7335773076680283	0.7790187171087424
0.7307775904733562	0.7780442775678524
0.7279778732786841	0.7769874680960114
0.725178156084012	0.7758115560915237
0.72237843888934	0.7745024982806649
0.7195787216946679	0.7730715094892644
0.7167790044999958	0.7715514764129676
0.7139792873053232	0.7699884448882726
0.7111795701106511	0.7684306667268828
0.708379852915979	0.7669181779349523
0.705580135721307	0.7654754986951025
0.7027804185266349	0.764108966539466
0.6999807013319628	0.7628088043310138
0.6971809841372907	0.7615547221125096
0.6943812669426181	0.7603230269203435
0.6915815497479461	0.7590930621098853
0.688781832553274	0.7578512925408247
0.6859821153586019	0.7565922772397815
0.6831823981639298	0.7553168034341666
0.6803826809692577	0.7540282751444016
0.6775829637745856	0.7527288367021433
0.6747832465799135	0.7514166035135563
0.671983529385241	0.7500848621939835
0.6691838121905689	0.7487233909818567
0.6663840949958968	0.7473213732477024
0.6635843778012247	0.745870924733891
0.6607846606065526	0.7443701298478289
0.6579849434118805	0.7428246784270792
0.6551852262172084	0.7412476195340363
0.6523855090225363	0.7396572647055728
0.6495857918278638	0.7380737406664281
0.6467860746331917	0.7365150059119202
0.6439863574385196	0.7349932528337286
0.6411866402438475	0.7335125138837134
0.6383869230491754	0.73206801299861
0.6355872058545033	0.730647414503254
0.6327874886598313	0.7292336980686404
0.6299877714651587	0.7278090134045747
0.6271880542704866	0.7263586230319453
0.6243883370758145	0.7248739910803841
0.6215886198811424	0.7233542531001504
0.6187889026864704	0.7218056885052295
0.6159891854917983	0.7202393360906884
0.6131894682971262	0.7186674149187461
0.6103897511024541	0.7170995853246779
0.6075900339077815	0.7155401770775129
0.6047903167131095	0.7139872628516687
0.6019905995184374	0.7124339073063624
0.5991908823237653	0.7108712230349721
0.5963911651290932	0.709292232331583
0.5935914479344209	0.7076951893194372
0.5907917307397488	0.7060851070738638
0.5879920135450767	0.7044727694950121
0.5851922963504046	0.702871342688259
0.5823925791557323	0.7012915694231503
0.5795928619610602	0.6997371287339023
0.5767931447663881	0.698201834333019
0.573993427571716	0.6966698529991453
0.5711937103770437	0.6951191721650505
0.5683939931823716	0.6935274342049439
0.5655942759876995	0.6918783649198277
0.5627945587930274	0.6901666880860671
0.5599948415983551	0.6883997967123446
0.557195124403683	0.6865954614631709
0.5543954072090109	0.6847761827890326
0.5515956900143388	0.6829619862404459
0.5487959728196665	0.6811640884798273
0.5459962556249944	0.6793816669022772
0.5431965384303223	0.6776029687007346
0.54039682123565	0.6758105040413696
0.5375971040409779	0.6739885864040778
0.5347973868463058	0.6721305411064539
0.5319976696516338	0.6702428685398742
0.5291979524569614	0.668344586549015
0.5263982352622893	0.6664616081082197
0.5235985180676173	0.6646177944922274
0.5207988008729452	0.6628256348850479
0.5179990836782729	0.6610798491871248
0.5151993664836008	0.6593564154017153
0.5123996492889287	0.6576178036401759
0.5095999320942566	0.6558231084576784
0.5068002148995843	0.6539400194254226
0.5040004977049122	0.6519547803119243
0.5012007805102401	0.6498767758042825
0.498401063315568	0.6477360365310412
0.4956013461208957	0.6455742465703285
0.4928016289262236	0.6434320111885838
0.4900019117315515	0.6413364514773513
0.4872021945368792	0.6392931672890687
0.4844024773422071	0.6372852261642933
0.481602760147535	0.6352795344288173
0.4788030429528629	0.6332384913153946
0.4760033257581906	0.6311330482763506
0.4732036085635185	0.6289528055168985
0.4704038913688464	0.6267097554999597
0.4676041741741743	0.6244344081775873
0.464804456979502	0.622165589749027
0.4620047397848299	0.6199373291182868
0.45920502259015783	0.617767213535481
0.45640530539548574	0.6156500819537227
0.4536055882008134	0.6135591139894443
0.45080587100614133	0.6114538905730149
0.44800615381146924	0.6092927014216316
0.44520643661679693	0.6070450350338377
0.44240671942212484	0.6047002475690081
0.43960700222745275	0.6022698148514422
0.43680728503278066	0.5997828070437903
0.43400756783810834	0.5972764907880759
0.43120785064343625	0.59478546954595
0.42840813344876416	0.5923330185872705
0.42560841625409207	0.5899272181614132
0.42280869905941976	0.5875625668672816
0.42000898186474767	0.5852257020194211
0.4172092646700756	0.5829024315354503
0.4144095474754035	0.5805830080357475
0.41160983028073117	0.5782635256495338
0.4088101130860591	0.5759431025605757
0.406010395891387	0.5736184181355994
0.4032106786967149	0.5712784417984076
0.4004109615020426	0.5689022984374268
0.3976112443073705	0.5664620797422484
0.3948115271126984	0.5639304319853978
0.3920118099180261	0.5612906704455838
0.389212092723354	0.5585458022145198
0.3864123755286819	0.5557227618859866
0.3836126583340098	0.5528694971798592
0.3808129411393375	0.5500448792069483
0.3780132239446654	0.5473039559406965
0.3752135067499933	0.544682902863387
0.37241378955532123	0.5421884511354266
0.3696140723606489	0.5397953669599309
0.3668143551659768	0.5374530663997885
0.36401463797130473	0.5350994959800947
0.36121492077663264	0.5326779996847513
0.35841520358196033	0.530151873852478
0.35561548638728824	0.5275120637368856
0.35281576919261615	0.5247757496284814
0.35001605199794406	0.5219766356406825
0.34721633480327174	0.5191505401397205
0.34441661760859965	0.5163214281158891
0.34161690041392756	0.5134927824650477
0.33881718321925525	0.5106472626512693
0.33601746602458316	0.5077546227818406
0.33321774882991106	0.5047848989192641
0.330418031635239	0.5017219709057161
0.32761831444056666	0.49857243444791566
0.32481859724589457	0.495366354814171
0.3220188800512225	0.49214934818795986
0.3192191628565504	0.48896854345999996
0.3164194456618781	0.4858572198113946
0.313619728467206	0.4828234938416052
0.3108200112725339	0.4798471236994445
0.3080202940778618	0.47688574650797144
0.3052205768831895	0.47388861868176557
0.3024208596885174	0.4708133150809106
0.2996211424938453	0.46763977590131256
0.2968214252991732	0.4643769485067776
0.2940217081045009	0.4610597657800435
0.2912219909098288	0.4577374758692197
0.2884222737151567	0.4544572637431285
0.2856225565204844	0.4512486782543881
0.2828228393258123	0.4481140651819531
0.2800231221311402	0.44502812589765234
0.27722340493646813	0.44194659981843354
0.2744236877417958	0.4388209855841452
0.2716239705471237	0.4356142256680277
0.26882425335245164	0.43231204824663455
0.26602453615777955	0.4289262411340068
0.26322481896310723	0.42548895421827304
0.26042510176843514	0.42204020074895665
0.25762538457376305	0.41861299653079787
0.25482566737909096	0.4152212793525357
0.25202595018441865	0.4118546826332098
0.24922623298974655	0.4084818049314166
0.24642651579507446	0.40506068767922404
0.24362679860040237	0.401552803269555
0.24082708140573006	0.39793577441328726
0.23802736421105797	0.3942106227690292
0.23522764701638588	0.39040132844966463
0.23242792982171356	0.3865471438923114
0.22962821262704147	0.38269050867025145
0.22682849543236938	0.37886474259635133
0.2240287782376973	0.3750855416354957
0.22122906104302498	0.3713487843945137
0.21842934384835289	0.3676348650177134
0.2156296266536808	0.3639175343111475
0.2128299094590087	0.3601738297835806
0.2100301922643364	0.3563915530649585
0.2072304750696643	0.35257188323499716
0.2044307578749922	0.3487266276587875
0.20163104068032012	0.3448715827392085
0.1988313234856478	0.3410187953649692
0.1960316062909757	0.3371707413416206
0.19323188909630362	0.3333185462470399
0.19043217190163153	0.32944475057526357
0.18763245470695922	0.3255293979221645
0.18483273751228713	0.3215570425499234
0.18203302031761504	0.3175220424168812
0.17923330312294272	0.31343026578434624
0.17643358592827063	0.3092967625941464
0.17363386873359854	0.3051404714239367
0.17083415153892645	0.30097807150199385
0.16803443434425414	0.2968192745906453
0.16523471714958204	0.2926651502172091
0.16243499995490995	0.28850979742713495
0.15963528276023786	0.28434433791609337
0.15683556556556555	0.28016133724405534
0.15403584837089346	0.27595769371924317
0.15123613117622137	0.2717347770031671
0.14843641398154928	0.2674958378617721
0.14563669678687696	0.2632419383213499
0.14283697959220487	0.258968364102554
0.14003726239753278	0.25466337791164784
0.13723754520286047	0.2503102749189359
0.13443782800818838	0.24589235014777844
0.13163811081351628	0.24139911056330884
0.1288383936188442	0.23683137783225916
0.12603867642417188	0.2322031321553623
0.12323895922949979	0.22753900833144747
0.1204392420348277	0.22286790590925343
0.11763952484015561	0.21821464893220277
0.1148398076454833	0.2135924692697522
0.1120400904508112	0.20899895194388773
0.10924037325613911	0.20441698376438663
0.10644065606146702	0.19982055567311194
0.10364093886679471	0.1951835791533521
0.10084122167212262	0.19048879544589076
0.09804150447745053	0.1857337815618817
0.09524178728277843	0.18093203034779443
0.09244207008810612	0.17610876787993007
0.08964235289343403	0.17129297654773853
0.08684263569876194	0.16650837707740462
0.08404291850408963	0.16176643323469408
0.08124320130941753	0.15706367411887226
0.07844348411474544	0.15238406313488984
0.07564376692007335	0.14770534700205368
0.07284404972540104	0.14300693875219023
0.07004433253072895	0.13827641695396845
0.06724461533605686	0.13351231865892726
0.06444489814138477	0.1287223369249292
0.06164518094671245	0.12391777335292065
0.05884546375204036	0.11910650196957653
0.05604574655736827	0.1142872585657105
0.05324602936269618	0.10944757715938852
0.050446312168023866	0.10456633524443149
0.047646594973351775	0.09962014138348567
0.044846877778679684	0.09459133587030405
0.04204716058400759	0.08947471399383607
0.03924744338933528	0.08428046664837446
0.03644772619466319	0.0790321299314784
0.0336480089999911	0.07376007993177894
0.030848291805318784	0.06849267691495353
0.028048574610646693	0.06324799603454745
0.0252488574159746	0.05802888703747612
0.02244914022130251	0.05282295931517028
0.019649423026630197	0.04760740443667817
0.016849705831958106	0.042356944238580885
0.014049988637286015	0.03705219502506972
0.011250271442613924	0.031685700156254146
0.00845055424794161	0.026263789205259378
0.00565083705326952	0.020803922578860275
0.0028511198585974284	0.015328726211696023
5.140266392533732e-05	0.00985896469193065
-0.002748314530746976	0.004407896133501452
-0.005548031725419067	-0.0010212289723528856
-0.008347748920091158	-0.006434027975715347
-0.01114746611476325	-0.011841064545455443
-0.013947183309435562	-0.01725294550854369
-0.016746900504107654	-0.022676431547465542
-0.019546617698779745	-0.02811297082838091
-0.022346334893452058	-0.03355995926008271
-0.02514605208812415	-0.0390138610353964
-0.02794576928279624	-0.04447355579049018
-0.03074548647746833	-0.04994221424392699
-0.033545203672140644	-0.055426661179053885
-0.036344920866812735	-0.06093429513631453
-0.03914463806148483	-0.06646874879546573
-0.04194435525615692	-0.0720261369488137
-0.04474407245082923	-0.07759366594906342
-0.04754378964550132	-0.0831515698696631
-0.05034350684017341	-0.08867808385095656
-0.053143224034845504	-0.09415593673234532
-0.05594294122951782	-0.09957812100267718
-0.05874265842418991	-0.10495077928992166
-0.061542375618862	-0.11029193878689082
-0.06434209281353409	-0.11562622978493209
-0.0671418100082064	-0.12097714438501338
-0.0699415272028785	-0.12635931079942625
-0.07274124439755059	-0.13177333364881672
-0.0755409615922229	-0.1372049380735309
-0.07834067878689499	-0.14262873179952984
-0.08114039598156708	-0.14801536251968456
-0.08394011317623917	-0.1533397377100711
-0.08673983037091149	-0.1585876760842
-0.08953954756558358	-0.16375896704603043
-0.09233926476025567	-0.16886609479547035
-0.09513898195492776	-0.17392936787212007
-0.09793869914960007	-0.17897034998972355
-0.10073841634427216	-0.18400591313696302
-0.10353813353894425	-0.18904480526709613
-0.10633785073361635	-0.1940875365636447
-0.10913756792828866	-0.1991290744029181
-0.11193728512296075	-0.20416280505749435
-0.11473700231763284	-0.20918385747343857
-0.11753671951230515	-0.21419031269170777
-0.12033643670697725	-0.21918185285351005
-0.12313615390164934	-0.22415661131041917
-0.12593587109632143	-0.22910787420965387
-0.12873558829099374	-0.23402248048856042
-0.13153530548566583	-0.23888216841018778
-0.13433502268033792	-0.24366793559797795
-0.13713473987501001	-0.24836616925027433
-0.13993445706968233	-0.2529743871116427
-0.14273417426435442	-0.2575042996229681
-0.1455338914590265	-0.261980663173804
-0.1483336086536986	-0.26643580820763346
-0.15113332584837091	-0.2709012963367232
-0.153933043043043	-0.2753993060324064
-0.1567327602377151	-0.2799366174554685
-0.1595324774323872	-0.28450331963584835
-0.1623321946270595	-0.28907682365150067
-0.1651319118217316	-0.29362995887602217
-0.16793162901640368	-0.29814049608201115
-0.170731346211076	-0.3025989051802549
-0.1735310634057481	-0.30701172957883205
-0.17633078060042018	-0.31139946015642916
-0.17913049779509227	-0.31578969787862693
-0.18193021498976458	-0.3202080280265017
-0.18472993218443667	-0.3246698019769093
-0.18752964937910876	-0.32917564988394366
-0.19032936657378086	-0.33371215797636555
-0.19312908376845317	-0.3382572387889416
-0.19592880096312526	-0.34278799797214365
-0.19872851815779735	-0.3472879966882364
-0.20152823535246944	-0.3517510699713421
-0.20432795254714176	-0.3561802083167309
-0.20712766974181385	-0.3605819560586937
-0.20992738693648594	-0.3649586044759606
-0.21272710413115803	-0.3693014643900423
-0.21552682132583034	-0.37358828031463776
-0.21832653852050243	-0.3777864283259431
-0.22112625571517452	-0.38186140172703736
-0.22392597290984684	-0.3857879968433464
-0.22672569010451893	-0.3895603459565752
-0.22952540729919102	-0.39319701678616487
-0.2323251244938631	-0.39673885479470294
-0.23512484168853542	-0.40023963362344617
-0.23792455888320752	-0.4037520926850318
-0.2407242760778796	-0.4073136923481013
-0.2435239932725517	-0.4109367523979536
-0.246323710467224	-0.4146063774946437
-0.2491234276618961	-0.41828708574946893
-0.2519231448565682	-0.42193615536212936
-0.2547228620512403	-0.4255193726616834
-0.2575225792459126	-0.42902392111222604
-0.2603222964405847	-0.4324639611763539
-0.2631220136352568	-0.4358767923076028
-0.26592173082992887	-0.43931061078286604
-0.2687214480246012	-0.4428077478636144
-0.2715211652192733	-0.44638892127378127
-0.27432088241394537	-0.4500438796402064
-0.2771205996086177	-0.4537318766900239
-0.27992031680328977	-0.45739228731004317
-0.28272003399796186	-0.4609623776619148
-0.28551975119263395	-0.4643968411011691
-0.28831946838730627	-0.4676829989905549
-0.29111918558197836	-0.4708467832460784
-0.29391890277665045	-0.4739473844097819
-0.29671861997132254	-0.4770618879894927
-0.29951833716599485	-0.48026424867500417
-0.30231805436066694	-0.48360462855457476
-0.30511777155533903	-0.4870949577240271
-0.3079174887500111	-0.49070466149819014
-0.31071720594468344	-0.4943674785764247
-0.31351692313935553	-0.4979971296780339
-0.3163166403340276	-0.5015072485803308
-0.3191163575286997	-0.5048301153799523
-0.321916074723372	-0.5079294966524449
-0.3247157919180441	-0.5108049422971435
-0.3275155091127162	-0.5134874876576625
-0.3303152263073885	-0.5160290254230435
-0.3331149435020606	-0.5184889765463722
-0.3359146606967327	-0.5209220052624077
-0.3387143778914048	-0.5233695260416533
-0.3415140950860771	-0.5258561208285413
-0.3443138122807492	-0.5283903503069223
-0.3471135294754213	-0.5309683446836322
-0.3499132466700934	-0.533578272418304
-0.3527129638647657	-0.5362042487069943
-0.3555126810594378	-0.538829123213779
-0.3583123982541099	-0.5414364255106519
-0.36111211544878197	-0.544012168312331
-0.3639118326434543	-0.5465470581438698
-0.36671154983812637	-0.5490390615803867
-0.36951126703279846	-0.5514955570092694
-0.37231098422747055	-0.5539338655708709
-0.37511070142214287	-0.5563790881371354
-0.37791041861681496	-0.5588589232944289
-0.38071013581148705	-0.5613962731518478
-0.38350985300615936	-0.5640015297240498
-0.38630957020083145	-0.5666670090881413
-0.38910928739550354	-0.5693657483441659
-0.39190900459017564	-0.5720557752829161
-0.39470872178484795	-0.5746893002579765
-0.39750843897952004	-0.5772245996699474
-0.40030815617419213	-0.5796372535483667
-0.40310787336886433	-0.5819273034871559
-0.4059075905635364	-0.5841199259513411
-0.4087073077582086	-0.5862591004424684
-0.4115070249528807	-0.5883959126117289
-0.4143067421475529	-0.5905748652362011
-0.417106459342225	-0.5928222837487365
-0.4199061765368972	-0.5951403256646017
-0.4227058937315693	-0.5975083852871412
-0.4255056109262415	-0.5998913612493874
-0.4283053281209137	-0.6022520735199566
-0.4311050453155858	-0.6045637946655019
-0.433904762510258	-0.6068188408116812
-0.4367044797049301	-0.6090304692805375
-0.4395041968996023	-0.6112275342536423
-0.4423039140942744	-0.6134437391888986
-0.4451036312889466	-0.6157051102509905
-0.4479033484836187	-0.6180199088518614
-0.4507030656782909	-0.6203744050109612
-0.453502782872963	-0.6227360062268429
-0.4563025000676352	-0.6250628114352618
-0.45910221726230727	-0.6273165331288004
-0.46190193445697947	-0.6294746009556832
-0.46470165165165156	-0.6315374971623879
-0.46750136884632376	-0.6335288996920015
-0.47030108604099585	-0.6354885235069143
-0.47310080323566805	-0.6374599006865465
-0.47590052043034026	-0.6394769638660487
-0.47870023762501235	-0.6415536751873177
-0.48149995481968455	-0.6436799610701265
-0.48429967201435664	-0.6458251981084981
-0.48709938920902884	-0.647948101876825
-0.48989910640370093	-0.6500098655818332
-0.49269882359837314	-0.651986410663381
-0.49549854079304523	-0.6538759421804035
-0.49829825798771743	-0.6556995200704019
-0.5010979751823895	-0.6574945616296627
-0.5038976923770617	-0.6593033743882792
-0.5066974095717338	-0.6611603001939541
-0.509497126766406	-0.6630813889261534
-0.5122968439610781	-0.6650596441719268
-0.5150965611557503	-0.6670671055459629
-0.5178962783504224	-0.6690629351494064
-0.5206959955450946	-0.6710049174844339
-0.5234957127397667	-0.6728608880791831
-0.5262954299344389	-0.6746168088146534
-0.5290951471291111	-0.6762793883029995
-0.5318948643237832	-0.6778728872538897
-0.5346945815184554	-0.6794314840487886
-0.5374942987131275	-0.680989772568469
-0.5402940159077997	-0.6825742913353386
-0.5430937331024718	-0.6841984022328667
-0.545893450297144	-0.6858615976974194
-0.5486931674918161	-0.6875528564466211
-0.5514928846864883	-0.689256466155454
-0.5542926018811604	-0.6909581461557779
-0.5570923190758326	-0.6926494683359775
-0.5598920362705047	-0.6943293711447878
-0.5626917534651769	-0.6960026743359025
-0.565491470659849	-0.6976765353116959
-0.5682911878545212	-0.6993564021017554
-0.5710909050491932	-0.701043038659867
-0.5738906222438654	-0.702731663611982
-0.5766903394385375	-0.7044133790034594
-0.5794900566332097	-0.7060781958306895
-0.5822897738278819	-0.7077183966439169
-0.585089491022554	-0.7093308995222545
-0.5878892082172262	-0.7109177094391134
-0.5906889254118983	-0.7124842944157257
-0.5934886426065705	-0.714036525902642
-0.5962883598012426	-0.7155773853917102
-0.5990880769959148	-0.7171047615631408
-0.6018877941905869	-0.7186113002514904
-0.6046875113852591	-0.7200865483825768
-0.6074872285799312	-0.7215208022849992
-0.6102869457746034	-0.7229094180961009
-0.6130866629692755	-0.7242560956299586
-0.6158863801639477	-0.7255738994424652
-0.6186860973586198	-0.7268834579872103
-0.621485814553292	-0.7282086682795272
-0.6242855317479641	-0.7295710435030007
-0.6270852489426363	-0.7309843115905807
-0.6298849661373085	-0.7324508491522979
-0.6326846833319806	-0.7339610198935944
-0.6354844005266528	-0.7354956385086957
-0.6382841177213249	-0.7370308631576845
-0.6410838349159971	-0.7385441157994946
-0.6438835521106692	-0.7400193546183758
-0.6466832693053414	-0.7414502557043638
-0.6494829865000135	-0.7428405225333572
-0.6522827036946857	-0.7442014205647882
-0.6550824208893578	-0.7455474556556224
-0.65788213808403	-0.7468916272406616
-0.660681855278702	-0.7482417398232366
-0.6634815724733742	-0.7495988452402773
-0.6662812896680463	-0.7509581546968306
-0.6690810068627185	-0.7523119436413727
-0.6718807240573906	-0.7536533358451847
-0.6746804412520628	-0.7549795961801975
-0.6774801584467349	-0.7562937613956655
-0.6802798756414071	-0.7576040244367648
-0.6830795928360793	-0.7589210663808942
-0.6858793100307514	-0.7602542449862257
-0.6886790272254236	-0.7616079641071483
-0.6914787444200957	-0.7629795232151866
-0.6942784616147679	-0.7643592816503314
-0.69707817880944	-0.765733211632762
-0.6998778960041122	-0.7670871005245073
-0.7026776131987843	-0.7684110631409447
-0.7054773303934565	-0.7697028449252709
-0.7082770475881286	-0.7709687138994887
-0.7110767647828008	-0.7722214734667565
-0.7138764819774729	-0.7734760615420806
-0.7166761991721451	-0.7747440419983083
-0.7194759163668172	-0.776028764666171
-0.7222756335614894	-0.7773228955684245
-0.7250753507561615	-0.7786093878069766
-0.7278750679508337	-0.7798659384661759
-0.7306747851455058	-0.7810718544714825
-0.733474502340178	-0.7822153760752023
-0.7362742195348502	-0.7832991713673443
-0.7390739367295223	-0.7843420625774522
-0.7418736539241945	-0.7853760187851309
-0.7446733711188666	-0.7864387992034997
-0.7474730883135388	-0.7875639753427652
-0.7502728055082108	-0.7887709948345214
-0.753072522702883	-0.7900581670593361
-0.7558722398975551	-0.7914008379029426
-0.7586719570922273	-0.7927557040527532
-0.7614716742868994	-0.7940705373986516
-0.7642713914815716	-0.7952970143254237
-0.7670711086762437	-0.7964033347313109
-0.7698708258709159	-0.7973831919516887
-0.772670543065588	-0.7982584958241432
-0.7754702602602602	-0.7990748592966531
-0.7782699774549323	-0.7998908065847821
-0.7810696946496045	-0.80076340590628
-0.7838694118442767	-0.8017340699134439
-0.7866691290389488	-0.8028182875136909
-0.789468846233621	-0.804002022833628
-0.7922685634282931	-0.805245713890033
-0.7950682806229653	-0.8064947281948781
-0.7978679978176374	-0.8076933754106197
-0.8006677150123096	-0.8087986436933039
-0.8034674322069817	-0.8097899860804647
-0.8062671494016539	-0.8106726864993778
-0.809066866596326	-0.8114742237298961
-0.8118665837909982	-0.8122350640585707
-0.8146663009856703	-0.8129968514364367
-0.8174660181803425	-0.8137915749017472
-0.8202657353750146	-0.8146348082623336
-0.8230654525696868	-0.8155247051490768
-0.8258651697643589	-0.8164465481956737
-0.8286648869590311	-0.8173808938488921
-0.8314646041537032	-0.8183122804163857
-0.8342643213483754	-0.8192354126164784
-0.8370640385430476	-0.8201567084624661
-0.8398637557377197	-0.8210907674242847
-0.8426634729323919	-0.8220531349406293
-0.845463190127064	-0.8230520879094965
-0.8482629073217361	-0.8240825862993104
-0.8510626245164082	-0.8251248671902045
-0.8538623417110804	-0.8261486005112608
-0.8566620589057525	-0.8271215848768875
-0.8594617761004247	-0.828020285298487
-0.8622614932950968	-0.8288386825502567
-0.865061210489769	-0.8295922343135596
-0.8678609276844411	-0.8303151818586977
-0.8706606448791133	-0.8310515439114937
-0.8734603620737854	-0.8318422515466362
-0.8762600792684576	-0.8327122962058795
-0.8790597964631297	-0.833661989554324
-0.8818595136578019	-0.8346653421099376
-0.884659230852474	-0.8356764559263654
-0.8874589480471462	-0.836642335837231
-0.8902586652418184	-0.8375184396769574
-0.8930583824364905	-0.8382822910929697
-0.8958580996311627	-0.8389409214163552
-0.8986578168258348	-0.8395296910720011
-0.9014575340205069	-0.8401026370649503
-0.9042572512151791	-0.8407171012141209
-0.9070569684098513	-0.8414171937662027
-0.9098566856045234	-0.8422210602439799
-0.9126564027991956	-0.8431157977860323
-0.9154561199938678	-0.844061546583475
-0.9182558371885399	-0.8450034805581069
-0.921055554383212	-0.8458880145165024
-0.9238552715778842	-0.8466782871683785
-0.9266549887725564	-0.8473642630017149
-0.9294547059672285	-0.8479645249933504
-0.9322544231619005	-0.8485194501610739
-0.9350541403565727	-0.849078136093901
-0.937853857551245	-0.8496833314403537
-0.940653574745917	-0.8503591289662431
-0.9434532919405891	-0.8511051652943527
-0.9462530091352613	-0.8518988852532341
-0.9490527263299335	-0.852704792407684
-0.9518524435246056	-0.8534873787810734
-0.9546521607192777	-0.8542233210108963
-0.9574518779139499	-0.8549088883800704
-0.9602515951086221	-0.8555601904559882
-0.9630513123032942	-0.8562063281506483
-0.9658510294979664	-0.8568778920013185
-0.9686507466926386	-0.8575947933141304
-0.9714504638873107	-0.8583576190598512
-0.9742501810819828	-0.8591455155174575
-0.977049898276655	-0.8599214311644388
-0.9798496154713272	-0.8606431090072645
-0.9826493326659993	-0.8612763151570947
-0.9854490498606714	-0.8618060428610081
-0.9882487670553436	-0.8622420740449506
-0.9910484842500158	-0.8626170921069245
-0.9938482014446879	-0.8629779206133961
-0.99664791863936	-0.8633726358396088
-0.9994476358340322	-0.8638375682663799
-1.0022473530287044	-0.8643881750129747
-1.0050470702233765	-0.865016464691029
-1.0078467874180486	-0.8656955298446474
-1.0106465046127209	-0.8663894890162321
-1.013446221807393	-0.867065485410019
-1.016245939002065	-0.8677038479315683
-1.0190456561967371	-0.8683032382472229
-1.0218453733914095	-0.868879321460376
-1.0246450905860816	-0.8694576323788745
-1.0274448077807536	-0.8700631695943303
-1.030244524975426	-0.8707102487025942
-1.033044242170098	-0.8713959893161765
-1.0358439593647701	-0.8720995806101814
-1.0386436765594422	-0.8727875877680817
-1.0414433937541143	-0.8734236400964616
-1.0442431109487866	-0.8739794849882321
-1.0470428281434587	-0.874444005163219
-1.0498425453381308	-0.8748274662353566
-1.0526422625328031	-0.8751597430316579
-1.0554419797274752	-0.8754830824747064
-1.0582416969221473	-0.8758415375110227
-1.0610414141168194	-0.8762700898650322
-1.0638411313114915	-0.8767864439859633
-1.0666408485061638	-0.877387584070805
-1.069440565700836	-0.8780517539876658
-1.0722402828955082	-0.8787449968262857
-1.0750400000901803	-0.8794302186447008
-1.0778397172848524	-0.8800762227319665
-1.0806394344795245	-0.8806643839305776
-1.0834391516741966	-0.8811914652966306
-1.086238868868869	-0.8816682319226907
-1.089038586063541	-0.8821146430052746
-1.091838303258213	-0.8825532058889426
-1.0946380204528854	-0.8830023830069187
-1.0974377376475575	-0.8834717371501061
-1.1002374548422296	-0.8839599002046667
-1.1030371720369017	-0.8844556543692945
-1.1058368892315737	-0.8849416371468952
-1.108636606426246	-0.8853995959198018
-1.1114363236209182	-0.8858158262875805
-1.1142360408155902	-0.8861854548106276
-1.1170357580102626	-0.8865145325525983
-1.1198354752049346	-0.8868194112323142
-1.1226351923996067	-0.8871234783594084
-1.1254349095942788	-0.8874519230126886
-1.1282346267889511	-0.8878256816371008
-1.1310343439836232	-0.8882559741499494
-1.1338340611782953	-0.8887408095447151
-1.1366337783729676	-0.8892644871765434
-1.1394334955676397	-0.889800481910724
-1.1422332127623118	-0.8903172928141337
-1.145032929956984	-0.8907860377543583
-1.147832647151656	-0.8911880027445048
-1.1506323643463283	-0.8915201918140806
-1.1534320815410004	-0.8917972693247033
-1.1562317987356725	-0.8920491067604869
-1.1590315159303448	-0.8923142605762604
-1.161831233125017	-0.892630828111836
-1.164630950319689	-0.8930269331694691
-1.167430667514361	-0.8935133230670734
-1.1702303847090334	-0.8940801061611896
-1.1730301019037055	-0.8946986112258792
-1.1758298190983776	-0.8953279807209189
-1.1786295362930497	-0.8959248044756678
-1.181429253487722	-0.8964532436801376
-1.184228970682394	-0.8968929522130631
-1.1870286878770662	-0.8972427307105253
-1.1898284050717383	-0.8975190733763028
-1.1926281222664106	-0.8977502288554549
-1.1954278394610827	-0.8979676585336898
-1.1982275566557548	-0.8981974606064547
-1.201027273850427	-0.8984542350810301
-1.2038269910450992	-0.8987390327105831
-1.2066267082397713	-0.8990417267164029
-1.2094264254344433	-0.8993467798735175
-1.2122261426291157	-0.899640373592905
-1.2150258598237877	-0.8999165219483583
-1.2178255770184598	-0.9001802004144407
-1.220625294213132	-0.9004465276106541
-1.2234250114078042	-0.9007363156019447
-1.2262247286024763	-0.9010694435745694
-1.2290244457971484	-0.9014581614828563
-1.2318241629918205	-0.9019024106594434
-1.2346238801864928	-0.9023885905974994
-1.237423597381165	-0.9028921353238486
-1.240223314575837	-0.9033831339064333
-1.2430230317705093	-0.9038333825341623
-1.2458227489651814	-0.904222926696951
-1.2486224661598535	-0.9045444023414262
-1.2514221833545256	-0.9048041940797771
-1.2542219005491977	-0.9050203474395122
-1.25702161774387	-0.9052180128457537
-1.259821334938542	-0.9054237293689762
-1.2626210521332142	-0.9056599670081993
-1.2654207693278865	-0.9059410707031612
-1.2682204865225586	-0.9062712331302141
-1.2710202037172307	-0.9066445604753508
-1.2738199209119028	-0.9070468552669859
-1.276619638106575	-0.9074585143799545
-1.2794193553012472	-0.9078579243921854
-1.2822190724959193	-0.9082248523652695
-1.2850187896905914	-0.9085434730474408
-1.2878185068852637	-0.9088047640521124
-1.2906182240799358	-0.9090080189738646
-1.2934179412746079	-0.909161217625958
-1.29621765846928	-0.9092800303718429
-1.2990173756639523	-0.9093853867915729
-1.3018170928586243	-0.9094998212713101
-1.3046168100532964	-0.909643160200015
-1.3074165272479688	-0.9098284186533474
-1.3102162444426408	-0.9100588941326517
-1.313015961637313	-0.9103272873250638
-1.315815678831985	-0.9106172392349826
-1.3186153960266573	-0.9109070497912733
-1.3214151132213294	-0.9111747166648173
-1.3242148304160015	-0.9114030105386521
-1.3270145476106736	-0.9115832420602292
-1.329814264805346	-0.9117167238197974
-1.332613982000018	-0.9118135994470777
-1.33541369919469	-0.9118894980461218
-1.3382134163893622	-0.9119611218078576
-1.3410131335840345	-0.9120421692306035
-1.3438128507787066	-0.9121408307106363
-1.3466125679733787	-0.9122595168130526
-1.349412285168051	-0.9123966849104583
-1.352212002362723	-0.9125498902112866
-1.3550117195573952	-0.9127187627773118
-1.3578114367520673	-0.9129066583536867
-1.3606111539467396	-0.9131202401856562
-1.3634108711414117	-0.913367048688454
-1.3662105883360838	-0.9136519238016401
-1.3690103055307559	-0.9139736661541991
-1.3718100227254282	-0.9143233541188742
-1.3746097399201003	-0.9146852375740545
-1.3774094571147724	-0.9150402551386992
-1.3802091743094445	-0.9153712606507542
[truncated: 6 more rows]
