# Supplementary material for: Isolation of a planar π-aromatic Bi5− ring in a cobalt-based inverse-sandwich-type complex
Source: Nat Chem. 2025 Jan 20;17(4):547–55. doi: 10.1038/s41557-024-01713-8 (PMC11964920; doi:10.1038/s41557-024-01713-8)
Supplement: Supplementary file 4 — Original magnetic data of compound 1 and origin file of Fig. 3. [file 41557_2024_1713_MOESM4_ESM.zip › sr_and_T_Symmetrized/25.json]

{
   "comment": "corrected Loops",
   "temperature": 0.7,
   "measures": [
      {
         "sr": 0.032,
         "angle": 0,
         "trans": 0,
         "cool_t": 1,
         "comment": "to H_stop",
         "data": [
            [
               -1.3999,
               -0.9183033234035907
            ],
            [
               -1.3970974874874873,
               -0.9179359836635133
            ],
            [
               -1.394294974974975,
               -0.9175807425040359
            ],
            [
               -1.3914924624624623,
               -0.9172570499722323
            ],
            [
               -1.3886899499499499,
               -0.9169835637341035
            ],
            [
               -1.3858874374374373,
               -0.9167733682087491
            ],
            [
               -1.3830849249249249,
               -0.9166297259271081
            ],
            [
               -1.3802824124124122,
               -0.9165436432324006
            ],
            [
               -1.3774798998998998,
               -0.9164942205741895
            ],
            [
               -1.3746773873873872,
               -0.9164520650289998
            ],
            [
               -1.3718748748748748,
               -0.9163851978748518
            ],
            [
               -1.3690723623623622,
               -0.9162661173423405
            ],
            [
               -1.3662698498498498,
               -0.916078227894118
            ],
            [
               -1.3634673373373372,
               -0.9158198845339031
            ],
            [
               -1.3606648248248248,
               -0.9155048510998944
            ],
            [
               -1.3578623123123121,
               -0.9151589054005932
            ],
            [
               -1.3550597997997997,
               -0.9148133859130894
            ],
            [
               -1.3522572872872871,
               -0.9144973549164019
            ],
            [
               -1.3494547747747747,
               -0.9142304807525561
            ],
            [
               -1.346652262262262,
               -0.9140185716769629
            ],
            [
               -1.3438497497497497,
               -0.9138529557807589
            ],
            [
               -1.341047237237237,
               -0.9137138004500982
            ],
            [
               -1.3382447247247247,
               -0.9135763235270076
            ],
            [
               -1.335442212212212,
               -0.9134180117497044
            ],
            [
               -1.3326396996996996,
               -0.9132246907340771
            ],
            [
               -1.329837187187187,
               -0.912993676608491
            ],
            [
               -1.3270346746746746,
               -0.9127331715503095
            ],
            [
               -1.324232162162162,
               -0.9124582590685053
            ],
            [
               -1.3214296496496496,
               -0.9121849362056689
            ],
            [
               -1.318627137137137,
               -0.911924242510145
            ],
            [
               -1.3158246246246246,
               -0.9116785020219974
            ],
            [
               -1.313022112112112,
               -0.9114409864014015
            ],
            [
               -1.3102195995995995,
               -0.91119915158834
            ],
            [
               -1.307417087087087,
               -0.9109403655490687
            ],
            [
               -1.3046145745745745,
               -0.9106581362872811
            ],
            [
               -1.301812062062062,
               -0.9103565793785147
            ],
            [
               -1.2990095495495495,
               -0.9100513465038814
            ],
            [
               -1.2962070370370369,
               -0.9097663420989943
            ],
            [
               -1.2934045245245245,
               -0.9095269463117974
            ],
            [
               -1.2906020120120119,
               -0.9093516940412126
            ],
            [
               -1.2877994994994995,
               -0.9092450207317346
            ],
            [
               -1.2849969869869868,
               -0.909193533163668
            ],
            [
               -1.2821944744744744,
               -0.9091673083823746
            ],
            [
               -1.2793919619619618,
               -0.9091262358964876
            ],
            [
               -1.2765894494494494,
               -0.9090298483641415
            ],
            [
               -1.2737869369369368,
               -0.9088479277678546
            ],
            [
               -1.2709844244244244,
               -0.9085688071515761
            ],
            [
               -1.2681819119119118,
               -0.9082028536213217
            ],
            [
               -1.2653793993993994,
               -0.9077799682447613
            ],
            [
               -1.2625768868868867,
               -0.9073416751890759
            ],
            [
               -1.2597743743743743,
               -0.9069299697458598
            ],
            [
               -1.2569718618618617,
               -0.9065760618520038
            ],
            [
               -1.2541693493493493,
               -0.9062921876712986
            ],
            [
               -1.2513668368368367,
               -0.9060687527937554
            ],
            [
               -1.2485643243243243,
               -0.9058774954353574
            ],
            [
               -1.2457618118118117,
               -0.9056796011992854
            ],
            [
               -1.2429592992992993,
               -0.9054362999863199
            ],
            [
               -1.2401567867867866,
               -0.9051188514178425
            ],
            [
               -1.2373542742742742,
               -0.9047151501537383
            ],
            [
               -1.2345517617617616,
               -0.9042313292452686
            ],
            [
               -1.2317492492492492,
               -0.9036883256590351
            ],
            [
               -1.2289467367367366,
               -0.9031148862988317
            ],
            [
               -1.2261442242242242,
               -0.9025394618582872
            ],
            [
               -1.2233417117117116,
               -0.9019835754128784
            ],
            [
               -1.2205391991991992,
               -0.9014585551386847
            ],
            [
               -1.2177366866866866,
               -0.9009662504476983
            ],
            [
               -1.2149341741741742,
               -0.9005029513649915
            ],
            [
               -1.2121316616616615,
               -0.9000646735926112
            ],
            [
               -1.2093291491491491,
               -0.8996515993489869
            ],
            [
               -1.2065266366366365,
               -0.8992698802027681
            ],
            [
               -1.203724124124124,
               -0.8989300476746169
            ],
            [
               -1.2009216116116115,
               -0.8986425679405508
            ],
            [
               -1.198119099099099,
               -0.8984121681452348
            ],
            [
               -1.1953165865865865,
               -0.8982330783751824
            ],
            [
               -1.192514074074074,
               -0.8980871002587089
            ],
            [
               -1.1897115615615614,
               -0.8979455113735002
            ],
            [
               -1.186909049049049,
               -0.8977745497944225
            ],
            [
               -1.1841065365365364,
               -0.8975430196416514
            ],
            [
               -1.181304024024024,
               -0.8972298159934606
            ],
            [
               -1.1785015115115114,
               -0.8968291283587063
            ],
            [
               -1.175698998998999,
               -0.8963517540401202
            ],
            [
               -1.1728964864864864,
               -0.8958221123802288
            ],
            [
               -1.170093973973974,
               -0.8952718218656726
            ],
            [
               -1.1672914614614613,
               -0.8947316830962786
            ],
            [
               -1.164488948948949,
               -0.8942243066905697
            ],
            [
               -1.1616864364364363,
               -0.893759338957363
            ],
            [
               -1.158883923923924,
               -0.8933323924666907
            ],
            [
               -1.1560814114114113,
               -0.8929276755772171
            ],
            [
               -1.153278898898899,
               -0.892523291745051
            ],
            [
               -1.1504763863863863,
               -0.8920975487476636
            ],
            [
               -1.1476738738738739,
               -0.8916345337560978
            ],
            [
               -1.1448713613613613,
               -0.8911276392595228
            ],
            [
               -1.1420688488488488,
               -0.8905804738138641
            ],
            [
               -1.1392663363363362,
               -0.890005385911729
            ],
            [
               -1.1364638238238238,
               -0.8894204134698808
            ],
            [
               -1.1336613113113112,
               -0.8888456941332938
            ],
            [
               -1.1308587987987986,
               -0.8883002265682867
            ],
            [
               -1.1280562862862862,
               -0.8877994846019406
            ],
            [
               -1.1252537737737738,
               -0.8873539488541999
            ],
            [
               -1.1224512612612612,
               -0.8869683173276158
            ],
            [
               -1.1196487487487485,
               -0.8866410883823941
            ],
            [
               -1.1168462362362361,
               -0.8863643626849516
            ],
            [
               -1.1140437237237237,
               -0.8861239707168572
            ],
            [
               -1.111241211211211,
               -0.8859002391633015
            ],
            [
               -1.1084386986986985,
               -0.8856697288194689
            ],
            [
               -1.105636186186186,
               -0.8854080601522705
            ],
            [
               -1.1028336736736737,
               -0.8850935517663328
            ],
            [
               -1.100031161161161,
               -0.884710981863776
            ],
            [
               -1.0972286486486484,
               -0.8842545238495457
            ],
            [
               -1.094426136136136,
               -0.8837289424761465
            ],
            [
               -1.0916236236236236,
               -0.883148502599363
            ],
            [
               -1.088821111111111,
               -0.8825336512105986
            ],
            [
               -1.0860185985985984,
               -0.8819061981482763
            ],
            [
               -1.083216086086086,
               -0.8812842188610533
            ],
            [
               -1.0804135735735736,
               -0.8806780538776644
            ],
            [
               -1.077611061061061,
               -0.8800885135743396
            ],
            [
               -1.0748085485485483,
               -0.879507780991245
            ],
            [
               -1.072006036036036,
               -0.8789227262214048
            ],
            [
               -1.0692035235235235,
               -0.8783196470989181
            ],
            [
               -1.066401011011011,
               -0.8776890519687546
            ],
            [
               -1.0635984984984983,
               -0.8770291227674305
            ],
            [
               -1.060795985985986,
               -0.8763469246577962
            ],
            [
               -1.0579934734734735,
               -0.8756571166927187
            ],
            [
               -1.0551909609609609,
               -0.8749786431320563
            ],
            [
               -1.0523884484484483,
               -0.8743304222480375
            ],
            [
               -1.0495859359359359,
               -0.8737272463679859
            ],
            [
               -1.0467834234234235,
               -0.8731769298803427
            ],
            [
               -1.0439809109109108,
               -0.8726792796324059
            ],
            [
               -1.0411783983983982,
               -0.8722268873212573
            ],
            [
               -1.0383758858858858,
               -0.8718072485084813
            ],
            [
               -1.0355733733733734,
               -0.871405443264293
            ],
            [
               -1.0327708608608608,
               -0.8710066227299074
            ],
            [
               -1.0299683483483482,
               -0.8705977867152976
            ],
            [
               -1.0271658358358358,
               -0.8701686891792524
            ],
            [
               -1.0243633233233234,
               -0.8697120286129238
            ],
            [
               -1.0215608108108107,
               -0.8692232592018436
            ],
            [
               -1.0187582982982981,
               -0.8687003560946098
            ],
            [
               -1.0159557857857857,
               -0.8681437206711067
            ],
            [
               -1.0131532732732733,
               -0.8675562090649895
            ],
            [
               -1.0103507607607607,
               -0.8669431099975482
            ],
            [
               -1.007548248248248,
               -0.8663118549998935
            ],
            [
               -1.0047457357357357,
               -0.8656713261723079
            ],
            [
               -1.0019432232232233,
               -0.8650307869445713
            ],
            [
               -0.9991407107107106,
               -0.8643986204139609
            ],
            [
               -0.9963381981981981,
               -0.8637811435009579
            ],
            [
               -0.9935356856856856,
               -0.8631817381057598
            ],
            [
               -0.9907331731731731,
               -0.8626004213822267
            ],
            [
               -0.9879306606606606,
               -0.8620338287204816
            ],
            [
               -0.9851281481481481,
               -0.8614754807986669
            ],
            [
               -0.9823256356356356,
               -0.8609162016834482
            ],
            [
               -0.9795231231231231,
               -0.8603446486401526
            ],
            [
               -0.9767206106106106,
               -0.8597480510589726
            ],
            [
               -0.973918098098098,
               -0.8591133481344253
            ],
            [
               -0.9711155855855855,
               -0.8584288831988445
            ],
            [
               -0.968313073073073,
               -0.8576866273163584
            ],
            [
               -0.9655105605605605,
               -0.8568846100515128
            ],
            [
               -0.962708048048048,
               -0.8560289424476202
            ],
            [
               -0.9599055355355355,
               -0.85513466643234
            ],
            [
               -0.957103023023023,
               -0.8542247686347487
            ],
            [
               -0.9543005105105105,
               -0.8533270859897369
            ],
            [
               -0.951497997997998,
               -0.8524694271088182
            ],
            [
               -0.9486954854854854,
               -0.8516738617897206
            ],
            [
               -0.9458929729729728,
               -0.8509515715385612
            ],
            [
               -0.9430904604604604,
               -0.8502997196059499
            ],
            [
               -0.9402879479479478,
               -0.84970140957221
            ],
            [
               -0.9374854354354354,
               -0.8491290261468587
            ],
            [
               -0.9346829229229228,
               -0.8485503013149398
            ],
            [
               -0.9318804104104104,
               -0.8479356155044535
            ],
            [
               -0.9290778978978977,
               -0.8472646061456455
            ],
            [
               -0.9262753853853853,
               -0.8465302831716286
            ],
            [
               -0.9234728728728727,
               -0.8457395345905497
            ],
            [
               -0.9206703603603603,
               -0.8449099525428585
            ],
            [
               -0.9178678478478477,
               -0.8440639994314808
            ],
            [
               -0.9150653353353353,
               -0.8432223168540549
            ],
            [
               -0.9122628228228227,
               -0.8423981996906867
            ],
            [
               -0.9094603103103103,
               -0.8415948366369115
            ],
            [
               -0.9066577977977976,
               -0.8408059907019417
            ],
            [
               -0.9038552852852852,
               -0.8400196630193932
            ],
            [
               -0.9010527727727726,
               -0.8392233250814048
            ],
            [
               -0.8982502602602602,
               -0.8384088363192811
            ],
            [
               -0.8954477477477477,
               -0.837575338840004
            ],
            [
               -0.8926452352352352,
               -0.8367291737336795
            ],
            [
               -0.8898427227227227,
               -0.8358809315376095
            ],
            [
               -0.8870402102102102,
               -0.8350407639757156
            ],
            [
               -0.8842376976976977,
               -0.8342136959375213
            ],
            [
               -0.8814351851851852,
               -0.8333966773989525
            ],
            [
               -0.8786326726726726,
               -0.8325785084644772
            ],
            [
               -0.8758301601601601,
               -0.8317427706969582
            ],
            [
               -0.8730276476476476,
               -0.8308728526208726
            ],
            [
               -0.8702251351351351,
               -0.8299574274476988
            ],
            [
               -0.8674226226226226,
               -0.8289945744461655
            ],
            [
               -0.8646201101101101,
               -0.8279931820118736
            ],
            [
               -0.8618175975975975,
               -0.8269711681214319
            ],
            [
               -0.859015085085085,
               -0.825951087976148
            ],
            [
               -0.8562125725725724,
               -0.824954515084776
            ],
            [
               -0.8534100600600599,
               -0.8239969115148895
            ],
            [
               -0.8506075475475474,
               -0.8230844531883797
            ],
            [
               -0.8478050350350349,
               -0.8222135587611363
            ],
            [
               -0.8450025225225224,
               -0.8213729558732052
            ],
            [
               -0.8422000100100099,
               -0.8205473332980231
            ],
            [
               -0.8393974974974974,
               -0.8197212365398621
            ],
            [
               -0.8365949849849849,
               -0.818881977314293
            ],
            [
               -0.8337924724724723,
               -0.8180208647556537
            ],
            [
               -0.8309899599599598,
               -0.8171327965911398
            ],
            [
               -0.8281874474474473,
               -0.8162148803643147
            ],
            [
               -0.8253849349349348,
               -0.8152650488292443
            ],
            [
               -0.8225824224224223,
               -0.8142814928523121
            ],
            [
               -0.8197799099099098,
               -0.8132632387192121
            ],
            [
               -0.8169773973973973,
               -0.8122115656277193
            ],
            [
               -0.8141748848848848,
               -0.8111314670107184
            ],
            [
               -0.8113723723723723,
               -0.8100322229853791
            ],
            [
               -0.8085698598598597,
               -0.8089264429039547
            ],
            [
               -0.8057673473473472,
               -0.807827552612191
            ],
            [
               -0.8029648348348347,
               -0.8067463974805182
            ],
            [
               -0.8001623223223222,
               -0.8056881204778935
            ],
            [
               -0.7973598098098097,
               -0.8046505335199401
            ],
            [
               -0.7945572972972972,
               -0.8036247685632999
            ],
            [
               -0.7917547847847847,
               -0.8025982032228987
            ],
            [
               -0.7889522722722722,
               -0.801558786567358
            ],
            [
               -0.7861497597597596,
               -0.800499277383188
            ],
            [
               -0.7833472472472471,
               -0.7994198079954855
            ],
            [
               -0.7805447347347346,
               -0.798327681980258
            ],
            [
               -0.7777422222222221,
               -0.7972342645963851
            ],
            [
               -0.7749397097097096,
               -0.7961499105450318
            ],
            [
               -0.7721371971971971,
               -0.7950787019725709
            ],
            [
               -0.7693346846846846,
               -0.7940150152613918
            ],
            [
               -0.7665321721721721,
               -0.7929434631811303
            ],
            [
               -0.7637296596596596,
               -0.7918426845405725
            ],
            [
               -0.760927147147147,
               -0.7906921144735828
            ],
            [
               -0.7581246346346345,
               -0.7894797175382102
            ],
            [
               -0.755322122122122,
               -0.7882081169916546
            ],
            [
               -0.7525196096096095,
               -0.7868968364169441
            ],
            [
               -0.749717097097097,
               -0.7855794417790356
            ],
            [
               -0.7469145845845845,
               -0.7842959216850901
            ],
            [
               -0.744112072072072,
               -0.7830821863036738
            ],
            [
               -0.7413095595595595,
               -0.781959599373647
            ],
            [
               -0.738507047047047,
               -0.7809276303726755
            ],
            [
               -0.7357045345345344,
               -0.7799619409288546
            ],
            [
               -0.7329020220220219,
               -0.7790187171087424
            ],
            [
               -0.7300995095095094,
               -0.7780442775678524
            ],
            [
               -0.7272969969969969,
               -0.7769874680960114
            ],
            [
               -0.7244944844844844,
               -0.7758115560915237
            ],
            [
               -0.7216919719719719,
               -0.7745024982806649
            ],
            [
               -0.7188894594594594,
               -0.7730715094892644
            ],
            [
               -0.7160869469469469,
               -0.7715514764129676
            ],
            [
               -0.7132844344344343,
               -0.7699884448882726
            ],
            [
               -0.7104819219219218,
               -0.7684306667268828
            ],
            [
               -0.7076794094094093,
               -0.7669181779349523
            ],
            [
               -0.7048768968968968,
               -0.7654754986951025
            ],
            [
               -0.7020743843843843,
               -0.764108966539466
            ],
            [
               -0.6992718718718718,
               -0.7628088043310138
            ],
            [
               -0.6964693593593593,
               -0.7615547221125096
            ],
            [
               -0.6936668468468468,
               -0.7603230269203435
            ],
            [
               -0.6908643343343343,
               -0.7590930621098853
            ],
            [
               -0.6880618218218217,
               -0.7578512925408247
            ],
            [
               -0.6852593093093092,
               -0.7565922772397815
            ],
            [
               -0.6824567967967967,
               -0.7553168034341666
            ],
            [
               -0.6796542842842842,
               -0.7540282751444016
            ],
            [
               -0.6768517717717717,
               -0.7527288367021433
            ],
            [
               -0.6740492592592592,
               -0.7514166035135563
            ],
            [
               -0.6712467467467467,
               -0.7500848621939835
            ],
            [
               -0.6684442342342342,
               -0.7487233909818567
            ],
            [
               -0.6656417217217216,
               -0.7473213732477024
            ],
            [
               -0.6628392092092091,
               -0.745870924733891
            ],
            [
               -0.6600366966966966,
               -0.7443701298478289
            ],
            [
               -0.6572341841841841,
               -0.7428246784270792
            ],
            [
               -0.6544316716716716,
               -0.7412476195340363
            ],
            [
               -0.6516291591591591,
               -0.7396572647055728
            ],
            [
               -0.6488266466466466,
               -0.7380737406664281
            ],
            [
               -0.6460241341341341,
               -0.7365150059119202
            ],
            [
               -0.6432216216216216,
               -0.7349932528337286
            ],
            [
               -0.640419109109109,
               -0.7335125138837134
            ],
            [
               -0.6376165965965965,
               -0.73206801299861
            ],
            [
               -0.634814084084084,
               -0.730647414503254
            ],
            [
               -0.6320115715715715,
               -0.7292336980686404
            ],
            [
               -0.629209059059059,
               -0.7278090134045747
            ],
            [
               -0.6264065465465465,
               -0.7263586230319453
            ],
            [
               -0.623604034034034,
               -0.7248739910803841
            ],
            [
               -0.6208015215215215,
               -0.7233542531001504
            ],
            [
               -0.617999009009009,
               -0.7218056885052295
            ],
            [
               -0.6151964964964964,
               -0.7202393360906884
            ],
            [
               -0.6123939839839839,
               -0.7186674149187461
            ],
            [
               -0.6095914714714714,
               -0.7170995853246779
            ],
            [
               -0.6067889589589589,
               -0.7155401770775129
            ],
            [
               -0.6039864464464464,
               -0.7139872628516687
            ],
            [
               -0.6011839339339339,
               -0.7124339073063624
            ],
            [
               -0.5983814214214214,
               -0.7108712230349721
            ],
            [
               -0.5955789089089089,
               -0.709292232331583
            ],
            [
               -0.5927763963963963,
               -0.7076951893194372
            ],
            [
               -0.5899738838838838,
               -0.7060851070738638
            ],
            [
               -0.5871713713713713,
               -0.7044727694950121
            ],
            [
               -0.5843688588588588,
               -0.702871342688259
            ],
            [
               -0.5815663463463463,
               -0.7012915694231503
            ],
            [
               -0.5787638338338338,
               -0.6997371287339023
            ],
            [
               -0.5759613213213213,
               -0.698201834333019
            ],
            [
               -0.5731588088088088,
               -0.6966698529991453
            ],
            [
               -0.5703562962962963,
               -0.6951191721650505
            ],
            [
               -0.5675537837837837,
               -0.6935274342049439
            ],
            [
               -0.5647512712712712,
               -0.6918783649198277
            ],
            [
               -0.5619487587587587,
               -0.6901666880860671
            ],
            [
               -0.5591462462462462,
               -0.6883997967123446
            ],
            [
               -0.5563437337337337,
               -0.6865954614631709
            ],
            [
               -0.5535412212212212,
               -0.6847761827890326
            ],
            [
               -0.5507387087087087,
               -0.6829619862404459
            ],
            [
               -0.5479361961961962,
               -0.6811640884798273
            ],
            [
               -0.5451336836836836,
               -0.6793816669022772
            ],
            [
               -0.5423311711711711,
               -0.6776029687007346
            ],
            [
               -0.5395286586586586,
               -0.6758105040413696
            ],
            [
               -0.5367261461461461,
               -0.6739885864040778
            ],
            [
               -0.5339236336336336,
               -0.6721305411064539
            ],
            [
               -0.5311211211211211,
               -0.6702428685398742
            ],
            [
               -0.5283186086086086,
               -0.668344586549015
            ],
            [
               -0.5255160960960961,
               -0.6664616081082197
            ],
            [
               -0.5227135835835836,
               -0.6646177944922274
            ],
            [
               -0.519911071071071,
               -0.6628256348850479
            ],
            [
               -0.5171085585585585,
               -0.6610798491871248
            ],
            [
               -0.514306046046046,
               -0.6593564154017153
            ],
            [
               -0.5115035335335335,
               -0.6576178036401759
            ],
            [
               -0.508701021021021,
               -0.6558231084576784
            ],
            [
               -0.5058985085085085,
               -0.6539400194254226
            ],
            [
               -0.503095995995996,
               -0.6519547803119243
            ],
            [
               -0.5002934834834833,
               -0.6498767758042825
            ],
            [
               -0.49749097097097084,
               -0.6477360365310412
            ],
            [
               -0.4946884584584583,
               -0.6455742465703285
            ],
            [
               -0.4918859459459458,
               -0.6434320111885838
            ],
            [
               -0.4890834334334333,
               -0.6413364514773513
            ],
            [
               -0.4862809209209208,
               -0.6392931672890687
            ],
            [
               -0.4834784084084083,
               -0.6372852261642933
            ],
            [
               -0.48067589589589577,
               -0.6352795344288173
            ],
            [
               -0.47787338338338325,
               -0.6332384913153946
            ],
            [
               -0.47507087087087074,
               -0.6311330482763506
            ],
            [
               -0.47226835835835823,
               -0.6289528055168985
            ],
            [
               -0.4694658458458457,
               -0.6267097554999597
            ],
            [
               -0.4666633333333332,
               -0.6244344081775873
            ],
            [
               -0.4638608208208207,
               -0.622165589749027
            ],
            [
               -0.4610583083083082,
               -0.6199373291182868
            ],
            [
               -0.4582557957957957,
               -0.617767213535481
            ],
            [
               -0.45545328328328316,
               -0.6156500819537227
            ],
            [
               -0.45265077077077065,
               -0.6135591139894443
            ],
            [
               -0.44984825825825814,
               -0.6114538905730149
            ],
            [
               -0.4470457457457456,
               -0.6092927014216316
            ],
            [
               -0.4442432332332331,
               -0.6070450350338377
            ],
            [
               -0.4414407207207206,
               -0.6047002475690081
            ],
            [
               -0.4386382082082081,
               -0.6022698148514422
            ],
            [
               -0.4358356956956956,
               -0.5997828070437903
            ],
            [
               -0.43303318318318307,
               -0.5972764907880759
            ],
            [
               -0.43023067067067056,
               -0.59478546954595
            ],
            [
               -0.42742815815815804,
               -0.5923330185872705
            ],
            [
               -0.42462564564564553,
               -0.5899272181614132
            ],
            [
               -0.421823133133133,
               -0.5875625668672816
            ],
            [
               -0.4190206206206205,
               -0.5852257020194211
            ],
            [
               -0.416218108108108,
               -0.5829024315354503
            ],
            [
               -0.4134155955955955,
               -0.5805830080357475
            ],
            [
               -0.410613083083083,
               -0.5782635256495338
            ],
            [
               -0.40781057057057046,
               -0.5759431025605757
            ],
            [
               -0.40500805805805795,
               -0.5736184181355994
            ],
            [
               -0.40220554554554544,
               -0.5712784417984076
            ],
            [
               -0.39940303303303293,
               -0.5689022984374268
            ],
            [
               -0.3966005205205205,
               -0.5664620797422484
            ],
            [
               -0.3937980080080079,
               -0.5639304319853978
            ],
            [
               -0.3909954954954955,
               -0.5612906704455838
            ],
            [
               -0.3881929829829829,
               -0.5585458022145198
            ],
            [
               -0.3853904704704705,
               -0.5557227618859866
            ],
            [
               -0.38258795795795786,
               -0.5528694971798592
            ],
            [
               -0.37978544544544546,
               -0.5500448792069483
            ],
            [
               -0.37698293293293283,
               -0.5473039559406965
            ],
            [
               -0.37418042042042043,
               -0.544682902863387
            ],
            [
               -0.3713779079079078,
               -0.5421884511354266
            ],
            [
               -0.3685753953953954,
               -0.5397953669599309
            ],
            [
               -0.3657728828828828,
               -0.5374530663997885
            ],
            [
               -0.3629703703703704,
               -0.5350994959800947
            ],
            [
               -0.36016785785785776,
               -0.5326779996847513
            ],
            [
               -0.35736534534534536,
               -0.530151873852478
            ],
            [
               -0.35456283283283274,
               -0.5275120637368856
            ],
            [
               -0.35176032032032034,
               -0.5247757496284814
            ],
            [
               -0.3489578078078077,
               -0.5219766356406825
            ],
            [
               -0.3461552952952953,
               -0.5191505401397205
            ],
            [
               -0.3433527827827827,
               -0.5163214281158891
            ],
            [
               -0.3405502702702703,
               -0.5134927824650477
            ],
            [
               -0.33774775775775767,
               -0.5106472626512693
            ],
            [
               -0.33494524524524527,
               -0.5077546227818406
            ],
            [
               -0.33214273273273265,
               -0.5047848989192641
            ],
            [
               -0.32934022022022025,
               -0.5017219709057161
            ],
            [
               -0.3265377077077076,
               -0.49857243444791566
            ],
            [
               -0.323735195195195,
               -0.495366354814171
            ],
            [
               -0.3209326826826826,
               -0.49214934818795986
            ],
            [
               -0.31813017017017,
               -0.48896854345999996
            ],
            [
               -0.3153276576576576,
               -0.4858572198113946
            ],
            [
               -0.31252514514514496,
               -0.4828234938416052
            ],
            [
               -0.30972263263263256,
               -0.4798471236994445
            ],
            [
               -0.30692012012011993,
               -0.47688574650797144
            ],
            [
               -0.30411760760760753,
               -0.47388861868176557
            ],
            [
               -0.3013150950950949,
               -0.4708133150809106
            ],
            [
               -0.2985125825825825,
               -0.46763977590131256
            ],
            [
               -0.2957100700700699,
               -0.4643769485067776
            ],
            [
               -0.2929075575575575,
               -0.4610597657800435
            ],
            [
               -0.29010504504504486,
               -0.4577374758692197
            ],
            [
               -0.28730253253253246,
               -0.4544572637431285
            ],
            [
               -0.28450002002001984,
               -0.4512486782543881
            ],
            [
               -0.28169750750750744,
               -0.4481140651819531
            ],
            [
               -0.2788949949949948,
               -0.44502812589765234
            ],
            [
               -0.2760924824824824,
               -0.44194659981843354
            ],
            [
               -0.2732899699699698,
               -0.4388209855841452
            ],
            [
               -0.2704874574574574,
               -0.4356142256680277
            ],
            [
               -0.26768494494494477,
               -0.43231204824663455
            ],
            [
               -0.26488243243243237,
               -0.4289262411340068
            ],
            [
               -0.26207991991991975,
               -0.42548895421827304
            ],
            [
               -0.25927740740740735,
               -0.42204020074895665
            ],
            [
               -0.2564748948948947,
               -0.41861299653079787
            ],
            [
               -0.2536723823823823,
               -0.4152212793525357
            ],
            [
               -0.2508698698698697,
               -0.4118546826332098
            ],
            [
               -0.2480673573573573,
               -0.4084818049314166
            ],
            [
               -0.24526484484484468,
               -0.40506068767922404
            ],
            [
               -0.24246233233233228,
               -0.401552803269555
            ],
            [
               -0.23965981981981965,
               -0.39793577441328726
            ],
            [
               -0.23685730730730725,
               -0.3942106227690292
            ],
            [
               -0.23405479479479463,
               -0.39040132844966463
            ],
            [
               -0.23125228228228223,
               -0.3865471438923114
            ],
            [
               -0.2284497697697696,
               -0.38269050867025145
            ],
            [
               -0.2256472572572572,
               -0.37886474259635133
            ],
            [
               -0.22284474474474458,
               -0.3750855416354957
            ],
            [
               -0.22004223223223218,
               -0.3713487843945137
            ],
            [
               -0.21723971971971956,
               -0.3676348650177134
            ],
            [
               -0.21443720720720716,
               -0.3639175343111475
            ],
            [
               -0.21163469469469454,
               -0.3601738297835806
            ],
            [
               -0.20883218218218214,
               -0.3563915530649585
            ],
            [
               -0.2060296696696695,
               -0.35257188323499716
            ],
            [
               -0.2032271571571571,
               -0.3487266276587875
            ],
            [
               -0.2004246446446445,
               -0.3448715827392085
            ],
            [
               -0.1976221321321321,
               -0.3410187953649692
            ],
            [
               -0.19481961961961947,
               -0.3371707413416206
            ],
            [
               -0.19201710710710707,
               -0.3333185462470399
            ],
            [
               -0.18921459459459444,
               -0.32944475057526357
            ],
            [
               -0.18641208208208204,
               -0.3255293979221645
            ],
            [
               -0.18360956956956942,
               -0.3215570425499234
            ],
            [
               -0.18080705705705702,
               -0.3175220424168812
            ],
            [
               -0.1780045445445444,
               -0.31343026578434624
            ],
            [
               -0.175202032032032,
               -0.3092967625941464
            ],
            [
               -0.17239951951951937,
               -0.3051404714239367
            ],
            [
               -0.16959700700700697,
               -0.30097807150199385
            ],
            [
               -0.16679449449449435,
               -0.2968192745906453
            ],
            [
               -0.16399198198198195,
               -0.2926651502172091
            ],
            [
               -0.16118946946946933,
               -0.28850979742713495
            ],
            [
               -0.15838695695695693,
               -0.28434433791609337
            ],
            [
               -0.1555844444444443,
               -0.28016133724405534
            ],
            [
               -0.1527819319319319,
               -0.27595769371924317
            ],
            [
               -0.14997941941941928,
               -0.2717347770031671
            ],
            [
               -0.14717690690690688,
               -0.2674958378617721
            ],
            [
               -0.14437439439439426,
               -0.2632419383213499
            ],
            [
               -0.14157188188188186,
               -0.258968364102554
            ],
            [
               -0.13876936936936923,
               -0.25466337791164784
            ],
            [
               -0.13596685685685683,
               -0.2503102749189359
            ],
            [
               -0.1331643443443442,
               -0.24589235014777844
            ],
            [
               -0.1303618318318318,
               -0.24139911056330884
            ],
            [
               -0.1275593193193192,
               -0.23683137783225916
            ],
            [
               -0.12475680680680679,
               -0.2322031321553623
            ],
            [
               -0.12195429429429416,
               -0.22753900833144747
            ],
            [
               -0.11915178178178176,
               -0.22286790590925343
            ],
            [
               -0.11634926926926914,
               -0.21821464893220277
            ],
            [
               -0.11354675675675674,
               -0.2135924692697522
            ],
            [
               -0.11074424424424412,
               -0.20899895194388773
            ],
            [
               -0.10794173173173172,
               -0.20441698376438663
            ],
            [
               -0.1051392192192191,
               -0.19982055567311194
            ],
            [
               -0.10233670670670669,
               -0.1951835791533521
            ],
            [
               -0.09953419419419407,
               -0.19048879544589076
            ],
            [
               -0.09673168168168167,
               -0.1857337815618817
            ],
            [
               -0.09392916916916905,
               -0.18093203034779443
            ],
            [
               -0.09112665665665665,
               -0.17610876787993007
            ],
            [
               -0.08832414414414402,
               -0.17129297654773853
            ],
            [
               -0.08552163163163162,
               -0.16650837707740462
            ],
            [
               -0.082719119119119,
               -0.16176643323469408
            ],
            [
               -0.0799166066066066,
               -0.15706367411887226
            ],
            [
               -0.07711409409409398,
               -0.15238406313488984
            ],
            [
               -0.07431158158158158,
               -0.14770534700205368
            ],
            [
               -0.07150906906906895,
               -0.14300693875219023
            ],
            [
               -0.06870655655655655,
               -0.13827641695396845
            ],
            [
               -0.06590404404404393,
               -0.13351231865892726
            ],
            [
               -0.06310153153153153,
               -0.1287223369249292
            ],
            [
               -0.06029901901901891,
               -0.12391777335292065
            ],
            [
               -0.057496506506506506,
               -0.11910650196957653
            ],
            [
               -0.054693993993993884,
               -0.1142872585657105
            ],
            [
               -0.05189148148148148,
               -0.10944757715938852
            ],
            [
               -0.04908896896896886,
               -0.10456633524443149
            ],
            [
               -0.04628645645645646,
               -0.09962014138348567
            ],
            [
               -0.04348394394394384,
               -0.09459133587030405
            ],
            [
               -0.040681431431431436,
               -0.08947471399383607
            ],
            [
               -0.037878918918918814,
               -0.08428046664837446
            ],
            [
               -0.03507640640640641,
               -0.0790321299314784
            ],
            [
               -0.03227389389389379,
               -0.07376007993177894
            ],
            [
               -0.02947138138138139,
               -0.06849267691495353
            ],
            [
               -0.026668868868868767,
               -0.06324799603454745
            ],
            [
               -0.023866356356356366,
               -0.05802888703747612
            ],
            [
               -0.021063843843843744,
               -0.05282295931517028
            ],
            [
               -0.018261331331331343,
               -0.04760740443667817
            ],
            [
               -0.01545881881881872,
               -0.042356944238580885
            ],
            [
               -0.01265630630630632,
               -0.03705219502506972
            ],
            [
               -0.009853793793793697,
               -0.031685700156254146
            ],
            [
               -0.007051281281281296,
               -0.026263789205259378
            ],
            [
               -0.004248768768768674,
               -0.020803922578860275
            ],
            [
               -0.001446256256256273,
               -0.015328726211696023
            ],
            [
               0.0013562562562563496,
               -0.00985896469193065
            ],
            [
               0.00415876876876875,
               -0.004407896133501452
            ],
            [
               0.006961281281281373,
               0.0010212289723528856
            ],
            [
               0.009763793793793774,
               0.006434027975715347
            ],
            [
               0.012566306306306396,
               0.011841064545455443
            ],
            [
               0.015368818818818797,
               0.01725294550854369
            ],
            [
               0.01817133133133142,
               0.022676431547465542
            ],
            [
               0.02097384384384382,
               0.02811297082838091
            ],
            [
               0.023776356356356443,
               0.03355995926008271
            ],
            [
               0.026578868868868843,
               0.0390138610353964
            ],
            [
               0.029381381381381466,
               0.04447355579049018
            ],
            [
               0.03218389389389387,
               0.04994221424392699
            ],
            [
               0.03498640640640649,
               0.055426661179053885
            ],
            [
               0.03778891891891911,
               0.06093429513631453
            ],
            [
               0.04059143143143151,
               0.06646874879546573
            ],
            [
               0.043393943943944135,
               0.0720261369488137
            ],
            [
               0.046196456456456536,
               0.07759366594906342
            ],
            [
               0.04899896896896916,
               0.0831515698696631
            ],
            [
               0.05180148148148156,
               0.08867808385095656
            ],
            [
               0.05460399399399418,
               0.09415593673234532
            ],
            [
               0.05740650650650658,
               0.09957812100267718
            ],
            [
               0.060209019019019205,
               0.10495077928992166
            ],
            [
               0.0630115315315316,
               0.11029193878689082
            ],
            [
               0.06581404404404423,
               0.11562622978493209
            ],
            [
               0.06861655655655663,
               0.12097714438501338
            ],
            [
               0.07141906906906925,
               0.12635931079942625
            ],
            [
               0.07422158158158165,
               0.13177333364881672
            ],
            [
               0.07702409409409428,
               0.1372049380735309
            ],
            [
               0.07982660660660668,
               0.14262873179952984
            ],
            [
               0.0826291191191193,
               0.14801536251968456
            ],
            [
               0.0854316316316317,
               0.1533397377100711
            ],
            [
               0.08823414414414432,
               0.1585876760842
            ],
            [
               0.09103665665665672,
               0.16375896704603043
            ],
            [
               0.09383916916916935,
               0.16886609479547035
            ],
            [
               0.09664168168168175,
               0.17392936787212007
            ],
            [
               0.09944419419419437,
               0.17897034998972355
            ],
            [
               0.10224670670670677,
               0.18400591313696302
            ],
            [
               0.10504921921921939,
               0.18904480526709613
            ],
            [
               0.10785173173173179,
               0.1940875365636447
            ],
            [
               0.11065424424424442,
               0.1991290744029181
            ],
            [
               0.11345675675675682,
               0.20416280505749435
            ],
            [
               0.11625926926926944,
               0.20918385747343857
            ],
            [
               0.11906178178178184,
               0.21419031269170777
            ],
            [
               0.12186429429429446,
               0.21918185285351005
            ],
            [
               0.12466680680680686,
               0.22415661131041917
            ],
            [
               0.12746931931931949,
               0.22910787420965387
            ],
            [
               0.13027183183183189,
               0.23402248048856042
            ],
            [
               0.1330743443443445,
               0.23888216841018778
            ],
            [
               0.1358768568568569,
               0.24366793559797795
            ],
            [
               0.13867936936936953,
               0.24836616925027433
            ],
            [
               0.14148188188188193,
               0.2529743871116427
            ],
            [
               0.14428439439439456,
               0.2575042996229681
            ],
            [
               0.14708690690690696,
               0.261980663173804
            ],
            [
               0.14988941941941958,
               0.26643580820763346
            ],
            [
               0.15269193193193198,
               0.2709012963367232
            ],
            [
               0.1554944444444446,
               0.2753993060324064
            ],
            [
               0.158296956956957,
               0.2799366174554685
            ],
            [
               0.16109946946946962,
               0.28450331963584835
            ],
            [
               0.16390198198198203,
               0.28907682365150067
            ],
            [
               0.16670449449449465,
               0.29362995887602217
            ],
            [
               0.16950700700700705,
               0.29814049608201115
            ],
            [
               0.17230951951951967,
               0.3025989051802549
            ],
            [
               0.17511203203203207,
               0.30701172957883205
            ],
            [
               0.1779145445445447,
               0.31139946015642916
            ],
            [
               0.1807170570570571,
               0.31578969787862693
            ],
            [
               0.18351956956956972,
               0.3202080280265017
            ],
            [
               0.18632208208208212,
               0.3246698019769093
            ],
            [
               0.18912459459459474,
               0.32917564988394366
            ],
            [
               0.19192710710710714,
               0.33371215797636555
            ],
            [
               0.19472961961961976,
               0.3382572387889416
            ],
            [
               0.19753213213213217,
               0.34278799797214365
            ],
            [
               0.2003346446446448,
               0.3472879966882364
            ],
            [
               0.2031371571571572,
               0.3517510699713421
            ],
            [
               0.2059396696696698,
               0.3561802083167309
            ],
            [
               0.2087421821821822,
               0.3605819560586937
            ],
            [
               0.21154469469469483,
               0.3649586044759606
            ],
            [
               0.21434720720720724,
               0.3693014643900423
            ],
            [
               0.21714971971971986,
               0.37358828031463776
            ],
            [
               0.21995223223223226,
               0.3777864283259431
            ],
            [
               0.22275474474474488,
               0.38186140172703736
            ],
            [
               0.22555725725725728,
               0.3857879968433464
            ],
            [
               0.2283597697697699,
               0.3895603459565752
            ],
            [
               0.2311622822822823,
               0.39319701678616487
            ],
            [
               0.23396479479479493,
               0.39673885479470294
            ],
            [
               0.23676730730730733,
               0.40023963362344617
            ],
            [
               0.23956981981981995,
               0.4037520926850318
            ],
            [
               0.24237233233233235,
               0.4073136923481013
            ],
            [
               0.24517484484484497,
               0.4109367523979536
            ],
            [
               0.24797735735735738,
               0.4146063774946437
            ],
            [
               0.25077986986987,
               0.41828708574946893
            ],
            [
               0.2535823823823824,
               0.42193615536212936
            ],
            [
               0.256384894894895,
               0.4255193726616834
            ],
            [
               0.2591874074074074,
               0.42902392111222604
            ],
            [
               0.26198991991992004,
               0.4324639611763539
            ],
            [
               0.26479243243243245,
               0.4358767923076028
            ],
            [
               0.26759494494494507,
               0.43931061078286604
            ],
            [
               0.27039745745745747,
               0.4428077478636144
            ],
            [
               0.2731999699699701,
               0.44638892127378127
            ],
            [
               0.2760024824824825,
               0.4500438796402064
            ],
            [
               0.2788049949949951,
               0.4537318766900239
            ],
            [
               0.2816075075075075,
               0.45739228731004317
            ],
            [
               0.28441002002002014,
               0.4609623776619148
            ],
            [
               0.28721253253253254,
               0.4643968411011691
            ],
            [
               0.29001504504504516,
               0.4676829989905549
            ],
            [
               0.29281755755755756,
               0.4708467832460784
            ],
            [
               0.2956200700700702,
               0.4739473844097819
            ],
            [
               0.2984225825825826,
               0.4770618879894927
            ],
            [
               0.3012250950950952,
               0.48026424867500417
            ],
            [
               0.3040276076076076,
               0.48360462855457476
            ],
            [
               0.30683012012012023,
               0.4870949577240271
            ],
            [
               0.30963263263263263,
               0.49070466149819014
            ],
            [
               0.31243514514514525,
               0.4943674785764247
            ],
            [
               0.31523765765765766,
               0.4979971296780339
            ],
            [
               0.3180401701701703,
               0.5015072485803308
            ],
            [
               0.3208426826826827,
               0.5048301153799523
            ],
            [
               0.3236451951951953,
               0.5079294966524449
            ],
            [
               0.3264477077077077,
               0.5108049422971435
            ],
            [
               0.3292502202202203,
               0.5134874876576625
            ],
            [
               0.3320527327327327,
               0.5160290254230435
            ],
            [
               0.33485524524524535,
               0.5184889765463722
            ],
            [
               0.33765775775775775,
               0.5209220052624077
            ],
            [
               0.34046027027027037,
               0.5233695260416533
            ],
            [
               0.34326278278278277,
               0.5258561208285413
            ],
            [
               0.3460652952952954,
               0.5283903503069223
            ],
            [
               0.3488678078078078,
               0.5309683446836322
            ],
            [
               0.3516703203203204,
               0.533578272418304
            ],
            [
               0.3544728328328328,
               0.5362042487069943
            ],
            [
               0.35727534534534544,
               0.538829123213779
            ],
            [
               0.36007785785785784,
               0.5414364255106519
            ],
            [
               0.36288037037037046,
               0.544012168312331
            ],
            [
               0.36568288288288286,
               0.5465470581438698
            ],
            [
               0.3684853953953955,
               0.5490390615803867
            ],
            [
               0.3712879079079079,
               0.5514955570092694
            ],
            [
               0.3740904204204205,
               0.5539338655708709
            ],
            [
               0.3768929329329329,
               0.5563790881371354
            ],
            [
               0.37969544544544553,
               0.5588589232944289
            ],
            [
               0.38249795795795793,
               0.5613962731518478
            ],
            [
               0.38530047047047056,
               0.5640015297240498
            ],
            [
               0.38810298298298296,
               0.5666670090881413
            ],
            [
               0.3909054954954956,
               0.5693657483441659
            ],
            [
               0.393708008008008,
               0.5720557752829161
            ],
            [
               0.3965105205205206,
               0.5746893002579765
            ],
            [
               0.3993130330330332,
               0.5772245996699474
            ],
            [
               0.4021155455455456,
               0.5796372535483667
            ],
            [
               0.40491805805805825,
               0.5819273034871559
            ],
            [
               0.40772057057057065,
               0.5841199259513411
            ],
            [
               0.4105230830830833,
               0.5862591004424684
            ],
            [
               0.4133255955955957,
               0.5883959126117289
            ],
            [
               0.4161281081081083,
               0.5905748652362011
            ],
            [
               0.4189306206206207,
               0.5928222837487365
            ],
            [
               0.4217331331331333,
               0.5951403256646017
            ],
            [
               0.4245356456456457,
               0.5975083852871412
            ],
            [
               0.42733815815815834,
               0.5998913612493874
            ],
            [
               0.43014067067067074,
               0.6022520735199566
            ],
            [
               0.43294318318318337,
               0.6045637946655019
            ],
            [
               0.43574569569569577,
               0.6068188408116812
            ],
            [
               0.4385482082082084,
               0.6090304692805375
            ],
            [
               0.4413507207207208,
               0.6112275342536423
            ],
            [
               0.4441532332332334,
               0.6134437391888986
            ],
            [
               0.4469557457457458,
               0.6157051102509905
            ],
            [
               0.44975825825825844,
               0.6180199088518614
            ],
            [
               0.45256077077077084,
               0.6203744050109612
            ],
            [
               0.45536328328328346,
               0.6227360062268429
            ],
            [
               0.45816579579579586,
               0.6250628114352618
            ],
            [
               0.4609683083083085,
               0.6273165331288004
            ],
            [
               0.4637708208208209,
               0.6294746009556832
            ],
            [
               0.4665733333333335,
               0.6315374971623879
            ],
            [
               0.4693758458458459,
               0.6335288996920015
            ],
            [
               0.47217835835835853,
               0.6354885235069143
            ],
            [
               0.47498087087087093,
               0.6374599006865465
            ],
            [
               0.47778338338338355,
               0.6394769638660487
            ],
            [
               0.48058589589589595,
               0.6415536751873177
            ],
            [
               0.4833884084084086,
               0.6436799610701265
            ],
            [
               0.486190920920921,
               0.6458251981084981
            ],
            [
               0.4889934334334336,
               0.647948101876825
            ],
            [
               0.491795945945946,
               0.6500098655818332
            ],
            [
               0.4945984584584586,
               0.651986410663381
            ],
            [
               0.497400970970971,
               0.6538759421804035
            ],
            [
               0.5002034834834836,
               0.6556995200704019
            ],
            [
               0.503005995995996,
               0.6574945616296627
            ],
            [
               0.5058085085085087,
               0.6593033743882792
            ],
            [
               0.5086110210210211,
               0.6611603001939541
            ],
            [
               0.5114135335335337,
               0.6630813889261534
            ],
            [
               0.5142160460460461,
               0.6650596441719268
            ],
            [
               0.5170185585585587,
               0.6670671055459629
            ],
            [
               0.5198210710710711,
               0.6690629351494064
            ],
            [
               0.5226235835835837,
               0.6710049174844339
            ],
            [
               0.5254260960960961,
               0.6728608880791831
            ],
            [
               0.5282286086086088,
               0.6746168088146534
            ],
            [
               0.5310311211211212,
               0.6762793883029995
            ],
            [
               0.5338336336336338,
               0.6778728872538897
            ],
            [
               0.5366361461461462,
               0.6794314840487886
            ],
            [
               0.5394386586586588,
               0.680989772568469
            ],
            [
               0.5422411711711712,
               0.6825742913353386
            ],
            [
               0.5450436836836838,
               0.6841984022328667
            ],
            [
               0.5478461961961962,
               0.6858615976974194
            ],
            [
               0.5506487087087089,
               0.6875528564466211
            ],
            [
               0.5534512212212213,
               0.689256466155454
            ],
            [
               0.5562537337337339,
               0.6909581461557779
            ],
            [
               0.5590562462462463,
               0.6926494683359775
            ],
            [
               0.5618587587587589,
               0.6943293711447878
            ],
            [
               0.5646612712712713,
               0.6960026743359025
            ],
            [
               0.5674637837837839,
               0.6976765353116959
            ],
            [
               0.5702662962962963,
               0.6993564021017554
            ],
            [
               0.573068808808809,
               0.701043038659867
            ],
            [
               0.5758713213213213,
               0.702731663611982
            ],
            [
               0.578673833833834,
               0.7044133790034594
            ],
            [
               0.5814763463463464,
               0.7060781958306895
            ],
            [
               0.584278858858859,
               0.7077183966439169
            ],
            [
               0.5870813713713714,
               0.7093308995222545
            ],
            [
               0.589883883883884,
               0.7109177094391134
            ],
            [
               0.5926863963963964,
               0.7124842944157257
            ],
            [
               0.595488908908909,
               0.714036525902642
            ],
            [
               0.5982914214214214,
               0.7155773853917102
            ],
            [
               0.6010939339339341,
               0.7171047615631408
            ],
            [
               0.6038964464464465,
               0.7186113002514904
            ],
            [
               0.6066989589589589,
               0.7200865483825768
            ],
            [
               0.6095014714714717,
               0.7215208022849992
            ],
            [
               0.6123039839839841,
               0.7229094180961009
            ],
            [
               0.6151064964964965,
               0.7242560956299586
            ],
            [
               0.6179090090090089,
               0.7255738994424652
            ],
            [
               0.6207115215215218,
               0.7268834579872103
            ],
            [
               0.6235140340340342,
               0.7282086682795272
            ],
            [
               0.6263165465465466,
               0.7295710435030007
            ],
            [
               0.629119059059059,
               0.7309843115905807
            ],
            [
               0.6319215715715718,
               0.7324508491522979
            ],
            [
               0.6347240840840842,
               0.7339610198935944
            ],
            [
               0.6375265965965966,
               0.7354956385086957
            ],
            [
               0.640329109109109,
               0.7370308631576845
            ],
            [
               0.6431316216216219,
               0.7385441157994946
            ],
            [
               0.6459341341341343,
               0.7400193546183758
            ],
            [
               0.6487366466466467,
               0.7414502557043638
            ],
            [
               0.651539159159159,
               0.7428405225333572
            ],
            [
               0.6543416716716719,
               0.7442014205647882
            ],
            [
               0.6571441841841843,
               0.7455474556556224
            ],
            [
               0.6599466966966967,
               0.7468916272406616
            ],
            [
               0.6627492092092091,
               0.7482417398232366
            ],
            [
               0.665551721721722,
               0.7495988452402773
            ],
            [
               0.6683542342342343,
               0.7509581546968306
            ],
            [
               0.6711567467467467,
               0.7523119436413727
            ],
            [
               0.6739592592592591,
               0.7536533358451847
            ],
            [
               0.676761771771772,
               0.7549795961801975
            ],
            [
               0.6795642842842844,
               0.7562937613956655
            ],
            [
               0.6823667967967968,
               0.7576040244367648
            ],
            [
               0.6851693093093092,
               0.7589210663808942
            ],
            [
               0.687971821821822,
               0.7602542449862257
            ],
            [
               0.6907743343343344,
               0.7616079641071483
            ],
            [
               0.6935768468468468,
               0.7629795232151866
            ],
            [
               0.6963793593593592,
               0.7643592816503314
            ],
            [
               0.6991818718718721,
               0.765733211632762
            ],
            [
               0.7019843843843845,
               0.7670871005245073
            ],
            [
               0.7047868968968969,
               0.7684110631409447
            ],
            [
               0.7075894094094093,
               0.7697028449252709
            ],
            [
               0.7103919219219221,
               0.7709687138994887
            ],
            [
               0.7131944344344345,
               0.7722214734667565
            ],
            [
               0.7159969469469469,
               0.7734760615420806
            ],
            [
               0.7187994594594593,
               0.7747440419983083
            ],
            [
               0.7216019719719722,
               0.776028764666171
            ],
            [
               0.7244044844844846,
               0.7773228955684245
            ],
            [
               0.727206996996997,
               0.7786093878069766
            ],
            [
               0.7300095095095094,
               0.7798659384661759
            ],
            [
               0.7328120220220222,
               0.7810718544714825
            ],
            [
               0.7356145345345346,
               0.7822153760752023
            ],
            [
               0.738417047047047,
               0.7832991713673443
            ],
            [
               0.7412195595595594,
               0.7843420625774522
            ],
            [
               0.7440220720720723,
               0.7853760187851309
            ],
            [
               0.7468245845845847,
               0.7864387992034997
            ],
            [
               0.7496270970970971,
               0.7875639753427652
            ],
            [
               0.7524296096096099,
               0.7887709948345214
            ],
            [
               0.7552321221221223,
               0.7900581670593361
            ],
            [
               0.7580346346346347,
               0.7914008379029426
            ],
            [
               0.7608371471471471,
               0.7927557040527532
            ],
            [
               0.76363965965966,
               0.7940705373986516
            ],
            [
               0.7664421721721724,
               0.7952970143254237
            ],
            [
               0.7692446846846848,
               0.7964033347313109
            ],
            [
               0.7720471971971972,
               0.7973831919516887
            ],
            [
               0.77484970970971,
               0.7982584958241432
            ],
            [
               0.7776522222222224,
               0.7990748592966531
            ],
            [
               0.7804547347347348,
               0.7998908065847821
            ],
            [
               0.7832572472472472,
               0.80076340590628
            ],
            [
               0.7860597597597601,
               0.8017340699134439
            ],
            [
               0.7888622722722725,
               0.8028182875136909
            ],
            [
               0.7916647847847849,
               0.804002022833628
            ],
            [
               0.7944672972972973,
               0.805245713890033
            ],
            [
               0.7972698098098101,
               0.8064947281948781
            ],
            [
               0.8000723223223225,
               0.8076933754106197
            ],
            [
               0.8028748348348349,
               0.8087986436933039
            ],
            [
               0.8056773473473473,
               0.8097899860804647
            ],
            [
               0.8084798598598602,
               0.8106726864993778
            ],
            [
               0.8112823723723726,
               0.8114742237298961
            ],
            [
               0.814084884884885,
               0.8122350640585707
            ],
            [
               0.8168873973973974,
               0.8129968514364367
            ],
            [
               0.8196899099099102,
               0.8137915749017472
            ],
            [
               0.8224924224224226,
               0.8146348082623336
            ],
            [
               0.825294934934935,
               0.8155247051490768
            ],
            [
               0.8280974474474474,
               0.8164465481956737
            ],
            [
               0.8308999599599602,
               0.8173808938488921
            ],
            [
               0.8337024724724726,
               0.8183122804163857
            ],
            [
               0.836504984984985,
               0.8192354126164784
            ],
            [
               0.8393074974974974,
               0.8201567084624661
            ],
            [
               0.8421100100100103,
               0.8210907674242847
            ],
            [
               0.8449125225225227,
               0.8220531349406293
            ],
            [
               0.8477150350350351,
               0.8230520879094965
            ],
            [
               0.8505175475475475,
               0.8240825862993104
            ],
            [
               0.8533200600600603,
               0.8251248671902045
            ],
            [
               0.8561225725725727,
               0.8261486005112608
            ],
            [
               0.8589250850850851,
               0.8271215848768875
            ],
            [
               0.8617275975975975,
               0.828020285298487
            ],
            [
               0.8645301101101104,
               0.8288386825502567
            ],
            [
               0.8673326226226228,
               0.8295922343135596
            ],
            [
               0.8701351351351352,
               0.8303151818586977
            ],
            [
               0.8729376476476476,
               0.8310515439114937
            ],
            [
               0.8757401601601604,
               0.8318422515466362
            ],
            [
               0.8785426726726728,
               0.8327122962058795
            ],
            [
               0.8813451851851852,
               0.833661989554324
            ],
            [
               0.8841476976976976,
               0.8346653421099376
            ],
            [
               0.8869502102102105,
               0.8356764559263654
            ],
            [
               0.8897527227227229,
               0.836642335837231
            ],
            [
               0.8925552352352353,
               0.8375184396769574
            ],
            [
               0.8953577477477477,
               0.8382822910929697
            ],
            [
               0.8981602602602605,
               0.8389409214163552
            ],
            [
               0.9009627727727729,
               0.8395296910720011
            ],
            [
               0.9037652852852853,
               0.8401026370649503
            ],
            [
               0.9065677977977977,
               0.8407171012141209
            ],
            [
               0.9093703103103106,
               0.8414171937662027
            ],
            [
               0.912172822822823,
               0.8422210602439799
            ],
            [
               0.9149753353353354,
               0.8431157977860323
            ],
            [
               0.9177778478478478,
               0.844061546583475
            ],
            [
               0.9205803603603606,
               0.8450034805581069
            ],
            [
               0.923382872872873,
               0.8458880145165024
            ],
            [
               0.9261853853853854,
               0.8466782871683785
            ],
            [
               0.9289878978978978,
               0.8473642630017149
            ],
            [
               0.9317904104104107,
               0.8479645249933504
            ],
            [
               0.9345929229229231,
               0.8485194501610739
            ],
            [
               0.9373954354354355,
               0.849078136093901
            ],
            [
               0.9401979479479479,
               0.8496833314403537
            ],
            [
               0.9430004604604607,
               0.8503591289662431
            ],
            [
               0.9458029729729731,
               0.8511051652943527
            ],
            [
               0.9486054854854855,
               0.8518988852532341
            ],
            [
               0.9514079979979979,
               0.852704792407684
            ],
            [
               0.9542105105105108,
               0.8534873787810734
            ],
            [
               0.9570130230230232,
               0.8542233210108963
            ],
            [
               0.9598155355355356,
               0.8549088883800704
            ],
            [
               0.962618048048048,
               0.8555601904559882
            ],
            [
               0.9654205605605608,
               0.8562063281506483
            ],
            [
               0.9682230730730732,
               0.8568778920013185
            ],
            [
               0.9710255855855856,
               0.8575947933141304
            ],
            [
               0.973828098098098,
               0.8583576190598512
            ],
            [
               0.9766306106106108,
               0.8591455155174575
            ],
            [
               0.9794331231231233,
               0.8599214311644388
            ],
            [
               0.9822356356356357,
               0.8606431090072645
            ],
            [
               0.985038148148148,
               0.8612763151570947
            ],
            [
               0.9878406606606609,
               0.8618060428610081
            ],
            [
               0.9906431731731733,
               0.8622420740449506
            ],
            [
               0.9934456856856857,
               0.8626170921069245
            ],
            [
               0.9962481981981981,
               0.8629779206133961
            ],
            [
               0.9990507107107109,
               0.8633726358396088
            ],
            [
               1.0018532232232233,
               0.8638375682663799
            ],
            [
               1.0046557357357357,
               0.8643881750129747
            ],
            [
               1.0074582482482481,
               0.865016464691029
            ],
            [
               1.010260760760761,
               0.8656955298446474
            ],
            [
               1.0130632732732734,
               0.8663894890162321
            ],
            [
               1.0158657857857858,
               0.867065485410019
            ],
            [
               1.0186682982982982,
               0.8677038479315683
            ],
            [
               1.021470810810811,
               0.8683032382472229
            ],
            [
               1.0242733233233234,
               0.868879321460376
            ],
            [
               1.0270758358358358,
               0.8694576323788745
            ],
            [
               1.0298783483483482,
               0.8700631695943303
            ],
            [
               1.032680860860861,
               0.8707102487025942
            ],
            [
               1.0354833733733735,
               0.8713959893161765
            ],
            [
               1.0382858858858859,
               0.8720995806101814
            ],
            [
               1.0410883983983983,
               0.8727875877680817
            ],
            [
               1.0438909109109111,
               0.8734236400964616
            ],
            [
               1.0466934234234235,
               0.8739794849882321
            ],
            [
               1.049495935935936,
               0.874444005163219
            ],
            [
               1.0522984484484483,
               0.8748274662353566
            ],
            [
               1.0551009609609612,
               0.8751597430316579
            ],
            [
               1.0579034734734736,
               0.8754830824747064
            ],
            [
               1.060705985985986,
               0.8758415375110227
            ],
            [
               1.0635084984984984,
               0.8762700898650322
            ],
            [
               1.0663110110110112,
               0.8767864439859633
            ],
            [
               1.0691135235235236,
               0.877387584070805
            ],
            [
               1.071916036036036,
               0.8780517539876658
            ],
            [
               1.0747185485485484,
               0.8787449968262857
            ],
            [
               1.0775210610610613,
               0.8794302186447008
            ],
            [
               1.0803235735735737,
               0.8800762227319665
            ],
            [
               1.083126086086086,
               0.8806643839305776
            ],
            [
               1.0859285985985985,
               0.8811914652966306
            ],
            [
               1.0887311111111113,
               0.8816682319226907
            ],
            [
               1.0915336236236237,
               0.8821146430052746
            ],
            [
               1.0943361361361361,
               0.8825532058889426
            ],
            [
               1.0971386486486485,
               0.8830023830069187
            ],
            [
               1.0999411611611614,
               0.8834717371501061
            ],
            [
               1.1027436736736738,
               0.8839599002046667
            ],
            [
               1.1055461861861862,
               0.8844556543692945
            ],
            [
               1.1083486986986986,
               0.8849416371468952
            ],
            [
               1.1111512112112114,
               0.8853995959198018
            ],
            [
               1.1139537237237238,
               0.8858158262875805
            ],
            [
               1.1167562362362362,
               0.8861854548106276
            ],
            [
               1.119558748748749,
               0.8865145325525983
            ],
            [
               1.1223612612612615,
               0.8868194112323142
            ],
            [
               1.1251637737737739,
               0.8871234783594084
            ],
            [
               1.1279662862862863,
               0.8874519230126886
            ],
            [
               1.130768798798799,
               0.8878256816371008
            ],
            [
               1.1335713113113115,
               0.8882559741499494
            ],
            [
               1.136373823823824,
               0.8887408095447151
            ],
            [
               1.1391763363363363,
               0.8892644871765434
            ],
            [
               1.1419788488488491,
               0.889800481910724
            ],
            [
               1.1447813613613615,
               0.8903172928141337
            ],
            [
               1.147583873873874,
               0.8907860377543583
            ],
            [
               1.1503863863863864,
               0.8911880027445048
            ],
            [
               1.1531888988988992,
               0.8915201918140806
            ],
            [
               1.1559914114114116,
               0.8917972693247033
            ],
            [
               1.158793923923924,
               0.8920491067604869
            ],
            [
               1.1615964364364364,
               0.8923142605762604
            ],
            [
               1.1643989489489492,
               0.892630828111836
            ],
            [
               1.1672014614614616,
               0.8930269331694691
            ],
            [
               1.170003973973974,
               0.8935133230670734
            ],
            [
               1.1728064864864864,
               0.8940801061611896
            ],
            [
               1.1756089989989993,
               0.8946986112258792
            ],
            [
               1.1784115115115117,
               0.8953279807209189
            ],
            [
               1.181214024024024,
               0.8959248044756678
            ],
            [
               1.1840165365365365,
               0.8964532436801376
            ],
            [
               1.1868190490490493,
               0.8968929522130631
            ],
            [
               1.1896215615615617,
               0.8972427307105253
            ],
            [
               1.1924240740740741,
               0.8975190733763028
            ],
            [
               1.1952265865865865,
               0.8977502288554549
            ],
            [
               1.1980290990990994,
               0.8979676585336898
            ],
            [
               1.2008316116116118,
               0.8981974606064547
            ],
            [
               1.2036341241241242,
               0.8984542350810301
            ],
            [
               1.2064366366366366,
               0.8987390327105831
            ],
            [
               1.2092391491491494,
               0.8990417267164029
            ],
            [
               1.2120416616616618,
               0.8993467798735175
            ],
            [
               1.2148441741741742,
               0.899640373592905
            ],
            [
               1.2176466866866866,
               0.8999165219483583
            ],
            [
               1.2204491991991995,
               0.9001802004144407
            ],
            [
               1.2232517117117119,
               0.9004465276106541
            ],
            [
               1.2260542242242243,
               0.9007363156019447
            ],
            [
               1.2288567367367367,
               0.9010694435745694
            ],
            [
               1.2316592492492495,
               0.9014581614828563
            ],
            [
               1.234461761761762,
               0.9019024106594434
            ],
            [
               1.2372642742742743,
               0.9023885905974994
            ],
            [
               1.2400667867867867,
               0.9028921353238486
            ],
            [
               1.2428692992992996,
               0.9033831339064333
            ],
            [
               1.245671811811812,
               0.9038333825341623
            ],
            [
               1.2484743243243244,
               0.904222926696951
            ],
            [
               1.2512768368368368,
               0.9045444023414262
            ],
            [
               1.2540793493493496,
               0.9048041940797771
            ],
            [
               1.256881861861862,
               0.9050203474395122
            ],
            [
               1.2596843743743744,
               0.9052180128457537
            ],
            [
               1.2624868868868868,
               0.9054237293689762
            ],
            [
               1.2652893993993997,
               0.9056599670081993
            ],
            [
               1.268091911911912,
               0.9059410707031612
            ],
            [
               1.2708944244244245,
               0.9062712331302141
            ],
            [
               1.2736969369369369,
               0.9066445604753508
            ],
            [
               1.2764994494494497,
               0.9070468552669859
            ],
            [
               1.279301961961962,
               0.9074585143799545
            ],
            [
               1.2821044744744745,
               0.9078579243921854
            ],
            [
               1.284906986986987,
               0.9082248523652695
            ],
            [
               1.2877094994994998,
               0.9085434730474408
            ],
            [
               1.2905120120120122,
               0.9088047640521124
            ],
            [
               1.2933145245245246,
               0.9090080189738646
            ],
            [
               1.296117037037037,
               0.909161217625958
            ],
            [
               1.2989195495495498,
               0.9092800303718429
            ],
            [
               1.3017220620620622,
               0.9093853867915729
            ],
            [
               1.3045245745745746,
               0.9094998212713101
            ],
            [
               1.307327087087087,
               0.909643160200015
            ],
            [
               1.3101295995995998,
               0.9098284186533474
            ],
            [
               1.3129321121121122,
               0.9100588941326517
            ],
            [
               1.3157346246246246,
               0.9103272873250638
            ],
            [
               1.318537137137137,
               0.9106172392349826
            ],
            [
               1.32133964964965,
               0.9109070497912733
            ],
            [
               1.3241421621621623,
               0.9111747166648173
            ],
            [
               1.3269446746746747,
               0.9114030105386521
            ],
            [
               1.329747187187187,
               0.9115832420602292
            ],
            [
               1.3325496996997,
               0.9117167238197974
            ],
            [
               1.3353522122122123,
               0.9118135994470777
            ],
            [
               1.3381547247247247,
               0.9118894980461218
            ],
            [
               1.3409572372372371,
               0.9119611218078576
            ],
            [
               1.34375974974975,
               0.9120421692306035
            ],
            [
               1.3465622622622624,
               0.9121408307106363
            ],
            [
               1.3493647747747748,
               0.9122595168130526
            ],
            [
               1.3521672872872872,
               0.9123966849104583
            ],
            [
               1.3549697997998,
               0.9125498902112866
            ],
            [
               1.3577723123123124,
               0.9127187627773118
            ],
            [
               1.3605748248248248,
               0.9129066583536867
            ],
            [
               1.3633773373373372,
               0.9131202401856562
            ],
            [
               1.36617984984985,
               0.913367048688454
            ],
            [
               1.3689823623623625,
               0.9136519238016401
            ],
            [
               1.3717848748748749,
               0.9139736661541991
            ],
            [
               1.3745873873873873,
               0.9143233541188742
            ],
            [
               1.3773898998999001,
               0.9146852375740545
            ],
            [
               1.3801924124124125,
               0.9150402551386992
            ],
            [
               1.382994924924925,
               0.9153712606507542
            ],
            [
               1.3857974374374373,
               0.9156683325765962
            ],
            [
               1.3885999499499502,
               0.9159323443555608
            ],
            [
               1.3914024624624626,
               0.9161753929647103
            ],
            [
               1.394204974974975,
               0.9164176214889714
            ],
            [
               1.3970074874874874,
               0.9166811182511067
            ],
            [
               1.39981,
               0.916982621268936
            ]
         ]
      },
      {
         "data": [
            [
               1.39991,
               0.9183033234035907
            ],
            [
               1.3971102828053281,
               0.9179359836635133
            ],
            [
               1.3943105656106556,
               0.9175807425040359
            ],
            [
               1.3915108484159835,
               0.9172570499722323
            ],
            [
               1.3887111312213114,
               0.9169835637341035
            ],
            [
               1.3859114140266393,
               0.9167733682087491
            ],
            [
               1.3831116968319672,
               0.9166297259271081
            ],
            [
               1.3803119796372951,
               0.9165436432324006
            ],
            [
               1.377512262442623,
               0.9164942205741895
            ],
            [
               1.374712545247951,
               0.9164520650289998
            ],
            [
               1.3719128280532784,
               0.9163851978748518
            ],
            [
               1.3691131108586063,
               0.9162661173423405
            ],
            [
               1.3663133936639342,
               0.916078227894118
            ],
            [
               1.3635136764692621,
               0.9158198845339031
            ],
            [
               1.36071395927459,
               0.9155048510998944
            ],
            [
               1.357914242079918,
               0.9151589054005932
            ],
            [
               1.3551145248852459,
               0.9148133859130894
            ],
            [
               1.3523148076905733,
               0.9144973549164019
            ],
            [
               1.3495150904959012,
               0.9142304807525561
            ],
            [
               1.3467153733012291,
               0.9140185716769629
            ],
            [
               1.343915656106557,
               0.9138529557807589
            ],
            [
               1.341115938911885,
               0.9137138004500982
            ],
            [
               1.3383162217172129,
               0.9135763235270076
            ],
            [
               1.3355165045225408,
               0.9134180117497044
            ],
            [
               1.3327167873278687,
               0.9132246907340771
            ],
            [
               1.3299170701331962,
               0.912993676608491
            ],
            [
               1.327117352938524,
               0.9127331715503095
            ],
            [
               1.324317635743852,
               0.9124582590685053
            ],
            [
               1.3215179185491799,
               0.9121849362056689
            ],
            [
               1.3187182013545078,
               0.911924242510145
            ],
            [
               1.3159184841598357,
               0.9116785020219974
            ],
            [
               1.3131187669651636,
               0.9114409864014015
            ],
            [
               1.310319049770491,
               0.91119915158834
            ],
            [
               1.307519332575819,
               0.9109403655490687
            ],
            [
               1.304719615381147,
               0.9106581362872811
            ],
            [
               1.3019198981864748,
               0.9103565793785147
            ],
            [
               1.2991201809918027,
               0.9100513465038814
            ],
            [
               1.2963204637971306,
               0.9097663420989943
            ],
            [
               1.2935207466024585,
               0.9095269463117974
            ],
            [
               1.2907210294077864,
               0.9093516940412126
            ],
            [
               1.287921312213114,
               0.9092450207317346
            ],
            [
               1.2851215950184418,
               0.909193533163668
            ],
            [
               1.2823218778237697,
               0.9091673083823746
            ],
            [
               1.2795221606290976,
               0.9091262358964876
            ],
            [
               1.2767224434344255,
               0.9090298483641415
            ],
            [
               1.2739227262397534,
               0.9088479277678546
            ],
            [
               1.2711230090450814,
               0.9085688071515761
            ],
            [
               1.2683232918504093,
               0.9082028536213217
            ],
            [
               1.2655235746557367,
               0.9077799682447613
            ],
            [
               1.2627238574610646,
               0.9073416751890759
            ],
            [
               1.2599241402663925,
               0.9069299697458598
            ],
            [
               1.2571244230717205,
               0.9065760618520038
            ],
            [
               1.2543247058770484,
               0.9062921876712986
            ],
            [
               1.2515249886823763,
               0.9060687527937554
            ],
            [
               1.2487252714877042,
               0.9058774954353574
            ],
            [
               1.2459255542930316,
               0.9056796011992854
            ],
            [
               1.2431258370983596,
               0.9054362999863199
            ],
            [
               1.2403261199036875,
               0.9051188514178425
            ],
            [
               1.2375264027090154,
               0.9047151501537383
            ],
            [
               1.2347266855143433,
               0.9042313292452686
            ],
            [
               1.2319269683196712,
               0.9036883256590351
            ],
            [
               1.229127251124999,
               0.9031148862988317
            ],
            [
               1.226327533930327,
               0.9025394618582872
            ],
            [
               1.2235278167356545,
               0.9019835754128784
            ],
            [
               1.2207280995409824,
               0.9014585551386847
            ],
            [
               1.2179283823463103,
               0.9009662504476983
            ],
            [
               1.2151286651516382,
               0.9005029513649915
            ],
            [
               1.212328947956966,
               0.9000646735926112
            ],
            [
               1.209529230762294,
               0.8996515993489869
            ],
            [
               1.206729513567622,
               0.8992698802027681
            ],
            [
               1.2039297963729494,
               0.8989300476746169
            ],
            [
               1.2011300791782773,
               0.8986425679405508
            ],
            [
               1.1983303619836052,
               0.8984121681452348
            ],
            [
               1.1955306447889331,
               0.8982330783751824
            ],
            [
               1.192730927594261,
               0.8980871002587089
            ],
            [
               1.189931210399589,
               0.8979455113735002
            ],
            [
               1.1871314932049168,
               0.8977745497944225
            ],
            [
               1.1843317760102448,
               0.8975430196416514
            ],
            [
               1.1815320588155722,
               0.8972298159934606
            ],
            [
               1.1787323416209001,
               0.8968291283587063
            ],
            [
               1.175932624426228,
               0.8963517540401202
            ],
            [
               1.173132907231556,
               0.8958221123802288
            ],
            [
               1.1703331900368839,
               0.8952718218656726
            ],
            [
               1.1675334728422118,
               0.8947316830962786
            ],
            [
               1.1647337556475397,
               0.8942243066905697
            ],
            [
               1.1619340384528671,
               0.893759338957363
            ],
            [
               1.159134321258195,
               0.8933323924666907
            ],
            [
               1.156334604063523,
               0.8929276755772171
            ],
            [
               1.1535348868688509,
               0.892523291745051
            ],
            [
               1.1507351696741788,
               0.8920975487476636
            ],
            [
               1.1479354524795067,
               0.8916345337560978
            ],
            [
               1.1451357352848346,
               0.8911276392595228
            ],
            [
               1.1423360180901625,
               0.8905804738138641
            ],
            [
               1.13953630089549,
               0.890005385911729
            ],
            [
               1.1367365837008179,
               0.8894204134698808
            ],
            [
               1.1339368665061458,
               0.8888456941332938
            ],
            [
               1.1311371493114737,
               0.8883002265682867
            ],
            [
               1.1283374321168016,
               0.8877994846019406
            ],
            [
               1.1255377149221295,
               0.8873539488541999
            ],
            [
               1.1227379977274574,
               0.8869683173276158
            ],
            [
               1.1199382805327853,
               0.8866410883823941
            ],
            [
               1.1171385633381128,
               0.8863643626849516
            ],
            [
               1.1143388461434407,
               0.8861239707168572
            ],
            [
               1.1115391289487686,
               0.8859002391633015
            ],
            [
               1.1087394117540965,
               0.8856697288194689
            ],
            [
               1.1059396945594244,
               0.8854080601522705
            ],
            [
               1.1031399773647523,
               0.8850935517663328
            ],
            [
               1.1003402601700802,
               0.884710981863776
            ],
            [
               1.0975405429754077,
               0.8842545238495457
            ],
            [
               1.0947408257807356,
               0.8837289424761465
            ],
            [
               1.0919411085860635,
               0.883148502599363
            ],
            [
               1.0891413913913914,
               0.8825336512105986
            ],
            [
               1.0863416741967193,
               0.8819061981482763
            ],
            [
               1.0835419570020473,
               0.8812842188610533
            ],
            [
               1.0807422398073752,
               0.8806780538776644
            ],
            [
               1.077942522612703,
               0.8800885135743396
            ],
            [
               1.0751428054180305,
               0.879507780991245
            ],
            [
               1.0723430882233584,
               0.8789227262214048
            ],
            [
               1.0695433710286864,
               0.8783196470989181
            ],
            [
               1.0667436538340143,
               0.8776890519687546
            ],
            [
               1.0639439366393422,
               0.8770291227674305
            ],
            [
               1.06114421944467,
               0.8763469246577962
            ],
            [
               1.058344502249998,
               0.8756571166927187
            ],
            [
               1.0555447850553255,
               0.8749786431320563
            ],
            [
               1.0527450678606534,
               0.8743304222480375
            ],
            [
               1.0499453506659813,
               0.8737272463679859
            ],
            [
               1.0471456334713092,
               0.8731769298803427
            ],
            [
               1.044345916276637,
               0.8726792796324059
            ],
            [
               1.041546199081965,
               0.8722268873212573
            ],
            [
               1.038746481887293,
               0.8718072485084813
            ],
            [
               1.0359467646926208,
               0.871405443264293
            ],
            [
               1.0331470474979483,
               0.8710066227299074
            ],
            [
               1.0303473303032762,
               0.8705977867152976
            ],
            [
               1.027547613108604,
               0.8701686891792524
            ],
            [
               1.024747895913932,
               0.8697120286129238
            ],
            [
               1.02194817871926,
               0.8692232592018436
            ],
            [
               1.0191484615245878,
               0.8687003560946098
            ],
            [
               1.0163487443299157,
               0.8681437206711067
            ],
            [
               1.0135490271352436,
               0.8675562090649895
            ],
            [
               1.010749309940571,
               0.8669431099975482
            ],
            [
               1.007949592745899,
               0.8663118549998935
            ],
            [
               1.005149875551227,
               0.8656713261723079
            ],
            [
               1.0023501583565548,
               0.8650307869445713
            ],
            [
               0.9995504411618827,
               0.8643986204139609
            ],
            [
               0.9967507239672107,
               0.8637811435009579
            ],
            [
               0.9939510067725386,
               0.8631817381057598
            ],
            [
               0.991151289577866,
               0.8626004213822267
            ],
            [
               0.9883515723831939,
               0.8620338287204816
            ],
            [
               0.9855518551885218,
               0.8614754807986669
            ],
            [
               0.9827521379938498,
               0.8609162016834482
            ],
            [
               0.9799524207991777,
               0.8603446486401526
            ],
            [
               0.9771527036045056,
               0.8597480510589726
            ],
            [
               0.9743529864098335,
               0.8591133481344253
            ],
            [
               0.9715532692151614,
               0.8584288831988445
            ],
            [
               0.9687535520204889,
               0.8576866273163584
            ],
            [
               0.9659538348258168,
               0.8568846100515128
            ],
            [
               0.9631541176311447,
               0.8560289424476202
            ],
            [
               0.9603544004364726,
               0.85513466643234
            ],
            [
               0.9575546832418005,
               0.8542247686347487
            ],
            [
               0.9547549660471284,
               0.8533270859897369
            ],
            [
               0.9519552488524563,
               0.8524694271088182
            ],
            [
               0.9491555316577838,
               0.8516738617897206
            ],
            [
               0.9463558144631117,
               0.8509515715385612
            ],
            [
               0.9435560972684396,
               0.8502997196059499
            ],
            [
               0.9407563800737675,
               0.84970140957221
            ],
            [
               0.9379566628790954,
               0.8491290261468587
            ],
            [
               0.9351569456844233,
               0.8485503013149398
            ],
            [
               0.9323572284897512,
               0.8479356155044535
            ],
            [
               0.9295575112950791,
               0.8472646061456455
            ],
            [
               0.9267577941004066,
               0.8465302831716286
            ],
            [
               0.9239580769057345,
               0.8457395345905497
            ],
            [
               0.9211583597110624,
               0.8449099525428585
            ],
            [
               0.9183586425163903,
               0.8440639994314808
            ],
            [
               0.9155589253217182,
               0.8432223168540549
            ],
            [
               0.9127592081270461,
               0.8423981996906867
            ],
            [
               0.909959490932374,
               0.8415948366369115
            ],
            [
               0.907159773737702,
               0.8408059907019417
            ],
            [
               0.9043600565430294,
               0.8400196630193932
            ],
            [
               0.9015603393483573,
               0.8392233250814048
            ],
            [
               0.8987606221536852,
               0.8384088363192811
            ],
            [
               0.8959609049590131,
               0.837575338840004
            ],
            [
               0.8931611877643411,
               0.8367291737336795
            ],
            [
               0.890361470569669,
               0.8358809315376095
            ],
            [
               0.8875617533749969,
               0.8350407639757156
            ],
            [
               0.8847620361803243,
               0.8342136959375213
            ],
            [
               0.8819623189856522,
               0.8333966773989525
            ],
            [
               0.8791626017909802,
               0.8325785084644772
            ],
            [
               0.8763628845963081,
               0.8317427706969582
            ],
            [
               0.873563167401636,
               0.8308728526208726
            ],
            [
               0.8707634502069639,
               0.8299574274476988
            ],
            [
               0.8679637330122918,
               0.8289945744461655
            ],
            [
               0.8651640158176197,
               0.8279931820118736
            ],
            [
               0.8623642986229472,
               0.8269711681214319
            ],
            [
               0.8595645814282751,
               0.825951087976148
            ],
            [
               0.856764864233603,
               0.824954515084776
            ],
            [
               0.8539651470389309,
               0.8239969115148895
            ],
            [
               0.8511654298442588,
               0.8230844531883797
            ],
            [
               0.8483657126495867,
               0.8222135587611363
            ],
            [
               0.8455659954549146,
               0.8213729558732052
            ],
            [
               0.8427662782602421,
               0.8205473332980231
            ],
            [
               0.83996656106557,
               0.8197212365398621
            ],
            [
               0.8371668438708979,
               0.818881977314293
            ],
            [
               0.8343671266762258,
               0.8180208647556537
            ],
            [
               0.8315674094815537,
               0.8171327965911398
            ],
            [
               0.8287676922868816,
               0.8162148803643147
            ],
            [
               0.8259679750922095,
               0.8152650488292443
            ],
            [
               0.8231682578975374,
               0.8142814928523121
            ],
            [
               0.8203685407028649,
               0.8132632387192121
            ],
            [
               0.8175688235081928,
               0.8122115656277193
            ],
            [
               0.8147691063135207,
               0.8111314670107184
            ],
            [
               0.8119693891188486,
               0.8100322229853791
            ],
            [
               0.8091696719241765,
               0.8089264429039547
            ],
            [
               0.8063699547295045,
               0.807827552612191
            ],
            [
               0.8035702375348324,
               0.8067463974805182
            ],
            [
               0.8007705203401598,
               0.8056881204778935
            ],
            [
               0.7979708031454877,
               0.8046505335199401
            ],
            [
               0.7951710859508156,
               0.8036247685632999
            ],
            [
               0.7923713687561436,
               0.8025982032228987
            ],
            [
               0.7895716515614715,
               0.801558786567358
            ],
            [
               0.7867719343667994,
               0.800499277383188
            ],
            [
               0.7839722171721273,
               0.7994198079954855
            ],
            [
               0.7811724999774552,
               0.798327681980258
            ],
            [
               0.7783727827827827,
               0.7972342645963851
            ],
            [
               0.7755730655881106,
               0.7961499105450318
            ],
            [
               0.7727733483934385,
               0.7950787019725709
            ],
            [
               0.7699736311987664,
               0.7940150152613918
            ],
            [
               0.7671739140040943,
               0.7929434631811303
            ],
            [
               0.7643741968094222,
               0.7918426845405725
            ],
            [
               0.7615744796147501,
               0.7906921144735828
            ],
            [
               0.758774762420078,
               0.7894797175382102
            ],
            [
               0.7559750452254055,
               0.7882081169916546
            ],
            [
               0.7531753280307334,
               0.7868968364169441
            ],
            [
               0.7503756108360613,
               0.7855794417790356
            ],
            [
               0.7475758936413892,
               0.7842959216850901
            ],
            [
               0.7447761764467171,
               0.7830821863036738
            ],
            [
               0.741976459252045,
               0.781959599373647
            ],
            [
               0.7391767420573729,
               0.7809276303726755
            ],
            [
               0.7363770248627004,
               0.7799619409288546
            ],
            [
               0.7335773076680283,
               0.7790187171087424
            ],
            [
               0.7307775904733562,
               0.7780442775678524
            ],
            [
               0.7279778732786841,
               0.7769874680960114
            ],
            [
               0.725178156084012,
               0.7758115560915237
            ],
            [
               0.72237843888934,
               0.7745024982806649
            ],
            [
               0.7195787216946679,
               0.7730715094892644
            ],
            [
               0.7167790044999958,
               0.7715514764129676
            ],
            [
               0.7139792873053232,
               0.7699884448882726
            ],
            [
               0.7111795701106511,
               0.7684306667268828
            ],
            [
               0.708379852915979,
               0.7669181779349523
            ],
            [
               0.705580135721307,
               0.7654754986951025
            ],
            [
               0.7027804185266349,
               0.764108966539466
            ],
            [
               0.6999807013319628,
               0.7628088043310138
            ],
            [
               0.6971809841372907,
               0.7615547221125096
            ],
            [
               0.6943812669426181,
               0.7603230269203435
            ],
            [
               0.6915815497479461,
               0.7590930621098853
            ],
            [
               0.688781832553274,
               0.7578512925408247
            ],
            [
               0.6859821153586019,
               0.7565922772397815
            ],
            [
               0.6831823981639298,
               0.7553168034341666
            ],
            [
               0.6803826809692577,
               0.7540282751444016
            ],
            [
               0.6775829637745856,
               0.7527288367021433
            ],
            [
               0.6747832465799135,
               0.7514166035135563
            ],
            [
               0.671983529385241,
               0.7500848621939835
            ],
            [
               0.6691838121905689,
               0.7487233909818567
            ],
            [
               0.6663840949958968,
               0.7473213732477024
            ],
            [
               0.6635843778012247,
               0.745870924733891
            ],
            [
               0.6607846606065526,
               0.7443701298478289
            ],
            [
               0.6579849434118805,
               0.7428246784270792
            ],
            [
               0.6551852262172084,
               0.7412476195340363
            ],
            [
               0.6523855090225363,
               0.7396572647055728
            ],
            [
               0.6495857918278638,
               0.7380737406664281
            ],
            [
               0.6467860746331917,
               0.7365150059119202
            ],
            [
               0.6439863574385196,
               0.7349932528337286
            ],
            [
               0.6411866402438475,
               0.7335125138837134
            ],
            [
               0.6383869230491754,
               0.73206801299861
            ],
            [
               0.6355872058545033,
               0.730647414503254
            ],
            [
               0.6327874886598313,
               0.7292336980686404
            ],
            [
               0.6299877714651587,
               0.7278090134045747
            ],
            [
               0.6271880542704866,
               0.7263586230319453
            ],
            [
               0.6243883370758145,
               0.7248739910803841
            ],
            [
               0.6215886198811424,
               0.7233542531001504
            ],
            [
               0.6187889026864704,
               0.7218056885052295
            ],
            [
               0.6159891854917983,
               0.7202393360906884
            ],
            [
               0.6131894682971262,
               0.7186674149187461
            ],
            [
               0.6103897511024541,
               0.7170995853246779
            ],
            [
               0.6075900339077815,
               0.7155401770775129
            ],
            [
               0.6047903167131095,
               0.7139872628516687
            ],
            [
               0.6019905995184374,
               0.7124339073063624
            ],
            [
               0.5991908823237653,
               0.7108712230349721
            ],
            [
               0.5963911651290932,
               0.709292232331583
            ],
            [
               0.5935914479344209,
               0.7076951893194372
            ],
            [
               0.5907917307397488,
               0.7060851070738638
            ],
            [
               0.5879920135450767,
               0.7044727694950121
            ],
            [
               0.5851922963504046,
               0.702871342688259
            ],
            [
               0.5823925791557323,
               0.7012915694231503
            ],
            [
               0.5795928619610602,
               0.6997371287339023
            ],
            [
               0.5767931447663881,
               0.698201834333019
            ],
            [
               0.573993427571716,
               0.6966698529991453
            ],
            [
               0.5711937103770437,
               0.6951191721650505
            ],
            [
               0.5683939931823716,
               0.6935274342049439
            ],
            [
               0.5655942759876995,
               0.6918783649198277
            ],
            [
               0.5627945587930274,
               0.6901666880860671
            ],
            [
               0.5599948415983551,
               0.6883997967123446
            ],
            [
               0.557195124403683,
               0.6865954614631709
            ],
            [
               0.5543954072090109,
               0.6847761827890326
            ],
            [
               0.5515956900143388,
               0.6829619862404459
            ],
            [
               0.5487959728196665,
               0.6811640884798273
            ],
            [
               0.5459962556249944,
               0.6793816669022772
            ],
            [
               0.5431965384303223,
               0.6776029687007346
            ],
            [
               0.54039682123565,
               0.6758105040413696
            ],
            [
               0.5375971040409779,
               0.6739885864040778
            ],
            [
               0.5347973868463058,
               0.6721305411064539
            ],
            [
               0.5319976696516338,
               0.6702428685398742
            ],
            [
               0.5291979524569614,
               0.668344586549015
            ],
            [
               0.5263982352622893,
               0.6664616081082197
            ],
            [
               0.5235985180676173,
               0.6646177944922274
            ],
            [
               0.5207988008729452,
               0.6628256348850479
            ],
            [
               0.5179990836782729,
               0.6610798491871248
            ],
            [
               0.5151993664836008,
               0.6593564154017153
            ],
            [
               0.5123996492889287,
               0.6576178036401759
            ],
            [
               0.5095999320942566,
               0.6558231084576784
            ],
            [
               0.5068002148995843,
               0.6539400194254226
            ],
            [
               0.5040004977049122,
               0.6519547803119243
            ],
            [
               0.5012007805102401,
               0.6498767758042825
            ],
            [
               0.498401063315568,
               0.6477360365310412
            ],
            [
               0.4956013461208957,
               0.6455742465703285
            ],
            [
               0.4928016289262236,
               0.6434320111885838
            ],
            [
               0.4900019117315515,
               0.6413364514773513
            ],
            [
               0.4872021945368792,
               0.6392931672890687
            ],
            [
               0.4844024773422071,
               0.6372852261642933
            ],
            [
               0.481602760147535,
               0.6352795344288173
            ],
            [
               0.4788030429528629,
               0.6332384913153946
            ],
            [
               0.4760033257581906,
               0.6311330482763506
            ],
            [
               0.4732036085635185,
               0.6289528055168985
            ],
            [
               0.4704038913688464,
               0.6267097554999597
            ],
            [
               0.4676041741741743,
               0.6244344081775873
            ],
            [
               0.464804456979502,
               0.622165589749027
            ],
            [
               0.4620047397848299,
               0.6199373291182868
            ],
            [
               0.45920502259015783,
               0.617767213535481
            ],
            [
               0.45640530539548574,
               0.6156500819537227
            ],
            [
               0.4536055882008134,
               0.6135591139894443
            ],
            [
               0.45080587100614133,
               0.6114538905730149
            ],
            [
               0.44800615381146924,
               0.6092927014216316
            ],
            [
               0.44520643661679693,
               0.6070450350338377
            ],
            [
               0.44240671942212484,
               0.6047002475690081
            ],
            [
               0.43960700222745275,
               0.6022698148514422
            ],
            [
               0.43680728503278066,
               0.5997828070437903
            ],
            [
               0.43400756783810834,
               0.5972764907880759
            ],
            [
               0.43120785064343625,
               0.59478546954595
            ],
            [
               0.42840813344876416,
               0.5923330185872705
            ],
            [
               0.42560841625409207,
               0.5899272181614132
            ],
            [
               0.42280869905941976,
               0.5875625668672816
            ],
            [
               0.42000898186474767,
               0.5852257020194211
            ],
            [
               0.4172092646700756,
               0.5829024315354503
            ],
            [
               0.4144095474754035,
               0.5805830080357475
            ],
            [
               0.41160983028073117,
               0.5782635256495338
            ],
            [
               0.4088101130860591,
               0.5759431025605757
            ],
            [
               0.406010395891387,
               0.5736184181355994
            ],
            [
               0.4032106786967149,
               0.5712784417984076
            ],
            [
               0.4004109615020426,
               0.5689022984374268
            ],
            [
               0.3976112443073705,
               0.5664620797422484
            ],
            [
               0.3948115271126984,
               0.5639304319853978
            ],
            [
               0.3920118099180261,
               0.5612906704455838
            ],
            [
               0.389212092723354,
               0.5585458022145198
            ],
            [
               0.3864123755286819,
               0.5557227618859866
            ],
            [
               0.3836126583340098,
               0.5528694971798592
            ],
            [
               0.3808129411393375,
               0.5500448792069483
            ],
            [
               0.3780132239446654,
               0.5473039559406965
            ],
            [
               0.3752135067499933,
               0.544682902863387
            ],
            [
               0.37241378955532123,
               0.5421884511354266
            ],
            [
               0.3696140723606489,
               0.5397953669599309
            ],
            [
               0.3668143551659768,
               0.5374530663997885
            ],
            [
               0.36401463797130473,
               0.5350994959800947
            ],
            [
               0.36121492077663264,
               0.5326779996847513
            ],
            [
               0.35841520358196033,
               0.530151873852478
            ],
            [
               0.35561548638728824,
               0.5275120637368856
            ],
            [
               0.35281576919261615,
               0.5247757496284814
            ],
            [
               0.35001605199794406,
               0.5219766356406825
            ],
            [
               0.34721633480327174,
               0.5191505401397205
            ],
            [
               0.34441661760859965,
               0.5163214281158891
            ],
            [
               0.34161690041392756,
               0.5134927824650477
            ],
            [
               0.33881718321925525,
               0.5106472626512693
            ],
            [
               0.33601746602458316,
               0.5077546227818406
            ],
            [
               0.33321774882991106,
               0.5047848989192641
            ],
            [
               0.330418031635239,
               0.5017219709057161
            ],
            [
               0.32761831444056666,
               0.49857243444791566
            ],
            [
               0.32481859724589457,
               0.495366354814171
            ],
            [
               0.3220188800512225,
               0.49214934818795986
            ],
            [
               0.3192191628565504,
               0.48896854345999996
            ],
            [
               0.3164194456618781,
               0.4858572198113946
            ],
            [
               0.313619728467206,
               0.4828234938416052
            ],
            [
               0.3108200112725339,
               0.4798471236994445
            ],
            [
               0.3080202940778618,
               0.47688574650797144
            ],
            [
               0.3052205768831895,
               0.47388861868176557
            ],
            [
               0.3024208596885174,
               0.4708133150809106
            ],
            [
               0.2996211424938453,
               0.46763977590131256
            ],
            [
               0.2968214252991732,
               0.4643769485067776
            ],
            [
               0.2940217081045009,
               0.4610597657800435
            ],
            [
               0.2912219909098288,
               0.4577374758692197
            ],
            [
               0.2884222737151567,
               0.4544572637431285
            ],
            [
               0.2856225565204844,
               0.4512486782543881
            ],
            [
               0.2828228393258123,
               0.4481140651819531
            ],
            [
               0.2800231221311402,
               0.44502812589765234
            ],
            [
               0.27722340493646813,
               0.44194659981843354
            ],
            [
               0.2744236877417958,
               0.4388209855841452
            ],
            [
               0.2716239705471237,
               0.4356142256680277
            ],
            [
               0.26882425335245164,
               0.43231204824663455
            ],
            [
               0.26602453615777955,
               0.4289262411340068
            ],
            [
               0.26322481896310723,
               0.42548895421827304
            ],
            [
               0.26042510176843514,
               0.42204020074895665
            ],
            [
               0.25762538457376305,
               0.41861299653079787
            ],
            [
               0.25482566737909096,
               0.4152212793525357
            ],
            [
               0.25202595018441865,
               0.4118546826332098
            ],
            [
               0.24922623298974655,
               0.4084818049314166
            ],
            [
               0.24642651579507446,
               0.40506068767922404
            ],
            [
               0.24362679860040237,
               0.401552803269555
            ],
            [
               0.24082708140573006,
               0.39793577441328726
            ],
            [
               0.23802736421105797,
               0.3942106227690292
            ],
            [
               0.23522764701638588,
               0.39040132844966463
            ],
            [
               0.23242792982171356,
               0.3865471438923114
            ],
            [
               0.22962821262704147,
               0.38269050867025145
            ],
            [
               0.22682849543236938,
               0.37886474259635133
            ],
            [
               0.2240287782376973,
               0.3750855416354957
            ],
            [
               0.22122906104302498,
               0.3713487843945137
            ],
            [
               0.21842934384835289,
               0.3676348650177134
            ],
            [
               0.2156296266536808,
               0.3639175343111475
            ],
            [
               0.2128299094590087,
               0.3601738297835806
            ],
            [
               0.2100301922643364,
               0.3563915530649585
            ],
            [
               0.2072304750696643,
               0.35257188323499716
            ],
            [
               0.2044307578749922,
               0.3487266276587875
            ],
            [
               0.20163104068032012,
               0.3448715827392085
            ],
            [
               0.1988313234856478,
               0.3410187953649692
            ],
            [
               0.1960316062909757,
               0.3371707413416206
            ],
            [
               0.19323188909630362,
               0.3333185462470399
            ],
            [
               0.19043217190163153,
               0.32944475057526357
            ],
            [
               0.18763245470695922,
               0.3255293979221645
            ],
            [
               0.18483273751228713,
               0.3215570425499234
            ],
            [
               0.18203302031761504,
               0.3175220424168812
            ],
            [
               0.17923330312294272,
               0.31343026578434624
            ],
            [
               0.17643358592827063,
               0.3092967625941464
            ],
            [
               0.17363386873359854,
               0.3051404714239367
            ],
            [
               0.17083415153892645,
               0.30097807150199385
            ],
            [
               0.16803443434425414,
               0.2968192745906453
            ],
            [
               0.16523471714958204,
               0.2926651502172091
            ],
            [
               0.16243499995490995,
               0.28850979742713495
            ],
            [
               0.15963528276023786,
               0.28434433791609337
            ],
            [
               0.15683556556556555,
               0.28016133724405534
            ],
            [
               0.15403584837089346,
               0.27595769371924317
            ],
            [
               0.15123613117622137,
               0.2717347770031671
            ],
            [
               0.14843641398154928,
               0.2674958378617721
            ],
            [
               0.14563669678687696,
               0.2632419383213499
            ],
            [
               0.14283697959220487,
               0.258968364102554
            ],
            [
               0.14003726239753278,
               0.25466337791164784
            ],
            [
               0.13723754520286047,
               0.2503102749189359
            ],
            [
               0.13443782800818838,
               0.24589235014777844
            ],
            [
               0.13163811081351628,
               0.24139911056330884
            ],
            [
               0.1288383936188442,
               0.23683137783225916
            ],
            [
               0.12603867642417188,
               0.2322031321553623
            ],
            [
               0.12323895922949979,
               0.22753900833144747
            ],
            [
               0.1204392420348277,
               0.22286790590925343
            ],
            [
               0.11763952484015561,
               0.21821464893220277
            ],
            [
               0.1148398076454833,
               0.2135924692697522
            ],
            [
               0.1120400904508112,
               0.20899895194388773
            ],
            [
               0.10924037325613911,
               0.20441698376438663
            ],
            [
               0.10644065606146702,
               0.19982055567311194
            ],
            [
               0.10364093886679471,
               0.1951835791533521
            ],
            [
               0.10084122167212262,
               0.19048879544589076
            ],
            [
               0.09804150447745053,
               0.1857337815618817
            ],
            [
               0.09524178728277843,
               0.18093203034779443
            ],
            [
               0.09244207008810612,
               0.17610876787993007
            ],
            [
               0.08964235289343403,
               0.17129297654773853
            ],
            [
               0.08684263569876194,
               0.16650837707740462
            ],
            [
               0.08404291850408963,
               0.16176643323469408
            ],
            [
               0.08124320130941753,
               0.15706367411887226
            ],
            [
               0.07844348411474544,
               0.15238406313488984
            ],
            [
               0.07564376692007335,
               0.14770534700205368
            ],
            [
               0.07284404972540104,
               0.14300693875219023
            ],
            [
               0.07004433253072895,
               0.13827641695396845
            ],
            [
               0.06724461533605686,
               0.13351231865892726
            ],
            [
               0.06444489814138477,
               0.1287223369249292
            ],
            [
               0.06164518094671245,
               0.12391777335292065
            ],
            [
               0.05884546375204036,
               0.11910650196957653
            ],
            [
               0.05604574655736827,
               0.1142872585657105
            ],
            [
               0.05324602936269618,
               0.10944757715938852
            ],
            [
               0.050446312168023866,
               0.10456633524443149
            ],
            [
               0.047646594973351775,
               0.09962014138348567
            ],
            [
               0.044846877778679684,
               0.09459133587030405
            ],
            [
               0.04204716058400759,
               0.08947471399383607
            ],
            [
               0.03924744338933528,
               0.08428046664837446
            ],
            [
               0.03644772619466319,
               0.0790321299314784
            ],
            [
               0.0336480089999911,
               0.07376007993177894
            ],
            [
               0.030848291805318784,
               0.06849267691495353
            ],
            [
               0.028048574610646693,
               0.06324799603454745
            ],
            [
               0.0252488574159746,
               0.05802888703747612
            ],
            [
               0.02244914022130251,
               0.05282295931517028
            ],
            [
               0.019649423026630197,
               0.04760740443667817
            ],
            [
               0.016849705831958106,
               0.042356944238580885
            ],
            [
               0.014049988637286015,
               0.03705219502506972
            ],
            [
               0.011250271442613924,
               0.031685700156254146
            ],
            [
               0.00845055424794161,
               0.026263789205259378
            ],
            [
               0.00565083705326952,
               0.020803922578860275
            ],
            [
               0.0028511198585974284,
               0.015328726211696023
            ],
            [
               5.140266392533732e-05,
               0.00985896469193065
            ],
            [
               -0.002748314530746976,
               0.004407896133501452
            ],
            [
               -0.005548031725419067,
               -0.0010212289723528856
            ],
            [
               -0.008347748920091158,
               -0.006434027975715347
            ],
            [
               -0.01114746611476325,
               -0.011841064545455443
            ],
            [
               -0.013947183309435562,
               -0.01725294550854369
            ],
            [
               -0.016746900504107654,
               -0.022676431547465542
            ],
            [
               -0.019546617698779745,
               -0.02811297082838091
            ],
            [
               -0.022346334893452058,
               -0.03355995926008271
            ],
            [
               -0.02514605208812415,
               -0.0390138610353964
            ],
            [
               -0.02794576928279624,
               -0.04447355579049018
            ],
            [
               -0.03074548647746833,
               -0.04994221424392699
            ],
            [
               -0.033545203672140644,
               -0.055426661179053885
            ],
            [
               -0.036344920866812735,
               -0.06093429513631453
            ],
            [
               -0.03914463806148483,
               -0.06646874879546573
            ],
            [
               -0.04194435525615692,
               -0.0720261369488137
            ],
            [
               -0.04474407245082923,
               -0.07759366594906342
            ],
            [
               -0.04754378964550132,
               -0.0831515698696631
            ],
            [
               -0.05034350684017341,
               -0.08867808385095656
            ],
            [
               -0.053143224034845504,
               -0.09415593673234532
            ],
            [
               -0.05594294122951782,
               -0.09957812100267718
            ],
            [
               -0.05874265842418991,
               -0.10495077928992166
            ],
            [
               -0.061542375618862,
               -0.11029193878689082
            ],
            [
               -0.06434209281353409,
               -0.11562622978493209
            ],
            [
               -0.0671418100082064,
               -0.12097714438501338
            ],
            [
               -0.0699415272028785,
               -0.12635931079942625
            ],
            [
               -0.07274124439755059,
               -0.13177333364881672
            ],
            [
               -0.0755409615922229,
               -0.1372049380735309
            ],
            [
               -0.07834067878689499,
               -0.14262873179952984
            ],
            [
               -0.08114039598156708,
               -0.14801536251968456
            ],
            [
               -0.08394011317623917,
               -0.1533397377100711
            ],
            [
               -0.08673983037091149,
               -0.1585876760842
            ],
            [
               -0.08953954756558358,
               -0.16375896704603043
            ],
            [
               -0.09233926476025567,
               -0.16886609479547035
            ],
            [
               -0.09513898195492776,
               -0.17392936787212007
            ],
            [
               -0.09793869914960007,
               -0.17897034998972355
            ],
            [
               -0.10073841634427216,
               -0.18400591313696302
            ],
            [
               -0.10353813353894425,
               -0.18904480526709613
            ],
            [
               -0.10633785073361635,
               -0.1940875365636447
            ],
            [
               -0.10913756792828866,
               -0.1991290744029181
            ],
            [
               -0.11193728512296075,
               -0.20416280505749435
            ],
            [
               -0.11473700231763284,
               -0.20918385747343857
            ],
            [
               -0.11753671951230515,
               -0.21419031269170777
            ],
            [
               -0.12033643670697725,
               -0.21918185285351005
            ],
            [
               -0.12313615390164934,
               -0.22415661131041917
            ],
            [
               -0.12593587109632143,
               -0.22910787420965387
            ],
            [
               -0.12873558829099374,
               -0.23402248048856042
            ],
            [
               -0.13153530548566583,
               -0.23888216841018778
            ],
            [
               -0.13433502268033792,
               -0.24366793559797795
            ],
            [
               -0.13713473987501001,
               -0.24836616925027433
            ],
            [
               -0.13993445706968233,
               -0.2529743871116427
            ],
            [
               -0.14273417426435442,
               -0.2575042996229681
            ],
            [
               -0.1455338914590265,
               -0.261980663173804
            ],
            [
               -0.1483336086536986,
               -0.26643580820763346
            ],
            [
               -0.15113332584837091,
               -0.2709012963367232
            ],
            [
               -0.153933043043043,
               -0.2753993060324064
            ],
            [
               -0.1567327602377151,
               -0.2799366174554685
            ],
            [
               -0.1595324774323872,
               -0.28450331963584835
            ],
            [
               -0.1623321946270595,
               -0.28907682365150067
            ],
            [
               -0.1651319118217316,
               -0.29362995887602217
            ],
            [
               -0.16793162901640368,
               -0.29814049608201115
            ],
            [
               -0.170731346211076,
               -0.3025989051802549
            ],
            [
               -0.1735310634057481,
               -0.30701172957883205
            ],
            [
               -0.17633078060042018,
               -0.31139946015642916
            ],
            [
               -0.17913049779509227,
               -0.31578969787862693
            ],
            [
               -0.18193021498976458,
               -0.3202080280265017
            ],
            [
               -0.18472993218443667,
               -0.3246698019769093
            ],
            [
               -0.18752964937910876,
               -0.32917564988394366
            ],
            [
               -0.19032936657378086,
               -0.33371215797636555
            ],
            [
               -0.19312908376845317,
               -0.3382572387889416
            ],
            [
               -0.19592880096312526,
               -0.34278799797214365
            ],
            [
               -0.19872851815779735,
               -0.3472879966882364
            ],
            [
               -0.20152823535246944,
               -0.3517510699713421
            ],
            [
               -0.20432795254714176,
               -0.3561802083167309
            ],
            [
               -0.20712766974181385,
               -0.3605819560586937
            ],
            [
               -0.20992738693648594,
               -0.3649586044759606
            ],
            [
               -0.21272710413115803,
               -0.3693014643900423
            ],
            [
               -0.21552682132583034,
               -0.37358828031463776
            ],
            [
               -0.21832653852050243,
               -0.3777864283259431
            ],
            [
               -0.22112625571517452,
               -0.38186140172703736
            ],
            [
               -0.22392597290984684,
               -0.3857879968433464
            ],
            [
               -0.22672569010451893,
               -0.3895603459565752
            ],
            [
               -0.22952540729919102,
               -0.39319701678616487
            ],
            [
               -0.2323251244938631,
               -0.39673885479470294
            ],
            [
               -0.23512484168853542,
               -0.40023963362344617
            ],
            [
               -0.23792455888320752,
               -0.4037520926850318
            ],
            [
               -0.2407242760778796,
               -0.4073136923481013
            ],
            [
               -0.2435239932725517,
               -0.4109367523979536
            ],
            [
               -0.246323710467224,
               -0.4146063774946437
            ],
            [
               -0.2491234276618961,
               -0.41828708574946893
            ],
            [
               -0.2519231448565682,
               -0.42193615536212936
            ],
            [
               -0.2547228620512403,
               -0.4255193726616834
            ],
            [
               -0.2575225792459126,
               -0.42902392111222604
            ],
            [
               -0.2603222964405847,
               -0.4324639611763539
            ],
            [
               -0.2631220136352568,
               -0.4358767923076028
            ],
            [
               -0.26592173082992887,
               -0.43931061078286604
            ],
            [
               -0.2687214480246012,
               -0.4428077478636144
            ],
            [
               -0.2715211652192733,
               -0.44638892127378127
            ],
            [
               -0.27432088241394537,
               -0.4500438796402064
            ],
            [
               -0.2771205996086177,
               -0.4537318766900239
            ],
            [
               -0.27992031680328977,
               -0.45739228731004317
            ],
            [
               -0.28272003399796186,
               -0.4609623776619148
            ],
            [
               -0.28551975119263395,
               -0.4643968411011691
            ],
            [
               -0.28831946838730627,
               -0.4676829989905549
            ],
            [
               -0.29111918558197836,
               -0.4708467832460784
            ],
            [
               -0.29391890277665045,
               -0.4739473844097819
            ],
            [
               -0.29671861997132254,
               -0.4770618879894927
            ],
            [
               -0.29951833716599485,
               -0.48026424867500417
            ],
            [
               -0.30231805436066694,
               -0.48360462855457476
            ],
            [
               -0.30511777155533903,
               -0.4870949577240271
            ],
            [
               -0.3079174887500111,
               -0.49070466149819014
            ],
            [
               -0.31071720594468344,
               -0.4943674785764247
            ],
            [
               -0.31351692313935553,
               -0.4979971296780339
            ],
            [
               -0.3163166403340276,
               -0.5015072485803308
            ],
            [
               -0.3191163575286997,
               -0.5048301153799523
            ],
            [
               -0.321916074723372,
               -0.5079294966524449
            ],
            [
               -0.3247157919180441,
               -0.5108049422971435
            ],
            [
               -0.3275155091127162,
               -0.5134874876576625
            ],
            [
               -0.3303152263073885,
               -0.5160290254230435
            ],
            [
               -0.3331149435020606,
               -0.5184889765463722
            ],
            [
               -0.3359146606967327,
               -0.5209220052624077
            ],
            [
               -0.3387143778914048,
               -0.5233695260416533
            ],
            [
               -0.3415140950860771,
               -0.5258561208285413
            ],
            [
               -0.3443138122807492,
               -0.5283903503069223
            ],
            [
               -0.3471135294754213,
               -0.5309683446836322
            ],
            [
               -0.3499132466700934,
               -0.533578272418304
            ],
            [
               -0.3527129638647657,
               -0.5362042487069943
            ],
            [
               -0.3555126810594378,
               -0.538829123213779
            ],
            [
               -0.3583123982541099,
               -0.5414364255106519
            ],
            [
               -0.36111211544878197,
               -0.544012168312331
            ],
            [
               -0.3639118326434543,
               -0.5465470581438698
            ],
            [
               -0.36671154983812637,
               -0.5490390615803867
            ],
            [
               -0.36951126703279846,
               -0.5514955570092694
            ],
            [
               -0.37231098422747055,
               -0.5539338655708709
            ],
            [
               -0.37511070142214287,
               -0.5563790881371354
            ],
            [
               -0.37791041861681496,
               -0.5588589232944289
            ],
            [
               -0.38071013581148705,
               -0.5613962731518478
            ],
            [
               -0.38350985300615936,
               -0.5640015297240498
            ],
            [
               -0.38630957020083145,
               -0.5666670090881413
            ],
            [
               -0.38910928739550354,
               -0.5693657483441659
            ],
            [
               -0.39190900459017564,
               -0.5720557752829161
            ],
            [
               -0.39470872178484795,
               -0.5746893002579765
            ],
            [
               -0.39750843897952004,
               -0.5772245996699474
            ],
            [
               -0.40030815617419213,
               -0.5796372535483667
            ],
            [
               -0.40310787336886433,
               -0.5819273034871559
            ],
            [
               -0.4059075905635364,
               -0.5841199259513411
            ],
            [
               -0.4087073077582086,
               -0.5862591004424684
            ],
            [
               -0.4115070249528807,
               -0.5883959126117289
            ],
            [
               -0.4143067421475529,
               -0.5905748652362011
            ],
            [
               -0.417106459342225,
               -0.5928222837487365
            ],
            [
               -0.4199061765368972,
               -0.5951403256646017
            ],
            [
               -0.4227058937315693,
               -0.5975083852871412
            ],
            [
               -0.4255056109262415,
               -0.5998913612493874
            ],
            [
               -0.4283053281209137,
               -0.6022520735199566
            ],
            [
               -0.4311050453155858,
               -0.6045637946655019
            ],
            [
               -0.433904762510258,
               -0.6068188408116812
            ],
            [
               -0.4367044797049301,
               -0.6090304692805375
            ],
            [
               -0.4395041968996023,
               -0.6112275342536423
            ],
            [
               -0.4423039140942744,
               -0.6134437391888986
            ],
            [
               -0.4451036312889466,
               -0.6157051102509905
            ],
            [
               -0.4479033484836187,
               -0.6180199088518614
            ],
            [
               -0.4507030656782909,
               -0.6203744050109612
            ],
            [
               -0.453502782872963,
               -0.6227360062268429
            ],
            [
               -0.4563025000676352,
               -0.6250628114352618
            ],
            [
               -0.45910221726230727,
               -0.6273165331288004
            ],
            [
               -0.46190193445697947,
               -0.6294746009556832
            ],
            [
               -0.46470165165165156,
               -0.6315374971623879
            ],
            [
               -0.46750136884632376,
               -0.6335288996920015
            ],
            [
               -0.47030108604099585,
               -0.6354885235069143
            ],
            [
               -0.47310080323566805,
               -0.6374599006865465
            ],
            [
               -0.47590052043034026,
               -0.6394769638660487
            ],
            [
               -0.47870023762501235,
               -0.6415536751873177
            ],
            [
               -0.48149995481968455,
               -0.6436799610701265
            ],
            [
               -0.48429967201435664,
               -0.6458251981084981
            ],
            [
               -0.48709938920902884,
               -0.647948101876825
            ],
            [
               -0.48989910640370093,
               -0.6500098655818332
            ],
            [
               -0.49269882359837314,
               -0.651986410663381
            ],
            [
               -0.49549854079304523,
               -0.6538759421804035
            ],
            [
               -0.49829825798771743,
               -0.6556995200704019
            ],
            [
               -0.5010979751823895,
               -0.6574945616296627
            ],
            [
               -0.5038976923770617,
               -0.6593033743882792
            ],
            [
               -0.5066974095717338,
               -0.6611603001939541
            ],
            [
               -0.509497126766406,
               -0.6630813889261534
            ],
            [
               -0.5122968439610781,
               -0.6650596441719268
            ],
            [
               -0.5150965611557503,
               -0.6670671055459629
            ],
            [
               -0.5178962783504224,
               -0.6690629351494064
            ],
            [
               -0.5206959955450946,
               -0.6710049174844339
            ],
            [
               -0.5234957127397667,
               -0.6728608880791831
            ],
            [
               -0.5262954299344389,
               -0.6746168088146534
            ],
            [
               -0.5290951471291111,
               -0.6762793883029995
            ],
            [
               -0.5318948643237832,
               -0.6778728872538897
            ],
            [
               -0.5346945815184554,
               -0.6794314840487886
            ],
            [
               -0.5374942987131275,
               -0.680989772568469
            ],
            [
               -0.5402940159077997,
               -0.6825742913353386
            ],
            [
               -0.5430937331024718,
               -0.6841984022328667
            ],
            [
               -0.545893450297144,
               -0.6858615976974194
            ],
            [
               -0.5486931674918161,
               -0.6875528564466211
            ],
            [
               -0.5514928846864883,
               -0.689256466155454
            ],
            [
               -0.5542926018811604,
               -0.6909581461557779
            ],
            [
               -0.5570923190758326,
               -0.6926494683359775
            ],
            [
               -0.5598920362705047,
               -0.6943293711447878
            ],
            [
               -0.5626917534651769,
               -0.6960026743359025
            ],
            [
               -0.565491470659849,
               -0.6976765353116959
            ],
            [
               -0.5682911878545212,
               -0.6993564021017554
            ],
            [
               -0.5710909050491932,
               -0.701043038659867
            ],
            [
               -0.5738906222438654,
               -0.702731663611982
            ],
            [
               -0.5766903394385375,
               -0.7044133790034594
            ],
            [
               -0.5794900566332097,
               -0.7060781958306895
            ],
            [
               -0.5822897738278819,
               -0.7077183966439169
            ],
            [
               -0.585089491022554,
               -0.7093308995222545
            ],
            [
               -0.5878892082172262,
               -0.7109177094391134
            ],
            [
               -0.5906889254118983,
               -0.7124842944157257
            ],
            [
               -0.5934886426065705,
               -0.714036525902642
            ],
            [
               -0.5962883598012426,
               -0.7155773853917102
            ],
            [
               -0.5990880769959148,
               -0.7171047615631408
            ],
            [
               -0.6018877941905869,
               -0.7186113002514904
            ],
            [
               -0.6046875113852591,
               -0.7200865483825768
            ],
            [
               -0.6074872285799312,
               -0.7215208022849992
            ],
            [
               -0.6102869457746034,
               -0.7229094180961009
            ],
            [
               -0.6130866629692755,
               -0.7242560956299586
            ],
            [
               -0.6158863801639477,
               -0.7255738994424652
            ],
            [
               -0.6186860973586198,
               -0.7268834579872103
            ],
            [
               -0.621485814553292,
               -0.7282086682795272
            ],
            [
               -0.6242855317479641,
               -0.7295710435030007
            ],
            [
               -0.6270852489426363,
               -0.7309843115905807
            ],
            [
               -0.6298849661373085,
               -0.7324508491522979
            ],
            [
               -0.6326846833319806,
               -0.7339610198935944
            ],
            [
               -0.6354844005266528,
               -0.7354956385086957
            ],
            [
               -0.6382841177213249,
               -0.7370308631576845
            ],
            [
               -0.6410838349159971,
               -0.7385441157994946
            ],
            [
               -0.6438835521106692,
               -0.7400193546183758
            ],
            [
               -0.6466832693053414,
               -0.7414502557043638
            ],
            [
               -0.6494829865000135,
               -0.7428405225333572
            ],
            [
               -0.6522827036946857,
               -0.7442014205647882
            ],
            [
               -0.6550824208893578,
               -0.7455474556556224
            ],
            [
               -0.65788213808403,
               -0.7468916272406616
            ],
            [
               -0.660681855278702,
               -0.7482417398232366
            ],
            [
               -0.6634815724733742,
               -0.7495988452402773
            ],
            [
               -0.6662812896680463,
               -0.7509581546968306
            ],
            [
               -0.6690810068627185,
               -0.7523119436413727
            ],
            [
               -0.6718807240573906,
               -0.7536533358451847
            ],
            [
               -0.6746804412520628,
               -0.7549795961801975
            ],
            [
               -0.6774801584467349,
               -0.7562937613956655
            ],
            [
               -0.6802798756414071,
               -0.7576040244367648
            ],
            [
               -0.6830795928360793,
               -0.7589210663808942
            ],
            [
               -0.6858793100307514,
               -0.7602542449862257
            ],
            [
               -0.6886790272254236,
               -0.7616079641071483
            ],
            [
               -0.6914787444200957,
               -0.7629795232151866
            ],
            [
               -0.6942784616147679,
               -0.7643592816503314
            ],
            [
               -0.69707817880944,
               -0.765733211632762
            ],
            [
               -0.6998778960041122,
               -0.7670871005245073
            ],
            [
               -0.7026776131987843,
               -0.7684110631409447
            ],
            [
               -0.7054773303934565,
               -0.7697028449252709
            ],
            [
               -0.7082770475881286,
               -0.7709687138994887
            ],
            [
               -0.7110767647828008,
               -0.7722214734667565
            ],
            [
               -0.7138764819774729,
               -0.7734760615420806
            ],
            [
               -0.7166761991721451,
               -0.7747440419983083
            ],
            [
               -0.7194759163668172,
               -0.776028764666171
            ],
            [
               -0.7222756335614894,
               -0.7773228955684245
            ],
            [
               -0.7250753507561615,
               -0.7786093878069766
            ],
            [
               -0.7278750679508337,
               -0.7798659384661759
            ],
            [
               -0.7306747851455058,
               -0.7810718544714825
            ],
            [
               -0.733474502340178,
               -0.7822153760752023
            ],
            [
               -0.7362742195348502,
               -0.7832991713673443
            ],
            [
               -0.7390739367295223,
               -0.7843420625774522
            ],
            [
               -0.7418736539241945,
               -0.7853760187851309
            ],
            [
               -0.7446733711188666,
               -0.7864387992034997
            ],
            [
               -0.7474730883135388,
               -0.7875639753427652
            ],
            [
               -0.7502728055082108,
               -0.7887709948345214
            ],
            [
               -0.753072522702883,
               -0.7900581670593361
            ],
            [
               -0.7558722398975551,
               -0.7914008379029426
            ],
            [
               -0.7586719570922273,
               -0.7927557040527532
            ],
            [
               -0.7614716742868994,
               -0.7940705373986516
            ],
            [
               -0.7642713914815716,
               -0.7952970143254237
            ],
            [
               -0.7670711086762437,
               -0.7964033347313109
            ],
            [
               -0.7698708258709159,
               -0.7973831919516887
            ],
            [
               -0.772670543065588,
               -0.7982584958241432
            ],
            [
               -0.7754702602602602,
               -0.7990748592966531
            ],
            [
               -0.7782699774549323,
               -0.7998908065847821
            ],
            [
               -0.7810696946496045,
               -0.80076340590628
            ],
            [
               -0.7838694118442767,
               -0.8017340699134439
            ],
            [
               -0.7866691290389488,
               -0.8028182875136909
            ],
            [
               -0.789468846233621,
               -0.804002022833628
            ],
            [
               -0.7922685634282931,
               -0.805245713890033
            ],
            [
               -0.7950682806229653,
               -0.8064947281948781
            ],
            [
               -0.7978679978176374,
               -0.8076933754106197
            ],
            [
               -0.8006677150123096,
               -0.8087986436933039
            ],
            [
               -0.8034674322069817,
               -0.8097899860804647
            ],
            [
               -0.8062671494016539,
               -0.8106726864993778
            ],
            [
               -0.809066866596326,
               -0.8114742237298961
            ],
            [
               -0.8118665837909982,
               -0.8122350640585707
            ],
            [
               -0.8146663009856703,
               -0.8129968514364367
            ],
            [
               -0.8174660181803425,
               -0.8137915749017472
            ],
            [
               -0.8202657353750146,
               -0.8146348082623336
            ],
            [
               -0.8230654525696868,
               -0.8155247051490768
            ],
            [
               -0.8258651697643589,
               -0.8164465481956737
            ],
            [
               -0.8286648869590311,
               -0.8173808938488921
            ],
            [
               -0.8314646041537032,
               -0.8183122804163857
            ],
            [
               -0.8342643213483754,
               -0.8192354126164784
            ],
            [
               -0.8370640385430476,
               -0.8201567084624661
            ],
            [
               -0.8398637557377197,
               -0.8210907674242847
            ],
            [
               -0.8426634729323919,
               -0.8220531349406293
            ],
            [
               -0.845463190127064,
               -0.8230520879094965
            ],
            [
               -0.8482629073217361,
               -0.8240825862993104
            ],
            [
               -0.8510626245164082,
               -0.8251248671902045
            ],
            [
               -0.8538623417110804,
               -0.8261486005112608
            ],
            [
               -0.8566620589057525,
               -0.8271215848768875
            ],
            [
               -0.8594617761004247,
               -0.828020285298487
            ],
            [
               -0.8622614932950968,
               -0.8288386825502567
            ],
            [
               -0.865061210489769,
               -0.8295922343135596
            ],
            [
               -0.8678609276844411,
               -0.8303151818586977
            ],
            [
               -0.8706606448791133,
               -0.8310515439114937
            ],
            [
               -0.8734603620737854,
               -0.8318422515466362
            ],
            [
               -0.8762600792684576,
               -0.8327122962058795
            ],
            [
               -0.8790597964631297,
               -0.833661989554324
            ],
            [
               -0.8818595136578019,
               -0.8346653421099376
            ],
            [
               -0.884659230852474,
               -0.8356764559263654
            ],
            [
               -0.8874589480471462,
               -0.836642335837231
            ],
            [
               -0.8902586652418184,
               -0.8375184396769574
            ],
            [
               -0.8930583824364905,
               -0.8382822910929697
            ],
            [
               -0.8958580996311627,
               -0.8389409214163552
            ],
            [
               -0.8986578168258348,
               -0.8395296910720011
            ],
            [
               -0.9014575340205069,
               -0.8401026370649503
            ],
            [
               -0.9042572512151791,
               -0.8407171012141209
            ],
            [
               -0.9070569684098513,
               -0.8414171937662027
            ],
            [
               -0.9098566856045234,
               -0.8422210602439799
            ],
            [
               -0.9126564027991956,
               -0.8431157977860323
            ],
            [
               -0.9154561199938678,
               -0.844061546583475
            ],
            [
               -0.9182558371885399,
               -0.8450034805581069
            ],
            [
               -0.921055554383212,
               -0.8458880145165024
            ],
            [
               -0.9238552715778842,
               -0.8466782871683785
            ],
            [
               -0.9266549887725564,
               -0.8473642630017149
            ],
            [
               -0.9294547059672285,
               -0.8479645249933504
            ],
            [
               -0.9322544231619005,
               -0.8485194501610739
            ],
            [
               -0.9350541403565727,
               -0.849078136093901
            ],
            [
               -0.937853857551245,
               -0.8496833314403537
            ],
            [
               -0.940653574745917,
               -0.8503591289662431
            ],
            [
               -0.9434532919405891,
               -0.8511051652943527
            ],
            [
               -0.9462530091352613,
               -0.8518988852532341
            ],
            [
               -0.9490527263299335,
               -0.852704792407684
            ],
            [
               -0.9518524435246056,
               -0.8534873787810734
            ],
            [
               -0.9546521607192777,
               -0.8542233210108963
            ],
            [
               -0.9574518779139499,
               -0.8549088883800704
            ],
            [
               -0.9602515951086221,
               -0.8555601904559882
            ],
            [
               -0.9630513123032942,
               -0.8562063281506483
            ],
            [
               -0.9658510294979664,
               -0.8568778920013185
            ],
            [
               -0.9686507466926386,
               -0.8575947933141304
            ],
            [
               -0.9714504638873107,
               -0.8583576190598512
            ],
            [
               -0.9742501810819828,
               -0.8591455155174575
            ],
            [
               -0.977049898276655,
               -0.8599214311644388
            ],
            [
               -0.9798496154713272,
               -0.8606431090072645
            ],
            [
               -0.9826493326659993,
               -0.8612763151570947
            ],
            [
               -0.9854490498606714,
               -0.8618060428610081
            ],
            [
               -0.9882487670553436,
               -0.8622420740449506
            ],
            [
               -0.9910484842500158,
               -0.8626170921069245
            ],
            [
               -0.9938482014446879,
               -0.8629779206133961
            ],
            [
               -0.99664791863936,
               -0.8633726358396088
            ],
            [
               -0.9994476358340322,
               -0.8638375682663799
            ],
            [
               -1.0022473530287044,
               -0.8643881750129747
            ],
            [
               -1.0050470702233765,
               -0.865016464691029
            ],
            [
               -1.0078467874180486,
               -0.8656955298446474
            ],
            [
               -1.0106465046127209,
               -0.8663894890162321
            ],
            [
               -1.013446221807393,
               -0.867065485410019
            ],
            [
               -1.016245939002065,
               -0.8677038479315683
            ],
            [
               -1.0190456561967371,
               -0.8683032382472229
            ],
            [
               -1.0218453733914095,
               -0.868879321460376
            ],
            [
               -1.0246450905860816,
               -0.8694576323788745
            ],
            [
               -1.0274448077807536,
               -0.8700631695943303
            ],
            [
               -1.030244524975426,
               -0.8707102487025942
            ],
            [
               -1.033044242170098,
               -0.8713959893161765
            ],
            [
               -1.0358439593647701,
               -0.8720995806101814
            ],
            [
               -1.0386436765594422,
               -0.8727875877680817
            ],
            [
               -1.0414433937541143,
               -0.8734236400964616
            ],
            [
               -1.0442431109487866,
               -0.8739794849882321
            ],
            [
               -1.0470428281434587,
               -0.874444005163219
            ],
            [
               -1.0498425453381308,
               -0.8748274662353566
            ],
            [
               -1.0526422625328031,
               -0.8751597430316579
            ],
            [
               -1.0554419797274752,
               -0.8754830824747064
            ],
            [
               -1.0582416969221473,
               -0.8758415375110227
            ],
            [
               -1.0610414141168194,
               -0.8762700898650322
            ],
            [
               -1.0638411313114915,
               -0.8767864439859633
            ],
            [
               -1.0666408485061638,
               -0.877387584070805
            ],
            [
               -1.069440565700836,
               -0.8780517539876658
            ],
            [
               -1.0722402828955082,
               -0.8787449968262857
            ],
            [
               -1.0750400000901803,
               -0.8794302186447008
            ],
            [
               -1.0778397172848524,
               -0.8800762227319665
            ],
            [
               -1.0806394344795245,
               -0.8806643839305776
            ],
            [
               -1.0834391516741966,
               -0.8811914652966306
            ],
            [
               -1.086238868868869,
               -0.8816682319226907
            ],
            [
               -1.089038586063541,
               -0.8821146430052746
            ],
            [
               -1.091838303258213,
               -0.8825532058889426
            ],
            [
               -1.0946380204528854,
               -0.8830023830069187
            ],
            [
               -1.0974377376475575,
               -0.8834717371501061
            ],
            [
               -1.1002374548422296,
               -0.8839599002046667
            ],
            [
               -1.1030371720369017,
               -0.8844556543692945
            ],
            [
               -1.1058368892315737,
               -0.8849416371468952
            ],
            [
               -1.108636606426246,
               -0.8853995959198018
            ],
            [
               -1.1114363236209182,
               -0.8858158262875805
            ],
            [
               -1.1142360408155902,
               -0.8861854548106276
            ],
            [
               -1.1170357580102626,
               -0.8865145325525983
            ],
            [
               -1.1198354752049346,
               -0.8868194112323142
            ],
            [
               -1.1226351923996067,
               -0.8871234783594084
            ],
            [
               -1.1254349095942788,
               -0.8874519230126886
            ],
            [
               -1.1282346267889511,
               -0.8878256816371008
            ],
            [
               -1.1310343439836232,
               -0.8882559741499494
            ],
            [
               -1.1338340611782953,
               -0.8887408095447151
            ],
            [
               -1.1366337783729676,
               -0.8892644871765434
            ],
            [
               -1.1394334955676397,
               -0.889800481910724
            ],
            [
               -1.1422332127623118,
               -0.8903172928141337
            ],
            [
               -1.145032929956984,
               -0.8907860377543583
            ],
            [
               -1.147832647151656,
               -0.8911880027445048
            ],
            [
               -1.1506323643463283,
               -0.8915201918140806
            ],
            [
               -1.1534320815410004,
               -0.8917972693247033
            ],
            [
               -1.1562317987356725,
               -0.8920491067604869
            ],
            [
               -1.1590315159303448,
               -0.8923142605762604
            ],
            [
               -1.161831233125017,
               -0.892630828111836
            ],
            [
               -1.164630950319689,
               -0.8930269331694691
            ],
            [
               -1.167430667514361,
               -0.8935133230670734
            ],
            [
               -1.1702303847090334,
               -0.8940801061611896
            ],
            [
               -1.1730301019037055,
               -0.8946986112258792
            ],
            [
               -1.1758298190983776,
               -0.8953279807209189
            ],
            [
               -1.1786295362930497,
               -0.8959248044756678
            ],
            [
               -1.181429253487722,
               -0.8964532436801376
            ],
            [
               -1.184228970682394,
               -0.8968929522130631
            ],
            [
               -1.1870286878770662,
               -0.8972427307105253
            ],
            [
               -1.1898284050717383,
               -0.8975190733763028
            ],
            [
               -1.1926281222664106,
               -0.8977502288554549
            ],
            [
               -1.1954278394610827,
               -0.8979676585336898
            ],
            [
               -1.1982275566557548,
               -0.8981974606064547
            ],
            [
               -1.201027273850427,
               -0.8984542350810301
            ],
            [
               -1.2038269910450992,
               -0.8987390327105831
            ],
            [
               -1.2066267082397713,
               -0.8990417267164029
            ],
            [
               -1.2094264254344433,
               -0.8993467798735175
            ],
            [
               -1.2122261426291157,
               -0.899640373592905
            ],
            [
               -1.2150258598237877,
               -0.8999165219483583
            ],
            [
               -1.2178255770184598,
               -0.9001802004144407
            ],
            [
               -1.220625294213132,
               -0.9004465276106541
            ],
            [
               -1.2234250114078042,
               -0.9007363156019447
            ],
            [
               -1.2262247286024763,
               -0.9010694435745694
            ],
            [
               -1.2290244457971484,
               -0.9014581614828563
            ],
            [
               -1.2318241629918205,
               -0.9019024106594434
            ],
            [
               -1.2346238801864928,
               -0.9023885905974994
            ],
            [
               -1.237423597381165,
               -0.9028921353238486
            ],
            [
               -1.240223314575837,
               -0.9033831339064333
            ],
            [
               -1.2430230317705093,
               -0.9038333825341623
            ],
            [
               -1.2458227489651814,
               -0.904222926696951
            ],
            [
               -1.2486224661598535,
               -0.9045444023414262
            ],
            [
               -1.2514221833545256,
               -0.9048041940797771
            ],
            [
               -1.2542219005491977,
               -0.9050203474395122
            ],
            [
               -1.25702161774387,
               -0.9052180128457537
            ],
            [
               -1.259821334938542,
               -0.9054237293689762
            ],
            [
               -1.2626210521332142,
               -0.9056599670081993
            ],
            [
               -1.2654207693278865,
               -0.9059410707031612
            ],
            [
               -1.2682204865225586,
               -0.9062712331302141
            ],
            [
               -1.2710202037172307,
               -0.9066445604753508
            ],
            [
               -1.2738199209119028,
               -0.9070468552669859
            ],
            [
               -1.276619638106575,
               -0.9074585143799545
            ],
            [
               -1.2794193553012472,
               -0.9078579243921854
            ],
            [
               -1.2822190724959193,
               -0.9082248523652695
            ],
            [
               -1.2850187896905914,
               -0.9085434730474408
            ],
            [
               -1.2878185068852637,
               -0.9088047640521124
            ],
            [
               -1.2906182240799358,
               -0.9090080189738646
            ],
            [
               -1.2934179412746079,
               -0.909161217625958
            ],
            [
               -1.29621765846928,
               -0.9092800303718429
            ],
            [
               -1.2990173756639523,
               -0.9093853867915729
            ],
            [
               -1.3018170928586243,
               -0.9094998212713101
            ],
            [
               -1.3046168100532964,
               -0.909643160200015
            ],
            [
               -1.3074165272479688,
               -0.9098284186533474
            ],
            [
               -1.3102162444426408,
               -0.9100588941326517
            ],
            [
               -1.313015961637313,
               -0.9103272873250638
            ],
            [
               -1.315815678831985,
               -0.9106172392349826
            ],
            [
               -1.3186153960266573,
               -0.9109070497912733
            ],
            [
               -1.3214151132213294,
               -0.9111747166648173
            ],
            [
               -1.3242148304160015,
               -0.9114030105386521
            ],
            [
               -1.3270145476106736,
               -0.9115832420602292
            ],
            [
               -1.329814264805346,
               -0.9117167238197974
            ],
            [
               -1.332613982000018,
               -0.9118135994470777
            ],
            [
               -1.33541369919469,
               -0.9118894980461218
            ],
            [
               -1.3382134163893622,
               -0.9119611218078576
            ],
            [
               -1.3410131335840345,
               -0.9120421692306035
            ],
            [
               -1.3438128507787066,
               -0.9121408307106363
            ],
            [
               -1.3466125679733787,
               -0.9122595168130526
            ],
            [
               -1.349412285168051,
               -0.9123966849104583
            ],
            [
               -1.352212002362723,
               -0.9125498902112866
            ],
            [
               -1.3550117195573952,
               -0.9127187627773118
            ],
            [
               -1.3578114367520673,
               -0.9129066583536867
            ],
            [
               -1.3606111539467396,
               -0.9131202401856562
            ],
            [
               -1.3634108711414117,
               -0.913367048688454
            ],
            [
               -1.3662105883360838,
               -0.9136519238016401
            ],
            [
               -1.3690103055307559,
               -0.9139736661541991
            ],
            [
               -1.3718100227254282,
               -0.9143233541188742
            ],
            [
               -1.3746097399201003,
               -0.9146852375740545
            ],
            [
               -1.3774094571147724,
               -0.9150402551386992
            ],
            [
               -1.3802091743094445,
               -0.9153712606507542
            ],
            [
               -1.3830088915041168,
               -0.9156683325765962
            ],
            [
               -1.3858086086987889,
               -0.9159323443555608
            ],
            [
               -1.388608325893461,
               -0.9161753929647103
            ],
            [
               -1.391408043088133,
               -0.9164176214889714
            ],
            [
               -1.3942077602828054,
               -0.9166811182511067
            ],
            [
               -1.3970074774774774,
               -0.916982621268936
            ]
         ]
      }
   ]
}
