# Supplementary material for: Isolation of a planar π-aromatic Bi5− ring in a cobalt-based inverse-sandwich-type complex
Source: Nat Chem. 2025 Jan 20;17(4):547–55. doi: 10.1038/s41557-024-01713-8 (PMC11964920; doi:10.1038/s41557-024-01713-8)
Supplement: Supplementary file 4 — Original magnetic data of compound 1 and origin file of Fig. 3. [file 41557_2024_1713_MOESM4_ESM.zip › sr_and_T_Symmetrized/26.csv]

comment	corrected Loops
temperature	0.7
sr	0.016
angle	0
trans	0
B	M
-1.3999	-0.896727665792139
-1.3971003	-0.8964004757573085
-1.3943006	-0.8960129716544649
-1.3915008999999998	-0.895589254063482
-1.3887011999999999	-0.8951594876021742
-1.3859015	-0.8947569282922418
-1.3831018	-0.8944130893209505
-1.3803021	-0.894151663069678
-1.3775024	-0.8939826371525182
-1.3747026999999998	-0.8938985079605634
-1.3719029999999999	-0.893874278273245
-1.3691033	-0.8938720221094907
-1.3663036	-0.8938494405092843
-1.3635039	-0.8937704562540649
-1.3607042	-0.8936149907534428
-1.3579044999999998	-0.8933849981469267
-1.3551047999999999	-0.8931047040469776
-1.3523051	-0.8928145987504629
-1.3495054	-0.8925605961101173
-1.3467057	-0.8923813042845119
-1.343906	-0.8922970546523549
-1.3411062999999999	-0.8923039402016131
-1.3383066	-0.8923747074381886
-1.3355069	-0.8924663353626607
-1.3327072	-0.8925321327513527
-1.3299075	-0.89253481242336
-1.3271077999999998	-0.8924566917700283
-1.3243080999999999	-0.8923040278042178
-1.3215084	-0.8921042635107508
-1.3187087	-0.8918970974621174
-1.315909	-0.8917221339431085
-1.3131093	-0.8916068620085793
-1.3103095999999999	-0.8915585530825634
-1.3075099	-0.8915624204842291
-1.3047102	-0.8915864484128324
-1.3019105	-0.8915912772693119
-1.2991108	-0.8915420474327922
-1.2963111	-0.8914185981538063
-1.2935113999999999	-0.8912210237655438
-1.2907117	-0.8909690913424839
-1.287912	-0.8906959355328752
-1.2851123	-0.890438166282976
-1.2823126	-0.8902255276155837
-1.2795128999999998	-0.8900732420445594
-1.2767131999999999	-0.889979198842207
-1.2739135	-0.8899265319089409
-1.2711138	-0.889890411665742
-1.2683141	-0.8898465928599286
-1.2655143999999998	-0.8897788115891581
-1.2627146999999999	-0.8896826313450792
-1.259915	-0.8895646136523102
-1.2571153	-0.8894373055635376
-1.2543156	-0.8893119628297312
-1.2515159	-0.8891917006338996
-1.2487162	-0.8890676345551126
-1.2459164999999999	-0.8889195862141654
-1.2431168	-0.8887214007621103
-1.2403171	-0.8884493506869424
-1.2375174	-0.8880909924316276
-1.2347177	-0.887651563445188
-1.2319179999999998	-0.8871556602872643
-1.2291182999999999	-0.8866433308912385
-1.2263186	-0.8861614179229218
-1.2235189	-0.8857524751048473
-1.2207192	-0.8854443781179928
-1.2179195	-0.885243610375916
-1.2151197999999999	-0.8851341570850799
-1.2123201	-0.8850823053080112
-1.2095204	-0.8850459230472736
-1.2067207	-0.8849855038888308
-1.203921	-0.8848738057380533
-1.2011213	-0.8847014145097309
-1.1983215999999999	-0.8844768595555762
-1.1955219	-0.8842215855614839
-1.1927222	-0.8839616200085278
-1.1899225	-0.8837186927425873
-1.1871228	-0.8835035927181292
-1.1843230999999999	-0.8833137000658766
-1.1815234	-0.8831352008581368
-1.1787237	-0.8829489504413024
-1.175924	-0.8827377993064187
-1.1731243	-0.8824927985624991
-1.1703246	-0.8822161733050156
-1.1675248999999999	-0.8819201181122838
-1.1647252	-0.8816219293001997
-1.1619255	-0.8813372503433887
-1.1591258	-0.8810738481679147
-1.1563261	-0.8808281479997615
-1.1535264	-0.8805858025210095
-1.1507266999999999	-0.880326182521795
-1.147927	-0.8800293223530494
-1.1451273	-0.8796829930115415
-1.1423276	-0.8792875005043511
-1.1395279	-0.8788565441639908
-1.1367281999999999	-0.8784137718727432
-1.1339285	-0.8779860992725179
-1.1311288	-0.877595937652106
-1.1283291	-0.8772548390535149
-1.1255294	-0.8769605965983512
-1.1227296999999998	-0.8766986931543348
-1.11993	-0.8764475579986895
-1.1171303	-0.8761858494194652
-1.1143306	-0.8758993435802549
-1.1115309	-0.8755851822516433
-1.1087312	-0.875252145858282
-1.1059315	-0.8749169573155314
-1.1031317999999999	-0.874597931982604
-1.1003321	-0.8743081332100198
-1.0975324	-0.8740503003625288
-1.0947327	-0.8738151702463979
-1.091933	-0.8735836517619862
-1.0891332999999999	-0.873332043228537
-1.0863336	-0.8730385326169221
-1.0835339	-0.8726888992696404
-1.0807342	-0.872279721815626
-1.0779345	-0.8718183241996201
-1.0751347999999998	-0.8713198127805395
-1.0723351	-0.8708024728692783
-1.0695354	-0.8702831948186334
-1.0667357	-0.8697743782946543
-1.063936	-0.8692830403721661
-1.0611363	-0.868811929405799
-1.0583366	-0.8683616852597594
-1.0555369	-0.8679327749484957
-1.0527372	-0.8675261755518808
-1.0499375	-0.8671424575027946
-1.0471378	-0.8667797511624822
-1.0443381	-0.8664317073363802
-1.0415383999999999	-0.8660867139338433
-1.0387387	-0.8657292186289103
-1.035939	-0.865343169903362
-1.0331393	-0.8649166450596627
-1.0303396	-0.864446064976639
-1.0275398999999998	-0.8639382991253155
-1.0247402	-0.8634095340971087
-1.0219405	-0.8628808556884505
-1.0191408	-0.8623717121928836
-1.0163411	-0.8618933368727264
-1.0135414	-0.8614444433861301
-1.0107417	-0.8610109243791833
-1.007942	-0.8605700253470476
-1.0051423	-0.8600979328528926
-1.0023426	-0.859578433652151
-0.9995429	-0.8590097394717795
-0.9967432	-0.8584069761798871
-0.9939435	-0.8577991273524539
-0.9911437999999999	-0.8572210099839981
-0.9883441	-0.8567025621874202
-0.9855444	-0.8562587582513403
-0.9827447	-0.8558834549490284
-0.9799450000000001	-0.8555493719540739
-0.9771453	-0.8552145400566675
-0.9743455999999999	-0.8548335020301177
-0.9715459	-0.854369987881388
-0.9687462	-0.8538072308463771
-0.9659465	-0.8531527449106453
-0.9631468	-0.8524360585217834
-0.9603471	-0.8517000672926078
-0.9575473999999999	-0.8509886401831463
-0.9547477	-0.8503342581828295
-0.951948	-0.8497494176305951
-0.9491483000000001	-0.8492243128903086
-0.9463486	-0.848731322773373
-0.9435488999999999	-0.8482347041339711
-0.9407492	-0.8477023201774042
-0.9379495	-0.8471156898106167
-0.9351498	-0.8464752859076698
-0.9323501000000001	-0.8457996002707161
-0.9295504	-0.8451184992517331
-0.9267506999999999	-0.8444631665251602
-0.923951	-0.8438559139739963
-0.9211513	-0.8433030550725498
-0.9183516	-0.8427929475783407
-0.9155519	-0.8422996107165339
-0.9127522	-0.8417905723017959
-0.9099524999999999	-0.8412363581112219
-0.9071528	-0.8406186648250866
-0.9043531	-0.8399348275110311
-0.9015534000000001	-0.8391974687336905
-0.8987537	-0.838429754883478
-0.895954	-0.8376579878584024
-0.8931543	-0.8369039373887688
-0.8903546	-0.8361792075660891
-0.8875549	-0.8354831282146534
-0.8847552	-0.834804474376097
-0.8819555	-0.8341261454819291
-0.8791558	-0.8334311373234661
-0.8763561	-0.8327079201688095
-0.8735564	-0.8319536994098591
-0.8707567	-0.8311748049754628
-0.867957	-0.8303843537967641
-0.8651573	-0.8295980758618988
-0.8623576	-0.8288295956748695
-0.8595579	-0.8280864578273425
-0.8567582	-0.8273678476858823
-0.8539585	-0.8266644381848123
-0.8511588	-0.8259602607732881
-0.8483591	-0.8252360819323514
-0.8455594	-0.8244735262033113
-0.8427597	-0.8236591171997303
-0.83996	-0.822787468388549
-0.8371603	-0.8218630033406504
-0.8343606	-0.8208998001279004
-0.8315609	-0.8199194372795742
-0.8287612	-0.8189470699375663
-0.8259615	-0.8180063568550833
-0.8231618	-0.8171142180259026
-0.8203621	-0.8162766170501332
-0.8175624	-0.8154865168759633
-0.8147627000000001	-0.8147247860125244
-0.811963	-0.8139641634968016
-0.8091633	-0.8131755667810838
-0.8063636	-0.8123352775866972
-0.8035639	-0.8114311192865218
-0.8007642	-0.8104658326450905
-0.7979645	-0.8094565077526745
-0.7951648	-0.8084300001278841
-0.7923651	-0.8074154515652
-0.7895654	-0.8064359801604543
-0.7867657	-0.8055019730020507
-0.783966	-0.8046080445748202
-0.7811663	-0.80373468126779
-0.7783666	-0.8028541726171428
-0.7755669000000001	-0.8019390725842939
-0.7727672	-0.8009705841144956
-0.7699675	-0.799944217775854
-0.7671678000000001	-0.7988708872602328
-0.7643681	-0.7977730361772934
-0.7615684	-0.7966769922193051
-0.7587687	-0.795603994564506
-0.755969	-0.7945628171111225
-0.7531693	-0.7935464379046393
-0.7503696	-0.7925339193472785
-0.7475699	-0.7914969734820592
-0.7447702	-0.7904091432211713
-0.7419705	-0.7892546454364011
-0.7391708	-0.788033995121858
-0.7363711000000001	-0.7867645462438706
-0.7335714	-0.7854757163074146
-0.7307717	-0.7842003745233228
-0.7279720000000001	-0.782965106149675
-0.7251723	-0.7817824159321871
-0.7223726	-0.7806472926985683
-0.7195729000000001	-0.7795391442309387
-0.7167732	-0.7784283978501021
-0.7139735	-0.7772856109519932
-0.7111738000000001	-0.7760902129201956
-0.7083741	-0.7748362201769319
-0.7055744	-0.7735333270949888
-0.7027747	-0.7722032997483865
-0.699975	-0.7708730696185266
-0.6971753	-0.7695668616969216
-0.6943756	-0.7682998163500074
-0.6915759	-0.7670748834916792
-0.6887762000000001	-0.7658835596105308
-0.6859765	-0.7647097456119576
-0.6831768	-0.7635350719722949
-0.6803771000000001	-0.7623437604778897
-0.6775774	-0.7611255136997848
-0.6747777	-0.7598758374448682
-0.6719780000000001	-0.7585942360328828
-0.6691783	-0.757281482086509
-0.6663786	-0.7559373824747231
-0.6635789000000001	-0.7545600901311083
-0.6607792	-0.7531472273186972
-0.6579795	-0.7516982229294586
-0.6551798	-0.7502166795582281
-0.6523801	-0.748711513941164
-0.6495804000000001	-0.7471960874077941
-0.6467807	-0.7456853727304722
-0.643981	-0.7441920561215416
-0.6411813000000001	-0.7427229986432711
-0.6383816	-0.7412774522739987
-0.6355819	-0.739847828477688
-0.6327822000000001	-0.7384228624804379
-0.6299825	-0.7369920652610347
-0.6271828	-0.735549782852265
-0.6243831000000001	-0.7340972343685593
-0.6215834	-0.7326415921405511
-0.6187837	-0.7311922699953246
-0.6159840000000001	-0.729755700643421
-0.6131843	-0.7283305857961198
-0.6103846	-0.7269056006317163
-0.6075849000000001	-0.7254607825530525
-0.6047852	-0.7239725635272423
-0.6019855000000001	-0.7224210500217035
-0.5991858	-0.7207972032427931
-0.5963861	-0.7191073929636402
-0.5935864000000001	-0.7173735000810657
-0.5907867	-0.7156281271317291
-0.587987	-0.7139060935554149
-0.5851873000000001	-0.7122346944699057
-0.5823876	-0.7106257283235422
-0.5795879	-0.7090718429418597
-0.5767882000000001	-0.7075484358489612
-0.5739885	-0.7060205946245115
-0.5711888	-0.7044529551703984
-0.5683891000000001	-0.7028194297469766
-0.5655894	-0.7011098270157853
-0.5627897000000001	-0.6993314319364272
-0.5599900000000001	-0.6975052817739109
-0.5571903	-0.6956586010279981
-0.5543906000000001	-0.6938160593017816
-0.5515909	-0.6919927906262218
-0.5487912	-0.6901913800283186
-0.5459915000000001	-0.6884035512135815
-0.5431918	-0.6866156012389588
-0.5403921	-0.6848153194686311
-0.5375924000000001	-0.6829976582919486
-0.5347927	-0.6811669537344897
-0.531993	-0.6793348314652576
-0.5291933000000001	-0.6775145954606183
-0.5263936	-0.6757142806783556
-0.5235939000000001	-0.6739311482242109
-0.5207942000000001	-0.6721499770538002
-0.5179945	-0.6703461876948693
-0.5151948000000001	-0.6684930714711144
-0.5123951000000001	-0.6665708142049548
-0.5095954	-0.6645741724288963
-0.5067957000000001	-0.6625159105770456
-0.5039960000000001	-0.6604243983063094
-0.5011963	-0.6583356926564743
-0.4983966000000001	-0.6562823511945933
-0.4955969	-0.6542824803021846
-0.49279720000000005	-0.6523326621951637
-0.4899975000000001	-0.6504073334063776
-0.4871978	-0.6484652174321648
-0.48439810000000005	-0.6464611637643559
-0.4815984000000001	-0.644359941562868
-0.4787987	-0.6421477761228153
-0.47599900000000006	-0.6398379701250025
-0.4731993000000001	-0.6374686702873997
-0.47039960000000003	-0.6350931994649118
-0.46759990000000007	-0.6327656418679666
-0.4648002000000001	-0.6305258373772127
-0.46200050000000004	-0.6283881525536609
-0.4592008000000001	-0.6263372873537076
-0.4564011000000001	-0.6243322949672501
-0.45360140000000004	-0.6223175818608133
-0.4508017000000001	-0.620237651468236
-0.448002	-0.6180513539819662
-0.44520230000000005	-0.6157416811808971
-0.4424026000000001	-0.6133185765977489
-0.4396029	-0.6108143477840831
-0.43680320000000006	-0.6082734088111963
-0.4340035000000001	-0.6057396072890036
-0.4312038	-0.6032448766420435
-0.42840410000000007	-0.6008023126129121
-0.4256044000000001	-0.598405260688432
-0.42280470000000003	-0.5960321248277392
-0.4200050000000001	-0.5936549533713658
-0.4172053000000001	-0.5912489062722773
-0.41440560000000004	-0.5887996941249862
-0.4116059000000001	-0.5863069378184348
-0.4088062000000001	-0.5837828018852713
-0.40600650000000005	-0.5812467375764165
-0.4032068000000001	-0.5787182791178929
-0.4004071	-0.5762102655131104
-0.39760740000000006	-0.5737245393465664
-0.3948077000000001	-0.5712512657461897
-0.39200800000000013	-0.5687718445395809
-0.3892083000000002	-0.56626433066383
-0.3864086	-0.5637096354949596
-0.38360890000000003	-0.561096702465304
-0.38080920000000007	-0.5584252974220443
-0.3780095000000001	-0.5557058385131782
-0.37520980000000015	-0.5529565458253136
-0.37241009999999997	-0.5501988646630606
-0.3696104	-0.5474524434185811
-0.36681070000000005	-0.5447308880749969
-0.3640110000000001	-0.5420391496360917
-0.3612113000000001	-0.5393728826602331
-0.35841160000000016	-0.536719612370241
-0.3556119	-0.5340611947074521
-0.3528122	-0.5313769064588705
-0.35001250000000006	-0.528646544803856
-0.3472128000000001	-0.5258530789156375
-0.34441310000000014	-0.5229845958891541
-0.3416134000000002	-0.5200354516464729
-0.3388137	-0.5170066435002671
-0.33601400000000003	-0.513905470814201
-0.3332143000000001	-0.5107445722274722
-0.3304146000000001	-0.5075404521004256
-0.32761490000000015	-0.5043116492098945
-0.32481519999999997	-0.5010767493245274
-0.3220155	-0.4978524766704737
-0.31921580000000005	-0.49465209317162445
-0.3164161000000001	-0.49148427860656485
-0.31361640000000013	-0.48835257128165294
-0.31081670000000017	-0.4852553477669169
-0.308017	-0.48218624721692627
-0.3052173	-0.47913492467901553
-0.30241760000000006	-0.47608804823774614
-0.2996179000000001	-0.47303051048188993
-0.29681820000000014	-0.4699468638775918
-0.2940185000000002	-0.4668229744387756
-0.2912188	-0.4636478047366672
-0.28841910000000004	-0.4604151072039075
-0.2856194000000001	-0.45712468529287753
-0.2828197000000001	-0.45378283039510525
-0.28002000000000016	-0.45040161969646975
-0.2772203000000002	-0.4469969774834777
-0.2744206	-0.4435857191977397
-0.27162090000000005	-0.44018212519145417
-0.2688212000000001	-0.4367948187880005
-0.26602150000000013	-0.43342475556841453
-0.2632218000000002	-0.430064925092185
-0.2604221	-0.42670195482624695
-0.25762240000000003	-0.42331929412026625
-0.25482270000000007	-0.4199011936536503
-0.2520230000000001	-0.4164364313250467
-0.24922330000000015	-0.4129207661009327
-0.2464236000000002	-0.4093574364254468
-0.2436239	-0.4057555724070742
-0.24082420000000004	-0.40212700031234144
-0.23802450000000008	-0.39848239777667416
-0.23522480000000012	-0.39482795628729866
-0.23242510000000016	-0.3911635558266304
-0.2296254000000002	-0.38748299573757267
-0.22682570000000002	-0.38377619492985665
-0.22402600000000006	-0.38003266828181914
-0.2212263000000001	-0.3762451934821222
-0.21842660000000014	-0.3724125262491177
-0.21562690000000018	-0.36854031862281256
-0.2128272	-0.3646399502651327
-0.21002750000000003	-0.36072562107473954
-0.20722780000000007	-0.3568105753709063
-0.2044281000000001	-0.3529035736350057
-0.20162840000000015	-0.34900662763887624
-0.1988287000000002	-0.3451146095893597
-0.196029	-0.34121677130627937
-0.19322930000000005	-0.33729964973295323
-0.1904296000000001	-0.33335046259100154
-0.18762990000000013	-0.32936001822131644
-0.18483020000000017	-0.3253243840505417
-0.1820305000000002	-0.3212449901821365
-0.17923080000000002	-0.3171273374006165
-0.17643110000000006	-0.31297887169598393
-0.1736314000000001	-0.3088067632234871
-0.17083170000000014	-0.30461624924149594
-0.16803200000000018	-0.30040991819470647
-0.1652323	-0.2961879407229312
-0.16243260000000004	-0.2919489292927965
-0.15963290000000008	-0.28769094048782096
-0.15683320000000012	-0.28341216817153736
-0.15403350000000016	-0.2791110812154822
-0.1512338000000002	-0.2747860449819956
-0.1484341	-0.2704347154493724
-0.14563440000000005	-0.26605361184260035
-0.1428347000000001	-0.26163821476571825
-0.14003500000000013	-0.2571837269382945
-0.13723530000000017	-0.25268635444983734
-0.1344356000000002	-0.24814472518476619
-0.13163590000000003	-0.24356095057272958
-0.12883620000000007	-0.23894090183694372
-0.1260365000000001	-0.23429349359102067
-0.12323680000000015	-0.22962907125451776
-0.12043710000000019	-0.22495728131704879
-0.1176374	-0.22028497061324032
-0.11483770000000004	-0.21561465946168423
-0.11203800000000008	-0.21094396903520463
-0.10923830000000012	-0.20626611486505542
-0.10643860000000016	-0.20157129588443007
-0.1036389000000002	-0.1968485997603889
-0.10083920000000002	-0.192087966144675
-0.09803950000000006	-0.18728180685461987
-0.0952398000000001	-0.1824260364086474
-0.09244010000000014	-0.17752045107029824
-0.08964040000000018	-0.17256854338615477
-0.08684070000000021	-0.16757691153382218
-0.08404100000000003	-0.16255441639498702
-0.08124130000000007	-0.15751118625532246
-0.07844160000000011	-0.15245751755475817
-0.07564190000000015	-0.14740270999383182
-0.07284220000000019	-0.14235391733672562
-0.07004250000000023	-0.1373151687919289
-0.06724280000000005	-0.1322867727735541
-0.06444310000000009	-0.12726530595598703
-0.061643400000000126	-0.122244289940902
-0.058843700000000165	-0.11721548005313735
-0.056044000000000205	-0.11217049104471824
-0.05324430000000002	-0.10710234073964754
-0.05044460000000006	-0.10200647474600594
-0.0476449000000001	-0.0968809735457791
-0.04484520000000014	-0.0917259091289157
-0.04204550000000018	-0.08654212758866765
-0.03924580000000022	-0.08132997269466423
-0.03644610000000004	-0.07608853110319219
-0.033646400000000076	-0.0708158240601516
-0.030846700000000116	-0.06551002456720387
-0.028047000000000155	-0.060171352249610836
-0.025247300000000195	-0.054803945348785424
-0.022447600000000234	-0.049416877111319535
-0.01964790000000005	-0.044023654475893695
-0.01684820000000009	-0.038639989232376735
-0.01404850000000013	-0.03328023702936399
-0.01124880000000017	-0.027953456475300655
-0.00844910000000021	-0.022660340640831226
-0.005649400000000027	-0.017392175505055583
-0.002849700000000066	-0.012132468506281791
-5.0000000000105516e-05	-0.006861093368486414
0.002749699999999855	-0.0015599558735163634
0.005549399999999816	0.003781419855589372
0.008349099999999776	0.009162126473516868
0.011148799999999959	0.01456925873223655
0.01394849999999992	0.019980897541215393
0.01674819999999988	0.02537204405489927
0.01954789999999984	0.030721881556239616
0.0223475999999998	0.03602021693519419
0.02514729999999976	0.04127107353061898
0.027946999999999944	0.04649217310452894
0.030746699999999905	0.05171024770426205
0.033546399999999865	0.05695340185600278
0.036346099999999826	0.06224270083639338
0.039145799999999786	0.0675854782446823
0.04194549999999997	0.07297241449597844
0.04474519999999993	0.07837935338716709
0.04754489999999989	0.08377341945397468
0.05034459999999985	0.08912170529056701
0.05314429999999981	0.09440001824146516
0.05594399999999977	0.09959915561250791
0.058743699999999954	0.10472692516692046
0.061543399999999915	0.10980541003958855
0.06434309999999988	0.11486439353302469
0.06714279999999984	0.11993296938973241
0.0699424999999998	0.1250318284282029
0.07274219999999976	0.1301684031975889
0.07554189999999994	0.13533608669242317
0.0783415999999999	0.1405174431112986
0.08114129999999986	0.1456901194080542
0.08394099999999982	0.15083342607132744
0.08674069999999978	0.1559335006445213
0.08954039999999996	0.16098558457354406
0.09234009999999993	0.1659930007931717
0.09513979999999989	0.1709635480179112
0.09793949999999985	0.17590485025080088
0.1007391999999998	0.1808204550559812
0.10353889999999977	0.18570810006129582
0.10633859999999995	0.1905607165941885
0.10913829999999991	0.19536972101383981
0.11193799999999987	0.20012931383776447
0.11473769999999983	0.20484014490748292
0.11753739999999979	0.20951092244961833
0.12033709999999975	0.21415725661625373
0.12313679999999994	0.2187979803109579
0.1259364999999999	0.2234500538480079
0.12873619999999986	0.22812364618563302
0.13153589999999982	0.2328189402928817
0.13433559999999978	0.23752566221826127
0.13713529999999996	0.2422254772387799
0.13993499999999992	0.246896520875734
0.14273469999999988	0.25151871991262714
0.14553439999999984	0.2560783909311597
0.1483340999999998	0.2605709079227716
0.15113379999999976	0.26500087781199455
0.15393349999999995	0.2693800227260549
0.1567331999999999	0.2737235922504567
0.15953289999999987	0.2780464361784363
0.16233259999999983	0.282359798954879
0.1651322999999998	0.28666952243764987
0.16793199999999975	0.29097582794881355
0.17073169999999993	0.29527438155431734
0.1735313999999999	0.2995580729815355
0.17633109999999985	0.3038189115495441
0.1791307999999998	0.3080496149971274
0.18193049999999977	0.312244723432191
0.18473019999999973	0.31640128179590404
0.18752989999999992	0.3205192141213882
0.19032959999999988	0.32460145221786585
0.19312929999999984	0.3286537464923427
0.1959289999999998	0.33268398414138683
0.19872869999999976	0.3367008637369985
0.20152839999999994	0.340711957731785
0.2043280999999999	0.34472148426648025
0.20712779999999986	0.3487283863224331
0.20992749999999982	0.3527254373263402
0.21272719999999978	0.3566999556101972
0.21552689999999974	0.36063630534297647
0.21832659999999993	0.36451978903186744
0.2211262999999999	0.36834098280156524
0.22392599999999985	0.3720992406590458
0.2267256999999998	0.3758041535869988
0.22952539999999977	0.379474229115742
0.23232509999999973	0.3831328454709456
0.2351247999999999	0.3868023981092892
0.23792449999999987	0.3904982121204067
0.24072419999999983	0.394224003937792
0.2435238999999998	0.3979703343983582
0.24632359999999975	0.40171667436987046
0.24912329999999994	0.40543664001885615
0.2519229999999999	0.4091049767468285
0.25472269999999986	0.41270429558180366
0.2575223999999998	0.41622959128284454
0.2603220999999998	0.4196892070465481
0.26312179999999974	0.4231019690667327
0.2659214999999999	0.42649136815496147
0.2687211999999999	0.4298785530382044
0.27152089999999984	0.4332762413399087
0.2743205999999998	0.43668534411254056
0.27712029999999976	0.44009524080429974
0.2799199999999997	0.44348751028512623
0.2827196999999999	0.4468418793480719
0.28551939999999987	0.4501425177598867
0.28831909999999983	0.4533827746606275
0.2911187999999998	0.4565670058050373
0.29391849999999975	0.45970908892553897
0.29671819999999993	0.46282825202897293
0.2995178999999999	0.4659436212492568
0.30231759999999985	0.4690691987350296
0.3051172999999998	0.4722107384388389
0.3079169999999998	0.47536530750213857
0.31071669999999973	0.47852344453268925
0.3135163999999999	0.481673041362409
0.3163160999999999	0.48480362040096703
0.31911579999999984	0.4879096711099653
0.3219154999999998	0.4909921111363035
0.32471519999999976	0.49405758780130116
0.3275148999999997	0.49711600806779077
0.3303145999999999	0.5001771697183266
0.33311429999999986	0.5032475356005858
0.3359139999999998	0.5063280337006546
0.3387136999999998	0.5094133712813587
0.34151339999999974	0.5124928757730801
0.3443130999999999	0.5155524750650631
0.3471127999999999	0.5185772115492914
0.34991249999999985	0.5215536760156994
0.3527121999999998	0.5244719036625545
0.35551189999999977	0.5273265055382811
0.35831159999999973	0.5301170224438552
0.3611112999999999	0.5328476247546893
0.3639109999999999	0.5355263288815781
0.36671069999999983	0.5381638881856607
0.3695103999999998	0.5407724891012546
0.37231009999999976	0.54336437719978
0.3751097999999997	0.5459505589952136
0.3779094999999999	0.5485397496155334
0.38070919999999986	0.5511377266672715
0.3835088999999998	0.5537471804321945
0.3863085999999998	0.5563680249628902
0.38910829999999974	0.558997994696642
0.3919079999999997	0.5616332592755673
0.3947076999999999	0.5642688004503658
0.39750739999999984	0.5668984269490144
0.4003070999999998	0.5695145193063029
0.40310679999999977	0.5721078119915874
0.4059064999999997	0.5746676316549284
0.4087061999999999	0.5771829402287467
0.41150589999999987	0.579644267333686
0.41430559999999983	0.582046228166915
0.4171052999999998	0.584389948950526
0.41990499999999975	0.5866845221951608
0.4227046999999997	0.5889467084065687
0.4255043999999999	0.5911985141391859
0.42830409999999985	0.593462913226698
0.4311037999999998	0.5957586425091459
0.4339034999999998	0.5980954592658556
0.43670319999999974	0.6004713021853905
0.4395028999999997	0.6028723787288339
0.4423025999999999	0.6052763974531246
0.44510229999999984	0.6076582081449887
0.4479019999999998	0.609996315161639
0.45070169999999976	0.6122783720826244
0.4535013999999997	0.614504000629718
0.4563010999999999	0.6166840625478776
0.45910079999999986	0.618836616491715
0.4619004999999998	0.6209808573233402
0.4647001999999998	0.6231310019764893
0.46749989999999975	0.6252921142044201
0.4702995999999997	0.627459220278171
0.4730992999999999	0.6296199588854634
0.47589899999999985	0.6317597998946385
0.4786986999999998	0.6338679731321437
0.48149839999999977	0.6359419868632051
0.48429809999999973	0.6379890909205497
0.4870977999999997	0.640024100499078
0.4898974999999999	0.64206428296947
0.49269719999999984	0.644123073042055
0.4954968999999998	0.6462048409010204
0.49829659999999976	0.648302617901924
0.5010962999999997	0.6503996814608989
0.5038959999999999	0.6524745555440743
0.5066956999999999	0.6545077653797966
0.5094953999999998	0.6564880294062296
0.5122950999999998	0.6584157225432024
0.5150947999999997	0.6603023659119315
0.5178944999999997	0.6621662783250262
0.5206941999999999	0.664025884253963
0.5234938999999998	0.6658930295686933
0.5262935999999998	0.6677686972158215
0.5290932999999998	0.6696427103563973
0.5318929999999997	0.6714976290313939
0.5346926999999997	0.6733155650133702
0.5374923999999999	0.6750855775500437
0.5402920999999998	0.6768090492578945
0.5430917999999998	0.6785010797374257
0.5458914999999998	0.6801872627953801
0.5486911999999997	0.68189677658855
0.5514908999999999	0.6836539749507614
0.5542905999999999	0.6854711875428509
0.5570902999999998	0.6873450386244464
0.5598899999999998	0.6892574210536239
0.5626896999999997	0.6911807239042056
0.5654893999999997	0.6930855415919809
0.5682890999999999	0.6949483559949581
0.5710887999999998	0.6967568168974922
0.5738884999999998	0.6985111758889291
0.5766881999999998	0.7002218016695421
0.5794878999999997	0.7019040206741793
0.5822875999999997	0.7035723223120309
0.5850872999999999	0.7052359829142543
0.5878869999999998	0.7068974309898336
0.5906866999999998	0.7085535082015777
0.5934863999999997	0.7101986393404274
0.5962860999999997	0.7118282507408924
0.5990857999999999	0.7134408191958695
0.6018854999999996	0.7150376561997718
0.6046851999999998	0.7166206284302135
0.6074849	0.7181890266912889
0.6102845999999997	0.7197372921031117
0.6130842999999999	0.7212550597540393
0.6158839999999997	0.7227300531217772
0.6186836999999998	0.7241531054718426
0.6214833999999996	0.7255235002870137
0.6242830999999998	0.7268523776677902
0.6270827999999999	0.7281623903807442
0.6298824999999997	0.7294830224700781
0.6326821999999999	0.7308425970585365
0.6354818999999996	0.7322594077502232
0.6382815999999998	0.7337350505619235
0.6410813	0.7352525962129324
0.6438809999999997	0.7367807910213777
0.6466806999999999	0.738283454137163
0.6494803999999996	0.7397313358484288
0.6522800999999998	0.7411126080133676
0.6550798	0.7424383202078556
0.6578794999999997	0.7437406014010381
0.6606791999999999	0.7450636923701184
0.6634788999999996	0.7464503095672779
0.6662785999999998	0.7479275414625787
0.6690782999999996	0.7494968476588127
0.6718779999999998	0.7511315860561028
0.6746776999999999	0.752783163128843
0.6774773999999997	0.7543941321142027
0.6802770999999999	0.7559142709964349
0.6830767999999996	0.7573146360722571
0.6858764999999998	0.7585951790088741
0.6886762	0.7597835637063035
0.6914758999999997	0.760925657781151
0.6942755999999999	0.762070861528835
0.6970752999999996	0.7632570768994619
0.6998749999999998	0.7645001611903394
0.7026747	0.7657911436946693
0.7054743999999997	0.7671018414743811
0.7082740999999999	0.7683966894360941
0.7110737999999996	0.7696465545106396
0.7138734999999998	0.7708397201791608
0.7166731999999996	0.771986289765458
0.7194728999999997	0.7731145854741461
0.7222725999999999	0.7742609054886012
0.7250722999999997	0.7754562843510222
0.7278719999999999	0.7767149043764305
0.7306716999999996	0.7780281976361667
0.7334713999999998	0.7793666862490484
0.7362711	0.7806889344353113
0.7390707999999997	0.7819545572289376
0.7418704999999999	0.7831368801093697
0.7446701999999996	0.7842310207307979
0.7474698999999998	0.7852547846717757
0.7502696	0.7862422506862882
0.7530692999999997	0.7872323973174814
0.7558689999999999	0.7882567389647184
0.7586686999999996	0.7893301554428132
0.7614683999999998	0.7904478700248737
0.7642680999999996	0.7915893147422415
0.7670677999999997	0.7927272103664715
0.7698674999999999	0.7938384259684472
0.7726671999999997	0.7949126693900329
0.7754668999999998	0.7959559464495303
0.7782665999999996	0.7969876709149848
0.7810662999999998	0.7980326030228397
0.783866	0.7991106263983337
0.7866656999999997	0.8002281058818865
0.7894653999999999	0.8013739655222545
0.7922650999999996	0.8025219248561402
0.7950647999999998	0.8036381516412018
0.7978644999999995	0.8046917049011433
0.8006641999999997	0.8056642074724345
0.8034638999999999	0.8065555082203748
0.8062635999999996	0.8073835289383176
0.8090632999999998	0.8081785106139556
0.8118629999999996	0.8089737578849786
0.8146626999999997	0.8097960763884609
0.8174623999999999	0.8106590488926457
0.8202620999999997	0.8115611602903956
0.8230617999999998	0.8124889983604485
0.8258614999999996	0.8134239810039099
0.8286611999999998	0.8143499211969961
0.8314609	0.8152586192473835
0.8342605999999997	0.8161515714259904
0.8370602999999999	0.8170374401221908
0.8398599999999996	0.8179265528161965
0.8426596999999998	0.8188247885426478
0.8454593999999995	0.8197293844084043
0.8482590999999997	0.8206284096669733
0.8510587999999999	0.8215042215835109
0.8538584999999996	0.8223396778722261
0.8566581999999998	0.8231248059771055
0.8594578999999996	0.8238614116420864
0.8622575999999997	0.824563821301301
0.8650572999999999	0.8252553286275519
0.8678569999999997	0.825961451929996
0.8706566999999998	0.8267022518483361
0.8734563999999996	0.8274863033929043
0.8762560999999998	0.82830835014269
0.8790557999999999	0.8291514045507467
0.8818554999999997	0.829992552085433
0.8846551999999999	0.8308104972525506
0.8874548999999996	0.8315923689667715
0.8902545999999998	0.8323376351367104
0.8930542999999995	0.8330580119198622
0.8958539999999997	0.8337736039327037
0.8986536999999999	0.8345066998723869
0.9014533999999996	0.8352752798323193
0.9042530999999998	0.8360881922494587
0.9070527999999995	0.8369432251643273
0.9098524999999997	0.8378282411374827
0.9126521999999999	0.8387245695043022
0.9154518999999997	0.8396112900160749
0.9182515999999998	0.8404690484137975
0.9210512999999996	0.8412825379004909
0.9238509999999998	0.8420415000568684
0.9266506999999999	0.8427407184499565
0.9294503999999997	0.8433797432791628
0.9322500999999999	0.8439629144346161
0.9350497999999996	0.8444997625008961
0.9378494999999998	0.8450053254234452
0.9406491999999995	0.8454996122966698
0.9434488999999997	0.8460055623247478
0.9462485999999999	0.8465453841179649
0.9490482999999996	0.8471359173165641
0.9518479999999998	0.8477843113183328
0.9546476999999995	0.8484855495152488
0.9574473999999997	0.8492229913424971
0.9602470999999999	0.8499722173135575
0.9630467999999996	0.8507073285397845
0.9658464999999998	0.8514078869951383
0.9686461999999996	0.852064277093052
0.9714458999999998	0.8526796342521703
0.9742455999999999	0.853267556854204
0.9770452999999997	0.8538462564614112
0.9798449999999999	0.8544311052724007
0.9826446999999996	0.8550282210002211
0.9854443999999998	0.8556314961513818
0.9882440999999995	0.8562243571663155
0.9910437999999997	0.8567858820503826
0.9938434999999999	0.8572992819434514
0.9966431999999996	0.8577597515357506
0.9994428999999998	0.8581787115047813
1.0022425999999995	0.8585825538571398
1.0050422999999997	0.8590058287861659
1.007842	0.859480770742385
1.0106416999999996	0.8600264688510554
1.0134413999999998	0.8606413243099237
1.0162410999999996	0.8613015402981908
1.0190407999999997	0.8619665171338831
1.0218405	0.8625897822162365
1.0246401999999997	0.8631322215107224
1.0274398999999999	0.8635735367890195
1.0302395999999996	0.863918336047399
1.0330392999999998	0.8641949336095704
1.0358389999999995	0.8644472477284086
1.0386386999999997	0.8647223714911698
1.0414383999999999	0.8650577302346724
1.0442380999999996	0.8654717850553774
1.0470377999999998	0.8659609942248971
1.0498374999999995	0.8665036363709337
1.0526371999999997	0.8670688513319842
1.0554369	0.8676276240555907
1.0582365999999996	0.8681619583170508
1.0610362999999998	0.8686692913179443
1.0638359999999996	0.8691609757666554
1.0666356999999997	0.8696557638829778
1.0694354	0.8701709291500168
1.0722350999999997	0.870714377046973
1.0750347999999998	0.8712806044885999
1.0778344999999996	0.8718518772419268
1.0806341999999998	0.8724040604286263
1.0834338999999995	0.8729148591102329
1.0862335999999997	0.8733713976646423
1.0890332999999999	0.8737743670929543
1.0918329999999996	0.8741372687897224
1.0946326999999998	0.8744810962848995
1.0974323999999995	0.8748264609446424
1.1002320999999997	0.8751860842222188
1.1030318	0.8755604248112947
1.1058314999999996	0.8759380495482572
1.1086311999999998	0.8763006181225973
1.1114308999999996	0.8766306634242262
1.1142305999999997	0.8769193179477038
1.1170303	0.877171128553118
1.1198299999999997	0.8774041157055072
1.1226296999999998	0.8776449045597396
1.1254293999999996	0.8779204900119354
1.1282290999999998	0.878249386162502
1.1310287999999995	0.8786351423406655
1.1338284999999997	0.8790644138783625
1.1366281999999999	0.8795102463466461
1.1394278999999996	0.8799395070047176
1.1422275999999998	0.8803220714131762
1.1450272999999995	0.8806388859736481
1.1478269999999997	0.8808865133862651
1.1506267	0.8810770205139135
1.1534263999999996	0.881233622865688
1.1562260999999998	0.8813838094786416
1.1590257999999996	0.8815523028115848
1.1618254999999997	0.881755989669814
1.1646252	0.8820020320111557
1.1674248999999997	0.8822891170503322
1.1702245999999998	0.8826107131733868
1.1730242999999996	0.8829586522284818
1.1758239999999998	0.8833255208085777
1.1786236999999995	0.8837050948055826
1.1814233999999997	0.8840910521032583
1.1842230999999999	0.8844750246850384
1.1870227999999996	0.8848453658897881
1.1898224999999998	0.8851876896691739
1.1926221999999995	0.8854874261784571
1.1954218999999997	0.8857336746981486
1.1982215999999999	0.8859229291905109
1.2010212999999996	0.8860611141875836
1.2038209999999998	0.8861628853415258
1.2066206999999995	0.8862481421443154
1.2094203999999997	0.8863367920440006
1.2122201	0.8864435608077198
1.2150197999999997	0.8865747419078287
1.2178194999999998	0.8867281401424918
1.2206191999999996	0.8868962981727551
1.2234188999999998	0.8870718222310299
1.2262185999999995	0.8872527311346599
1.2290182999999997	0.8874456069031076
1.2318179999999999	0.8876650266085004
1.2346176999999996	0.8879290888459911
1.2374173999999998	0.888252350004819
1.2402170999999995	0.8886386031585176
1.2430167999999997	0.8890762267693595
1.2458164999999999	0.8895381425718716
1.2486161999999996	0.8899869438604974
1.2514158999999998	0.8903839749747501
1.2542155999999995	0.8906996799621798
1.2570152999999997	0.890921927391801
1.2598149999999995	0.8910595134457463
1.2626146999999996	0.8911395210407638
1.2654143999999998	0.8911991951046176
1.2682140999999996	0.8912748177304735
1.2710137999999997	0.8913911023399197
1.2738134999999995	0.8915545004929368
1.2766131999999997	0.8917525479541237
1.2794128999999999	0.8919593804875006
1.2822125999999996	0.8921454941154545
1.2850122999999998	0.8922884083474507
1.2878119999999995	0.8923806020198551
1.2906116999999997	0.8924320359848406
1.2934113999999999	0.8924664390772293
1.2962110999999996	0.8925126809689519
1.2990107999999998	0.8925942536481564
1.3018104999999995	0.8927205484450731
1.3046101999999997	0.8928830152187661
1.3074098999999995	0.8930576245035686
1.3102095999999996	0.8932128875432899
1.3130092999999998	0.8933207616226592
1.3158089999999996	0.8933667383789219
1.3186086999999997	0.8933556363602195
1.3214083999999995	0.8933110265154607
1.3242080999999997	0.8932683399268238
1.3270077999999998	0.8932638291686739
1.3298074999999996	0.8933229662883655
1.3326071999999998	0.8934520891019426
1.3354068999999995	0.8936360773521258
1.3382065999999997	0.8938428941961688
1.3410062999999999	0.8940336098910493
1.3438059999999996	0.8941747601496621
1.3466056999999998	0.8942491499484959
1.3494053999999995	0.8942617202929326
1.3522050999999997	0.8942386664909794
1.3550047999999995	0.8942201080019325
1.3578044999999996	0.8942485785622816
1.3606041999999998	0.89435681544177
1.3634038999999996	0.8945584277016985
1.3662035999999997	0.8948440322624378
1.3690032999999995	0.8951837259569579
1.3718029999999997	0.895534884997494
1.3746026999999998	0.8958528377641553
1.3774023999999996	0.8961013530356343
1.3802020999999998	0.8962602362367074
1.3830017999999995	0.8963284309799413
1.3858014999999997	0.8963224596467474
1.3886011999999999	0.8962713198956339
1.3914008999999996	0.8962096995804243
1.3942005999999998	0.8961714298341854
1.3970002999999995	0.8961845405633765
1.3998	0.8962684585135989
1.3999	0.896727665792139
1.3971059021996972	0.8964004757573085
1.394311804399394	0.8960129716544649
1.3915177065990914	0.895589254063482
1.3887236087987886	0.8951594876021742
1.385929510998486	0.8947569282922418
1.3831354131981828	0.8944130893209505
1.38034131539788	0.894151663069678
1.3775472175975774	0.8939826371525182
1.3747531197972747	0.8938985079605634
1.371959021996972	0.893874278273245
1.3691649241966688	0.8938720221094907
1.366370826396366	0.8938494405092843
1.3635767285960634	0.8937704562540649
1.3607826307957607	0.8936149907534428
1.357988532995458	0.8933849981469267
1.3551944351951548	0.8931047040469776
1.352400337394852	0.8928145987504629
1.3496062395945494	0.8925605961101173
1.3468121417942467	0.8923813042845119
1.3440180439939435	0.8922970546523549
1.3412239461936408	0.8923039402016131
1.3384298483933381	0.8923747074381886
1.3356357505930354	0.8924663353626607
1.3328416527927327	0.8925321327513527
1.3300475549924295	0.89253481242336
1.3272534571921268	0.8924566917700283
1.3244593593918241	0.8923040278042178
1.3216652615915214	0.8921042635107508
1.3188711637912183	0.8918970974621174
1.3160770659909156	0.8917221339431085
1.3132829681906129	0.8916068620085793
1.3104888703903101	0.8915585530825634
1.3076947725900074	0.8915624204842291
1.3049006747897043	0.8915864484128324
1.3021065769894016	0.8915912772693119
1.2993124791890989	0.8915420474327922
1.2965183813887962	0.8914185981538063
1.293724283588493	0.8912210237655438
1.2909301857881903	0.8909690913424839
1.2881360879878876	0.8906959355328752
1.2853419901875849	0.890438166282976
1.2825478923872822	0.8902255276155837
1.279753794586979	0.8900732420445594
1.2769596967866763	0.889979198842207
1.2741655989863736	0.8899265319089409
1.271371501186071	0.889890411665742
1.2685774033857682	0.8898465928599286
1.265783305585465	0.8897788115891581
1.2629892077851623	0.8896826313450792
1.2601951099848596	0.8895646136523102
1.257401012184557	0.8894373055635376
1.2546069143842538	0.8893119628297312
1.251812816583951	0.8891917006338996
1.2490187187836483	0.8890676345551126
1.2462246209833456	0.8889195862141654
1.243430523183043	0.8887214007621103
1.2406364253827398	0.8884493506869424
1.237842327582437	0.8880909924316276
1.2350482297821344	0.887651563445188
1.2322541319818316	0.8871556602872643
1.2294600341815285	0.8866433308912385
1.2266659363812258	0.8861614179229218
1.223871838580923	0.8857524751048473
1.2210777407806204	0.8854443781179928
1.2182836429803177	0.885243610375916
1.2154895451800145	0.8851341570850799
1.2126954473797118	0.8850823053080112
1.209901349579409	0.8850459230472736
1.2071072517791064	0.8849855038888308
1.2043131539788037	0.8848738057380533
1.2015190561785005	0.8847014145097309
1.1987249583781978	0.8844768595555762
1.195930860577895	0.8842215855614839
1.1931367627775924	0.8839616200085278
1.1903426649772892	0.8837186927425873
1.1875485671769865	0.8835035927181292
1.1847544693766838	0.8833137000658766
1.1819603715763811	0.8831352008581368
1.1791662737760784	0.8829489504413024
1.1763721759757753	0.8827377993064187
1.1735780781754725	0.8824927985624991
1.1707839803751698	0.8822161733050156
1.1679898825748671	0.8819201181122838
1.165195784774564	0.8816219293001997
1.1624016869742613	0.8813372503433887
1.1596075891739586	0.8810738481679147
1.1568134913736559	0.8808281479997615
1.1540193935733531	0.8805858025210095
1.15122529577305	0.880326182521795
1.1484311979727473	0.8800293223530494
1.1456371001724446	0.8796829930115415
1.1428430023721419	0.8792875005043511
1.1400489045718392	0.8788565441639908
1.137254806771536	0.8784137718727432
1.1344607089712333	0.8779860992725179
1.1316666111709306	0.877595937652106
1.1288725133706279	0.8772548390535149
1.1260784155703247	0.8769605965983512
1.123284317770022	0.8766986931543348
1.1204902199697193	0.8764475579986895
1.1176961221694166	0.8761858494194652
1.114902024369114	0.8758993435802549
1.1121079265688107	0.8755851822516433
1.109313828768508	0.875252145858282
1.1065197309682053	0.8749169573155314
1.1037256331679026	0.874597931982604
1.1009315353675995	0.8743081332100198
1.0981374375672968	0.8740503003625288
1.095343339766994	0.8738151702463979
1.0925492419666913	0.8735836517619862
1.0897551441663886	0.873332043228537
1.0869610463660855	0.8730385326169221
1.0841669485657828	0.8726888992696404
1.08137285076548	0.872279721815626
1.0785787529651774	0.8718183241996201
1.0757846551648746	0.8713198127805395
1.0729905573645715	0.8708024728692783
1.0701964595642688	0.8702831948186334
1.067402361763966	0.8697743782946543
1.0646082639636634	0.8692830403721661
1.0618141661633602	0.868811929405799
1.0590200683630575	0.8683616852597594
1.0562259705627548	0.8679327749484957
1.053431872762452	0.8675261755518808
1.0506377749621494	0.8671424575027946
1.0478436771618462	0.8667797511624822
1.0450495793615435	0.8664317073363802
1.0422554815612408	0.8660867139338433
1.039461383760938	0.8657292186289103
1.036667285960635	0.865343169903362
1.0338731881603322	0.8649166450596627
1.0310790903600295	0.864446064976639
1.0282849925597268	0.8639382991253155
1.0254908947594241	0.8634095340971087
1.022696796959121	0.8628808556884505
1.0199026991588183	0.8623717121928836
1.0171086013585156	0.8618933368727264
1.0143145035582128	0.8614444433861301
1.0115204057579101	0.8610109243791833
1.008726307957607	0.8605700253470476
1.0059322101573043	0.8600979328528926
1.0031381123570016	0.859578433652151
1.0003440145566989	0.8590097394717795
0.9975499167563957	0.8584069761798871
0.994755818956093	0.8577991273524539
0.9919617211557903	0.8572210099839981
0.9891676233554876	0.8567025621874202
0.9863735255551849	0.8562587582513403
0.9835794277548817	0.8558834549490284
0.980785329954579	0.8555493719540739
0.9779912321542763	0.8552145400566675
0.9751971343539736	0.8548335020301177
0.9724030365536704	0.854369987881388
0.9696089387533677	0.8538072308463771
0.966814840953065	0.8531527449106453
0.9640207431527623	0.8524360585217834
0.9612266453524596	0.8517000672926078
0.9584325475521565	0.8509886401831463
0.9556384497518537	0.8503342581828295
0.952844351951551	0.8497494176305951
0.9500502541512483	0.8492243128903086
0.9472561563509452	0.848731322773373
0.9444620585506425	0.8482347041339711
0.9416679607503398	0.8477023201774042
0.938873862950037	0.8471156898106167
0.9360797651497343	0.8464752859076698
0.9332856673494312	0.8457996002707161
0.9304915695491285	0.8451184992517331
0.9276974717488258	0.8444631665251602
0.9249033739485231	0.8438559139739963
0.9221092761482204	0.8433030550725498
0.9193151783479172	0.8427929475783407
0.9165210805476145	0.8422996107165339
0.9137269827473118	0.8417905723017959
0.9109328849470091	0.8412363581112219
0.9081387871467059	0.8406186648250866
0.9053446893464032	0.8399348275110311
0.9025505915461005	0.8391974687336905
0.8997564937457978	0.838429754883478
0.8969623959454951	0.8376579878584024
0.8941682981451919	0.8369039373887688
0.8913742003448892	0.8361792075660891
0.8885801025445865	0.8354831282146534
0.8857860047442838	0.834804474376097
0.8829919069439807	0.8341261454819291
0.880197809143678	0.8334311373234661
0.8774037113433752	0.8327079201688095
0.8746096135430725	0.8319536994098591
0.8718155157427698	0.8311748049754628
0.8690214179424667	0.8303843537967641
0.866227320142164	0.8295980758618988
0.8634332223418613	0.8288295956748695
0.8606391245415586	0.8280864578273425
0.8578450267412558	0.8273678476858823
0.8550509289409527	0.8266644381848123
0.85225683114065	0.8259602607732881
0.8494627333403473	0.8252360819323514
0.8466686355400446	0.8244735262033113
0.8438745377397414	0.8236591171997303
0.8410804399394387	0.822787468388549
0.838286342139136	0.8218630033406504
0.8354922443388333	0.8208998001279004
0.8326981465385306	0.8199194372795742
0.8299040487382274	0.8189470699375663
0.8271099509379247	0.8180063568550833
0.824315853137622	0.8171142180259026
0.8215217553373193	0.8162766170501332
0.8187276575370162	0.8154865168759633
0.8159335597367134	0.8147247860125244
0.8131394619364107	0.8139641634968016
0.810345364136108	0.8131755667810838
0.8075512663358053	0.8123352775866972
0.8047571685355022	0.8114311192865218
0.8019630707351995	0.8104658326450905
0.7991689729348967	0.8094565077526745
0.796374875134594	0.8084300001278841
0.7935807773342913	0.8074154515652
0.7907866795339882	0.8064359801604543
0.7879925817336855	0.8055019730020507
0.7851984839333828	0.8046080445748202
0.78240438613308	0.80373468126779
0.7796102883327769	0.8028541726171428
0.7768161905324742	0.8019390725842939
0.7740220927321715	0.8009705841144956
0.7712279949318688	0.799944217775854
0.7684338971315661	0.7988708872602328
0.7656397993312629	0.7977730361772934
0.7628457015309602	0.7966769922193051
0.7600516037306575	0.795603994564506
0.7572575059303548	0.7945628171111225
0.7544634081300516	0.7935464379046393
0.7516693103297489	0.7925339193472785
0.7488752125294462	0.7914969734820592
0.7460811147291435	0.7904091432211713
0.7432870169288408	0.7892546454364011
0.7404929191285377	0.788033995121858
0.7376988213282349	0.7867645462438706
0.7349047235279322	0.7854757163074146
0.7321106257276295	0.7842003745233228
0.7293165279273268	0.782965106149675
0.7265224301270237	0.7817824159321871
0.723728332326721	0.7806472926985683
0.7209342345264182	0.7795391442309387
0.7181401367261155	0.7784283978501021
0.7153460389258124	0.7772856109519932
0.7125519411255097	0.7760902129201956
0.709757843325207	0.7748362201769319
0.7069637455249043	0.7735333270949888
0.7041696477246016	0.7722032997483865
0.7013755499242984	0.7708730696185266
0.6985814521239957	0.7695668616969216
0.695787354323693	0.7682998163500074
0.6929932565233903	0.7670748834916792
0.6901991587230871	0.7658835596105308
0.6874050609227844	0.7647097456119576
0.6846109631224817	0.7635350719722949
0.681816865322179	0.7623437604778897
0.6790227675218763	0.7611255136997848
0.6762286697215731	0.7598758374448682
0.6734345719212704	0.7585942360328828
0.6706404741209677	0.757281482086509
0.667846376320665	0.7559373824747231
0.6650522785203619	0.7545600901311083
0.6622581807200592	0.7531472273186972
0.6594640829197564	0.7516982229294586
0.6566699851194537	0.7502166795582281
0.653875887319151	0.748711513941164
0.6510817895188479	0.7471960874077941
0.6482876917185452	0.7456853727304722
0.6454935939182425	0.7441920561215416
0.6426994961179398	0.7427229986432711
0.639905398317637	0.7412774522739987
0.6371113005173339	0.739847828477688
0.6343172027170312	0.7384228624804379
0.6315231049167285	0.7369920652610347
0.6287290071164258	0.735549782852265
0.6259349093161226	0.7340972343685593
0.6231408115158199	0.7326415921405511
0.6203467137155172	0.7311922699953246
0.6175526159152145	0.729755700643421
0.6147585181149118	0.7283305857961198
0.6119644203146086	0.7269056006317163
0.6091703225143059	0.7254607825530525
0.6063762247140032	0.7239725635272423
0.6035821269137003	0.7224210500217035
0.6007880291133976	0.7207972032427931
0.5979939313130949	0.7191073929636402
0.5951998335127919	0.7173735000810657
0.5924057357124892	0.7156281271317291
0.5896116379121863	0.7139060935554149
0.5868175401118836	0.7122346944699057
0.5840234423115807	0.7106257283235422
0.581229344511278	0.7090718429418597
0.578435246710975	0.7075484358489612
0.5756411489106723	0.7060205946245115
0.5728470511103696	0.7044529551703984
0.5700529533100667	0.7028194297469766
0.567258855509764	0.7011098270157853
0.564464757709461	0.6993314319364272
0.5616706599091583	0.6975052817739109
0.5588765621088554	0.6956586010279981
0.5560824643085527	0.6938160593017816
0.55328836650825	0.6919927906262218
0.550494268707947	0.6901913800283186
0.5477001709076443	0.6884035512135815
0.5449060731073414	0.6866156012389588
0.5421119753070387	0.6848153194686311
0.5393178775067358	0.6829976582919486
0.5365237797064331	0.6811669537344897
0.5337296819061303	0.6793348314652576
0.5309355841058274	0.6775145954606183
0.5281414863055247	0.6757142806783556
0.5253473885052218	0.6739311482242109
0.5225532907049191	0.6721499770538002
0.5197591929046161	0.6703461876948693
0.5169650951043134	0.6684930714711144
0.5141709973040105	0.6665708142049548
0.5113768995037078	0.6645741724288963
0.5085828017034051	0.6625159105770456
0.5057887039031022	0.6604243983063094
0.5029946061027994	0.6583356926564743
0.5002005083024965	0.6562823511945933
0.4974064105021938	0.6542824803021846
0.4946123127018909	0.6523326621951637
0.49181821490158817	0.6504073334063776
0.48902411710128546	0.6484652174321648
0.48623001930098253	0.6464611637643559
0.4834359215006798	0.644359941562868
0.4806418237003769	0.6421477761228153
0.4778477259000742	0.6398379701250025
0.47505362809977125	0.6374686702873997
0.47225953029946854	0.6350931994649118
0.46946543249916584	0.6327656418679666
0.4666713346988629	0.6305258373772127
0.4638772368985602	0.6283881525536609
0.46108313909825727	0.6263372873537076
0.45828904129795456	0.6243322949672501
0.4554949434976516	0.6223175818608133
0.4527008456973489	0.620237651468236
0.449906747897046	0.6180513539819662
0.4471126500967433	0.6157416811808971
0.44431855229644057	0.6133185765977489
0.44152445449613764	0.6108143477840831
0.43873035669583493	0.6082734088111963
0.435936258895532	0.6057396072890036
0.4331421610952293	0.6032448766420435
0.43034806329492636	0.6008023126129121
0.42755396549462366	0.598405260688432
0.42475986769432095	0.5960321248277392
0.421965769894018	0.5936549533713658
0.4191716720937153	0.5912489062722773
0.4163775742934124	0.5887996941249862
0.41358347649310967	0.5863069378184348
0.41078937869280674	0.5837828018852713
0.40799528089250403	0.5812467375764165
0.4052011830922011	0.5787182791178929
0.4024070852918984	0.5762102655131104
0.3996129874915957	0.5737245393465664
0.39681888969129275	0.5712512657461897
0.39402479189099004	0.5687718445395809
0.3912306940906871	0.56626433066383
0.3884365962903844	0.5637096354949596
0.3856424984900815	0.561096702465304
0.38284840068977877	0.5584252974220443
0.38005430288947606	0.5557058385131782
0.37726020508917313	0.5529565458253136
0.3744661072888704	0.5501988646630606
0.3716720094885675	0.5474524434185811
0.3688779116882648	0.5447308880749969
0.36608381388796185	0.5420391496360917
0.36328971608765914	0.5393728826602331
0.36049561828735643	0.536719612370241
0.3577015204870535	0.5340611947074521
0.3549074226867508	0.5313769064588705
0.35211332488644786	0.528646544803856
0.34931922708614516	0.5258530789156375
0.3465251292858422	0.5229845958891541
0.3437310314855395	0.5200354516464729
0.3409369336852366	0.5170066435002671
0.3381428358849339	0.513905470814201
0.33534873808463117	0.5107445722274722
0.33255464028432824	0.5075404521004256
0.32976054248402553	0.5043116492098945
0.3269664446837226	0.5010767493245274
0.3241723468834199	0.4978524766704737
0.32137824908311696	0.49465209317162445
0.31858415128281425	0.49148427860656485
0.31579005348251155	0.48835257128165294
0.3129959556822086	0.4852553477669169
0.3102018578819059	0.48218624721692627
0.307407760081603	0.47913492467901553
0.30461366228130027	0.47608804823774614
0.30181956448099734	0.47303051048188993
0.29902546668069463	0.4699468638775918
0.2962313688803919	0.4668229744387756
0.293437271080089	0.4636478047366672
0.2906431732797863	0.4604151072039075
0.28784907547948335	0.45712468529287753
0.28505497767918064	0.45378283039510525
0.2822608798788777	0.45040161969646975
0.279466782078575	0.4469969774834777
0.2766726842782721	0.4435857191977397
0.27387858647796937	0.44018212519145417
0.27108448867766666	0.4367948187880005
0.2682903908773637	0.43342475556841453
0.265496293077061	0.430064925092185
0.2627021952767581	0.42670195482624695
0.2599080974764554	0.42331929412026625
0.25711399967615245	0.4199011936536503
0.25431990187584974	0.4164364313250467
0.25152580407554703	0.4129207661009327
0.2487317062752441	0.4093574364254468
0.2459376084749414	0.4057555724070742
0.24314351067463846	0.40212700031234144
0.24034941287433575	0.39848239777667416
0.23755531507403282	0.39482795628729866
0.23476121727373012	0.3911635558266304
0.23196711947342719	0.38748299573757267
0.22917302167312448	0.38377619492985665
0.22637892387282177	0.38003266828181914
0.22358482607251884	0.3762451934821222
0.22079072827221613	0.3724125262491177
0.2179966304719132	0.36854031862281256
0.2152025326716105	0.3646399502651327
0.21240843487130756	0.36072562107473954
0.20961433707100485	0.3568105753709063
0.20682023927070214	0.3529035736350057
0.2040261414703992	0.34900662763887624
0.2012320436700965	0.3451146095893597
0.19843794586979357	0.34121677130627937
0.19564384806949087	0.33729964973295323
0.19284975026918794	0.33335046259100154
0.19005565246888523	0.32936001822131644
0.18726155466858252	0.3253243840505417
0.1844674568682796	0.3212449901821365
0.18167335906797688	0.3171273374006165
0.17887926126767395	0.31297887169598393
0.17608516346737124	0.3088067632234871
0.1732910656670683	0.30461624924149594
0.1704969678667656	0.30040991819470647
0.16770287006646267	0.2961879407229312
0.16490877226615996	0.2919489292927965
0.16211467446585726	0.28769094048782096
0.15932057666555433	0.28341216817153736
0.15652647886525162	0.2791110812154822
0.1537323810649487	0.2747860449819956
0.15093828326464598	0.2704347154493724
0.14814418546434305	0.26605361184260035
0.14535008766404034	0.26163821476571825
0.14255598986373763	0.2571837269382945
0.1397618920634347	0.25268635444983734
0.136967794263132	0.24814472518476619
0.13417369646282906	0.24356095057272958
0.13137959866252635	0.23894090183694372
0.12858550086222342	0.23429349359102067
0.12579140306192071	0.22962907125451776
0.122997305261618	0.22495728131704879
0.12020320746131508	0.22028497061324032
0.11740910966101237	0.21561465946168423
0.11461501186070944	0.21094396903520463
0.11182091406040673	0.20626611486505542
0.1090268162601038	0.20157129588443007
0.10623271845980109	0.1968485997603889
0.10343862065949816	0.192087966144675
0.10064452285919545	0.18728180685461987
0.09785042505889274	0.1824260364086474
0.09505632725858981	0.17752045107029824
0.0922622294582871	0.17256854338615477
0.08946813165798417	0.16757691153382218
0.08667403385768147	0.16255441639498702
0.08387993605737853	0.15751118625532246
0.08108583825707583	0.15245751755475817
0.07829174045677312	0.14740270999383182
0.07549764265647019	0.14235391733672562
0.07270354485616748	0.1373151687919289
0.06990944705586455	0.1322867727735541
0.06711534925556184	0.12726530595598703
0.06432125145525891	0.122244289940902
0.0615271536549562	0.11721548005313735
0.05873305585465327	0.11217049104471824
0.05593895805435056	0.10710234073964754
0.053144860254047854	0.10200647474600594
0.050350762453744924	0.0968809735457791
0.047556664653442215	0.0917259091289157
0.044762566853139285	0.08654212758866765
0.04196846905283658	0.08132997269466423
0.039174371252533646	0.07608853110319219
0.03638027345223094	0.0708158240601516
0.03358617565192823	0.06551002456720387
0.0307920778516253	0.060171352249610836
0.02799798005132259	0.054803945348785424
0.02520388225101966	0.049416877111319535
0.022409784450716952	0.044023654475893695
0.01961568665041402	0.038639989232376735
0.016821588850111313	0.03328023702936399
0.014027491049808605	0.027953456475300655
0.011233393249505674	0.022660340640831226
0.008439295449202966	0.017392175505055583
0.0056451976489000355	0.012132468506281791
0.002851099848597327	0.006861093368486414
5.70020482943967e-05	0.0015599558735163634
-0.0027370957520083117	-0.003781419855589372
-0.005531193552311242	-0.009162126473516868
-0.00832529135261395	-0.01456925873223655
-0.011119389152916659	-0.019980897541215393
-0.01391348695321959	-0.02537204405489927
-0.016707584753522298	-0.030721881556239616
-0.019501682553825228	-0.03602021693519419
-0.022295780354127936	-0.04127107353061898
-0.025089878154430867	-0.04649217310452894
-0.027883975954733575	-0.05171024770426205
-0.030678073755036284	-0.05695340185600278
-0.033472171555339214	-0.06224270083639338
-0.03626626935564192	-0.0675854782446823
-0.03906036715594485	-0.07297241449597844
-0.04185446495624756	-0.07837935338716709
-0.04464856275655049	-0.08377341945397468
-0.0474426605568532	-0.08912170529056701
-0.05023675835715613	-0.09440001824146516
-0.05303085615745884	-0.09959915561250791
-0.05582495395776155	-0.10472692516692046
-0.05861905175806448	-0.10980541003958855
-0.061413149558367186	-0.11486439353302469
-0.06420724735867012	-0.11993296938973241
-0.06700134515897282	-0.1250318284282029
-0.06979544295927576	-0.1301684031975889
-0.07258954075957846	-0.13533608669242317
-0.07538363855988117	-0.1405174431112986
-0.0781777363601841	-0.1456901194080542
-0.08097183416048681	-0.15083342607132744
-0.08376593196078974	-0.1559335006445213
-0.08656002976109245	-0.16098558457354406
-0.08935412756139538	-0.1659930007931717
-0.09214822536169809	-0.1709635480179112
-0.0949423231620008	-0.17590485025080088
-0.09773642096230373	-0.1808204550559812
-0.10053051876260644	-0.18570810006129582
-0.10332461656290937	-0.1905607165941885
-0.10611871436321207	-0.19536972101383981
-0.108912812163515	-0.20012931383776447
-0.11170690996381771	-0.20484014490748292
-0.11450100776412064	-0.20951092244961833
-0.11729510556442335	-0.21415725661625373
-0.12008920336472606	-0.2187979803109579
-0.12288330116502899	-0.2234500538480079
-0.1256773989653317	-0.22812364618563302
-0.12847149676563463	-0.2328189402928817
-0.13126559456593734	-0.23752566221826127
-0.13405969236624027	-0.2422254772387799
-0.13685379016654298	-0.246896520875734
-0.13964788796684569	-0.25151871991262714
-0.14244198576714862	-0.2560783909311597
-0.14523608356745132	-0.2605709079227716
-0.14803018136775425	-0.26500087781199455
-0.15082427916805696	-0.2693800227260549
-0.1536183769683599	-0.2737235922504567
-0.1564124747686626	-0.2780464361784363
-0.1592065725689653	-0.282359798954879
-0.16200067036926824	-0.28666952243764987
-0.16479476816957095	-0.29097582794881355
-0.16758886596987388	-0.29527438155431734
-0.1703829637701766	-0.2995580729815355
-0.17317706157047952	-0.3038189115495441
-0.17597115937078223	-0.3080496149971274
-0.17876525717108516	-0.312244723432191
-0.18155935497138787	-0.31640128179590404
-0.18435345277169057	-0.3205192141213882
-0.1871475505719935	-0.32460145221786585
-0.1899416483722962	-0.3286537464923427
-0.19273574617259914	-0.33268398414138683
-0.19552984397290185	-0.3367008637369985
-0.19832394177320478	-0.340711957731785
-0.2011180395735075	-0.34472148426648025
-0.2039121373738102	-0.3487283863224331
-0.20670623517411313	-0.3527254373263402
-0.20950033297441584	-0.3566999556101972
-0.21229443077471877	-0.36063630534297647
-0.21508852857502148	-0.36451978903186744
-0.2178826263753244	-0.36834098280156524
-0.22067672417562711	-0.3720992406590458
-0.22347082197593005	-0.3758041535869988
-0.22626491977623275	-0.379474229115742
-0.22905901757653546	-0.3831328454709456
-0.2318531153768384	-0.3868023981092892
-0.2346472131771411	-0.3904982121204067
-0.23744131097744403	-0.394224003937792
-0.24023540877774674	-0.3979703343983582
-0.24302950657804967	-0.40171667436987046
-0.24582360437835238	-0.40543664001885615
-0.2486177021786551	-0.4091049767468285
-0.251411799978958	-0.41270429558180366
-0.2542058977792607	-0.41622959128284454
-0.25699999557956366	-0.4196892070465481
-0.25979409337986636	-0.4231019690667327
-0.2625881911801693	-0.42649136815496147
-0.265382288980472	-0.4298785530382044
-0.2681763867807747	-0.4332762413399087
-0.27097048458107764	-0.43668534411254056
-0.27376458238138035	-0.44009524080429974
-0.2765586801816833	-0.44348751028512623
-0.279352777981986	-0.4468418793480719
-0.2821468757822889	-0.4501425177598867
-0.28494097358259163	-0.4533827746606275
-0.28773507138289456	-0.4565670058050373
-0.29052916918319727	-0.45970908892553897
-0.2933232669835	-0.46282825202897293
-0.2961173647838029	-0.4659436212492568
-0.2989114625841056	-0.4690691987350296
-0.30170556038440854	-0.4722107384388389
-0.30449965818471125	-0.47536530750213857
-0.3072937559850142	-0.47852344453268925
-0.3100878537853169	-0.481673041362409
-0.3128819515856196	-0.48480362040096703
-0.31567604938592253	-0.4879096711099653
-0.31847014718622524	-0.4909921111363035
-0.32126424498652817	-0.49405758780130116
-0.3240583427868309	-0.49711600806779077
-0.3268524405871338	-0.5001771697183266
-0.3296465383874365	-0.5032475356005858
-0.3324406361877392	-0.5063280337006546
-0.33523473398804216	-0.5094133712813587
-0.33802883178834486	-0.5124928757730801
-0.3408229295886478	-0.5155524750650631
-0.3436170273889505	-0.5185772115492914
-0.34641112518925343	-0.5215536760156994
-0.34920522298955614	-0.5244719036625545
-0.35199932078985907	-0.5273265055382811
-0.3547934185901618	-0.5301170224438552
-0.3575875163904645	-0.5328476247546893
-0.3603816141907674	-0.5355263288815781
-0.3631757119910701	-0.5381638881856607
-0.36596980979137306	-0.5407724891012546
-0.36876390759167577	-0.54336437719978
-0.3715580053919787	-0.5459505589952136
-0.3743521031922814	-0.5485397496155334
-0.3771462009925841	-0.5511377266672715
-0.37994029879288704	-0.5537471804321945
-0.38273439659318975	-0.5563680249628902
-0.3855284943934927	-0.558997994696642
-0.3883225921937954	-0.5616332592755673
-0.3911166899940983	-0.5642688004503658
-0.39391078779440103	-0.5668984269490144
-0.39670488559470385	-0.5695145193063029
-0.39949898339500667	-0.5721078119915874
-0.4022930811953095	-0.5746676316549284
-0.4050871789956123	-0.5771829402287467
-0.4078812767959151	-0.579644267333686
-0.41067537459621783	-0.582046228166915
-0.41346947239652065	-0.584389948950526
-0.4162635701968235	-0.5866845221951608
-0.4190576679971263	-0.5889467084065687
-0.4218517657974291	-0.5911985141391859
-0.42464586359773193	-0.593462913226698
-0.42743996139803475	-0.5957586425091459
-0.43023405919833746	-0.5980954592658556
-0.4330281569986403	-0.6004713021853905
-0.4358222547989431	-0.6028723787288339
-0.4386163525992459	-0.6052763974531246
-0.44141045039954874	-0.6076582081449887
-0.44420454819985156	-0.609996315161639
-0.4469986460001544	-0.6122783720826244
-0.4497927438004572	-0.614504000629718
-0.4525868416007599	-0.6166840625478776
-0.4553809394010627	-0.618836616491715
-0.45817503720136554	-0.6209808573233402
-0.46096913500166836	-0.6231310019764893
-0.4637632328019712	-0.6252921142044201
-0.466557330602274	-0.627459220278171
-0.4693514284025768	-0.6296199588854634
-0.47214552620287964	-0.6317597998946385
-0.47493962400318235	-0.6338679731321437
-0.47773372180348517	-0.6359419868632051
-0.480527819603788	-0.6379890909205497
-0.4833219174040908	-0.640024100499078
-0.4861160152043936	-0.64206428296947
-0.48891011300469644	-0.644123073042055
-0.49170421080499926	-0.6462048409010204
-0.4944983086053021	-0.648302617901924
-0.4972924064056048	-0.6503996814608989
-0.5000865042059076	-0.6524745555440743
-0.5028806020062104	-0.6545077653797966
-0.5056746998065133	-0.6564880294062296
-0.5084687976068161	-0.6584157225432024
-0.5112628954071189	-0.6603023659119315
-0.5140569932074217	-0.6621662783250262
-0.5168510910077244	-0.664025884253963
-0.5196451888080272	-0.6658930295686933
-0.5224392866083301	-0.6677686972158215
-0.5252333844086329	-0.6696427103563973
-0.5280274822089357	-0.6714976290313939
-0.5308215800092385	-0.6733155650133702
-0.5336156778095413	-0.6750855775500437
-0.5364097756098442	-0.6768090492578945
-0.5392038734101469	-0.6785010797374257
-0.5419979712104497	-0.6801872627953801
-0.5447920690107525	-0.68189677658855
-0.5475861668110553	-0.6836539749507614
-0.5503802646113581	-0.6854711875428509
-0.553174362411661	-0.6873450386244464
-0.5559684602119638	-0.6892574210536239
-0.5587625580122666	-0.6911807239042056
-0.5615566558125693	-0.6930855415919809
-0.5643507536128721	-0.6949483559949581
-0.5671448514131749	-0.6967568168974922
-0.5699389492134778	-0.6985111758889291
-0.5727330470137806	-0.7002218016695421
-0.5755271448140834	-0.7019040206741793
-0.5783212426143862	-0.7035723223120309
-0.581115340414689	-0.7052359829142543
-0.5839094382149917	-0.7068974309898336
-0.5867035360152946	-0.7085535082015777
-0.5894976338155974	-0.7101986393404274
-0.5922917316159002	-0.7118282507408924
-0.595085829416203	-0.7134408191958695
-0.5978799272165058	-0.7150376561997718
-0.6006740250168087	-0.7166206284302135
-0.6034681228171114	-0.7181890266912889
-0.6062622206174142	-0.7197372921031117
-0.609056318417717	-0.7212550597540393
-0.6118504162180198	-0.7227300531217772
-0.6146445140183227	-0.7241531054718426
-0.6174386118186255	-0.7255235002870137
-0.6202327096189283	-0.7268523776677902
-0.6230268074192311	-0.7281623903807442
-0.6258209052195338	-0.7294830224700781
-0.6286150030198366	-0.7308425970585365
-0.6314091008201395	-0.7322594077502232
-0.6342031986204423	-0.7337350505619235
-0.6369972964207451	-0.7352525962129324
-0.6397913942210479	-0.7367807910213777
-0.6425854920213507	-0.738283454137163
-0.6453795898216536	-0.7397313358484288
-0.6481736876219563	-0.7411126080133676
-0.6509677854222591	-0.7424383202078556
-0.6537618832225619	-0.7437406014010381
-0.6565559810228647	-0.7450636923701184
-0.6593500788231675	-0.7464503095672779
-0.6621441766234704	-0.7479275414625787
-0.6649382744237732	-0.7494968476588127
-0.667732372224076	-0.7511315860561028
-0.6705264700243787	-0.752783163128843
-0.6733205678246815	-0.7543941321142027
-0.6761146656249843	-0.7559142709964349
-0.6789087634252872	-0.7573146360722571
-0.68170286122559	-0.7585951790088741
-0.6844969590258928	-0.7597835637063035
-0.6872910568261956	-0.760925657781151
-0.6900851546264983	-0.762070861528835
-0.6928792524268012	-0.7632570768994619
-0.695673350227104	-0.7645001611903394
-0.6984674480274068	-0.7657911436946693
-0.7012615458277096	-0.7671018414743811
-0.7040556436280124	-0.7683966894360941
-0.7068497414283152	-0.7696465545106396
-0.7096438392286181	-0.7708397201791608
-0.7124379370289208	-0.771986289765458
-0.7152320348292236	-0.7731145854741461
-0.7180261326295264	-0.7742609054886012
-0.7208202304298292	-0.7754562843510222
-0.723614328230132	-0.7767149043764305
-0.7264084260304349	-0.7780281976361667
-0.7292025238307377	-0.7793666862490484
-0.7319966216310405	-0.7806889344353113
-0.7347907194313432	-0.7819545572289376
-0.737584817231646	-0.7831368801093697
-0.7403789150319489	-0.7842310207307979
-0.7431730128322517	-0.7852547846717757
-0.7459671106325545	-0.7862422506862882
-0.7487612084328573	-0.7872323973174814
-0.7515553062331601	-0.7882567389647184
-0.754349404033463	-0.7893301554428132
-0.7571435018337657	-0.7904478700248737
-0.7599375996340685	-0.7915893147422415
-0.7627316974343713	-0.7927272103664715
-0.7655257952346741	-0.7938384259684472
-0.7683198930349769	-0.7949126693900329
-0.7711139908352798	-0.7959559464495303
-0.7739080886355826	-0.7969876709149848
-0.7767021864358853	-0.7980326030228397
-0.7794962842361881	-0.7991106263983337
-0.7822903820364909	-0.8002281058818865
-0.7850844798367937	-0.8013739655222545
-0.7878785776370966	-0.8025219248561402
-0.7906726754373994	-0.8036381516412018
-0.7934667732377022	-0.8046917049011433
-0.796260871038005	-0.8056642074724345
-0.7990549688383077	-0.8065555082203748
-0.8018490666386106	-0.8073835289383176
-0.8046431644389134	-0.8081785106139556
-0.8074372622392162	-0.8089737578849786
-0.810231360039519	-0.8097960763884609
-0.8130254578398218	-0.8106590488926457
-0.8158195556401246	-0.8115611602903956
-0.8186136534404275	-0.8124889983604485
-0.8214077512407302	-0.8134239810039099
-0.824201849041033	-0.8143499211969961
-0.8269959468413358	-0.8152586192473835
-0.8297900446416386	-0.8161515714259904
-0.8325841424419415	-0.8170374401221908
-0.8353782402422443	-0.8179265528161965
-0.8381723380425471	-0.8188247885426478
-0.8409664358428499	-0.8197293844084043
-0.8437605336431526	-0.8206284096669733
-0.8465546314434554	-0.8215042215835109
-0.8493487292437583	-0.8223396778722261
-0.8521428270440611	-0.8231248059771055
-0.8549369248443639	-0.8238614116420864
-0.8577310226446667	-0.824563821301301
-0.8605251204449695	-0.8252553286275519
-0.8633192182452722	-0.825961451929996
-0.8661133160455751	-0.8267022518483361
-0.8689074138458779	-0.8274863033929043
-0.8717015116461807	-0.82830835014269
-0.8744956094464835	-0.8291514045507467
-0.8772897072467863	-0.829992552085433
-0.8800838050470892	-0.8308104972525506
-0.882877902847392	-0.8315923689667715
-0.8856720006476947	-0.8323376351367104
-0.8884660984479975	-0.8330580119198622
-0.8912601962483003	-0.8337736039327037
-0.8940542940486031	-0.8345066998723869
-0.896848391848906	-0.8352752798323193
-0.8996424896492088	-0.8360881922494587
-0.9024365874495115	-0.8369432251643273
-0.9052306852498144	-0.8378282411374827
-0.9080247830501171	-0.8387245695043022
-0.9108188808504201	-0.8396112900160749
-0.9136129786507228	-0.8404690484137975
-0.9164070764510256	-0.8412825379004909
-0.9192011742513284	-0.8420415000568684
-0.9219952720516312	-0.8427407184499565
-0.924789369851934	-0.8433797432791628
-0.9275834676522368	-0.8439629144346161
-0.9303775654525397	-0.8444997625008961
-0.9331716632528424	-0.8450053254234452
-0.9359657610531452	-0.8454996122966698
-0.938759858853448	-0.8460055623247478
-0.9415539566537509	-0.8465453841179649
-0.9443480544540537	-0.8471359173165641
-0.9471421522543564	-0.8477843113183328
-0.9499362500546593	-0.8484855495152488
-0.952730347854962	-0.8492229913424971
-0.9555244456552648	-0.8499722173135575
-0.9583185434555677	-0.8507073285397845
-0.9611126412558705	-0.8514078869951383
-0.9639067390561733	-0.852064277093052
-0.966700836856476	-0.8526796342521703
-0.9694949346567789	-0.853267556854204
-0.9722890324570816	-0.8538462564614112
-0.9750831302573846	-0.8544311052724007
-0.9778772280576873	-0.8550282210002211
-0.9806713258579901	-0.8556314961513818
-0.9834654236582929	-0.8562243571663155
-0.9862595214585957	-0.8567858820503826
-0.9890536192588986	-0.8572992819434514
-0.9918477170592013	-0.8577597515357506
-0.9946418148595042	-0.8581787115047813
-0.9974359126598069	-0.8585825538571398
-1.0002300104601098	-0.8590058287861659
-1.0030241082604126	-0.859480770742385
-1.0058182060607153	-0.8600264688510554
-1.0086123038610182	-0.8606413243099237
-1.011406401661321	-0.8613015402981908
-1.0142004994616238	-0.8619665171338831
-1.0169945972619265	-0.8625897822162365
-1.0197886950622295	-0.8631322215107224
-1.0225827928625322	-0.8635735367890195
-1.025376890662835	-0.863918336047399
-1.0281709884631378	-0.8641949336095704
-1.0309650862634405	-0.8644472477284086
-1.0337591840637435	-0.8647223714911698
-1.0365532818640462	-0.8650577302346724
-1.039347379664349	-0.8654717850553774
-1.0421414774646518	-0.8659609942248971
-1.0449355752649545	-0.8665036363709337
-1.0477296730652574	-0.8670688513319842
-1.0505237708655604	-0.8676276240555907
-1.053317868665863	-0.8681619583170508
-1.0561119664661658	-0.8686692913179443
-1.0589060642664687	-0.8691609757666554
-1.0617001620667714	-0.8696557638829778
-1.0644942598670744	-0.8701709291500168
-1.067288357667377	-0.870714377046973
-1.0700824554676798	-0.8712806044885999
-1.0728765532679827	-0.8718518772419268
-1.0756706510682854	-0.8724040604286263
-1.0784647488685883	-0.8729148591102329
-1.081258846668891	-0.8733713976646423
-1.084052944469194	-0.8737743670929543
-1.0868470422694967	-0.8741372687897224
-1.0896411400697996	-0.8744810962848995
-1.0924352378701023	-0.8748264609446424
-1.095229335670405	-0.8751860842222188
-1.098023433470708	-0.8755604248112947
-1.1008175312710107	-0.8759380495482572
-1.1036116290713136	-0.8763006181225973
-1.1064057268716163	-0.8766306634242262
-1.109199824671919	-0.8769193179477038
-1.111993922472222	-0.877171128553118
-1.1147880202725249	-0.8774041157055072
-1.1175821180728276	-0.8776449045597396
-1.1203762158731303	-0.8779204900119354
-1.1231703136734332	-0.878249386162502
-1.125964411473736	-0.8786351423406655
-1.1287585092740389	-0.8790644138783625
-1.1315526070743416	-0.8795102463466461
-1.1343467048746443	-0.8799395070047176
-1.1371408026749472	-0.8803220714131762
-1.13993490047525	-0.8806388859736481
-1.1427289982755529	-0.8808865133862651
-1.1455230960758556	-0.8810770205139135
-1.1483171938761585	-0.881233622865688
-1.1511112916764612	-0.8813838094786416
-1.1539053894767641	-0.8815523028115848
-1.1566994872770668	-0.881755989669814
-1.1594935850773695	-0.8820020320111557
-1.1622876828776725	-0.8822891170503322
-1.1650817806779752	-0.8826107131733868
-1.1678758784782781	-0.8829586522284818
-1.1706699762785808	-0.8833255208085777
-1.1734640740788838	-0.8837050948055826
-1.1762581718791865	-0.8840910521032583
-1.1790522696794894	-0.8844750246850384
-1.181846367479792	-0.8848453658897881
-1.1846404652800948	-0.8851876896691739
-1.1874345630803977	-0.8854874261784571
-1.1902286608807005	-0.8857336746981486
-1.1930227586810034	-0.8859229291905109
-1.195816856481306	-0.8860611141875836
-1.1986109542816088	-0.8861628853415258
-1.2014050520819117	-0.8862481421443154
-1.2041991498822144	-0.8863367920440006
-1.2069932476825174	-0.8864435608077198
-1.20978734548282	-0.8865747419078287
-1.212581443283123	-0.8867281401424918
-1.2153755410834257	-0.8868962981727551
-1.2181696388837286	-0.8870718222310299
-1.2209637366840314	-0.8872527311346599
-1.223757834484334	-0.8874456069031076
-1.226551932284637	-0.8876650266085004
-1.2293460300849397	-0.8879290888459911
-1.2321401278852426	-0.888252350004819
-1.2349342256855453	-0.8886386031585176
-1.2377283234858483	-0.8890762267693595
-1.240522421286151	-0.8895381425718716
-1.243316519086454	-0.8899869438604974
-1.2461106168867566	-0.8903839749747501
-1.2489047146870593	-0.8906996799621798
-1.2516988124873623	-0.890921927391801
-1.254492910287665	-0.8910595134457463
-1.257287008087968	-0.8911395210407638
-1.2600811058882706	-0.8911991951046176
-1.2628752036885733	-0.8912748177304735
-1.2656693014888762	-0.8913911023399197
-1.268463399289179	-0.8915545004929368
-1.2712574970894819	-0.8917525479541237
-1.2740515948897846	-0.8919593804875006
-1.2768456926900875	-0.8921454941154545
-1.2796397904903902	-0.8922884083474507
-1.2824338882906932	-0.8923806020198551
-1.2852279860909959	-0.8924320359848406
-1.2880220838912986	-0.8924664390772293
-1.2908161816916015	-0.8925126809689519
-1.2936102794919042	-0.8925942536481564
-1.2964043772922071	-0.8927205484450731
-1.2991984750925099	-0.8928830152187661
-1.3019925728928128	-0.8930576245035686
-1.3047866706931155	-0.8932128875432899
-1.3075807684934184	-0.8933207616226592
-1.3103748662937211	-0.8933667383789219
-1.3131689640940238	-0.8933556363602195
-1.3159630618943268	-0.8933110265154607
-1.3187571596946295	-0.8932683399268238
-1.3215512574949324	-0.8932638291686739
-1.3243453552952351	-0.8933229662883655
-1.327139453095538	-0.8934520891019426
-1.3299335508958408	-0.8936360773521258
-1.3327276486961435	-0.8938428941961688
-1.3355217464964464	-0.8940336098910493
-1.338315844296749	-0.8941747601496621
-1.341109942097052	-0.8942491499484959
-1.3439040398973547	-0.8942617202929326
-1.3466981376976577	-0.8942386664909794
-1.3494922354979604	-0.8942201080019325
-1.352286333298263	-0.8942485785622816
-1.355080431098566	-0.89435681544177
-1.3578745288988687	-0.8945584277016985
-1.3606686266991717	-0.8948440322624378
-1.3634627244994744	-0.8951837259569579
-1.3662568222997773	-0.895534884997494
-1.36905092010008	-0.8958528377641553
-1.371845017900383	-0.8961013530356343
[truncated: 8 more rows]
