# Supplementary material for: Isolation of a planar π-aromatic Bi5− ring in a cobalt-based inverse-sandwich-type complex
Source: Nat Chem. 2025 Jan 20;17(4):547–55. doi: 10.1038/s41557-024-01713-8 (PMC11964920; doi:10.1038/s41557-024-01713-8)
Supplement: Supplementary file 4 — Original magnetic data of compound 1 and origin file of Fig. 3. [file 41557_2024_1713_MOESM4_ESM.zip › sr_and_T_Symmetrized/26.json]

{
   "comment": "corrected Loops",
   "temperature": 0.7,
   "measures": [
      {
         "sr": 0.016,
         "angle": 0,
         "trans": 0,
         "cool_t": 1,
         "comment": "to H_stop",
         "data": [
            [
               -1.3999,
               -0.896727665792139
            ],
            [
               -1.3971003,
               -0.8964004757573085
            ],
            [
               -1.3943006,
               -0.8960129716544649
            ],
            [
               -1.3915008999999998,
               -0.895589254063482
            ],
            [
               -1.3887011999999999,
               -0.8951594876021742
            ],
            [
               -1.3859015,
               -0.8947569282922418
            ],
            [
               -1.3831018,
               -0.8944130893209505
            ],
            [
               -1.3803021,
               -0.894151663069678
            ],
            [
               -1.3775024,
               -0.8939826371525182
            ],
            [
               -1.3747026999999998,
               -0.8938985079605634
            ],
            [
               -1.3719029999999999,
               -0.893874278273245
            ],
            [
               -1.3691033,
               -0.8938720221094907
            ],
            [
               -1.3663036,
               -0.8938494405092843
            ],
            [
               -1.3635039,
               -0.8937704562540649
            ],
            [
               -1.3607042,
               -0.8936149907534428
            ],
            [
               -1.3579044999999998,
               -0.8933849981469267
            ],
            [
               -1.3551047999999999,
               -0.8931047040469776
            ],
            [
               -1.3523051,
               -0.8928145987504629
            ],
            [
               -1.3495054,
               -0.8925605961101173
            ],
            [
               -1.3467057,
               -0.8923813042845119
            ],
            [
               -1.343906,
               -0.8922970546523549
            ],
            [
               -1.3411062999999999,
               -0.8923039402016131
            ],
            [
               -1.3383066,
               -0.8923747074381886
            ],
            [
               -1.3355069,
               -0.8924663353626607
            ],
            [
               -1.3327072,
               -0.8925321327513527
            ],
            [
               -1.3299075,
               -0.89253481242336
            ],
            [
               -1.3271077999999998,
               -0.8924566917700283
            ],
            [
               -1.3243080999999999,
               -0.8923040278042178
            ],
            [
               -1.3215084,
               -0.8921042635107508
            ],
            [
               -1.3187087,
               -0.8918970974621174
            ],
            [
               -1.315909,
               -0.8917221339431085
            ],
            [
               -1.3131093,
               -0.8916068620085793
            ],
            [
               -1.3103095999999999,
               -0.8915585530825634
            ],
            [
               -1.3075099,
               -0.8915624204842291
            ],
            [
               -1.3047102,
               -0.8915864484128324
            ],
            [
               -1.3019105,
               -0.8915912772693119
            ],
            [
               -1.2991108,
               -0.8915420474327922
            ],
            [
               -1.2963111,
               -0.8914185981538063
            ],
            [
               -1.2935113999999999,
               -0.8912210237655438
            ],
            [
               -1.2907117,
               -0.8909690913424839
            ],
            [
               -1.287912,
               -0.8906959355328752
            ],
            [
               -1.2851123,
               -0.890438166282976
            ],
            [
               -1.2823126,
               -0.8902255276155837
            ],
            [
               -1.2795128999999998,
               -0.8900732420445594
            ],
            [
               -1.2767131999999999,
               -0.889979198842207
            ],
            [
               -1.2739135,
               -0.8899265319089409
            ],
            [
               -1.2711138,
               -0.889890411665742
            ],
            [
               -1.2683141,
               -0.8898465928599286
            ],
            [
               -1.2655143999999998,
               -0.8897788115891581
            ],
            [
               -1.2627146999999999,
               -0.8896826313450792
            ],
            [
               -1.259915,
               -0.8895646136523102
            ],
            [
               -1.2571153,
               -0.8894373055635376
            ],
            [
               -1.2543156,
               -0.8893119628297312
            ],
            [
               -1.2515159,
               -0.8891917006338996
            ],
            [
               -1.2487162,
               -0.8890676345551126
            ],
            [
               -1.2459164999999999,
               -0.8889195862141654
            ],
            [
               -1.2431168,
               -0.8887214007621103
            ],
            [
               -1.2403171,
               -0.8884493506869424
            ],
            [
               -1.2375174,
               -0.8880909924316276
            ],
            [
               -1.2347177,
               -0.887651563445188
            ],
            [
               -1.2319179999999998,
               -0.8871556602872643
            ],
            [
               -1.2291182999999999,
               -0.8866433308912385
            ],
            [
               -1.2263186,
               -0.8861614179229218
            ],
            [
               -1.2235189,
               -0.8857524751048473
            ],
            [
               -1.2207192,
               -0.8854443781179928
            ],
            [
               -1.2179195,
               -0.885243610375916
            ],
            [
               -1.2151197999999999,
               -0.8851341570850799
            ],
            [
               -1.2123201,
               -0.8850823053080112
            ],
            [
               -1.2095204,
               -0.8850459230472736
            ],
            [
               -1.2067207,
               -0.8849855038888308
            ],
            [
               -1.203921,
               -0.8848738057380533
            ],
            [
               -1.2011213,
               -0.8847014145097309
            ],
            [
               -1.1983215999999999,
               -0.8844768595555762
            ],
            [
               -1.1955219,
               -0.8842215855614839
            ],
            [
               -1.1927222,
               -0.8839616200085278
            ],
            [
               -1.1899225,
               -0.8837186927425873
            ],
            [
               -1.1871228,
               -0.8835035927181292
            ],
            [
               -1.1843230999999999,
               -0.8833137000658766
            ],
            [
               -1.1815234,
               -0.8831352008581368
            ],
            [
               -1.1787237,
               -0.8829489504413024
            ],
            [
               -1.175924,
               -0.8827377993064187
            ],
            [
               -1.1731243,
               -0.8824927985624991
            ],
            [
               -1.1703246,
               -0.8822161733050156
            ],
            [
               -1.1675248999999999,
               -0.8819201181122838
            ],
            [
               -1.1647252,
               -0.8816219293001997
            ],
            [
               -1.1619255,
               -0.8813372503433887
            ],
            [
               -1.1591258,
               -0.8810738481679147
            ],
            [
               -1.1563261,
               -0.8808281479997615
            ],
            [
               -1.1535264,
               -0.8805858025210095
            ],
            [
               -1.1507266999999999,
               -0.880326182521795
            ],
            [
               -1.147927,
               -0.8800293223530494
            ],
            [
               -1.1451273,
               -0.8796829930115415
            ],
            [
               -1.1423276,
               -0.8792875005043511
            ],
            [
               -1.1395279,
               -0.8788565441639908
            ],
            [
               -1.1367281999999999,
               -0.8784137718727432
            ],
            [
               -1.1339285,
               -0.8779860992725179
            ],
            [
               -1.1311288,
               -0.877595937652106
            ],
            [
               -1.1283291,
               -0.8772548390535149
            ],
            [
               -1.1255294,
               -0.8769605965983512
            ],
            [
               -1.1227296999999998,
               -0.8766986931543348
            ],
            [
               -1.11993,
               -0.8764475579986895
            ],
            [
               -1.1171303,
               -0.8761858494194652
            ],
            [
               -1.1143306,
               -0.8758993435802549
            ],
            [
               -1.1115309,
               -0.8755851822516433
            ],
            [
               -1.1087312,
               -0.875252145858282
            ],
            [
               -1.1059315,
               -0.8749169573155314
            ],
            [
               -1.1031317999999999,
               -0.874597931982604
            ],
            [
               -1.1003321,
               -0.8743081332100198
            ],
            [
               -1.0975324,
               -0.8740503003625288
            ],
            [
               -1.0947327,
               -0.8738151702463979
            ],
            [
               -1.091933,
               -0.8735836517619862
            ],
            [
               -1.0891332999999999,
               -0.873332043228537
            ],
            [
               -1.0863336,
               -0.8730385326169221
            ],
            [
               -1.0835339,
               -0.8726888992696404
            ],
            [
               -1.0807342,
               -0.872279721815626
            ],
            [
               -1.0779345,
               -0.8718183241996201
            ],
            [
               -1.0751347999999998,
               -0.8713198127805395
            ],
            [
               -1.0723351,
               -0.8708024728692783
            ],
            [
               -1.0695354,
               -0.8702831948186334
            ],
            [
               -1.0667357,
               -0.8697743782946543
            ],
            [
               -1.063936,
               -0.8692830403721661
            ],
            [
               -1.0611363,
               -0.868811929405799
            ],
            [
               -1.0583366,
               -0.8683616852597594
            ],
            [
               -1.0555369,
               -0.8679327749484957
            ],
            [
               -1.0527372,
               -0.8675261755518808
            ],
            [
               -1.0499375,
               -0.8671424575027946
            ],
            [
               -1.0471378,
               -0.8667797511624822
            ],
            [
               -1.0443381,
               -0.8664317073363802
            ],
            [
               -1.0415383999999999,
               -0.8660867139338433
            ],
            [
               -1.0387387,
               -0.8657292186289103
            ],
            [
               -1.035939,
               -0.865343169903362
            ],
            [
               -1.0331393,
               -0.8649166450596627
            ],
            [
               -1.0303396,
               -0.864446064976639
            ],
            [
               -1.0275398999999998,
               -0.8639382991253155
            ],
            [
               -1.0247402,
               -0.8634095340971087
            ],
            [
               -1.0219405,
               -0.8628808556884505
            ],
            [
               -1.0191408,
               -0.8623717121928836
            ],
            [
               -1.0163411,
               -0.8618933368727264
            ],
            [
               -1.0135414,
               -0.8614444433861301
            ],
            [
               -1.0107417,
               -0.8610109243791833
            ],
            [
               -1.007942,
               -0.8605700253470476
            ],
            [
               -1.0051423,
               -0.8600979328528926
            ],
            [
               -1.0023426,
               -0.859578433652151
            ],
            [
               -0.9995429,
               -0.8590097394717795
            ],
            [
               -0.9967432,
               -0.8584069761798871
            ],
            [
               -0.9939435,
               -0.8577991273524539
            ],
            [
               -0.9911437999999999,
               -0.8572210099839981
            ],
            [
               -0.9883441,
               -0.8567025621874202
            ],
            [
               -0.9855444,
               -0.8562587582513403
            ],
            [
               -0.9827447,
               -0.8558834549490284
            ],
            [
               -0.9799450000000001,
               -0.8555493719540739
            ],
            [
               -0.9771453,
               -0.8552145400566675
            ],
            [
               -0.9743455999999999,
               -0.8548335020301177
            ],
            [
               -0.9715459,
               -0.854369987881388
            ],
            [
               -0.9687462,
               -0.8538072308463771
            ],
            [
               -0.9659465,
               -0.8531527449106453
            ],
            [
               -0.9631468,
               -0.8524360585217834
            ],
            [
               -0.9603471,
               -0.8517000672926078
            ],
            [
               -0.9575473999999999,
               -0.8509886401831463
            ],
            [
               -0.9547477,
               -0.8503342581828295
            ],
            [
               -0.951948,
               -0.8497494176305951
            ],
            [
               -0.9491483000000001,
               -0.8492243128903086
            ],
            [
               -0.9463486,
               -0.848731322773373
            ],
            [
               -0.9435488999999999,
               -0.8482347041339711
            ],
            [
               -0.9407492,
               -0.8477023201774042
            ],
            [
               -0.9379495,
               -0.8471156898106167
            ],
            [
               -0.9351498,
               -0.8464752859076698
            ],
            [
               -0.9323501000000001,
               -0.8457996002707161
            ],
            [
               -0.9295504,
               -0.8451184992517331
            ],
            [
               -0.9267506999999999,
               -0.8444631665251602
            ],
            [
               -0.923951,
               -0.8438559139739963
            ],
            [
               -0.9211513,
               -0.8433030550725498
            ],
            [
               -0.9183516,
               -0.8427929475783407
            ],
            [
               -0.9155519,
               -0.8422996107165339
            ],
            [
               -0.9127522,
               -0.8417905723017959
            ],
            [
               -0.9099524999999999,
               -0.8412363581112219
            ],
            [
               -0.9071528,
               -0.8406186648250866
            ],
            [
               -0.9043531,
               -0.8399348275110311
            ],
            [
               -0.9015534000000001,
               -0.8391974687336905
            ],
            [
               -0.8987537,
               -0.838429754883478
            ],
            [
               -0.895954,
               -0.8376579878584024
            ],
            [
               -0.8931543,
               -0.8369039373887688
            ],
            [
               -0.8903546,
               -0.8361792075660891
            ],
            [
               -0.8875549,
               -0.8354831282146534
            ],
            [
               -0.8847552,
               -0.834804474376097
            ],
            [
               -0.8819555,
               -0.8341261454819291
            ],
            [
               -0.8791558,
               -0.8334311373234661
            ],
            [
               -0.8763561,
               -0.8327079201688095
            ],
            [
               -0.8735564,
               -0.8319536994098591
            ],
            [
               -0.8707567,
               -0.8311748049754628
            ],
            [
               -0.867957,
               -0.8303843537967641
            ],
            [
               -0.8651573,
               -0.8295980758618988
            ],
            [
               -0.8623576,
               -0.8288295956748695
            ],
            [
               -0.8595579,
               -0.8280864578273425
            ],
            [
               -0.8567582,
               -0.8273678476858823
            ],
            [
               -0.8539585,
               -0.8266644381848123
            ],
            [
               -0.8511588,
               -0.8259602607732881
            ],
            [
               -0.8483591,
               -0.8252360819323514
            ],
            [
               -0.8455594,
               -0.8244735262033113
            ],
            [
               -0.8427597,
               -0.8236591171997303
            ],
            [
               -0.83996,
               -0.822787468388549
            ],
            [
               -0.8371603,
               -0.8218630033406504
            ],
            [
               -0.8343606,
               -0.8208998001279004
            ],
            [
               -0.8315609,
               -0.8199194372795742
            ],
            [
               -0.8287612,
               -0.8189470699375663
            ],
            [
               -0.8259615,
               -0.8180063568550833
            ],
            [
               -0.8231618,
               -0.8171142180259026
            ],
            [
               -0.8203621,
               -0.8162766170501332
            ],
            [
               -0.8175624,
               -0.8154865168759633
            ],
            [
               -0.8147627000000001,
               -0.8147247860125244
            ],
            [
               -0.811963,
               -0.8139641634968016
            ],
            [
               -0.8091633,
               -0.8131755667810838
            ],
            [
               -0.8063636,
               -0.8123352775866972
            ],
            [
               -0.8035639,
               -0.8114311192865218
            ],
            [
               -0.8007642,
               -0.8104658326450905
            ],
            [
               -0.7979645,
               -0.8094565077526745
            ],
            [
               -0.7951648,
               -0.8084300001278841
            ],
            [
               -0.7923651,
               -0.8074154515652
            ],
            [
               -0.7895654,
               -0.8064359801604543
            ],
            [
               -0.7867657,
               -0.8055019730020507
            ],
            [
               -0.783966,
               -0.8046080445748202
            ],
            [
               -0.7811663,
               -0.80373468126779
            ],
            [
               -0.7783666,
               -0.8028541726171428
            ],
            [
               -0.7755669000000001,
               -0.8019390725842939
            ],
            [
               -0.7727672,
               -0.8009705841144956
            ],
            [
               -0.7699675,
               -0.799944217775854
            ],
            [
               -0.7671678000000001,
               -0.7988708872602328
            ],
            [
               -0.7643681,
               -0.7977730361772934
            ],
            [
               -0.7615684,
               -0.7966769922193051
            ],
            [
               -0.7587687,
               -0.795603994564506
            ],
            [
               -0.755969,
               -0.7945628171111225
            ],
            [
               -0.7531693,
               -0.7935464379046393
            ],
            [
               -0.7503696,
               -0.7925339193472785
            ],
            [
               -0.7475699,
               -0.7914969734820592
            ],
            [
               -0.7447702,
               -0.7904091432211713
            ],
            [
               -0.7419705,
               -0.7892546454364011
            ],
            [
               -0.7391708,
               -0.788033995121858
            ],
            [
               -0.7363711000000001,
               -0.7867645462438706
            ],
            [
               -0.7335714,
               -0.7854757163074146
            ],
            [
               -0.7307717,
               -0.7842003745233228
            ],
            [
               -0.7279720000000001,
               -0.782965106149675
            ],
            [
               -0.7251723,
               -0.7817824159321871
            ],
            [
               -0.7223726,
               -0.7806472926985683
            ],
            [
               -0.7195729000000001,
               -0.7795391442309387
            ],
            [
               -0.7167732,
               -0.7784283978501021
            ],
            [
               -0.7139735,
               -0.7772856109519932
            ],
            [
               -0.7111738000000001,
               -0.7760902129201956
            ],
            [
               -0.7083741,
               -0.7748362201769319
            ],
            [
               -0.7055744,
               -0.7735333270949888
            ],
            [
               -0.7027747,
               -0.7722032997483865
            ],
            [
               -0.699975,
               -0.7708730696185266
            ],
            [
               -0.6971753,
               -0.7695668616969216
            ],
            [
               -0.6943756,
               -0.7682998163500074
            ],
            [
               -0.6915759,
               -0.7670748834916792
            ],
            [
               -0.6887762000000001,
               -0.7658835596105308
            ],
            [
               -0.6859765,
               -0.7647097456119576
            ],
            [
               -0.6831768,
               -0.7635350719722949
            ],
            [
               -0.6803771000000001,
               -0.7623437604778897
            ],
            [
               -0.6775774,
               -0.7611255136997848
            ],
            [
               -0.6747777,
               -0.7598758374448682
            ],
            [
               -0.6719780000000001,
               -0.7585942360328828
            ],
            [
               -0.6691783,
               -0.757281482086509
            ],
            [
               -0.6663786,
               -0.7559373824747231
            ],
            [
               -0.6635789000000001,
               -0.7545600901311083
            ],
            [
               -0.6607792,
               -0.7531472273186972
            ],
            [
               -0.6579795,
               -0.7516982229294586
            ],
            [
               -0.6551798,
               -0.7502166795582281
            ],
            [
               -0.6523801,
               -0.748711513941164
            ],
            [
               -0.6495804000000001,
               -0.7471960874077941
            ],
            [
               -0.6467807,
               -0.7456853727304722
            ],
            [
               -0.643981,
               -0.7441920561215416
            ],
            [
               -0.6411813000000001,
               -0.7427229986432711
            ],
            [
               -0.6383816,
               -0.7412774522739987
            ],
            [
               -0.6355819,
               -0.739847828477688
            ],
            [
               -0.6327822000000001,
               -0.7384228624804379
            ],
            [
               -0.6299825,
               -0.7369920652610347
            ],
            [
               -0.6271828,
               -0.735549782852265
            ],
            [
               -0.6243831000000001,
               -0.7340972343685593
            ],
            [
               -0.6215834,
               -0.7326415921405511
            ],
            [
               -0.6187837,
               -0.7311922699953246
            ],
            [
               -0.6159840000000001,
               -0.729755700643421
            ],
            [
               -0.6131843,
               -0.7283305857961198
            ],
            [
               -0.6103846,
               -0.7269056006317163
            ],
            [
               -0.6075849000000001,
               -0.7254607825530525
            ],
            [
               -0.6047852,
               -0.7239725635272423
            ],
            [
               -0.6019855000000001,
               -0.7224210500217035
            ],
            [
               -0.5991858,
               -0.7207972032427931
            ],
            [
               -0.5963861,
               -0.7191073929636402
            ],
            [
               -0.5935864000000001,
               -0.7173735000810657
            ],
            [
               -0.5907867,
               -0.7156281271317291
            ],
            [
               -0.587987,
               -0.7139060935554149
            ],
            [
               -0.5851873000000001,
               -0.7122346944699057
            ],
            [
               -0.5823876,
               -0.7106257283235422
            ],
            [
               -0.5795879,
               -0.7090718429418597
            ],
            [
               -0.5767882000000001,
               -0.7075484358489612
            ],
            [
               -0.5739885,
               -0.7060205946245115
            ],
            [
               -0.5711888,
               -0.7044529551703984
            ],
            [
               -0.5683891000000001,
               -0.7028194297469766
            ],
            [
               -0.5655894,
               -0.7011098270157853
            ],
            [
               -0.5627897000000001,
               -0.6993314319364272
            ],
            [
               -0.5599900000000001,
               -0.6975052817739109
            ],
            [
               -0.5571903,
               -0.6956586010279981
            ],
            [
               -0.5543906000000001,
               -0.6938160593017816
            ],
            [
               -0.5515909,
               -0.6919927906262218
            ],
            [
               -0.5487912,
               -0.6901913800283186
            ],
            [
               -0.5459915000000001,
               -0.6884035512135815
            ],
            [
               -0.5431918,
               -0.6866156012389588
            ],
            [
               -0.5403921,
               -0.6848153194686311
            ],
            [
               -0.5375924000000001,
               -0.6829976582919486
            ],
            [
               -0.5347927,
               -0.6811669537344897
            ],
            [
               -0.531993,
               -0.6793348314652576
            ],
            [
               -0.5291933000000001,
               -0.6775145954606183
            ],
            [
               -0.5263936,
               -0.6757142806783556
            ],
            [
               -0.5235939000000001,
               -0.6739311482242109
            ],
            [
               -0.5207942000000001,
               -0.6721499770538002
            ],
            [
               -0.5179945,
               -0.6703461876948693
            ],
            [
               -0.5151948000000001,
               -0.6684930714711144
            ],
            [
               -0.5123951000000001,
               -0.6665708142049548
            ],
            [
               -0.5095954,
               -0.6645741724288963
            ],
            [
               -0.5067957000000001,
               -0.6625159105770456
            ],
            [
               -0.5039960000000001,
               -0.6604243983063094
            ],
            [
               -0.5011963,
               -0.6583356926564743
            ],
            [
               -0.4983966000000001,
               -0.6562823511945933
            ],
            [
               -0.4955969,
               -0.6542824803021846
            ],
            [
               -0.49279720000000005,
               -0.6523326621951637
            ],
            [
               -0.4899975000000001,
               -0.6504073334063776
            ],
            [
               -0.4871978,
               -0.6484652174321648
            ],
            [
               -0.48439810000000005,
               -0.6464611637643559
            ],
            [
               -0.4815984000000001,
               -0.644359941562868
            ],
            [
               -0.4787987,
               -0.6421477761228153
            ],
            [
               -0.47599900000000006,
               -0.6398379701250025
            ],
            [
               -0.4731993000000001,
               -0.6374686702873997
            ],
            [
               -0.47039960000000003,
               -0.6350931994649118
            ],
            [
               -0.46759990000000007,
               -0.6327656418679666
            ],
            [
               -0.4648002000000001,
               -0.6305258373772127
            ],
            [
               -0.46200050000000004,
               -0.6283881525536609
            ],
            [
               -0.4592008000000001,
               -0.6263372873537076
            ],
            [
               -0.4564011000000001,
               -0.6243322949672501
            ],
            [
               -0.45360140000000004,
               -0.6223175818608133
            ],
            [
               -0.4508017000000001,
               -0.620237651468236
            ],
            [
               -0.448002,
               -0.6180513539819662
            ],
            [
               -0.44520230000000005,
               -0.6157416811808971
            ],
            [
               -0.4424026000000001,
               -0.6133185765977489
            ],
            [
               -0.4396029,
               -0.6108143477840831
            ],
            [
               -0.43680320000000006,
               -0.6082734088111963
            ],
            [
               -0.4340035000000001,
               -0.6057396072890036
            ],
            [
               -0.4312038,
               -0.6032448766420435
            ],
            [
               -0.42840410000000007,
               -0.6008023126129121
            ],
            [
               -0.4256044000000001,
               -0.598405260688432
            ],
            [
               -0.42280470000000003,
               -0.5960321248277392
            ],
            [
               -0.4200050000000001,
               -0.5936549533713658
            ],
            [
               -0.4172053000000001,
               -0.5912489062722773
            ],
            [
               -0.41440560000000004,
               -0.5887996941249862
            ],
            [
               -0.4116059000000001,
               -0.5863069378184348
            ],
            [
               -0.4088062000000001,
               -0.5837828018852713
            ],
            [
               -0.40600650000000005,
               -0.5812467375764165
            ],
            [
               -0.4032068000000001,
               -0.5787182791178929
            ],
            [
               -0.4004071,
               -0.5762102655131104
            ],
            [
               -0.39760740000000006,
               -0.5737245393465664
            ],
            [
               -0.3948077000000001,
               -0.5712512657461897
            ],
            [
               -0.39200800000000013,
               -0.5687718445395809
            ],
            [
               -0.3892083000000002,
               -0.56626433066383
            ],
            [
               -0.3864086,
               -0.5637096354949596
            ],
            [
               -0.38360890000000003,
               -0.561096702465304
            ],
            [
               -0.38080920000000007,
               -0.5584252974220443
            ],
            [
               -0.3780095000000001,
               -0.5557058385131782
            ],
            [
               -0.37520980000000015,
               -0.5529565458253136
            ],
            [
               -0.37241009999999997,
               -0.5501988646630606
            ],
            [
               -0.3696104,
               -0.5474524434185811
            ],
            [
               -0.36681070000000005,
               -0.5447308880749969
            ],
            [
               -0.3640110000000001,
               -0.5420391496360917
            ],
            [
               -0.3612113000000001,
               -0.5393728826602331
            ],
            [
               -0.35841160000000016,
               -0.536719612370241
            ],
            [
               -0.3556119,
               -0.5340611947074521
            ],
            [
               -0.3528122,
               -0.5313769064588705
            ],
            [
               -0.35001250000000006,
               -0.528646544803856
            ],
            [
               -0.3472128000000001,
               -0.5258530789156375
            ],
            [
               -0.34441310000000014,
               -0.5229845958891541
            ],
            [
               -0.3416134000000002,
               -0.5200354516464729
            ],
            [
               -0.3388137,
               -0.5170066435002671
            ],
            [
               -0.33601400000000003,
               -0.513905470814201
            ],
            [
               -0.3332143000000001,
               -0.5107445722274722
            ],
            [
               -0.3304146000000001,
               -0.5075404521004256
            ],
            [
               -0.32761490000000015,
               -0.5043116492098945
            ],
            [
               -0.32481519999999997,
               -0.5010767493245274
            ],
            [
               -0.3220155,
               -0.4978524766704737
            ],
            [
               -0.31921580000000005,
               -0.49465209317162445
            ],
            [
               -0.3164161000000001,
               -0.49148427860656485
            ],
            [
               -0.31361640000000013,
               -0.48835257128165294
            ],
            [
               -0.31081670000000017,
               -0.4852553477669169
            ],
            [
               -0.308017,
               -0.48218624721692627
            ],
            [
               -0.3052173,
               -0.47913492467901553
            ],
            [
               -0.30241760000000006,
               -0.47608804823774614
            ],
            [
               -0.2996179000000001,
               -0.47303051048188993
            ],
            [
               -0.29681820000000014,
               -0.4699468638775918
            ],
            [
               -0.2940185000000002,
               -0.4668229744387756
            ],
            [
               -0.2912188,
               -0.4636478047366672
            ],
            [
               -0.28841910000000004,
               -0.4604151072039075
            ],
            [
               -0.2856194000000001,
               -0.45712468529287753
            ],
            [
               -0.2828197000000001,
               -0.45378283039510525
            ],
            [
               -0.28002000000000016,
               -0.45040161969646975
            ],
            [
               -0.2772203000000002,
               -0.4469969774834777
            ],
            [
               -0.2744206,
               -0.4435857191977397
            ],
            [
               -0.27162090000000005,
               -0.44018212519145417
            ],
            [
               -0.2688212000000001,
               -0.4367948187880005
            ],
            [
               -0.26602150000000013,
               -0.43342475556841453
            ],
            [
               -0.2632218000000002,
               -0.430064925092185
            ],
            [
               -0.2604221,
               -0.42670195482624695
            ],
            [
               -0.25762240000000003,
               -0.42331929412026625
            ],
            [
               -0.25482270000000007,
               -0.4199011936536503
            ],
            [
               -0.2520230000000001,
               -0.4164364313250467
            ],
            [
               -0.24922330000000015,
               -0.4129207661009327
            ],
            [
               -0.2464236000000002,
               -0.4093574364254468
            ],
            [
               -0.2436239,
               -0.4057555724070742
            ],
            [
               -0.24082420000000004,
               -0.40212700031234144
            ],
            [
               -0.23802450000000008,
               -0.39848239777667416
            ],
            [
               -0.23522480000000012,
               -0.39482795628729866
            ],
            [
               -0.23242510000000016,
               -0.3911635558266304
            ],
            [
               -0.2296254000000002,
               -0.38748299573757267
            ],
            [
               -0.22682570000000002,
               -0.38377619492985665
            ],
            [
               -0.22402600000000006,
               -0.38003266828181914
            ],
            [
               -0.2212263000000001,
               -0.3762451934821222
            ],
            [
               -0.21842660000000014,
               -0.3724125262491177
            ],
            [
               -0.21562690000000018,
               -0.36854031862281256
            ],
            [
               -0.2128272,
               -0.3646399502651327
            ],
            [
               -0.21002750000000003,
               -0.36072562107473954
            ],
            [
               -0.20722780000000007,
               -0.3568105753709063
            ],
            [
               -0.2044281000000001,
               -0.3529035736350057
            ],
            [
               -0.20162840000000015,
               -0.34900662763887624
            ],
            [
               -0.1988287000000002,
               -0.3451146095893597
            ],
            [
               -0.196029,
               -0.34121677130627937
            ],
            [
               -0.19322930000000005,
               -0.33729964973295323
            ],
            [
               -0.1904296000000001,
               -0.33335046259100154
            ],
            [
               -0.18762990000000013,
               -0.32936001822131644
            ],
            [
               -0.18483020000000017,
               -0.3253243840505417
            ],
            [
               -0.1820305000000002,
               -0.3212449901821365
            ],
            [
               -0.17923080000000002,
               -0.3171273374006165
            ],
            [
               -0.17643110000000006,
               -0.31297887169598393
            ],
            [
               -0.1736314000000001,
               -0.3088067632234871
            ],
            [
               -0.17083170000000014,
               -0.30461624924149594
            ],
            [
               -0.16803200000000018,
               -0.30040991819470647
            ],
            [
               -0.1652323,
               -0.2961879407229312
            ],
            [
               -0.16243260000000004,
               -0.2919489292927965
            ],
            [
               -0.15963290000000008,
               -0.28769094048782096
            ],
            [
               -0.15683320000000012,
               -0.28341216817153736
            ],
            [
               -0.15403350000000016,
               -0.2791110812154822
            ],
            [
               -0.1512338000000002,
               -0.2747860449819956
            ],
            [
               -0.1484341,
               -0.2704347154493724
            ],
            [
               -0.14563440000000005,
               -0.26605361184260035
            ],
            [
               -0.1428347000000001,
               -0.26163821476571825
            ],
            [
               -0.14003500000000013,
               -0.2571837269382945
            ],
            [
               -0.13723530000000017,
               -0.25268635444983734
            ],
            [
               -0.1344356000000002,
               -0.24814472518476619
            ],
            [
               -0.13163590000000003,
               -0.24356095057272958
            ],
            [
               -0.12883620000000007,
               -0.23894090183694372
            ],
            [
               -0.1260365000000001,
               -0.23429349359102067
            ],
            [
               -0.12323680000000015,
               -0.22962907125451776
            ],
            [
               -0.12043710000000019,
               -0.22495728131704879
            ],
            [
               -0.1176374,
               -0.22028497061324032
            ],
            [
               -0.11483770000000004,
               -0.21561465946168423
            ],
            [
               -0.11203800000000008,
               -0.21094396903520463
            ],
            [
               -0.10923830000000012,
               -0.20626611486505542
            ],
            [
               -0.10643860000000016,
               -0.20157129588443007
            ],
            [
               -0.1036389000000002,
               -0.1968485997603889
            ],
            [
               -0.10083920000000002,
               -0.192087966144675
            ],
            [
               -0.09803950000000006,
               -0.18728180685461987
            ],
            [
               -0.0952398000000001,
               -0.1824260364086474
            ],
            [
               -0.09244010000000014,
               -0.17752045107029824
            ],
            [
               -0.08964040000000018,
               -0.17256854338615477
            ],
            [
               -0.08684070000000021,
               -0.16757691153382218
            ],
            [
               -0.08404100000000003,
               -0.16255441639498702
            ],
            [
               -0.08124130000000007,
               -0.15751118625532246
            ],
            [
               -0.07844160000000011,
               -0.15245751755475817
            ],
            [
               -0.07564190000000015,
               -0.14740270999383182
            ],
            [
               -0.07284220000000019,
               -0.14235391733672562
            ],
            [
               -0.07004250000000023,
               -0.1373151687919289
            ],
            [
               -0.06724280000000005,
               -0.1322867727735541
            ],
            [
               -0.06444310000000009,
               -0.12726530595598703
            ],
            [
               -0.061643400000000126,
               -0.122244289940902
            ],
            [
               -0.058843700000000165,
               -0.11721548005313735
            ],
            [
               -0.056044000000000205,
               -0.11217049104471824
            ],
            [
               -0.05324430000000002,
               -0.10710234073964754
            ],
            [
               -0.05044460000000006,
               -0.10200647474600594
            ],
            [
               -0.0476449000000001,
               -0.0968809735457791
            ],
            [
               -0.04484520000000014,
               -0.0917259091289157
            ],
            [
               -0.04204550000000018,
               -0.08654212758866765
            ],
            [
               -0.03924580000000022,
               -0.08132997269466423
            ],
            [
               -0.03644610000000004,
               -0.07608853110319219
            ],
            [
               -0.033646400000000076,
               -0.0708158240601516
            ],
            [
               -0.030846700000000116,
               -0.06551002456720387
            ],
            [
               -0.028047000000000155,
               -0.060171352249610836
            ],
            [
               -0.025247300000000195,
               -0.054803945348785424
            ],
            [
               -0.022447600000000234,
               -0.049416877111319535
            ],
            [
               -0.01964790000000005,
               -0.044023654475893695
            ],
            [
               -0.01684820000000009,
               -0.038639989232376735
            ],
            [
               -0.01404850000000013,
               -0.03328023702936399
            ],
            [
               -0.01124880000000017,
               -0.027953456475300655
            ],
            [
               -0.00844910000000021,
               -0.022660340640831226
            ],
            [
               -0.005649400000000027,
               -0.017392175505055583
            ],
            [
               -0.002849700000000066,
               -0.012132468506281791
            ],
            [
               -5.0000000000105516e-05,
               -0.006861093368486414
            ],
            [
               0.002749699999999855,
               -0.0015599558735163634
            ],
            [
               0.005549399999999816,
               0.003781419855589372
            ],
            [
               0.008349099999999776,
               0.009162126473516868
            ],
            [
               0.011148799999999959,
               0.01456925873223655
            ],
            [
               0.01394849999999992,
               0.019980897541215393
            ],
            [
               0.01674819999999988,
               0.02537204405489927
            ],
            [
               0.01954789999999984,
               0.030721881556239616
            ],
            [
               0.0223475999999998,
               0.03602021693519419
            ],
            [
               0.02514729999999976,
               0.04127107353061898
            ],
            [
               0.027946999999999944,
               0.04649217310452894
            ],
            [
               0.030746699999999905,
               0.05171024770426205
            ],
            [
               0.033546399999999865,
               0.05695340185600278
            ],
            [
               0.036346099999999826,
               0.06224270083639338
            ],
            [
               0.039145799999999786,
               0.0675854782446823
            ],
            [
               0.04194549999999997,
               0.07297241449597844
            ],
            [
               0.04474519999999993,
               0.07837935338716709
            ],
            [
               0.04754489999999989,
               0.08377341945397468
            ],
            [
               0.05034459999999985,
               0.08912170529056701
            ],
            [
               0.05314429999999981,
               0.09440001824146516
            ],
            [
               0.05594399999999977,
               0.09959915561250791
            ],
            [
               0.058743699999999954,
               0.10472692516692046
            ],
            [
               0.061543399999999915,
               0.10980541003958855
            ],
            [
               0.06434309999999988,
               0.11486439353302469
            ],
            [
               0.06714279999999984,
               0.11993296938973241
            ],
            [
               0.0699424999999998,
               0.1250318284282029
            ],
            [
               0.07274219999999976,
               0.1301684031975889
            ],
            [
               0.07554189999999994,
               0.13533608669242317
            ],
            [
               0.0783415999999999,
               0.1405174431112986
            ],
            [
               0.08114129999999986,
               0.1456901194080542
            ],
            [
               0.08394099999999982,
               0.15083342607132744
            ],
            [
               0.08674069999999978,
               0.1559335006445213
            ],
            [
               0.08954039999999996,
               0.16098558457354406
            ],
            [
               0.09234009999999993,
               0.1659930007931717
            ],
            [
               0.09513979999999989,
               0.1709635480179112
            ],
            [
               0.09793949999999985,
               0.17590485025080088
            ],
            [
               0.1007391999999998,
               0.1808204550559812
            ],
            [
               0.10353889999999977,
               0.18570810006129582
            ],
            [
               0.10633859999999995,
               0.1905607165941885
            ],
            [
               0.10913829999999991,
               0.19536972101383981
            ],
            [
               0.11193799999999987,
               0.20012931383776447
            ],
            [
               0.11473769999999983,
               0.20484014490748292
            ],
            [
               0.11753739999999979,
               0.20951092244961833
            ],
            [
               0.12033709999999975,
               0.21415725661625373
            ],
            [
               0.12313679999999994,
               0.2187979803109579
            ],
            [
               0.1259364999999999,
               0.2234500538480079
            ],
            [
               0.12873619999999986,
               0.22812364618563302
            ],
            [
               0.13153589999999982,
               0.2328189402928817
            ],
            [
               0.13433559999999978,
               0.23752566221826127
            ],
            [
               0.13713529999999996,
               0.2422254772387799
            ],
            [
               0.13993499999999992,
               0.246896520875734
            ],
            [
               0.14273469999999988,
               0.25151871991262714
            ],
            [
               0.14553439999999984,
               0.2560783909311597
            ],
            [
               0.1483340999999998,
               0.2605709079227716
            ],
            [
               0.15113379999999976,
               0.26500087781199455
            ],
            [
               0.15393349999999995,
               0.2693800227260549
            ],
            [
               0.1567331999999999,
               0.2737235922504567
            ],
            [
               0.15953289999999987,
               0.2780464361784363
            ],
            [
               0.16233259999999983,
               0.282359798954879
            ],
            [
               0.1651322999999998,
               0.28666952243764987
            ],
            [
               0.16793199999999975,
               0.29097582794881355
            ],
            [
               0.17073169999999993,
               0.29527438155431734
            ],
            [
               0.1735313999999999,
               0.2995580729815355
            ],
            [
               0.17633109999999985,
               0.3038189115495441
            ],
            [
               0.1791307999999998,
               0.3080496149971274
            ],
            [
               0.18193049999999977,
               0.312244723432191
            ],
            [
               0.18473019999999973,
               0.31640128179590404
            ],
            [
               0.18752989999999992,
               0.3205192141213882
            ],
            [
               0.19032959999999988,
               0.32460145221786585
            ],
            [
               0.19312929999999984,
               0.3286537464923427
            ],
            [
               0.1959289999999998,
               0.33268398414138683
            ],
            [
               0.19872869999999976,
               0.3367008637369985
            ],
            [
               0.20152839999999994,
               0.340711957731785
            ],
            [
               0.2043280999999999,
               0.34472148426648025
            ],
            [
               0.20712779999999986,
               0.3487283863224331
            ],
            [
               0.20992749999999982,
               0.3527254373263402
            ],
            [
               0.21272719999999978,
               0.3566999556101972
            ],
            [
               0.21552689999999974,
               0.36063630534297647
            ],
            [
               0.21832659999999993,
               0.36451978903186744
            ],
            [
               0.2211262999999999,
               0.36834098280156524
            ],
            [
               0.22392599999999985,
               0.3720992406590458
            ],
            [
               0.2267256999999998,
               0.3758041535869988
            ],
            [
               0.22952539999999977,
               0.379474229115742
            ],
            [
               0.23232509999999973,
               0.3831328454709456
            ],
            [
               0.2351247999999999,
               0.3868023981092892
            ],
            [
               0.23792449999999987,
               0.3904982121204067
            ],
            [
               0.24072419999999983,
               0.394224003937792
            ],
            [
               0.2435238999999998,
               0.3979703343983582
            ],
            [
               0.24632359999999975,
               0.40171667436987046
            ],
            [
               0.24912329999999994,
               0.40543664001885615
            ],
            [
               0.2519229999999999,
               0.4091049767468285
            ],
            [
               0.25472269999999986,
               0.41270429558180366
            ],
            [
               0.2575223999999998,
               0.41622959128284454
            ],
            [
               0.2603220999999998,
               0.4196892070465481
            ],
            [
               0.26312179999999974,
               0.4231019690667327
            ],
            [
               0.2659214999999999,
               0.42649136815496147
            ],
            [
               0.2687211999999999,
               0.4298785530382044
            ],
            [
               0.27152089999999984,
               0.4332762413399087
            ],
            [
               0.2743205999999998,
               0.43668534411254056
            ],
            [
               0.27712029999999976,
               0.44009524080429974
            ],
            [
               0.2799199999999997,
               0.44348751028512623
            ],
            [
               0.2827196999999999,
               0.4468418793480719
            ],
            [
               0.28551939999999987,
               0.4501425177598867
            ],
            [
               0.28831909999999983,
               0.4533827746606275
            ],
            [
               0.2911187999999998,
               0.4565670058050373
            ],
            [
               0.29391849999999975,
               0.45970908892553897
            ],
            [
               0.29671819999999993,
               0.46282825202897293
            ],
            [
               0.2995178999999999,
               0.4659436212492568
            ],
            [
               0.30231759999999985,
               0.4690691987350296
            ],
            [
               0.3051172999999998,
               0.4722107384388389
            ],
            [
               0.3079169999999998,
               0.47536530750213857
            ],
            [
               0.31071669999999973,
               0.47852344453268925
            ],
            [
               0.3135163999999999,
               0.481673041362409
            ],
            [
               0.3163160999999999,
               0.48480362040096703
            ],
            [
               0.31911579999999984,
               0.4879096711099653
            ],
            [
               0.3219154999999998,
               0.4909921111363035
            ],
            [
               0.32471519999999976,
               0.49405758780130116
            ],
            [
               0.3275148999999997,
               0.49711600806779077
            ],
            [
               0.3303145999999999,
               0.5001771697183266
            ],
            [
               0.33311429999999986,
               0.5032475356005858
            ],
            [
               0.3359139999999998,
               0.5063280337006546
            ],
            [
               0.3387136999999998,
               0.5094133712813587
            ],
            [
               0.34151339999999974,
               0.5124928757730801
            ],
            [
               0.3443130999999999,
               0.5155524750650631
            ],
            [
               0.3471127999999999,
               0.5185772115492914
            ],
            [
               0.34991249999999985,
               0.5215536760156994
            ],
            [
               0.3527121999999998,
               0.5244719036625545
            ],
            [
               0.35551189999999977,
               0.5273265055382811
            ],
            [
               0.35831159999999973,
               0.5301170224438552
            ],
            [
               0.3611112999999999,
               0.5328476247546893
            ],
            [
               0.3639109999999999,
               0.5355263288815781
            ],
            [
               0.36671069999999983,
               0.5381638881856607
            ],
            [
               0.3695103999999998,
               0.5407724891012546
            ],
            [
               0.37231009999999976,
               0.54336437719978
            ],
            [
               0.3751097999999997,
               0.5459505589952136
            ],
            [
               0.3779094999999999,
               0.5485397496155334
            ],
            [
               0.38070919999999986,
               0.5511377266672715
            ],
            [
               0.3835088999999998,
               0.5537471804321945
            ],
            [
               0.3863085999999998,
               0.5563680249628902
            ],
            [
               0.38910829999999974,
               0.558997994696642
            ],
            [
               0.3919079999999997,
               0.5616332592755673
            ],
            [
               0.3947076999999999,
               0.5642688004503658
            ],
            [
               0.39750739999999984,
               0.5668984269490144
            ],
            [
               0.4003070999999998,
               0.5695145193063029
            ],
            [
               0.40310679999999977,
               0.5721078119915874
            ],
            [
               0.4059064999999997,
               0.5746676316549284
            ],
            [
               0.4087061999999999,
               0.5771829402287467
            ],
            [
               0.41150589999999987,
               0.579644267333686
            ],
            [
               0.41430559999999983,
               0.582046228166915
            ],
            [
               0.4171052999999998,
               0.584389948950526
            ],
            [
               0.41990499999999975,
               0.5866845221951608
            ],
            [
               0.4227046999999997,
               0.5889467084065687
            ],
            [
               0.4255043999999999,
               0.5911985141391859
            ],
            [
               0.42830409999999985,
               0.593462913226698
            ],
            [
               0.4311037999999998,
               0.5957586425091459
            ],
            [
               0.4339034999999998,
               0.5980954592658556
            ],
            [
               0.43670319999999974,
               0.6004713021853905
            ],
            [
               0.4395028999999997,
               0.6028723787288339
            ],
            [
               0.4423025999999999,
               0.6052763974531246
            ],
            [
               0.44510229999999984,
               0.6076582081449887
            ],
            [
               0.4479019999999998,
               0.609996315161639
            ],
            [
               0.45070169999999976,
               0.6122783720826244
            ],
            [
               0.4535013999999997,
               0.614504000629718
            ],
            [
               0.4563010999999999,
               0.6166840625478776
            ],
            [
               0.45910079999999986,
               0.618836616491715
            ],
            [
               0.4619004999999998,
               0.6209808573233402
            ],
            [
               0.4647001999999998,
               0.6231310019764893
            ],
            [
               0.46749989999999975,
               0.6252921142044201
            ],
            [
               0.4702995999999997,
               0.627459220278171
            ],
            [
               0.4730992999999999,
               0.6296199588854634
            ],
            [
               0.47589899999999985,
               0.6317597998946385
            ],
            [
               0.4786986999999998,
               0.6338679731321437
            ],
            [
               0.48149839999999977,
               0.6359419868632051
            ],
            [
               0.48429809999999973,
               0.6379890909205497
            ],
            [
               0.4870977999999997,
               0.640024100499078
            ],
            [
               0.4898974999999999,
               0.64206428296947
            ],
            [
               0.49269719999999984,
               0.644123073042055
            ],
            [
               0.4954968999999998,
               0.6462048409010204
            ],
            [
               0.49829659999999976,
               0.648302617901924
            ],
            [
               0.5010962999999997,
               0.6503996814608989
            ],
            [
               0.5038959999999999,
               0.6524745555440743
            ],
            [
               0.5066956999999999,
               0.6545077653797966
            ],
            [
               0.5094953999999998,
               0.6564880294062296
            ],
            [
               0.5122950999999998,
               0.6584157225432024
            ],
            [
               0.5150947999999997,
               0.6603023659119315
            ],
            [
               0.5178944999999997,
               0.6621662783250262
            ],
            [
               0.5206941999999999,
               0.664025884253963
            ],
            [
               0.5234938999999998,
               0.6658930295686933
            ],
            [
               0.5262935999999998,
               0.6677686972158215
            ],
            [
               0.5290932999999998,
               0.6696427103563973
            ],
            [
               0.5318929999999997,
               0.6714976290313939
            ],
            [
               0.5346926999999997,
               0.6733155650133702
            ],
            [
               0.5374923999999999,
               0.6750855775500437
            ],
            [
               0.5402920999999998,
               0.6768090492578945
            ],
            [
               0.5430917999999998,
               0.6785010797374257
            ],
            [
               0.5458914999999998,
               0.6801872627953801
            ],
            [
               0.5486911999999997,
               0.68189677658855
            ],
            [
               0.5514908999999999,
               0.6836539749507614
            ],
            [
               0.5542905999999999,
               0.6854711875428509
            ],
            [
               0.5570902999999998,
               0.6873450386244464
            ],
            [
               0.5598899999999998,
               0.6892574210536239
            ],
            [
               0.5626896999999997,
               0.6911807239042056
            ],
            [
               0.5654893999999997,
               0.6930855415919809
            ],
            [
               0.5682890999999999,
               0.6949483559949581
            ],
            [
               0.5710887999999998,
               0.6967568168974922
            ],
            [
               0.5738884999999998,
               0.6985111758889291
            ],
            [
               0.5766881999999998,
               0.7002218016695421
            ],
            [
               0.5794878999999997,
               0.7019040206741793
            ],
            [
               0.5822875999999997,
               0.7035723223120309
            ],
            [
               0.5850872999999999,
               0.7052359829142543
            ],
            [
               0.5878869999999998,
               0.7068974309898336
            ],
            [
               0.5906866999999998,
               0.7085535082015777
            ],
            [
               0.5934863999999997,
               0.7101986393404274
            ],
            [
               0.5962860999999997,
               0.7118282507408924
            ],
            [
               0.5990857999999999,
               0.7134408191958695
            ],
            [
               0.6018854999999996,
               0.7150376561997718
            ],
            [
               0.6046851999999998,
               0.7166206284302135
            ],
            [
               0.6074849,
               0.7181890266912889
            ],
            [
               0.6102845999999997,
               0.7197372921031117
            ],
            [
               0.6130842999999999,
               0.7212550597540393
            ],
            [
               0.6158839999999997,
               0.7227300531217772
            ],
            [
               0.6186836999999998,
               0.7241531054718426
            ],
            [
               0.6214833999999996,
               0.7255235002870137
            ],
            [
               0.6242830999999998,
               0.7268523776677902
            ],
            [
               0.6270827999999999,
               0.7281623903807442
            ],
            [
               0.6298824999999997,
               0.7294830224700781
            ],
            [
               0.6326821999999999,
               0.7308425970585365
            ],
            [
               0.6354818999999996,
               0.7322594077502232
            ],
            [
               0.6382815999999998,
               0.7337350505619235
            ],
            [
               0.6410813,
               0.7352525962129324
            ],
            [
               0.6438809999999997,
               0.7367807910213777
            ],
            [
               0.6466806999999999,
               0.738283454137163
            ],
            [
               0.6494803999999996,
               0.7397313358484288
            ],
            [
               0.6522800999999998,
               0.7411126080133676
            ],
            [
               0.6550798,
               0.7424383202078556
            ],
            [
               0.6578794999999997,
               0.7437406014010381
            ],
            [
               0.6606791999999999,
               0.7450636923701184
            ],
            [
               0.6634788999999996,
               0.7464503095672779
            ],
            [
               0.6662785999999998,
               0.7479275414625787
            ],
            [
               0.6690782999999996,
               0.7494968476588127
            ],
            [
               0.6718779999999998,
               0.7511315860561028
            ],
            [
               0.6746776999999999,
               0.752783163128843
            ],
            [
               0.6774773999999997,
               0.7543941321142027
            ],
            [
               0.6802770999999999,
               0.7559142709964349
            ],
            [
               0.6830767999999996,
               0.7573146360722571
            ],
            [
               0.6858764999999998,
               0.7585951790088741
            ],
            [
               0.6886762,
               0.7597835637063035
            ],
            [
               0.6914758999999997,
               0.760925657781151
            ],
            [
               0.6942755999999999,
               0.762070861528835
            ],
            [
               0.6970752999999996,
               0.7632570768994619
            ],
            [
               0.6998749999999998,
               0.7645001611903394
            ],
            [
               0.7026747,
               0.7657911436946693
            ],
            [
               0.7054743999999997,
               0.7671018414743811
            ],
            [
               0.7082740999999999,
               0.7683966894360941
            ],
            [
               0.7110737999999996,
               0.7696465545106396
            ],
            [
               0.7138734999999998,
               0.7708397201791608
            ],
            [
               0.7166731999999996,
               0.771986289765458
            ],
            [
               0.7194728999999997,
               0.7731145854741461
            ],
            [
               0.7222725999999999,
               0.7742609054886012
            ],
            [
               0.7250722999999997,
               0.7754562843510222
            ],
            [
               0.7278719999999999,
               0.7767149043764305
            ],
            [
               0.7306716999999996,
               0.7780281976361667
            ],
            [
               0.7334713999999998,
               0.7793666862490484
            ],
            [
               0.7362711,
               0.7806889344353113
            ],
            [
               0.7390707999999997,
               0.7819545572289376
            ],
            [
               0.7418704999999999,
               0.7831368801093697
            ],
            [
               0.7446701999999996,
               0.7842310207307979
            ],
            [
               0.7474698999999998,
               0.7852547846717757
            ],
            [
               0.7502696,
               0.7862422506862882
            ],
            [
               0.7530692999999997,
               0.7872323973174814
            ],
            [
               0.7558689999999999,
               0.7882567389647184
            ],
            [
               0.7586686999999996,
               0.7893301554428132
            ],
            [
               0.7614683999999998,
               0.7904478700248737
            ],
            [
               0.7642680999999996,
               0.7915893147422415
            ],
            [
               0.7670677999999997,
               0.7927272103664715
            ],
            [
               0.7698674999999999,
               0.7938384259684472
            ],
            [
               0.7726671999999997,
               0.7949126693900329
            ],
            [
               0.7754668999999998,
               0.7959559464495303
            ],
            [
               0.7782665999999996,
               0.7969876709149848
            ],
            [
               0.7810662999999998,
               0.7980326030228397
            ],
            [
               0.783866,
               0.7991106263983337
            ],
            [
               0.7866656999999997,
               0.8002281058818865
            ],
            [
               0.7894653999999999,
               0.8013739655222545
            ],
            [
               0.7922650999999996,
               0.8025219248561402
            ],
            [
               0.7950647999999998,
               0.8036381516412018
            ],
            [
               0.7978644999999995,
               0.8046917049011433
            ],
            [
               0.8006641999999997,
               0.8056642074724345
            ],
            [
               0.8034638999999999,
               0.8065555082203748
            ],
            [
               0.8062635999999996,
               0.8073835289383176
            ],
            [
               0.8090632999999998,
               0.8081785106139556
            ],
            [
               0.8118629999999996,
               0.8089737578849786
            ],
            [
               0.8146626999999997,
               0.8097960763884609
            ],
            [
               0.8174623999999999,
               0.8106590488926457
            ],
            [
               0.8202620999999997,
               0.8115611602903956
            ],
            [
               0.8230617999999998,
               0.8124889983604485
            ],
            [
               0.8258614999999996,
               0.8134239810039099
            ],
            [
               0.8286611999999998,
               0.8143499211969961
            ],
            [
               0.8314609,
               0.8152586192473835
            ],
            [
               0.8342605999999997,
               0.8161515714259904
            ],
            [
               0.8370602999999999,
               0.8170374401221908
            ],
            [
               0.8398599999999996,
               0.8179265528161965
            ],
            [
               0.8426596999999998,
               0.8188247885426478
            ],
            [
               0.8454593999999995,
               0.8197293844084043
            ],
            [
               0.8482590999999997,
               0.8206284096669733
            ],
            [
               0.8510587999999999,
               0.8215042215835109
            ],
            [
               0.8538584999999996,
               0.8223396778722261
            ],
            [
               0.8566581999999998,
               0.8231248059771055
            ],
            [
               0.8594578999999996,
               0.8238614116420864
            ],
            [
               0.8622575999999997,
               0.824563821301301
            ],
            [
               0.8650572999999999,
               0.8252553286275519
            ],
            [
               0.8678569999999997,
               0.825961451929996
            ],
            [
               0.8706566999999998,
               0.8267022518483361
            ],
            [
               0.8734563999999996,
               0.8274863033929043
            ],
            [
               0.8762560999999998,
               0.82830835014269
            ],
            [
               0.8790557999999999,
               0.8291514045507467
            ],
            [
               0.8818554999999997,
               0.829992552085433
            ],
            [
               0.8846551999999999,
               0.8308104972525506
            ],
            [
               0.8874548999999996,
               0.8315923689667715
            ],
            [
               0.8902545999999998,
               0.8323376351367104
            ],
            [
               0.8930542999999995,
               0.8330580119198622
            ],
            [
               0.8958539999999997,
               0.8337736039327037
            ],
            [
               0.8986536999999999,
               0.8345066998723869
            ],
            [
               0.9014533999999996,
               0.8352752798323193
            ],
            [
               0.9042530999999998,
               0.8360881922494587
            ],
            [
               0.9070527999999995,
               0.8369432251643273
            ],
            [
               0.9098524999999997,
               0.8378282411374827
            ],
            [
               0.9126521999999999,
               0.8387245695043022
            ],
            [
               0.9154518999999997,
               0.8396112900160749
            ],
            [
               0.9182515999999998,
               0.8404690484137975
            ],
            [
               0.9210512999999996,
               0.8412825379004909
            ],
            [
               0.9238509999999998,
               0.8420415000568684
            ],
            [
               0.9266506999999999,
               0.8427407184499565
            ],
            [
               0.9294503999999997,
               0.8433797432791628
            ],
            [
               0.9322500999999999,
               0.8439629144346161
            ],
            [
               0.9350497999999996,
               0.8444997625008961
            ],
            [
               0.9378494999999998,
               0.8450053254234452
            ],
            [
               0.9406491999999995,
               0.8454996122966698
            ],
            [
               0.9434488999999997,
               0.8460055623247478
            ],
            [
               0.9462485999999999,
               0.8465453841179649
            ],
            [
               0.9490482999999996,
               0.8471359173165641
            ],
            [
               0.9518479999999998,
               0.8477843113183328
            ],
            [
               0.9546476999999995,
               0.8484855495152488
            ],
            [
               0.9574473999999997,
               0.8492229913424971
            ],
            [
               0.9602470999999999,
               0.8499722173135575
            ],
            [
               0.9630467999999996,
               0.8507073285397845
            ],
            [
               0.9658464999999998,
               0.8514078869951383
            ],
            [
               0.9686461999999996,
               0.852064277093052
            ],
            [
               0.9714458999999998,
               0.8526796342521703
            ],
            [
               0.9742455999999999,
               0.853267556854204
            ],
            [
               0.9770452999999997,
               0.8538462564614112
            ],
            [
               0.9798449999999999,
               0.8544311052724007
            ],
            [
               0.9826446999999996,
               0.8550282210002211
            ],
            [
               0.9854443999999998,
               0.8556314961513818
            ],
            [
               0.9882440999999995,
               0.8562243571663155
            ],
            [
               0.9910437999999997,
               0.8567858820503826
            ],
            [
               0.9938434999999999,
               0.8572992819434514
            ],
            [
               0.9966431999999996,
               0.8577597515357506
            ],
            [
               0.9994428999999998,
               0.8581787115047813
            ],
            [
               1.0022425999999995,
               0.8585825538571398
            ],
            [
               1.0050422999999997,
               0.8590058287861659
            ],
            [
               1.007842,
               0.859480770742385
            ],
            [
               1.0106416999999996,
               0.8600264688510554
            ],
            [
               1.0134413999999998,
               0.8606413243099237
            ],
            [
               1.0162410999999996,
               0.8613015402981908
            ],
            [
               1.0190407999999997,
               0.8619665171338831
            ],
            [
               1.0218405,
               0.8625897822162365
            ],
            [
               1.0246401999999997,
               0.8631322215107224
            ],
            [
               1.0274398999999999,
               0.8635735367890195
            ],
            [
               1.0302395999999996,
               0.863918336047399
            ],
            [
               1.0330392999999998,
               0.8641949336095704
            ],
            [
               1.0358389999999995,
               0.8644472477284086
            ],
            [
               1.0386386999999997,
               0.8647223714911698
            ],
            [
               1.0414383999999999,
               0.8650577302346724
            ],
            [
               1.0442380999999996,
               0.8654717850553774
            ],
            [
               1.0470377999999998,
               0.8659609942248971
            ],
            [
               1.0498374999999995,
               0.8665036363709337
            ],
            [
               1.0526371999999997,
               0.8670688513319842
            ],
            [
               1.0554369,
               0.8676276240555907
            ],
            [
               1.0582365999999996,
               0.8681619583170508
            ],
            [
               1.0610362999999998,
               0.8686692913179443
            ],
            [
               1.0638359999999996,
               0.8691609757666554
            ],
            [
               1.0666356999999997,
               0.8696557638829778
            ],
            [
               1.0694354,
               0.8701709291500168
            ],
            [
               1.0722350999999997,
               0.870714377046973
            ],
            [
               1.0750347999999998,
               0.8712806044885999
            ],
            [
               1.0778344999999996,
               0.8718518772419268
            ],
            [
               1.0806341999999998,
               0.8724040604286263
            ],
            [
               1.0834338999999995,
               0.8729148591102329
            ],
            [
               1.0862335999999997,
               0.8733713976646423
            ],
            [
               1.0890332999999999,
               0.8737743670929543
            ],
            [
               1.0918329999999996,
               0.8741372687897224
            ],
            [
               1.0946326999999998,
               0.8744810962848995
            ],
            [
               1.0974323999999995,
               0.8748264609446424
            ],
            [
               1.1002320999999997,
               0.8751860842222188
            ],
            [
               1.1030318,
               0.8755604248112947
            ],
            [
               1.1058314999999996,
               0.8759380495482572
            ],
            [
               1.1086311999999998,
               0.8763006181225973
            ],
            [
               1.1114308999999996,
               0.8766306634242262
            ],
            [
               1.1142305999999997,
               0.8769193179477038
            ],
            [
               1.1170303,
               0.877171128553118
            ],
            [
               1.1198299999999997,
               0.8774041157055072
            ],
            [
               1.1226296999999998,
               0.8776449045597396
            ],
            [
               1.1254293999999996,
               0.8779204900119354
            ],
            [
               1.1282290999999998,
               0.878249386162502
            ],
            [
               1.1310287999999995,
               0.8786351423406655
            ],
            [
               1.1338284999999997,
               0.8790644138783625
            ],
            [
               1.1366281999999999,
               0.8795102463466461
            ],
            [
               1.1394278999999996,
               0.8799395070047176
            ],
            [
               1.1422275999999998,
               0.8803220714131762
            ],
            [
               1.1450272999999995,
               0.8806388859736481
            ],
            [
               1.1478269999999997,
               0.8808865133862651
            ],
            [
               1.1506267,
               0.8810770205139135
            ],
            [
               1.1534263999999996,
               0.881233622865688
            ],
            [
               1.1562260999999998,
               0.8813838094786416
            ],
            [
               1.1590257999999996,
               0.8815523028115848
            ],
            [
               1.1618254999999997,
               0.881755989669814
            ],
            [
               1.1646252,
               0.8820020320111557
            ],
            [
               1.1674248999999997,
               0.8822891170503322
            ],
            [
               1.1702245999999998,
               0.8826107131733868
            ],
            [
               1.1730242999999996,
               0.8829586522284818
            ],
            [
               1.1758239999999998,
               0.8833255208085777
            ],
            [
               1.1786236999999995,
               0.8837050948055826
            ],
            [
               1.1814233999999997,
               0.8840910521032583
            ],
            [
               1.1842230999999999,
               0.8844750246850384
            ],
            [
               1.1870227999999996,
               0.8848453658897881
            ],
            [
               1.1898224999999998,
               0.8851876896691739
            ],
            [
               1.1926221999999995,
               0.8854874261784571
            ],
            [
               1.1954218999999997,
               0.8857336746981486
            ],
            [
               1.1982215999999999,
               0.8859229291905109
            ],
            [
               1.2010212999999996,
               0.8860611141875836
            ],
            [
               1.2038209999999998,
               0.8861628853415258
            ],
            [
               1.2066206999999995,
               0.8862481421443154
            ],
            [
               1.2094203999999997,
               0.8863367920440006
            ],
            [
               1.2122201,
               0.8864435608077198
            ],
            [
               1.2150197999999997,
               0.8865747419078287
            ],
            [
               1.2178194999999998,
               0.8867281401424918
            ],
            [
               1.2206191999999996,
               0.8868962981727551
            ],
            [
               1.2234188999999998,
               0.8870718222310299
            ],
            [
               1.2262185999999995,
               0.8872527311346599
            ],
            [
               1.2290182999999997,
               0.8874456069031076
            ],
            [
               1.2318179999999999,
               0.8876650266085004
            ],
            [
               1.2346176999999996,
               0.8879290888459911
            ],
            [
               1.2374173999999998,
               0.888252350004819
            ],
            [
               1.2402170999999995,
               0.8886386031585176
            ],
            [
               1.2430167999999997,
               0.8890762267693595
            ],
            [
               1.2458164999999999,
               0.8895381425718716
            ],
            [
               1.2486161999999996,
               0.8899869438604974
            ],
            [
               1.2514158999999998,
               0.8903839749747501
            ],
            [
               1.2542155999999995,
               0.8906996799621798
            ],
            [
               1.2570152999999997,
               0.890921927391801
            ],
            [
               1.2598149999999995,
               0.8910595134457463
            ],
            [
               1.2626146999999996,
               0.8911395210407638
            ],
            [
               1.2654143999999998,
               0.8911991951046176
            ],
            [
               1.2682140999999996,
               0.8912748177304735
            ],
            [
               1.2710137999999997,
               0.8913911023399197
            ],
            [
               1.2738134999999995,
               0.8915545004929368
            ],
            [
               1.2766131999999997,
               0.8917525479541237
            ],
            [
               1.2794128999999999,
               0.8919593804875006
            ],
            [
               1.2822125999999996,
               0.8921454941154545
            ],
            [
               1.2850122999999998,
               0.8922884083474507
            ],
            [
               1.2878119999999995,
               0.8923806020198551
            ],
            [
               1.2906116999999997,
               0.8924320359848406
            ],
            [
               1.2934113999999999,
               0.8924664390772293
            ],
            [
               1.2962110999999996,
               0.8925126809689519
            ],
            [
               1.2990107999999998,
               0.8925942536481564
            ],
            [
               1.3018104999999995,
               0.8927205484450731
            ],
            [
               1.3046101999999997,
               0.8928830152187661
            ],
            [
               1.3074098999999995,
               0.8930576245035686
            ],
            [
               1.3102095999999996,
               0.8932128875432899
            ],
            [
               1.3130092999999998,
               0.8933207616226592
            ],
            [
               1.3158089999999996,
               0.8933667383789219
            ],
            [
               1.3186086999999997,
               0.8933556363602195
            ],
            [
               1.3214083999999995,
               0.8933110265154607
            ],
            [
               1.3242080999999997,
               0.8932683399268238
            ],
            [
               1.3270077999999998,
               0.8932638291686739
            ],
            [
               1.3298074999999996,
               0.8933229662883655
            ],
            [
               1.3326071999999998,
               0.8934520891019426
            ],
            [
               1.3354068999999995,
               0.8936360773521258
            ],
            [
               1.3382065999999997,
               0.8938428941961688
            ],
            [
               1.3410062999999999,
               0.8940336098910493
            ],
            [
               1.3438059999999996,
               0.8941747601496621
            ],
            [
               1.3466056999999998,
               0.8942491499484959
            ],
            [
               1.3494053999999995,
               0.8942617202929326
            ],
            [
               1.3522050999999997,
               0.8942386664909794
            ],
            [
               1.3550047999999995,
               0.8942201080019325
            ],
            [
               1.3578044999999996,
               0.8942485785622816
            ],
            [
               1.3606041999999998,
               0.89435681544177
            ],
            [
               1.3634038999999996,
               0.8945584277016985
            ],
            [
               1.3662035999999997,
               0.8948440322624378
            ],
            [
               1.3690032999999995,
               0.8951837259569579
            ],
            [
               1.3718029999999997,
               0.895534884997494
            ],
            [
               1.3746026999999998,
               0.8958528377641553
            ],
            [
               1.3774023999999996,
               0.8961013530356343
            ],
            [
               1.3802020999999998,
               0.8962602362367074
            ],
            [
               1.3830017999999995,
               0.8963284309799413
            ],
            [
               1.3858014999999997,
               0.8963224596467474
            ],
            [
               1.3886011999999999,
               0.8962713198956339
            ],
            [
               1.3914008999999996,
               0.8962096995804243
            ],
            [
               1.3942005999999998,
               0.8961714298341854
            ],
            [
               1.3970002999999995,
               0.8961845405633765
            ],
            [
               1.3998,
               0.8962684585135989
            ]
         ]
      },
      {
         "data": [
            [
               1.3999,
               0.896727665792139
            ],
            [
               1.3971059021996972,
               0.8964004757573085
            ],
            [
               1.394311804399394,
               0.8960129716544649
            ],
            [
               1.3915177065990914,
               0.895589254063482
            ],
            [
               1.3887236087987886,
               0.8951594876021742
            ],
            [
               1.385929510998486,
               0.8947569282922418
            ],
            [
               1.3831354131981828,
               0.8944130893209505
            ],
            [
               1.38034131539788,
               0.894151663069678
            ],
            [
               1.3775472175975774,
               0.8939826371525182
            ],
            [
               1.3747531197972747,
               0.8938985079605634
            ],
            [
               1.371959021996972,
               0.893874278273245
            ],
            [
               1.3691649241966688,
               0.8938720221094907
            ],
            [
               1.366370826396366,
               0.8938494405092843
            ],
            [
               1.3635767285960634,
               0.8937704562540649
            ],
            [
               1.3607826307957607,
               0.8936149907534428
            ],
            [
               1.357988532995458,
               0.8933849981469267
            ],
            [
               1.3551944351951548,
               0.8931047040469776
            ],
            [
               1.352400337394852,
               0.8928145987504629
            ],
            [
               1.3496062395945494,
               0.8925605961101173
            ],
            [
               1.3468121417942467,
               0.8923813042845119
            ],
            [
               1.3440180439939435,
               0.8922970546523549
            ],
            [
               1.3412239461936408,
               0.8923039402016131
            ],
            [
               1.3384298483933381,
               0.8923747074381886
            ],
            [
               1.3356357505930354,
               0.8924663353626607
            ],
            [
               1.3328416527927327,
               0.8925321327513527
            ],
            [
               1.3300475549924295,
               0.89253481242336
            ],
            [
               1.3272534571921268,
               0.8924566917700283
            ],
            [
               1.3244593593918241,
               0.8923040278042178
            ],
            [
               1.3216652615915214,
               0.8921042635107508
            ],
            [
               1.3188711637912183,
               0.8918970974621174
            ],
            [
               1.3160770659909156,
               0.8917221339431085
            ],
            [
               1.3132829681906129,
               0.8916068620085793
            ],
            [
               1.3104888703903101,
               0.8915585530825634
            ],
            [
               1.3076947725900074,
               0.8915624204842291
            ],
            [
               1.3049006747897043,
               0.8915864484128324
            ],
            [
               1.3021065769894016,
               0.8915912772693119
            ],
            [
               1.2993124791890989,
               0.8915420474327922
            ],
            [
               1.2965183813887962,
               0.8914185981538063
            ],
            [
               1.293724283588493,
               0.8912210237655438
            ],
            [
               1.2909301857881903,
               0.8909690913424839
            ],
            [
               1.2881360879878876,
               0.8906959355328752
            ],
            [
               1.2853419901875849,
               0.890438166282976
            ],
            [
               1.2825478923872822,
               0.8902255276155837
            ],
            [
               1.279753794586979,
               0.8900732420445594
            ],
            [
               1.2769596967866763,
               0.889979198842207
            ],
            [
               1.2741655989863736,
               0.8899265319089409
            ],
            [
               1.271371501186071,
               0.889890411665742
            ],
            [
               1.2685774033857682,
               0.8898465928599286
            ],
            [
               1.265783305585465,
               0.8897788115891581
            ],
            [
               1.2629892077851623,
               0.8896826313450792
            ],
            [
               1.2601951099848596,
               0.8895646136523102
            ],
            [
               1.257401012184557,
               0.8894373055635376
            ],
            [
               1.2546069143842538,
               0.8893119628297312
            ],
            [
               1.251812816583951,
               0.8891917006338996
            ],
            [
               1.2490187187836483,
               0.8890676345551126
            ],
            [
               1.2462246209833456,
               0.8889195862141654
            ],
            [
               1.243430523183043,
               0.8887214007621103
            ],
            [
               1.2406364253827398,
               0.8884493506869424
            ],
            [
               1.237842327582437,
               0.8880909924316276
            ],
            [
               1.2350482297821344,
               0.887651563445188
            ],
            [
               1.2322541319818316,
               0.8871556602872643
            ],
            [
               1.2294600341815285,
               0.8866433308912385
            ],
            [
               1.2266659363812258,
               0.8861614179229218
            ],
            [
               1.223871838580923,
               0.8857524751048473
            ],
            [
               1.2210777407806204,
               0.8854443781179928
            ],
            [
               1.2182836429803177,
               0.885243610375916
            ],
            [
               1.2154895451800145,
               0.8851341570850799
            ],
            [
               1.2126954473797118,
               0.8850823053080112
            ],
            [
               1.209901349579409,
               0.8850459230472736
            ],
            [
               1.2071072517791064,
               0.8849855038888308
            ],
            [
               1.2043131539788037,
               0.8848738057380533
            ],
            [
               1.2015190561785005,
               0.8847014145097309
            ],
            [
               1.1987249583781978,
               0.8844768595555762
            ],
            [
               1.195930860577895,
               0.8842215855614839
            ],
            [
               1.1931367627775924,
               0.8839616200085278
            ],
            [
               1.1903426649772892,
               0.8837186927425873
            ],
            [
               1.1875485671769865,
               0.8835035927181292
            ],
            [
               1.1847544693766838,
               0.8833137000658766
            ],
            [
               1.1819603715763811,
               0.8831352008581368
            ],
            [
               1.1791662737760784,
               0.8829489504413024
            ],
            [
               1.1763721759757753,
               0.8827377993064187
            ],
            [
               1.1735780781754725,
               0.8824927985624991
            ],
            [
               1.1707839803751698,
               0.8822161733050156
            ],
            [
               1.1679898825748671,
               0.8819201181122838
            ],
            [
               1.165195784774564,
               0.8816219293001997
            ],
            [
               1.1624016869742613,
               0.8813372503433887
            ],
            [
               1.1596075891739586,
               0.8810738481679147
            ],
            [
               1.1568134913736559,
               0.8808281479997615
            ],
            [
               1.1540193935733531,
               0.8805858025210095
            ],
            [
               1.15122529577305,
               0.880326182521795
            ],
            [
               1.1484311979727473,
               0.8800293223530494
            ],
            [
               1.1456371001724446,
               0.8796829930115415
            ],
            [
               1.1428430023721419,
               0.8792875005043511
            ],
            [
               1.1400489045718392,
               0.8788565441639908
            ],
            [
               1.137254806771536,
               0.8784137718727432
            ],
            [
               1.1344607089712333,
               0.8779860992725179
            ],
            [
               1.1316666111709306,
               0.877595937652106
            ],
            [
               1.1288725133706279,
               0.8772548390535149
            ],
            [
               1.1260784155703247,
               0.8769605965983512
            ],
            [
               1.123284317770022,
               0.8766986931543348
            ],
            [
               1.1204902199697193,
               0.8764475579986895
            ],
            [
               1.1176961221694166,
               0.8761858494194652
            ],
            [
               1.114902024369114,
               0.8758993435802549
            ],
            [
               1.1121079265688107,
               0.8755851822516433
            ],
            [
               1.109313828768508,
               0.875252145858282
            ],
            [
               1.1065197309682053,
               0.8749169573155314
            ],
            [
               1.1037256331679026,
               0.874597931982604
            ],
            [
               1.1009315353675995,
               0.8743081332100198
            ],
            [
               1.0981374375672968,
               0.8740503003625288
            ],
            [
               1.095343339766994,
               0.8738151702463979
            ],
            [
               1.0925492419666913,
               0.8735836517619862
            ],
            [
               1.0897551441663886,
               0.873332043228537
            ],
            [
               1.0869610463660855,
               0.8730385326169221
            ],
            [
               1.0841669485657828,
               0.8726888992696404
            ],
            [
               1.08137285076548,
               0.872279721815626
            ],
            [
               1.0785787529651774,
               0.8718183241996201
            ],
            [
               1.0757846551648746,
               0.8713198127805395
            ],
            [
               1.0729905573645715,
               0.8708024728692783
            ],
            [
               1.0701964595642688,
               0.8702831948186334
            ],
            [
               1.067402361763966,
               0.8697743782946543
            ],
            [
               1.0646082639636634,
               0.8692830403721661
            ],
            [
               1.0618141661633602,
               0.868811929405799
            ],
            [
               1.0590200683630575,
               0.8683616852597594
            ],
            [
               1.0562259705627548,
               0.8679327749484957
            ],
            [
               1.053431872762452,
               0.8675261755518808
            ],
            [
               1.0506377749621494,
               0.8671424575027946
            ],
            [
               1.0478436771618462,
               0.8667797511624822
            ],
            [
               1.0450495793615435,
               0.8664317073363802
            ],
            [
               1.0422554815612408,
               0.8660867139338433
            ],
            [
               1.039461383760938,
               0.8657292186289103
            ],
            [
               1.036667285960635,
               0.865343169903362
            ],
            [
               1.0338731881603322,
               0.8649166450596627
            ],
            [
               1.0310790903600295,
               0.864446064976639
            ],
            [
               1.0282849925597268,
               0.8639382991253155
            ],
            [
               1.0254908947594241,
               0.8634095340971087
            ],
            [
               1.022696796959121,
               0.8628808556884505
            ],
            [
               1.0199026991588183,
               0.8623717121928836
            ],
            [
               1.0171086013585156,
               0.8618933368727264
            ],
            [
               1.0143145035582128,
               0.8614444433861301
            ],
            [
               1.0115204057579101,
               0.8610109243791833
            ],
            [
               1.008726307957607,
               0.8605700253470476
            ],
            [
               1.0059322101573043,
               0.8600979328528926
            ],
            [
               1.0031381123570016,
               0.859578433652151
            ],
            [
               1.0003440145566989,
               0.8590097394717795
            ],
            [
               0.9975499167563957,
               0.8584069761798871
            ],
            [
               0.994755818956093,
               0.8577991273524539
            ],
            [
               0.9919617211557903,
               0.8572210099839981
            ],
            [
               0.9891676233554876,
               0.8567025621874202
            ],
            [
               0.9863735255551849,
               0.8562587582513403
            ],
            [
               0.9835794277548817,
               0.8558834549490284
            ],
            [
               0.980785329954579,
               0.8555493719540739
            ],
            [
               0.9779912321542763,
               0.8552145400566675
            ],
            [
               0.9751971343539736,
               0.8548335020301177
            ],
            [
               0.9724030365536704,
               0.854369987881388
            ],
            [
               0.9696089387533677,
               0.8538072308463771
            ],
            [
               0.966814840953065,
               0.8531527449106453
            ],
            [
               0.9640207431527623,
               0.8524360585217834
            ],
            [
               0.9612266453524596,
               0.8517000672926078
            ],
            [
               0.9584325475521565,
               0.8509886401831463
            ],
            [
               0.9556384497518537,
               0.8503342581828295
            ],
            [
               0.952844351951551,
               0.8497494176305951
            ],
            [
               0.9500502541512483,
               0.8492243128903086
            ],
            [
               0.9472561563509452,
               0.848731322773373
            ],
            [
               0.9444620585506425,
               0.8482347041339711
            ],
            [
               0.9416679607503398,
               0.8477023201774042
            ],
            [
               0.938873862950037,
               0.8471156898106167
            ],
            [
               0.9360797651497343,
               0.8464752859076698
            ],
            [
               0.9332856673494312,
               0.8457996002707161
            ],
            [
               0.9304915695491285,
               0.8451184992517331
            ],
            [
               0.9276974717488258,
               0.8444631665251602
            ],
            [
               0.9249033739485231,
               0.8438559139739963
            ],
            [
               0.9221092761482204,
               0.8433030550725498
            ],
            [
               0.9193151783479172,
               0.8427929475783407
            ],
            [
               0.9165210805476145,
               0.8422996107165339
            ],
            [
               0.9137269827473118,
               0.8417905723017959
            ],
            [
               0.9109328849470091,
               0.8412363581112219
            ],
            [
               0.9081387871467059,
               0.8406186648250866
            ],
            [
               0.9053446893464032,
               0.8399348275110311
            ],
            [
               0.9025505915461005,
               0.8391974687336905
            ],
            [
               0.8997564937457978,
               0.838429754883478
            ],
            [
               0.8969623959454951,
               0.8376579878584024
            ],
            [
               0.8941682981451919,
               0.8369039373887688
            ],
            [
               0.8913742003448892,
               0.8361792075660891
            ],
            [
               0.8885801025445865,
               0.8354831282146534
            ],
            [
               0.8857860047442838,
               0.834804474376097
            ],
            [
               0.8829919069439807,
               0.8341261454819291
            ],
            [
               0.880197809143678,
               0.8334311373234661
            ],
            [
               0.8774037113433752,
               0.8327079201688095
            ],
            [
               0.8746096135430725,
               0.8319536994098591
            ],
            [
               0.8718155157427698,
               0.8311748049754628
            ],
            [
               0.8690214179424667,
               0.8303843537967641
            ],
            [
               0.866227320142164,
               0.8295980758618988
            ],
            [
               0.8634332223418613,
               0.8288295956748695
            ],
            [
               0.8606391245415586,
               0.8280864578273425
            ],
            [
               0.8578450267412558,
               0.8273678476858823
            ],
            [
               0.8550509289409527,
               0.8266644381848123
            ],
            [
               0.85225683114065,
               0.8259602607732881
            ],
            [
               0.8494627333403473,
               0.8252360819323514
            ],
            [
               0.8466686355400446,
               0.8244735262033113
            ],
            [
               0.8438745377397414,
               0.8236591171997303
            ],
            [
               0.8410804399394387,
               0.822787468388549
            ],
            [
               0.838286342139136,
               0.8218630033406504
            ],
            [
               0.8354922443388333,
               0.8208998001279004
            ],
            [
               0.8326981465385306,
               0.8199194372795742
            ],
            [
               0.8299040487382274,
               0.8189470699375663
            ],
            [
               0.8271099509379247,
               0.8180063568550833
            ],
            [
               0.824315853137622,
               0.8171142180259026
            ],
            [
               0.8215217553373193,
               0.8162766170501332
            ],
            [
               0.8187276575370162,
               0.8154865168759633
            ],
            [
               0.8159335597367134,
               0.8147247860125244
            ],
            [
               0.8131394619364107,
               0.8139641634968016
            ],
            [
               0.810345364136108,
               0.8131755667810838
            ],
            [
               0.8075512663358053,
               0.8123352775866972
            ],
            [
               0.8047571685355022,
               0.8114311192865218
            ],
            [
               0.8019630707351995,
               0.8104658326450905
            ],
            [
               0.7991689729348967,
               0.8094565077526745
            ],
            [
               0.796374875134594,
               0.8084300001278841
            ],
            [
               0.7935807773342913,
               0.8074154515652
            ],
            [
               0.7907866795339882,
               0.8064359801604543
            ],
            [
               0.7879925817336855,
               0.8055019730020507
            ],
            [
               0.7851984839333828,
               0.8046080445748202
            ],
            [
               0.78240438613308,
               0.80373468126779
            ],
            [
               0.7796102883327769,
               0.8028541726171428
            ],
            [
               0.7768161905324742,
               0.8019390725842939
            ],
            [
               0.7740220927321715,
               0.8009705841144956
            ],
            [
               0.7712279949318688,
               0.799944217775854
            ],
            [
               0.7684338971315661,
               0.7988708872602328
            ],
            [
               0.7656397993312629,
               0.7977730361772934
            ],
            [
               0.7628457015309602,
               0.7966769922193051
            ],
            [
               0.7600516037306575,
               0.795603994564506
            ],
            [
               0.7572575059303548,
               0.7945628171111225
            ],
            [
               0.7544634081300516,
               0.7935464379046393
            ],
            [
               0.7516693103297489,
               0.7925339193472785
            ],
            [
               0.7488752125294462,
               0.7914969734820592
            ],
            [
               0.7460811147291435,
               0.7904091432211713
            ],
            [
               0.7432870169288408,
               0.7892546454364011
            ],
            [
               0.7404929191285377,
               0.788033995121858
            ],
            [
               0.7376988213282349,
               0.7867645462438706
            ],
            [
               0.7349047235279322,
               0.7854757163074146
            ],
            [
               0.7321106257276295,
               0.7842003745233228
            ],
            [
               0.7293165279273268,
               0.782965106149675
            ],
            [
               0.7265224301270237,
               0.7817824159321871
            ],
            [
               0.723728332326721,
               0.7806472926985683
            ],
            [
               0.7209342345264182,
               0.7795391442309387
            ],
            [
               0.7181401367261155,
               0.7784283978501021
            ],
            [
               0.7153460389258124,
               0.7772856109519932
            ],
            [
               0.7125519411255097,
               0.7760902129201956
            ],
            [
               0.709757843325207,
               0.7748362201769319
            ],
            [
               0.7069637455249043,
               0.7735333270949888
            ],
            [
               0.7041696477246016,
               0.7722032997483865
            ],
            [
               0.7013755499242984,
               0.7708730696185266
            ],
            [
               0.6985814521239957,
               0.7695668616969216
            ],
            [
               0.695787354323693,
               0.7682998163500074
            ],
            [
               0.6929932565233903,
               0.7670748834916792
            ],
            [
               0.6901991587230871,
               0.7658835596105308
            ],
            [
               0.6874050609227844,
               0.7647097456119576
            ],
            [
               0.6846109631224817,
               0.7635350719722949
            ],
            [
               0.681816865322179,
               0.7623437604778897
            ],
            [
               0.6790227675218763,
               0.7611255136997848
            ],
            [
               0.6762286697215731,
               0.7598758374448682
            ],
            [
               0.6734345719212704,
               0.7585942360328828
            ],
            [
               0.6706404741209677,
               0.757281482086509
            ],
            [
               0.667846376320665,
               0.7559373824747231
            ],
            [
               0.6650522785203619,
               0.7545600901311083
            ],
            [
               0.6622581807200592,
               0.7531472273186972
            ],
            [
               0.6594640829197564,
               0.7516982229294586
            ],
            [
               0.6566699851194537,
               0.7502166795582281
            ],
            [
               0.653875887319151,
               0.748711513941164
            ],
            [
               0.6510817895188479,
               0.7471960874077941
            ],
            [
               0.6482876917185452,
               0.7456853727304722
            ],
            [
               0.6454935939182425,
               0.7441920561215416
            ],
            [
               0.6426994961179398,
               0.7427229986432711
            ],
            [
               0.639905398317637,
               0.7412774522739987
            ],
            [
               0.6371113005173339,
               0.739847828477688
            ],
            [
               0.6343172027170312,
               0.7384228624804379
            ],
            [
               0.6315231049167285,
               0.7369920652610347
            ],
            [
               0.6287290071164258,
               0.735549782852265
            ],
            [
               0.6259349093161226,
               0.7340972343685593
            ],
            [
               0.6231408115158199,
               0.7326415921405511
            ],
            [
               0.6203467137155172,
               0.7311922699953246
            ],
            [
               0.6175526159152145,
               0.729755700643421
            ],
            [
               0.6147585181149118,
               0.7283305857961198
            ],
            [
               0.6119644203146086,
               0.7269056006317163
            ],
            [
               0.6091703225143059,
               0.7254607825530525
            ],
            [
               0.6063762247140032,
               0.7239725635272423
            ],
            [
               0.6035821269137003,
               0.7224210500217035
            ],
            [
               0.6007880291133976,
               0.7207972032427931
            ],
            [
               0.5979939313130949,
               0.7191073929636402
            ],
            [
               0.5951998335127919,
               0.7173735000810657
            ],
            [
               0.5924057357124892,
               0.7156281271317291
            ],
            [
               0.5896116379121863,
               0.7139060935554149
            ],
            [
               0.5868175401118836,
               0.7122346944699057
            ],
            [
               0.5840234423115807,
               0.7106257283235422
            ],
            [
               0.581229344511278,
               0.7090718429418597
            ],
            [
               0.578435246710975,
               0.7075484358489612
            ],
            [
               0.5756411489106723,
               0.7060205946245115
            ],
            [
               0.5728470511103696,
               0.7044529551703984
            ],
            [
               0.5700529533100667,
               0.7028194297469766
            ],
            [
               0.567258855509764,
               0.7011098270157853
            ],
            [
               0.564464757709461,
               0.6993314319364272
            ],
            [
               0.5616706599091583,
               0.6975052817739109
            ],
            [
               0.5588765621088554,
               0.6956586010279981
            ],
            [
               0.5560824643085527,
               0.6938160593017816
            ],
            [
               0.55328836650825,
               0.6919927906262218
            ],
            [
               0.550494268707947,
               0.6901913800283186
            ],
            [
               0.5477001709076443,
               0.6884035512135815
            ],
            [
               0.5449060731073414,
               0.6866156012389588
            ],
            [
               0.5421119753070387,
               0.6848153194686311
            ],
            [
               0.5393178775067358,
               0.6829976582919486
            ],
            [
               0.5365237797064331,
               0.6811669537344897
            ],
            [
               0.5337296819061303,
               0.6793348314652576
            ],
            [
               0.5309355841058274,
               0.6775145954606183
            ],
            [
               0.5281414863055247,
               0.6757142806783556
            ],
            [
               0.5253473885052218,
               0.6739311482242109
            ],
            [
               0.5225532907049191,
               0.6721499770538002
            ],
            [
               0.5197591929046161,
               0.6703461876948693
            ],
            [
               0.5169650951043134,
               0.6684930714711144
            ],
            [
               0.5141709973040105,
               0.6665708142049548
            ],
            [
               0.5113768995037078,
               0.6645741724288963
            ],
            [
               0.5085828017034051,
               0.6625159105770456
            ],
            [
               0.5057887039031022,
               0.6604243983063094
            ],
            [
               0.5029946061027994,
               0.6583356926564743
            ],
            [
               0.5002005083024965,
               0.6562823511945933
            ],
            [
               0.4974064105021938,
               0.6542824803021846
            ],
            [
               0.4946123127018909,
               0.6523326621951637
            ],
            [
               0.49181821490158817,
               0.6504073334063776
            ],
            [
               0.48902411710128546,
               0.6484652174321648
            ],
            [
               0.48623001930098253,
               0.6464611637643559
            ],
            [
               0.4834359215006798,
               0.644359941562868
            ],
            [
               0.4806418237003769,
               0.6421477761228153
            ],
            [
               0.4778477259000742,
               0.6398379701250025
            ],
            [
               0.47505362809977125,
               0.6374686702873997
            ],
            [
               0.47225953029946854,
               0.6350931994649118
            ],
            [
               0.46946543249916584,
               0.6327656418679666
            ],
            [
               0.4666713346988629,
               0.6305258373772127
            ],
            [
               0.4638772368985602,
               0.6283881525536609
            ],
            [
               0.46108313909825727,
               0.6263372873537076
            ],
            [
               0.45828904129795456,
               0.6243322949672501
            ],
            [
               0.4554949434976516,
               0.6223175818608133
            ],
            [
               0.4527008456973489,
               0.620237651468236
            ],
            [
               0.449906747897046,
               0.6180513539819662
            ],
            [
               0.4471126500967433,
               0.6157416811808971
            ],
            [
               0.44431855229644057,
               0.6133185765977489
            ],
            [
               0.44152445449613764,
               0.6108143477840831
            ],
            [
               0.43873035669583493,
               0.6082734088111963
            ],
            [
               0.435936258895532,
               0.6057396072890036
            ],
            [
               0.4331421610952293,
               0.6032448766420435
            ],
            [
               0.43034806329492636,
               0.6008023126129121
            ],
            [
               0.42755396549462366,
               0.598405260688432
            ],
            [
               0.42475986769432095,
               0.5960321248277392
            ],
            [
               0.421965769894018,
               0.5936549533713658
            ],
            [
               0.4191716720937153,
               0.5912489062722773
            ],
            [
               0.4163775742934124,
               0.5887996941249862
            ],
            [
               0.41358347649310967,
               0.5863069378184348
            ],
            [
               0.41078937869280674,
               0.5837828018852713
            ],
            [
               0.40799528089250403,
               0.5812467375764165
            ],
            [
               0.4052011830922011,
               0.5787182791178929
            ],
            [
               0.4024070852918984,
               0.5762102655131104
            ],
            [
               0.3996129874915957,
               0.5737245393465664
            ],
            [
               0.39681888969129275,
               0.5712512657461897
            ],
            [
               0.39402479189099004,
               0.5687718445395809
            ],
            [
               0.3912306940906871,
               0.56626433066383
            ],
            [
               0.3884365962903844,
               0.5637096354949596
            ],
            [
               0.3856424984900815,
               0.561096702465304
            ],
            [
               0.38284840068977877,
               0.5584252974220443
            ],
            [
               0.38005430288947606,
               0.5557058385131782
            ],
            [
               0.37726020508917313,
               0.5529565458253136
            ],
            [
               0.3744661072888704,
               0.5501988646630606
            ],
            [
               0.3716720094885675,
               0.5474524434185811
            ],
            [
               0.3688779116882648,
               0.5447308880749969
            ],
            [
               0.36608381388796185,
               0.5420391496360917
            ],
            [
               0.36328971608765914,
               0.5393728826602331
            ],
            [
               0.36049561828735643,
               0.536719612370241
            ],
            [
               0.3577015204870535,
               0.5340611947074521
            ],
            [
               0.3549074226867508,
               0.5313769064588705
            ],
            [
               0.35211332488644786,
               0.528646544803856
            ],
            [
               0.34931922708614516,
               0.5258530789156375
            ],
            [
               0.3465251292858422,
               0.5229845958891541
            ],
            [
               0.3437310314855395,
               0.5200354516464729
            ],
            [
               0.3409369336852366,
               0.5170066435002671
            ],
            [
               0.3381428358849339,
               0.513905470814201
            ],
            [
               0.33534873808463117,
               0.5107445722274722
            ],
            [
               0.33255464028432824,
               0.5075404521004256
            ],
            [
               0.32976054248402553,
               0.5043116492098945
            ],
            [
               0.3269664446837226,
               0.5010767493245274
            ],
            [
               0.3241723468834199,
               0.4978524766704737
            ],
            [
               0.32137824908311696,
               0.49465209317162445
            ],
            [
               0.31858415128281425,
               0.49148427860656485
            ],
            [
               0.31579005348251155,
               0.48835257128165294
            ],
            [
               0.3129959556822086,
               0.4852553477669169
            ],
            [
               0.3102018578819059,
               0.48218624721692627
            ],
            [
               0.307407760081603,
               0.47913492467901553
            ],
            [
               0.30461366228130027,
               0.47608804823774614
            ],
            [
               0.30181956448099734,
               0.47303051048188993
            ],
            [
               0.29902546668069463,
               0.4699468638775918
            ],
            [
               0.2962313688803919,
               0.4668229744387756
            ],
            [
               0.293437271080089,
               0.4636478047366672
            ],
            [
               0.2906431732797863,
               0.4604151072039075
            ],
            [
               0.28784907547948335,
               0.45712468529287753
            ],
            [
               0.28505497767918064,
               0.45378283039510525
            ],
            [
               0.2822608798788777,
               0.45040161969646975
            ],
            [
               0.279466782078575,
               0.4469969774834777
            ],
            [
               0.2766726842782721,
               0.4435857191977397
            ],
            [
               0.27387858647796937,
               0.44018212519145417
            ],
            [
               0.27108448867766666,
               0.4367948187880005
            ],
            [
               0.2682903908773637,
               0.43342475556841453
            ],
            [
               0.265496293077061,
               0.430064925092185
            ],
            [
               0.2627021952767581,
               0.42670195482624695
            ],
            [
               0.2599080974764554,
               0.42331929412026625
            ],
            [
               0.25711399967615245,
               0.4199011936536503
            ],
            [
               0.25431990187584974,
               0.4164364313250467
            ],
            [
               0.25152580407554703,
               0.4129207661009327
            ],
            [
               0.2487317062752441,
               0.4093574364254468
            ],
            [
               0.2459376084749414,
               0.4057555724070742
            ],
            [
               0.24314351067463846,
               0.40212700031234144
            ],
            [
               0.24034941287433575,
               0.39848239777667416
            ],
            [
               0.23755531507403282,
               0.39482795628729866
            ],
            [
               0.23476121727373012,
               0.3911635558266304
            ],
            [
               0.23196711947342719,
               0.38748299573757267
            ],
            [
               0.22917302167312448,
               0.38377619492985665
            ],
            [
               0.22637892387282177,
               0.38003266828181914
            ],
            [
               0.22358482607251884,
               0.3762451934821222
            ],
            [
               0.22079072827221613,
               0.3724125262491177
            ],
            [
               0.2179966304719132,
               0.36854031862281256
            ],
            [
               0.2152025326716105,
               0.3646399502651327
            ],
            [
               0.21240843487130756,
               0.36072562107473954
            ],
            [
               0.20961433707100485,
               0.3568105753709063
            ],
            [
               0.20682023927070214,
               0.3529035736350057
            ],
            [
               0.2040261414703992,
               0.34900662763887624
            ],
            [
               0.2012320436700965,
               0.3451146095893597
            ],
            [
               0.19843794586979357,
               0.34121677130627937
            ],
            [
               0.19564384806949087,
               0.33729964973295323
            ],
            [
               0.19284975026918794,
               0.33335046259100154
            ],
            [
               0.19005565246888523,
               0.32936001822131644
            ],
            [
               0.18726155466858252,
               0.3253243840505417
            ],
            [
               0.1844674568682796,
               0.3212449901821365
            ],
            [
               0.18167335906797688,
               0.3171273374006165
            ],
            [
               0.17887926126767395,
               0.31297887169598393
            ],
            [
               0.17608516346737124,
               0.3088067632234871
            ],
            [
               0.1732910656670683,
               0.30461624924149594
            ],
            [
               0.1704969678667656,
               0.30040991819470647
            ],
            [
               0.16770287006646267,
               0.2961879407229312
            ],
            [
               0.16490877226615996,
               0.2919489292927965
            ],
            [
               0.16211467446585726,
               0.28769094048782096
            ],
            [
               0.15932057666555433,
               0.28341216817153736
            ],
            [
               0.15652647886525162,
               0.2791110812154822
            ],
            [
               0.1537323810649487,
               0.2747860449819956
            ],
            [
               0.15093828326464598,
               0.2704347154493724
            ],
            [
               0.14814418546434305,
               0.26605361184260035
            ],
            [
               0.14535008766404034,
               0.26163821476571825
            ],
            [
               0.14255598986373763,
               0.2571837269382945
            ],
            [
               0.1397618920634347,
               0.25268635444983734
            ],
            [
               0.136967794263132,
               0.24814472518476619
            ],
            [
               0.13417369646282906,
               0.24356095057272958
            ],
            [
               0.13137959866252635,
               0.23894090183694372
            ],
            [
               0.12858550086222342,
               0.23429349359102067
            ],
            [
               0.12579140306192071,
               0.22962907125451776
            ],
            [
               0.122997305261618,
               0.22495728131704879
            ],
            [
               0.12020320746131508,
               0.22028497061324032
            ],
            [
               0.11740910966101237,
               0.21561465946168423
            ],
            [
               0.11461501186070944,
               0.21094396903520463
            ],
            [
               0.11182091406040673,
               0.20626611486505542
            ],
            [
               0.1090268162601038,
               0.20157129588443007
            ],
            [
               0.10623271845980109,
               0.1968485997603889
            ],
            [
               0.10343862065949816,
               0.192087966144675
            ],
            [
               0.10064452285919545,
               0.18728180685461987
            ],
            [
               0.09785042505889274,
               0.1824260364086474
            ],
            [
               0.09505632725858981,
               0.17752045107029824
            ],
            [
               0.0922622294582871,
               0.17256854338615477
            ],
            [
               0.08946813165798417,
               0.16757691153382218
            ],
            [
               0.08667403385768147,
               0.16255441639498702
            ],
            [
               0.08387993605737853,
               0.15751118625532246
            ],
            [
               0.08108583825707583,
               0.15245751755475817
            ],
            [
               0.07829174045677312,
               0.14740270999383182
            ],
            [
               0.07549764265647019,
               0.14235391733672562
            ],
            [
               0.07270354485616748,
               0.1373151687919289
            ],
            [
               0.06990944705586455,
               0.1322867727735541
            ],
            [
               0.06711534925556184,
               0.12726530595598703
            ],
            [
               0.06432125145525891,
               0.122244289940902
            ],
            [
               0.0615271536549562,
               0.11721548005313735
            ],
            [
               0.05873305585465327,
               0.11217049104471824
            ],
            [
               0.05593895805435056,
               0.10710234073964754
            ],
            [
               0.053144860254047854,
               0.10200647474600594
            ],
            [
               0.050350762453744924,
               0.0968809735457791
            ],
            [
               0.047556664653442215,
               0.0917259091289157
            ],
            [
               0.044762566853139285,
               0.08654212758866765
            ],
            [
               0.04196846905283658,
               0.08132997269466423
            ],
            [
               0.039174371252533646,
               0.07608853110319219
            ],
            [
               0.03638027345223094,
               0.0708158240601516
            ],
            [
               0.03358617565192823,
               0.06551002456720387
            ],
            [
               0.0307920778516253,
               0.060171352249610836
            ],
            [
               0.02799798005132259,
               0.054803945348785424
            ],
            [
               0.02520388225101966,
               0.049416877111319535
            ],
            [
               0.022409784450716952,
               0.044023654475893695
            ],
            [
               0.01961568665041402,
               0.038639989232376735
            ],
            [
               0.016821588850111313,
               0.03328023702936399
            ],
            [
               0.014027491049808605,
               0.027953456475300655
            ],
            [
               0.011233393249505674,
               0.022660340640831226
            ],
            [
               0.008439295449202966,
               0.017392175505055583
            ],
            [
               0.0056451976489000355,
               0.012132468506281791
            ],
            [
               0.002851099848597327,
               0.006861093368486414
            ],
            [
               5.70020482943967e-05,
               0.0015599558735163634
            ],
            [
               -0.0027370957520083117,
               -0.003781419855589372
            ],
            [
               -0.005531193552311242,
               -0.009162126473516868
            ],
            [
               -0.00832529135261395,
               -0.01456925873223655
            ],
            [
               -0.011119389152916659,
               -0.019980897541215393
            ],
            [
               -0.01391348695321959,
               -0.02537204405489927
            ],
            [
               -0.016707584753522298,
               -0.030721881556239616
            ],
            [
               -0.019501682553825228,
               -0.03602021693519419
            ],
            [
               -0.022295780354127936,
               -0.04127107353061898
            ],
            [
               -0.025089878154430867,
               -0.04649217310452894
            ],
            [
               -0.027883975954733575,
               -0.05171024770426205
            ],
            [
               -0.030678073755036284,
               -0.05695340185600278
            ],
            [
               -0.033472171555339214,
               -0.06224270083639338
            ],
            [
               -0.03626626935564192,
               -0.0675854782446823
            ],
            [
               -0.03906036715594485,
               -0.07297241449597844
            ],
            [
               -0.04185446495624756,
               -0.07837935338716709
            ],
            [
               -0.04464856275655049,
               -0.08377341945397468
            ],
            [
               -0.0474426605568532,
               -0.08912170529056701
            ],
            [
               -0.05023675835715613,
               -0.09440001824146516
            ],
            [
               -0.05303085615745884,
               -0.09959915561250791
            ],
            [
               -0.05582495395776155,
               -0.10472692516692046
            ],
            [
               -0.05861905175806448,
               -0.10980541003958855
            ],
            [
               -0.061413149558367186,
               -0.11486439353302469
            ],
            [
               -0.06420724735867012,
               -0.11993296938973241
            ],
            [
               -0.06700134515897282,
               -0.1250318284282029
            ],
            [
               -0.06979544295927576,
               -0.1301684031975889
            ],
            [
               -0.07258954075957846,
               -0.13533608669242317
            ],
            [
               -0.07538363855988117,
               -0.1405174431112986
            ],
            [
               -0.0781777363601841,
               -0.1456901194080542
            ],
            [
               -0.08097183416048681,
               -0.15083342607132744
            ],
            [
               -0.08376593196078974,
               -0.1559335006445213
            ],
            [
               -0.08656002976109245,
               -0.16098558457354406
            ],
            [
               -0.08935412756139538,
               -0.1659930007931717
            ],
            [
               -0.09214822536169809,
               -0.1709635480179112
            ],
            [
               -0.0949423231620008,
               -0.17590485025080088
            ],
            [
               -0.09773642096230373,
               -0.1808204550559812
            ],
            [
               -0.10053051876260644,
               -0.18570810006129582
            ],
            [
               -0.10332461656290937,
               -0.1905607165941885
            ],
            [
               -0.10611871436321207,
               -0.19536972101383981
            ],
            [
               -0.108912812163515,
               -0.20012931383776447
            ],
            [
               -0.11170690996381771,
               -0.20484014490748292
            ],
            [
               -0.11450100776412064,
               -0.20951092244961833
            ],
            [
               -0.11729510556442335,
               -0.21415725661625373
            ],
            [
               -0.12008920336472606,
               -0.2187979803109579
            ],
            [
               -0.12288330116502899,
               -0.2234500538480079
            ],
            [
               -0.1256773989653317,
               -0.22812364618563302
            ],
            [
               -0.12847149676563463,
               -0.2328189402928817
            ],
            [
               -0.13126559456593734,
               -0.23752566221826127
            ],
            [
               -0.13405969236624027,
               -0.2422254772387799
            ],
            [
               -0.13685379016654298,
               -0.246896520875734
            ],
            [
               -0.13964788796684569,
               -0.25151871991262714
            ],
            [
               -0.14244198576714862,
               -0.2560783909311597
            ],
            [
               -0.14523608356745132,
               -0.2605709079227716
            ],
            [
               -0.14803018136775425,
               -0.26500087781199455
            ],
            [
               -0.15082427916805696,
               -0.2693800227260549
            ],
            [
               -0.1536183769683599,
               -0.2737235922504567
            ],
            [
               -0.1564124747686626,
               -0.2780464361784363
            ],
            [
               -0.1592065725689653,
               -0.282359798954879
            ],
            [
               -0.16200067036926824,
               -0.28666952243764987
            ],
            [
               -0.16479476816957095,
               -0.29097582794881355
            ],
            [
               -0.16758886596987388,
               -0.29527438155431734
            ],
            [
               -0.1703829637701766,
               -0.2995580729815355
            ],
            [
               -0.17317706157047952,
               -0.3038189115495441
            ],
            [
               -0.17597115937078223,
               -0.3080496149971274
            ],
            [
               -0.17876525717108516,
               -0.312244723432191
            ],
            [
               -0.18155935497138787,
               -0.31640128179590404
            ],
            [
               -0.18435345277169057,
               -0.3205192141213882
            ],
            [
               -0.1871475505719935,
               -0.32460145221786585
            ],
            [
               -0.1899416483722962,
               -0.3286537464923427
            ],
            [
               -0.19273574617259914,
               -0.33268398414138683
            ],
            [
               -0.19552984397290185,
               -0.3367008637369985
            ],
            [
               -0.19832394177320478,
               -0.340711957731785
            ],
            [
               -0.2011180395735075,
               -0.34472148426648025
            ],
            [
               -0.2039121373738102,
               -0.3487283863224331
            ],
            [
               -0.20670623517411313,
               -0.3527254373263402
            ],
            [
               -0.20950033297441584,
               -0.3566999556101972
            ],
            [
               -0.21229443077471877,
               -0.36063630534297647
            ],
            [
               -0.21508852857502148,
               -0.36451978903186744
            ],
            [
               -0.2178826263753244,
               -0.36834098280156524
            ],
            [
               -0.22067672417562711,
               -0.3720992406590458
            ],
            [
               -0.22347082197593005,
               -0.3758041535869988
            ],
            [
               -0.22626491977623275,
               -0.379474229115742
            ],
            [
               -0.22905901757653546,
               -0.3831328454709456
            ],
            [
               -0.2318531153768384,
               -0.3868023981092892
            ],
            [
               -0.2346472131771411,
               -0.3904982121204067
            ],
            [
               -0.23744131097744403,
               -0.394224003937792
            ],
            [
               -0.24023540877774674,
               -0.3979703343983582
            ],
            [
               -0.24302950657804967,
               -0.40171667436987046
            ],
            [
               -0.24582360437835238,
               -0.40543664001885615
            ],
            [
               -0.2486177021786551,
               -0.4091049767468285
            ],
            [
               -0.251411799978958,
               -0.41270429558180366
            ],
            [
               -0.2542058977792607,
               -0.41622959128284454
            ],
            [
               -0.25699999557956366,
               -0.4196892070465481
            ],
            [
               -0.25979409337986636,
               -0.4231019690667327
            ],
            [
               -0.2625881911801693,
               -0.42649136815496147
            ],
            [
               -0.265382288980472,
               -0.4298785530382044
            ],
            [
               -0.2681763867807747,
               -0.4332762413399087
            ],
            [
               -0.27097048458107764,
               -0.43668534411254056
            ],
            [
               -0.27376458238138035,
               -0.44009524080429974
            ],
            [
               -0.2765586801816833,
               -0.44348751028512623
            ],
            [
               -0.279352777981986,
               -0.4468418793480719
            ],
            [
               -0.2821468757822889,
               -0.4501425177598867
            ],
            [
               -0.28494097358259163,
               -0.4533827746606275
            ],
            [
               -0.28773507138289456,
               -0.4565670058050373
            ],
            [
               -0.29052916918319727,
               -0.45970908892553897
            ],
            [
               -0.2933232669835,
               -0.46282825202897293
            ],
            [
               -0.2961173647838029,
               -0.4659436212492568
            ],
            [
               -0.2989114625841056,
               -0.4690691987350296
            ],
            [
               -0.30170556038440854,
               -0.4722107384388389
            ],
            [
               -0.30449965818471125,
               -0.47536530750213857
            ],
            [
               -0.3072937559850142,
               -0.47852344453268925
            ],
            [
               -0.3100878537853169,
               -0.481673041362409
            ],
            [
               -0.3128819515856196,
               -0.48480362040096703
            ],
            [
               -0.31567604938592253,
               -0.4879096711099653
            ],
            [
               -0.31847014718622524,
               -0.4909921111363035
            ],
            [
               -0.32126424498652817,
               -0.49405758780130116
            ],
            [
               -0.3240583427868309,
               -0.49711600806779077
            ],
            [
               -0.3268524405871338,
               -0.5001771697183266
            ],
            [
               -0.3296465383874365,
               -0.5032475356005858
            ],
            [
               -0.3324406361877392,
               -0.5063280337006546
            ],
            [
               -0.33523473398804216,
               -0.5094133712813587
            ],
            [
               -0.33802883178834486,
               -0.5124928757730801
            ],
            [
               -0.3408229295886478,
               -0.5155524750650631
            ],
            [
               -0.3436170273889505,
               -0.5185772115492914
            ],
            [
               -0.34641112518925343,
               -0.5215536760156994
            ],
            [
               -0.34920522298955614,
               -0.5244719036625545
            ],
            [
               -0.35199932078985907,
               -0.5273265055382811
            ],
            [
               -0.3547934185901618,
               -0.5301170224438552
            ],
            [
               -0.3575875163904645,
               -0.5328476247546893
            ],
            [
               -0.3603816141907674,
               -0.5355263288815781
            ],
            [
               -0.3631757119910701,
               -0.5381638881856607
            ],
            [
               -0.36596980979137306,
               -0.5407724891012546
            ],
            [
               -0.36876390759167577,
               -0.54336437719978
            ],
            [
               -0.3715580053919787,
               -0.5459505589952136
            ],
            [
               -0.3743521031922814,
               -0.5485397496155334
            ],
            [
               -0.3771462009925841,
               -0.5511377266672715
            ],
            [
               -0.37994029879288704,
               -0.5537471804321945
            ],
            [
               -0.38273439659318975,
               -0.5563680249628902
            ],
            [
               -0.3855284943934927,
               -0.558997994696642
            ],
            [
               -0.3883225921937954,
               -0.5616332592755673
            ],
            [
               -0.3911166899940983,
               -0.5642688004503658
            ],
            [
               -0.39391078779440103,
               -0.5668984269490144
            ],
            [
               -0.39670488559470385,
               -0.5695145193063029
            ],
            [
               -0.39949898339500667,
               -0.5721078119915874
            ],
            [
               -0.4022930811953095,
               -0.5746676316549284
            ],
            [
               -0.4050871789956123,
               -0.5771829402287467
            ],
            [
               -0.4078812767959151,
               -0.579644267333686
            ],
            [
               -0.41067537459621783,
               -0.582046228166915
            ],
            [
               -0.41346947239652065,
               -0.584389948950526
            ],
            [
               -0.4162635701968235,
               -0.5866845221951608
            ],
            [
               -0.4190576679971263,
               -0.5889467084065687
            ],
            [
               -0.4218517657974291,
               -0.5911985141391859
            ],
            [
               -0.42464586359773193,
               -0.593462913226698
            ],
            [
               -0.42743996139803475,
               -0.5957586425091459
            ],
            [
               -0.43023405919833746,
               -0.5980954592658556
            ],
            [
               -0.4330281569986403,
               -0.6004713021853905
            ],
            [
               -0.4358222547989431,
               -0.6028723787288339
            ],
            [
               -0.4386163525992459,
               -0.6052763974531246
            ],
            [
               -0.44141045039954874,
               -0.6076582081449887
            ],
            [
               -0.44420454819985156,
               -0.609996315161639
            ],
            [
               -0.4469986460001544,
               -0.6122783720826244
            ],
            [
               -0.4497927438004572,
               -0.614504000629718
            ],
            [
               -0.4525868416007599,
               -0.6166840625478776
            ],
            [
               -0.4553809394010627,
               -0.618836616491715
            ],
            [
               -0.45817503720136554,
               -0.6209808573233402
            ],
            [
               -0.46096913500166836,
               -0.6231310019764893
            ],
            [
               -0.4637632328019712,
               -0.6252921142044201
            ],
            [
               -0.466557330602274,
               -0.627459220278171
            ],
            [
               -0.4693514284025768,
               -0.6296199588854634
            ],
            [
               -0.47214552620287964,
               -0.6317597998946385
            ],
            [
               -0.47493962400318235,
               -0.6338679731321437
            ],
            [
               -0.47773372180348517,
               -0.6359419868632051
            ],
            [
               -0.480527819603788,
               -0.6379890909205497
            ],
            [
               -0.4833219174040908,
               -0.640024100499078
            ],
            [
               -0.4861160152043936,
               -0.64206428296947
            ],
            [
               -0.48891011300469644,
               -0.644123073042055
            ],
            [
               -0.49170421080499926,
               -0.6462048409010204
            ],
            [
               -0.4944983086053021,
               -0.648302617901924
            ],
            [
               -0.4972924064056048,
               -0.6503996814608989
            ],
            [
               -0.5000865042059076,
               -0.6524745555440743
            ],
            [
               -0.5028806020062104,
               -0.6545077653797966
            ],
            [
               -0.5056746998065133,
               -0.6564880294062296
            ],
            [
               -0.5084687976068161,
               -0.6584157225432024
            ],
            [
               -0.5112628954071189,
               -0.6603023659119315
            ],
            [
               -0.5140569932074217,
               -0.6621662783250262
            ],
            [
               -0.5168510910077244,
               -0.664025884253963
            ],
            [
               -0.5196451888080272,
               -0.6658930295686933
            ],
            [
               -0.5224392866083301,
               -0.6677686972158215
            ],
            [
               -0.5252333844086329,
               -0.6696427103563973
            ],
            [
               -0.5280274822089357,
               -0.6714976290313939
            ],
            [
               -0.5308215800092385,
               -0.6733155650133702
            ],
            [
               -0.5336156778095413,
               -0.6750855775500437
            ],
            [
               -0.5364097756098442,
               -0.6768090492578945
            ],
            [
               -0.5392038734101469,
               -0.6785010797374257
            ],
            [
               -0.5419979712104497,
               -0.6801872627953801
            ],
            [
               -0.5447920690107525,
               -0.68189677658855
            ],
            [
               -0.5475861668110553,
               -0.6836539749507614
            ],
            [
               -0.5503802646113581,
               -0.6854711875428509
            ],
            [
               -0.553174362411661,
               -0.6873450386244464
            ],
            [
               -0.5559684602119638,
               -0.6892574210536239
            ],
            [
               -0.5587625580122666,
               -0.6911807239042056
            ],
            [
               -0.5615566558125693,
               -0.6930855415919809
            ],
            [
               -0.5643507536128721,
               -0.6949483559949581
            ],
            [
               -0.5671448514131749,
               -0.6967568168974922
            ],
            [
               -0.5699389492134778,
               -0.6985111758889291
            ],
            [
               -0.5727330470137806,
               -0.7002218016695421
            ],
            [
               -0.5755271448140834,
               -0.7019040206741793
            ],
            [
               -0.5783212426143862,
               -0.7035723223120309
            ],
            [
               -0.581115340414689,
               -0.7052359829142543
            ],
            [
               -0.5839094382149917,
               -0.7068974309898336
            ],
            [
               -0.5867035360152946,
               -0.7085535082015777
            ],
            [
               -0.5894976338155974,
               -0.7101986393404274
            ],
            [
               -0.5922917316159002,
               -0.7118282507408924
            ],
            [
               -0.595085829416203,
               -0.7134408191958695
            ],
            [
               -0.5978799272165058,
               -0.7150376561997718
            ],
            [
               -0.6006740250168087,
               -0.7166206284302135
            ],
            [
               -0.6034681228171114,
               -0.7181890266912889
            ],
            [
               -0.6062622206174142,
               -0.7197372921031117
            ],
            [
               -0.609056318417717,
               -0.7212550597540393
            ],
            [
               -0.6118504162180198,
               -0.7227300531217772
            ],
            [
               -0.6146445140183227,
               -0.7241531054718426
            ],
            [
               -0.6174386118186255,
               -0.7255235002870137
            ],
            [
               -0.6202327096189283,
               -0.7268523776677902
            ],
            [
               -0.6230268074192311,
               -0.7281623903807442
            ],
            [
               -0.6258209052195338,
               -0.7294830224700781
            ],
            [
               -0.6286150030198366,
               -0.7308425970585365
            ],
            [
               -0.6314091008201395,
               -0.7322594077502232
            ],
            [
               -0.6342031986204423,
               -0.7337350505619235
            ],
            [
               -0.6369972964207451,
               -0.7352525962129324
            ],
            [
               -0.6397913942210479,
               -0.7367807910213777
            ],
            [
               -0.6425854920213507,
               -0.738283454137163
            ],
            [
               -0.6453795898216536,
               -0.7397313358484288
            ],
            [
               -0.6481736876219563,
               -0.7411126080133676
            ],
            [
               -0.6509677854222591,
               -0.7424383202078556
            ],
            [
               -0.6537618832225619,
               -0.7437406014010381
            ],
            [
               -0.6565559810228647,
               -0.7450636923701184
            ],
            [
               -0.6593500788231675,
               -0.7464503095672779
            ],
            [
               -0.6621441766234704,
               -0.7479275414625787
            ],
            [
               -0.6649382744237732,
               -0.7494968476588127
            ],
            [
               -0.667732372224076,
               -0.7511315860561028
            ],
            [
               -0.6705264700243787,
               -0.752783163128843
            ],
            [
               -0.6733205678246815,
               -0.7543941321142027
            ],
            [
               -0.6761146656249843,
               -0.7559142709964349
            ],
            [
               -0.6789087634252872,
               -0.7573146360722571
            ],
            [
               -0.68170286122559,
               -0.7585951790088741
            ],
            [
               -0.6844969590258928,
               -0.7597835637063035
            ],
            [
               -0.6872910568261956,
               -0.760925657781151
            ],
            [
               -0.6900851546264983,
               -0.762070861528835
            ],
            [
               -0.6928792524268012,
               -0.7632570768994619
            ],
            [
               -0.695673350227104,
               -0.7645001611903394
            ],
            [
               -0.6984674480274068,
               -0.7657911436946693
            ],
            [
               -0.7012615458277096,
               -0.7671018414743811
            ],
            [
               -0.7040556436280124,
               -0.7683966894360941
            ],
            [
               -0.7068497414283152,
               -0.7696465545106396
            ],
            [
               -0.7096438392286181,
               -0.7708397201791608
            ],
            [
               -0.7124379370289208,
               -0.771986289765458
            ],
            [
               -0.7152320348292236,
               -0.7731145854741461
            ],
            [
               -0.7180261326295264,
               -0.7742609054886012
            ],
            [
               -0.7208202304298292,
               -0.7754562843510222
            ],
            [
               -0.723614328230132,
               -0.7767149043764305
            ],
            [
               -0.7264084260304349,
               -0.7780281976361667
            ],
            [
               -0.7292025238307377,
               -0.7793666862490484
            ],
            [
               -0.7319966216310405,
               -0.7806889344353113
            ],
            [
               -0.7347907194313432,
               -0.7819545572289376
            ],
            [
               -0.737584817231646,
               -0.7831368801093697
            ],
            [
               -0.7403789150319489,
               -0.7842310207307979
            ],
            [
               -0.7431730128322517,
               -0.7852547846717757
            ],
            [
               -0.7459671106325545,
               -0.7862422506862882
            ],
            [
               -0.7487612084328573,
               -0.7872323973174814
            ],
            [
               -0.7515553062331601,
               -0.7882567389647184
            ],
            [
               -0.754349404033463,
               -0.7893301554428132
            ],
            [
               -0.7571435018337657,
               -0.7904478700248737
            ],
            [
               -0.7599375996340685,
               -0.7915893147422415
            ],
            [
               -0.7627316974343713,
               -0.7927272103664715
            ],
            [
               -0.7655257952346741,
               -0.7938384259684472
            ],
            [
               -0.7683198930349769,
               -0.7949126693900329
            ],
            [
               -0.7711139908352798,
               -0.7959559464495303
            ],
            [
               -0.7739080886355826,
               -0.7969876709149848
            ],
            [
               -0.7767021864358853,
               -0.7980326030228397
            ],
            [
               -0.7794962842361881,
               -0.7991106263983337
            ],
            [
               -0.7822903820364909,
               -0.8002281058818865
            ],
            [
               -0.7850844798367937,
               -0.8013739655222545
            ],
            [
               -0.7878785776370966,
               -0.8025219248561402
            ],
            [
               -0.7906726754373994,
               -0.8036381516412018
            ],
            [
               -0.7934667732377022,
               -0.8046917049011433
            ],
            [
               -0.796260871038005,
               -0.8056642074724345
            ],
            [
               -0.7990549688383077,
               -0.8065555082203748
            ],
            [
               -0.8018490666386106,
               -0.8073835289383176
            ],
            [
               -0.8046431644389134,
               -0.8081785106139556
            ],
            [
               -0.8074372622392162,
               -0.8089737578849786
            ],
            [
               -0.810231360039519,
               -0.8097960763884609
            ],
            [
               -0.8130254578398218,
               -0.8106590488926457
            ],
            [
               -0.8158195556401246,
               -0.8115611602903956
            ],
            [
               -0.8186136534404275,
               -0.8124889983604485
            ],
            [
               -0.8214077512407302,
               -0.8134239810039099
            ],
            [
               -0.824201849041033,
               -0.8143499211969961
            ],
            [
               -0.8269959468413358,
               -0.8152586192473835
            ],
            [
               -0.8297900446416386,
               -0.8161515714259904
            ],
            [
               -0.8325841424419415,
               -0.8170374401221908
            ],
            [
               -0.8353782402422443,
               -0.8179265528161965
            ],
            [
               -0.8381723380425471,
               -0.8188247885426478
            ],
            [
               -0.8409664358428499,
               -0.8197293844084043
            ],
            [
               -0.8437605336431526,
               -0.8206284096669733
            ],
            [
               -0.8465546314434554,
               -0.8215042215835109
            ],
            [
               -0.8493487292437583,
               -0.8223396778722261
            ],
            [
               -0.8521428270440611,
               -0.8231248059771055
            ],
            [
               -0.8549369248443639,
               -0.8238614116420864
            ],
            [
               -0.8577310226446667,
               -0.824563821301301
            ],
            [
               -0.8605251204449695,
               -0.8252553286275519
            ],
            [
               -0.8633192182452722,
               -0.825961451929996
            ],
            [
               -0.8661133160455751,
               -0.8267022518483361
            ],
            [
               -0.8689074138458779,
               -0.8274863033929043
            ],
            [
               -0.8717015116461807,
               -0.82830835014269
            ],
            [
               -0.8744956094464835,
               -0.8291514045507467
            ],
            [
               -0.8772897072467863,
               -0.829992552085433
            ],
            [
               -0.8800838050470892,
               -0.8308104972525506
            ],
            [
               -0.882877902847392,
               -0.8315923689667715
            ],
            [
               -0.8856720006476947,
               -0.8323376351367104
            ],
            [
               -0.8884660984479975,
               -0.8330580119198622
            ],
            [
               -0.8912601962483003,
               -0.8337736039327037
            ],
            [
               -0.8940542940486031,
               -0.8345066998723869
            ],
            [
               -0.896848391848906,
               -0.8352752798323193
            ],
            [
               -0.8996424896492088,
               -0.8360881922494587
            ],
            [
               -0.9024365874495115,
               -0.8369432251643273
            ],
            [
               -0.9052306852498144,
               -0.8378282411374827
            ],
            [
               -0.9080247830501171,
               -0.8387245695043022
            ],
            [
               -0.9108188808504201,
               -0.8396112900160749
            ],
            [
               -0.9136129786507228,
               -0.8404690484137975
            ],
            [
               -0.9164070764510256,
               -0.8412825379004909
            ],
            [
               -0.9192011742513284,
               -0.8420415000568684
            ],
            [
               -0.9219952720516312,
               -0.8427407184499565
            ],
            [
               -0.924789369851934,
               -0.8433797432791628
            ],
            [
               -0.9275834676522368,
               -0.8439629144346161
            ],
            [
               -0.9303775654525397,
               -0.8444997625008961
            ],
            [
               -0.9331716632528424,
               -0.8450053254234452
            ],
            [
               -0.9359657610531452,
               -0.8454996122966698
            ],
            [
               -0.938759858853448,
               -0.8460055623247478
            ],
            [
               -0.9415539566537509,
               -0.8465453841179649
            ],
            [
               -0.9443480544540537,
               -0.8471359173165641
            ],
            [
               -0.9471421522543564,
               -0.8477843113183328
            ],
            [
               -0.9499362500546593,
               -0.8484855495152488
            ],
            [
               -0.952730347854962,
               -0.8492229913424971
            ],
            [
               -0.9555244456552648,
               -0.8499722173135575
            ],
            [
               -0.9583185434555677,
               -0.8507073285397845
            ],
            [
               -0.9611126412558705,
               -0.8514078869951383
            ],
            [
               -0.9639067390561733,
               -0.852064277093052
            ],
            [
               -0.966700836856476,
               -0.8526796342521703
            ],
            [
               -0.9694949346567789,
               -0.853267556854204
            ],
            [
               -0.9722890324570816,
               -0.8538462564614112
            ],
            [
               -0.9750831302573846,
               -0.8544311052724007
            ],
            [
               -0.9778772280576873,
               -0.8550282210002211
            ],
            [
               -0.9806713258579901,
               -0.8556314961513818
            ],
            [
               -0.9834654236582929,
               -0.8562243571663155
            ],
            [
               -0.9862595214585957,
               -0.8567858820503826
            ],
            [
               -0.9890536192588986,
               -0.8572992819434514
            ],
            [
               -0.9918477170592013,
               -0.8577597515357506
            ],
            [
               -0.9946418148595042,
               -0.8581787115047813
            ],
            [
               -0.9974359126598069,
               -0.8585825538571398
            ],
            [
               -1.0002300104601098,
               -0.8590058287861659
            ],
            [
               -1.0030241082604126,
               -0.859480770742385
            ],
            [
               -1.0058182060607153,
               -0.8600264688510554
            ],
            [
               -1.0086123038610182,
               -0.8606413243099237
            ],
            [
               -1.011406401661321,
               -0.8613015402981908
            ],
            [
               -1.0142004994616238,
               -0.8619665171338831
            ],
            [
               -1.0169945972619265,
               -0.8625897822162365
            ],
            [
               -1.0197886950622295,
               -0.8631322215107224
            ],
            [
               -1.0225827928625322,
               -0.8635735367890195
            ],
            [
               -1.025376890662835,
               -0.863918336047399
            ],
            [
               -1.0281709884631378,
               -0.8641949336095704
            ],
            [
               -1.0309650862634405,
               -0.8644472477284086
            ],
            [
               -1.0337591840637435,
               -0.8647223714911698
            ],
            [
               -1.0365532818640462,
               -0.8650577302346724
            ],
            [
               -1.039347379664349,
               -0.8654717850553774
            ],
            [
               -1.0421414774646518,
               -0.8659609942248971
            ],
            [
               -1.0449355752649545,
               -0.8665036363709337
            ],
            [
               -1.0477296730652574,
               -0.8670688513319842
            ],
            [
               -1.0505237708655604,
               -0.8676276240555907
            ],
            [
               -1.053317868665863,
               -0.8681619583170508
            ],
            [
               -1.0561119664661658,
               -0.8686692913179443
            ],
            [
               -1.0589060642664687,
               -0.8691609757666554
            ],
            [
               -1.0617001620667714,
               -0.8696557638829778
            ],
            [
               -1.0644942598670744,
               -0.8701709291500168
            ],
            [
               -1.067288357667377,
               -0.870714377046973
            ],
            [
               -1.0700824554676798,
               -0.8712806044885999
            ],
            [
               -1.0728765532679827,
               -0.8718518772419268
            ],
            [
               -1.0756706510682854,
               -0.8724040604286263
            ],
            [
               -1.0784647488685883,
               -0.8729148591102329
            ],
            [
               -1.081258846668891,
               -0.8733713976646423
            ],
            [
               -1.084052944469194,
               -0.8737743670929543
            ],
            [
               -1.0868470422694967,
               -0.8741372687897224
            ],
            [
               -1.0896411400697996,
               -0.8744810962848995
            ],
            [
               -1.0924352378701023,
               -0.8748264609446424
            ],
            [
               -1.095229335670405,
               -0.8751860842222188
            ],
            [
               -1.098023433470708,
               -0.8755604248112947
            ],
            [
               -1.1008175312710107,
               -0.8759380495482572
            ],
            [
               -1.1036116290713136,
               -0.8763006181225973
            ],
            [
               -1.1064057268716163,
               -0.8766306634242262
            ],
            [
               -1.109199824671919,
               -0.8769193179477038
            ],
            [
               -1.111993922472222,
               -0.877171128553118
            ],
            [
               -1.1147880202725249,
               -0.8774041157055072
            ],
            [
               -1.1175821180728276,
               -0.8776449045597396
            ],
            [
               -1.1203762158731303,
               -0.8779204900119354
            ],
            [
               -1.1231703136734332,
               -0.878249386162502
            ],
            [
               -1.125964411473736,
               -0.8786351423406655
            ],
            [
               -1.1287585092740389,
               -0.8790644138783625
            ],
            [
               -1.1315526070743416,
               -0.8795102463466461
            ],
            [
               -1.1343467048746443,
               -0.8799395070047176
            ],
            [
               -1.1371408026749472,
               -0.8803220714131762
            ],
            [
               -1.13993490047525,
               -0.8806388859736481
            ],
            [
               -1.1427289982755529,
               -0.8808865133862651
            ],
            [
               -1.1455230960758556,
               -0.8810770205139135
            ],
            [
               -1.1483171938761585,
               -0.881233622865688
            ],
            [
               -1.1511112916764612,
               -0.8813838094786416
            ],
            [
               -1.1539053894767641,
               -0.8815523028115848
            ],
            [
               -1.1566994872770668,
               -0.881755989669814
            ],
            [
               -1.1594935850773695,
               -0.8820020320111557
            ],
            [
               -1.1622876828776725,
               -0.8822891170503322
            ],
            [
               -1.1650817806779752,
               -0.8826107131733868
            ],
            [
               -1.1678758784782781,
               -0.8829586522284818
            ],
            [
               -1.1706699762785808,
               -0.8833255208085777
            ],
            [
               -1.1734640740788838,
               -0.8837050948055826
            ],
            [
               -1.1762581718791865,
               -0.8840910521032583
            ],
            [
               -1.1790522696794894,
               -0.8844750246850384
            ],
            [
               -1.181846367479792,
               -0.8848453658897881
            ],
            [
               -1.1846404652800948,
               -0.8851876896691739
            ],
            [
               -1.1874345630803977,
               -0.8854874261784571
            ],
            [
               -1.1902286608807005,
               -0.8857336746981486
            ],
            [
               -1.1930227586810034,
               -0.8859229291905109
            ],
            [
               -1.195816856481306,
               -0.8860611141875836
            ],
            [
               -1.1986109542816088,
               -0.8861628853415258
            ],
            [
               -1.2014050520819117,
               -0.8862481421443154
            ],
            [
               -1.2041991498822144,
               -0.8863367920440006
            ],
            [
               -1.2069932476825174,
               -0.8864435608077198
            ],
            [
               -1.20978734548282,
               -0.8865747419078287
            ],
            [
               -1.212581443283123,
               -0.8867281401424918
            ],
            [
               -1.2153755410834257,
               -0.8868962981727551
            ],
            [
               -1.2181696388837286,
               -0.8870718222310299
            ],
            [
               -1.2209637366840314,
               -0.8872527311346599
            ],
            [
               -1.223757834484334,
               -0.8874456069031076
            ],
            [
               -1.226551932284637,
               -0.8876650266085004
            ],
            [
               -1.2293460300849397,
               -0.8879290888459911
            ],
            [
               -1.2321401278852426,
               -0.888252350004819
            ],
            [
               -1.2349342256855453,
               -0.8886386031585176
            ],
            [
               -1.2377283234858483,
               -0.8890762267693595
            ],
            [
               -1.240522421286151,
               -0.8895381425718716
            ],
            [
               -1.243316519086454,
               -0.8899869438604974
            ],
            [
               -1.2461106168867566,
               -0.8903839749747501
            ],
            [
               -1.2489047146870593,
               -0.8906996799621798
            ],
            [
               -1.2516988124873623,
               -0.890921927391801
            ],
            [
               -1.254492910287665,
               -0.8910595134457463
            ],
            [
               -1.257287008087968,
               -0.8911395210407638
            ],
            [
               -1.2600811058882706,
               -0.8911991951046176
            ],
            [
               -1.2628752036885733,
               -0.8912748177304735
            ],
            [
               -1.2656693014888762,
               -0.8913911023399197
            ],
            [
               -1.268463399289179,
               -0.8915545004929368
            ],
            [
               -1.2712574970894819,
               -0.8917525479541237
            ],
            [
               -1.2740515948897846,
               -0.8919593804875006
            ],
            [
               -1.2768456926900875,
               -0.8921454941154545
            ],
            [
               -1.2796397904903902,
               -0.8922884083474507
            ],
            [
               -1.2824338882906932,
               -0.8923806020198551
            ],
            [
               -1.2852279860909959,
               -0.8924320359848406
            ],
            [
               -1.2880220838912986,
               -0.8924664390772293
            ],
            [
               -1.2908161816916015,
               -0.8925126809689519
            ],
            [
               -1.2936102794919042,
               -0.8925942536481564
            ],
            [
               -1.2964043772922071,
               -0.8927205484450731
            ],
            [
               -1.2991984750925099,
               -0.8928830152187661
            ],
            [
               -1.3019925728928128,
               -0.8930576245035686
            ],
            [
               -1.3047866706931155,
               -0.8932128875432899
            ],
            [
               -1.3075807684934184,
               -0.8933207616226592
            ],
            [
               -1.3103748662937211,
               -0.8933667383789219
            ],
            [
               -1.3131689640940238,
               -0.8933556363602195
            ],
            [
               -1.3159630618943268,
               -0.8933110265154607
            ],
            [
               -1.3187571596946295,
               -0.8932683399268238
            ],
            [
               -1.3215512574949324,
               -0.8932638291686739
            ],
            [
               -1.3243453552952351,
               -0.8933229662883655
            ],
            [
               -1.327139453095538,
               -0.8934520891019426
            ],
            [
               -1.3299335508958408,
               -0.8936360773521258
            ],
            [
               -1.3327276486961435,
               -0.8938428941961688
            ],
            [
               -1.3355217464964464,
               -0.8940336098910493
            ],
            [
               -1.338315844296749,
               -0.8941747601496621
            ],
            [
               -1.341109942097052,
               -0.8942491499484959
            ],
            [
               -1.3439040398973547,
               -0.8942617202929326
            ],
            [
               -1.3466981376976577,
               -0.8942386664909794
            ],
            [
               -1.3494922354979604,
               -0.8942201080019325
            ],
            [
               -1.352286333298263,
               -0.8942485785622816
            ],
            [
               -1.355080431098566,
               -0.89435681544177
            ],
            [
               -1.3578745288988687,
               -0.8945584277016985
            ],
            [
               -1.3606686266991717,
               -0.8948440322624378
            ],
            [
               -1.3634627244994744,
               -0.8951837259569579
            ],
            [
               -1.3662568222997773,
               -0.895534884997494
            ],
            [
               -1.36905092010008,
               -0.8958528377641553
            ],
            [
               -1.371845017900383,
               -0.8961013530356343
            ],
            [
               -1.3746391157006856,
               -0.8962602362367074
            ],
            [
               -1.3774332135009884,
               -0.8963284309799413
            ],
            [
               -1.3802273113012913,
               -0.8963224596467474
            ],
            [
               -1.383021409101594,
               -0.8962713198956339
            ],
            [
               -1.385815506901897,
               -0.8962096995804243
            ],
            [
               -1.3886096047021996,
               -0.8961714298341854
            ],
            [
               -1.3914037025025026,
               -0.8961845405633765
            ],
            [
               -1.3941978003028053,
               -0.8962684585135989
            ]
         ]
      }
   ]
}
