# Supplementary material for: Isolation of a planar π-aromatic Bi5− ring in a cobalt-based inverse-sandwich-type complex
Source: Nat Chem. 2025 Jan 20;17(4):547–55. doi: 10.1038/s41557-024-01713-8 (PMC11964920; doi:10.1038/s41557-024-01713-8)
Supplement: Supplementary file 4 — Original magnetic data of compound 1 and origin file of Fig. 3. [file 41557_2024_1713_MOESM4_ESM.zip › sr_and_T_Symmetrized/27.csv]

comment	corrected Loops
temperature	1
sr	0.128
angle	0
trans	0
B	M
-1.3999	-0.8578759834206728
-1.3970974874874873	-0.8574250611232643
-1.394294974974975	-0.8571496385437183
-1.3914924624624623	-0.8570622829700081
-1.3886899499499499	-0.857129247809236
-1.3858874374374373	-0.8572790633918252
-1.3830849249249249	-0.8574219935237206
-1.3802824124124122	-0.8574746281131472
-1.3774798998998998	-0.8573823091645141
-1.3746773873873872	-0.8571327374004432
-1.3718748748748748	-0.8567568813233
-1.3690723623623622	-0.8563172792838607
-1.3662698498498498	-0.8558877190082081
-1.3634673373373372	-0.8555308398705199
-1.3606648248248248	-0.855280624851542
-1.3578623123123121	-0.8551349340379532
-1.3550597997997997	-0.8550598191178729
-1.3522572872872871	-0.8550035028400373
-1.3494547747747747	-0.8549148861332552
-1.346652262262262	-0.8547602302045384
-1.3438497497497497	-0.8545325977237574
-1.341047237237237	-0.8542513431755592
-1.3382447247247247	-0.8539524498513006
-1.335442212212212	-0.8536736073113815
-1.3326396996996996	-0.8534395681926515
-1.329837187187187	-0.8532529990574809
-1.3270346746746746	-0.8530939160608111
-1.324232162162162	-0.8529276560391008
-1.3214296496496496	-0.8527182923344985
-1.318627137137137	-0.8524425183678372
-1.3158246246246246	-0.8520989249751498
-1.313022112112112	-0.8517092916966233
-1.3102195995995995	-0.851311378178597
-1.307417087087087	-0.8509457240815279
-1.3046145745745745	-0.8506410902119839
-1.301812062062062	-0.8504036716220993
-1.2990095495495495	-0.850213928228609
-1.2962070370370369	-0.8500322693398782
-1.2934045245245245	-0.8498118028998496
-1.2906020120120119	-0.8495139555705279
-1.2877994994994995	-0.8491217961254338
-1.2849969869869868	-0.8486466628861435
-1.2821944744744744	-0.8481259217278927
-1.2793919619619618	-0.8476125939170236
-1.2765894494494494	-0.8471602078702454
-1.2737869369369368	-0.846807684792394
-1.2709844244244244	-0.8465689150265192
-1.2681819119119118	-0.8464300207688731
-1.2653793993993994	-0.8463547326805412
-1.2625768868868867	-0.8462957156473953
-1.2597743743743743	-0.8462079201891408
-1.2569718618618617	-0.8460596555555429
-1.2541693493493493	-0.8458381384940665
-1.2513668368368367	-0.8455483422687249
-1.2485643243243243	-0.8452063056496193
-1.2457618118118117	-0.8448298574405344
-1.2429592992992993	-0.8444303841872349
-1.2401567867867866	-0.8440086414795591
-1.2373542742742742	-0.8435559590268009
-1.2345517617617616	-0.8430601319601507
-1.2317492492492492	-0.8425135567584343
-1.2289467367367366	-0.8419203526704239
-1.2261442242242242	-0.841299566345542
-1.2233417117117116	-0.8406829362492729
-1.2205391991991992	-0.8401075986607716
-1.2177366866866866	-0.8396058896846372
-1.2149341741741742	-0.8391954430746944
-1.2121316616616615	-0.8388727676391483
-1.2093291491491491	-0.8386124376897164
-1.2065266366366365	-0.8383723098690794
-1.203724124124124	-0.8381033573760881
-1.2009216116116115	-0.837761364906592
-1.198119099099099	-0.8373172541048963
-1.1953165865865865	-0.8367633143638508
-1.192514074074074	-0.8361138914006327
-1.1897115615615614	-0.8354007052220396
-1.186909049049049	-0.8346644251236757
-1.1841065365365364	-0.8339450064648832
-1.181304024024024	-0.8332733863051485
-1.1785015115115114	-0.8326664906854657
-1.175698998998999	-0.8321263875516933
-1.1728964864864864	-0.8316431997320959
-1.170093973973974	-0.831200431460553
-1.1672914614614613	-0.8307808986453851
-1.164488948948949	-0.830371550448608
-1.1616864364364363	-0.8299660211159479
-1.158883923923924	-0.8295645372923482
-1.1560814114114113	-0.8291715779996791
-1.153278898898899	-0.8287922396828921
-1.1504763863863863	-0.8284284901594967
-1.1476738738738739	-0.8280764009454354
-1.1448713613613613	-0.8277251067776604
-1.1420688488488488	-0.8273577736934243
-1.1392663363363362	-0.8269543811789818
-1.1364638238238238	-0.826495730127223
-1.1336613113113112	-0.8259678310178958
-1.1308587987987986	-0.825365730340448
-1.1280562862862862	-0.8246959033067485
-1.1252537737737738	-0.8239765702066159
-1.1224512612612612	-0.823235660309036
-1.1196487487487485	-0.8225066059625747
-1.1168462362362361	-0.8218226262815669
-1.1140437237237237	-0.8212105553549764
-1.111241211211211	-0.8206854790037958
-1.1084386986986985	-0.8202473857621624
-1.105636186186186	-0.8198806873392164
-1.1028336736736737	-0.8195568735415825
-1.100031161161161	-0.8192398635548681
-1.0972286486486484	-0.8188929735048469
-1.094426136136136	-0.8184860123837214
-1.0916236236236236	-0.8180009640676756
-1.088821111111111	-0.8174350379534414
-1.0860185985985984	-0.8168004944384009
-1.083216086086086	-0.8161214089319851
-1.0804135735735736	-0.8154282279549889
-1.077611061061061	-0.8147514160328506
-1.0748085485485483	-0.8141155918165965
-1.072006036036036	-0.8135353084858317
-1.0692035235235235	-0.8130131450667558
-1.066401011011011	-0.8125401982153043
-1.0635984984984983	-0.8120985594999064
-1.060795985985986	-0.8116650470643478
-1.0579934734734735	-0.8112153731623413
-1.0551909609609609	-0.810728034666123
-1.0523884484484483	-0.8101874263417014
-1.0495859359359359	-0.8095859009692359
-1.0467834234234235	-0.8089246694503234
-1.0439809109109108	-0.8082135307272882
-1.0411783983983982	-0.8074694748608228
-1.0383758858858858	-0.8067142642993541
-1.0355733733733734	-0.8059712083815751
-1.0327708608608608	-0.8052615066071089
-1.0299683483483482	-0.804600703484051
-1.0271658358358358	-0.8039958975249005
-1.0243633233233234	-0.8034443068884576
-1.0215608108108107	-0.802933580015899
-1.0187582982982981	-0.8024438789974523
-1.0159557857857857	-0.80195134567791
-1.0131532732732733	-0.8014322106147658
-1.0103507607607607	-0.8008666399382414
-1.007548248248248	-0.8002414992644972
-1.0047457357357357	-0.7995515306510674
-1.0019432232232233	-0.7987988915965256
-0.9991407107107106	-0.7979914484232098
-0.9963381981981981	-0.7971405056573755
-0.9935356856856856	-0.7962586975158226
-0.9907331731731731	-0.7953585641253262
-0.9879306606606606	-0.7944519700186718
-0.9851281481481481	-0.7935501402417551
-0.9823256356356356	-0.7926638386853911
-0.9795231231231231	-0.7918031903206686
-0.9767206106106106	-0.7909768603482452
-0.973918098098098	-0.7901906617699116
-0.9711155855855855	-0.789446020094466
-0.968313073073073	-0.7887389267117422
-0.9655105605605605	-0.7880599632962584
-0.962708048048048	-0.7873956767813917
-0.9599055355355355	-0.7867311270433304
-0.957103023023023	-0.7860529833779697
-0.9543005105105105	-0.7853522831733493
-0.951497997997998	-0.7846259996292586
-0.9486954854854854	-0.7838769030624169
-0.9458929729729728	-0.7831117380982335
-0.9430904604604604	-0.7823382945681032
-0.9402879479479478	-0.7815623270035508
-0.9374854354354354	-0.7807853374855116
-0.9346829229229228	-0.780003950051189
-0.9318804104104104	-0.7792110654281985
-0.9290778978978977	-0.7783983775823303
-0.9262753853853853	-0.7775593698780804
-0.9234728728728727	-0.7766917509217003
-0.9206703603603603	-0.7757984931666659
-0.9178678478478477	-0.7748871283070817
-0.9150653353353353	-0.7739675579760129
-0.9122628228228227	-0.7730491430217962
-0.9094603103103103	-0.7721380640762034
-0.9066577977977976	-0.7712358249511745
-0.9038552852852852	-0.7703393493824804
-0.9010527727727726	-0.7694425574711061
-0.8982502602602602	-0.7685388050694765
-0.8954477477477477	-0.7676233041985532
-0.8926452352352352	-0.7666947012655148
-0.8898427227227227	-0.7657553381727883
-0.8870402102102102	-0.7648102207021779
-0.8842376976976977	-0.7638651796588805
-0.8814351851851852	-0.7629249650802992
-0.8786326726726726	-0.7619919774788345
-0.8758301601601601	-0.7610660404464547
-0.8730276476476476	-0.7601451828358647
-0.8702251351351351	-0.7592270008444424
-0.8674226226226226	-0.7583099647519038
-0.8646201101101101	-0.7573940959534339
-0.8618175975975975	-0.7564807340990307
-0.859015085085085	-0.7555715159471246
-0.8562125725725724	-0.754667029967065
-0.8534100600600599	-0.7537657526519357
-0.8506075475475474	-0.7528637555392252
-0.8478050350350349	-0.7519553444070929
-0.8450025225225224	-0.7510343903402656
-0.8422000100100099	-0.7500958061433249
-0.8393974974974974	-0.7491365450276681
-0.8365949849849849	-0.7481556935517939
-0.8337924724724723	-0.7471536264247285
-0.8309899599599598	-0.7461306273472355
-0.8281874474474473	-0.7450856707276325
-0.8253849349349348	-0.7440160653031125
-0.8225824224224223	-0.7429183522023322
-0.8197799099099098	-0.7417903249855282
-0.8169773973973973	-0.7406334942934444
-0.8141748848848848	-0.739454978896378
-0.8113723723723723	-0.7382678327754282
-0.8085698598598597	-0.7370892499383322
-0.8057673473473472	-0.7359368066149424
-0.8029648348348347	-0.734823664285412
-0.8001623223223222	-0.7337541856248482
-0.7973598098098097	-0.7327214884440867
-0.7945572972972972	-0.7317080062425882
-0.7917547847847847	-0.7306892487133931
-0.7889522722722722	-0.7296399297138416
-0.7861497597597596	-0.7285407945303304
-0.7833472472472471	-0.7273841301176904
-0.7805447347347346	-0.7261762291794565
-0.7777422222222221	-0.7249359409145855
-0.7749397097097096	-0.723689620471634
-0.7721371971971971	-0.7224639112229531
-0.7693346846846846	-0.7212784906732456
-0.7665321721721721	-0.7201409446853544
-0.7637296596596596	-0.7190452821790877
-0.760927147147147	-0.7179744660853441
-0.7581246346346345	-0.7169060806057606
-0.755322122122122	-0.7158192864237809
-0.7525196096096095	-0.71470084818226
-0.749717097097097	-0.7135483683550807
-0.7469145845845845	-0.7123698083209397
-0.744112072072072	-0.711179604986405
-0.7413095595595595	-0.7099927940375822
-0.738507047047047	-0.7088191690037026
-0.7357045345345344	-0.707659443857262
-0.7329020220220219	-0.706504678442232
-0.7300995095095094	-0.7053391165016745
-0.7272969969969969	-0.7041454493838997
-0.7244944844844844	-0.7029107300184915
-0.7216919719719719	-0.7016309736626941
-0.7188894594594594	-0.7003129422818019
-0.7160869469469469	-0.6989725510971763
-0.7132844344344343	-0.6976304373436832
-0.7104819219219218	-0.6963061274812397
-0.7076794094094093	-0.6950126432669936
-0.7048768968968968	-0.6937531833127804
-0.7020743843843843	-0.6925207928016754
-0.6992718718718718	-0.6913009455972149
-0.6964693593593593	-0.6900760434426139
-0.6936668468468468	-0.6888302846714238
-0.6908643343343343	-0.6875533360444158
-0.6880618218218217	-0.6862417401277257
-0.6852593093093092	-0.684897821015213
-0.6824567967967967	-0.6835267243721579
-0.6796542842842842	-0.6821328506312772
-0.6768517717717717	-0.6807171114127714
-0.6740492592592592	-0.6792761120084676
-0.6712467467467467	-0.6778036549837951
-0.6684442342342342	-0.6762941113721022
-0.6656417217217216	-0.6747464980462035
-0.6628392092092091	-0.6731677655390764
-0.6600366966966966	-0.6715739523021311
-0.6572341841841841	-0.6699884590379399
-0.6544316716716716	-0.6684375630563093
-0.6516291591591591	-0.6669441689595704
-0.6488266466466466	-0.6655214160878336
-0.6460241341341341	-0.6641679450542222
-0.6432216216216216	-0.6628663004765628
-0.640419109109109	-0.661585191231852
-0.6376165965965965	-0.6602853387696273
-0.634814084084084	-0.6589276794113528
-0.6320115715715715	-0.6574820060012874
-0.629209059059059	-0.6559339256079219
-0.6264065465465465	-0.6542883427415862
-0.623604034034034	-0.6525684840461501
-0.6208015215215215	-0.6508105700728368
-0.617999009009009	-0.6490553434804462
-0.6151964964964964	-0.647338497852258
-0.6123939839839839	-0.6456823909414572
-0.6095914714714714	-0.6440911610605333
-0.6067889589589589	-0.6425505375348035
-0.6039864464464464	-0.6410324376921032
-0.6011839339339339	-0.6395031752389004
-0.5983814214214214	-0.6379331059909776
-0.5955789089089089	-0.636305091933042
-0.5927763963963963	-0.6346194232875733
-0.5899738838838838	-0.6328937631841351
-0.5871713713713713	-0.6311580426791441
-0.5843688588588588	-0.6294456685550474
-0.5815663463463463	-0.6277835037976041
-0.5787638338338338	-0.6261835073443127
-0.5759613213213213	-0.6246385210744523
-0.5731588088088088	-0.6231235500724872
-0.5703562962962963	-0.6216023049751727
-0.5675537837837837	-0.620037216124826
-0.5647512712712712	-0.6184000563707794
-0.5619487587587587	-0.6166800623446362
-0.5591462462462462	-0.6148871232319775
-0.5563437337337337	-0.6130490310632672
-0.5535412212212212	-0.6112035413260246
-0.5507387087087087	-0.6093875473922794
-0.5479361961961962	-0.6076265460140087
-0.5451336836836836	-0.6059274852855634
-0.5423311711711711	-0.6042770578881044
-0.5395286586586586	-0.6026458446433336
-0.5367261461461461	-0.600996941942413
-0.5339236336336336	-0.5992963767669038
-0.5311211211211211	-0.5975221414369821
-0.5283186086086086	-0.5956692087913619
-0.5255160960960961	-0.5937492363391096
-0.5227135835835836	-0.5917853890948384
-0.519911071071071	-0.5898042403038541
-0.5171085585585585	-0.5878275497170289
-0.514306046046046	-0.5858666061656497
-0.5115035335335335	-0.5839208118042278
-0.508701021021021	-0.5819806380031356
-0.5058985085085085	-0.5800335357502827
-0.503095995995996	-0.5780703712221854
-0.5002934834834833	-0.5760898279766901
-0.49749097097097084	-0.5740990124887738
-0.4946884584584583	-0.5721099390411413
-0.4918859459459458	-0.5701331462563557
-0.4890834334334333	-0.5681708513631927
-0.4862809209209208	-0.5662123613800749
-0.4834784084084083	-0.5642338022647
-0.48067589589589577	-0.5622028035204217
-0.47787338338338325	-0.5600870619731676
-0.47507087087087074	-0.5578642888271976
-0.47226835835835823	-0.555530413103845
-0.4694658458458457	-0.5531033066633058
-0.4666633333333332	-0.5506206033410088
-0.4638608208208207	-0.5481319907024096
-0.4610583083083082	-0.545688070721642
-0.4582557957957957	-0.5433289546158082
-0.45545328328328316	-0.5410758298993784
-0.45265077077077065	-0.5389277956701709
-0.44984825825825814	-0.536864618843991
-0.4470457457457456	-0.5348542582114393
-0.4442432332332331	-0.5328626171555927
-0.4414407207207206	-0.5308624523991723
-0.4386382082082081	-0.528838828536162
-0.4358356956956956	-0.5267897798448047
-0.43303318318318307	-0.5247224764143383
-0.43023067067067056	-0.5226466417334261
-0.42742815815815804	-0.5205677663049755
-0.42462564564564553	-0.5184825736075798
-0.421823133133133	-0.5163782909737691
-0.4190206206206205	-0.5142358966923397
-0.416218108108108	-0.5120361378617279
-0.4134155955955955	-0.5097661999639465
-0.410613083083083	-0.5074247418858625
-0.40781057057057046	-0.5050236100930722
-0.40500805805805795	-0.5025856773560478
-0.40220554554554544	-0.5001395147955766
-0.39940303303303293	-0.497712579073883
-0.3966005205205205	-0.49532497765718153
-0.3937980080080079	-0.4929855764458266
-0.3909954954954955	-0.4906913775770858
-0.3881929829829829	-0.48843002960942883
-0.3853904704704705	-0.48618439839887373
-0.38258795795795786	-0.4839376134588095
-0.37978544544544546	-0.4816770377359385
-0.37698293293293283	-0.4793961244930428
-0.37418042042042043	-0.47709390807973284
-0.3713779079079078	-0.47477264618299453
-0.3685753953953954	-0.47243464600109264
-0.3657728828828828	-0.47007943524836254
-0.3629703703703704	-0.4677021933058988
-0.36016785785785776	-0.4652938696695904
-0.35736534534534536	-0.462842874593441
-0.35456283283283274	-0.4603378025493926
-0.35176032032032034	-0.45777044242691894
-0.3489578078078077	-0.45513834655087193
-0.3461552952952953	-0.45244640743128656
-0.3433527827827827	-0.4497071313555616
-0.3405502702702703	-0.44693952431381434
-0.33774775775775767	-0.4441666880823303
-0.33494524524524527	-0.4414123783058639
-0.33214273273273265	-0.43869693632441453
-0.32934022022022025	-0.43603318696928567
-0.3265377077077076	-0.433423063374016
-0.323735195195195	-0.43085579754927816
-0.3209326826826826	-0.4283084060648584
-0.31813017017017	-0.4257488415964936
-0.3153276576576576	-0.42314159306206
-0.31252514514514496	-0.42045482221253955
-0.30972263263263256	-0.41766752731489015
-0.30692012012011993	-0.414774949320843
-0.30411760760760753	-0.41179064332046
-0.3013150950950949	-0.40874435095580963
-0.2985125825825825	-0.40567587949966866
-0.2957100700700699	-0.4026263275398263
-0.2929075575575575	-0.39962884208014215
-0.29010504504504486	-0.39670134984011396
-0.28730253253253246	-0.3938432445851643
-0.28450002002001984	-0.39103692729580897
-0.28169750750750744	-0.3882536951515946
-0.2788949949949948	-0.38546219080487976
-0.2760924824824824	-0.38263687199358287
-0.2732899699699698	-0.37976400176620956
-0.2704874574574574	-0.37684349600006134
-0.26768494494494477	-0.3738863354898987
-0.26488243243243237	-0.3709087056686623
-0.26207991991991975	-0.36792507975750266
-0.25927740740740735	-0.36494275027160383
-0.2564748948948947	-0.36195973456111985
-0.2536723823823823	-0.35896672633379123
-0.2508698698698697	-0.3559522691672674
-0.2480673573573573	-0.35290911512170414
-0.24526484484484468	-0.3498392380238329
-0.24246233233233228	-0.34675538883623147
-0.23965981981981965	-0.3436782840463479
-0.23685730730730725	-0.3406301002126307
-0.23405479479479463	-0.33762635658886175
-0.23125228228228223	-0.33466899633291947
-0.2284497697697696	-0.33174324275404043
-0.2256472572572572	-0.3288196568309199
-0.22284474474474458	-0.3258611231459516
-0.22004223223223218	-0.3228328114509719
-0.21723971971971956	-0.31971207670904594
-0.21443720720720716	-0.31649515759730446
-0.21163469469469454	-0.31319847127660105
-0.20883218218218214	-0.30985398743901826
-0.2060296696696695	-0.3065000467039919
-0.2032271571571571	-0.30317044412011257
-0.2004246446446445	-0.29988514292836443
-0.1976221321321321	-0.29664543531288323
-0.19481961961961947	-0.2934349096304042
-0.19201710710710707	-0.29022570488054744
-0.18921459459459444	-0.28698785810186533
-0.18641208208208204	-0.28369863013303276
-0.18360956956956942	-0.28034882149772233
-0.18080705705705702	-0.2769441995119891
-0.1780045445445444	-0.27350185721528486
-0.175202032032032	-0.27004302998775026
-0.17239951951951937	-0.26658503202465506
-0.16959700700700697	-0.2631351721861691
-0.16679449449449435	-0.2596887238918345
-0.16399198198198195	-0.2562315485881115
-0.16118946946946933	-0.2527463275648784
-0.15838695695695693	-0.24922010939569
-0.1555844444444443	-0.2456504483576259
-0.1527819319319319	-0.24204792294929728
-0.14997941941941928	-0.23843408713455683
-0.14717690690690688	-0.23483547309128855
-0.14437439439439426	-0.23127559395942143
-0.14157188188188186	-0.22776754398637505
-0.13876936936936923	-0.22430956107206812
-0.13596685685685683	-0.2208849076632457
-0.1331643443443442	-0.21746600464023402
-0.1303618318318318	-0.21402141018371154
-0.1275593193193192	-0.21052341658239224
-0.12475680680680679	-0.20695399090015046
-0.12195429429429416	-0.20330748469472698
-0.11915178178178176	-0.19958970423408406
-0.11634926926926914	-0.1958141405950979
-0.11354675675675674	-0.191996991823358
-0.11074424424424412	-0.18815280403654627
-0.10794173173173172	-0.18429209150160736
-0.1051392192192191	-0.18042138094244517
-0.10233670670670669	-0.17654512678587664
-0.09953419419419407	-0.17266823904484105
-0.09673168168168167	-0.16879780696223207
-0.09392916916916905	-0.16494302923129167
-0.09112665665665665	-0.16111319319329082
-0.08832414414414402	-0.15731444811054057
-0.08552163163163162	-0.15354673359871251
-0.082719119119119	-0.14980230367225988
-0.0799166066066066	-0.14606678034601137
-0.07711409409409398	-0.14232274939109102
-0.07431158158158158	-0.1385549061482865
-0.07150906906906895	-0.13475504540687505
-0.06870655655655655	-0.13092504914926884
-0.06590404404404393	-0.12707654796795625
-0.06310153153153153	-0.12322697396059701
-0.06029901901901891	-0.11939295487904314
-0.057496506506506506	-0.11558301112729874
-0.054693993993993884	-0.11179195477610847
-0.05189148148148148	-0.10799907408766726
-0.04908896896896886	-0.10417117697299091
-0.04628645645645646	-0.10027014525148809
-0.04348394394394384	-0.09626324013727429
-0.040681431431431436	-0.09213342910046113
-0.037878918918918814	-0.0878867836708315
-0.03507640640640641	-0.08355461885429372
-0.03227389389389379	-0.0791893549049427
-0.02947138138138139	-0.0748547283621657
-0.026668868868868767	-0.07061251055766442
-0.023866356356356366	-0.0665088872845869
-0.021063843843843744	-0.06256383872657688
-0.018261331331331343	-0.0587661793156831
-0.01545881881881872	-0.05507554856010581
-0.01265630630630632	-0.05143094086345258
-0.009853793793793697	-0.04776376223587343
-0.007051281281281296	-0.044012309645524855
-0.004248768768768674	-0.04013425494899932
-0.001446256256256273	-0.036114250387422525
0.0013562562562563496	-0.03196501367104023
0.00415876876876875	-0.027721880639579758
0.006961281281281373	-0.02343242180085473
0.009763793793793774	-0.01914390358721818
0.012566306306306396	-0.014891841254084732
0.015368818818818797	-0.010692523697853186
0.01817133133133142	-0.006541286868575583
0.02097384384384382	-0.002416756366584301
0.023776356356356443	0.0017103242961510837
0.026578868868868843	0.005866292069638679
0.029381381381381466	0.010064922705731224
0.03218389389389387	0.014301745134668312
0.03498640640640649	0.018553990817441295
0.03778891891891911	0.02278625506134089
0.04059143143143151	0.026960299613430272
0.043393943943944135	0.031046198683036354
0.046196456456456536	0.035031585970517184
0.04899896896896916	0.03892624743228305
0.05180148148148156	0.0427606067069258
0.05460399399399418	0.04657840742314048
0.05740650650650658	0.050425602067784174
0.060209019019019205	0.05433860228295731
0.0630115315315316	0.05833527376094785
0.06581404404404423	0.06241127979675731
0.06861655655655663	0.06654280428788184
0.07141906906906925	0.07069477977301523
0.07422158158158165	0.07483208556220872
0.07702409409409428	0.07893028033258312
0.07982660660660668	0.08298258362555161
0.0826291191191193	0.08700099032353215
0.0854316316316317	0.09101123949203084
0.08823414414414432	0.09504329478231491
0.09103665665665672	0.09912041741756071
0.09383916916916935	0.10325036675843396
0.09664168168168175	0.1074215920506546
0.09944419419419437	0.11160568485004008
0.10224670670670677	0.11576534690551211
0.10504921921921939	0.11986533761188349
0.10785173173173179	0.12388287952878728
0.11065424424424442	0.12781414799223578
0.11345675675675682	0.13167471647371015
0.11625926926926944	0.13549378111740784
0.11906178178178184	0.1393040195261539
0.12186429429429446	0.14313039035162753
0.12466680680680686	0.1469815719613649
0.12746931931931949	0.150846929114239
0.13027183183183189	0.15470013277298222
0.1330743443443445	0.15850839843196735
0.1358768568568569	0.16224444532927387
0.13867936936936953	0.16589731709474037
0.14148188188188193	0.16947846481660284
0.14428439439439456	0.1730209091665199
0.14708690690690696	0.17657143366694772
0.14988941941941958	0.18017795011396193
0.15269193193193198	0.18387573337159074
0.1554944444444446	0.18767665662022454
0.158296956956957	0.1915647297101588
0.16109946946946962	0.19549940390127102
0.16390198198198203	0.19942581722915959
0.16670449449449465	0.20328911030479438
0.16950700700700705	0.2070487546929799
0.17230951951951967	0.2106888497816181
0.17511203203203207	0.21422153751785844
0.1779145445445447	0.2176826850581554
0.1807170570570571	0.22112119154466583
0.18351956956956972	0.2245850423292911
0.18632208208208212	0.22810806657022212
0.18912459459459474	0.2317010451853313
0.19192710710710714	0.23534949457537252
0.19472961961961976	0.2390185288555164
0.19753213213213217	0.2426632412868972
0.2003346446446448	0.24624158857837072
0.2031371571571572	0.24972618525943704
0.2059396696696698	0.25311183285106514
0.2087421821821822	0.25641685822587634
0.21154469469469483	0.25967804358220975
0.21434720720720724	0.2629406263226322
0.21714971971971986	0.26624609384570475
0.21995223223223226	0.2696210015003505
0.22275474474474488	0.2730697119759896
0.22555725725725728	0.27657291099462233
0.2283597697697699	0.28009228082336846
0.2311622822822823	0.28358017821455744
0.23396479479479493	0.2869919307622765
0.23676730730730733	0.2902977152346069
0.23956981981981995	0.29349105413965476
0.24237233233233235	0.2965917411543603
0.24517484484484497	0.2996423070513236
0.24797735735735738	0.30269867408110784
0.25077986986987	0.3058170698749756
0.2535823823823824	0.3090402478706564
0.256384894894895	0.3123863436605285
0.2591874074074074	0.31584318725800864
0.26198991991992004	0.31936967360142166
0.26479243243243245	0.32290412799481416
0.26759494494494507	0.3263778781289467
0.27039745745745747	0.32973088981885645
0.2731999699699701	0.3329257037133529
0.2760024824824825	0.335956221696078
0.2788049949949951	0.3388490977610967
0.2816075075075075	0.34165731111134395
0.28441002002002014	0.34444748027954686
0.28721253253253254	0.34728409259642073
0.29001504504504516	0.35021462834372286
0.29281755755755756	0.35325931694713375
0.2956200700700702	0.35640802196490307
0.2984225825825826	0.35962484208599166
0.3012250950950952	0.36285896105177484
0.3040276076076076	0.3660586515437484
0.30683012012012023	0.36918458916697255
0.30963263263263263	0.3722189628513579
0.31243514514514525	0.3751681650504546
0.31523765765765766	0.3780587179608115
0.3180401701701703	0.3809279886075707
0.3208426826826827	0.3838126194815638
0.3236451951951953	0.3867380746533612
0.3264477077077077	0.38971217436006467
0.3292502202202203	0.39272416477524563
0.3320527327327327	0.39574917446278235
0.33485524524524535	0.39875636538904413
0.33765775775775775	0.40171814227612224
0.34046027027027037	0.4046176812540082
0.34326278278278277	0.4074527493641958
0.3460652952952954	0.41023503732404965
0.3488678078078078	0.4129856008183892
0.3516703203203204	0.41572807727293337
0.3544728328328328	0.41848182028249614
0.35727534534534544	0.42125688787559906
0.36007785785785784	0.42405206819025193
0.36288037037037046	0.4268561178134134
0.36568288288288286	0.42965146245343755
0.3684853953953955	0.4324190381677309
0.3712879079079079	0.43514285711882583
0.3740904204204205	0.4378132165314085
0.3768929329329329	0.44042805178351796
0.37969544544544553	0.4429925302531323
0.38249795795795793	0.4455173947684897
0.38530047047047056	0.44801670057402454
0.38810298298298296	0.4505054766902391
0.3909054954954956	0.4529976031520362
0.393708008008008	0.45550398034559203
0.3965105205205206	0.45803098507818935
0.3993130330330332	0.46057928209756627
0.4021155455455456	0.46314321875227804
0.40491805805805825	0.4657111479266721
0.40772057057057065	0.4682669811086886
0.4105230830830833	0.47079301904357085
0.4133255955955957	0.4732736936502754
0.4161281081081083	0.4756994253305903
0.4189306206206207	0.478069537920186
0.4217331331331333	0.4803932281752924
0.4245356456456457	0.48268800460417594
0.42733815815815834	0.48497570361273823
0.43014067067067074	0.4872769543937473
0.43294318318318337	0.4896055409162975
0.43574569569569577	0.49196428145077276
0.4385482082082084	0.49434371660648024
0.4413507207207208	0.4967241350348408
0.4441532332332334	0.4990804935919619
0.4469557457457458	0.5013889116215007
0.44975825825825844	0.5036329249076836
0.45256077077077084	0.5058077438194533
0.45536328328328346	0.5079213625882567
0.45816579579579586	0.5099923221885859
0.4609683083083085	0.5120449286490902
0.4637708208208209	0.5141034476962036
0.4665733333333335	0.5161870068995361
0.4693758458458459	0.5183065830726072
0.47217835835835853	0.5204646723035847
0.47498087087087093	0.5226573121524936
0.47778338338338355	0.5248773739395223
0.48058589589589595	0.5271177218651134
0.4833884084084086	0.5293730411377526
0.486190920920921	0.5316397754952524
0.4889934334334336	0.5339144373796851
0.491795945945946	0.5361912498916752
0.4945984584584586	0.5384603864241677
0.497400970970971	0.5407078741440787
0.5002034834834836	0.5429175914016537
0.503005995995996	0.5450749496613667
0.5058085085085087	0.5471711197508264
0.5086110210210211	0.5492063185504857
0.5114135335335337	0.5511908589368446
0.5142160460460461	0.5531433370189114
0.5170185585585587	0.5550862649286306
0.5198210710710711	0.5570403336134165
0.5226235835835837	0.5590190001164048
0.5254260960960961	0.5610250514252134
0.5282286086086088	0.5630502045576486
0.5310311211211212	0.5650778524098294
0.5338336336336338	0.5670880738389872
0.5366361461461462	0.5690633268685421
0.5394386586586588	0.5709930691103946
0.5422411711711712	0.5728759535064478
0.5450436836836838	0.5747190869716187
0.5478461961961962	0.5765348241134566
0.5506487087087089	0.5783363613829902
0.5534512212212213	0.5801337322709985
0.5562537337337339	0.5819315761618877
0.5590562462462463	0.5837293527402675
0.5618587587587589	0.5855237535726772
0.5646612712712713	0.587312249228447
0.5674637837837839	0.5890962902211543
0.5702662962962963	0.5908827999889978
0.573068808808809	0.5926832156011428
0.5758713213213213	0.5945102307368875
0.578673833833834	0.5963732613268407
0.5814763463463464	0.5982741830660603
0.584278858858859	0.6002048926410184
0.5870813713713714	0.6021477111816003
0.589883883883884	0.6040787518550097
0.5926863963963964	0.6059734100179475
0.595488908908909	0.6078124238180282
0.5982914214214214	0.6095867317797102
0.6010939339339341	0.6112996960479385
0.6038964464464465	0.6129660546549036
0.6066989589589589	0.6146079555944562
0.6095014714714717	0.6162492913036972
0.6123039839839841	0.6179100204749177
0.6151064964964965	0.6196020940443125
0.6179090090090089	0.6213280291432952
0.6207115215215218	0.6230822954348332
0.6235140340340342	0.6248547833337443
0.6263165465465466	0.6266350017364352
0.629119059059059	0.6284154973201008
0.6319215715715718	0.6301933359710508
0.6347240840840842	0.6319692131614483
0.6375265965965966	0.6337446181034259
0.640329109109109	0.6355181821370313
0.6431316216216219	0.637282664520252
0.6459341341341343	0.6390238640903725
0.6487366466466467	0.6407221455360117
0.651539159159159	0.6423564242986326
0.6543416716716719	0.6439096303738014
0.6571441841841843	0.6453741266213882
0.6599466966966967	0.6467554626303887
0.6627492092092091	0.6480732340100345
0.665551721721722	0.6493585772316626
0.6683542342342343	0.6506487409213038
0.6711567467467467	0.6519799736492878
0.6739592592592591	0.6533804301324444
0.676761771771772	0.654864797659001
0.6795642842842844	0.6564318914917837
0.6823667967967968	0.6580656976402688
0.6851693093093092	0.6597394727893682
0.687971821821822	0.6614217816900754
0.6907743343343344	0.6630829502088387
0.6935768468468468	0.6647004264031848
0.6963793593593592	0.6662619423603922
0.6991818718718721	0.6677660220407455
0.7019843843843845	0.6692200905279218
0.7047868968968969	0.6706370112306026
0.7075894094094093	0.6720311663182523
0.7103919219219221	0.6734151489537026
0.7131944344344345	0.6747977999107344
0.7159969469469469	0.6761838211587249
0.7187994594594593	0.6775746972020983
0.7216019719719722	0.6789703003223873
0.7244044844844846	0.6803704406564621
0.727206996996997	0.6817757580058297
0.7300095095095094	0.6831876725313379
0.7328120220220222	0.6846074963946913
0.7356145345345346	0.6860351263342578
0.738417047047047	0.687467886930563
0.7412195595595594	0.6889000358887665
0.7440220720720723	0.6903232068240657
0.7468245845845847	0.6917277397470905
0.7496270970970971	0.6931045481530078
0.7524296096096099	0.6944469944542844
0.7552321221221223	0.6957522464634197
0.7580346346346347	0.6970217584937854
0.7608371471471471	0.698260796465852
0.76363965965966	0.6994772101811544
0.7664421721721724	0.7006798533205452
0.7692446846846848	0.7018771035415391
0.7720471971971972	0.7030758361392981
0.77484970970971	0.7042810029834674
0.7776522222222224	0.7054957447582961
0.7804547347347348	0.7067218015765117
0.7832572472472472	0.7079599384654935
0.7860597597597601	0.7092101739158333
0.7888622722722725	0.710471749819945
0.7916647847847849	0.7117429388353878
0.7944672972972973	0.7130208803068794
0.7972698098098101	0.7143016279832826
0.8000723223223225	0.7155804880316594
0.8028748348348349	0.7168525744692331
0.8056773473473473	0.7181133841336163
0.8084798598598602	0.7193591588898269
0.8112823723723726	0.7205868849457218
0.814084884884885	0.7217939511792544
0.8168873973973974	0.7229776780817911
0.8196899099099102	0.7241350463451937
0.8224924224224226	0.7252629296675195
0.825294934934935	0.7263589542130724
0.8280974474474474	0.7274228196559823
0.8308999599599602	0.7284576316025
0.8337024724724726	0.7294706381222527
0.836504984984985	0.7304728280564126
0.8393074974974974	0.7314771545772374
0.8421100100100103	0.7324956190905788
0.8449125225225227	0.7335359348774674
0.8477150350350351	0.7345988040326671
0.8505175475475475	0.7356768385915804
0.8533200600600603	0.7367557868252638
0.8561225725725727	0.73781806543449
0.8589250850850851	0.7388478393595548
0.8617275975975975	0.7398362833008156
0.8645301101101104	0.7407854284792739
0.8673326226226228	0.7417092635146154
0.8701351351351352	0.7426314798876921
0.8729376476476476	0.7435802320438567
0.8757401601601604	0.74458121867395
0.8785426726726728	0.7456509768832142
0.8813451851851852	0.7467923043326012
0.8841476976976976	0.7479931507522077
0.8869502102102105	0.7492293108922902
0.8897527227227229	0.7504701187842888
0.8925552352352353	0.7516854526458575
0.8953577477477477	0.7528520052367627
0.8981602602602605	0.7539570775738091
0.9009627727727729	0.7549990168344253
0.9037652852852853	0.7559845524911843
0.9065677977977977	0.7569243021312195
0.9093703103103106	0.7578282690272167
0.912172822822823	0.7587030446433092
0.9149753353353354	0.7595516976721179
0.9177778478478478	0.7603762356515169
0.9205803603603606	0.7611814603187517
0.923382872872873	0.7619783974422347
0.9261853853853854	0.7627855183920805
0.9289878978978978	0.7636267004275117
0.9317904104104107	0.7645260614808824
0.9345929229229231	0.7655010427346409
0.9373954354354355	0.7665559509596975
0.9401979479479479	0.7676782847725754
0.9430004604604607	0.7688394674558026
0.9458029729729731	0.7700002874678128
0.9486054854854855	0.771119824747909
0.9514079979979979	0.7721654236789194
0.9542105105105108	0.7731207871572356
0.9570130230230232	0.7739897056431955
0.9598155355355356	0.7747941920873738
0.962618048048048	0.7755674849214536
0.9654205605605608	0.7763439702936472
0.9682230730730732	0.7771490472536486
0.9710255855855856	0.7779919945463665
0.973828098098098	0.7788639749813058
0.9766306106106108	0.7797417224664581
0.9794331231231233	0.7805957025977635
0.9822356356356357	0.7814001752377526
0.985038148148148	0.7821420412575181
0.9878406606606609	0.7828257834344448
0.9906431731731733	0.7834730582569551
0.9934456856856857	0.7841171500047817
0.9962481981981981	0.7847940334119983
0.9990507107107109	0.7855327360202038
1.0018532232232233	0.7863477815578119
1.0046557357357357	0.7872357486499042
1.0074582482482481	0.7881766740673135
1.010260760760761	0.7891396029807427
1.0130632732732734	0.7900904835346008
1.0158657857857858	0.7910001262602095
1.0186682982982982	0.7918501823183012
1.021470810810811	0.7926358883055546
1.0242733233233234	0.7933653686177115
1.0270758358358358	0.7940562267585856
1.0298783483483482	0.7947307226805069
1.032680860860861	0.7954109150009845
1.0354833733733735	0.7961148144048512
1.0382858858858859	0.7968540466845562
1.0410883983983983	0.7976329977936989
1.0438909109109111	0.7984490893199698
1.0466934234234235	0.7992937725752305
1.049495935935936	0.8001539685677987
1.0522984484484483	0.8010138745307394
1.0551009609609612	0.8018571563575979
1.0579034734734736	0.8026694700228676
1.060705985985986	0.8034410307952106
1.0635084984984984	0.8041686985489218
1.0663110110110112	0.8048569298879523
1.0691135235235236	0.8055170820749902
1.071916036036036	0.8061649548719545
1.0747185485485484	0.8068170142124854
1.0775210610610613	0.8074862542739292
1.0803235735735737	0.8081789054563124
1.083126086086086	0.8088930448010285
1.0859285985985985	0.809619616286984
1.0887311111111113	0.8103455834456563
1.0915336236236237	0.8110581876246508
1.0943361361361361	0.8117488561673809
1.0971386486486485	0.8124153820938428
1.0999411611611614	0.8130615885566401
1.1027436736736738	0.8136946100049163
1.1055461861861862	0.8143208421902568
1.1083486986986986	0.8149421859584021
1.1111512112112114	0.8155541940078925
1.1139537237237238	0.8161470908533769
1.1167562362362362	0.8167095728533689
1.119558748748749	0.8172341797857364
1.1223612612612615	0.8177222796120571
1.1251637737737739	0.8181866332749903
1.1279662862862863	0.8186501863429916
1.130768798798799	0.8191409755350698
1.1335713113113115	0.8196844288408514
1.136373823823824	0.8202953860626447
1.1391763363363363	0.8209724741991317
1.1419788488488491	0.8216968838912886
1.1447813613613615	0.8224362641719647
1.147583873873874	0.8231528070740568
1.1503863863863864	0.8238131850032828
1.1531888988988992	0.8243973246614875
1.1559914114114116	0.8249033072976042
1.158793923923924	0.8253468978243421
1.1615964364364364	0.8257559311382758
1.1643989489489492	0.8261614441891565
1.1672014614614616	0.8265884720677836
1.170003973973974	0.827049472061691
1.1728064864864864	0.8275423853752595
1.1756089989989993	0.8280537228283034
1.1784115115115117	0.8285653326203147
1.181214024024024	0.829062276163143
1.1840165365365365	0.8295389283893003
1.1868190490490493	0.83000113266294
1.1896215615615617	0.8304637165446116
1.1924240740740741	0.8309443826828056
1.1952265865865865	0.8314563173208285
1.1980290990990994	0.832002332276886
1.2008316116116118	0.832572805980378
1.2036341241241242	0.8331483131160042
1.2064366366366366	0.8337061245584357
1.2092391491491494	0.8342283327929301
1.2120416616616618	0.8347087258345212
1.2148441741741742	0.835155923723981
1.2176466866866866	0.8355915691804285
1.2204491991991995	0.836044074866442
1.2232517117117119	0.8365399675385883
1.2260542242242243	0.837095691773955
1.2288567367367367	0.8377125583525064
1.2316592492492495	0.8383764178970736
1.234461761761762	0.8390620107965774
1.2372642742742743	0.8397403728699988
1.2400667867867867	0.8403867156880922
1.2428692992992996	0.840986175319111
1.245671811811812	0.8415357154841946
1.2484743243243244	0.8420419321543338
1.2512768368368368	0.8425159895602592
1.2540793493493496	0.8429678802213447
1.256881861861862	0.8434023055207733
1.2596843743743744	0.8438177057159476
1.2624868868868868	0.8442086418797325
1.2652893993993997	0.844570364694859
1.268091911911912	0.8449035222918893
1.2708944244244245	0.8452168975641483
1.2736969369369369	0.8455268446223796
1.2764994494494497	0.8458534112492055
1.279301961961962	0.8462144784514134
1.2821044744744745	0.8466200948203411
1.284906986986987	0.8470691944027711
1.2877094994994998	0.8475500419075984
1.2905120120120122	0.8480443574854414
1.2933145245245246	0.8485336602325697
1.296117037037037	0.849005479268642
1.2989195495495498	0.849457069787493
1.3017220620620622	0.8498951673153934
1.3045245745745746	0.8503317994976535
1.307327087087087	0.8507777011283097
1.3101295995995998	0.8512358648715688
1.3129321121121122	0.8516978157445434
1.3157346246246246	0.8521442713136305
1.318537137137137	0.8525502594471581
1.32133964964965	0.8528930873408616
1.3241421621621623	0.8531604141500799
1.3269446746746747	0.85335551598548
1.329747187187187	0.8534977345225297
1.3325496996997	0.8536177633046534
1.3353522122122123	0.853749254081908
1.3381547247247247	0.8539195500721608
1.3409572372372371	0.854142677761375
1.34375974974975	0.8544169189373785
1.3465622622622624	0.8547276241862655
1.3493647747747748	0.8550540238454027
1.3521672872872872	0.8553773502957507
1.3549697997998	0.8556871536802257
1.3577723123123124	0.8559834490391811
1.3605748248248248	0.8562740080819268
1.3633773373373372	0.8565680783589453
1.36617984984985	0.8568693204380993
1.3689823623623625	0.8571711946985526
1.3717848748748749	0.8574571841239178
1.3745873873873873	0.8577063728556269
1.3773898998999001	0.8579026822903177
1.3801924124124125	0.858044338414069
1.382994924924925	0.8581496107576099
1.3857974374374373	0.8582558215701822
1.3885999499499502	0.8584108322850519
1.3914024624624626	0.8586589444665504
1.394204974974975	0.8590254545657061
1.3970074874874874	0.8595050621290747
1.39981	0.8600586074990939
1.39991	0.8578759834206728
1.3971102828053281	0.8574250611232643
1.3943105656106556	0.8571496385437183
1.3915108484159835	0.8570622829700081
1.3887111312213114	0.857129247809236
1.3859114140266393	0.8572790633918252
1.3831116968319672	0.8574219935237206
1.3803119796372951	0.8574746281131472
1.377512262442623	0.8573823091645141
1.374712545247951	0.8571327374004432
1.3719128280532784	0.8567568813233
1.3691131108586063	0.8563172792838607
1.3663133936639342	0.8558877190082081
1.3635136764692621	0.8555308398705199
1.36071395927459	0.855280624851542
1.357914242079918	0.8551349340379532
1.3551145248852459	0.8550598191178729
1.3523148076905733	0.8550035028400373
1.3495150904959012	0.8549148861332552
1.3467153733012291	0.8547602302045384
1.343915656106557	0.8545325977237574
1.341115938911885	0.8542513431755592
1.3383162217172129	0.8539524498513006
1.3355165045225408	0.8536736073113815
1.3327167873278687	0.8534395681926515
1.3299170701331962	0.8532529990574809
1.327117352938524	0.8530939160608111
1.324317635743852	0.8529276560391008
1.3215179185491799	0.8527182923344985
1.3187182013545078	0.8524425183678372
1.3159184841598357	0.8520989249751498
1.3131187669651636	0.8517092916966233
1.310319049770491	0.851311378178597
1.307519332575819	0.8509457240815279
1.304719615381147	0.8506410902119839
1.3019198981864748	0.8504036716220993
1.2991201809918027	0.850213928228609
1.2963204637971306	0.8500322693398782
1.2935207466024585	0.8498118028998496
1.2907210294077864	0.8495139555705279
1.287921312213114	0.8491217961254338
1.2851215950184418	0.8486466628861435
1.2823218778237697	0.8481259217278927
1.2795221606290976	0.8476125939170236
1.2767224434344255	0.8471602078702454
1.2739227262397534	0.846807684792394
1.2711230090450814	0.8465689150265192
1.2683232918504093	0.8464300207688731
1.2655235746557367	0.8463547326805412
1.2627238574610646	0.8462957156473953
1.2599241402663925	0.8462079201891408
1.2571244230717205	0.8460596555555429
1.2543247058770484	0.8458381384940665
1.2515249886823763	0.8455483422687249
1.2487252714877042	0.8452063056496193
1.2459255542930316	0.8448298574405344
1.2431258370983596	0.8444303841872349
1.2403261199036875	0.8440086414795591
1.2375264027090154	0.8435559590268009
1.2347266855143433	0.8430601319601507
1.2319269683196712	0.8425135567584343
1.229127251124999	0.8419203526704239
1.226327533930327	0.841299566345542
1.2235278167356545	0.8406829362492729
1.2207280995409824	0.8401075986607716
1.2179283823463103	0.8396058896846372
1.2151286651516382	0.8391954430746944
1.212328947956966	0.8388727676391483
1.209529230762294	0.8386124376897164
1.206729513567622	0.8383723098690794
1.2039297963729494	0.8381033573760881
1.2011300791782773	0.837761364906592
1.1983303619836052	0.8373172541048963
1.1955306447889331	0.8367633143638508
1.192730927594261	0.8361138914006327
1.189931210399589	0.8354007052220396
1.1871314932049168	0.8346644251236757
1.1843317760102448	0.8339450064648832
1.1815320588155722	0.8332733863051485
1.1787323416209001	0.8326664906854657
1.175932624426228	0.8321263875516933
1.173132907231556	0.8316431997320959
1.1703331900368839	0.831200431460553
1.1675334728422118	0.8307808986453851
1.1647337556475397	0.830371550448608
1.1619340384528671	0.8299660211159479
1.159134321258195	0.8295645372923482
1.156334604063523	0.8291715779996791
1.1535348868688509	0.8287922396828921
1.1507351696741788	0.8284284901594967
1.1479354524795067	0.8280764009454354
1.1451357352848346	0.8277251067776604
1.1423360180901625	0.8273577736934243
1.13953630089549	0.8269543811789818
1.1367365837008179	0.826495730127223
1.1339368665061458	0.8259678310178958
1.1311371493114737	0.825365730340448
1.1283374321168016	0.8246959033067485
1.1255377149221295	0.8239765702066159
1.1227379977274574	0.823235660309036
1.1199382805327853	0.8225066059625747
1.1171385633381128	0.8218226262815669
1.1143388461434407	0.8212105553549764
1.1115391289487686	0.8206854790037958
1.1087394117540965	0.8202473857621624
1.1059396945594244	0.8198806873392164
1.1031399773647523	0.8195568735415825
1.1003402601700802	0.8192398635548681
1.0975405429754077	0.8188929735048469
1.0947408257807356	0.8184860123837214
1.0919411085860635	0.8180009640676756
1.0891413913913914	0.8174350379534414
1.0863416741967193	0.8168004944384009
1.0835419570020473	0.8161214089319851
1.0807422398073752	0.8154282279549889
1.077942522612703	0.8147514160328506
1.0751428054180305	0.8141155918165965
1.0723430882233584	0.8135353084858317
1.0695433710286864	0.8130131450667558
1.0667436538340143	0.8125401982153043
1.0639439366393422	0.8120985594999064
1.06114421944467	0.8116650470643478
1.058344502249998	0.8112153731623413
1.0555447850553255	0.810728034666123
1.0527450678606534	0.8101874263417014
1.0499453506659813	0.8095859009692359
1.0471456334713092	0.8089246694503234
1.044345916276637	0.8082135307272882
1.041546199081965	0.8074694748608228
1.038746481887293	0.8067142642993541
1.0359467646926208	0.8059712083815751
1.0331470474979483	0.8052615066071089
1.0303473303032762	0.804600703484051
1.027547613108604	0.8039958975249005
1.024747895913932	0.8034443068884576
1.02194817871926	0.802933580015899
1.0191484615245878	0.8024438789974523
1.0163487443299157	0.80195134567791
1.0135490271352436	0.8014322106147658
1.010749309940571	0.8008666399382414
1.007949592745899	0.8002414992644972
1.005149875551227	0.7995515306510674
1.0023501583565548	0.7987988915965256
0.9995504411618827	0.7979914484232098
0.9967507239672107	0.7971405056573755
0.9939510067725386	0.7962586975158226
0.991151289577866	0.7953585641253262
0.9883515723831939	0.7944519700186718
0.9855518551885218	0.7935501402417551
0.9827521379938498	0.7926638386853911
0.9799524207991777	0.7918031903206686
0.9771527036045056	0.7909768603482452
0.9743529864098335	0.7901906617699116
0.9715532692151614	0.789446020094466
0.9687535520204889	0.7887389267117422
0.9659538348258168	0.7880599632962584
0.9631541176311447	0.7873956767813917
0.9603544004364726	0.7867311270433304
0.9575546832418005	0.7860529833779697
0.9547549660471284	0.7853522831733493
0.9519552488524563	0.7846259996292586
0.9491555316577838	0.7838769030624169
0.9463558144631117	0.7831117380982335
0.9435560972684396	0.7823382945681032
0.9407563800737675	0.7815623270035508
0.9379566628790954	0.7807853374855116
0.9351569456844233	0.780003950051189
0.9323572284897512	0.7792110654281985
0.9295575112950791	0.7783983775823303
0.9267577941004066	0.7775593698780804
0.9239580769057345	0.7766917509217003
0.9211583597110624	0.7757984931666659
0.9183586425163903	0.7748871283070817
0.9155589253217182	0.7739675579760129
0.9127592081270461	0.7730491430217962
0.909959490932374	0.7721380640762034
0.907159773737702	0.7712358249511745
0.9043600565430294	0.7703393493824804
0.9015603393483573	0.7694425574711061
0.8987606221536852	0.7685388050694765
0.8959609049590131	0.7676233041985532
0.8931611877643411	0.7666947012655148
0.890361470569669	0.7657553381727883
0.8875617533749969	0.7648102207021779
0.8847620361803243	0.7638651796588805
0.8819623189856522	0.7629249650802992
0.8791626017909802	0.7619919774788345
0.8763628845963081	0.7610660404464547
0.873563167401636	0.7601451828358647
0.8707634502069639	0.7592270008444424
0.8679637330122918	0.7583099647519038
0.8651640158176197	0.7573940959534339
0.8623642986229472	0.7564807340990307
0.8595645814282751	0.7555715159471246
0.856764864233603	0.754667029967065
0.8539651470389309	0.7537657526519357
0.8511654298442588	0.7528637555392252
0.8483657126495867	0.7519553444070929
0.8455659954549146	0.7510343903402656
0.8427662782602421	0.7500958061433249
0.83996656106557	0.7491365450276681
0.8371668438708979	0.7481556935517939
0.8343671266762258	0.7471536264247285
0.8315674094815537	0.7461306273472355
0.8287676922868816	0.7450856707276325
0.8259679750922095	0.7440160653031125
0.8231682578975374	0.7429183522023322
0.8203685407028649	0.7417903249855282
0.8175688235081928	0.7406334942934444
0.8147691063135207	0.739454978896378
0.8119693891188486	0.7382678327754282
0.8091696719241765	0.7370892499383322
0.8063699547295045	0.7359368066149424
0.8035702375348324	0.734823664285412
0.8007705203401598	0.7337541856248482
0.7979708031454877	0.7327214884440867
0.7951710859508156	0.7317080062425882
0.7923713687561436	0.7306892487133931
0.7895716515614715	0.7296399297138416
0.7867719343667994	0.7285407945303304
0.7839722171721273	0.7273841301176904
0.7811724999774552	0.7261762291794565
0.7783727827827827	0.7249359409145855
0.7755730655881106	0.723689620471634
0.7727733483934385	0.7224639112229531
0.7699736311987664	0.7212784906732456
0.7671739140040943	0.7201409446853544
0.7643741968094222	0.7190452821790877
0.7615744796147501	0.7179744660853441
0.758774762420078	0.7169060806057606
0.7559750452254055	0.7158192864237809
0.7531753280307334	0.71470084818226
0.7503756108360613	0.7135483683550807
0.7475758936413892	0.7123698083209397
0.7447761764467171	0.711179604986405
0.741976459252045	0.7099927940375822
0.7391767420573729	0.7088191690037026
0.7363770248627004	0.707659443857262
0.7335773076680283	0.706504678442232
0.7307775904733562	0.7053391165016745
0.7279778732786841	0.7041454493838997
0.725178156084012	0.7029107300184915
0.72237843888934	0.7016309736626941
0.7195787216946679	0.7003129422818019
0.7167790044999958	0.6989725510971763
0.7139792873053232	0.6976304373436832
0.7111795701106511	0.6963061274812397
0.708379852915979	0.6950126432669936
0.705580135721307	0.6937531833127804
0.7027804185266349	0.6925207928016754
0.6999807013319628	0.6913009455972149
0.6971809841372907	0.6900760434426139
0.6943812669426181	0.6888302846714238
0.6915815497479461	0.6875533360444158
0.688781832553274	0.6862417401277257
0.6859821153586019	0.684897821015213
0.6831823981639298	0.6835267243721579
0.6803826809692577	0.6821328506312772
0.6775829637745856	0.6807171114127714
0.6747832465799135	0.6792761120084676
0.671983529385241	0.6778036549837951
0.6691838121905689	0.6762941113721022
0.6663840949958968	0.6747464980462035
0.6635843778012247	0.6731677655390764
0.6607846606065526	0.6715739523021311
0.6579849434118805	0.6699884590379399
0.6551852262172084	0.6684375630563093
0.6523855090225363	0.6669441689595704
0.6495857918278638	0.6655214160878336
0.6467860746331917	0.6641679450542222
0.6439863574385196	0.6628663004765628
0.6411866402438475	0.661585191231852
0.6383869230491754	0.6602853387696273
0.6355872058545033	0.6589276794113528
0.6327874886598313	0.6574820060012874
0.6299877714651587	0.6559339256079219
0.6271880542704866	0.6542883427415862
0.6243883370758145	0.6525684840461501
0.6215886198811424	0.6508105700728368
0.6187889026864704	0.6490553434804462
0.6159891854917983	0.647338497852258
0.6131894682971262	0.6456823909414572
0.6103897511024541	0.6440911610605333
0.6075900339077815	0.6425505375348035
0.6047903167131095	0.6410324376921032
0.6019905995184374	0.6395031752389004
0.5991908823237653	0.6379331059909776
0.5963911651290932	0.636305091933042
0.5935914479344209	0.6346194232875733
0.5907917307397488	0.6328937631841351
0.5879920135450767	0.6311580426791441
0.5851922963504046	0.6294456685550474
0.5823925791557323	0.6277835037976041
0.5795928619610602	0.6261835073443127
0.5767931447663881	0.6246385210744523
0.573993427571716	0.6231235500724872
0.5711937103770437	0.6216023049751727
0.5683939931823716	0.620037216124826
0.5655942759876995	0.6184000563707794
0.5627945587930274	0.6166800623446362
0.5599948415983551	0.6148871232319775
0.557195124403683	0.6130490310632672
0.5543954072090109	0.6112035413260246
0.5515956900143388	0.6093875473922794
0.5487959728196665	0.6076265460140087
0.5459962556249944	0.6059274852855634
0.5431965384303223	0.6042770578881044
0.54039682123565	0.6026458446433336
0.5375971040409779	0.600996941942413
0.5347973868463058	0.5992963767669038
0.5319976696516338	0.5975221414369821
0.5291979524569614	0.5956692087913619
0.5263982352622893	0.5937492363391096
0.5235985180676173	0.5917853890948384
0.5207988008729452	0.5898042403038541
0.5179990836782729	0.5878275497170289
0.5151993664836008	0.5858666061656497
0.5123996492889287	0.5839208118042278
0.5095999320942566	0.5819806380031356
0.5068002148995843	0.5800335357502827
0.5040004977049122	0.5780703712221854
0.5012007805102401	0.5760898279766901
0.498401063315568	0.5740990124887738
0.4956013461208957	0.5721099390411413
0.4928016289262236	0.5701331462563557
0.4900019117315515	0.5681708513631927
0.4872021945368792	0.5662123613800749
0.4844024773422071	0.5642338022647
0.481602760147535	0.5622028035204217
0.4788030429528629	0.5600870619731676
0.4760033257581906	0.5578642888271976
0.4732036085635185	0.555530413103845
0.4704038913688464	0.5531033066633058
0.4676041741741743	0.5506206033410088
0.464804456979502	0.5481319907024096
0.4620047397848299	0.545688070721642
0.45920502259015783	0.5433289546158082
0.45640530539548574	0.5410758298993784
0.4536055882008134	0.5389277956701709
0.45080587100614133	0.536864618843991
0.44800615381146924	0.5348542582114393
0.44520643661679693	0.5328626171555927
0.44240671942212484	0.5308624523991723
0.43960700222745275	0.528838828536162
0.43680728503278066	0.5267897798448047
0.43400756783810834	0.5247224764143383
0.43120785064343625	0.5226466417334261
0.42840813344876416	0.5205677663049755
0.42560841625409207	0.5184825736075798
0.42280869905941976	0.5163782909737691
0.42000898186474767	0.5142358966923397
0.4172092646700756	0.5120361378617279
0.4144095474754035	0.5097661999639465
0.41160983028073117	0.5074247418858625
0.4088101130860591	0.5050236100930722
0.406010395891387	0.5025856773560478
0.4032106786967149	0.5001395147955766
0.4004109615020426	0.497712579073883
0.3976112443073705	0.49532497765718153
0.3948115271126984	0.4929855764458266
0.3920118099180261	0.4906913775770858
0.389212092723354	0.48843002960942883
0.3864123755286819	0.48618439839887373
0.3836126583340098	0.4839376134588095
0.3808129411393375	0.4816770377359385
0.3780132239446654	0.4793961244930428
0.3752135067499933	0.47709390807973284
0.37241378955532123	0.47477264618299453
0.3696140723606489	0.47243464600109264
0.3668143551659768	0.47007943524836254
0.36401463797130473	0.4677021933058988
0.36121492077663264	0.4652938696695904
0.35841520358196033	0.462842874593441
0.35561548638728824	0.4603378025493926
0.35281576919261615	0.45777044242691894
0.35001605199794406	0.45513834655087193
0.34721633480327174	0.45244640743128656
0.34441661760859965	0.4497071313555616
0.34161690041392756	0.44693952431381434
0.33881718321925525	0.4441666880823303
0.33601746602458316	0.4414123783058639
0.33321774882991106	0.43869693632441453
0.330418031635239	0.43603318696928567
0.32761831444056666	0.433423063374016
0.32481859724589457	0.43085579754927816
0.3220188800512225	0.4283084060648584
0.3192191628565504	0.4257488415964936
0.3164194456618781	0.42314159306206
0.313619728467206	0.42045482221253955
0.3108200112725339	0.41766752731489015
0.3080202940778618	0.414774949320843
0.3052205768831895	0.41179064332046
0.3024208596885174	0.40874435095580963
0.2996211424938453	0.40567587949966866
0.2968214252991732	0.4026263275398263
0.2940217081045009	0.39962884208014215
0.2912219909098288	0.39670134984011396
0.2884222737151567	0.3938432445851643
0.2856225565204844	0.39103692729580897
0.2828228393258123	0.3882536951515946
0.2800231221311402	0.38546219080487976
0.27722340493646813	0.38263687199358287
0.2744236877417958	0.37976400176620956
0.2716239705471237	0.37684349600006134
0.26882425335245164	0.3738863354898987
0.26602453615777955	0.3709087056686623
0.26322481896310723	0.36792507975750266
0.26042510176843514	0.36494275027160383
0.25762538457376305	0.36195973456111985
0.25482566737909096	0.35896672633379123
0.25202595018441865	0.3559522691672674
0.24922623298974655	0.35290911512170414
0.24642651579507446	0.3498392380238329
0.24362679860040237	0.34675538883623147
0.24082708140573006	0.3436782840463479
0.23802736421105797	0.3406301002126307
0.23522764701638588	0.33762635658886175
0.23242792982171356	0.33466899633291947
0.22962821262704147	0.33174324275404043
0.22682849543236938	0.3288196568309199
0.2240287782376973	0.3258611231459516
0.22122906104302498	0.3228328114509719
0.21842934384835289	0.31971207670904594
0.2156296266536808	0.31649515759730446
0.2128299094590087	0.31319847127660105
0.2100301922643364	0.30985398743901826
0.2072304750696643	0.3065000467039919
0.2044307578749922	0.30317044412011257
0.20163104068032012	0.29988514292836443
0.1988313234856478	0.29664543531288323
0.1960316062909757	0.2934349096304042
0.19323188909630362	0.29022570488054744
0.19043217190163153	0.28698785810186533
0.18763245470695922	0.28369863013303276
0.18483273751228713	0.28034882149772233
0.18203302031761504	0.2769441995119891
0.17923330312294272	0.27350185721528486
0.17643358592827063	0.27004302998775026
0.17363386873359854	0.26658503202465506
0.17083415153892645	0.2631351721861691
0.16803443434425414	0.2596887238918345
0.16523471714958204	0.2562315485881115
0.16243499995490995	0.2527463275648784
0.15963528276023786	0.24922010939569
0.15683556556556555	0.2456504483576259
0.15403584837089346	0.24204792294929728
0.15123613117622137	0.23843408713455683
0.14843641398154928	0.23483547309128855
0.14563669678687696	0.23127559395942143
0.14283697959220487	0.22776754398637505
0.14003726239753278	0.22430956107206812
0.13723754520286047	0.2208849076632457
0.13443782800818838	0.21746600464023402
0.13163811081351628	0.21402141018371154
0.1288383936188442	0.21052341658239224
0.12603867642417188	0.20695399090015046
0.12323895922949979	0.20330748469472698
0.1204392420348277	0.19958970423408406
0.11763952484015561	0.1958141405950979
0.1148398076454833	0.191996991823358
0.1120400904508112	0.18815280403654627
0.10924037325613911	0.18429209150160736
0.10644065606146702	0.18042138094244517
0.10364093886679471	0.17654512678587664
0.10084122167212262	0.17266823904484105
0.09804150447745053	0.16879780696223207
0.09524178728277843	0.16494302923129167
0.09244207008810612	0.16111319319329082
0.08964235289343403	0.15731444811054057
0.08684263569876194	0.15354673359871251
0.08404291850408963	0.14980230367225988
0.08124320130941753	0.14606678034601137
0.07844348411474544	0.14232274939109102
0.07564376692007335	0.1385549061482865
0.07284404972540104	0.13475504540687505
0.07004433253072895	0.13092504914926884
0.06724461533605686	0.12707654796795625
0.06444489814138477	0.12322697396059701
0.06164518094671245	0.11939295487904314
0.05884546375204036	0.11558301112729874
0.05604574655736827	0.11179195477610847
0.05324602936269618	0.10799907408766726
0.050446312168023866	0.10417117697299091
0.047646594973351775	0.10027014525148809
0.044846877778679684	0.09626324013727429
0.04204716058400759	0.09213342910046113
0.03924744338933528	0.0878867836708315
0.03644772619466319	0.08355461885429372
0.0336480089999911	0.0791893549049427
0.030848291805318784	0.0748547283621657
0.028048574610646693	0.07061251055766442
0.0252488574159746	0.0665088872845869
0.02244914022130251	0.06256383872657688
0.019649423026630197	0.0587661793156831
0.016849705831958106	0.05507554856010581
0.014049988637286015	0.05143094086345258
0.011250271442613924	0.04776376223587343
0.00845055424794161	0.044012309645524855
0.00565083705326952	0.04013425494899932
0.0028511198585974284	0.036114250387422525
5.140266392533732e-05	0.03196501367104023
-0.002748314530746976	0.027721880639579758
-0.005548031725419067	0.02343242180085473
-0.008347748920091158	0.01914390358721818
-0.01114746611476325	0.014891841254084732
-0.013947183309435562	0.010692523697853186
-0.016746900504107654	0.006541286868575583
-0.019546617698779745	0.002416756366584301
-0.022346334893452058	-0.0017103242961510837
-0.02514605208812415	-0.005866292069638679
-0.02794576928279624	-0.010064922705731224
-0.03074548647746833	-0.014301745134668312
-0.033545203672140644	-0.018553990817441295
-0.036344920866812735	-0.02278625506134089
-0.03914463806148483	-0.026960299613430272
-0.04194435525615692	-0.031046198683036354
-0.04474407245082923	-0.035031585970517184
-0.04754378964550132	-0.03892624743228305
-0.05034350684017341	-0.0427606067069258
-0.053143224034845504	-0.04657840742314048
-0.05594294122951782	-0.050425602067784174
-0.05874265842418991	-0.05433860228295731
-0.061542375618862	-0.05833527376094785
-0.06434209281353409	-0.06241127979675731
-0.0671418100082064	-0.06654280428788184
-0.0699415272028785	-0.07069477977301523
-0.07274124439755059	-0.07483208556220872
-0.0755409615922229	-0.07893028033258312
-0.07834067878689499	-0.08298258362555161
-0.08114039598156708	-0.08700099032353215
-0.08394011317623917	-0.09101123949203084
-0.08673983037091149	-0.09504329478231491
-0.08953954756558358	-0.09912041741756071
-0.09233926476025567	-0.10325036675843396
-0.09513898195492776	-0.1074215920506546
-0.09793869914960007	-0.11160568485004008
-0.10073841634427216	-0.11576534690551211
-0.10353813353894425	-0.11986533761188349
-0.10633785073361635	-0.12388287952878728
-0.10913756792828866	-0.12781414799223578
-0.11193728512296075	-0.13167471647371015
-0.11473700231763284	-0.13549378111740784
-0.11753671951230515	-0.1393040195261539
-0.12033643670697725	-0.14313039035162753
-0.12313615390164934	-0.1469815719613649
-0.12593587109632143	-0.150846929114239
-0.12873558829099374	-0.15470013277298222
-0.13153530548566583	-0.15850839843196735
-0.13433502268033792	-0.16224444532927387
-0.13713473987501001	-0.16589731709474037
-0.13993445706968233	-0.16947846481660284
-0.14273417426435442	-0.1730209091665199
-0.1455338914590265	-0.17657143366694772
-0.1483336086536986	-0.18017795011396193
-0.15113332584837091	-0.18387573337159074
-0.153933043043043	-0.18767665662022454
-0.1567327602377151	-0.1915647297101588
-0.1595324774323872	-0.19549940390127102
-0.1623321946270595	-0.19942581722915959
-0.1651319118217316	-0.20328911030479438
-0.16793162901640368	-0.2070487546929799
-0.170731346211076	-0.2106888497816181
-0.1735310634057481	-0.21422153751785844
-0.17633078060042018	-0.2176826850581554
-0.17913049779509227	-0.22112119154466583
-0.18193021498976458	-0.2245850423292911
-0.18472993218443667	-0.22810806657022212
-0.18752964937910876	-0.2317010451853313
-0.19032936657378086	-0.23534949457537252
-0.19312908376845317	-0.2390185288555164
-0.19592880096312526	-0.2426632412868972
-0.19872851815779735	-0.24624158857837072
-0.20152823535246944	-0.24972618525943704
-0.20432795254714176	-0.25311183285106514
-0.20712766974181385	-0.25641685822587634
-0.20992738693648594	-0.25967804358220975
-0.21272710413115803	-0.2629406263226322
-0.21552682132583034	-0.26624609384570475
-0.21832653852050243	-0.2696210015003505
-0.22112625571517452	-0.2730697119759896
-0.22392597290984684	-0.27657291099462233
-0.22672569010451893	-0.28009228082336846
-0.22952540729919102	-0.28358017821455744
-0.2323251244938631	-0.2869919307622765
-0.23512484168853542	-0.2902977152346069
-0.23792455888320752	-0.29349105413965476
-0.2407242760778796	-0.2965917411543603
-0.2435239932725517	-0.2996423070513236
-0.246323710467224	-0.30269867408110784
-0.2491234276618961	-0.3058170698749756
-0.2519231448565682	-0.3090402478706564
-0.2547228620512403	-0.3123863436605285
-0.2575225792459126	-0.31584318725800864
-0.2603222964405847	-0.31936967360142166
-0.2631220136352568	-0.32290412799481416
-0.26592173082992887	-0.3263778781289467
-0.2687214480246012	-0.32973088981885645
-0.2715211652192733	-0.3329257037133529
-0.27432088241394537	-0.335956221696078
-0.2771205996086177	-0.3388490977610967
-0.27992031680328977	-0.34165731111134395
-0.28272003399796186	-0.34444748027954686
-0.28551975119263395	-0.34728409259642073
-0.28831946838730627	-0.35021462834372286
-0.29111918558197836	-0.35325931694713375
-0.29391890277665045	-0.35640802196490307
-0.29671861997132254	-0.35962484208599166
-0.29951833716599485	-0.36285896105177484
-0.30231805436066694	-0.3660586515437484
-0.30511777155533903	-0.36918458916697255
-0.3079174887500111	-0.3722189628513579
-0.31071720594468344	-0.3751681650504546
-0.31351692313935553	-0.3780587179608115
-0.3163166403340276	-0.3809279886075707
-0.3191163575286997	-0.3838126194815638
-0.321916074723372	-0.3867380746533612
-0.3247157919180441	-0.38971217436006467
-0.3275155091127162	-0.39272416477524563
-0.3303152263073885	-0.39574917446278235
-0.3331149435020606	-0.39875636538904413
-0.3359146606967327	-0.40171814227612224
-0.3387143778914048	-0.4046176812540082
-0.3415140950860771	-0.4074527493641958
-0.3443138122807492	-0.41023503732404965
-0.3471135294754213	-0.4129856008183892
-0.3499132466700934	-0.41572807727293337
-0.3527129638647657	-0.41848182028249614
-0.3555126810594378	-0.42125688787559906
-0.3583123982541099	-0.42405206819025193
-0.36111211544878197	-0.4268561178134134
-0.3639118326434543	-0.42965146245343755
-0.36671154983812637	-0.4324190381677309
-0.36951126703279846	-0.43514285711882583
-0.37231098422747055	-0.4378132165314085
-0.37511070142214287	-0.44042805178351796
-0.37791041861681496	-0.4429925302531323
-0.38071013581148705	-0.4455173947684897
-0.38350985300615936	-0.44801670057402454
-0.38630957020083145	-0.4505054766902391
-0.38910928739550354	-0.4529976031520362
-0.39190900459017564	-0.45550398034559203
-0.39470872178484795	-0.45803098507818935
-0.39750843897952004	-0.46057928209756627
-0.40030815617419213	-0.46314321875227804
-0.40310787336886433	-0.4657111479266721
-0.4059075905635364	-0.4682669811086886
-0.4087073077582086	-0.47079301904357085
-0.4115070249528807	-0.4732736936502754
-0.4143067421475529	-0.4756994253305903
-0.417106459342225	-0.478069537920186
-0.4199061765368972	-0.4803932281752924
-0.4227058937315693	-0.48268800460417594
-0.4255056109262415	-0.48497570361273823
-0.4283053281209137	-0.4872769543937473
-0.4311050453155858	-0.4896055409162975
-0.433904762510258	-0.49196428145077276
-0.4367044797049301	-0.49434371660648024
-0.4395041968996023	-0.4967241350348408
-0.4423039140942744	-0.4990804935919619
-0.4451036312889466	-0.5013889116215007
-0.4479033484836187	-0.5036329249076836
-0.4507030656782909	-0.5058077438194533
-0.453502782872963	-0.5079213625882567
-0.4563025000676352	-0.5099923221885859
-0.45910221726230727	-0.5120449286490902
-0.46190193445697947	-0.5141034476962036
-0.46470165165165156	-0.5161870068995361
-0.46750136884632376	-0.5183065830726072
-0.47030108604099585	-0.5204646723035847
-0.47310080323566805	-0.5226573121524936
-0.47590052043034026	-0.5248773739395223
-0.47870023762501235	-0.5271177218651134
-0.48149995481968455	-0.5293730411377526
-0.48429967201435664	-0.5316397754952524
-0.48709938920902884	-0.5339144373796851
-0.48989910640370093	-0.5361912498916752
-0.49269882359837314	-0.5384603864241677
-0.49549854079304523	-0.5407078741440787
-0.49829825798771743	-0.5429175914016537
-0.5010979751823895	-0.5450749496613667
-0.5038976923770617	-0.5471711197508264
-0.5066974095717338	-0.5492063185504857
-0.509497126766406	-0.5511908589368446
-0.5122968439610781	-0.5531433370189114
-0.5150965611557503	-0.5550862649286306
-0.5178962783504224	-0.5570403336134165
-0.5206959955450946	-0.5590190001164048
-0.5234957127397667	-0.5610250514252134
-0.5262954299344389	-0.5630502045576486
-0.5290951471291111	-0.5650778524098294
-0.5318948643237832	-0.5670880738389872
-0.5346945815184554	-0.5690633268685421
-0.5374942987131275	-0.5709930691103946
-0.5402940159077997	-0.5728759535064478
-0.5430937331024718	-0.5747190869716187
-0.545893450297144	-0.5765348241134566
-0.5486931674918161	-0.5783363613829902
-0.5514928846864883	-0.5801337322709985
-0.5542926018811604	-0.5819315761618877
-0.5570923190758326	-0.5837293527402675
-0.5598920362705047	-0.5855237535726772
-0.5626917534651769	-0.587312249228447
-0.565491470659849	-0.5890962902211543
-0.5682911878545212	-0.5908827999889978
-0.5710909050491932	-0.5926832156011428
-0.5738906222438654	-0.5945102307368875
-0.5766903394385375	-0.5963732613268407
-0.5794900566332097	-0.5982741830660603
-0.5822897738278819	-0.6002048926410184
-0.585089491022554	-0.6021477111816003
-0.5878892082172262	-0.6040787518550097
-0.5906889254118983	-0.6059734100179475
-0.5934886426065705	-0.6078124238180282
-0.5962883598012426	-0.6095867317797102
-0.5990880769959148	-0.6112996960479385
-0.6018877941905869	-0.6129660546549036
-0.6046875113852591	-0.6146079555944562
-0.6074872285799312	-0.6162492913036972
-0.6102869457746034	-0.6179100204749177
-0.6130866629692755	-0.6196020940443125
-0.6158863801639477	-0.6213280291432952
-0.6186860973586198	-0.6230822954348332
-0.621485814553292	-0.6248547833337443
-0.6242855317479641	-0.6266350017364352
-0.6270852489426363	-0.6284154973201008
-0.6298849661373085	-0.6301933359710508
-0.6326846833319806	-0.6319692131614483
-0.6354844005266528	-0.6337446181034259
-0.6382841177213249	-0.6355181821370313
-0.6410838349159971	-0.637282664520252
-0.6438835521106692	-0.6390238640903725
-0.6466832693053414	-0.6407221455360117
-0.6494829865000135	-0.6423564242986326
-0.6522827036946857	-0.6439096303738014
-0.6550824208893578	-0.6453741266213882
-0.65788213808403	-0.6467554626303887
-0.660681855278702	-0.6480732340100345
-0.6634815724733742	-0.6493585772316626
-0.6662812896680463	-0.6506487409213038
-0.6690810068627185	-0.6519799736492878
-0.6718807240573906	-0.6533804301324444
-0.6746804412520628	-0.654864797659001
-0.6774801584467349	-0.6564318914917837
-0.6802798756414071	-0.6580656976402688
-0.6830795928360793	-0.6597394727893682
-0.6858793100307514	-0.6614217816900754
-0.6886790272254236	-0.6630829502088387
-0.6914787444200957	-0.6647004264031848
-0.6942784616147679	-0.6662619423603922
-0.69707817880944	-0.6677660220407455
-0.6998778960041122	-0.6692200905279218
-0.7026776131987843	-0.6706370112306026
-0.7054773303934565	-0.6720311663182523
-0.7082770475881286	-0.6734151489537026
-0.7110767647828008	-0.6747977999107344
-0.7138764819774729	-0.6761838211587249
-0.7166761991721451	-0.6775746972020983
-0.7194759163668172	-0.6789703003223873
-0.7222756335614894	-0.6803704406564621
-0.7250753507561615	-0.6817757580058297
-0.7278750679508337	-0.6831876725313379
-0.7306747851455058	-0.6846074963946913
-0.733474502340178	-0.6860351263342578
-0.7362742195348502	-0.687467886930563
-0.7390739367295223	-0.6889000358887665
-0.7418736539241945	-0.6903232068240657
-0.7446733711188666	-0.6917277397470905
-0.7474730883135388	-0.6931045481530078
-0.7502728055082108	-0.6944469944542844
-0.753072522702883	-0.6957522464634197
-0.7558722398975551	-0.6970217584937854
-0.7586719570922273	-0.698260796465852
-0.7614716742868994	-0.6994772101811544
-0.7642713914815716	-0.7006798533205452
-0.7670711086762437	-0.7018771035415391
-0.7698708258709159	-0.7030758361392981
-0.772670543065588	-0.7042810029834674
-0.7754702602602602	-0.7054957447582961
-0.7782699774549323	-0.7067218015765117
-0.7810696946496045	-0.7079599384654935
-0.7838694118442767	-0.7092101739158333
-0.7866691290389488	-0.710471749819945
-0.789468846233621	-0.7117429388353878
-0.7922685634282931	-0.7130208803068794
-0.7950682806229653	-0.7143016279832826
-0.7978679978176374	-0.7155804880316594
-0.8006677150123096	-0.7168525744692331
-0.8034674322069817	-0.7181133841336163
-0.8062671494016539	-0.7193591588898269
-0.809066866596326	-0.7205868849457218
-0.8118665837909982	-0.7217939511792544
-0.8146663009856703	-0.7229776780817911
-0.8174660181803425	-0.7241350463451937
-0.8202657353750146	-0.7252629296675195
-0.8230654525696868	-0.7263589542130724
-0.8258651697643589	-0.7274228196559823
-0.8286648869590311	-0.7284576316025
-0.8314646041537032	-0.7294706381222527
-0.8342643213483754	-0.7304728280564126
-0.8370640385430476	-0.7314771545772374
-0.8398637557377197	-0.7324956190905788
-0.8426634729323919	-0.7335359348774674
-0.845463190127064	-0.7345988040326671
-0.8482629073217361	-0.7356768385915804
-0.8510626245164082	-0.7367557868252638
-0.8538623417110804	-0.73781806543449
-0.8566620589057525	-0.7388478393595548
-0.8594617761004247	-0.7398362833008156
-0.8622614932950968	-0.7407854284792739
-0.865061210489769	-0.7417092635146154
-0.8678609276844411	-0.7426314798876921
-0.8706606448791133	-0.7435802320438567
-0.8734603620737854	-0.74458121867395
-0.8762600792684576	-0.7456509768832142
-0.8790597964631297	-0.7467923043326012
-0.8818595136578019	-0.7479931507522077
-0.884659230852474	-0.7492293108922902
-0.8874589480471462	-0.7504701187842888
-0.8902586652418184	-0.7516854526458575
-0.8930583824364905	-0.7528520052367627
-0.8958580996311627	-0.7539570775738091
-0.8986578168258348	-0.7549990168344253
-0.9014575340205069	-0.7559845524911843
-0.9042572512151791	-0.7569243021312195
-0.9070569684098513	-0.7578282690272167
-0.9098566856045234	-0.7587030446433092
-0.9126564027991956	-0.7595516976721179
-0.9154561199938678	-0.7603762356515169
-0.9182558371885399	-0.7611814603187517
-0.921055554383212	-0.7619783974422347
-0.9238552715778842	-0.7627855183920805
-0.9266549887725564	-0.7636267004275117
-0.9294547059672285	-0.7645260614808824
-0.9322544231619005	-0.7655010427346409
-0.9350541403565727	-0.7665559509596975
-0.937853857551245	-0.7676782847725754
-0.940653574745917	-0.7688394674558026
-0.9434532919405891	-0.7700002874678128
-0.9462530091352613	-0.771119824747909
-0.9490527263299335	-0.7721654236789194
-0.9518524435246056	-0.7731207871572356
-0.9546521607192777	-0.7739897056431955
-0.9574518779139499	-0.7747941920873738
-0.9602515951086221	-0.7755674849214536
-0.9630513123032942	-0.7763439702936472
-0.9658510294979664	-0.7771490472536486
-0.9686507466926386	-0.7779919945463665
-0.9714504638873107	-0.7788639749813058
-0.9742501810819828	-0.7797417224664581
-0.977049898276655	-0.7805957025977635
-0.9798496154713272	-0.7814001752377526
-0.9826493326659993	-0.7821420412575181
-0.9854490498606714	-0.7828257834344448
-0.9882487670553436	-0.7834730582569551
-0.9910484842500158	-0.7841171500047817
-0.9938482014446879	-0.7847940334119983
-0.99664791863936	-0.7855327360202038
-0.9994476358340322	-0.7863477815578119
-1.0022473530287044	-0.7872357486499042
-1.0050470702233765	-0.7881766740673135
-1.0078467874180486	-0.7891396029807427
-1.0106465046127209	-0.7900904835346008
-1.013446221807393	-0.7910001262602095
-1.016245939002065	-0.7918501823183012
-1.0190456561967371	-0.7926358883055546
-1.0218453733914095	-0.7933653686177115
-1.0246450905860816	-0.7940562267585856
-1.0274448077807536	-0.7947307226805069
-1.030244524975426	-0.7954109150009845
-1.033044242170098	-0.7961148144048512
-1.0358439593647701	-0.7968540466845562
-1.0386436765594422	-0.7976329977936989
-1.0414433937541143	-0.7984490893199698
-1.0442431109487866	-0.7992937725752305
-1.0470428281434587	-0.8001539685677987
-1.0498425453381308	-0.8010138745307394
-1.0526422625328031	-0.8018571563575979
-1.0554419797274752	-0.8026694700228676
-1.0582416969221473	-0.8034410307952106
-1.0610414141168194	-0.8041686985489218
-1.0638411313114915	-0.8048569298879523
-1.0666408485061638	-0.8055170820749902
-1.069440565700836	-0.8061649548719545
-1.0722402828955082	-0.8068170142124854
-1.0750400000901803	-0.8074862542739292
-1.0778397172848524	-0.8081789054563124
-1.0806394344795245	-0.8088930448010285
-1.0834391516741966	-0.809619616286984
-1.086238868868869	-0.8103455834456563
-1.089038586063541	-0.8110581876246508
-1.091838303258213	-0.8117488561673809
-1.0946380204528854	-0.8124153820938428
-1.0974377376475575	-0.8130615885566401
-1.1002374548422296	-0.8136946100049163
-1.1030371720369017	-0.8143208421902568
-1.1058368892315737	-0.8149421859584021
-1.108636606426246	-0.8155541940078925
-1.1114363236209182	-0.8161470908533769
-1.1142360408155902	-0.8167095728533689
-1.1170357580102626	-0.8172341797857364
-1.1198354752049346	-0.8177222796120571
-1.1226351923996067	-0.8181866332749903
-1.1254349095942788	-0.8186501863429916
-1.1282346267889511	-0.8191409755350698
-1.1310343439836232	-0.8196844288408514
-1.1338340611782953	-0.8202953860626447
-1.1366337783729676	-0.8209724741991317
-1.1394334955676397	-0.8216968838912886
-1.1422332127623118	-0.8224362641719647
-1.145032929956984	-0.8231528070740568
-1.147832647151656	-0.8238131850032828
-1.1506323643463283	-0.8243973246614875
-1.1534320815410004	-0.8249033072976042
-1.1562317987356725	-0.8253468978243421
-1.1590315159303448	-0.8257559311382758
-1.161831233125017	-0.8261614441891565
-1.164630950319689	-0.8265884720677836
-1.167430667514361	-0.827049472061691
-1.1702303847090334	-0.8275423853752595
-1.1730301019037055	-0.8280537228283034
-1.1758298190983776	-0.8285653326203147
-1.1786295362930497	-0.829062276163143
-1.181429253487722	-0.8295389283893003
-1.184228970682394	-0.83000113266294
-1.1870286878770662	-0.8304637165446116
-1.1898284050717383	-0.8309443826828056
-1.1926281222664106	-0.8314563173208285
-1.1954278394610827	-0.832002332276886
-1.1982275566557548	-0.832572805980378
-1.201027273850427	-0.8331483131160042
-1.2038269910450992	-0.8337061245584357
-1.2066267082397713	-0.8342283327929301
-1.2094264254344433	-0.8347087258345212
-1.2122261426291157	-0.835155923723981
-1.2150258598237877	-0.8355915691804285
-1.2178255770184598	-0.836044074866442
-1.220625294213132	-0.8365399675385883
-1.2234250114078042	-0.837095691773955
-1.2262247286024763	-0.8377125583525064
-1.2290244457971484	-0.8383764178970736
-1.2318241629918205	-0.8390620107965774
-1.2346238801864928	-0.8397403728699988
-1.237423597381165	-0.8403867156880922
-1.240223314575837	-0.840986175319111
-1.2430230317705093	-0.8415357154841946
-1.2458227489651814	-0.8420419321543338
-1.2486224661598535	-0.8425159895602592
-1.2514221833545256	-0.8429678802213447
-1.2542219005491977	-0.8434023055207733
-1.25702161774387	-0.8438177057159476
-1.259821334938542	-0.8442086418797325
-1.2626210521332142	-0.844570364694859
-1.2654207693278865	-0.8449035222918893
-1.2682204865225586	-0.8452168975641483
-1.2710202037172307	-0.8455268446223796
-1.2738199209119028	-0.8458534112492055
-1.276619638106575	-0.8462144784514134
-1.2794193553012472	-0.8466200948203411
-1.2822190724959193	-0.8470691944027711
-1.2850187896905914	-0.8475500419075984
-1.2878185068852637	-0.8480443574854414
-1.2906182240799358	-0.8485336602325697
-1.2934179412746079	-0.849005479268642
-1.29621765846928	-0.849457069787493
-1.2990173756639523	-0.8498951673153934
-1.3018170928586243	-0.8503317994976535
-1.3046168100532964	-0.8507777011283097
-1.3074165272479688	-0.8512358648715688
-1.3102162444426408	-0.8516978157445434
-1.313015961637313	-0.8521442713136305
-1.315815678831985	-0.8525502594471581
-1.3186153960266573	-0.8528930873408616
-1.3214151132213294	-0.8531604141500799
-1.3242148304160015	-0.85335551598548
-1.3270145476106736	-0.8534977345225297
-1.329814264805346	-0.8536177633046534
-1.332613982000018	-0.853749254081908
-1.33541369919469	-0.8539195500721608
-1.3382134163893622	-0.854142677761375
-1.3410131335840345	-0.8544169189373785
-1.3438128507787066	-0.8547276241862655
-1.3466125679733787	-0.8550540238454027
-1.349412285168051	-0.8553773502957507
-1.352212002362723	-0.8556871536802257
-1.3550117195573952	-0.8559834490391811
-1.3578114367520673	-0.8562740080819268
-1.3606111539467396	-0.8565680783589453
-1.3634108711414117	-0.8568693204380993
-1.3662105883360838	-0.8571711946985526
-1.3690103055307559	-0.8574571841239178
-1.3718100227254282	-0.8577063728556269
-1.3746097399201003	-0.8579026822903177
-1.3774094571147724	-0.858044338414069
-1.3802091743094445	-0.8581496107576099
[truncated: 6 more rows]
