# Supplementary material for: Isolation of a planar π-aromatic Bi5− ring in a cobalt-based inverse-sandwich-type complex
Source: Nat Chem. 2025 Jan 20;17(4):547–55. doi: 10.1038/s41557-024-01713-8 (PMC11964920; doi:10.1038/s41557-024-01713-8)
Supplement: Supplementary file 4 — Original magnetic data of compound 1 and origin file of Fig. 3. [file 41557_2024_1713_MOESM4_ESM.zip › sr_and_T_Symmetrized/28.csv]

comment	corrected Loops
temperature	1
sr	0.064
angle	0
trans	0
B	M
-1.3999	-0.8612886787714463
-1.3970974874874873	-0.861026525201041
-1.394294974974975	-0.8608139473367507
-1.3914924624624623	-0.8606320564234388
-1.3886899499499499	-0.8604597032914498
-1.3858874374374373	-0.8602783704246413
-1.3830849249249249	-0.8600757341504877
-1.3802824124124122	-0.8598474665371396
-1.3774798998998998	-0.8595972671534142
-1.3746773873873872	-0.8593353906499911
-1.3718748748748748	-0.8590760678754676
-1.3690723623623622	-0.8588342693766959
-1.3662698498498498	-0.8586222982946131
-1.3634673373373372	-0.858446753110423
-1.3606648248248248	-0.8583064393240885
-1.3578623123123121	-0.8581917624091451
-1.3550597997997997	-0.8580859352298604
-1.3522572872872871	-0.8579679664700082
-1.3494547747747747	-0.8578169277033035
-1.346652262262262	-0.8576165627577017
-1.3438497497497497	-0.8573590681188918
-1.341047237237237	-0.8570469626378107
-1.3382447247247247	-0.8566924058646024
-1.335442212212212	-0.8563140188333287
-1.3326396996996996	-0.8559320060250148
-1.329837187187187	-0.8555629283849899
-1.3270346746746746	-0.8552156352801541
-1.324232162162162	-0.8548895497599387
-1.3214296496496496	-0.8545757957423243
-1.318627137137137	-0.8542607758137252
-1.3158246246246246	-0.8539310405619025
-1.313022112112112	-0.8535778914800489
-1.3102195995995995	-0.8532002660594225
-1.307417087087087	-0.8528050322282619
-1.3046145745745745	-0.85240467583327
-1.301812062062062	-0.8520132114479069
-1.2990095495495495	-0.8516417013538019
-1.2962070370370369	-0.8512948513398308
-1.2934045245245245	-0.8509697497750912
-1.2906020120120119	-0.8506570782792275
-1.2877994994994995	-0.8503443071619379
-1.2849969869869868	-0.850019771331837
-1.2821944744744744	-0.8496762975277908
-1.2793919619619618	-0.849313273073536
-1.2765894494494494	-0.8489366080399181
-1.2737869369369368	-0.8485567362424731
-1.2709844244244244	-0.848185387571361
-1.2681819119119118	-0.8478321638757098
-1.2653793993993994	-0.8475018979003881
-1.2625768868868867	-0.8471934317337948
-1.2597743743743743	-0.8468999709306174
-1.2569718618618617	-0.8466107302483254
-1.2541693493493493	-0.8463133195566805
-1.2513668368368367	-0.8459962685329732
-1.2485643243243243	-0.8456512096903879
-1.2457618118118117	-0.8452744290094283
-1.2429592992992993	-0.8448676501737469
-1.2401567867867866	-0.8444379905500072
-1.2373542742742742	-0.8439970342560754
-1.2345517617617616	-0.8435589837637187
-1.2317492492492492	-0.8431379574438806
-1.2289467367367366	-0.8427447299061698
-1.2261442242242242	-0.8423835164346136
-1.2233417117117116	-0.8420496563868587
-1.2205391991991992	-0.8417290967716851
-1.2177366866866866	-0.8414003022389303
-1.2149341741741742	-0.8410386174451439
-1.2121316616616615	-0.8406223194480096
-1.2093291491491491	-0.8401388740758139
-1.2065266366366365	-0.8395895384688286
-1.203724124124124	-0.8389906443431163
-1.2009216116116115	-0.8383706919218337
-1.198119099099099	-0.8377636040401337
-1.1953165865865865	-0.8371997707935152
-1.192514074074074	-0.8366974195225507
-1.1897115615615614	-0.8362570117484369
-1.186909049049049	-0.8358606543277698
-1.1841065365365364	-0.8354770670092591
-1.181304024024024	-0.8350708940002187
-1.1785015115115114	-0.8346136515541469
-1.175698998998999	-0.8340928949592721
-1.1728964864864864	-0.8335165652545021
-1.170093973973974	-0.8329108858010621
-1.1672914614614613	-0.8323122110645507
-1.164488948948949	-0.8317552357923972
-1.1616864364364363	-0.8312612754679747
-1.158883923923924	-0.8308304561834599
-1.1560814114114113	-0.8304405093373308
-1.153278898898899	-0.8300527871804855
-1.1504763863863863	-0.829623764075088
-1.1476738738738739	-0.8291184462462353
-1.1448713613613613	-0.8285214126707328
-1.1420688488488488	-0.8278419145720786
-1.1392663363363362	-0.8271113630836524
-1.1364638238238238	-0.8263740147746121
-1.1336613113113112	-0.8256738952602589
-1.1308587987987986	-0.8250422259959389
-1.1280562862862862	-0.8244894152870104
-1.1252537737737738	-0.8240041018768753
-1.1224512612612612	-0.8235593280694745
-1.1196487487487485	-0.8231234915303075
-1.1168462362362361	-0.8226721145877968
-1.1140437237237237	-0.8221962342272298
-1.111241211211211	-0.821704440310084
-1.1084386986986985	-0.8212178541171169
-1.105636186186186	-0.8207598614770701
-1.1028336736736737	-0.8203443182638723
-1.100031161161161	-0.8199665644731403
-1.0972286486486484	-0.819600691738906
-1.094426136136136	-0.8192044045310296
-1.0916236236236236	-0.8187302138753245
-1.088821111111111	-0.818139493901521
-1.0860185985985984	-0.8174148720688968
-1.083216086086086	-0.8165668767222609
-1.0804135735735736	-0.8156325781079212
-1.077611061061061	-0.8146665187226417
-1.0748085485485483	-0.8137266773471805
-1.072006036036036	-0.812859739371208
-1.0692035235235235	-0.812090068786425
-1.066401011011011	-0.8114154908188813
-1.0635984984984983	-0.8108107654986503
-1.060795985985986	-0.8102372266270075
-1.0579934734734735	-0.8096552708910729
-1.0551909609609609	-0.8090357588767143
-1.0523884484484483	-0.8083670641725379
-1.0495859359359359	-0.8076561651714806
-1.0467834234234235	-0.8069241905375824
-1.0439809109109108	-0.8061985002281294
-1.0411783983983982	-0.8055041795930835
-1.0383758858858858	-0.8048575640685585
-1.0355733733733734	-0.8042633060929008
-1.0327708608608608	-0.8037150401396418
-1.0299683483483482	-0.8031984746402389
-1.0271658358358358	-0.8026951780702578
-1.0243633233233234	-0.802185567367552
-1.0215608108108107	-0.8016504511776026
-1.0187582982982981	-0.8010714911777437
-1.0159557857857857	-0.8004316363937188
-1.0131532732732733	-0.7997166290436168
-1.0103507607607607	-0.7989180427616411
-1.007548248248248	-0.7980372750704929
-1.0047457357357357	-0.7970889570461291
-1.0019432232232233	-0.7961018484649814
-0.9991407107107106	-0.7951157359948476
-0.9963381981981981	-0.794174086840779
-0.9935356856856856	-0.7933138309803848
-0.9907331731731731	-0.792555044444827
-0.9879306606606606	-0.7918938941760597
-0.9851281481481481	-0.791301642716609
-0.9823256356356356	-0.790730862279449
-0.9795231231231231	-0.7901277485377239
-0.9767206106106106	-0.7894472976977176
-0.973918098098098	-0.7886668732980565
-0.9711155855855855	-0.7877938409333224
-0.968313073073073	-0.786864537606631
-0.9655105605605605	-0.7859344230253904
-0.962708048048048	-0.7850620271423463
-0.9599055355355355	-0.7842913578810031
-0.957103023023023	-0.7836380691618068
-0.9543005105105105	-0.7830836655902216
-0.951497997997998	-0.7825796323942118
-0.9486954854854854	-0.7820603747561949
-0.9458929729729728	-0.7814611831964657
-0.9430904604604604	-0.7807359551129394
-0.9402879479479478	-0.7798695528768067
-0.9374854354354354	-0.7788813879432408
-0.9346829229229228	-0.7778195113120194
-0.9318804104104104	-0.7767472891328147
-0.9290778978978977	-0.7757267728805396
-0.9262753853853853	-0.77480354707869
-0.9234728728728727	-0.7739970316659558
-0.9206703603603603	-0.7732982912116788
-0.9178678478478477	-0.7726750545214596
-0.9150653353353353	-0.7720816520986504
-0.9122628228228227	-0.7714705266474529
-0.9094603103103103	-0.7708020841751462
-0.9066577977977976	-0.7700507374531356
-0.9038552852852852	-0.7692065488094562
-0.9010527727727726	-0.7682733042496286
-0.8982502602602602	-0.7672646717090205
-0.8954477477477477	-0.7662001280873929
-0.8926452352352352	-0.76510172700119
-0.8898427227227227	-0.7639919050403206
-0.8870402102102102	-0.7628918321935021
-0.8842376976976977	-0.7618196141756053
-0.8814351851851852	-0.7607880041922375
-0.8786326726726726	-0.7598019610292874
-0.8758301601601601	-0.7588570136340729
-0.8730276476476476	-0.7579395836823931
-0.8702251351351351	-0.7570299867491594
-0.8674226226226226	-0.7561078751797302
-0.8646201101101101	-0.7551587628059019
-0.8618175975975975	-0.75417947316806
-0.859015085085085	-0.7531802952638972
-0.8562125725725724	-0.7521824696936248
-0.8534100600600599	-0.7512111641872194
-0.8506075475475474	-0.7502858202436993
-0.8478050350350349	-0.7494110130851857
-0.8450025225225224	-0.7485712212832489
-0.8422000100100099	-0.7477319334852931
-0.8393974974974974	-0.7468475519553708
-0.8365949849849849	-0.7458742054432776
-0.8337924724724723	-0.744783672488696
-0.8309899599599598	-0.7435738652590398
-0.8281874474474473	-0.7422720948843944
-0.8253849349349348	-0.7409294740281035
-0.8225824224224223	-0.7396076576259466
-0.8197799099099098	-0.7383617341941295
-0.8169773973973973	-0.7372245433642877
-0.8141748848848848	-0.7361974508285446
-0.8113723723723723	-0.7352506685312165
-0.8085698598598597	-0.7343331635425169
-0.8057673473473472	-0.7333890534920826
-0.8029648348348347	-0.732375206637198
-0.8001623223223222	-0.7312743152844815
-0.7973598098098097	-0.7300991809763759
-0.7945572972972972	-0.7288868717247525
-0.7917547847847847	-0.7276848110473957
-0.7889522722722722	-0.7265335813385535
-0.7861497597597596	-0.7254523328430738
-0.7833472472472471	-0.7244317914273909
-0.7805447347347346	-0.723437247981932
-0.7777422222222221	-0.7224204768884089
-0.7749397097097096	-0.7213364487124958
-0.7721371971971971	-0.7201590365059318
-0.7693346846846846	-0.718890245401824
-0.7665321721721721	-0.7175597141327006
-0.7637296596596596	-0.7162145846800771
-0.760927147147147	-0.7149031610793163
-0.7581246346346345	-0.7136579353935188
-0.755322122122122	-0.7124838053160852
-0.7525196096096095	-0.7113555598065447
-0.749717097097097	-0.7102255690948804
-0.7469145845845845	-0.709039161984391
-0.744112072072072	-0.7077525872121682
-0.7413095595595595	-0.7063476116773006
-0.738507047047047	-0.7048379771919138
-0.7357045345345344	-0.7032656980509051
-0.7329020220220219	-0.7016885745275816
-0.7300995095095094	-0.7001631615699042
-0.7272969969969969	-0.6987288079945879
-0.7244944844844844	-0.6973978379400546
-0.7216919719719719	-0.6961547183852159
-0.7188894594594594	-0.6949639507995233
-0.7160869469469469	-0.6937835280944955
-0.7132844344344343	-0.6925790939890122
-0.7104819219219218	-0.6913339736096682
-0.7076794094094093	-0.6900519367194187
-0.7048768968968968	-0.68875225895385
-0.7020743843843843	-0.6874593810769316
-0.6992718718718718	-0.6861912725239014
-0.6964693593593593	-0.6849508821124988
-0.6936668468468468	-0.6837237631792099
-0.6908643343343343	-0.6824826068442793
-0.6880618218218217	-0.6811968782053519
-0.6852593093093092	-0.6798439368590029
-0.6824567967967967	-0.6784175598592762
-0.6796542842842842	-0.6769307968951398
-0.6768517717717717	-0.6754121697800473
-0.6740492592592592	-0.6738966079205907
-0.6712467467467467	-0.6724143330263594
-0.6684442342342342	-0.6709815406961369
-0.6656417217217216	-0.6695959879818163
-0.6628392092092091	-0.6682387942094019
-0.6600366966966966	-0.6668815743734712
-0.6572341841841841	-0.6654962391981123
-0.6544316716716716	-0.6640640266570851
-0.6516291591591591	-0.6625807999225212
-0.6488266466466466	-0.6610571252492589
-0.6460241341341341	-0.6595135471742565
-0.6432216216216216	-0.6579731001724647
-0.640419109109109	-0.656453868264929
-0.6376165965965965	-0.6549641026444384
-0.634814084084084	-0.6535012184323977
-0.6320115715715715	-0.652054423719973
-0.629209059059059	-0.6506094111599801
-0.6264065465465465	-0.6491529606150033
-0.623604034034034	-0.6476756417543144
-0.6208015215215215	-0.6461718738759482
-0.617999009009009	-0.6446379147235843
-0.6151964964964964	-0.6430693400092871
-0.6123939839839839	-0.6414598131934981
-0.6095914714714714	-0.6398023203337586
-0.6067889589589589	-0.6380928118235847
-0.6039864464464464	-0.6363348727431624
-0.6011839339339339	-0.6345432174824155
-0.5983814214214214	-0.6327438774350359
-0.5955789089089089	-0.6309699790322237
-0.5927763963963963	-0.6292536597079109
-0.5899738838838838	-0.6276163301840401
-0.5871713713713713	-0.6260604991301949
-0.5843688588588588	-0.6245662714663658
-0.5815663463463463	-0.6230943493036605
-0.5787638338338338	-0.6215952824369919
-0.5759613213213213	-0.6200225368161296
-0.5731588088088088	-0.6183454588221328
-0.5703562962962963	-0.6165579896718969
-0.5675537837837837	-0.6146801795690198
-0.5647512712712712	-0.6127518150913508
-0.5619487587587587	-0.6108200595473807
-0.5591462462462462	-0.6089250258691925
-0.5563437337337337	-0.6070879368583642
-0.5535412212212212	-0.6053056918034878
-0.5507387087087087	-0.6035535103174592
-0.5479361961961962	-0.6017945887422522
-0.5451336836836836	-0.5999933260247379
-0.5423311711711711	-0.5981274880078994
-0.5395286586586586	-0.5961951070494934
-0.5367261461461461	-0.5942138181970937
-0.5339236336336336	-0.5922130505887035
-0.5311211211211211	-0.5902220646136431
-0.5283186086086086	-0.5882583339858245
-0.5255160960960961	-0.5863206671850303
-0.5227135835835836	-0.5843897626262939
-0.519911071071071	-0.5824361836122349
-0.5171085585585585	-0.5804329783000748
-0.514306046046046	-0.5783683466583043
-0.5115035335335335	-0.5762535445047875
-0.508701021021021	-0.5741227283871875
-0.5058985085085085	-0.5720241899666103
-0.503095995995996	-0.5700054667892764
-0.5002934834834833	-0.5680970891887055
-0.49749097097097084	-0.5663004198562787
-0.4946884584584583	-0.5645838865287192
-0.4918859459459458	-0.5628892586959168
-0.4890834334334333	-0.5611463538942187
-0.4862809209209208	-0.559291775482663
-0.4834784084084083	-0.5572859232655145
-0.48067589589589577	-0.5551230433905849
-0.47787338338338325	-0.5528313197616926
-0.47507087087087074	-0.55046320445879
-0.47226835835835823	-0.5480792700687632
-0.4694658458458457	-0.5457308210390331
-0.4666633333333332	-0.5434466973413139
-0.4638608208208207	-0.5412281175019573
-0.4610583083083082	-0.5390526164779008
-0.4582557957957957	-0.5368851081263215
-0.45545328328328316	-0.5346918680276324
-0.45265077077077065	-0.5324525182987155
-0.44984825825825814	-0.5301660887291679
-0.4470457457457456	-0.5278495221622801
-0.4442432332332331	-0.5255297425073429
-0.4414407207207206	-0.523232632977261
-0.4386382082082081	-0.5209732125369331
-0.4358356956956956	-0.5187506574773926
-0.43303318318318307	-0.5165498675806208
-0.43023067067067056	-0.5143487568471303
-0.42742815815815804	-0.5121282822734616
-0.42462564564564553	-0.5098811946646531
-0.421823133133133	-0.5076159685307968
-0.4190206206206205	-0.5053541651468174
-0.416218108108108	-0.5031219493732858
-0.4134155955955955	-0.500938722713945
-0.410613083083083	-0.4988070377600883
-0.40781057057057046	-0.4967076766757591
-0.40500805805805795	-0.49460208874786504
-0.40220554554554544	-0.4924418668354973
-0.39940303303303293	-0.49018247195636366
-0.3966005205205205	-0.48779685084483926
-0.3937980080080079	-0.48528448413170544
-0.3909954954954955	-0.4826728028032073
-0.3881929829829829	-0.48001035099052464
-0.3853904704704705	-0.4773537331555147
-0.38258795795795786	-0.47475237186900043
-0.37978544544544546	-0.4722357609210661
-0.37698293293293283	-0.46980702435359734
-0.37418042042042043	-0.4674444990787009
-0.3713779079079078	-0.46511046315713384
-0.3685753953953954	-0.46276390224637
-0.3657728828828828	-0.4603730680050157
-0.3629703703703704	-0.45792387435877324
-0.36016785785785776	-0.45542175132567186
-0.35736534534534536	-0.452886857864115
-0.35456283283283274	-0.4503447539457368
-0.35176032032032034	-0.4478160146051714
-0.3489578078078077	-0.44530840671483357
-0.3461552952952953	-0.44281415405166547
-0.3433527827827827	-0.44031291896271246
-0.3405502702702703	-0.43777911706862727
-0.33774775775775767	-0.43519075287773606
-0.33494524524524527	-0.43253658621448154
-0.33214273273273265	-0.42981919568830507
-0.32934022022022025	-0.4270530813790121
-0.3265377077077076	-0.42425875566624904
-0.323735195195195	-0.42145516125126514
-0.3209326826826826	-0.4186532518319086
-0.31813017017017	-0.41585302891794484
-0.3153276576576576	-0.4130449761101792
-0.31252514514514496	-0.41021517917733574
-0.30972263263263256	-0.40735206896829773
-0.30692012012011993	-0.4044521545422429
-0.30411760760760753	-0.4015225162647502
-0.3013150950950949	-0.3985790429182847
-0.2985125825825825	-0.3956409765096408
-0.2957100700700699	-0.39272370367127496
-0.2929075575575575	-0.38983241362254883
-0.29010504504504486	-0.3869589908174133
-0.28730253253253246	-0.3840834174866239
-0.28450002002001984	-0.3811794122724661
-0.28169750750750744	-0.3782225653733838
-0.2788949949949948	-0.3751983521128539
-0.2760924824824824	-0.3721074110254604
-0.2732899699699698	-0.36896634873011896
-0.2704874574574574	-0.36580377555463195
-0.26768494494494477	-0.3626527924528906
-0.26488243243243237	-0.359542238139451
-0.26207991991991975	-0.3564893209314661
-0.25927740740740735	-0.35349572766443976
-0.2564748948948947	-0.35054813248631184
-0.2536723823823823	-0.3476226341560368
-0.2508698698698697	-0.3446914985797924
-0.2480673573573573	-0.3417300339687427
-0.24526484484484468	-0.33872161588454086
-0.24246233233233228	-0.33565968725929735
-0.23965981981981965	-0.3325466615417544
-0.23685730730730725	-0.32939065520040706
-0.23405479479479463	-0.32620153583639266
-0.23125228228228223	-0.32298774169886957
-0.2284497697697696	-0.3197547789190648
-0.2256472572572572	-0.31650549007744844
-0.22284474474474458	-0.3132414470895335
-0.22004223223223218	-0.3099644380982339
-0.21723971971971956	-0.3066771213497861
-0.21443720720720716	-0.3033824382438335
-0.21163469469469454	-0.30008207534428954
-0.20883218218218214	-0.2967748330157368
-0.2060296696696695	-0.2934559405990621
-0.2032271571571571	-0.2901180537385867
-0.2004246446446445	-0.2867539766567175
-0.1976221321321321	-0.2833603357531784
-0.19481961961961947	-0.27994082534190845
-0.19201710710710707	-0.27650752809316015
-0.18921459459459444	-0.27307928932979386
-0.18641208208208204	-0.26967708164869875
-0.18360956956956942	-0.266317425959557
-0.18080705705705702	-0.26300583454475335
-0.1780045445445444	-0.25973255508987464
-0.175202032032032	-0.2564724438564906
-0.17239951951951937	-0.2531896575001955
-0.16959700700700697	-0.2498463481808966
-0.16679449449449435	-0.24641314854737362
-0.16399198198198195	-0.24287841522188872
-0.16118946946946933	-0.2392532765619118
-0.15838695695695693	-0.23557054614781314
-0.1555844444444443	-0.23187726099151154
-0.1527819319319319	-0.228222494729247
-0.14997941941941928	-0.22464360747420364
-0.14717690690690688	-0.2211547448515532
-0.14437439439439426	-0.2177409550375271
-0.14157188188188186	-0.21435984688855175
-0.13876936936936923	-0.21095066262575107
-0.13596685685685683	-0.20744857262296396
-0.1331643443443442	-0.20380051867032772
-0.1303618318318318	-0.19997846886508494
-0.1275593193193192	-0.1959866370190418
-0.12475680680680679	-0.19186085952448495
-0.12195429429429416	-0.18766043571827573
-0.11915178178178176	-0.18345471712375622
-0.11634926926926914	-0.17930802188321365
-0.11354675675675674	-0.17526671302596022
-0.11074424424424412	-0.17135148122845992
-0.10794173173173172	-0.1675562901239434
-0.1051392192192191	-0.16385356513636473
-0.10233670670670669	-0.16020358599930823
-0.09953419419419407	-0.15656512420585716
-0.09673168168168167	-0.15290436321869916
-0.09392916916916905	-0.1491999818218385
-0.09112665665665665	-0.14544365382648666
-0.08832414414414402	-0.14163666828735536
-0.08552163163163162	-0.13778446012508033
-0.082719119119119	-0.1338912616865374
-0.0799166066066066	-0.12995676771184234
-0.07711409409409398	-0.12597581037861003
-0.07431158158158158	-0.1219408980672359
-0.07150906906906895	-0.11784646712641841
-0.06870655655655655	-0.11369314648446174
-0.06590404404404393	-0.10949039103544109
-0.06310153153153153	-0.10525644785284874
-0.06029901901901891	-0.10101555035516982
-0.057496506506506506	-0.09679316775063027
-0.054693993993993884	-0.09261076418913528
-0.05189148148148148	-0.0884816514246507
-0.04908896896896886	-0.08440912837977027
-0.04628645645645646	-0.08038733885370866
-0.04348394394394384	-0.07640440768640694
-0.040681431431431436	-0.07244672392012846
-0.037878918918918814	-0.06850294536875612
-0.03507640640640641	-0.06456648311255107
-0.03227389389389379	-0.060635808076499674
-0.02947138138138139	-0.056712697843145296
-0.026668868868868767	-0.05279924599669489
-0.023866356356356366	-0.048894855252721664
-0.021063843843843744	-0.044994402518899794
-0.018261331331331343	-0.04108831782278285
-0.01545881881881872	-0.03716461590879416
-0.01265630630630632	-0.03321219973752661
-0.009853793793793697	-0.029224264458855453
-0.007051281281281296	-0.025200538604376908
-0.004248768768768674	-0.021147445256048773
-0.001446256256256273	-0.017075944516724555
0.0013562562562563496	-0.012997612946313757
0.00415876876876875	-0.008920165866200373
0.006961281281281373	-0.004843914221532904
0.009763793793793774	-0.0007604591822400705
0.012566306306306396	0.0033456972096548142
0.015368818818818797	0.007492830798829706
0.01817133133133142	0.011696046170206757
0.02097384384384382	0.015961379348507075
0.023776356356356443	0.0202817509706548
0.026578868868868843	0.024636149581672928
0.029381381381381466	0.028992568859581243
0.03218389389389387	0.03331416597264149
0.03498640640640649	0.037567155541188085
0.03778891891891911	0.0417283892599137
0.04059143143143151	0.04579057445349094
0.043393943943944135	0.04976367390222618
0.046196456456456536	0.05367205143819838
0.04899896896896916	0.05754809960403884
0.05180148148148156	0.06142407256644661
0.05460399399399418	0.06532436057545389
0.05740650650650658	0.06926032392282684
0.060209019019019205	0.07322907744548351
0.0630115315315316	0.07721648192134663
0.06581404404404423	0.08120337995654778
0.06861655655655663	0.08517316543207737
0.07141906906906925	0.08911837848908882
0.07422158158158165	0.09304429623014868
0.07702409409409428	0.09696836966027456
0.07982660660660668	0.10091558777287213
0.0826291191191193	0.10491107065800438
0.0854316316316317	0.10897204342048719
0.08823414414414432	0.11310156549959853
0.09103665665665672	0.11728591335950976
0.09383916916916935	0.12149647403405517
0.09664168168168175	0.12569570788389048
0.09944419419419437	0.12984556583425577
0.10224670670670677	0.13391604784854544
0.10504921921921939	0.13789157190634668
0.10785173173173179	0.14177348711401314
0.11065424424424442	0.14557820512929165
0.11345675675675682	0.1493316916690176
0.11625926926926944	0.1530620697143893
0.11906178178178184	0.1567925372080789
0.12186429429429446	0.16053657096884308
0.12466680680680686	0.16429656663624687
0.12746931931931949	0.1680659274562803
0.13027183183183189	0.17183353315933275
0.1330743443443445	0.17558883935969297
0.1358768568568569	0.17932578617832629
0.13867936936936953	0.18304423669961145
0.14148188188188193	0.18674862231643985
0.14428439439439456	0.1904445078488859
0.14708690690690696	0.19413454637155134
0.14988941941941958	0.1978155117999153
0.15269193193193198	0.2014777027751185
0.1554944444444446	0.20510714269988917
0.158296956956957	0.20868996202442483
0.16109946946946962	0.21221750614640003
0.16390198198198203	0.21569036746699372
0.16670449449449465	0.21911982526814772
0.16950700700700705	0.2225260058909659
0.17230951951951967	0.2259331701937845
0.17511203203203207	0.2293635193744534
0.1779145445445447	0.23283143941132206
0.1807170570570571	0.23633998672946743
0.18351956956956972	0.23988068420155845
0.18632208208208212	0.24343659459430955
0.18912459459459474	0.24698754909973214
0.19192710710710714	0.2505157145723115
0.19472961961961976	0.2540096336128378
0.19753213213213217	0.2574654900478646
0.2003346446446448	0.260885422041877
0.2031371571571572	0.26427384040408847
0.2059396696696698	0.2676334896797967
0.2087421821821822	0.27096310936821977
0.21154469469469483	0.27425793863854286
0.21434720720720724	0.2775131556289305
0.21714971971971986	0.28072905849285745
0.21995223223223226	0.2839158614894949
0.22275474474474488	0.2870957819657655
0.22555725725725728	0.29030077835437745
0.2283597697697699	0.2935657011021273
0.2311622822822823	0.2969183009342853
0.23396479479479493	0.3003689276279908
0.23676730730730733	0.30390332678515636
0.23956981981981995	0.3074814193789645
0.24237233233233235	0.3110433983925692
0.24517484484484497	0.314522320311029
0.24797735735735738	0.31786026183284477
0.25077986986987	0.32102373919170274
0.2535823823823824	0.32401393996289324
0.256384894894895	0.3268685210792558
0.2591874074074074	0.3296539840118641
0.26198991991992004	0.3324503038804232
0.26479243243243245	0.3353317644463333
0.26759494494494507	0.33834913050381765
0.27039745745745747	0.34151798787133925
0.2731999699699701	0.3448163623910502
0.2760024824824825	0.34819209366958415
0.2788049949949951	0.35157767398134987
0.2816075075075075	0.35490819838657783
0.28441002002002014	0.35813732359184236
0.28721253253253254	0.36124690771979384
0.29001504504504516	0.36424803758927754
0.29281755755755756	0.3671737962851837
0.2956200700700702	0.37006655629143614
0.2984225825825826	0.372964061155955
0.3012250950950952	0.37588865660909987
0.3040276076076076	0.3788427694688651
0.30683012012012023	0.3818115571331492
0.30963263263263263	0.3847712855639762
0.31243514514514525	0.3877002011543347
0.31523765765765766	0.39058799661571
0.3180401701701703	0.3934406081568546
0.3208426826826827	0.39627876987743205
0.3236451951951953	0.39913090735693485
0.3264477077077077	0.4020228569884515
0.3292502202202203	0.40496793420935695
0.3320527327327327	0.40796072603081734
0.33485524524524535	0.410976729541766
0.33765775775775775	0.41397803488798657
0.34046027027027037	0.41692330083565743
0.34326278278278277	0.419778926119688
0.3460652952952954	0.42252799772026733
0.3488678078078078	0.42517437084336734
0.3516703203203204	0.4277408204505535
0.3544728328328328	0.43026206394714034
0.35727534534534544	0.43277498353454125
0.36007785785785784	0.43530910019002045
0.36288037037037046	0.43788007536668583
0.36568288288288286	0.4404878801669399
0.3684853953953955	0.4431196873002368
0.3712879079079079	0.44575604753150705
0.3740904204204205	0.4483779922486326
0.3768929329329329	0.45097262678950467
0.37969544544544553	0.4535355217881325
0.38249795795795793	0.4560694761063001
0.38530047047047056	0.4585805570063397
0.38810298298298296	0.4610732613013598
0.3909054954954956	0.4635468781587649
0.393708008008008	0.46599461322194935
0.3965105205205206	0.4684059585880851
0.3993130330330332	0.47077155112817737
0.4021155455455456	0.4730887872152728
0.40491805805805825	0.4753660897115281
0.40772057057057065	0.47762407830211573
0.4105230830830833	0.4798928564508957
0.4133255955955957	0.4822058771059732
0.4161281081081083	0.48459197501865736
0.4189306206206207	0.4870677929220004
0.4217331331331333	0.48963278153104695
0.4245356456456457	0.4922682415541084
0.42733815815815834	0.49494073008083367
0.43014067067067074	0.49760893224893993
0.43294318318318337	0.5002321708111296
0.43574569569569577	0.5027783549427801
0.4385482082082084	0.5052294375661704
0.4413507207207208	0.5075832427196989
0.4441532332332334	0.5098515760399682
0.4469557457457458	0.5120555179381943
0.44975825825825844	0.5142194402027817
0.45256077077077084	0.5163654284876025
0.45536328328328346	0.5185094445940486
0.45816579579579586	0.5206598792554233
0.4609683083083085	0.5228183694442934
0.4637708208208209	0.5249821282868019
0.4665733333333335	0.5271467316751312
0.4693758458458459	0.5293083755214609
0.47217835835835853	0.5314649896387583
0.47498087087087093	0.533616108643742
0.47778338338338355	0.5357618692959663
0.48058589589589595	0.5379017751777639
0.4833884084084086	0.5400338732318588
0.486190920920921	0.5421547492507759
0.4889934334334336	0.5442603773349498
0.491795945945946	0.5463474953257131
0.4945984584584586	0.5484149543238066
0.497400970970971	0.5504644794287237
0.5002034834834836	0.552500477357348
0.503005995995996	0.5545288597502763
0.5058085085085087	0.5565552011699493
0.5086110210210211	0.5585827986117966
0.5114135335335337	0.5606112626190367
0.5142160460460461	0.5626361288946965
0.5170185585585587	0.5646496798309245
0.5198210710710711	0.5666428027126329
0.5226235835835837	0.5686073978251079
0.5254260960960961	0.5705386794330345
0.5282286086086088	0.5724367334838486
0.5310311211211212	0.5743068970892957
0.5338336336336338	0.5761588428589843
0.5366361461461462	0.5780045915106509
0.5394386586586588	0.5798559431792281
0.5422411711711712	0.5817219429632701
0.5450436836836838	0.5836069564245825
0.5478461961961962	0.5855097516305585
0.5506487087087089	0.5874237282743606
0.5534512212212213	0.5893381781076121
0.5562537337337339	0.5912402702838513
0.5590562462462463	0.5931173660283993
0.5618587587587589	0.594959277533753
0.5646612712712713	0.5967601631288941
0.5674637837837839	0.598519847618183
0.5702662962962963	0.6002444335982747
0.573068808808809	0.6019461112566888
0.5758713213213213	0.6036420955355255
0.578673833833834	0.6053526575442222
0.5814763463463464	0.6070983111331728
0.584278858858859	0.608896383897064
0.5870813713713714	0.6107574239717288
0.589883883883884	0.6126821069983409
0.5926863963963964	0.6146594216175585
0.595488908908909	0.6166668405435684
0.5982914214214214	0.6186728819735254
0.6010939339339341	0.6206419573740467
0.6038964464464465	0.6225407907606831
0.6066989589589589	0.6243451470094201
0.6095014714714717	0.6260453050688118
0.6123039839839841	0.6276487967687454
0.6151064964964965	0.6291794468445162
0.6179090090090089	0.630672610270576
0.6207115215215218	0.6321675035050283
0.6235140340340342	0.633698388813067
0.6263165465465466	0.6352868241285203
0.629119059059059	0.6369370572165234
0.6319215715715718	0.6386359050070446
0.6347240840840842	0.6403572825384072
0.6375265965965966	0.6420702453320248
0.640329109109109	0.6437483621630171
0.6431316216216219	0.6453777707387857
0.6459341341341343	0.6469615597232541
0.6487366466466467	0.6485191193768637
0.651539159159159	0.6500805427728275
0.6543416716716719	0.651677624209321
0.6571441841841843	0.653334048518209
0.6599466966966967	0.655057662458113
0.6627492092092091	0.6568371545129496
0.665551721721722	0.6586441924553157
0.6683542342342343	0.6604404540080904
0.6711567467467467	0.6621875233939056
0.6739592592592591	0.6638567665628752
0.676761771771772	0.6654363108033643
0.6795642842842844	0.6669331411407984
0.6823667967967968	0.6683698136036161
0.6851693093093092	0.6697769112844667
0.687971821821822	0.6711836264030824
0.6907743343343344	0.672609351363773
0.6935768468468468	0.6740587578350765
0.6963793593593592	0.6755216781722031
0.6991818718718721	0.6769775627831731
0.7019843843843845	0.6784028701897555
0.7047868968968969	0.6797789045888067
0.7075894094094093	0.6810976037642483
0.7103919219219221	0.6823635761115223
0.7131944344344345	0.6835920015474113
0.7159969469469469	0.6848033939393616
0.7187994594594593	0.6860172082768674
0.7216019719719722	0.6872465456145673
0.7244044844844846	0.6884956952147416
0.727206996996997	0.6897611581192256
0.7300095095095094	0.6910355169997423
0.7328120220220222	0.6923125063871793
0.7356145345345346	0.6935912457311664
0.738417047047047	0.6948779526646665
0.7412195595595594	0.696184417882324
0.7440220720720723	0.6975237446562121
0.7468245845845847	0.6989048950340349
0.7496270970970971	0.7003280681525997
0.7524296096096099	0.7017826893967043
0.7552321221221223	0.7032488975561233
0.7580346346346347	0.7047021950279787
0.7608371471471471	0.7061198057101556
0.76363965965966	0.7074866639561399
0.7664421721721724	0.7087990580658168
0.7692446846846848	0.7100647417264977
0.7720471971971972	0.711299532007042
0.77484970970971	0.7125216116480663
0.7776522222222224	0.713745526483234
0.7804547347347348	0.7149779448051168
0.7832572472472472	0.7162165976081127
0.7860597597597601	0.7174526741324678
0.7888622722722725	0.7186757078011805
0.7916647847847849	0.7198790892963609
0.7944672972972973	0.7210641035484786
0.7972698098098101	0.7222408937855139
0.8000723223223225	0.7234258361959071
0.8028748348348349	0.7246360903544844
0.8056773473473473	0.7258831292253571
0.8084798598598602	0.7271674864356613
0.8112823723723726	0.7284766324844079
0.814084884884885	0.7297869097818083
0.8168873973973974	0.7310691455393398
0.8196899099099102	0.7322963580520673
0.8224924224224226	0.7334512734853142
0.825294934934935	0.7345314023636927
0.8280974474474474	0.7355501682200808
0.8308999599599602	0.7365337828054073
0.8337024724724726	0.7375148272646888
0.836504984984985	0.7385244236562281
0.8393074974974974	0.7395851893445657
0.8421100100100103	0.7407067940756139
0.8449125225225227	0.7418850459192373
0.8477150350350351	0.743104337019869
0.8505175475475475	0.7443423463901332
0.8533200600600603	0.7455754076081823
0.8561225725725727	0.7467830167744702
0.8589250850850851	0.7479504965616148
0.8617275975975975	0.7490696086580361
0.8645301101101104	0.7501376231939492
0.8673326226226228	0.7511557632443436
0.8701351351351352	0.7521279324159834
0.8729376476476476	0.7530602558436854
0.8757401601601604	0.7539614059977864
0.8785426726726728	0.7548431875219014
0.8813451851851852	0.7557206251033113
0.8841476976976976	0.7566109267808084
0.8869502102102105	0.7575311298610354
0.8897527227227229	0.7584948058936529
0.8925552352352353	0.7595086813148886
0.8953577477477477	0.7605702307387683
0.8981602602602605	0.76166713278238
0.9009627727727729	0.7627789894149535
0.9037652852852853	0.7638810592621882
0.9065677977977977	0.764949158444697
0.9093703103103106	0.7659645333310318
0.912172822822823	0.7669175147361165
0.9149753353353354	0.7678091098593637
0.9177778478478478	0.7686502554075877
0.9205803603603606	0.7694590606038579
0.923382872872873	0.770256833421103
0.9261853853853854	0.7710638899256925
0.9289878978978978	0.7718960699228283
0.9317904104104107	0.772762585467992
0.9345929229229231	0.7736654304477586
0.9373954354354355	0.7746002049048608
0.9401979479479479	0.7755579477775094
0.9430004604604607	0.7765274601163714
0.9458029729729731	0.7774976182663009
0.9486054854854855	0.7784592736683691
0.9514079979979979	0.779406463390971
0.9542105105105108	0.7803367852279045
0.9570130230230232	0.7812509209456578
0.9598155355355356	0.7821514314778675
0.962618048048048	0.7830411002012354
0.9654205605605608	0.7839212409633655
0.9682230730730732	0.784790465948328
0.9710255855855856	0.785644366541022
0.973828098098098	0.7864763631479983
0.9766306106106108	0.787279645253399
0.9794331231231233	0.7880497331196656
0.9822356356356357	0.7887868781219056
0.985038148148148	0.789497415994176
0.9878406606606609	0.7901933825631177
0.9906431731731733	0.790890184602165
0.9934456856856857	0.7916027664882666
0.9962481981981981	0.7923413177740735
0.9990507107107109	0.7931078986702149
1.0018532232232233	0.7938952546502456
1.0046557357357357	0.7946885189584818
1.0074582482482481	0.7954696005821618
1.010260760760761	0.796223101851633
1.0130632732732734	0.7969419360598688
1.0158657857857858	0.7976306942613186
1.0186682982982982	0.7983053502137107
1.021470810810811	0.7989889802164606
1.0242733233233234	0.7997044928320902
1.0270758358358358	0.8004664821464528
1.0298783483483482	0.8012748353763184
1.032680860860861	0.8021124100938943
1.0354833733733735	0.8029479819882122
1.0382858858858859	0.8037440586961517
1.0410883983983983	0.8044675547909192
1.0438909109109111	0.8051002553470212
1.0466934234234235	0.8056458435020437
1.049495935935936	0.8061311320262079
1.0522984484484483	0.8066007911441296
1.0551009609609612	0.8071068077947409
1.0579034734734736	0.8076955352464499
1.060705985985986	0.8083959721581795
1.0635084984984984	0.8092125837550685
1.0663110110110112	0.810124635419367
1.0691135235235236	0.8110920705922354
1.071916036036036	0.8120660443922751
1.0747185485485484	0.8130009280320742
1.0775210610610613	0.8138643251238713
1.0803235735735737	0.8146424486573616
1.083126086086086	0.8153398011481481
1.0859285985985985	0.8159739335439833
1.0887311111111113	0.8165675215813388
1.0915336236236237	0.817140626690765
1.0943361361361361	0.8177056368055913
1.0971386486486485	0.8182661930743708
1.0999411611611614	0.8188198590160272
1.1027436736736738	0.8193629438249947
1.1055461861861862	0.819895221174504
1.1083486986986986	0.8204224994570801
1.1111512112112114	0.8209559813418846
1.1139537237237238	0.8215087046019393
1.1167562362362362	0.8220905596204082
1.119558748748749	0.8227039758997153
1.1223612612612615	0.8233421387558388
1.1251637737737739	0.8239906309061287
1.1279662862862863	0.8246320621170277
1.130768798798799	0.8252520619590281
1.1335713113113115	0.8258444223238921
1.136373823823824	0.8264134206281432
1.1391763363363363	0.8269723525641577
1.1419788488488491	0.8275386911511204
1.1447813613613615	0.8281275517633317
1.147583873873874	0.8287458056592658
1.1503863863863864	0.8293889900381924
1.1531888988988992	0.8300421702057216
1.1559914114114116	0.8306844770816875
1.158793923923924	0.831295698224507
1.1615964364364364	0.8318625447998306
1.1643989489489492	0.8323823395659764
1.1672014614614616	0.8328628367784463
1.170003973973974	0.8333183421609294
1.1728064864864864	0.8337637073479534
1.1756089989989993	0.8342085949003599
1.1784115115115117	0.8346543226384898
1.181214024024024	0.8350946108581538
1.1840165365365365	0.8355200243040144
1.1868190490490493	0.835924391620074
1.1896215615615617	0.8363105783758757
1.1924240740740741	0.8366930598391413
1.1952265865865865	0.8370958078325506
1.1980290990990994	0.8375457200145404
1.2008316116116118	0.838063570244797
1.2036341241241242	0.8386555935592523
1.2064366366366366	0.8393088824955122
1.2092391491491494	0.8399926770965125
1.2120416616616618	0.8406657091723173
1.2148441741741742	0.8412876559250894
1.2176466866866866	0.8418312066021396
1.2204491991991995	0.8422908204795165
1.2232517117117119	0.8426851528508174
1.2260542242242243	0.8430520893449381
1.2288567367367367	0.8434377205895848
1.2316592492492495	0.8438826056024411
1.234461761761762	0.8444096195265401
1.2372642742742743	0.8450172181377049
1.2400667867867867	0.8456802134632421
1.2428692992992996	0.8463577144991296
1.245671811811812	0.8470055621019488
1.2484743243243244	0.8475891613069464
1.2512768368368368	0.8480925674168182
1.2540793493493496	0.8485210238726112
1.256881861861862	0.8488964152213102
1.2596843743743744	0.8492475077523995
1.2624868868868868	0.8495985782398954
1.2652893993993997	0.849960491644594
1.268091911911912	0.8503273365966072
1.2708944244244245	0.850679707394016
1.2736969369369369	0.8509933452471643
1.2764994494494497	0.8512499503647342
1.279301961961962	0.8514462103151264
1.2821044744744745	0.8515977195688873
1.284906986986987	0.8517362628438949
1.2877094994994998	0.8519012671943345
1.2905120120120122	0.8521282777567465
1.2933145245245246	0.8524383650876988
1.296117037037037	0.8528320642956506
1.2989195495495498	0.853289889536375
1.3017220620620622	0.8537792078747075
1.3045245745745746	0.8542650816653499
1.307327087087087	0.8547213524618514
1.3101295995995998	0.8551382004964998
1.3129321121121122	0.8555236775415194
1.3157346246246246	0.8558988310959733
1.318537137137137	0.8562882738385935
1.32133964964965	0.8567096280578823
1.3241421621621623	0.8571656475013605
1.3269446746746747	0.857641865234594
1.329747187187187	0.8581106710626873
1.3325496996997	0.858540461287431
1.3353522122122123	0.8589067077734307
1.3381547247247247	0.8592010798629762
1.3409572372372371	0.8594353657990332
1.34375974974975	0.8596386709313567
1.3465622622622624	0.8598486310621458
1.3493647747747748	0.8600994083958534
1.3521672872872872	0.8604103557758
1.3549697997998	0.860779073414625
1.3577723123123124	0.8611812008788218
1.3605748248248248	0.861577146690013
1.3633773373373372	0.8619237606598318
1.36617984984985	0.86218740705241
1.3689823623623625	0.8623544807750572
1.3717848748748749	0.8624362292102269
1.3745873873873873	0.8624665071021866
1.3773898998999001	0.8624932210070829
1.3801924124124125	0.8625660428391841
1.382994924924925	0.8627239460494782
1.3857974374374373	0.8629859930822702
1.3885999499499502	0.8633476830114857
1.3914024624624626	0.8637834586874306
1.394204974974975	0.8642542225348732
1.3970074874874874	0.8647174535818934
1.39981	0.8651370452100748
1.39991	0.8612886787714463
1.3971102828053281	0.861026525201041
1.3943105656106556	0.8608139473367507
1.3915108484159835	0.8606320564234388
1.3887111312213114	0.8604597032914498
1.3859114140266393	0.8602783704246413
1.3831116968319672	0.8600757341504877
1.3803119796372951	0.8598474665371396
1.377512262442623	0.8595972671534142
1.374712545247951	0.8593353906499911
1.3719128280532784	0.8590760678754676
1.3691131108586063	0.8588342693766959
1.3663133936639342	0.8586222982946131
1.3635136764692621	0.858446753110423
1.36071395927459	0.8583064393240885
1.357914242079918	0.8581917624091451
1.3551145248852459	0.8580859352298604
1.3523148076905733	0.8579679664700082
1.3495150904959012	0.8578169277033035
1.3467153733012291	0.8576165627577017
1.343915656106557	0.8573590681188918
1.341115938911885	0.8570469626378107
1.3383162217172129	0.8566924058646024
1.3355165045225408	0.8563140188333287
1.3327167873278687	0.8559320060250148
1.3299170701331962	0.8555629283849899
1.327117352938524	0.8552156352801541
1.324317635743852	0.8548895497599387
1.3215179185491799	0.8545757957423243
1.3187182013545078	0.8542607758137252
1.3159184841598357	0.8539310405619025
1.3131187669651636	0.8535778914800489
1.310319049770491	0.8532002660594225
1.307519332575819	0.8528050322282619
1.304719615381147	0.85240467583327
1.3019198981864748	0.8520132114479069
1.2991201809918027	0.8516417013538019
1.2963204637971306	0.8512948513398308
1.2935207466024585	0.8509697497750912
1.2907210294077864	0.8506570782792275
1.287921312213114	0.8503443071619379
1.2851215950184418	0.850019771331837
1.2823218778237697	0.8496762975277908
1.2795221606290976	0.849313273073536
1.2767224434344255	0.8489366080399181
1.2739227262397534	0.8485567362424731
1.2711230090450814	0.848185387571361
1.2683232918504093	0.8478321638757098
1.2655235746557367	0.8475018979003881
1.2627238574610646	0.8471934317337948
1.2599241402663925	0.8468999709306174
1.2571244230717205	0.8466107302483254
1.2543247058770484	0.8463133195566805
1.2515249886823763	0.8459962685329732
1.2487252714877042	0.8456512096903879
1.2459255542930316	0.8452744290094283
1.2431258370983596	0.8448676501737469
1.2403261199036875	0.8444379905500072
1.2375264027090154	0.8439970342560754
1.2347266855143433	0.8435589837637187
1.2319269683196712	0.8431379574438806
1.229127251124999	0.8427447299061698
1.226327533930327	0.8423835164346136
1.2235278167356545	0.8420496563868587
1.2207280995409824	0.8417290967716851
1.2179283823463103	0.8414003022389303
1.2151286651516382	0.8410386174451439
1.212328947956966	0.8406223194480096
1.209529230762294	0.8401388740758139
1.206729513567622	0.8395895384688286
1.2039297963729494	0.8389906443431163
1.2011300791782773	0.8383706919218337
1.1983303619836052	0.8377636040401337
1.1955306447889331	0.8371997707935152
1.192730927594261	0.8366974195225507
1.189931210399589	0.8362570117484369
1.1871314932049168	0.8358606543277698
1.1843317760102448	0.8354770670092591
1.1815320588155722	0.8350708940002187
1.1787323416209001	0.8346136515541469
1.175932624426228	0.8340928949592721
1.173132907231556	0.8335165652545021
1.1703331900368839	0.8329108858010621
1.1675334728422118	0.8323122110645507
1.1647337556475397	0.8317552357923972
1.1619340384528671	0.8312612754679747
1.159134321258195	0.8308304561834599
1.156334604063523	0.8304405093373308
1.1535348868688509	0.8300527871804855
1.1507351696741788	0.829623764075088
1.1479354524795067	0.8291184462462353
1.1451357352848346	0.8285214126707328
1.1423360180901625	0.8278419145720786
1.13953630089549	0.8271113630836524
1.1367365837008179	0.8263740147746121
1.1339368665061458	0.8256738952602589
1.1311371493114737	0.8250422259959389
1.1283374321168016	0.8244894152870104
1.1255377149221295	0.8240041018768753
1.1227379977274574	0.8235593280694745
1.1199382805327853	0.8231234915303075
1.1171385633381128	0.8226721145877968
1.1143388461434407	0.8221962342272298
1.1115391289487686	0.821704440310084
1.1087394117540965	0.8212178541171169
1.1059396945594244	0.8207598614770701
1.1031399773647523	0.8203443182638723
1.1003402601700802	0.8199665644731403
1.0975405429754077	0.819600691738906
1.0947408257807356	0.8192044045310296
1.0919411085860635	0.8187302138753245
1.0891413913913914	0.818139493901521
1.0863416741967193	0.8174148720688968
1.0835419570020473	0.8165668767222609
1.0807422398073752	0.8156325781079212
1.077942522612703	0.8146665187226417
1.0751428054180305	0.8137266773471805
1.0723430882233584	0.812859739371208
1.0695433710286864	0.812090068786425
1.0667436538340143	0.8114154908188813
1.0639439366393422	0.8108107654986503
1.06114421944467	0.8102372266270075
1.058344502249998	0.8096552708910729
1.0555447850553255	0.8090357588767143
1.0527450678606534	0.8083670641725379
1.0499453506659813	0.8076561651714806
1.0471456334713092	0.8069241905375824
1.044345916276637	0.8061985002281294
1.041546199081965	0.8055041795930835
1.038746481887293	0.8048575640685585
1.0359467646926208	0.8042633060929008
1.0331470474979483	0.8037150401396418
1.0303473303032762	0.8031984746402389
1.027547613108604	0.8026951780702578
1.024747895913932	0.802185567367552
1.02194817871926	0.8016504511776026
1.0191484615245878	0.8010714911777437
1.0163487443299157	0.8004316363937188
1.0135490271352436	0.7997166290436168
1.010749309940571	0.7989180427616411
1.007949592745899	0.7980372750704929
1.005149875551227	0.7970889570461291
1.0023501583565548	0.7961018484649814
0.9995504411618827	0.7951157359948476
0.9967507239672107	0.794174086840779
0.9939510067725386	0.7933138309803848
0.991151289577866	0.792555044444827
0.9883515723831939	0.7918938941760597
0.9855518551885218	0.791301642716609
0.9827521379938498	0.790730862279449
0.9799524207991777	0.7901277485377239
0.9771527036045056	0.7894472976977176
0.9743529864098335	0.7886668732980565
0.9715532692151614	0.7877938409333224
0.9687535520204889	0.786864537606631
0.9659538348258168	0.7859344230253904
0.9631541176311447	0.7850620271423463
0.9603544004364726	0.7842913578810031
0.9575546832418005	0.7836380691618068
0.9547549660471284	0.7830836655902216
0.9519552488524563	0.7825796323942118
0.9491555316577838	0.7820603747561949
0.9463558144631117	0.7814611831964657
0.9435560972684396	0.7807359551129394
0.9407563800737675	0.7798695528768067
0.9379566628790954	0.7788813879432408
0.9351569456844233	0.7778195113120194
0.9323572284897512	0.7767472891328147
0.9295575112950791	0.7757267728805396
0.9267577941004066	0.77480354707869
0.9239580769057345	0.7739970316659558
0.9211583597110624	0.7732982912116788
0.9183586425163903	0.7726750545214596
0.9155589253217182	0.7720816520986504
0.9127592081270461	0.7714705266474529
0.909959490932374	0.7708020841751462
0.907159773737702	0.7700507374531356
0.9043600565430294	0.7692065488094562
0.9015603393483573	0.7682733042496286
0.8987606221536852	0.7672646717090205
0.8959609049590131	0.7662001280873929
0.8931611877643411	0.76510172700119
0.890361470569669	0.7639919050403206
0.8875617533749969	0.7628918321935021
0.8847620361803243	0.7618196141756053
0.8819623189856522	0.7607880041922375
0.8791626017909802	0.7598019610292874
0.8763628845963081	0.7588570136340729
0.873563167401636	0.7579395836823931
0.8707634502069639	0.7570299867491594
0.8679637330122918	0.7561078751797302
0.8651640158176197	0.7551587628059019
0.8623642986229472	0.75417947316806
0.8595645814282751	0.7531802952638972
0.856764864233603	0.7521824696936248
0.8539651470389309	0.7512111641872194
0.8511654298442588	0.7502858202436993
0.8483657126495867	0.7494110130851857
0.8455659954549146	0.7485712212832489
0.8427662782602421	0.7477319334852931
0.83996656106557	0.7468475519553708
0.8371668438708979	0.7458742054432776
0.8343671266762258	0.744783672488696
0.8315674094815537	0.7435738652590398
0.8287676922868816	0.7422720948843944
0.8259679750922095	0.7409294740281035
0.8231682578975374	0.7396076576259466
0.8203685407028649	0.7383617341941295
0.8175688235081928	0.7372245433642877
0.8147691063135207	0.7361974508285446
0.8119693891188486	0.7352506685312165
0.8091696719241765	0.7343331635425169
0.8063699547295045	0.7333890534920826
0.8035702375348324	0.732375206637198
0.8007705203401598	0.7312743152844815
0.7979708031454877	0.7300991809763759
0.7951710859508156	0.7288868717247525
0.7923713687561436	0.7276848110473957
0.7895716515614715	0.7265335813385535
0.7867719343667994	0.7254523328430738
0.7839722171721273	0.7244317914273909
0.7811724999774552	0.723437247981932
0.7783727827827827	0.7224204768884089
0.7755730655881106	0.7213364487124958
0.7727733483934385	0.7201590365059318
0.7699736311987664	0.718890245401824
0.7671739140040943	0.7175597141327006
0.7643741968094222	0.7162145846800771
0.7615744796147501	0.7149031610793163
0.758774762420078	0.7136579353935188
0.7559750452254055	0.7124838053160852
0.7531753280307334	0.7113555598065447
0.7503756108360613	0.7102255690948804
0.7475758936413892	0.709039161984391
0.7447761764467171	0.7077525872121682
0.741976459252045	0.7063476116773006
0.7391767420573729	0.7048379771919138
0.7363770248627004	0.7032656980509051
0.7335773076680283	0.7016885745275816
0.7307775904733562	0.7001631615699042
0.7279778732786841	0.6987288079945879
0.725178156084012	0.6973978379400546
0.72237843888934	0.6961547183852159
0.7195787216946679	0.6949639507995233
0.7167790044999958	0.6937835280944955
0.7139792873053232	0.6925790939890122
0.7111795701106511	0.6913339736096682
0.708379852915979	0.6900519367194187
0.705580135721307	0.68875225895385
0.7027804185266349	0.6874593810769316
0.6999807013319628	0.6861912725239014
0.6971809841372907	0.6849508821124988
0.6943812669426181	0.6837237631792099
0.6915815497479461	0.6824826068442793
0.688781832553274	0.6811968782053519
0.6859821153586019	0.6798439368590029
0.6831823981639298	0.6784175598592762
0.6803826809692577	0.6769307968951398
0.6775829637745856	0.6754121697800473
0.6747832465799135	0.6738966079205907
0.671983529385241	0.6724143330263594
0.6691838121905689	0.6709815406961369
0.6663840949958968	0.6695959879818163
0.6635843778012247	0.6682387942094019
0.6607846606065526	0.6668815743734712
0.6579849434118805	0.6654962391981123
0.6551852262172084	0.6640640266570851
0.6523855090225363	0.6625807999225212
0.6495857918278638	0.6610571252492589
0.6467860746331917	0.6595135471742565
0.6439863574385196	0.6579731001724647
0.6411866402438475	0.656453868264929
0.6383869230491754	0.6549641026444384
0.6355872058545033	0.6535012184323977
0.6327874886598313	0.652054423719973
0.6299877714651587	0.6506094111599801
0.6271880542704866	0.6491529606150033
0.6243883370758145	0.6476756417543144
0.6215886198811424	0.6461718738759482
0.6187889026864704	0.6446379147235843
0.6159891854917983	0.6430693400092871
0.6131894682971262	0.6414598131934981
0.6103897511024541	0.6398023203337586
0.6075900339077815	0.6380928118235847
0.6047903167131095	0.6363348727431624
0.6019905995184374	0.6345432174824155
0.5991908823237653	0.6327438774350359
0.5963911651290932	0.6309699790322237
0.5935914479344209	0.6292536597079109
0.5907917307397488	0.6276163301840401
0.5879920135450767	0.6260604991301949
0.5851922963504046	0.6245662714663658
0.5823925791557323	0.6230943493036605
0.5795928619610602	0.6215952824369919
0.5767931447663881	0.6200225368161296
0.573993427571716	0.6183454588221328
0.5711937103770437	0.6165579896718969
0.5683939931823716	0.6146801795690198
0.5655942759876995	0.6127518150913508
0.5627945587930274	0.6108200595473807
0.5599948415983551	0.6089250258691925
0.557195124403683	0.6070879368583642
0.5543954072090109	0.6053056918034878
0.5515956900143388	0.6035535103174592
0.5487959728196665	0.6017945887422522
0.5459962556249944	0.5999933260247379
0.5431965384303223	0.5981274880078994
0.54039682123565	0.5961951070494934
0.5375971040409779	0.5942138181970937
0.5347973868463058	0.5922130505887035
0.5319976696516338	0.5902220646136431
0.5291979524569614	0.5882583339858245
0.5263982352622893	0.5863206671850303
0.5235985180676173	0.5843897626262939
0.5207988008729452	0.5824361836122349
0.5179990836782729	0.5804329783000748
0.5151993664836008	0.5783683466583043
0.5123996492889287	0.5762535445047875
0.5095999320942566	0.5741227283871875
0.5068002148995843	0.5720241899666103
0.5040004977049122	0.5700054667892764
0.5012007805102401	0.5680970891887055
0.498401063315568	0.5663004198562787
0.4956013461208957	0.5645838865287192
0.4928016289262236	0.5628892586959168
0.4900019117315515	0.5611463538942187
0.4872021945368792	0.559291775482663
0.4844024773422071	0.5572859232655145
0.481602760147535	0.5551230433905849
0.4788030429528629	0.5528313197616926
0.4760033257581906	0.55046320445879
0.4732036085635185	0.5480792700687632
0.4704038913688464	0.5457308210390331
0.4676041741741743	0.5434466973413139
0.464804456979502	0.5412281175019573
0.4620047397848299	0.5390526164779008
0.45920502259015783	0.5368851081263215
0.45640530539548574	0.5346918680276324
0.4536055882008134	0.5324525182987155
0.45080587100614133	0.5301660887291679
0.44800615381146924	0.5278495221622801
0.44520643661679693	0.5255297425073429
0.44240671942212484	0.523232632977261
0.43960700222745275	0.5209732125369331
0.43680728503278066	0.5187506574773926
0.43400756783810834	0.5165498675806208
0.43120785064343625	0.5143487568471303
0.42840813344876416	0.5121282822734616
0.42560841625409207	0.5098811946646531
0.42280869905941976	0.5076159685307968
0.42000898186474767	0.5053541651468174
0.4172092646700756	0.5031219493732858
0.4144095474754035	0.500938722713945
0.41160983028073117	0.4988070377600883
0.4088101130860591	0.4967076766757591
0.406010395891387	0.49460208874786504
0.4032106786967149	0.4924418668354973
0.4004109615020426	0.49018247195636366
0.3976112443073705	0.48779685084483926
0.3948115271126984	0.48528448413170544
0.3920118099180261	0.4826728028032073
0.389212092723354	0.48001035099052464
0.3864123755286819	0.4773537331555147
0.3836126583340098	0.47475237186900043
0.3808129411393375	0.4722357609210661
0.3780132239446654	0.46980702435359734
0.3752135067499933	0.4674444990787009
0.37241378955532123	0.46511046315713384
0.3696140723606489	0.46276390224637
0.3668143551659768	0.4603730680050157
0.36401463797130473	0.45792387435877324
0.36121492077663264	0.45542175132567186
0.35841520358196033	0.452886857864115
0.35561548638728824	0.4503447539457368
0.35281576919261615	0.4478160146051714
0.35001605199794406	0.44530840671483357
0.34721633480327174	0.44281415405166547
0.34441661760859965	0.44031291896271246
0.34161690041392756	0.43777911706862727
0.33881718321925525	0.43519075287773606
0.33601746602458316	0.43253658621448154
0.33321774882991106	0.42981919568830507
0.330418031635239	0.4270530813790121
0.32761831444056666	0.42425875566624904
0.32481859724589457	0.42145516125126514
0.3220188800512225	0.4186532518319086
0.3192191628565504	0.41585302891794484
0.3164194456618781	0.4130449761101792
0.313619728467206	0.41021517917733574
0.3108200112725339	0.40735206896829773
0.3080202940778618	0.4044521545422429
0.3052205768831895	0.4015225162647502
0.3024208596885174	0.3985790429182847
0.2996211424938453	0.3956409765096408
0.2968214252991732	0.39272370367127496
0.2940217081045009	0.38983241362254883
0.2912219909098288	0.3869589908174133
0.2884222737151567	0.3840834174866239
0.2856225565204844	0.3811794122724661
0.2828228393258123	0.3782225653733838
0.2800231221311402	0.3751983521128539
0.27722340493646813	0.3721074110254604
0.2744236877417958	0.36896634873011896
0.2716239705471237	0.36580377555463195
0.26882425335245164	0.3626527924528906
0.26602453615777955	0.359542238139451
0.26322481896310723	0.3564893209314661
0.26042510176843514	0.35349572766443976
0.25762538457376305	0.35054813248631184
0.25482566737909096	0.3476226341560368
0.25202595018441865	0.3446914985797924
0.24922623298974655	0.3417300339687427
0.24642651579507446	0.33872161588454086
0.24362679860040237	0.33565968725929735
0.24082708140573006	0.3325466615417544
0.23802736421105797	0.32939065520040706
0.23522764701638588	0.32620153583639266
0.23242792982171356	0.32298774169886957
0.22962821262704147	0.3197547789190648
0.22682849543236938	0.31650549007744844
0.2240287782376973	0.3132414470895335
0.22122906104302498	0.3099644380982339
0.21842934384835289	0.3066771213497861
0.2156296266536808	0.3033824382438335
0.2128299094590087	0.30008207534428954
0.2100301922643364	0.2967748330157368
0.2072304750696643	0.2934559405990621
0.2044307578749922	0.2901180537385867
0.20163104068032012	0.2867539766567175
0.1988313234856478	0.2833603357531784
0.1960316062909757	0.27994082534190845
0.19323188909630362	0.27650752809316015
0.19043217190163153	0.27307928932979386
0.18763245470695922	0.26967708164869875
0.18483273751228713	0.266317425959557
0.18203302031761504	0.26300583454475335
0.17923330312294272	0.25973255508987464
0.17643358592827063	0.2564724438564906
0.17363386873359854	0.2531896575001955
0.17083415153892645	0.2498463481808966
0.16803443434425414	0.24641314854737362
0.16523471714958204	0.24287841522188872
0.16243499995490995	0.2392532765619118
0.15963528276023786	0.23557054614781314
0.15683556556556555	0.23187726099151154
0.15403584837089346	0.228222494729247
0.15123613117622137	0.22464360747420364
0.14843641398154928	0.2211547448515532
0.14563669678687696	0.2177409550375271
0.14283697959220487	0.21435984688855175
0.14003726239753278	0.21095066262575107
0.13723754520286047	0.20744857262296396
0.13443782800818838	0.20380051867032772
0.13163811081351628	0.19997846886508494
0.1288383936188442	0.1959866370190418
0.12603867642417188	0.19186085952448495
0.12323895922949979	0.18766043571827573
0.1204392420348277	0.18345471712375622
0.11763952484015561	0.17930802188321365
0.1148398076454833	0.17526671302596022
0.1120400904508112	0.17135148122845992
0.10924037325613911	0.1675562901239434
0.10644065606146702	0.16385356513636473
0.10364093886679471	0.16020358599930823
0.10084122167212262	0.15656512420585716
0.09804150447745053	0.15290436321869916
0.09524178728277843	0.1491999818218385
0.09244207008810612	0.14544365382648666
0.08964235289343403	0.14163666828735536
0.08684263569876194	0.13778446012508033
0.08404291850408963	0.1338912616865374
0.08124320130941753	0.12995676771184234
0.07844348411474544	0.12597581037861003
0.07564376692007335	0.1219408980672359
0.07284404972540104	0.11784646712641841
0.07004433253072895	0.11369314648446174
0.06724461533605686	0.10949039103544109
0.06444489814138477	0.10525644785284874
0.06164518094671245	0.10101555035516982
0.05884546375204036	0.09679316775063027
0.05604574655736827	0.09261076418913528
0.05324602936269618	0.0884816514246507
0.050446312168023866	0.08440912837977027
0.047646594973351775	0.08038733885370866
0.044846877778679684	0.07640440768640694
0.04204716058400759	0.07244672392012846
0.03924744338933528	0.06850294536875612
0.03644772619466319	0.06456648311255107
0.0336480089999911	0.060635808076499674
0.030848291805318784	0.056712697843145296
0.028048574610646693	0.05279924599669489
0.0252488574159746	0.048894855252721664
0.02244914022130251	0.044994402518899794
0.019649423026630197	0.04108831782278285
0.016849705831958106	0.03716461590879416
0.014049988637286015	0.03321219973752661
0.011250271442613924	0.029224264458855453
0.00845055424794161	0.025200538604376908
0.00565083705326952	0.021147445256048773
0.0028511198585974284	0.017075944516724555
5.140266392533732e-05	0.012997612946313757
-0.002748314530746976	0.008920165866200373
-0.005548031725419067	0.004843914221532904
-0.008347748920091158	0.0007604591822400705
-0.01114746611476325	-0.0033456972096548142
-0.013947183309435562	-0.007492830798829706
-0.016746900504107654	-0.011696046170206757
-0.019546617698779745	-0.015961379348507075
-0.022346334893452058	-0.0202817509706548
-0.02514605208812415	-0.024636149581672928
-0.02794576928279624	-0.028992568859581243
-0.03074548647746833	-0.03331416597264149
-0.033545203672140644	-0.037567155541188085
-0.036344920866812735	-0.0417283892599137
-0.03914463806148483	-0.04579057445349094
-0.04194435525615692	-0.04976367390222618
-0.04474407245082923	-0.05367205143819838
-0.04754378964550132	-0.05754809960403884
-0.05034350684017341	-0.06142407256644661
-0.053143224034845504	-0.06532436057545389
-0.05594294122951782	-0.06926032392282684
-0.05874265842418991	-0.07322907744548351
-0.061542375618862	-0.07721648192134663
-0.06434209281353409	-0.08120337995654778
-0.0671418100082064	-0.08517316543207737
-0.0699415272028785	-0.08911837848908882
-0.07274124439755059	-0.09304429623014868
-0.0755409615922229	-0.09696836966027456
-0.07834067878689499	-0.10091558777287213
-0.08114039598156708	-0.10491107065800438
-0.08394011317623917	-0.10897204342048719
-0.08673983037091149	-0.11310156549959853
-0.08953954756558358	-0.11728591335950976
-0.09233926476025567	-0.12149647403405517
-0.09513898195492776	-0.12569570788389048
-0.09793869914960007	-0.12984556583425577
-0.10073841634427216	-0.13391604784854544
-0.10353813353894425	-0.13789157190634668
-0.10633785073361635	-0.14177348711401314
-0.10913756792828866	-0.14557820512929165
-0.11193728512296075	-0.1493316916690176
-0.11473700231763284	-0.1530620697143893
-0.11753671951230515	-0.1567925372080789
-0.12033643670697725	-0.16053657096884308
-0.12313615390164934	-0.16429656663624687
-0.12593587109632143	-0.1680659274562803
-0.12873558829099374	-0.17183353315933275
-0.13153530548566583	-0.17558883935969297
-0.13433502268033792	-0.17932578617832629
-0.13713473987501001	-0.18304423669961145
-0.13993445706968233	-0.18674862231643985
-0.14273417426435442	-0.1904445078488859
-0.1455338914590265	-0.19413454637155134
-0.1483336086536986	-0.1978155117999153
-0.15113332584837091	-0.2014777027751185
-0.153933043043043	-0.20510714269988917
-0.1567327602377151	-0.20868996202442483
-0.1595324774323872	-0.21221750614640003
-0.1623321946270595	-0.21569036746699372
-0.1651319118217316	-0.21911982526814772
-0.16793162901640368	-0.2225260058909659
-0.170731346211076	-0.2259331701937845
-0.1735310634057481	-0.2293635193744534
-0.17633078060042018	-0.23283143941132206
-0.17913049779509227	-0.23633998672946743
-0.18193021498976458	-0.23988068420155845
-0.18472993218443667	-0.24343659459430955
-0.18752964937910876	-0.24698754909973214
-0.19032936657378086	-0.2505157145723115
-0.19312908376845317	-0.2540096336128378
-0.19592880096312526	-0.2574654900478646
-0.19872851815779735	-0.260885422041877
-0.20152823535246944	-0.26427384040408847
-0.20432795254714176	-0.2676334896797967
-0.20712766974181385	-0.27096310936821977
-0.20992738693648594	-0.27425793863854286
-0.21272710413115803	-0.2775131556289305
-0.21552682132583034	-0.28072905849285745
-0.21832653852050243	-0.2839158614894949
-0.22112625571517452	-0.2870957819657655
-0.22392597290984684	-0.29030077835437745
-0.22672569010451893	-0.2935657011021273
-0.22952540729919102	-0.2969183009342853
-0.2323251244938631	-0.3003689276279908
-0.23512484168853542	-0.30390332678515636
-0.23792455888320752	-0.3074814193789645
-0.2407242760778796	-0.3110433983925692
-0.2435239932725517	-0.314522320311029
-0.246323710467224	-0.31786026183284477
-0.2491234276618961	-0.32102373919170274
-0.2519231448565682	-0.32401393996289324
-0.2547228620512403	-0.3268685210792558
-0.2575225792459126	-0.3296539840118641
-0.2603222964405847	-0.3324503038804232
-0.2631220136352568	-0.3353317644463333
-0.26592173082992887	-0.33834913050381765
-0.2687214480246012	-0.34151798787133925
-0.2715211652192733	-0.3448163623910502
-0.27432088241394537	-0.34819209366958415
-0.2771205996086177	-0.35157767398134987
-0.27992031680328977	-0.35490819838657783
-0.28272003399796186	-0.35813732359184236
-0.28551975119263395	-0.36124690771979384
-0.28831946838730627	-0.36424803758927754
-0.29111918558197836	-0.3671737962851837
-0.29391890277665045	-0.37006655629143614
-0.29671861997132254	-0.372964061155955
-0.29951833716599485	-0.37588865660909987
-0.30231805436066694	-0.3788427694688651
-0.30511777155533903	-0.3818115571331492
-0.3079174887500111	-0.3847712855639762
-0.31071720594468344	-0.3877002011543347
-0.31351692313935553	-0.39058799661571
-0.3163166403340276	-0.3934406081568546
-0.3191163575286997	-0.39627876987743205
-0.321916074723372	-0.39913090735693485
-0.3247157919180441	-0.4020228569884515
-0.3275155091127162	-0.40496793420935695
-0.3303152263073885	-0.40796072603081734
-0.3331149435020606	-0.410976729541766
-0.3359146606967327	-0.41397803488798657
-0.3387143778914048	-0.41692330083565743
-0.3415140950860771	-0.419778926119688
-0.3443138122807492	-0.42252799772026733
-0.3471135294754213	-0.42517437084336734
-0.3499132466700934	-0.4277408204505535
-0.3527129638647657	-0.43026206394714034
-0.3555126810594378	-0.43277498353454125
-0.3583123982541099	-0.43530910019002045
-0.36111211544878197	-0.43788007536668583
-0.3639118326434543	-0.4404878801669399
-0.36671154983812637	-0.4431196873002368
-0.36951126703279846	-0.44575604753150705
-0.37231098422747055	-0.4483779922486326
-0.37511070142214287	-0.45097262678950467
-0.37791041861681496	-0.4535355217881325
-0.38071013581148705	-0.4560694761063001
-0.38350985300615936	-0.4585805570063397
-0.38630957020083145	-0.4610732613013598
-0.38910928739550354	-0.4635468781587649
-0.39190900459017564	-0.46599461322194935
-0.39470872178484795	-0.4684059585880851
-0.39750843897952004	-0.47077155112817737
-0.40030815617419213	-0.4730887872152728
-0.40310787336886433	-0.4753660897115281
-0.4059075905635364	-0.47762407830211573
-0.4087073077582086	-0.4798928564508957
-0.4115070249528807	-0.4822058771059732
-0.4143067421475529	-0.48459197501865736
-0.417106459342225	-0.4870677929220004
-0.4199061765368972	-0.48963278153104695
-0.4227058937315693	-0.4922682415541084
-0.4255056109262415	-0.49494073008083367
-0.4283053281209137	-0.49760893224893993
-0.4311050453155858	-0.5002321708111296
-0.433904762510258	-0.5027783549427801
-0.4367044797049301	-0.5052294375661704
-0.4395041968996023	-0.5075832427196989
-0.4423039140942744	-0.5098515760399682
-0.4451036312889466	-0.5120555179381943
-0.4479033484836187	-0.5142194402027817
-0.4507030656782909	-0.5163654284876025
-0.453502782872963	-0.5185094445940486
-0.4563025000676352	-0.5206598792554233
-0.45910221726230727	-0.5228183694442934
-0.46190193445697947	-0.5249821282868019
-0.46470165165165156	-0.5271467316751312
-0.46750136884632376	-0.5293083755214609
-0.47030108604099585	-0.5314649896387583
-0.47310080323566805	-0.533616108643742
-0.47590052043034026	-0.5357618692959663
-0.47870023762501235	-0.5379017751777639
-0.48149995481968455	-0.5400338732318588
-0.48429967201435664	-0.5421547492507759
-0.48709938920902884	-0.5442603773349498
-0.48989910640370093	-0.5463474953257131
-0.49269882359837314	-0.5484149543238066
-0.49549854079304523	-0.5504644794287237
-0.49829825798771743	-0.552500477357348
-0.5010979751823895	-0.5545288597502763
-0.5038976923770617	-0.5565552011699493
-0.5066974095717338	-0.5585827986117966
-0.509497126766406	-0.5606112626190367
-0.5122968439610781	-0.5626361288946965
-0.5150965611557503	-0.5646496798309245
-0.5178962783504224	-0.5666428027126329
-0.5206959955450946	-0.5686073978251079
-0.5234957127397667	-0.5705386794330345
-0.5262954299344389	-0.5724367334838486
-0.5290951471291111	-0.5743068970892957
-0.5318948643237832	-0.5761588428589843
-0.5346945815184554	-0.5780045915106509
-0.5374942987131275	-0.5798559431792281
-0.5402940159077997	-0.5817219429632701
-0.5430937331024718	-0.5836069564245825
-0.545893450297144	-0.5855097516305585
-0.5486931674918161	-0.5874237282743606
-0.5514928846864883	-0.5893381781076121
-0.5542926018811604	-0.5912402702838513
-0.5570923190758326	-0.5931173660283993
-0.5598920362705047	-0.594959277533753
-0.5626917534651769	-0.5967601631288941
-0.565491470659849	-0.598519847618183
-0.5682911878545212	-0.6002444335982747
-0.5710909050491932	-0.6019461112566888
-0.5738906222438654	-0.6036420955355255
-0.5766903394385375	-0.6053526575442222
-0.5794900566332097	-0.6070983111331728
-0.5822897738278819	-0.608896383897064
-0.585089491022554	-0.6107574239717288
-0.5878892082172262	-0.6126821069983409
-0.5906889254118983	-0.6146594216175585
-0.5934886426065705	-0.6166668405435684
-0.5962883598012426	-0.6186728819735254
-0.5990880769959148	-0.6206419573740467
-0.6018877941905869	-0.6225407907606831
-0.6046875113852591	-0.6243451470094201
-0.6074872285799312	-0.6260453050688118
-0.6102869457746034	-0.6276487967687454
-0.6130866629692755	-0.6291794468445162
-0.6158863801639477	-0.630672610270576
-0.6186860973586198	-0.6321675035050283
-0.621485814553292	-0.633698388813067
-0.6242855317479641	-0.6352868241285203
-0.6270852489426363	-0.6369370572165234
-0.6298849661373085	-0.6386359050070446
-0.6326846833319806	-0.6403572825384072
-0.6354844005266528	-0.6420702453320248
-0.6382841177213249	-0.6437483621630171
-0.6410838349159971	-0.6453777707387857
-0.6438835521106692	-0.6469615597232541
-0.6466832693053414	-0.6485191193768637
-0.6494829865000135	-0.6500805427728275
-0.6522827036946857	-0.651677624209321
-0.6550824208893578	-0.653334048518209
-0.65788213808403	-0.655057662458113
-0.660681855278702	-0.6568371545129496
-0.6634815724733742	-0.6586441924553157
-0.6662812896680463	-0.6604404540080904
-0.6690810068627185	-0.6621875233939056
-0.6718807240573906	-0.6638567665628752
-0.6746804412520628	-0.6654363108033643
-0.6774801584467349	-0.6669331411407984
-0.6802798756414071	-0.6683698136036161
-0.6830795928360793	-0.6697769112844667
-0.6858793100307514	-0.6711836264030824
-0.6886790272254236	-0.672609351363773
-0.6914787444200957	-0.6740587578350765
-0.6942784616147679	-0.6755216781722031
-0.69707817880944	-0.6769775627831731
-0.6998778960041122	-0.6784028701897555
-0.7026776131987843	-0.6797789045888067
-0.7054773303934565	-0.6810976037642483
-0.7082770475881286	-0.6823635761115223
-0.7110767647828008	-0.6835920015474113
-0.7138764819774729	-0.6848033939393616
-0.7166761991721451	-0.6860172082768674
-0.7194759163668172	-0.6872465456145673
-0.7222756335614894	-0.6884956952147416
-0.7250753507561615	-0.6897611581192256
-0.7278750679508337	-0.6910355169997423
-0.7306747851455058	-0.6923125063871793
-0.733474502340178	-0.6935912457311664
-0.7362742195348502	-0.6948779526646665
-0.7390739367295223	-0.696184417882324
-0.7418736539241945	-0.6975237446562121
-0.7446733711188666	-0.6989048950340349
-0.7474730883135388	-0.7003280681525997
-0.7502728055082108	-0.7017826893967043
-0.753072522702883	-0.7032488975561233
-0.7558722398975551	-0.7047021950279787
-0.7586719570922273	-0.7061198057101556
-0.7614716742868994	-0.7074866639561399
-0.7642713914815716	-0.7087990580658168
-0.7670711086762437	-0.7100647417264977
-0.7698708258709159	-0.711299532007042
-0.772670543065588	-0.7125216116480663
-0.7754702602602602	-0.713745526483234
-0.7782699774549323	-0.7149779448051168
-0.7810696946496045	-0.7162165976081127
-0.7838694118442767	-0.7174526741324678
-0.7866691290389488	-0.7186757078011805
-0.789468846233621	-0.7198790892963609
-0.7922685634282931	-0.7210641035484786
-0.7950682806229653	-0.7222408937855139
-0.7978679978176374	-0.7234258361959071
-0.8006677150123096	-0.7246360903544844
-0.8034674322069817	-0.7258831292253571
-0.8062671494016539	-0.7271674864356613
-0.809066866596326	-0.7284766324844079
-0.8118665837909982	-0.7297869097818083
-0.8146663009856703	-0.7310691455393398
-0.8174660181803425	-0.7322963580520673
-0.8202657353750146	-0.7334512734853142
-0.8230654525696868	-0.7345314023636927
-0.8258651697643589	-0.7355501682200808
-0.8286648869590311	-0.7365337828054073
-0.8314646041537032	-0.7375148272646888
-0.8342643213483754	-0.7385244236562281
-0.8370640385430476	-0.7395851893445657
-0.8398637557377197	-0.7407067940756139
-0.8426634729323919	-0.7418850459192373
-0.845463190127064	-0.743104337019869
-0.8482629073217361	-0.7443423463901332
-0.8510626245164082	-0.7455754076081823
-0.8538623417110804	-0.7467830167744702
-0.8566620589057525	-0.7479504965616148
-0.8594617761004247	-0.7490696086580361
-0.8622614932950968	-0.7501376231939492
-0.865061210489769	-0.7511557632443436
-0.8678609276844411	-0.7521279324159834
-0.8706606448791133	-0.7530602558436854
-0.8734603620737854	-0.7539614059977864
-0.8762600792684576	-0.7548431875219014
-0.8790597964631297	-0.7557206251033113
-0.8818595136578019	-0.7566109267808084
-0.884659230852474	-0.7575311298610354
-0.8874589480471462	-0.7584948058936529
-0.8902586652418184	-0.7595086813148886
-0.8930583824364905	-0.7605702307387683
-0.8958580996311627	-0.76166713278238
-0.8986578168258348	-0.7627789894149535
-0.9014575340205069	-0.7638810592621882
-0.9042572512151791	-0.764949158444697
-0.9070569684098513	-0.7659645333310318
-0.9098566856045234	-0.7669175147361165
-0.9126564027991956	-0.7678091098593637
-0.9154561199938678	-0.7686502554075877
-0.9182558371885399	-0.7694590606038579
-0.921055554383212	-0.770256833421103
-0.9238552715778842	-0.7710638899256925
-0.9266549887725564	-0.7718960699228283
-0.9294547059672285	-0.772762585467992
-0.9322544231619005	-0.7736654304477586
-0.9350541403565727	-0.7746002049048608
-0.937853857551245	-0.7755579477775094
-0.940653574745917	-0.7765274601163714
-0.9434532919405891	-0.7774976182663009
-0.9462530091352613	-0.7784592736683691
-0.9490527263299335	-0.779406463390971
-0.9518524435246056	-0.7803367852279045
-0.9546521607192777	-0.7812509209456578
-0.9574518779139499	-0.7821514314778675
-0.9602515951086221	-0.7830411002012354
-0.9630513123032942	-0.7839212409633655
-0.9658510294979664	-0.784790465948328
-0.9686507466926386	-0.785644366541022
-0.9714504638873107	-0.7864763631479983
-0.9742501810819828	-0.787279645253399
-0.977049898276655	-0.7880497331196656
-0.9798496154713272	-0.7887868781219056
-0.9826493326659993	-0.789497415994176
-0.9854490498606714	-0.7901933825631177
-0.9882487670553436	-0.790890184602165
-0.9910484842500158	-0.7916027664882666
-0.9938482014446879	-0.7923413177740735
-0.99664791863936	-0.7931078986702149
-0.9994476358340322	-0.7938952546502456
-1.0022473530287044	-0.7946885189584818
-1.0050470702233765	-0.7954696005821618
-1.0078467874180486	-0.796223101851633
-1.0106465046127209	-0.7969419360598688
-1.013446221807393	-0.7976306942613186
-1.016245939002065	-0.7983053502137107
-1.0190456561967371	-0.7989889802164606
-1.0218453733914095	-0.7997044928320902
-1.0246450905860816	-0.8004664821464528
-1.0274448077807536	-0.8012748353763184
-1.030244524975426	-0.8021124100938943
-1.033044242170098	-0.8029479819882122
-1.0358439593647701	-0.8037440586961517
-1.0386436765594422	-0.8044675547909192
-1.0414433937541143	-0.8051002553470212
-1.0442431109487866	-0.8056458435020437
-1.0470428281434587	-0.8061311320262079
-1.0498425453381308	-0.8066007911441296
-1.0526422625328031	-0.8071068077947409
-1.0554419797274752	-0.8076955352464499
-1.0582416969221473	-0.8083959721581795
-1.0610414141168194	-0.8092125837550685
-1.0638411313114915	-0.810124635419367
-1.0666408485061638	-0.8110920705922354
-1.069440565700836	-0.8120660443922751
-1.0722402828955082	-0.8130009280320742
-1.0750400000901803	-0.8138643251238713
-1.0778397172848524	-0.8146424486573616
-1.0806394344795245	-0.8153398011481481
-1.0834391516741966	-0.8159739335439833
-1.086238868868869	-0.8165675215813388
-1.089038586063541	-0.817140626690765
-1.091838303258213	-0.8177056368055913
-1.0946380204528854	-0.8182661930743708
-1.0974377376475575	-0.8188198590160272
-1.1002374548422296	-0.8193629438249947
-1.1030371720369017	-0.819895221174504
-1.1058368892315737	-0.8204224994570801
-1.108636606426246	-0.8209559813418846
-1.1114363236209182	-0.8215087046019393
-1.1142360408155902	-0.8220905596204082
-1.1170357580102626	-0.8227039758997153
-1.1198354752049346	-0.8233421387558388
-1.1226351923996067	-0.8239906309061287
-1.1254349095942788	-0.8246320621170277
-1.1282346267889511	-0.8252520619590281
-1.1310343439836232	-0.8258444223238921
-1.1338340611782953	-0.8264134206281432
-1.1366337783729676	-0.8269723525641577
-1.1394334955676397	-0.8275386911511204
-1.1422332127623118	-0.8281275517633317
-1.145032929956984	-0.8287458056592658
-1.147832647151656	-0.8293889900381924
-1.1506323643463283	-0.8300421702057216
-1.1534320815410004	-0.8306844770816875
-1.1562317987356725	-0.831295698224507
-1.1590315159303448	-0.8318625447998306
-1.161831233125017	-0.8323823395659764
-1.164630950319689	-0.8328628367784463
-1.167430667514361	-0.8333183421609294
-1.1702303847090334	-0.8337637073479534
-1.1730301019037055	-0.8342085949003599
-1.1758298190983776	-0.8346543226384898
-1.1786295362930497	-0.8350946108581538
-1.181429253487722	-0.8355200243040144
-1.184228970682394	-0.835924391620074
-1.1870286878770662	-0.8363105783758757
-1.1898284050717383	-0.8366930598391413
-1.1926281222664106	-0.8370958078325506
-1.1954278394610827	-0.8375457200145404
-1.1982275566557548	-0.838063570244797
-1.201027273850427	-0.8386555935592523
-1.2038269910450992	-0.8393088824955122
-1.2066267082397713	-0.8399926770965125
-1.2094264254344433	-0.8406657091723173
-1.2122261426291157	-0.8412876559250894
-1.2150258598237877	-0.8418312066021396
-1.2178255770184598	-0.8422908204795165
-1.220625294213132	-0.8426851528508174
-1.2234250114078042	-0.8430520893449381
-1.2262247286024763	-0.8434377205895848
-1.2290244457971484	-0.8438826056024411
-1.2318241629918205	-0.8444096195265401
-1.2346238801864928	-0.8450172181377049
-1.237423597381165	-0.8456802134632421
-1.240223314575837	-0.8463577144991296
-1.2430230317705093	-0.8470055621019488
-1.2458227489651814	-0.8475891613069464
-1.2486224661598535	-0.8480925674168182
-1.2514221833545256	-0.8485210238726112
-1.2542219005491977	-0.8488964152213102
-1.25702161774387	-0.8492475077523995
-1.259821334938542	-0.8495985782398954
-1.2626210521332142	-0.849960491644594
-1.2654207693278865	-0.8503273365966072
-1.2682204865225586	-0.850679707394016
-1.2710202037172307	-0.8509933452471643
-1.2738199209119028	-0.8512499503647342
-1.276619638106575	-0.8514462103151264
-1.2794193553012472	-0.8515977195688873
-1.2822190724959193	-0.8517362628438949
-1.2850187896905914	-0.8519012671943345
-1.2878185068852637	-0.8521282777567465
-1.2906182240799358	-0.8524383650876988
-1.2934179412746079	-0.8528320642956506
-1.29621765846928	-0.853289889536375
-1.2990173756639523	-0.8537792078747075
-1.3018170928586243	-0.8542650816653499
-1.3046168100532964	-0.8547213524618514
-1.3074165272479688	-0.8551382004964998
-1.3102162444426408	-0.8555236775415194
-1.313015961637313	-0.8558988310959733
-1.315815678831985	-0.8562882738385935
-1.3186153960266573	-0.8567096280578823
-1.3214151132213294	-0.8571656475013605
-1.3242148304160015	-0.857641865234594
-1.3270145476106736	-0.8581106710626873
-1.329814264805346	-0.858540461287431
-1.332613982000018	-0.8589067077734307
-1.33541369919469	-0.8592010798629762
-1.3382134163893622	-0.8594353657990332
-1.3410131335840345	-0.8596386709313567
-1.3438128507787066	-0.8598486310621458
-1.3466125679733787	-0.8600994083958534
-1.349412285168051	-0.8604103557758
-1.352212002362723	-0.860779073414625
-1.3550117195573952	-0.8611812008788218
-1.3578114367520673	-0.861577146690013
-1.3606111539467396	-0.8619237606598318
-1.3634108711414117	-0.86218740705241
-1.3662105883360838	-0.8623544807750572
-1.3690103055307559	-0.8624362292102269
-1.3718100227254282	-0.8624665071021866
-1.3746097399201003	-0.8624932210070829
-1.3774094571147724	-0.8625660428391841
-1.3802091743094445	-0.8627239460494782
[truncated: 6 more rows]
