# Supplementary material for: Isolation of a planar π-aromatic Bi5− ring in a cobalt-based inverse-sandwich-type complex
Source: Nat Chem. 2025 Jan 20;17(4):547–55. doi: 10.1038/s41557-024-01713-8 (PMC11964920; doi:10.1038/s41557-024-01713-8)
Supplement: Supplementary file 4 — Original magnetic data of compound 1 and origin file of Fig. 3. [file 41557_2024_1713_MOESM4_ESM.zip › sr_and_T_Symmetrized/28.json]

{
   "comment": "corrected Loops",
   "temperature": 1,
   "measures": [
      {
         "sr": 0.064,
         "angle": 0,
         "trans": 0,
         "cool_t": 1,
         "comment": "to H_stop",
         "data": [
            [
               -1.3999,
               -0.8612886787714463
            ],
            [
               -1.3970974874874873,
               -0.861026525201041
            ],
            [
               -1.394294974974975,
               -0.8608139473367507
            ],
            [
               -1.3914924624624623,
               -0.8606320564234388
            ],
            [
               -1.3886899499499499,
               -0.8604597032914498
            ],
            [
               -1.3858874374374373,
               -0.8602783704246413
            ],
            [
               -1.3830849249249249,
               -0.8600757341504877
            ],
            [
               -1.3802824124124122,
               -0.8598474665371396
            ],
            [
               -1.3774798998998998,
               -0.8595972671534142
            ],
            [
               -1.3746773873873872,
               -0.8593353906499911
            ],
            [
               -1.3718748748748748,
               -0.8590760678754676
            ],
            [
               -1.3690723623623622,
               -0.8588342693766959
            ],
            [
               -1.3662698498498498,
               -0.8586222982946131
            ],
            [
               -1.3634673373373372,
               -0.858446753110423
            ],
            [
               -1.3606648248248248,
               -0.8583064393240885
            ],
            [
               -1.3578623123123121,
               -0.8581917624091451
            ],
            [
               -1.3550597997997997,
               -0.8580859352298604
            ],
            [
               -1.3522572872872871,
               -0.8579679664700082
            ],
            [
               -1.3494547747747747,
               -0.8578169277033035
            ],
            [
               -1.346652262262262,
               -0.8576165627577017
            ],
            [
               -1.3438497497497497,
               -0.8573590681188918
            ],
            [
               -1.341047237237237,
               -0.8570469626378107
            ],
            [
               -1.3382447247247247,
               -0.8566924058646024
            ],
            [
               -1.335442212212212,
               -0.8563140188333287
            ],
            [
               -1.3326396996996996,
               -0.8559320060250148
            ],
            [
               -1.329837187187187,
               -0.8555629283849899
            ],
            [
               -1.3270346746746746,
               -0.8552156352801541
            ],
            [
               -1.324232162162162,
               -0.8548895497599387
            ],
            [
               -1.3214296496496496,
               -0.8545757957423243
            ],
            [
               -1.318627137137137,
               -0.8542607758137252
            ],
            [
               -1.3158246246246246,
               -0.8539310405619025
            ],
            [
               -1.313022112112112,
               -0.8535778914800489
            ],
            [
               -1.3102195995995995,
               -0.8532002660594225
            ],
            [
               -1.307417087087087,
               -0.8528050322282619
            ],
            [
               -1.3046145745745745,
               -0.85240467583327
            ],
            [
               -1.301812062062062,
               -0.8520132114479069
            ],
            [
               -1.2990095495495495,
               -0.8516417013538019
            ],
            [
               -1.2962070370370369,
               -0.8512948513398308
            ],
            [
               -1.2934045245245245,
               -0.8509697497750912
            ],
            [
               -1.2906020120120119,
               -0.8506570782792275
            ],
            [
               -1.2877994994994995,
               -0.8503443071619379
            ],
            [
               -1.2849969869869868,
               -0.850019771331837
            ],
            [
               -1.2821944744744744,
               -0.8496762975277908
            ],
            [
               -1.2793919619619618,
               -0.849313273073536
            ],
            [
               -1.2765894494494494,
               -0.8489366080399181
            ],
            [
               -1.2737869369369368,
               -0.8485567362424731
            ],
            [
               -1.2709844244244244,
               -0.848185387571361
            ],
            [
               -1.2681819119119118,
               -0.8478321638757098
            ],
            [
               -1.2653793993993994,
               -0.8475018979003881
            ],
            [
               -1.2625768868868867,
               -0.8471934317337948
            ],
            [
               -1.2597743743743743,
               -0.8468999709306174
            ],
            [
               -1.2569718618618617,
               -0.8466107302483254
            ],
            [
               -1.2541693493493493,
               -0.8463133195566805
            ],
            [
               -1.2513668368368367,
               -0.8459962685329732
            ],
            [
               -1.2485643243243243,
               -0.8456512096903879
            ],
            [
               -1.2457618118118117,
               -0.8452744290094283
            ],
            [
               -1.2429592992992993,
               -0.8448676501737469
            ],
            [
               -1.2401567867867866,
               -0.8444379905500072
            ],
            [
               -1.2373542742742742,
               -0.8439970342560754
            ],
            [
               -1.2345517617617616,
               -0.8435589837637187
            ],
            [
               -1.2317492492492492,
               -0.8431379574438806
            ],
            [
               -1.2289467367367366,
               -0.8427447299061698
            ],
            [
               -1.2261442242242242,
               -0.8423835164346136
            ],
            [
               -1.2233417117117116,
               -0.8420496563868587
            ],
            [
               -1.2205391991991992,
               -0.8417290967716851
            ],
            [
               -1.2177366866866866,
               -0.8414003022389303
            ],
            [
               -1.2149341741741742,
               -0.8410386174451439
            ],
            [
               -1.2121316616616615,
               -0.8406223194480096
            ],
            [
               -1.2093291491491491,
               -0.8401388740758139
            ],
            [
               -1.2065266366366365,
               -0.8395895384688286
            ],
            [
               -1.203724124124124,
               -0.8389906443431163
            ],
            [
               -1.2009216116116115,
               -0.8383706919218337
            ],
            [
               -1.198119099099099,
               -0.8377636040401337
            ],
            [
               -1.1953165865865865,
               -0.8371997707935152
            ],
            [
               -1.192514074074074,
               -0.8366974195225507
            ],
            [
               -1.1897115615615614,
               -0.8362570117484369
            ],
            [
               -1.186909049049049,
               -0.8358606543277698
            ],
            [
               -1.1841065365365364,
               -0.8354770670092591
            ],
            [
               -1.181304024024024,
               -0.8350708940002187
            ],
            [
               -1.1785015115115114,
               -0.8346136515541469
            ],
            [
               -1.175698998998999,
               -0.8340928949592721
            ],
            [
               -1.1728964864864864,
               -0.8335165652545021
            ],
            [
               -1.170093973973974,
               -0.8329108858010621
            ],
            [
               -1.1672914614614613,
               -0.8323122110645507
            ],
            [
               -1.164488948948949,
               -0.8317552357923972
            ],
            [
               -1.1616864364364363,
               -0.8312612754679747
            ],
            [
               -1.158883923923924,
               -0.8308304561834599
            ],
            [
               -1.1560814114114113,
               -0.8304405093373308
            ],
            [
               -1.153278898898899,
               -0.8300527871804855
            ],
            [
               -1.1504763863863863,
               -0.829623764075088
            ],
            [
               -1.1476738738738739,
               -0.8291184462462353
            ],
            [
               -1.1448713613613613,
               -0.8285214126707328
            ],
            [
               -1.1420688488488488,
               -0.8278419145720786
            ],
            [
               -1.1392663363363362,
               -0.8271113630836524
            ],
            [
               -1.1364638238238238,
               -0.8263740147746121
            ],
            [
               -1.1336613113113112,
               -0.8256738952602589
            ],
            [
               -1.1308587987987986,
               -0.8250422259959389
            ],
            [
               -1.1280562862862862,
               -0.8244894152870104
            ],
            [
               -1.1252537737737738,
               -0.8240041018768753
            ],
            [
               -1.1224512612612612,
               -0.8235593280694745
            ],
            [
               -1.1196487487487485,
               -0.8231234915303075
            ],
            [
               -1.1168462362362361,
               -0.8226721145877968
            ],
            [
               -1.1140437237237237,
               -0.8221962342272298
            ],
            [
               -1.111241211211211,
               -0.821704440310084
            ],
            [
               -1.1084386986986985,
               -0.8212178541171169
            ],
            [
               -1.105636186186186,
               -0.8207598614770701
            ],
            [
               -1.1028336736736737,
               -0.8203443182638723
            ],
            [
               -1.100031161161161,
               -0.8199665644731403
            ],
            [
               -1.0972286486486484,
               -0.819600691738906
            ],
            [
               -1.094426136136136,
               -0.8192044045310296
            ],
            [
               -1.0916236236236236,
               -0.8187302138753245
            ],
            [
               -1.088821111111111,
               -0.818139493901521
            ],
            [
               -1.0860185985985984,
               -0.8174148720688968
            ],
            [
               -1.083216086086086,
               -0.8165668767222609
            ],
            [
               -1.0804135735735736,
               -0.8156325781079212
            ],
            [
               -1.077611061061061,
               -0.8146665187226417
            ],
            [
               -1.0748085485485483,
               -0.8137266773471805
            ],
            [
               -1.072006036036036,
               -0.812859739371208
            ],
            [
               -1.0692035235235235,
               -0.812090068786425
            ],
            [
               -1.066401011011011,
               -0.8114154908188813
            ],
            [
               -1.0635984984984983,
               -0.8108107654986503
            ],
            [
               -1.060795985985986,
               -0.8102372266270075
            ],
            [
               -1.0579934734734735,
               -0.8096552708910729
            ],
            [
               -1.0551909609609609,
               -0.8090357588767143
            ],
            [
               -1.0523884484484483,
               -0.8083670641725379
            ],
            [
               -1.0495859359359359,
               -0.8076561651714806
            ],
            [
               -1.0467834234234235,
               -0.8069241905375824
            ],
            [
               -1.0439809109109108,
               -0.8061985002281294
            ],
            [
               -1.0411783983983982,
               -0.8055041795930835
            ],
            [
               -1.0383758858858858,
               -0.8048575640685585
            ],
            [
               -1.0355733733733734,
               -0.8042633060929008
            ],
            [
               -1.0327708608608608,
               -0.8037150401396418
            ],
            [
               -1.0299683483483482,
               -0.8031984746402389
            ],
            [
               -1.0271658358358358,
               -0.8026951780702578
            ],
            [
               -1.0243633233233234,
               -0.802185567367552
            ],
            [
               -1.0215608108108107,
               -0.8016504511776026
            ],
            [
               -1.0187582982982981,
               -0.8010714911777437
            ],
            [
               -1.0159557857857857,
               -0.8004316363937188
            ],
            [
               -1.0131532732732733,
               -0.7997166290436168
            ],
            [
               -1.0103507607607607,
               -0.7989180427616411
            ],
            [
               -1.007548248248248,
               -0.7980372750704929
            ],
            [
               -1.0047457357357357,
               -0.7970889570461291
            ],
            [
               -1.0019432232232233,
               -0.7961018484649814
            ],
            [
               -0.9991407107107106,
               -0.7951157359948476
            ],
            [
               -0.9963381981981981,
               -0.794174086840779
            ],
            [
               -0.9935356856856856,
               -0.7933138309803848
            ],
            [
               -0.9907331731731731,
               -0.792555044444827
            ],
            [
               -0.9879306606606606,
               -0.7918938941760597
            ],
            [
               -0.9851281481481481,
               -0.791301642716609
            ],
            [
               -0.9823256356356356,
               -0.790730862279449
            ],
            [
               -0.9795231231231231,
               -0.7901277485377239
            ],
            [
               -0.9767206106106106,
               -0.7894472976977176
            ],
            [
               -0.973918098098098,
               -0.7886668732980565
            ],
            [
               -0.9711155855855855,
               -0.7877938409333224
            ],
            [
               -0.968313073073073,
               -0.786864537606631
            ],
            [
               -0.9655105605605605,
               -0.7859344230253904
            ],
            [
               -0.962708048048048,
               -0.7850620271423463
            ],
            [
               -0.9599055355355355,
               -0.7842913578810031
            ],
            [
               -0.957103023023023,
               -0.7836380691618068
            ],
            [
               -0.9543005105105105,
               -0.7830836655902216
            ],
            [
               -0.951497997997998,
               -0.7825796323942118
            ],
            [
               -0.9486954854854854,
               -0.7820603747561949
            ],
            [
               -0.9458929729729728,
               -0.7814611831964657
            ],
            [
               -0.9430904604604604,
               -0.7807359551129394
            ],
            [
               -0.9402879479479478,
               -0.7798695528768067
            ],
            [
               -0.9374854354354354,
               -0.7788813879432408
            ],
            [
               -0.9346829229229228,
               -0.7778195113120194
            ],
            [
               -0.9318804104104104,
               -0.7767472891328147
            ],
            [
               -0.9290778978978977,
               -0.7757267728805396
            ],
            [
               -0.9262753853853853,
               -0.77480354707869
            ],
            [
               -0.9234728728728727,
               -0.7739970316659558
            ],
            [
               -0.9206703603603603,
               -0.7732982912116788
            ],
            [
               -0.9178678478478477,
               -0.7726750545214596
            ],
            [
               -0.9150653353353353,
               -0.7720816520986504
            ],
            [
               -0.9122628228228227,
               -0.7714705266474529
            ],
            [
               -0.9094603103103103,
               -0.7708020841751462
            ],
            [
               -0.9066577977977976,
               -0.7700507374531356
            ],
            [
               -0.9038552852852852,
               -0.7692065488094562
            ],
            [
               -0.9010527727727726,
               -0.7682733042496286
            ],
            [
               -0.8982502602602602,
               -0.7672646717090205
            ],
            [
               -0.8954477477477477,
               -0.7662001280873929
            ],
            [
               -0.8926452352352352,
               -0.76510172700119
            ],
            [
               -0.8898427227227227,
               -0.7639919050403206
            ],
            [
               -0.8870402102102102,
               -0.7628918321935021
            ],
            [
               -0.8842376976976977,
               -0.7618196141756053
            ],
            [
               -0.8814351851851852,
               -0.7607880041922375
            ],
            [
               -0.8786326726726726,
               -0.7598019610292874
            ],
            [
               -0.8758301601601601,
               -0.7588570136340729
            ],
            [
               -0.8730276476476476,
               -0.7579395836823931
            ],
            [
               -0.8702251351351351,
               -0.7570299867491594
            ],
            [
               -0.8674226226226226,
               -0.7561078751797302
            ],
            [
               -0.8646201101101101,
               -0.7551587628059019
            ],
            [
               -0.8618175975975975,
               -0.75417947316806
            ],
            [
               -0.859015085085085,
               -0.7531802952638972
            ],
            [
               -0.8562125725725724,
               -0.7521824696936248
            ],
            [
               -0.8534100600600599,
               -0.7512111641872194
            ],
            [
               -0.8506075475475474,
               -0.7502858202436993
            ],
            [
               -0.8478050350350349,
               -0.7494110130851857
            ],
            [
               -0.8450025225225224,
               -0.7485712212832489
            ],
            [
               -0.8422000100100099,
               -0.7477319334852931
            ],
            [
               -0.8393974974974974,
               -0.7468475519553708
            ],
            [
               -0.8365949849849849,
               -0.7458742054432776
            ],
            [
               -0.8337924724724723,
               -0.744783672488696
            ],
            [
               -0.8309899599599598,
               -0.7435738652590398
            ],
            [
               -0.8281874474474473,
               -0.7422720948843944
            ],
            [
               -0.8253849349349348,
               -0.7409294740281035
            ],
            [
               -0.8225824224224223,
               -0.7396076576259466
            ],
            [
               -0.8197799099099098,
               -0.7383617341941295
            ],
            [
               -0.8169773973973973,
               -0.7372245433642877
            ],
            [
               -0.8141748848848848,
               -0.7361974508285446
            ],
            [
               -0.8113723723723723,
               -0.7352506685312165
            ],
            [
               -0.8085698598598597,
               -0.7343331635425169
            ],
            [
               -0.8057673473473472,
               -0.7333890534920826
            ],
            [
               -0.8029648348348347,
               -0.732375206637198
            ],
            [
               -0.8001623223223222,
               -0.7312743152844815
            ],
            [
               -0.7973598098098097,
               -0.7300991809763759
            ],
            [
               -0.7945572972972972,
               -0.7288868717247525
            ],
            [
               -0.7917547847847847,
               -0.7276848110473957
            ],
            [
               -0.7889522722722722,
               -0.7265335813385535
            ],
            [
               -0.7861497597597596,
               -0.7254523328430738
            ],
            [
               -0.7833472472472471,
               -0.7244317914273909
            ],
            [
               -0.7805447347347346,
               -0.723437247981932
            ],
            [
               -0.7777422222222221,
               -0.7224204768884089
            ],
            [
               -0.7749397097097096,
               -0.7213364487124958
            ],
            [
               -0.7721371971971971,
               -0.7201590365059318
            ],
            [
               -0.7693346846846846,
               -0.718890245401824
            ],
            [
               -0.7665321721721721,
               -0.7175597141327006
            ],
            [
               -0.7637296596596596,
               -0.7162145846800771
            ],
            [
               -0.760927147147147,
               -0.7149031610793163
            ],
            [
               -0.7581246346346345,
               -0.7136579353935188
            ],
            [
               -0.755322122122122,
               -0.7124838053160852
            ],
            [
               -0.7525196096096095,
               -0.7113555598065447
            ],
            [
               -0.749717097097097,
               -0.7102255690948804
            ],
            [
               -0.7469145845845845,
               -0.709039161984391
            ],
            [
               -0.744112072072072,
               -0.7077525872121682
            ],
            [
               -0.7413095595595595,
               -0.7063476116773006
            ],
            [
               -0.738507047047047,
               -0.7048379771919138
            ],
            [
               -0.7357045345345344,
               -0.7032656980509051
            ],
            [
               -0.7329020220220219,
               -0.7016885745275816
            ],
            [
               -0.7300995095095094,
               -0.7001631615699042
            ],
            [
               -0.7272969969969969,
               -0.6987288079945879
            ],
            [
               -0.7244944844844844,
               -0.6973978379400546
            ],
            [
               -0.7216919719719719,
               -0.6961547183852159
            ],
            [
               -0.7188894594594594,
               -0.6949639507995233
            ],
            [
               -0.7160869469469469,
               -0.6937835280944955
            ],
            [
               -0.7132844344344343,
               -0.6925790939890122
            ],
            [
               -0.7104819219219218,
               -0.6913339736096682
            ],
            [
               -0.7076794094094093,
               -0.6900519367194187
            ],
            [
               -0.7048768968968968,
               -0.68875225895385
            ],
            [
               -0.7020743843843843,
               -0.6874593810769316
            ],
            [
               -0.6992718718718718,
               -0.6861912725239014
            ],
            [
               -0.6964693593593593,
               -0.6849508821124988
            ],
            [
               -0.6936668468468468,
               -0.6837237631792099
            ],
            [
               -0.6908643343343343,
               -0.6824826068442793
            ],
            [
               -0.6880618218218217,
               -0.6811968782053519
            ],
            [
               -0.6852593093093092,
               -0.6798439368590029
            ],
            [
               -0.6824567967967967,
               -0.6784175598592762
            ],
            [
               -0.6796542842842842,
               -0.6769307968951398
            ],
            [
               -0.6768517717717717,
               -0.6754121697800473
            ],
            [
               -0.6740492592592592,
               -0.6738966079205907
            ],
            [
               -0.6712467467467467,
               -0.6724143330263594
            ],
            [
               -0.6684442342342342,
               -0.6709815406961369
            ],
            [
               -0.6656417217217216,
               -0.6695959879818163
            ],
            [
               -0.6628392092092091,
               -0.6682387942094019
            ],
            [
               -0.6600366966966966,
               -0.6668815743734712
            ],
            [
               -0.6572341841841841,
               -0.6654962391981123
            ],
            [
               -0.6544316716716716,
               -0.6640640266570851
            ],
            [
               -0.6516291591591591,
               -0.6625807999225212
            ],
            [
               -0.6488266466466466,
               -0.6610571252492589
            ],
            [
               -0.6460241341341341,
               -0.6595135471742565
            ],
            [
               -0.6432216216216216,
               -0.6579731001724647
            ],
            [
               -0.640419109109109,
               -0.656453868264929
            ],
            [
               -0.6376165965965965,
               -0.6549641026444384
            ],
            [
               -0.634814084084084,
               -0.6535012184323977
            ],
            [
               -0.6320115715715715,
               -0.652054423719973
            ],
            [
               -0.629209059059059,
               -0.6506094111599801
            ],
            [
               -0.6264065465465465,
               -0.6491529606150033
            ],
            [
               -0.623604034034034,
               -0.6476756417543144
            ],
            [
               -0.6208015215215215,
               -0.6461718738759482
            ],
            [
               -0.617999009009009,
               -0.6446379147235843
            ],
            [
               -0.6151964964964964,
               -0.6430693400092871
            ],
            [
               -0.6123939839839839,
               -0.6414598131934981
            ],
            [
               -0.6095914714714714,
               -0.6398023203337586
            ],
            [
               -0.6067889589589589,
               -0.6380928118235847
            ],
            [
               -0.6039864464464464,
               -0.6363348727431624
            ],
            [
               -0.6011839339339339,
               -0.6345432174824155
            ],
            [
               -0.5983814214214214,
               -0.6327438774350359
            ],
            [
               -0.5955789089089089,
               -0.6309699790322237
            ],
            [
               -0.5927763963963963,
               -0.6292536597079109
            ],
            [
               -0.5899738838838838,
               -0.6276163301840401
            ],
            [
               -0.5871713713713713,
               -0.6260604991301949
            ],
            [
               -0.5843688588588588,
               -0.6245662714663658
            ],
            [
               -0.5815663463463463,
               -0.6230943493036605
            ],
            [
               -0.5787638338338338,
               -0.6215952824369919
            ],
            [
               -0.5759613213213213,
               -0.6200225368161296
            ],
            [
               -0.5731588088088088,
               -0.6183454588221328
            ],
            [
               -0.5703562962962963,
               -0.6165579896718969
            ],
            [
               -0.5675537837837837,
               -0.6146801795690198
            ],
            [
               -0.5647512712712712,
               -0.6127518150913508
            ],
            [
               -0.5619487587587587,
               -0.6108200595473807
            ],
            [
               -0.5591462462462462,
               -0.6089250258691925
            ],
            [
               -0.5563437337337337,
               -0.6070879368583642
            ],
            [
               -0.5535412212212212,
               -0.6053056918034878
            ],
            [
               -0.5507387087087087,
               -0.6035535103174592
            ],
            [
               -0.5479361961961962,
               -0.6017945887422522
            ],
            [
               -0.5451336836836836,
               -0.5999933260247379
            ],
            [
               -0.5423311711711711,
               -0.5981274880078994
            ],
            [
               -0.5395286586586586,
               -0.5961951070494934
            ],
            [
               -0.5367261461461461,
               -0.5942138181970937
            ],
            [
               -0.5339236336336336,
               -0.5922130505887035
            ],
            [
               -0.5311211211211211,
               -0.5902220646136431
            ],
            [
               -0.5283186086086086,
               -0.5882583339858245
            ],
            [
               -0.5255160960960961,
               -0.5863206671850303
            ],
            [
               -0.5227135835835836,
               -0.5843897626262939
            ],
            [
               -0.519911071071071,
               -0.5824361836122349
            ],
            [
               -0.5171085585585585,
               -0.5804329783000748
            ],
            [
               -0.514306046046046,
               -0.5783683466583043
            ],
            [
               -0.5115035335335335,
               -0.5762535445047875
            ],
            [
               -0.508701021021021,
               -0.5741227283871875
            ],
            [
               -0.5058985085085085,
               -0.5720241899666103
            ],
            [
               -0.503095995995996,
               -0.5700054667892764
            ],
            [
               -0.5002934834834833,
               -0.5680970891887055
            ],
            [
               -0.49749097097097084,
               -0.5663004198562787
            ],
            [
               -0.4946884584584583,
               -0.5645838865287192
            ],
            [
               -0.4918859459459458,
               -0.5628892586959168
            ],
            [
               -0.4890834334334333,
               -0.5611463538942187
            ],
            [
               -0.4862809209209208,
               -0.559291775482663
            ],
            [
               -0.4834784084084083,
               -0.5572859232655145
            ],
            [
               -0.48067589589589577,
               -0.5551230433905849
            ],
            [
               -0.47787338338338325,
               -0.5528313197616926
            ],
            [
               -0.47507087087087074,
               -0.55046320445879
            ],
            [
               -0.47226835835835823,
               -0.5480792700687632
            ],
            [
               -0.4694658458458457,
               -0.5457308210390331
            ],
            [
               -0.4666633333333332,
               -0.5434466973413139
            ],
            [
               -0.4638608208208207,
               -0.5412281175019573
            ],
            [
               -0.4610583083083082,
               -0.5390526164779008
            ],
            [
               -0.4582557957957957,
               -0.5368851081263215
            ],
            [
               -0.45545328328328316,
               -0.5346918680276324
            ],
            [
               -0.45265077077077065,
               -0.5324525182987155
            ],
            [
               -0.44984825825825814,
               -0.5301660887291679
            ],
            [
               -0.4470457457457456,
               -0.5278495221622801
            ],
            [
               -0.4442432332332331,
               -0.5255297425073429
            ],
            [
               -0.4414407207207206,
               -0.523232632977261
            ],
            [
               -0.4386382082082081,
               -0.5209732125369331
            ],
            [
               -0.4358356956956956,
               -0.5187506574773926
            ],
            [
               -0.43303318318318307,
               -0.5165498675806208
            ],
            [
               -0.43023067067067056,
               -0.5143487568471303
            ],
            [
               -0.42742815815815804,
               -0.5121282822734616
            ],
            [
               -0.42462564564564553,
               -0.5098811946646531
            ],
            [
               -0.421823133133133,
               -0.5076159685307968
            ],
            [
               -0.4190206206206205,
               -0.5053541651468174
            ],
            [
               -0.416218108108108,
               -0.5031219493732858
            ],
            [
               -0.4134155955955955,
               -0.500938722713945
            ],
            [
               -0.410613083083083,
               -0.4988070377600883
            ],
            [
               -0.40781057057057046,
               -0.4967076766757591
            ],
            [
               -0.40500805805805795,
               -0.49460208874786504
            ],
            [
               -0.40220554554554544,
               -0.4924418668354973
            ],
            [
               -0.39940303303303293,
               -0.49018247195636366
            ],
            [
               -0.3966005205205205,
               -0.48779685084483926
            ],
            [
               -0.3937980080080079,
               -0.48528448413170544
            ],
            [
               -0.3909954954954955,
               -0.4826728028032073
            ],
            [
               -0.3881929829829829,
               -0.48001035099052464
            ],
            [
               -0.3853904704704705,
               -0.4773537331555147
            ],
            [
               -0.38258795795795786,
               -0.47475237186900043
            ],
            [
               -0.37978544544544546,
               -0.4722357609210661
            ],
            [
               -0.37698293293293283,
               -0.46980702435359734
            ],
            [
               -0.37418042042042043,
               -0.4674444990787009
            ],
            [
               -0.3713779079079078,
               -0.46511046315713384
            ],
            [
               -0.3685753953953954,
               -0.46276390224637
            ],
            [
               -0.3657728828828828,
               -0.4603730680050157
            ],
            [
               -0.3629703703703704,
               -0.45792387435877324
            ],
            [
               -0.36016785785785776,
               -0.45542175132567186
            ],
            [
               -0.35736534534534536,
               -0.452886857864115
            ],
            [
               -0.35456283283283274,
               -0.4503447539457368
            ],
            [
               -0.35176032032032034,
               -0.4478160146051714
            ],
            [
               -0.3489578078078077,
               -0.44530840671483357
            ],
            [
               -0.3461552952952953,
               -0.44281415405166547
            ],
            [
               -0.3433527827827827,
               -0.44031291896271246
            ],
            [
               -0.3405502702702703,
               -0.43777911706862727
            ],
            [
               -0.33774775775775767,
               -0.43519075287773606
            ],
            [
               -0.33494524524524527,
               -0.43253658621448154
            ],
            [
               -0.33214273273273265,
               -0.42981919568830507
            ],
            [
               -0.32934022022022025,
               -0.4270530813790121
            ],
            [
               -0.3265377077077076,
               -0.42425875566624904
            ],
            [
               -0.323735195195195,
               -0.42145516125126514
            ],
            [
               -0.3209326826826826,
               -0.4186532518319086
            ],
            [
               -0.31813017017017,
               -0.41585302891794484
            ],
            [
               -0.3153276576576576,
               -0.4130449761101792
            ],
            [
               -0.31252514514514496,
               -0.41021517917733574
            ],
            [
               -0.30972263263263256,
               -0.40735206896829773
            ],
            [
               -0.30692012012011993,
               -0.4044521545422429
            ],
            [
               -0.30411760760760753,
               -0.4015225162647502
            ],
            [
               -0.3013150950950949,
               -0.3985790429182847
            ],
            [
               -0.2985125825825825,
               -0.3956409765096408
            ],
            [
               -0.2957100700700699,
               -0.39272370367127496
            ],
            [
               -0.2929075575575575,
               -0.38983241362254883
            ],
            [
               -0.29010504504504486,
               -0.3869589908174133
            ],
            [
               -0.28730253253253246,
               -0.3840834174866239
            ],
            [
               -0.28450002002001984,
               -0.3811794122724661
            ],
            [
               -0.28169750750750744,
               -0.3782225653733838
            ],
            [
               -0.2788949949949948,
               -0.3751983521128539
            ],
            [
               -0.2760924824824824,
               -0.3721074110254604
            ],
            [
               -0.2732899699699698,
               -0.36896634873011896
            ],
            [
               -0.2704874574574574,
               -0.36580377555463195
            ],
            [
               -0.26768494494494477,
               -0.3626527924528906
            ],
            [
               -0.26488243243243237,
               -0.359542238139451
            ],
            [
               -0.26207991991991975,
               -0.3564893209314661
            ],
            [
               -0.25927740740740735,
               -0.35349572766443976
            ],
            [
               -0.2564748948948947,
               -0.35054813248631184
            ],
            [
               -0.2536723823823823,
               -0.3476226341560368
            ],
            [
               -0.2508698698698697,
               -0.3446914985797924
            ],
            [
               -0.2480673573573573,
               -0.3417300339687427
            ],
            [
               -0.24526484484484468,
               -0.33872161588454086
            ],
            [
               -0.24246233233233228,
               -0.33565968725929735
            ],
            [
               -0.23965981981981965,
               -0.3325466615417544
            ],
            [
               -0.23685730730730725,
               -0.32939065520040706
            ],
            [
               -0.23405479479479463,
               -0.32620153583639266
            ],
            [
               -0.23125228228228223,
               -0.32298774169886957
            ],
            [
               -0.2284497697697696,
               -0.3197547789190648
            ],
            [
               -0.2256472572572572,
               -0.31650549007744844
            ],
            [
               -0.22284474474474458,
               -0.3132414470895335
            ],
            [
               -0.22004223223223218,
               -0.3099644380982339
            ],
            [
               -0.21723971971971956,
               -0.3066771213497861
            ],
            [
               -0.21443720720720716,
               -0.3033824382438335
            ],
            [
               -0.21163469469469454,
               -0.30008207534428954
            ],
            [
               -0.20883218218218214,
               -0.2967748330157368
            ],
            [
               -0.2060296696696695,
               -0.2934559405990621
            ],
            [
               -0.2032271571571571,
               -0.2901180537385867
            ],
            [
               -0.2004246446446445,
               -0.2867539766567175
            ],
            [
               -0.1976221321321321,
               -0.2833603357531784
            ],
            [
               -0.19481961961961947,
               -0.27994082534190845
            ],
            [
               -0.19201710710710707,
               -0.27650752809316015
            ],
            [
               -0.18921459459459444,
               -0.27307928932979386
            ],
            [
               -0.18641208208208204,
               -0.26967708164869875
            ],
            [
               -0.18360956956956942,
               -0.266317425959557
            ],
            [
               -0.18080705705705702,
               -0.26300583454475335
            ],
            [
               -0.1780045445445444,
               -0.25973255508987464
            ],
            [
               -0.175202032032032,
               -0.2564724438564906
            ],
            [
               -0.17239951951951937,
               -0.2531896575001955
            ],
            [
               -0.16959700700700697,
               -0.2498463481808966
            ],
            [
               -0.16679449449449435,
               -0.24641314854737362
            ],
            [
               -0.16399198198198195,
               -0.24287841522188872
            ],
            [
               -0.16118946946946933,
               -0.2392532765619118
            ],
            [
               -0.15838695695695693,
               -0.23557054614781314
            ],
            [
               -0.1555844444444443,
               -0.23187726099151154
            ],
            [
               -0.1527819319319319,
               -0.228222494729247
            ],
            [
               -0.14997941941941928,
               -0.22464360747420364
            ],
            [
               -0.14717690690690688,
               -0.2211547448515532
            ],
            [
               -0.14437439439439426,
               -0.2177409550375271
            ],
            [
               -0.14157188188188186,
               -0.21435984688855175
            ],
            [
               -0.13876936936936923,
               -0.21095066262575107
            ],
            [
               -0.13596685685685683,
               -0.20744857262296396
            ],
            [
               -0.1331643443443442,
               -0.20380051867032772
            ],
            [
               -0.1303618318318318,
               -0.19997846886508494
            ],
            [
               -0.1275593193193192,
               -0.1959866370190418
            ],
            [
               -0.12475680680680679,
               -0.19186085952448495
            ],
            [
               -0.12195429429429416,
               -0.18766043571827573
            ],
            [
               -0.11915178178178176,
               -0.18345471712375622
            ],
            [
               -0.11634926926926914,
               -0.17930802188321365
            ],
            [
               -0.11354675675675674,
               -0.17526671302596022
            ],
            [
               -0.11074424424424412,
               -0.17135148122845992
            ],
            [
               -0.10794173173173172,
               -0.1675562901239434
            ],
            [
               -0.1051392192192191,
               -0.16385356513636473
            ],
            [
               -0.10233670670670669,
               -0.16020358599930823
            ],
            [
               -0.09953419419419407,
               -0.15656512420585716
            ],
            [
               -0.09673168168168167,
               -0.15290436321869916
            ],
            [
               -0.09392916916916905,
               -0.1491999818218385
            ],
            [
               -0.09112665665665665,
               -0.14544365382648666
            ],
            [
               -0.08832414414414402,
               -0.14163666828735536
            ],
            [
               -0.08552163163163162,
               -0.13778446012508033
            ],
            [
               -0.082719119119119,
               -0.1338912616865374
            ],
            [
               -0.0799166066066066,
               -0.12995676771184234
            ],
            [
               -0.07711409409409398,
               -0.12597581037861003
            ],
            [
               -0.07431158158158158,
               -0.1219408980672359
            ],
            [
               -0.07150906906906895,
               -0.11784646712641841
            ],
            [
               -0.06870655655655655,
               -0.11369314648446174
            ],
            [
               -0.06590404404404393,
               -0.10949039103544109
            ],
            [
               -0.06310153153153153,
               -0.10525644785284874
            ],
            [
               -0.06029901901901891,
               -0.10101555035516982
            ],
            [
               -0.057496506506506506,
               -0.09679316775063027
            ],
            [
               -0.054693993993993884,
               -0.09261076418913528
            ],
            [
               -0.05189148148148148,
               -0.0884816514246507
            ],
            [
               -0.04908896896896886,
               -0.08440912837977027
            ],
            [
               -0.04628645645645646,
               -0.08038733885370866
            ],
            [
               -0.04348394394394384,
               -0.07640440768640694
            ],
            [
               -0.040681431431431436,
               -0.07244672392012846
            ],
            [
               -0.037878918918918814,
               -0.06850294536875612
            ],
            [
               -0.03507640640640641,
               -0.06456648311255107
            ],
            [
               -0.03227389389389379,
               -0.060635808076499674
            ],
            [
               -0.02947138138138139,
               -0.056712697843145296
            ],
            [
               -0.026668868868868767,
               -0.05279924599669489
            ],
            [
               -0.023866356356356366,
               -0.048894855252721664
            ],
            [
               -0.021063843843843744,
               -0.044994402518899794
            ],
            [
               -0.018261331331331343,
               -0.04108831782278285
            ],
            [
               -0.01545881881881872,
               -0.03716461590879416
            ],
            [
               -0.01265630630630632,
               -0.03321219973752661
            ],
            [
               -0.009853793793793697,
               -0.029224264458855453
            ],
            [
               -0.007051281281281296,
               -0.025200538604376908
            ],
            [
               -0.004248768768768674,
               -0.021147445256048773
            ],
            [
               -0.001446256256256273,
               -0.017075944516724555
            ],
            [
               0.0013562562562563496,
               -0.012997612946313757
            ],
            [
               0.00415876876876875,
               -0.008920165866200373
            ],
            [
               0.006961281281281373,
               -0.004843914221532904
            ],
            [
               0.009763793793793774,
               -0.0007604591822400705
            ],
            [
               0.012566306306306396,
               0.0033456972096548142
            ],
            [
               0.015368818818818797,
               0.007492830798829706
            ],
            [
               0.01817133133133142,
               0.011696046170206757
            ],
            [
               0.02097384384384382,
               0.015961379348507075
            ],
            [
               0.023776356356356443,
               0.0202817509706548
            ],
            [
               0.026578868868868843,
               0.024636149581672928
            ],
            [
               0.029381381381381466,
               0.028992568859581243
            ],
            [
               0.03218389389389387,
               0.03331416597264149
            ],
            [
               0.03498640640640649,
               0.037567155541188085
            ],
            [
               0.03778891891891911,
               0.0417283892599137
            ],
            [
               0.04059143143143151,
               0.04579057445349094
            ],
            [
               0.043393943943944135,
               0.04976367390222618
            ],
            [
               0.046196456456456536,
               0.05367205143819838
            ],
            [
               0.04899896896896916,
               0.05754809960403884
            ],
            [
               0.05180148148148156,
               0.06142407256644661
            ],
            [
               0.05460399399399418,
               0.06532436057545389
            ],
            [
               0.05740650650650658,
               0.06926032392282684
            ],
            [
               0.060209019019019205,
               0.07322907744548351
            ],
            [
               0.0630115315315316,
               0.07721648192134663
            ],
            [
               0.06581404404404423,
               0.08120337995654778
            ],
            [
               0.06861655655655663,
               0.08517316543207737
            ],
            [
               0.07141906906906925,
               0.08911837848908882
            ],
            [
               0.07422158158158165,
               0.09304429623014868
            ],
            [
               0.07702409409409428,
               0.09696836966027456
            ],
            [
               0.07982660660660668,
               0.10091558777287213
            ],
            [
               0.0826291191191193,
               0.10491107065800438
            ],
            [
               0.0854316316316317,
               0.10897204342048719
            ],
            [
               0.08823414414414432,
               0.11310156549959853
            ],
            [
               0.09103665665665672,
               0.11728591335950976
            ],
            [
               0.09383916916916935,
               0.12149647403405517
            ],
            [
               0.09664168168168175,
               0.12569570788389048
            ],
            [
               0.09944419419419437,
               0.12984556583425577
            ],
            [
               0.10224670670670677,
               0.13391604784854544
            ],
            [
               0.10504921921921939,
               0.13789157190634668
            ],
            [
               0.10785173173173179,
               0.14177348711401314
            ],
            [
               0.11065424424424442,
               0.14557820512929165
            ],
            [
               0.11345675675675682,
               0.1493316916690176
            ],
            [
               0.11625926926926944,
               0.1530620697143893
            ],
            [
               0.11906178178178184,
               0.1567925372080789
            ],
            [
               0.12186429429429446,
               0.16053657096884308
            ],
            [
               0.12466680680680686,
               0.16429656663624687
            ],
            [
               0.12746931931931949,
               0.1680659274562803
            ],
            [
               0.13027183183183189,
               0.17183353315933275
            ],
            [
               0.1330743443443445,
               0.17558883935969297
            ],
            [
               0.1358768568568569,
               0.17932578617832629
            ],
            [
               0.13867936936936953,
               0.18304423669961145
            ],
            [
               0.14148188188188193,
               0.18674862231643985
            ],
            [
               0.14428439439439456,
               0.1904445078488859
            ],
            [
               0.14708690690690696,
               0.19413454637155134
            ],
            [
               0.14988941941941958,
               0.1978155117999153
            ],
            [
               0.15269193193193198,
               0.2014777027751185
            ],
            [
               0.1554944444444446,
               0.20510714269988917
            ],
            [
               0.158296956956957,
               0.20868996202442483
            ],
            [
               0.16109946946946962,
               0.21221750614640003
            ],
            [
               0.16390198198198203,
               0.21569036746699372
            ],
            [
               0.16670449449449465,
               0.21911982526814772
            ],
            [
               0.16950700700700705,
               0.2225260058909659
            ],
            [
               0.17230951951951967,
               0.2259331701937845
            ],
            [
               0.17511203203203207,
               0.2293635193744534
            ],
            [
               0.1779145445445447,
               0.23283143941132206
            ],
            [
               0.1807170570570571,
               0.23633998672946743
            ],
            [
               0.18351956956956972,
               0.23988068420155845
            ],
            [
               0.18632208208208212,
               0.24343659459430955
            ],
            [
               0.18912459459459474,
               0.24698754909973214
            ],
            [
               0.19192710710710714,
               0.2505157145723115
            ],
            [
               0.19472961961961976,
               0.2540096336128378
            ],
            [
               0.19753213213213217,
               0.2574654900478646
            ],
            [
               0.2003346446446448,
               0.260885422041877
            ],
            [
               0.2031371571571572,
               0.26427384040408847
            ],
            [
               0.2059396696696698,
               0.2676334896797967
            ],
            [
               0.2087421821821822,
               0.27096310936821977
            ],
            [
               0.21154469469469483,
               0.27425793863854286
            ],
            [
               0.21434720720720724,
               0.2775131556289305
            ],
            [
               0.21714971971971986,
               0.28072905849285745
            ],
            [
               0.21995223223223226,
               0.2839158614894949
            ],
            [
               0.22275474474474488,
               0.2870957819657655
            ],
            [
               0.22555725725725728,
               0.29030077835437745
            ],
            [
               0.2283597697697699,
               0.2935657011021273
            ],
            [
               0.2311622822822823,
               0.2969183009342853
            ],
            [
               0.23396479479479493,
               0.3003689276279908
            ],
            [
               0.23676730730730733,
               0.30390332678515636
            ],
            [
               0.23956981981981995,
               0.3074814193789645
            ],
            [
               0.24237233233233235,
               0.3110433983925692
            ],
            [
               0.24517484484484497,
               0.314522320311029
            ],
            [
               0.24797735735735738,
               0.31786026183284477
            ],
            [
               0.25077986986987,
               0.32102373919170274
            ],
            [
               0.2535823823823824,
               0.32401393996289324
            ],
            [
               0.256384894894895,
               0.3268685210792558
            ],
            [
               0.2591874074074074,
               0.3296539840118641
            ],
            [
               0.26198991991992004,
               0.3324503038804232
            ],
            [
               0.26479243243243245,
               0.3353317644463333
            ],
            [
               0.26759494494494507,
               0.33834913050381765
            ],
            [
               0.27039745745745747,
               0.34151798787133925
            ],
            [
               0.2731999699699701,
               0.3448163623910502
            ],
            [
               0.2760024824824825,
               0.34819209366958415
            ],
            [
               0.2788049949949951,
               0.35157767398134987
            ],
            [
               0.2816075075075075,
               0.35490819838657783
            ],
            [
               0.28441002002002014,
               0.35813732359184236
            ],
            [
               0.28721253253253254,
               0.36124690771979384
            ],
            [
               0.29001504504504516,
               0.36424803758927754
            ],
            [
               0.29281755755755756,
               0.3671737962851837
            ],
            [
               0.2956200700700702,
               0.37006655629143614
            ],
            [
               0.2984225825825826,
               0.372964061155955
            ],
            [
               0.3012250950950952,
               0.37588865660909987
            ],
            [
               0.3040276076076076,
               0.3788427694688651
            ],
            [
               0.30683012012012023,
               0.3818115571331492
            ],
            [
               0.30963263263263263,
               0.3847712855639762
            ],
            [
               0.31243514514514525,
               0.3877002011543347
            ],
            [
               0.31523765765765766,
               0.39058799661571
            ],
            [
               0.3180401701701703,
               0.3934406081568546
            ],
            [
               0.3208426826826827,
               0.39627876987743205
            ],
            [
               0.3236451951951953,
               0.39913090735693485
            ],
            [
               0.3264477077077077,
               0.4020228569884515
            ],
            [
               0.3292502202202203,
               0.40496793420935695
            ],
            [
               0.3320527327327327,
               0.40796072603081734
            ],
            [
               0.33485524524524535,
               0.410976729541766
            ],
            [
               0.33765775775775775,
               0.41397803488798657
            ],
            [
               0.34046027027027037,
               0.41692330083565743
            ],
            [
               0.34326278278278277,
               0.419778926119688
            ],
            [
               0.3460652952952954,
               0.42252799772026733
            ],
            [
               0.3488678078078078,
               0.42517437084336734
            ],
            [
               0.3516703203203204,
               0.4277408204505535
            ],
            [
               0.3544728328328328,
               0.43026206394714034
            ],
            [
               0.35727534534534544,
               0.43277498353454125
            ],
            [
               0.36007785785785784,
               0.43530910019002045
            ],
            [
               0.36288037037037046,
               0.43788007536668583
            ],
            [
               0.36568288288288286,
               0.4404878801669399
            ],
            [
               0.3684853953953955,
               0.4431196873002368
            ],
            [
               0.3712879079079079,
               0.44575604753150705
            ],
            [
               0.3740904204204205,
               0.4483779922486326
            ],
            [
               0.3768929329329329,
               0.45097262678950467
            ],
            [
               0.37969544544544553,
               0.4535355217881325
            ],
            [
               0.38249795795795793,
               0.4560694761063001
            ],
            [
               0.38530047047047056,
               0.4585805570063397
            ],
            [
               0.38810298298298296,
               0.4610732613013598
            ],
            [
               0.3909054954954956,
               0.4635468781587649
            ],
            [
               0.393708008008008,
               0.46599461322194935
            ],
            [
               0.3965105205205206,
               0.4684059585880851
            ],
            [
               0.3993130330330332,
               0.47077155112817737
            ],
            [
               0.4021155455455456,
               0.4730887872152728
            ],
            [
               0.40491805805805825,
               0.4753660897115281
            ],
            [
               0.40772057057057065,
               0.47762407830211573
            ],
            [
               0.4105230830830833,
               0.4798928564508957
            ],
            [
               0.4133255955955957,
               0.4822058771059732
            ],
            [
               0.4161281081081083,
               0.48459197501865736
            ],
            [
               0.4189306206206207,
               0.4870677929220004
            ],
            [
               0.4217331331331333,
               0.48963278153104695
            ],
            [
               0.4245356456456457,
               0.4922682415541084
            ],
            [
               0.42733815815815834,
               0.49494073008083367
            ],
            [
               0.43014067067067074,
               0.49760893224893993
            ],
            [
               0.43294318318318337,
               0.5002321708111296
            ],
            [
               0.43574569569569577,
               0.5027783549427801
            ],
            [
               0.4385482082082084,
               0.5052294375661704
            ],
            [
               0.4413507207207208,
               0.5075832427196989
            ],
            [
               0.4441532332332334,
               0.5098515760399682
            ],
            [
               0.4469557457457458,
               0.5120555179381943
            ],
            [
               0.44975825825825844,
               0.5142194402027817
            ],
            [
               0.45256077077077084,
               0.5163654284876025
            ],
            [
               0.45536328328328346,
               0.5185094445940486
            ],
            [
               0.45816579579579586,
               0.5206598792554233
            ],
            [
               0.4609683083083085,
               0.5228183694442934
            ],
            [
               0.4637708208208209,
               0.5249821282868019
            ],
            [
               0.4665733333333335,
               0.5271467316751312
            ],
            [
               0.4693758458458459,
               0.5293083755214609
            ],
            [
               0.47217835835835853,
               0.5314649896387583
            ],
            [
               0.47498087087087093,
               0.533616108643742
            ],
            [
               0.47778338338338355,
               0.5357618692959663
            ],
            [
               0.48058589589589595,
               0.5379017751777639
            ],
            [
               0.4833884084084086,
               0.5400338732318588
            ],
            [
               0.486190920920921,
               0.5421547492507759
            ],
            [
               0.4889934334334336,
               0.5442603773349498
            ],
            [
               0.491795945945946,
               0.5463474953257131
            ],
            [
               0.4945984584584586,
               0.5484149543238066
            ],
            [
               0.497400970970971,
               0.5504644794287237
            ],
            [
               0.5002034834834836,
               0.552500477357348
            ],
            [
               0.503005995995996,
               0.5545288597502763
            ],
            [
               0.5058085085085087,
               0.5565552011699493
            ],
            [
               0.5086110210210211,
               0.5585827986117966
            ],
            [
               0.5114135335335337,
               0.5606112626190367
            ],
            [
               0.5142160460460461,
               0.5626361288946965
            ],
            [
               0.5170185585585587,
               0.5646496798309245
            ],
            [
               0.5198210710710711,
               0.5666428027126329
            ],
            [
               0.5226235835835837,
               0.5686073978251079
            ],
            [
               0.5254260960960961,
               0.5705386794330345
            ],
            [
               0.5282286086086088,
               0.5724367334838486
            ],
            [
               0.5310311211211212,
               0.5743068970892957
            ],
            [
               0.5338336336336338,
               0.5761588428589843
            ],
            [
               0.5366361461461462,
               0.5780045915106509
            ],
            [
               0.5394386586586588,
               0.5798559431792281
            ],
            [
               0.5422411711711712,
               0.5817219429632701
            ],
            [
               0.5450436836836838,
               0.5836069564245825
            ],
            [
               0.5478461961961962,
               0.5855097516305585
            ],
            [
               0.5506487087087089,
               0.5874237282743606
            ],
            [
               0.5534512212212213,
               0.5893381781076121
            ],
            [
               0.5562537337337339,
               0.5912402702838513
            ],
            [
               0.5590562462462463,
               0.5931173660283993
            ],
            [
               0.5618587587587589,
               0.594959277533753
            ],
            [
               0.5646612712712713,
               0.5967601631288941
            ],
            [
               0.5674637837837839,
               0.598519847618183
            ],
            [
               0.5702662962962963,
               0.6002444335982747
            ],
            [
               0.573068808808809,
               0.6019461112566888
            ],
            [
               0.5758713213213213,
               0.6036420955355255
            ],
            [
               0.578673833833834,
               0.6053526575442222
            ],
            [
               0.5814763463463464,
               0.6070983111331728
            ],
            [
               0.584278858858859,
               0.608896383897064
            ],
            [
               0.5870813713713714,
               0.6107574239717288
            ],
            [
               0.589883883883884,
               0.6126821069983409
            ],
            [
               0.5926863963963964,
               0.6146594216175585
            ],
            [
               0.595488908908909,
               0.6166668405435684
            ],
            [
               0.5982914214214214,
               0.6186728819735254
            ],
            [
               0.6010939339339341,
               0.6206419573740467
            ],
            [
               0.6038964464464465,
               0.6225407907606831
            ],
            [
               0.6066989589589589,
               0.6243451470094201
            ],
            [
               0.6095014714714717,
               0.6260453050688118
            ],
            [
               0.6123039839839841,
               0.6276487967687454
            ],
            [
               0.6151064964964965,
               0.6291794468445162
            ],
            [
               0.6179090090090089,
               0.630672610270576
            ],
            [
               0.6207115215215218,
               0.6321675035050283
            ],
            [
               0.6235140340340342,
               0.633698388813067
            ],
            [
               0.6263165465465466,
               0.6352868241285203
            ],
            [
               0.629119059059059,
               0.6369370572165234
            ],
            [
               0.6319215715715718,
               0.6386359050070446
            ],
            [
               0.6347240840840842,
               0.6403572825384072
            ],
            [
               0.6375265965965966,
               0.6420702453320248
            ],
            [
               0.640329109109109,
               0.6437483621630171
            ],
            [
               0.6431316216216219,
               0.6453777707387857
            ],
            [
               0.6459341341341343,
               0.6469615597232541
            ],
            [
               0.6487366466466467,
               0.6485191193768637
            ],
            [
               0.651539159159159,
               0.6500805427728275
            ],
            [
               0.6543416716716719,
               0.651677624209321
            ],
            [
               0.6571441841841843,
               0.653334048518209
            ],
            [
               0.6599466966966967,
               0.655057662458113
            ],
            [
               0.6627492092092091,
               0.6568371545129496
            ],
            [
               0.665551721721722,
               0.6586441924553157
            ],
            [
               0.6683542342342343,
               0.6604404540080904
            ],
            [
               0.6711567467467467,
               0.6621875233939056
            ],
            [
               0.6739592592592591,
               0.6638567665628752
            ],
            [
               0.676761771771772,
               0.6654363108033643
            ],
            [
               0.6795642842842844,
               0.6669331411407984
            ],
            [
               0.6823667967967968,
               0.6683698136036161
            ],
            [
               0.6851693093093092,
               0.6697769112844667
            ],
            [
               0.687971821821822,
               0.6711836264030824
            ],
            [
               0.6907743343343344,
               0.672609351363773
            ],
            [
               0.6935768468468468,
               0.6740587578350765
            ],
            [
               0.6963793593593592,
               0.6755216781722031
            ],
            [
               0.6991818718718721,
               0.6769775627831731
            ],
            [
               0.7019843843843845,
               0.6784028701897555
            ],
            [
               0.7047868968968969,
               0.6797789045888067
            ],
            [
               0.7075894094094093,
               0.6810976037642483
            ],
            [
               0.7103919219219221,
               0.6823635761115223
            ],
            [
               0.7131944344344345,
               0.6835920015474113
            ],
            [
               0.7159969469469469,
               0.6848033939393616
            ],
            [
               0.7187994594594593,
               0.6860172082768674
            ],
            [
               0.7216019719719722,
               0.6872465456145673
            ],
            [
               0.7244044844844846,
               0.6884956952147416
            ],
            [
               0.727206996996997,
               0.6897611581192256
            ],
            [
               0.7300095095095094,
               0.6910355169997423
            ],
            [
               0.7328120220220222,
               0.6923125063871793
            ],
            [
               0.7356145345345346,
               0.6935912457311664
            ],
            [
               0.738417047047047,
               0.6948779526646665
            ],
            [
               0.7412195595595594,
               0.696184417882324
            ],
            [
               0.7440220720720723,
               0.6975237446562121
            ],
            [
               0.7468245845845847,
               0.6989048950340349
            ],
            [
               0.7496270970970971,
               0.7003280681525997
            ],
            [
               0.7524296096096099,
               0.7017826893967043
            ],
            [
               0.7552321221221223,
               0.7032488975561233
            ],
            [
               0.7580346346346347,
               0.7047021950279787
            ],
            [
               0.7608371471471471,
               0.7061198057101556
            ],
            [
               0.76363965965966,
               0.7074866639561399
            ],
            [
               0.7664421721721724,
               0.7087990580658168
            ],
            [
               0.7692446846846848,
               0.7100647417264977
            ],
            [
               0.7720471971971972,
               0.711299532007042
            ],
            [
               0.77484970970971,
               0.7125216116480663
            ],
            [
               0.7776522222222224,
               0.713745526483234
            ],
            [
               0.7804547347347348,
               0.7149779448051168
            ],
            [
               0.7832572472472472,
               0.7162165976081127
            ],
            [
               0.7860597597597601,
               0.7174526741324678
            ],
            [
               0.7888622722722725,
               0.7186757078011805
            ],
            [
               0.7916647847847849,
               0.7198790892963609
            ],
            [
               0.7944672972972973,
               0.7210641035484786
            ],
            [
               0.7972698098098101,
               0.7222408937855139
            ],
            [
               0.8000723223223225,
               0.7234258361959071
            ],
            [
               0.8028748348348349,
               0.7246360903544844
            ],
            [
               0.8056773473473473,
               0.7258831292253571
            ],
            [
               0.8084798598598602,
               0.7271674864356613
            ],
            [
               0.8112823723723726,
               0.7284766324844079
            ],
            [
               0.814084884884885,
               0.7297869097818083
            ],
            [
               0.8168873973973974,
               0.7310691455393398
            ],
            [
               0.8196899099099102,
               0.7322963580520673
            ],
            [
               0.8224924224224226,
               0.7334512734853142
            ],
            [
               0.825294934934935,
               0.7345314023636927
            ],
            [
               0.8280974474474474,
               0.7355501682200808
            ],
            [
               0.8308999599599602,
               0.7365337828054073
            ],
            [
               0.8337024724724726,
               0.7375148272646888
            ],
            [
               0.836504984984985,
               0.7385244236562281
            ],
            [
               0.8393074974974974,
               0.7395851893445657
            ],
            [
               0.8421100100100103,
               0.7407067940756139
            ],
            [
               0.8449125225225227,
               0.7418850459192373
            ],
            [
               0.8477150350350351,
               0.743104337019869
            ],
            [
               0.8505175475475475,
               0.7443423463901332
            ],
            [
               0.8533200600600603,
               0.7455754076081823
            ],
            [
               0.8561225725725727,
               0.7467830167744702
            ],
            [
               0.8589250850850851,
               0.7479504965616148
            ],
            [
               0.8617275975975975,
               0.7490696086580361
            ],
            [
               0.8645301101101104,
               0.7501376231939492
            ],
            [
               0.8673326226226228,
               0.7511557632443436
            ],
            [
               0.8701351351351352,
               0.7521279324159834
            ],
            [
               0.8729376476476476,
               0.7530602558436854
            ],
            [
               0.8757401601601604,
               0.7539614059977864
            ],
            [
               0.8785426726726728,
               0.7548431875219014
            ],
            [
               0.8813451851851852,
               0.7557206251033113
            ],
            [
               0.8841476976976976,
               0.7566109267808084
            ],
            [
               0.8869502102102105,
               0.7575311298610354
            ],
            [
               0.8897527227227229,
               0.7584948058936529
            ],
            [
               0.8925552352352353,
               0.7595086813148886
            ],
            [
               0.8953577477477477,
               0.7605702307387683
            ],
            [
               0.8981602602602605,
               0.76166713278238
            ],
            [
               0.9009627727727729,
               0.7627789894149535
            ],
            [
               0.9037652852852853,
               0.7638810592621882
            ],
            [
               0.9065677977977977,
               0.764949158444697
            ],
            [
               0.9093703103103106,
               0.7659645333310318
            ],
            [
               0.912172822822823,
               0.7669175147361165
            ],
            [
               0.9149753353353354,
               0.7678091098593637
            ],
            [
               0.9177778478478478,
               0.7686502554075877
            ],
            [
               0.9205803603603606,
               0.7694590606038579
            ],
            [
               0.923382872872873,
               0.770256833421103
            ],
            [
               0.9261853853853854,
               0.7710638899256925
            ],
            [
               0.9289878978978978,
               0.7718960699228283
            ],
            [
               0.9317904104104107,
               0.772762585467992
            ],
            [
               0.9345929229229231,
               0.7736654304477586
            ],
            [
               0.9373954354354355,
               0.7746002049048608
            ],
            [
               0.9401979479479479,
               0.7755579477775094
            ],
            [
               0.9430004604604607,
               0.7765274601163714
            ],
            [
               0.9458029729729731,
               0.7774976182663009
            ],
            [
               0.9486054854854855,
               0.7784592736683691
            ],
            [
               0.9514079979979979,
               0.779406463390971
            ],
            [
               0.9542105105105108,
               0.7803367852279045
            ],
            [
               0.9570130230230232,
               0.7812509209456578
            ],
            [
               0.9598155355355356,
               0.7821514314778675
            ],
            [
               0.962618048048048,
               0.7830411002012354
            ],
            [
               0.9654205605605608,
               0.7839212409633655
            ],
            [
               0.9682230730730732,
               0.784790465948328
            ],
            [
               0.9710255855855856,
               0.785644366541022
            ],
            [
               0.973828098098098,
               0.7864763631479983
            ],
            [
               0.9766306106106108,
               0.787279645253399
            ],
            [
               0.9794331231231233,
               0.7880497331196656
            ],
            [
               0.9822356356356357,
               0.7887868781219056
            ],
            [
               0.985038148148148,
               0.789497415994176
            ],
            [
               0.9878406606606609,
               0.7901933825631177
            ],
            [
               0.9906431731731733,
               0.790890184602165
            ],
            [
               0.9934456856856857,
               0.7916027664882666
            ],
            [
               0.9962481981981981,
               0.7923413177740735
            ],
            [
               0.9990507107107109,
               0.7931078986702149
            ],
            [
               1.0018532232232233,
               0.7938952546502456
            ],
            [
               1.0046557357357357,
               0.7946885189584818
            ],
            [
               1.0074582482482481,
               0.7954696005821618
            ],
            [
               1.010260760760761,
               0.796223101851633
            ],
            [
               1.0130632732732734,
               0.7969419360598688
            ],
            [
               1.0158657857857858,
               0.7976306942613186
            ],
            [
               1.0186682982982982,
               0.7983053502137107
            ],
            [
               1.021470810810811,
               0.7989889802164606
            ],
            [
               1.0242733233233234,
               0.7997044928320902
            ],
            [
               1.0270758358358358,
               0.8004664821464528
            ],
            [
               1.0298783483483482,
               0.8012748353763184
            ],
            [
               1.032680860860861,
               0.8021124100938943
            ],
            [
               1.0354833733733735,
               0.8029479819882122
            ],
            [
               1.0382858858858859,
               0.8037440586961517
            ],
            [
               1.0410883983983983,
               0.8044675547909192
            ],
            [
               1.0438909109109111,
               0.8051002553470212
            ],
            [
               1.0466934234234235,
               0.8056458435020437
            ],
            [
               1.049495935935936,
               0.8061311320262079
            ],
            [
               1.0522984484484483,
               0.8066007911441296
            ],
            [
               1.0551009609609612,
               0.8071068077947409
            ],
            [
               1.0579034734734736,
               0.8076955352464499
            ],
            [
               1.060705985985986,
               0.8083959721581795
            ],
            [
               1.0635084984984984,
               0.8092125837550685
            ],
            [
               1.0663110110110112,
               0.810124635419367
            ],
            [
               1.0691135235235236,
               0.8110920705922354
            ],
            [
               1.071916036036036,
               0.8120660443922751
            ],
            [
               1.0747185485485484,
               0.8130009280320742
            ],
            [
               1.0775210610610613,
               0.8138643251238713
            ],
            [
               1.0803235735735737,
               0.8146424486573616
            ],
            [
               1.083126086086086,
               0.8153398011481481
            ],
            [
               1.0859285985985985,
               0.8159739335439833
            ],
            [
               1.0887311111111113,
               0.8165675215813388
            ],
            [
               1.0915336236236237,
               0.817140626690765
            ],
            [
               1.0943361361361361,
               0.8177056368055913
            ],
            [
               1.0971386486486485,
               0.8182661930743708
            ],
            [
               1.0999411611611614,
               0.8188198590160272
            ],
            [
               1.1027436736736738,
               0.8193629438249947
            ],
            [
               1.1055461861861862,
               0.819895221174504
            ],
            [
               1.1083486986986986,
               0.8204224994570801
            ],
            [
               1.1111512112112114,
               0.8209559813418846
            ],
            [
               1.1139537237237238,
               0.8215087046019393
            ],
            [
               1.1167562362362362,
               0.8220905596204082
            ],
            [
               1.119558748748749,
               0.8227039758997153
            ],
            [
               1.1223612612612615,
               0.8233421387558388
            ],
            [
               1.1251637737737739,
               0.8239906309061287
            ],
            [
               1.1279662862862863,
               0.8246320621170277
            ],
            [
               1.130768798798799,
               0.8252520619590281
            ],
            [
               1.1335713113113115,
               0.8258444223238921
            ],
            [
               1.136373823823824,
               0.8264134206281432
            ],
            [
               1.1391763363363363,
               0.8269723525641577
            ],
            [
               1.1419788488488491,
               0.8275386911511204
            ],
            [
               1.1447813613613615,
               0.8281275517633317
            ],
            [
               1.147583873873874,
               0.8287458056592658
            ],
            [
               1.1503863863863864,
               0.8293889900381924
            ],
            [
               1.1531888988988992,
               0.8300421702057216
            ],
            [
               1.1559914114114116,
               0.8306844770816875
            ],
            [
               1.158793923923924,
               0.831295698224507
            ],
            [
               1.1615964364364364,
               0.8318625447998306
            ],
            [
               1.1643989489489492,
               0.8323823395659764
            ],
            [
               1.1672014614614616,
               0.8328628367784463
            ],
            [
               1.170003973973974,
               0.8333183421609294
            ],
            [
               1.1728064864864864,
               0.8337637073479534
            ],
            [
               1.1756089989989993,
               0.8342085949003599
            ],
            [
               1.1784115115115117,
               0.8346543226384898
            ],
            [
               1.181214024024024,
               0.8350946108581538
            ],
            [
               1.1840165365365365,
               0.8355200243040144
            ],
            [
               1.1868190490490493,
               0.835924391620074
            ],
            [
               1.1896215615615617,
               0.8363105783758757
            ],
            [
               1.1924240740740741,
               0.8366930598391413
            ],
            [
               1.1952265865865865,
               0.8370958078325506
            ],
            [
               1.1980290990990994,
               0.8375457200145404
            ],
            [
               1.2008316116116118,
               0.838063570244797
            ],
            [
               1.2036341241241242,
               0.8386555935592523
            ],
            [
               1.2064366366366366,
               0.8393088824955122
            ],
            [
               1.2092391491491494,
               0.8399926770965125
            ],
            [
               1.2120416616616618,
               0.8406657091723173
            ],
            [
               1.2148441741741742,
               0.8412876559250894
            ],
            [
               1.2176466866866866,
               0.8418312066021396
            ],
            [
               1.2204491991991995,
               0.8422908204795165
            ],
            [
               1.2232517117117119,
               0.8426851528508174
            ],
            [
               1.2260542242242243,
               0.8430520893449381
            ],
            [
               1.2288567367367367,
               0.8434377205895848
            ],
            [
               1.2316592492492495,
               0.8438826056024411
            ],
            [
               1.234461761761762,
               0.8444096195265401
            ],
            [
               1.2372642742742743,
               0.8450172181377049
            ],
            [
               1.2400667867867867,
               0.8456802134632421
            ],
            [
               1.2428692992992996,
               0.8463577144991296
            ],
            [
               1.245671811811812,
               0.8470055621019488
            ],
            [
               1.2484743243243244,
               0.8475891613069464
            ],
            [
               1.2512768368368368,
               0.8480925674168182
            ],
            [
               1.2540793493493496,
               0.8485210238726112
            ],
            [
               1.256881861861862,
               0.8488964152213102
            ],
            [
               1.2596843743743744,
               0.8492475077523995
            ],
            [
               1.2624868868868868,
               0.8495985782398954
            ],
            [
               1.2652893993993997,
               0.849960491644594
            ],
            [
               1.268091911911912,
               0.8503273365966072
            ],
            [
               1.2708944244244245,
               0.850679707394016
            ],
            [
               1.2736969369369369,
               0.8509933452471643
            ],
            [
               1.2764994494494497,
               0.8512499503647342
            ],
            [
               1.279301961961962,
               0.8514462103151264
            ],
            [
               1.2821044744744745,
               0.8515977195688873
            ],
            [
               1.284906986986987,
               0.8517362628438949
            ],
            [
               1.2877094994994998,
               0.8519012671943345
            ],
            [
               1.2905120120120122,
               0.8521282777567465
            ],
            [
               1.2933145245245246,
               0.8524383650876988
            ],
            [
               1.296117037037037,
               0.8528320642956506
            ],
            [
               1.2989195495495498,
               0.853289889536375
            ],
            [
               1.3017220620620622,
               0.8537792078747075
            ],
            [
               1.3045245745745746,
               0.8542650816653499
            ],
            [
               1.307327087087087,
               0.8547213524618514
            ],
            [
               1.3101295995995998,
               0.8551382004964998
            ],
            [
               1.3129321121121122,
               0.8555236775415194
            ],
            [
               1.3157346246246246,
               0.8558988310959733
            ],
            [
               1.318537137137137,
               0.8562882738385935
            ],
            [
               1.32133964964965,
               0.8567096280578823
            ],
            [
               1.3241421621621623,
               0.8571656475013605
            ],
            [
               1.3269446746746747,
               0.857641865234594
            ],
            [
               1.329747187187187,
               0.8581106710626873
            ],
            [
               1.3325496996997,
               0.858540461287431
            ],
            [
               1.3353522122122123,
               0.8589067077734307
            ],
            [
               1.3381547247247247,
               0.8592010798629762
            ],
            [
               1.3409572372372371,
               0.8594353657990332
            ],
            [
               1.34375974974975,
               0.8596386709313567
            ],
            [
               1.3465622622622624,
               0.8598486310621458
            ],
            [
               1.3493647747747748,
               0.8600994083958534
            ],
            [
               1.3521672872872872,
               0.8604103557758
            ],
            [
               1.3549697997998,
               0.860779073414625
            ],
            [
               1.3577723123123124,
               0.8611812008788218
            ],
            [
               1.3605748248248248,
               0.861577146690013
            ],
            [
               1.3633773373373372,
               0.8619237606598318
            ],
            [
               1.36617984984985,
               0.86218740705241
            ],
            [
               1.3689823623623625,
               0.8623544807750572
            ],
            [
               1.3717848748748749,
               0.8624362292102269
            ],
            [
               1.3745873873873873,
               0.8624665071021866
            ],
            [
               1.3773898998999001,
               0.8624932210070829
            ],
            [
               1.3801924124124125,
               0.8625660428391841
            ],
            [
               1.382994924924925,
               0.8627239460494782
            ],
            [
               1.3857974374374373,
               0.8629859930822702
            ],
            [
               1.3885999499499502,
               0.8633476830114857
            ],
            [
               1.3914024624624626,
               0.8637834586874306
            ],
            [
               1.394204974974975,
               0.8642542225348732
            ],
            [
               1.3970074874874874,
               0.8647174535818934
            ],
            [
               1.39981,
               0.8651370452100748
            ]
         ]
      },
      {
         "data": [
            [
               1.39991,
               0.8612886787714463
            ],
            [
               1.3971102828053281,
               0.861026525201041
            ],
            [
               1.3943105656106556,
               0.8608139473367507
            ],
            [
               1.3915108484159835,
               0.8606320564234388
            ],
            [
               1.3887111312213114,
               0.8604597032914498
            ],
            [
               1.3859114140266393,
               0.8602783704246413
            ],
            [
               1.3831116968319672,
               0.8600757341504877
            ],
            [
               1.3803119796372951,
               0.8598474665371396
            ],
            [
               1.377512262442623,
               0.8595972671534142
            ],
            [
               1.374712545247951,
               0.8593353906499911
            ],
            [
               1.3719128280532784,
               0.8590760678754676
            ],
            [
               1.3691131108586063,
               0.8588342693766959
            ],
            [
               1.3663133936639342,
               0.8586222982946131
            ],
            [
               1.3635136764692621,
               0.858446753110423
            ],
            [
               1.36071395927459,
               0.8583064393240885
            ],
            [
               1.357914242079918,
               0.8581917624091451
            ],
            [
               1.3551145248852459,
               0.8580859352298604
            ],
            [
               1.3523148076905733,
               0.8579679664700082
            ],
            [
               1.3495150904959012,
               0.8578169277033035
            ],
            [
               1.3467153733012291,
               0.8576165627577017
            ],
            [
               1.343915656106557,
               0.8573590681188918
            ],
            [
               1.341115938911885,
               0.8570469626378107
            ],
            [
               1.3383162217172129,
               0.8566924058646024
            ],
            [
               1.3355165045225408,
               0.8563140188333287
            ],
            [
               1.3327167873278687,
               0.8559320060250148
            ],
            [
               1.3299170701331962,
               0.8555629283849899
            ],
            [
               1.327117352938524,
               0.8552156352801541
            ],
            [
               1.324317635743852,
               0.8548895497599387
            ],
            [
               1.3215179185491799,
               0.8545757957423243
            ],
            [
               1.3187182013545078,
               0.8542607758137252
            ],
            [
               1.3159184841598357,
               0.8539310405619025
            ],
            [
               1.3131187669651636,
               0.8535778914800489
            ],
            [
               1.310319049770491,
               0.8532002660594225
            ],
            [
               1.307519332575819,
               0.8528050322282619
            ],
            [
               1.304719615381147,
               0.85240467583327
            ],
            [
               1.3019198981864748,
               0.8520132114479069
            ],
            [
               1.2991201809918027,
               0.8516417013538019
            ],
            [
               1.2963204637971306,
               0.8512948513398308
            ],
            [
               1.2935207466024585,
               0.8509697497750912
            ],
            [
               1.2907210294077864,
               0.8506570782792275
            ],
            [
               1.287921312213114,
               0.8503443071619379
            ],
            [
               1.2851215950184418,
               0.850019771331837
            ],
            [
               1.2823218778237697,
               0.8496762975277908
            ],
            [
               1.2795221606290976,
               0.849313273073536
            ],
            [
               1.2767224434344255,
               0.8489366080399181
            ],
            [
               1.2739227262397534,
               0.8485567362424731
            ],
            [
               1.2711230090450814,
               0.848185387571361
            ],
            [
               1.2683232918504093,
               0.8478321638757098
            ],
            [
               1.2655235746557367,
               0.8475018979003881
            ],
            [
               1.2627238574610646,
               0.8471934317337948
            ],
            [
               1.2599241402663925,
               0.8468999709306174
            ],
            [
               1.2571244230717205,
               0.8466107302483254
            ],
            [
               1.2543247058770484,
               0.8463133195566805
            ],
            [
               1.2515249886823763,
               0.8459962685329732
            ],
            [
               1.2487252714877042,
               0.8456512096903879
            ],
            [
               1.2459255542930316,
               0.8452744290094283
            ],
            [
               1.2431258370983596,
               0.8448676501737469
            ],
            [
               1.2403261199036875,
               0.8444379905500072
            ],
            [
               1.2375264027090154,
               0.8439970342560754
            ],
            [
               1.2347266855143433,
               0.8435589837637187
            ],
            [
               1.2319269683196712,
               0.8431379574438806
            ],
            [
               1.229127251124999,
               0.8427447299061698
            ],
            [
               1.226327533930327,
               0.8423835164346136
            ],
            [
               1.2235278167356545,
               0.8420496563868587
            ],
            [
               1.2207280995409824,
               0.8417290967716851
            ],
            [
               1.2179283823463103,
               0.8414003022389303
            ],
            [
               1.2151286651516382,
               0.8410386174451439
            ],
            [
               1.212328947956966,
               0.8406223194480096
            ],
            [
               1.209529230762294,
               0.8401388740758139
            ],
            [
               1.206729513567622,
               0.8395895384688286
            ],
            [
               1.2039297963729494,
               0.8389906443431163
            ],
            [
               1.2011300791782773,
               0.8383706919218337
            ],
            [
               1.1983303619836052,
               0.8377636040401337
            ],
            [
               1.1955306447889331,
               0.8371997707935152
            ],
            [
               1.192730927594261,
               0.8366974195225507
            ],
            [
               1.189931210399589,
               0.8362570117484369
            ],
            [
               1.1871314932049168,
               0.8358606543277698
            ],
            [
               1.1843317760102448,
               0.8354770670092591
            ],
            [
               1.1815320588155722,
               0.8350708940002187
            ],
            [
               1.1787323416209001,
               0.8346136515541469
            ],
            [
               1.175932624426228,
               0.8340928949592721
            ],
            [
               1.173132907231556,
               0.8335165652545021
            ],
            [
               1.1703331900368839,
               0.8329108858010621
            ],
            [
               1.1675334728422118,
               0.8323122110645507
            ],
            [
               1.1647337556475397,
               0.8317552357923972
            ],
            [
               1.1619340384528671,
               0.8312612754679747
            ],
            [
               1.159134321258195,
               0.8308304561834599
            ],
            [
               1.156334604063523,
               0.8304405093373308
            ],
            [
               1.1535348868688509,
               0.8300527871804855
            ],
            [
               1.1507351696741788,
               0.829623764075088
            ],
            [
               1.1479354524795067,
               0.8291184462462353
            ],
            [
               1.1451357352848346,
               0.8285214126707328
            ],
            [
               1.1423360180901625,
               0.8278419145720786
            ],
            [
               1.13953630089549,
               0.8271113630836524
            ],
            [
               1.1367365837008179,
               0.8263740147746121
            ],
            [
               1.1339368665061458,
               0.8256738952602589
            ],
            [
               1.1311371493114737,
               0.8250422259959389
            ],
            [
               1.1283374321168016,
               0.8244894152870104
            ],
            [
               1.1255377149221295,
               0.8240041018768753
            ],
            [
               1.1227379977274574,
               0.8235593280694745
            ],
            [
               1.1199382805327853,
               0.8231234915303075
            ],
            [
               1.1171385633381128,
               0.8226721145877968
            ],
            [
               1.1143388461434407,
               0.8221962342272298
            ],
            [
               1.1115391289487686,
               0.821704440310084
            ],
            [
               1.1087394117540965,
               0.8212178541171169
            ],
            [
               1.1059396945594244,
               0.8207598614770701
            ],
            [
               1.1031399773647523,
               0.8203443182638723
            ],
            [
               1.1003402601700802,
               0.8199665644731403
            ],
            [
               1.0975405429754077,
               0.819600691738906
            ],
            [
               1.0947408257807356,
               0.8192044045310296
            ],
            [
               1.0919411085860635,
               0.8187302138753245
            ],
            [
               1.0891413913913914,
               0.818139493901521
            ],
            [
               1.0863416741967193,
               0.8174148720688968
            ],
            [
               1.0835419570020473,
               0.8165668767222609
            ],
            [
               1.0807422398073752,
               0.8156325781079212
            ],
            [
               1.077942522612703,
               0.8146665187226417
            ],
            [
               1.0751428054180305,
               0.8137266773471805
            ],
            [
               1.0723430882233584,
               0.812859739371208
            ],
            [
               1.0695433710286864,
               0.812090068786425
            ],
            [
               1.0667436538340143,
               0.8114154908188813
            ],
            [
               1.0639439366393422,
               0.8108107654986503
            ],
            [
               1.06114421944467,
               0.8102372266270075
            ],
            [
               1.058344502249998,
               0.8096552708910729
            ],
            [
               1.0555447850553255,
               0.8090357588767143
            ],
            [
               1.0527450678606534,
               0.8083670641725379
            ],
            [
               1.0499453506659813,
               0.8076561651714806
            ],
            [
               1.0471456334713092,
               0.8069241905375824
            ],
            [
               1.044345916276637,
               0.8061985002281294
            ],
            [
               1.041546199081965,
               0.8055041795930835
            ],
            [
               1.038746481887293,
               0.8048575640685585
            ],
            [
               1.0359467646926208,
               0.8042633060929008
            ],
            [
               1.0331470474979483,
               0.8037150401396418
            ],
            [
               1.0303473303032762,
               0.8031984746402389
            ],
            [
               1.027547613108604,
               0.8026951780702578
            ],
            [
               1.024747895913932,
               0.802185567367552
            ],
            [
               1.02194817871926,
               0.8016504511776026
            ],
            [
               1.0191484615245878,
               0.8010714911777437
            ],
            [
               1.0163487443299157,
               0.8004316363937188
            ],
            [
               1.0135490271352436,
               0.7997166290436168
            ],
            [
               1.010749309940571,
               0.7989180427616411
            ],
            [
               1.007949592745899,
               0.7980372750704929
            ],
            [
               1.005149875551227,
               0.7970889570461291
            ],
            [
               1.0023501583565548,
               0.7961018484649814
            ],
            [
               0.9995504411618827,
               0.7951157359948476
            ],
            [
               0.9967507239672107,
               0.794174086840779
            ],
            [
               0.9939510067725386,
               0.7933138309803848
            ],
            [
               0.991151289577866,
               0.792555044444827
            ],
            [
               0.9883515723831939,
               0.7918938941760597
            ],
            [
               0.9855518551885218,
               0.791301642716609
            ],
            [
               0.9827521379938498,
               0.790730862279449
            ],
            [
               0.9799524207991777,
               0.7901277485377239
            ],
            [
               0.9771527036045056,
               0.7894472976977176
            ],
            [
               0.9743529864098335,
               0.7886668732980565
            ],
            [
               0.9715532692151614,
               0.7877938409333224
            ],
            [
               0.9687535520204889,
               0.786864537606631
            ],
            [
               0.9659538348258168,
               0.7859344230253904
            ],
            [
               0.9631541176311447,
               0.7850620271423463
            ],
            [
               0.9603544004364726,
               0.7842913578810031
            ],
            [
               0.9575546832418005,
               0.7836380691618068
            ],
            [
               0.9547549660471284,
               0.7830836655902216
            ],
            [
               0.9519552488524563,
               0.7825796323942118
            ],
            [
               0.9491555316577838,
               0.7820603747561949
            ],
            [
               0.9463558144631117,
               0.7814611831964657
            ],
            [
               0.9435560972684396,
               0.7807359551129394
            ],
            [
               0.9407563800737675,
               0.7798695528768067
            ],
            [
               0.9379566628790954,
               0.7788813879432408
            ],
            [
               0.9351569456844233,
               0.7778195113120194
            ],
            [
               0.9323572284897512,
               0.7767472891328147
            ],
            [
               0.9295575112950791,
               0.7757267728805396
            ],
            [
               0.9267577941004066,
               0.77480354707869
            ],
            [
               0.9239580769057345,
               0.7739970316659558
            ],
            [
               0.9211583597110624,
               0.7732982912116788
            ],
            [
               0.9183586425163903,
               0.7726750545214596
            ],
            [
               0.9155589253217182,
               0.7720816520986504
            ],
            [
               0.9127592081270461,
               0.7714705266474529
            ],
            [
               0.909959490932374,
               0.7708020841751462
            ],
            [
               0.907159773737702,
               0.7700507374531356
            ],
            [
               0.9043600565430294,
               0.7692065488094562
            ],
            [
               0.9015603393483573,
               0.7682733042496286
            ],
            [
               0.8987606221536852,
               0.7672646717090205
            ],
            [
               0.8959609049590131,
               0.7662001280873929
            ],
            [
               0.8931611877643411,
               0.76510172700119
            ],
            [
               0.890361470569669,
               0.7639919050403206
            ],
            [
               0.8875617533749969,
               0.7628918321935021
            ],
            [
               0.8847620361803243,
               0.7618196141756053
            ],
            [
               0.8819623189856522,
               0.7607880041922375
            ],
            [
               0.8791626017909802,
               0.7598019610292874
            ],
            [
               0.8763628845963081,
               0.7588570136340729
            ],
            [
               0.873563167401636,
               0.7579395836823931
            ],
            [
               0.8707634502069639,
               0.7570299867491594
            ],
            [
               0.8679637330122918,
               0.7561078751797302
            ],
            [
               0.8651640158176197,
               0.7551587628059019
            ],
            [
               0.8623642986229472,
               0.75417947316806
            ],
            [
               0.8595645814282751,
               0.7531802952638972
            ],
            [
               0.856764864233603,
               0.7521824696936248
            ],
            [
               0.8539651470389309,
               0.7512111641872194
            ],
            [
               0.8511654298442588,
               0.7502858202436993
            ],
            [
               0.8483657126495867,
               0.7494110130851857
            ],
            [
               0.8455659954549146,
               0.7485712212832489
            ],
            [
               0.8427662782602421,
               0.7477319334852931
            ],
            [
               0.83996656106557,
               0.7468475519553708
            ],
            [
               0.8371668438708979,
               0.7458742054432776
            ],
            [
               0.8343671266762258,
               0.744783672488696
            ],
            [
               0.8315674094815537,
               0.7435738652590398
            ],
            [
               0.8287676922868816,
               0.7422720948843944
            ],
            [
               0.8259679750922095,
               0.7409294740281035
            ],
            [
               0.8231682578975374,
               0.7396076576259466
            ],
            [
               0.8203685407028649,
               0.7383617341941295
            ],
            [
               0.8175688235081928,
               0.7372245433642877
            ],
            [
               0.8147691063135207,
               0.7361974508285446
            ],
            [
               0.8119693891188486,
               0.7352506685312165
            ],
            [
               0.8091696719241765,
               0.7343331635425169
            ],
            [
               0.8063699547295045,
               0.7333890534920826
            ],
            [
               0.8035702375348324,
               0.732375206637198
            ],
            [
               0.8007705203401598,
               0.7312743152844815
            ],
            [
               0.7979708031454877,
               0.7300991809763759
            ],
            [
               0.7951710859508156,
               0.7288868717247525
            ],
            [
               0.7923713687561436,
               0.7276848110473957
            ],
            [
               0.7895716515614715,
               0.7265335813385535
            ],
            [
               0.7867719343667994,
               0.7254523328430738
            ],
            [
               0.7839722171721273,
               0.7244317914273909
            ],
            [
               0.7811724999774552,
               0.723437247981932
            ],
            [
               0.7783727827827827,
               0.7224204768884089
            ],
            [
               0.7755730655881106,
               0.7213364487124958
            ],
            [
               0.7727733483934385,
               0.7201590365059318
            ],
            [
               0.7699736311987664,
               0.718890245401824
            ],
            [
               0.7671739140040943,
               0.7175597141327006
            ],
            [
               0.7643741968094222,
               0.7162145846800771
            ],
            [
               0.7615744796147501,
               0.7149031610793163
            ],
            [
               0.758774762420078,
               0.7136579353935188
            ],
            [
               0.7559750452254055,
               0.7124838053160852
            ],
            [
               0.7531753280307334,
               0.7113555598065447
            ],
            [
               0.7503756108360613,
               0.7102255690948804
            ],
            [
               0.7475758936413892,
               0.709039161984391
            ],
            [
               0.7447761764467171,
               0.7077525872121682
            ],
            [
               0.741976459252045,
               0.7063476116773006
            ],
            [
               0.7391767420573729,
               0.7048379771919138
            ],
            [
               0.7363770248627004,
               0.7032656980509051
            ],
            [
               0.7335773076680283,
               0.7016885745275816
            ],
            [
               0.7307775904733562,
               0.7001631615699042
            ],
            [
               0.7279778732786841,
               0.6987288079945879
            ],
            [
               0.725178156084012,
               0.6973978379400546
            ],
            [
               0.72237843888934,
               0.6961547183852159
            ],
            [
               0.7195787216946679,
               0.6949639507995233
            ],
            [
               0.7167790044999958,
               0.6937835280944955
            ],
            [
               0.7139792873053232,
               0.6925790939890122
            ],
            [
               0.7111795701106511,
               0.6913339736096682
            ],
            [
               0.708379852915979,
               0.6900519367194187
            ],
            [
               0.705580135721307,
               0.68875225895385
            ],
            [
               0.7027804185266349,
               0.6874593810769316
            ],
            [
               0.6999807013319628,
               0.6861912725239014
            ],
            [
               0.6971809841372907,
               0.6849508821124988
            ],
            [
               0.6943812669426181,
               0.6837237631792099
            ],
            [
               0.6915815497479461,
               0.6824826068442793
            ],
            [
               0.688781832553274,
               0.6811968782053519
            ],
            [
               0.6859821153586019,
               0.6798439368590029
            ],
            [
               0.6831823981639298,
               0.6784175598592762
            ],
            [
               0.6803826809692577,
               0.6769307968951398
            ],
            [
               0.6775829637745856,
               0.6754121697800473
            ],
            [
               0.6747832465799135,
               0.6738966079205907
            ],
            [
               0.671983529385241,
               0.6724143330263594
            ],
            [
               0.6691838121905689,
               0.6709815406961369
            ],
            [
               0.6663840949958968,
               0.6695959879818163
            ],
            [
               0.6635843778012247,
               0.6682387942094019
            ],
            [
               0.6607846606065526,
               0.6668815743734712
            ],
            [
               0.6579849434118805,
               0.6654962391981123
            ],
            [
               0.6551852262172084,
               0.6640640266570851
            ],
            [
               0.6523855090225363,
               0.6625807999225212
            ],
            [
               0.6495857918278638,
               0.6610571252492589
            ],
            [
               0.6467860746331917,
               0.6595135471742565
            ],
            [
               0.6439863574385196,
               0.6579731001724647
            ],
            [
               0.6411866402438475,
               0.656453868264929
            ],
            [
               0.6383869230491754,
               0.6549641026444384
            ],
            [
               0.6355872058545033,
               0.6535012184323977
            ],
            [
               0.6327874886598313,
               0.652054423719973
            ],
            [
               0.6299877714651587,
               0.6506094111599801
            ],
            [
               0.6271880542704866,
               0.6491529606150033
            ],
            [
               0.6243883370758145,
               0.6476756417543144
            ],
            [
               0.6215886198811424,
               0.6461718738759482
            ],
            [
               0.6187889026864704,
               0.6446379147235843
            ],
            [
               0.6159891854917983,
               0.6430693400092871
            ],
            [
               0.6131894682971262,
               0.6414598131934981
            ],
            [
               0.6103897511024541,
               0.6398023203337586
            ],
            [
               0.6075900339077815,
               0.6380928118235847
            ],
            [
               0.6047903167131095,
               0.6363348727431624
            ],
            [
               0.6019905995184374,
               0.6345432174824155
            ],
            [
               0.5991908823237653,
               0.6327438774350359
            ],
            [
               0.5963911651290932,
               0.6309699790322237
            ],
            [
               0.5935914479344209,
               0.6292536597079109
            ],
            [
               0.5907917307397488,
               0.6276163301840401
            ],
            [
               0.5879920135450767,
               0.6260604991301949
            ],
            [
               0.5851922963504046,
               0.6245662714663658
            ],
            [
               0.5823925791557323,
               0.6230943493036605
            ],
            [
               0.5795928619610602,
               0.6215952824369919
            ],
            [
               0.5767931447663881,
               0.6200225368161296
            ],
            [
               0.573993427571716,
               0.6183454588221328
            ],
            [
               0.5711937103770437,
               0.6165579896718969
            ],
            [
               0.5683939931823716,
               0.6146801795690198
            ],
            [
               0.5655942759876995,
               0.6127518150913508
            ],
            [
               0.5627945587930274,
               0.6108200595473807
            ],
            [
               0.5599948415983551,
               0.6089250258691925
            ],
            [
               0.557195124403683,
               0.6070879368583642
            ],
            [
               0.5543954072090109,
               0.6053056918034878
            ],
            [
               0.5515956900143388,
               0.6035535103174592
            ],
            [
               0.5487959728196665,
               0.6017945887422522
            ],
            [
               0.5459962556249944,
               0.5999933260247379
            ],
            [
               0.5431965384303223,
               0.5981274880078994
            ],
            [
               0.54039682123565,
               0.5961951070494934
            ],
            [
               0.5375971040409779,
               0.5942138181970937
            ],
            [
               0.5347973868463058,
               0.5922130505887035
            ],
            [
               0.5319976696516338,
               0.5902220646136431
            ],
            [
               0.5291979524569614,
               0.5882583339858245
            ],
            [
               0.5263982352622893,
               0.5863206671850303
            ],
            [
               0.5235985180676173,
               0.5843897626262939
            ],
            [
               0.5207988008729452,
               0.5824361836122349
            ],
            [
               0.5179990836782729,
               0.5804329783000748
            ],
            [
               0.5151993664836008,
               0.5783683466583043
            ],
            [
               0.5123996492889287,
               0.5762535445047875
            ],
            [
               0.5095999320942566,
               0.5741227283871875
            ],
            [
               0.5068002148995843,
               0.5720241899666103
            ],
            [
               0.5040004977049122,
               0.5700054667892764
            ],
            [
               0.5012007805102401,
               0.5680970891887055
            ],
            [
               0.498401063315568,
               0.5663004198562787
            ],
            [
               0.4956013461208957,
               0.5645838865287192
            ],
            [
               0.4928016289262236,
               0.5628892586959168
            ],
            [
               0.4900019117315515,
               0.5611463538942187
            ],
            [
               0.4872021945368792,
               0.559291775482663
            ],
            [
               0.4844024773422071,
               0.5572859232655145
            ],
            [
               0.481602760147535,
               0.5551230433905849
            ],
            [
               0.4788030429528629,
               0.5528313197616926
            ],
            [
               0.4760033257581906,
               0.55046320445879
            ],
            [
               0.4732036085635185,
               0.5480792700687632
            ],
            [
               0.4704038913688464,
               0.5457308210390331
            ],
            [
               0.4676041741741743,
               0.5434466973413139
            ],
            [
               0.464804456979502,
               0.5412281175019573
            ],
            [
               0.4620047397848299,
               0.5390526164779008
            ],
            [
               0.45920502259015783,
               0.5368851081263215
            ],
            [
               0.45640530539548574,
               0.5346918680276324
            ],
            [
               0.4536055882008134,
               0.5324525182987155
            ],
            [
               0.45080587100614133,
               0.5301660887291679
            ],
            [
               0.44800615381146924,
               0.5278495221622801
            ],
            [
               0.44520643661679693,
               0.5255297425073429
            ],
            [
               0.44240671942212484,
               0.523232632977261
            ],
            [
               0.43960700222745275,
               0.5209732125369331
            ],
            [
               0.43680728503278066,
               0.5187506574773926
            ],
            [
               0.43400756783810834,
               0.5165498675806208
            ],
            [
               0.43120785064343625,
               0.5143487568471303
            ],
            [
               0.42840813344876416,
               0.5121282822734616
            ],
            [
               0.42560841625409207,
               0.5098811946646531
            ],
            [
               0.42280869905941976,
               0.5076159685307968
            ],
            [
               0.42000898186474767,
               0.5053541651468174
            ],
            [
               0.4172092646700756,
               0.5031219493732858
            ],
            [
               0.4144095474754035,
               0.500938722713945
            ],
            [
               0.41160983028073117,
               0.4988070377600883
            ],
            [
               0.4088101130860591,
               0.4967076766757591
            ],
            [
               0.406010395891387,
               0.49460208874786504
            ],
            [
               0.4032106786967149,
               0.4924418668354973
            ],
            [
               0.4004109615020426,
               0.49018247195636366
            ],
            [
               0.3976112443073705,
               0.48779685084483926
            ],
            [
               0.3948115271126984,
               0.48528448413170544
            ],
            [
               0.3920118099180261,
               0.4826728028032073
            ],
            [
               0.389212092723354,
               0.48001035099052464
            ],
            [
               0.3864123755286819,
               0.4773537331555147
            ],
            [
               0.3836126583340098,
               0.47475237186900043
            ],
            [
               0.3808129411393375,
               0.4722357609210661
            ],
            [
               0.3780132239446654,
               0.46980702435359734
            ],
            [
               0.3752135067499933,
               0.4674444990787009
            ],
            [
               0.37241378955532123,
               0.46511046315713384
            ],
            [
               0.3696140723606489,
               0.46276390224637
            ],
            [
               0.3668143551659768,
               0.4603730680050157
            ],
            [
               0.36401463797130473,
               0.45792387435877324
            ],
            [
               0.36121492077663264,
               0.45542175132567186
            ],
            [
               0.35841520358196033,
               0.452886857864115
            ],
            [
               0.35561548638728824,
               0.4503447539457368
            ],
            [
               0.35281576919261615,
               0.4478160146051714
            ],
            [
               0.35001605199794406,
               0.44530840671483357
            ],
            [
               0.34721633480327174,
               0.44281415405166547
            ],
            [
               0.34441661760859965,
               0.44031291896271246
            ],
            [
               0.34161690041392756,
               0.43777911706862727
            ],
            [
               0.33881718321925525,
               0.43519075287773606
            ],
            [
               0.33601746602458316,
               0.43253658621448154
            ],
            [
               0.33321774882991106,
               0.42981919568830507
            ],
            [
               0.330418031635239,
               0.4270530813790121
            ],
            [
               0.32761831444056666,
               0.42425875566624904
            ],
            [
               0.32481859724589457,
               0.42145516125126514
            ],
            [
               0.3220188800512225,
               0.4186532518319086
            ],
            [
               0.3192191628565504,
               0.41585302891794484
            ],
            [
               0.3164194456618781,
               0.4130449761101792
            ],
            [
               0.313619728467206,
               0.41021517917733574
            ],
            [
               0.3108200112725339,
               0.40735206896829773
            ],
            [
               0.3080202940778618,
               0.4044521545422429
            ],
            [
               0.3052205768831895,
               0.4015225162647502
            ],
            [
               0.3024208596885174,
               0.3985790429182847
            ],
            [
               0.2996211424938453,
               0.3956409765096408
            ],
            [
               0.2968214252991732,
               0.39272370367127496
            ],
            [
               0.2940217081045009,
               0.38983241362254883
            ],
            [
               0.2912219909098288,
               0.3869589908174133
            ],
            [
               0.2884222737151567,
               0.3840834174866239
            ],
            [
               0.2856225565204844,
               0.3811794122724661
            ],
            [
               0.2828228393258123,
               0.3782225653733838
            ],
            [
               0.2800231221311402,
               0.3751983521128539
            ],
            [
               0.27722340493646813,
               0.3721074110254604
            ],
            [
               0.2744236877417958,
               0.36896634873011896
            ],
            [
               0.2716239705471237,
               0.36580377555463195
            ],
            [
               0.26882425335245164,
               0.3626527924528906
            ],
            [
               0.26602453615777955,
               0.359542238139451
            ],
            [
               0.26322481896310723,
               0.3564893209314661
            ],
            [
               0.26042510176843514,
               0.35349572766443976
            ],
            [
               0.25762538457376305,
               0.35054813248631184
            ],
            [
               0.25482566737909096,
               0.3476226341560368
            ],
            [
               0.25202595018441865,
               0.3446914985797924
            ],
            [
               0.24922623298974655,
               0.3417300339687427
            ],
            [
               0.24642651579507446,
               0.33872161588454086
            ],
            [
               0.24362679860040237,
               0.33565968725929735
            ],
            [
               0.24082708140573006,
               0.3325466615417544
            ],
            [
               0.23802736421105797,
               0.32939065520040706
            ],
            [
               0.23522764701638588,
               0.32620153583639266
            ],
            [
               0.23242792982171356,
               0.32298774169886957
            ],
            [
               0.22962821262704147,
               0.3197547789190648
            ],
            [
               0.22682849543236938,
               0.31650549007744844
            ],
            [
               0.2240287782376973,
               0.3132414470895335
            ],
            [
               0.22122906104302498,
               0.3099644380982339
            ],
            [
               0.21842934384835289,
               0.3066771213497861
            ],
            [
               0.2156296266536808,
               0.3033824382438335
            ],
            [
               0.2128299094590087,
               0.30008207534428954
            ],
            [
               0.2100301922643364,
               0.2967748330157368
            ],
            [
               0.2072304750696643,
               0.2934559405990621
            ],
            [
               0.2044307578749922,
               0.2901180537385867
            ],
            [
               0.20163104068032012,
               0.2867539766567175
            ],
            [
               0.1988313234856478,
               0.2833603357531784
            ],
            [
               0.1960316062909757,
               0.27994082534190845
            ],
            [
               0.19323188909630362,
               0.27650752809316015
            ],
            [
               0.19043217190163153,
               0.27307928932979386
            ],
            [
               0.18763245470695922,
               0.26967708164869875
            ],
            [
               0.18483273751228713,
               0.266317425959557
            ],
            [
               0.18203302031761504,
               0.26300583454475335
            ],
            [
               0.17923330312294272,
               0.25973255508987464
            ],
            [
               0.17643358592827063,
               0.2564724438564906
            ],
            [
               0.17363386873359854,
               0.2531896575001955
            ],
            [
               0.17083415153892645,
               0.2498463481808966
            ],
            [
               0.16803443434425414,
               0.24641314854737362
            ],
            [
               0.16523471714958204,
               0.24287841522188872
            ],
            [
               0.16243499995490995,
               0.2392532765619118
            ],
            [
               0.15963528276023786,
               0.23557054614781314
            ],
            [
               0.15683556556556555,
               0.23187726099151154
            ],
            [
               0.15403584837089346,
               0.228222494729247
            ],
            [
               0.15123613117622137,
               0.22464360747420364
            ],
            [
               0.14843641398154928,
               0.2211547448515532
            ],
            [
               0.14563669678687696,
               0.2177409550375271
            ],
            [
               0.14283697959220487,
               0.21435984688855175
            ],
            [
               0.14003726239753278,
               0.21095066262575107
            ],
            [
               0.13723754520286047,
               0.20744857262296396
            ],
            [
               0.13443782800818838,
               0.20380051867032772
            ],
            [
               0.13163811081351628,
               0.19997846886508494
            ],
            [
               0.1288383936188442,
               0.1959866370190418
            ],
            [
               0.12603867642417188,
               0.19186085952448495
            ],
            [
               0.12323895922949979,
               0.18766043571827573
            ],
            [
               0.1204392420348277,
               0.18345471712375622
            ],
            [
               0.11763952484015561,
               0.17930802188321365
            ],
            [
               0.1148398076454833,
               0.17526671302596022
            ],
            [
               0.1120400904508112,
               0.17135148122845992
            ],
            [
               0.10924037325613911,
               0.1675562901239434
            ],
            [
               0.10644065606146702,
               0.16385356513636473
            ],
            [
               0.10364093886679471,
               0.16020358599930823
            ],
            [
               0.10084122167212262,
               0.15656512420585716
            ],
            [
               0.09804150447745053,
               0.15290436321869916
            ],
            [
               0.09524178728277843,
               0.1491999818218385
            ],
            [
               0.09244207008810612,
               0.14544365382648666
            ],
            [
               0.08964235289343403,
               0.14163666828735536
            ],
            [
               0.08684263569876194,
               0.13778446012508033
            ],
            [
               0.08404291850408963,
               0.1338912616865374
            ],
            [
               0.08124320130941753,
               0.12995676771184234
            ],
            [
               0.07844348411474544,
               0.12597581037861003
            ],
            [
               0.07564376692007335,
               0.1219408980672359
            ],
            [
               0.07284404972540104,
               0.11784646712641841
            ],
            [
               0.07004433253072895,
               0.11369314648446174
            ],
            [
               0.06724461533605686,
               0.10949039103544109
            ],
            [
               0.06444489814138477,
               0.10525644785284874
            ],
            [
               0.06164518094671245,
               0.10101555035516982
            ],
            [
               0.05884546375204036,
               0.09679316775063027
            ],
            [
               0.05604574655736827,
               0.09261076418913528
            ],
            [
               0.05324602936269618,
               0.0884816514246507
            ],
            [
               0.050446312168023866,
               0.08440912837977027
            ],
            [
               0.047646594973351775,
               0.08038733885370866
            ],
            [
               0.044846877778679684,
               0.07640440768640694
            ],
            [
               0.04204716058400759,
               0.07244672392012846
            ],
            [
               0.03924744338933528,
               0.06850294536875612
            ],
            [
               0.03644772619466319,
               0.06456648311255107
            ],
            [
               0.0336480089999911,
               0.060635808076499674
            ],
            [
               0.030848291805318784,
               0.056712697843145296
            ],
            [
               0.028048574610646693,
               0.05279924599669489
            ],
            [
               0.0252488574159746,
               0.048894855252721664
            ],
            [
               0.02244914022130251,
               0.044994402518899794
            ],
            [
               0.019649423026630197,
               0.04108831782278285
            ],
            [
               0.016849705831958106,
               0.03716461590879416
            ],
            [
               0.014049988637286015,
               0.03321219973752661
            ],
            [
               0.011250271442613924,
               0.029224264458855453
            ],
            [
               0.00845055424794161,
               0.025200538604376908
            ],
            [
               0.00565083705326952,
               0.021147445256048773
            ],
            [
               0.0028511198585974284,
               0.017075944516724555
            ],
            [
               5.140266392533732e-05,
               0.012997612946313757
            ],
            [
               -0.002748314530746976,
               0.008920165866200373
            ],
            [
               -0.005548031725419067,
               0.004843914221532904
            ],
            [
               -0.008347748920091158,
               0.0007604591822400705
            ],
            [
               -0.01114746611476325,
               -0.0033456972096548142
            ],
            [
               -0.013947183309435562,
               -0.007492830798829706
            ],
            [
               -0.016746900504107654,
               -0.011696046170206757
            ],
            [
               -0.019546617698779745,
               -0.015961379348507075
            ],
            [
               -0.022346334893452058,
               -0.0202817509706548
            ],
            [
               -0.02514605208812415,
               -0.024636149581672928
            ],
            [
               -0.02794576928279624,
               -0.028992568859581243
            ],
            [
               -0.03074548647746833,
               -0.03331416597264149
            ],
            [
               -0.033545203672140644,
               -0.037567155541188085
            ],
            [
               -0.036344920866812735,
               -0.0417283892599137
            ],
            [
               -0.03914463806148483,
               -0.04579057445349094
            ],
            [
               -0.04194435525615692,
               -0.04976367390222618
            ],
            [
               -0.04474407245082923,
               -0.05367205143819838
            ],
            [
               -0.04754378964550132,
               -0.05754809960403884
            ],
            [
               -0.05034350684017341,
               -0.06142407256644661
            ],
            [
               -0.053143224034845504,
               -0.06532436057545389
            ],
            [
               -0.05594294122951782,
               -0.06926032392282684
            ],
            [
               -0.05874265842418991,
               -0.07322907744548351
            ],
            [
               -0.061542375618862,
               -0.07721648192134663
            ],
            [
               -0.06434209281353409,
               -0.08120337995654778
            ],
            [
               -0.0671418100082064,
               -0.08517316543207737
            ],
            [
               -0.0699415272028785,
               -0.08911837848908882
            ],
            [
               -0.07274124439755059,
               -0.09304429623014868
            ],
            [
               -0.0755409615922229,
               -0.09696836966027456
            ],
            [
               -0.07834067878689499,
               -0.10091558777287213
            ],
            [
               -0.08114039598156708,
               -0.10491107065800438
            ],
            [
               -0.08394011317623917,
               -0.10897204342048719
            ],
            [
               -0.08673983037091149,
               -0.11310156549959853
            ],
            [
               -0.08953954756558358,
               -0.11728591335950976
            ],
            [
               -0.09233926476025567,
               -0.12149647403405517
            ],
            [
               -0.09513898195492776,
               -0.12569570788389048
            ],
            [
               -0.09793869914960007,
               -0.12984556583425577
            ],
            [
               -0.10073841634427216,
               -0.13391604784854544
            ],
            [
               -0.10353813353894425,
               -0.13789157190634668
            ],
            [
               -0.10633785073361635,
               -0.14177348711401314
            ],
            [
               -0.10913756792828866,
               -0.14557820512929165
            ],
            [
               -0.11193728512296075,
               -0.1493316916690176
            ],
            [
               -0.11473700231763284,
               -0.1530620697143893
            ],
            [
               -0.11753671951230515,
               -0.1567925372080789
            ],
            [
               -0.12033643670697725,
               -0.16053657096884308
            ],
            [
               -0.12313615390164934,
               -0.16429656663624687
            ],
            [
               -0.12593587109632143,
               -0.1680659274562803
            ],
            [
               -0.12873558829099374,
               -0.17183353315933275
            ],
            [
               -0.13153530548566583,
               -0.17558883935969297
            ],
            [
               -0.13433502268033792,
               -0.17932578617832629
            ],
            [
               -0.13713473987501001,
               -0.18304423669961145
            ],
            [
               -0.13993445706968233,
               -0.18674862231643985
            ],
            [
               -0.14273417426435442,
               -0.1904445078488859
            ],
            [
               -0.1455338914590265,
               -0.19413454637155134
            ],
            [
               -0.1483336086536986,
               -0.1978155117999153
            ],
            [
               -0.15113332584837091,
               -0.2014777027751185
            ],
            [
               -0.153933043043043,
               -0.20510714269988917
            ],
            [
               -0.1567327602377151,
               -0.20868996202442483
            ],
            [
               -0.1595324774323872,
               -0.21221750614640003
            ],
            [
               -0.1623321946270595,
               -0.21569036746699372
            ],
            [
               -0.1651319118217316,
               -0.21911982526814772
            ],
            [
               -0.16793162901640368,
               -0.2225260058909659
            ],
            [
               -0.170731346211076,
               -0.2259331701937845
            ],
            [
               -0.1735310634057481,
               -0.2293635193744534
            ],
            [
               -0.17633078060042018,
               -0.23283143941132206
            ],
            [
               -0.17913049779509227,
               -0.23633998672946743
            ],
            [
               -0.18193021498976458,
               -0.23988068420155845
            ],
            [
               -0.18472993218443667,
               -0.24343659459430955
            ],
            [
               -0.18752964937910876,
               -0.24698754909973214
            ],
            [
               -0.19032936657378086,
               -0.2505157145723115
            ],
            [
               -0.19312908376845317,
               -0.2540096336128378
            ],
            [
               -0.19592880096312526,
               -0.2574654900478646
            ],
            [
               -0.19872851815779735,
               -0.260885422041877
            ],
            [
               -0.20152823535246944,
               -0.26427384040408847
            ],
            [
               -0.20432795254714176,
               -0.2676334896797967
            ],
            [
               -0.20712766974181385,
               -0.27096310936821977
            ],
            [
               -0.20992738693648594,
               -0.27425793863854286
            ],
            [
               -0.21272710413115803,
               -0.2775131556289305
            ],
            [
               -0.21552682132583034,
               -0.28072905849285745
            ],
            [
               -0.21832653852050243,
               -0.2839158614894949
            ],
            [
               -0.22112625571517452,
               -0.2870957819657655
            ],
            [
               -0.22392597290984684,
               -0.29030077835437745
            ],
            [
               -0.22672569010451893,
               -0.2935657011021273
            ],
            [
               -0.22952540729919102,
               -0.2969183009342853
            ],
            [
               -0.2323251244938631,
               -0.3003689276279908
            ],
            [
               -0.23512484168853542,
               -0.30390332678515636
            ],
            [
               -0.23792455888320752,
               -0.3074814193789645
            ],
            [
               -0.2407242760778796,
               -0.3110433983925692
            ],
            [
               -0.2435239932725517,
               -0.314522320311029
            ],
            [
               -0.246323710467224,
               -0.31786026183284477
            ],
            [
               -0.2491234276618961,
               -0.32102373919170274
            ],
            [
               -0.2519231448565682,
               -0.32401393996289324
            ],
            [
               -0.2547228620512403,
               -0.3268685210792558
            ],
            [
               -0.2575225792459126,
               -0.3296539840118641
            ],
            [
               -0.2603222964405847,
               -0.3324503038804232
            ],
            [
               -0.2631220136352568,
               -0.3353317644463333
            ],
            [
               -0.26592173082992887,
               -0.33834913050381765
            ],
            [
               -0.2687214480246012,
               -0.34151798787133925
            ],
            [
               -0.2715211652192733,
               -0.3448163623910502
            ],
            [
               -0.27432088241394537,
               -0.34819209366958415
            ],
            [
               -0.2771205996086177,
               -0.35157767398134987
            ],
            [
               -0.27992031680328977,
               -0.35490819838657783
            ],
            [
               -0.28272003399796186,
               -0.35813732359184236
            ],
            [
               -0.28551975119263395,
               -0.36124690771979384
            ],
            [
               -0.28831946838730627,
               -0.36424803758927754
            ],
            [
               -0.29111918558197836,
               -0.3671737962851837
            ],
            [
               -0.29391890277665045,
               -0.37006655629143614
            ],
            [
               -0.29671861997132254,
               -0.372964061155955
            ],
            [
               -0.29951833716599485,
               -0.37588865660909987
            ],
            [
               -0.30231805436066694,
               -0.3788427694688651
            ],
            [
               -0.30511777155533903,
               -0.3818115571331492
            ],
            [
               -0.3079174887500111,
               -0.3847712855639762
            ],
            [
               -0.31071720594468344,
               -0.3877002011543347
            ],
            [
               -0.31351692313935553,
               -0.39058799661571
            ],
            [
               -0.3163166403340276,
               -0.3934406081568546
            ],
            [
               -0.3191163575286997,
               -0.39627876987743205
            ],
            [
               -0.321916074723372,
               -0.39913090735693485
            ],
            [
               -0.3247157919180441,
               -0.4020228569884515
            ],
            [
               -0.3275155091127162,
               -0.40496793420935695
            ],
            [
               -0.3303152263073885,
               -0.40796072603081734
            ],
            [
               -0.3331149435020606,
               -0.410976729541766
            ],
            [
               -0.3359146606967327,
               -0.41397803488798657
            ],
            [
               -0.3387143778914048,
               -0.41692330083565743
            ],
            [
               -0.3415140950860771,
               -0.419778926119688
            ],
            [
               -0.3443138122807492,
               -0.42252799772026733
            ],
            [
               -0.3471135294754213,
               -0.42517437084336734
            ],
            [
               -0.3499132466700934,
               -0.4277408204505535
            ],
            [
               -0.3527129638647657,
               -0.43026206394714034
            ],
            [
               -0.3555126810594378,
               -0.43277498353454125
            ],
            [
               -0.3583123982541099,
               -0.43530910019002045
            ],
            [
               -0.36111211544878197,
               -0.43788007536668583
            ],
            [
               -0.3639118326434543,
               -0.4404878801669399
            ],
            [
               -0.36671154983812637,
               -0.4431196873002368
            ],
            [
               -0.36951126703279846,
               -0.44575604753150705
            ],
            [
               -0.37231098422747055,
               -0.4483779922486326
            ],
            [
               -0.37511070142214287,
               -0.45097262678950467
            ],
            [
               -0.37791041861681496,
               -0.4535355217881325
            ],
            [
               -0.38071013581148705,
               -0.4560694761063001
            ],
            [
               -0.38350985300615936,
               -0.4585805570063397
            ],
            [
               -0.38630957020083145,
               -0.4610732613013598
            ],
            [
               -0.38910928739550354,
               -0.4635468781587649
            ],
            [
               -0.39190900459017564,
               -0.46599461322194935
            ],
            [
               -0.39470872178484795,
               -0.4684059585880851
            ],
            [
               -0.39750843897952004,
               -0.47077155112817737
            ],
            [
               -0.40030815617419213,
               -0.4730887872152728
            ],
            [
               -0.40310787336886433,
               -0.4753660897115281
            ],
            [
               -0.4059075905635364,
               -0.47762407830211573
            ],
            [
               -0.4087073077582086,
               -0.4798928564508957
            ],
            [
               -0.4115070249528807,
               -0.4822058771059732
            ],
            [
               -0.4143067421475529,
               -0.48459197501865736
            ],
            [
               -0.417106459342225,
               -0.4870677929220004
            ],
            [
               -0.4199061765368972,
               -0.48963278153104695
            ],
            [
               -0.4227058937315693,
               -0.4922682415541084
            ],
            [
               -0.4255056109262415,
               -0.49494073008083367
            ],
            [
               -0.4283053281209137,
               -0.49760893224893993
            ],
            [
               -0.4311050453155858,
               -0.5002321708111296
            ],
            [
               -0.433904762510258,
               -0.5027783549427801
            ],
            [
               -0.4367044797049301,
               -0.5052294375661704
            ],
            [
               -0.4395041968996023,
               -0.5075832427196989
            ],
            [
               -0.4423039140942744,
               -0.5098515760399682
            ],
            [
               -0.4451036312889466,
               -0.5120555179381943
            ],
            [
               -0.4479033484836187,
               -0.5142194402027817
            ],
            [
               -0.4507030656782909,
               -0.5163654284876025
            ],
            [
               -0.453502782872963,
               -0.5185094445940486
            ],
            [
               -0.4563025000676352,
               -0.5206598792554233
            ],
            [
               -0.45910221726230727,
               -0.5228183694442934
            ],
            [
               -0.46190193445697947,
               -0.5249821282868019
            ],
            [
               -0.46470165165165156,
               -0.5271467316751312
            ],
            [
               -0.46750136884632376,
               -0.5293083755214609
            ],
            [
               -0.47030108604099585,
               -0.5314649896387583
            ],
            [
               -0.47310080323566805,
               -0.533616108643742
            ],
            [
               -0.47590052043034026,
               -0.5357618692959663
            ],
            [
               -0.47870023762501235,
               -0.5379017751777639
            ],
            [
               -0.48149995481968455,
               -0.5400338732318588
            ],
            [
               -0.48429967201435664,
               -0.5421547492507759
            ],
            [
               -0.48709938920902884,
               -0.5442603773349498
            ],
            [
               -0.48989910640370093,
               -0.5463474953257131
            ],
            [
               -0.49269882359837314,
               -0.5484149543238066
            ],
            [
               -0.49549854079304523,
               -0.5504644794287237
            ],
            [
               -0.49829825798771743,
               -0.552500477357348
            ],
            [
               -0.5010979751823895,
               -0.5545288597502763
            ],
            [
               -0.5038976923770617,
               -0.5565552011699493
            ],
            [
               -0.5066974095717338,
               -0.5585827986117966
            ],
            [
               -0.509497126766406,
               -0.5606112626190367
            ],
            [
               -0.5122968439610781,
               -0.5626361288946965
            ],
            [
               -0.5150965611557503,
               -0.5646496798309245
            ],
            [
               -0.5178962783504224,
               -0.5666428027126329
            ],
            [
               -0.5206959955450946,
               -0.5686073978251079
            ],
            [
               -0.5234957127397667,
               -0.5705386794330345
            ],
            [
               -0.5262954299344389,
               -0.5724367334838486
            ],
            [
               -0.5290951471291111,
               -0.5743068970892957
            ],
            [
               -0.5318948643237832,
               -0.5761588428589843
            ],
            [
               -0.5346945815184554,
               -0.5780045915106509
            ],
            [
               -0.5374942987131275,
               -0.5798559431792281
            ],
            [
               -0.5402940159077997,
               -0.5817219429632701
            ],
            [
               -0.5430937331024718,
               -0.5836069564245825
            ],
            [
               -0.545893450297144,
               -0.5855097516305585
            ],
            [
               -0.5486931674918161,
               -0.5874237282743606
            ],
            [
               -0.5514928846864883,
               -0.5893381781076121
            ],
            [
               -0.5542926018811604,
               -0.5912402702838513
            ],
            [
               -0.5570923190758326,
               -0.5931173660283993
            ],
            [
               -0.5598920362705047,
               -0.594959277533753
            ],
            [
               -0.5626917534651769,
               -0.5967601631288941
            ],
            [
               -0.565491470659849,
               -0.598519847618183
            ],
            [
               -0.5682911878545212,
               -0.6002444335982747
            ],
            [
               -0.5710909050491932,
               -0.6019461112566888
            ],
            [
               -0.5738906222438654,
               -0.6036420955355255
            ],
            [
               -0.5766903394385375,
               -0.6053526575442222
            ],
            [
               -0.5794900566332097,
               -0.6070983111331728
            ],
            [
               -0.5822897738278819,
               -0.608896383897064
            ],
            [
               -0.585089491022554,
               -0.6107574239717288
            ],
            [
               -0.5878892082172262,
               -0.6126821069983409
            ],
            [
               -0.5906889254118983,
               -0.6146594216175585
            ],
            [
               -0.5934886426065705,
               -0.6166668405435684
            ],
            [
               -0.5962883598012426,
               -0.6186728819735254
            ],
            [
               -0.5990880769959148,
               -0.6206419573740467
            ],
            [
               -0.6018877941905869,
               -0.6225407907606831
            ],
            [
               -0.6046875113852591,
               -0.6243451470094201
            ],
            [
               -0.6074872285799312,
               -0.6260453050688118
            ],
            [
               -0.6102869457746034,
               -0.6276487967687454
            ],
            [
               -0.6130866629692755,
               -0.6291794468445162
            ],
            [
               -0.6158863801639477,
               -0.630672610270576
            ],
            [
               -0.6186860973586198,
               -0.6321675035050283
            ],
            [
               -0.621485814553292,
               -0.633698388813067
            ],
            [
               -0.6242855317479641,
               -0.6352868241285203
            ],
            [
               -0.6270852489426363,
               -0.6369370572165234
            ],
            [
               -0.6298849661373085,
               -0.6386359050070446
            ],
            [
               -0.6326846833319806,
               -0.6403572825384072
            ],
            [
               -0.6354844005266528,
               -0.6420702453320248
            ],
            [
               -0.6382841177213249,
               -0.6437483621630171
            ],
            [
               -0.6410838349159971,
               -0.6453777707387857
            ],
            [
               -0.6438835521106692,
               -0.6469615597232541
            ],
            [
               -0.6466832693053414,
               -0.6485191193768637
            ],
            [
               -0.6494829865000135,
               -0.6500805427728275
            ],
            [
               -0.6522827036946857,
               -0.651677624209321
            ],
            [
               -0.6550824208893578,
               -0.653334048518209
            ],
            [
               -0.65788213808403,
               -0.655057662458113
            ],
            [
               -0.660681855278702,
               -0.6568371545129496
            ],
            [
               -0.6634815724733742,
               -0.6586441924553157
            ],
            [
               -0.6662812896680463,
               -0.6604404540080904
            ],
            [
               -0.6690810068627185,
               -0.6621875233939056
            ],
            [
               -0.6718807240573906,
               -0.6638567665628752
            ],
            [
               -0.6746804412520628,
               -0.6654363108033643
            ],
            [
               -0.6774801584467349,
               -0.6669331411407984
            ],
            [
               -0.6802798756414071,
               -0.6683698136036161
            ],
            [
               -0.6830795928360793,
               -0.6697769112844667
            ],
            [
               -0.6858793100307514,
               -0.6711836264030824
            ],
            [
               -0.6886790272254236,
               -0.672609351363773
            ],
            [
               -0.6914787444200957,
               -0.6740587578350765
            ],
            [
               -0.6942784616147679,
               -0.6755216781722031
            ],
            [
               -0.69707817880944,
               -0.6769775627831731
            ],
            [
               -0.6998778960041122,
               -0.6784028701897555
            ],
            [
               -0.7026776131987843,
               -0.6797789045888067
            ],
            [
               -0.7054773303934565,
               -0.6810976037642483
            ],
            [
               -0.7082770475881286,
               -0.6823635761115223
            ],
            [
               -0.7110767647828008,
               -0.6835920015474113
            ],
            [
               -0.7138764819774729,
               -0.6848033939393616
            ],
            [
               -0.7166761991721451,
               -0.6860172082768674
            ],
            [
               -0.7194759163668172,
               -0.6872465456145673
            ],
            [
               -0.7222756335614894,
               -0.6884956952147416
            ],
            [
               -0.7250753507561615,
               -0.6897611581192256
            ],
            [
               -0.7278750679508337,
               -0.6910355169997423
            ],
            [
               -0.7306747851455058,
               -0.6923125063871793
            ],
            [
               -0.733474502340178,
               -0.6935912457311664
            ],
            [
               -0.7362742195348502,
               -0.6948779526646665
            ],
            [
               -0.7390739367295223,
               -0.696184417882324
            ],
            [
               -0.7418736539241945,
               -0.6975237446562121
            ],
            [
               -0.7446733711188666,
               -0.6989048950340349
            ],
            [
               -0.7474730883135388,
               -0.7003280681525997
            ],
            [
               -0.7502728055082108,
               -0.7017826893967043
            ],
            [
               -0.753072522702883,
               -0.7032488975561233
            ],
            [
               -0.7558722398975551,
               -0.7047021950279787
            ],
            [
               -0.7586719570922273,
               -0.7061198057101556
            ],
            [
               -0.7614716742868994,
               -0.7074866639561399
            ],
            [
               -0.7642713914815716,
               -0.7087990580658168
            ],
            [
               -0.7670711086762437,
               -0.7100647417264977
            ],
            [
               -0.7698708258709159,
               -0.711299532007042
            ],
            [
               -0.772670543065588,
               -0.7125216116480663
            ],
            [
               -0.7754702602602602,
               -0.713745526483234
            ],
            [
               -0.7782699774549323,
               -0.7149779448051168
            ],
            [
               -0.7810696946496045,
               -0.7162165976081127
            ],
            [
               -0.7838694118442767,
               -0.7174526741324678
            ],
            [
               -0.7866691290389488,
               -0.7186757078011805
            ],
            [
               -0.789468846233621,
               -0.7198790892963609
            ],
            [
               -0.7922685634282931,
               -0.7210641035484786
            ],
            [
               -0.7950682806229653,
               -0.7222408937855139
            ],
            [
               -0.7978679978176374,
               -0.7234258361959071
            ],
            [
               -0.8006677150123096,
               -0.7246360903544844
            ],
            [
               -0.8034674322069817,
               -0.7258831292253571
            ],
            [
               -0.8062671494016539,
               -0.7271674864356613
            ],
            [
               -0.809066866596326,
               -0.7284766324844079
            ],
            [
               -0.8118665837909982,
               -0.7297869097818083
            ],
            [
               -0.8146663009856703,
               -0.7310691455393398
            ],
            [
               -0.8174660181803425,
               -0.7322963580520673
            ],
            [
               -0.8202657353750146,
               -0.7334512734853142
            ],
            [
               -0.8230654525696868,
               -0.7345314023636927
            ],
            [
               -0.8258651697643589,
               -0.7355501682200808
            ],
            [
               -0.8286648869590311,
               -0.7365337828054073
            ],
            [
               -0.8314646041537032,
               -0.7375148272646888
            ],
            [
               -0.8342643213483754,
               -0.7385244236562281
            ],
            [
               -0.8370640385430476,
               -0.7395851893445657
            ],
            [
               -0.8398637557377197,
               -0.7407067940756139
            ],
            [
               -0.8426634729323919,
               -0.7418850459192373
            ],
            [
               -0.845463190127064,
               -0.743104337019869
            ],
            [
               -0.8482629073217361,
               -0.7443423463901332
            ],
            [
               -0.8510626245164082,
               -0.7455754076081823
            ],
            [
               -0.8538623417110804,
               -0.7467830167744702
            ],
            [
               -0.8566620589057525,
               -0.7479504965616148
            ],
            [
               -0.8594617761004247,
               -0.7490696086580361
            ],
            [
               -0.8622614932950968,
               -0.7501376231939492
            ],
            [
               -0.865061210489769,
               -0.7511557632443436
            ],
            [
               -0.8678609276844411,
               -0.7521279324159834
            ],
            [
               -0.8706606448791133,
               -0.7530602558436854
            ],
            [
               -0.8734603620737854,
               -0.7539614059977864
            ],
            [
               -0.8762600792684576,
               -0.7548431875219014
            ],
            [
               -0.8790597964631297,
               -0.7557206251033113
            ],
            [
               -0.8818595136578019,
               -0.7566109267808084
            ],
            [
               -0.884659230852474,
               -0.7575311298610354
            ],
            [
               -0.8874589480471462,
               -0.7584948058936529
            ],
            [
               -0.8902586652418184,
               -0.7595086813148886
            ],
            [
               -0.8930583824364905,
               -0.7605702307387683
            ],
            [
               -0.8958580996311627,
               -0.76166713278238
            ],
            [
               -0.8986578168258348,
               -0.7627789894149535
            ],
            [
               -0.9014575340205069,
               -0.7638810592621882
            ],
            [
               -0.9042572512151791,
               -0.764949158444697
            ],
            [
               -0.9070569684098513,
               -0.7659645333310318
            ],
            [
               -0.9098566856045234,
               -0.7669175147361165
            ],
            [
               -0.9126564027991956,
               -0.7678091098593637
            ],
            [
               -0.9154561199938678,
               -0.7686502554075877
            ],
            [
               -0.9182558371885399,
               -0.7694590606038579
            ],
            [
               -0.921055554383212,
               -0.770256833421103
            ],
            [
               -0.9238552715778842,
               -0.7710638899256925
            ],
            [
               -0.9266549887725564,
               -0.7718960699228283
            ],
            [
               -0.9294547059672285,
               -0.772762585467992
            ],
            [
               -0.9322544231619005,
               -0.7736654304477586
            ],
            [
               -0.9350541403565727,
               -0.7746002049048608
            ],
            [
               -0.937853857551245,
               -0.7755579477775094
            ],
            [
               -0.940653574745917,
               -0.7765274601163714
            ],
            [
               -0.9434532919405891,
               -0.7774976182663009
            ],
            [
               -0.9462530091352613,
               -0.7784592736683691
            ],
            [
               -0.9490527263299335,
               -0.779406463390971
            ],
            [
               -0.9518524435246056,
               -0.7803367852279045
            ],
            [
               -0.9546521607192777,
               -0.7812509209456578
            ],
            [
               -0.9574518779139499,
               -0.7821514314778675
            ],
            [
               -0.9602515951086221,
               -0.7830411002012354
            ],
            [
               -0.9630513123032942,
               -0.7839212409633655
            ],
            [
               -0.9658510294979664,
               -0.784790465948328
            ],
            [
               -0.9686507466926386,
               -0.785644366541022
            ],
            [
               -0.9714504638873107,
               -0.7864763631479983
            ],
            [
               -0.9742501810819828,
               -0.787279645253399
            ],
            [
               -0.977049898276655,
               -0.7880497331196656
            ],
            [
               -0.9798496154713272,
               -0.7887868781219056
            ],
            [
               -0.9826493326659993,
               -0.789497415994176
            ],
            [
               -0.9854490498606714,
               -0.7901933825631177
            ],
            [
               -0.9882487670553436,
               -0.790890184602165
            ],
            [
               -0.9910484842500158,
               -0.7916027664882666
            ],
            [
               -0.9938482014446879,
               -0.7923413177740735
            ],
            [
               -0.99664791863936,
               -0.7931078986702149
            ],
            [
               -0.9994476358340322,
               -0.7938952546502456
            ],
            [
               -1.0022473530287044,
               -0.7946885189584818
            ],
            [
               -1.0050470702233765,
               -0.7954696005821618
            ],
            [
               -1.0078467874180486,
               -0.796223101851633
            ],
            [
               -1.0106465046127209,
               -0.7969419360598688
            ],
            [
               -1.013446221807393,
               -0.7976306942613186
            ],
            [
               -1.016245939002065,
               -0.7983053502137107
            ],
            [
               -1.0190456561967371,
               -0.7989889802164606
            ],
            [
               -1.0218453733914095,
               -0.7997044928320902
            ],
            [
               -1.0246450905860816,
               -0.8004664821464528
            ],
            [
               -1.0274448077807536,
               -0.8012748353763184
            ],
            [
               -1.030244524975426,
               -0.8021124100938943
            ],
            [
               -1.033044242170098,
               -0.8029479819882122
            ],
            [
               -1.0358439593647701,
               -0.8037440586961517
            ],
            [
               -1.0386436765594422,
               -0.8044675547909192
            ],
            [
               -1.0414433937541143,
               -0.8051002553470212
            ],
            [
               -1.0442431109487866,
               -0.8056458435020437
            ],
            [
               -1.0470428281434587,
               -0.8061311320262079
            ],
            [
               -1.0498425453381308,
               -0.8066007911441296
            ],
            [
               -1.0526422625328031,
               -0.8071068077947409
            ],
            [
               -1.0554419797274752,
               -0.8076955352464499
            ],
            [
               -1.0582416969221473,
               -0.8083959721581795
            ],
            [
               -1.0610414141168194,
               -0.8092125837550685
            ],
            [
               -1.0638411313114915,
               -0.810124635419367
            ],
            [
               -1.0666408485061638,
               -0.8110920705922354
            ],
            [
               -1.069440565700836,
               -0.8120660443922751
            ],
            [
               -1.0722402828955082,
               -0.8130009280320742
            ],
            [
               -1.0750400000901803,
               -0.8138643251238713
            ],
            [
               -1.0778397172848524,
               -0.8146424486573616
            ],
            [
               -1.0806394344795245,
               -0.8153398011481481
            ],
            [
               -1.0834391516741966,
               -0.8159739335439833
            ],
            [
               -1.086238868868869,
               -0.8165675215813388
            ],
            [
               -1.089038586063541,
               -0.817140626690765
            ],
            [
               -1.091838303258213,
               -0.8177056368055913
            ],
            [
               -1.0946380204528854,
               -0.8182661930743708
            ],
            [
               -1.0974377376475575,
               -0.8188198590160272
            ],
            [
               -1.1002374548422296,
               -0.8193629438249947
            ],
            [
               -1.1030371720369017,
               -0.819895221174504
            ],
            [
               -1.1058368892315737,
               -0.8204224994570801
            ],
            [
               -1.108636606426246,
               -0.8209559813418846
            ],
            [
               -1.1114363236209182,
               -0.8215087046019393
            ],
            [
               -1.1142360408155902,
               -0.8220905596204082
            ],
            [
               -1.1170357580102626,
               -0.8227039758997153
            ],
            [
               -1.1198354752049346,
               -0.8233421387558388
            ],
            [
               -1.1226351923996067,
               -0.8239906309061287
            ],
            [
               -1.1254349095942788,
               -0.8246320621170277
            ],
            [
               -1.1282346267889511,
               -0.8252520619590281
            ],
            [
               -1.1310343439836232,
               -0.8258444223238921
            ],
            [
               -1.1338340611782953,
               -0.8264134206281432
            ],
            [
               -1.1366337783729676,
               -0.8269723525641577
            ],
            [
               -1.1394334955676397,
               -0.8275386911511204
            ],
            [
               -1.1422332127623118,
               -0.8281275517633317
            ],
            [
               -1.145032929956984,
               -0.8287458056592658
            ],
            [
               -1.147832647151656,
               -0.8293889900381924
            ],
            [
               -1.1506323643463283,
               -0.8300421702057216
            ],
            [
               -1.1534320815410004,
               -0.8306844770816875
            ],
            [
               -1.1562317987356725,
               -0.831295698224507
            ],
            [
               -1.1590315159303448,
               -0.8318625447998306
            ],
            [
               -1.161831233125017,
               -0.8323823395659764
            ],
            [
               -1.164630950319689,
               -0.8328628367784463
            ],
            [
               -1.167430667514361,
               -0.8333183421609294
            ],
            [
               -1.1702303847090334,
               -0.8337637073479534
            ],
            [
               -1.1730301019037055,
               -0.8342085949003599
            ],
            [
               -1.1758298190983776,
               -0.8346543226384898
            ],
            [
               -1.1786295362930497,
               -0.8350946108581538
            ],
            [
               -1.181429253487722,
               -0.8355200243040144
            ],
            [
               -1.184228970682394,
               -0.835924391620074
            ],
            [
               -1.1870286878770662,
               -0.8363105783758757
            ],
            [
               -1.1898284050717383,
               -0.8366930598391413
            ],
            [
               -1.1926281222664106,
               -0.8370958078325506
            ],
            [
               -1.1954278394610827,
               -0.8375457200145404
            ],
            [
               -1.1982275566557548,
               -0.838063570244797
            ],
            [
               -1.201027273850427,
               -0.8386555935592523
            ],
            [
               -1.2038269910450992,
               -0.8393088824955122
            ],
            [
               -1.2066267082397713,
               -0.8399926770965125
            ],
            [
               -1.2094264254344433,
               -0.8406657091723173
            ],
            [
               -1.2122261426291157,
               -0.8412876559250894
            ],
            [
               -1.2150258598237877,
               -0.8418312066021396
            ],
            [
               -1.2178255770184598,
               -0.8422908204795165
            ],
            [
               -1.220625294213132,
               -0.8426851528508174
            ],
            [
               -1.2234250114078042,
               -0.8430520893449381
            ],
            [
               -1.2262247286024763,
               -0.8434377205895848
            ],
            [
               -1.2290244457971484,
               -0.8438826056024411
            ],
            [
               -1.2318241629918205,
               -0.8444096195265401
            ],
            [
               -1.2346238801864928,
               -0.8450172181377049
            ],
            [
               -1.237423597381165,
               -0.8456802134632421
            ],
            [
               -1.240223314575837,
               -0.8463577144991296
            ],
            [
               -1.2430230317705093,
               -0.8470055621019488
            ],
            [
               -1.2458227489651814,
               -0.8475891613069464
            ],
            [
               -1.2486224661598535,
               -0.8480925674168182
            ],
            [
               -1.2514221833545256,
               -0.8485210238726112
            ],
            [
               -1.2542219005491977,
               -0.8488964152213102
            ],
            [
               -1.25702161774387,
               -0.8492475077523995
            ],
            [
               -1.259821334938542,
               -0.8495985782398954
            ],
            [
               -1.2626210521332142,
               -0.849960491644594
            ],
            [
               -1.2654207693278865,
               -0.8503273365966072
            ],
            [
               -1.2682204865225586,
               -0.850679707394016
            ],
            [
               -1.2710202037172307,
               -0.8509933452471643
            ],
            [
               -1.2738199209119028,
               -0.8512499503647342
            ],
            [
               -1.276619638106575,
               -0.8514462103151264
            ],
            [
               -1.2794193553012472,
               -0.8515977195688873
            ],
            [
               -1.2822190724959193,
               -0.8517362628438949
            ],
            [
               -1.2850187896905914,
               -0.8519012671943345
            ],
            [
               -1.2878185068852637,
               -0.8521282777567465
            ],
            [
               -1.2906182240799358,
               -0.8524383650876988
            ],
            [
               -1.2934179412746079,
               -0.8528320642956506
            ],
            [
               -1.29621765846928,
               -0.853289889536375
            ],
            [
               -1.2990173756639523,
               -0.8537792078747075
            ],
            [
               -1.3018170928586243,
               -0.8542650816653499
            ],
            [
               -1.3046168100532964,
               -0.8547213524618514
            ],
            [
               -1.3074165272479688,
               -0.8551382004964998
            ],
            [
               -1.3102162444426408,
               -0.8555236775415194
            ],
            [
               -1.313015961637313,
               -0.8558988310959733
            ],
            [
               -1.315815678831985,
               -0.8562882738385935
            ],
            [
               -1.3186153960266573,
               -0.8567096280578823
            ],
            [
               -1.3214151132213294,
               -0.8571656475013605
            ],
            [
               -1.3242148304160015,
               -0.857641865234594
            ],
            [
               -1.3270145476106736,
               -0.8581106710626873
            ],
            [
               -1.329814264805346,
               -0.858540461287431
            ],
            [
               -1.332613982000018,
               -0.8589067077734307
            ],
            [
               -1.33541369919469,
               -0.8592010798629762
            ],
            [
               -1.3382134163893622,
               -0.8594353657990332
            ],
            [
               -1.3410131335840345,
               -0.8596386709313567
            ],
            [
               -1.3438128507787066,
               -0.8598486310621458
            ],
            [
               -1.3466125679733787,
               -0.8600994083958534
            ],
            [
               -1.349412285168051,
               -0.8604103557758
            ],
            [
               -1.352212002362723,
               -0.860779073414625
            ],
            [
               -1.3550117195573952,
               -0.8611812008788218
            ],
            [
               -1.3578114367520673,
               -0.861577146690013
            ],
            [
               -1.3606111539467396,
               -0.8619237606598318
            ],
            [
               -1.3634108711414117,
               -0.86218740705241
            ],
            [
               -1.3662105883360838,
               -0.8623544807750572
            ],
            [
               -1.3690103055307559,
               -0.8624362292102269
            ],
            [
               -1.3718100227254282,
               -0.8624665071021866
            ],
            [
               -1.3746097399201003,
               -0.8624932210070829
            ],
            [
               -1.3774094571147724,
               -0.8625660428391841
            ],
            [
               -1.3802091743094445,
               -0.8627239460494782
            ],
            [
               -1.3830088915041168,
               -0.8629859930822702
            ],
            [
               -1.3858086086987889,
               -0.8633476830114857
            ],
            [
               -1.388608325893461,
               -0.8637834586874306
            ],
            [
               -1.391408043088133,
               -0.8642542225348732
            ],
            [
               -1.3942077602828054,
               -0.8647174535818934
            ],
            [
               -1.3970074774774774,
               -0.8651370452100748
            ]
         ]
      }
   ]
}
