# Supplementary material for: Isolation of a planar π-aromatic Bi5− ring in a cobalt-based inverse-sandwich-type complex
Source: Nat Chem. 2025 Jan 20;17(4):547–55. doi: 10.1038/s41557-024-01713-8 (PMC11964920; doi:10.1038/s41557-024-01713-8)
Supplement: Supplementary file 4 — Original magnetic data of compound 1 and origin file of Fig. 3. [file 41557_2024_1713_MOESM4_ESM.zip › sr_and_T_Symmetrized/29.csv]

comment	corrected Loops
temperature	1
sr	0.032
angle	0
trans	0
B	M
-1.3999	-0.8656299264268938
-1.3970974874874873	-0.8652610627839634
-1.394294974974975	-0.8649508664272653
-1.3914924624624623	-0.864710246165781
-1.3886899499499499	-0.8645272228186145
-1.3858874374374373	-0.8643687186095276
-1.3830849249249249	-0.8641893106766637
-1.3802824124124122	-0.8639445904759767
-1.3774798998998998	-0.863605042898601
-1.3746773873873872	-0.8631659579543558
-1.3718748748748748	-0.8626499976219655
-1.3690723623623622	-0.8621013422511972
-1.3662698498498498	-0.8615730816493361
-1.3634673373373372	-0.8611117716183361
-1.3606648248248248	-0.8607440670035074
-1.3578623123123121	-0.860469706598367
-1.3550597997997997	-0.8602630546316061
-1.3522572872872871	-0.8600825832674464
-1.3494547747747747	-0.8598850594864793
-1.346652262262262	-0.8596396661206802
-1.3438497497497497	-0.85933736222884
-1.341047237237237	-0.8589924461844791
-1.3382447247247247	-0.858635959253625
-1.335442212212212	-0.8583033451426205
-1.3326396996996996	-0.85802071617413
-1.329837187187187	-0.8577945150714915
-1.3270346746746746	-0.857608163036979
-1.324232162162162	-0.8574268697589993
-1.3214296496496496	-0.8572089810726784
-1.318627137137137	-0.8569200111828031
-1.3158246246246246	-0.8565446007424666
-1.313022112112112	-0.8560923534164648
-1.3102195995995995	-0.8555955728749419
-1.307417087087087	-0.8550996338566144
-1.3046145745745745	-0.8546491534636353
-1.301812062062062	-0.8542744713584465
-1.2990095495495495	-0.8539827726584143
-1.2962070370370369	-0.853756587441203
-1.2934045245245245	-0.8535599440973002
-1.2906020120120119	-0.8533499796462555
-1.2877994994994995	-0.8530901378132345
-1.2849969869869868	-0.8527607386064646
-1.2821944744744744	-0.8523637428070141
-1.2793919619619618	-0.8519205572393318
-1.2765894494494494	-0.851464017575656
-1.2737869369369368	-0.8510274744468559
-1.2709844244244244	-0.8506346324079621
-1.2681819119119118	-0.8502932739732141
-1.2653793993993994	-0.8499944938716542
-1.2625768868868867	-0.8497171419452676
-1.2597743743743743	-0.8494355029840011
-1.2569718618618617	-0.8491273728750435
-1.2541693493493493	-0.848779856287621
-1.2513668368368367	-0.848391272756879
-1.2485643243243243	-0.8479690758147994
-1.2457618118118117	-0.8475250962408498
-1.2429592992992993	-0.8470702278676812
-1.2401567867867866	-0.8466106420267869
-1.2373542742742742	-0.8461468208774874
-1.2345517617617616	-0.8456754865385403
-1.2317492492492492	-0.8451933471440283
-1.2289467367367366	-0.844700907687424
-1.2261442242242242	-0.8442046269091896
-1.2233417117117116	-0.8437163946504131
-1.2205391991991992	-0.8432503708184854
-1.2177366866866866	-0.8428182582775823
-1.2149341741741742	-0.8424247001944136
-1.2121316616616615	-0.8420644867659792
-1.2093291491491491	-0.8417226497861532
-1.2065266366366365	-0.8413775521914038
-1.203724124124124	-0.8410060963796077
-1.2009216116116115	-0.8405895168899706
-1.198119099099099	-0.8401180930848622
-1.1953165865865865	-0.8395935225476424
-1.192514074074074	-0.839028459100311
-1.1897115615615614	-0.8384435578765971
-1.186909049049049	-0.8378630047307044
-1.1841065365365364	-0.8373097617335865
-1.181304024024024	-0.836801612113703
-1.1785015115115114	-0.8363486579668382
-1.175698998998999	-0.8359524138240402
-1.1728964864864864	-0.8356062428310205
-1.170093973973974	-0.8352967114257126
-1.1672914614614613	-0.8350054881952063
-1.164488948948949	-0.8347115799863858
-1.1616864364364363	-0.8343938409634386
-1.158883923923924	-0.8340336987902839
-1.1560814114114113	-0.8336178938705554
-1.153278898898899	-0.8331407987565075
-1.1504763863863863	-0.8326057155607351
-1.1476738738738739	-0.8320245770392591
-1.1448713613613613	-0.8314157675020506
-1.1420688488488488	-0.8308002845240288
-1.1392663363363362	-0.8301970249392856
-1.1364638238238238	-0.8296183873165734
-1.1336613113113112	-0.8290674536761621
-1.1308587987987986	-0.8285376668770996
-1.1280562862862862	-0.8280152266482469
-1.1252537737737738	-0.827483592812768
-1.1224512612612612	-0.8269287856676215
-1.1196487487487485	-0.8263438611457877
-1.1168462362362361	-0.8257311433111658
-1.1140437237237237	-0.8251014765693662
-1.111241211211211	-0.8244707057831708
-1.1084386986986985	-0.8238544957694622
-1.105636186186186	-0.8232631590553084
-1.1028336736736737	-0.8226981794395996
-1.100031161161161	-0.8221515849429913
-1.0972286486486484	-0.8216084088794765
-1.094426136136136	-0.8210514817341182
-1.0916236236236236	-0.8204670451175037
-1.088821111111111	-0.8198494142899759
-1.0860185985985984	-0.8192032160163316
-1.083216086086086	-0.8185424862171081
-1.0804135735735736	-0.8178868746421307
-1.077611061061061	-0.8172560631195022
-1.0748085485485483	-0.8166639989970338
-1.072006036036036	-0.816114545479644
-1.0692035235235235	-0.8155996890027772
-1.066401011011011	-0.8151006945659403
-1.0635984984984983	-0.8145918090717057
-1.060795985985986	-0.8140455114622855
-1.0579934734734735	-0.8134380404901334
-1.0551909609609609	-0.8127540176023574
-1.0523884484484483	-0.8119893344547013
-1.0495859359359359	-0.8111519412498595
-1.0467834234234235	-0.8102606046077535
-1.0439809109109108	-0.8093420071499107
-1.0411783983983982	-0.8084267159973322
-1.0383758858858858	-0.8075445961176232
-1.0355733733733734	-0.8067202517327616
-1.0327708608608608	-0.805969088527859
-1.0299683483483482	-0.8052945964595687
-1.0271658358358358	-0.8046874063867675
-1.0243633233233234	-0.8041265063490148
-1.0215608108108107	-0.8035826764058499
-1.0187582982982981	-0.8030237413972254
-1.0159557857857857	-0.8024207515045148
-1.0131532732732733	-0.8017538345862366
-1.0103507607607607	-0.8010163725677665
-1.007548248248248	-0.8002164221281556
-1.0047457357357357	-0.7993749024172756
-1.0019432232232233	-0.7985208662009271
-0.9991407107107106	-0.7976849313441728
-0.9963381981981981	-0.7968924433213369
-0.9935356856856856	-0.7961580049548074
-0.9907331731731731	-0.7954826179316374
-0.9879306606606606	-0.7948539512696704
-0.9851281481481481	-0.7942494152747182
-0.9823256356356356	-0.7936410385012327
-0.9795231231231231	-0.7930008229865081
-0.9767206106106106	-0.7923053616696406
-0.973918098098098	-0.7915389589310002
-0.9711155855855855	-0.7906950977120125
-0.968313073073073	-0.7897766013521765
-0.9655105605605605	-0.7887950570121367
-0.962708048048048	-0.7877699421287849
-0.9599055355355355	-0.7867275212300964
-0.957103023023023	-0.7856991687275356
-0.9543005105105105	-0.7847185637622274
-0.951497997997998	-0.7838173608538079
-0.9486954854854854	-0.7830194761091576
-0.9458929729729728	-0.7823348784106634
-0.9430904604604604	-0.7817544459617859
-0.9402879479479478	-0.7812477251834642
-0.9374854354354354	-0.7807650967119748
-0.9346829229229228	-0.7802448968974316
-0.9318804104104104	-0.7796246792561357
-0.9290778978978977	-0.7788544264546484
-0.9262753853853853	-0.7779085967729175
-0.9234728728728727	-0.7767937723288395
-0.9206703603603603	-0.7755495042422089
-0.9178678478478477	-0.7742415637167963
-0.9150653353353353	-0.7729487858095707
-0.9122628228228227	-0.7717464690479505
-0.9094603103103103	-0.7706903333552666
-0.9066577977977976	-0.7698050056707755
-0.9038552852852852	-0.7690798740834368
-0.9010527727727726	-0.7684732310767819
-0.8982502602602602	-0.7679234569215605
-0.8954477477477477	-0.7673641920770475
-0.8926452352352352	-0.7667395166547908
-0.8898427227227227	-0.7660153363524485
-0.8870402102102102	-0.7651843787902488
-0.8842376976976977	-0.7642640495906301
-0.8814351851851852	-0.763288333361875
-0.8786326726726726	-0.7622964036582078
-0.8758301601601601	-0.76132124581036
-0.8730276476476476	-0.7603812828166736
-0.8702251351351351	-0.7594768953192259
-0.8674226226226226	-0.7585922207436822
-0.8646201101101101	-0.7577011634676731
-0.8618175975975975	-0.7567755450906704
-0.859015085085085	-0.755792997316843
-0.8562125725725724	-0.7547425570701665
-0.8534100600600599	-0.7536267780151786
-0.8506075475475474	-0.7524602246593863
-0.8478050350350349	-0.7512651540373366
-0.8450025225225224	-0.7500657853239623
-0.8422000100100099	-0.7488827117184813
-0.8393974974974974	-0.7477287593135671
-0.8365949849849849	-0.7466070797946445
-0.8337924724724723	-0.7455116517926232
-0.8309899599599598	-0.7444298160146882
-0.8281874474474473	-0.7433460848767895
-0.8253849349349348	-0.7422462888424383
-0.8225824224224223	-0.7411211401771215
-0.8197799099099098	-0.7399684743497186
-0.8169773973973973	-0.7387937252774274
-0.8141748848848848	-0.7376085571755542
-0.8113723723723723	-0.7364279625610906
-0.8085698598598597	-0.7352664817716343
-0.8057673473473472	-0.7341344324690185
-0.8029648348348347	-0.7330350885682764
-0.8001623223223222	-0.7319635735732072
-0.7973598098098097	-0.7309078419173849
-0.7945572972972972	-0.7298515883351703
-0.7917547847847847	-0.7287783828212884
-0.7889522722722722	-0.7276759366569664
-0.7861497597597596	-0.7265392988217498
-0.7833472472472471	-0.7253720234730323
-0.7805447347347346	-0.7241848945988743
-0.7777422222222221	-0.722992497467507
-0.7749397097097096	-0.7218085790077674
-0.7721371971971971	-0.7206415339304448
-0.7693346846846846	-0.7194913554510444
-0.7665321721721721	-0.7183489852565303
-0.7637296596596596	-0.7171983038834565
-0.760927147147147	-0.7160202322200693
-0.7581246346346345	-0.714797805705879
-0.755322122122122	-0.7135208200494617
-0.7525196096096095	-0.7121888016609959
-0.749717097097097	-0.7108115628718741
-0.7469145845845845	-0.7094072877567019
-0.744112072072072	-0.7079987399328065
-0.7413095595595595	-0.7066086014575765
-0.738507047047047	-0.7052550471082776
-0.7357045345345344	-0.7039484527891811
-0.7329020220220219	-0.7026897479048884
-0.7300995095095094	-0.7014705063978144
-0.7272969969969969	-0.7002745605005416
-0.7244944844844844	-0.6990807704073951
-0.7216919719719719	-0.6978665601312853
-0.7188894594594594	-0.6966118451453831
-0.7160869469469469	-0.6953029403062128
-0.7132844344344343	-0.6939359126450386
-0.7104819219219218	-0.6925186851258689
-0.7076794094094093	-0.6910711292119993
-0.7048768968968968	-0.6896225470808524
-0.7020743843843843	-0.6882064187338242
-0.6992718718718718	-0.68685303026117
-0.6964693593593593	-0.6855814185512311
-0.6936668468468468	-0.6843926755870253
-0.6908643343343343	-0.683266759834861
-0.6880618218218217	-0.6821643875028076
-0.6852593093093092	-0.6810343600884199
-0.6824567967967967	-0.6798251071022268
-0.6796542842842842	-0.6784977488316364
-0.6768517717717717	-0.677037124363139
-0.6740492592592592	-0.6754573657056476
-0.6712467467467467	-0.6737998270775106
-0.6684442342342342	-0.6721232411164546
-0.6656417217217216	-0.6704883027442237
-0.6628392092092091	-0.6689407573408198
-0.6600366966966966	-0.6674978499258277
-0.6572341841841841	-0.6661423326504172
-0.6544316716716716	-0.6648262248257879
-0.6516291591591591	-0.6634837104311865
-0.6488266466466466	-0.66204977578569
-0.6460241341341341	-0.6604793093931506
-0.6432216216216216	-0.6587610396597701
-0.640419109109109	-0.6569220474045138
-0.6376165965965965	-0.6550212961837807
-0.634814084084084	-0.6531338730057602
-0.6320115715715715	-0.6513304292475555
-0.629209059059059	-0.6496577816963889
-0.6264065465465465	-0.6481263061982347
-0.623604034034034	-0.6467077223413367
-0.6208015215215215	-0.6453437554797763
-0.617999009009009	-0.6439629394603322
-0.6151964964964964	-0.6425004856536767
-0.6123939839839839	-0.6409153969710386
-0.6095914714714714	-0.6392000419167881
-0.6067889589589589	-0.6373798491421073
-0.6039864464464464	-0.6355038286331226
-0.6011839339339339	-0.633629299897426
-0.5983814214214214	-0.6318056944366541
-0.5955789089089089	-0.6300621982139462
-0.5927763963963963	-0.628402437313731
-0.5899738838838838	-0.6268069779919625
-0.5871713713713713	-0.6252419495215156
-0.5843688588588588	-0.6236704003764009
-0.5815663463463463	-0.622062555349403
-0.5787638338338338	-0.6204019905419687
-0.5759613213213213	-0.6186864842951167
-0.5731588088088088	-0.6169242610254753
-0.5703562962962963	-0.6151278245194408
-0.5675537837837837	-0.6133081025628095
-0.5647512712712712	-0.6114710967716103
-0.5619487587587587	-0.609617938866869
-0.5591462462462462	-0.6077477459562602
-0.5563437337337337	-0.6058615352630317
-0.5535412212212212	-0.6039651181333925
-0.5507387087087087	-0.6020694348497381
-0.5479361961961962	-0.6001879621346001
-0.5451336836836836	-0.5983321352898354
-0.5423311711711711	-0.5965066463652542
-0.5395286586586586	-0.594706641066729
-0.5367261461461461	-0.5929181733404894
-0.5339236336336336	-0.591122042636335
-0.5311211211211211	-0.5892998107239638
-0.5283186086086086	-0.587439886548857
-0.5255160960960961	-0.5855414354767621
-0.5227135835835836	-0.5836145781125348
-0.519911071071071	-0.5816766428031506
-0.5171085585585585	-0.5797456527693409
-0.514306046046046	-0.5778332460802439
-0.5115035335335335	-0.5759394729285654
-0.508701021021021	-0.5740512999328318
-0.5058985085085085	-0.5721453973295834
-0.503095995995996	-0.5701943409195537
-0.5002934834834833	-0.5681742361515854
-0.49749097097097084	-0.5660713515022888
-0.4946884584584583	-0.5638857562321222
-0.4918859459459458	-0.5616310194462046
-0.4890834334334333	-0.5593303436015546
-0.4862809209209208	-0.5570106044134798
-0.4834784084084083	-0.5546962810978779
-0.48067589589589577	-0.5524050494537976
-0.47787338338338325	-0.5501460107690017
-0.47507087087087074	-0.547920485048941
-0.47226835835835823	-0.5457244187140122
-0.4694658458458457	-0.543551063652238
-0.4666633333333332	-0.541392784730944
-0.4638608208208207	-0.5392415118870162
-0.4610583083083082	-0.5370881568578569
-0.4582557957957957	-0.5349219033261619
-0.45545328328328316	-0.5327303945695536
-0.45265077077077065	-0.5305014331597082
-0.44984825825825814	-0.5282260479881066
-0.4470457457457456	-0.5259020043859214
-0.4442432332332331	-0.5235363817743414
-0.4414407207207206	-0.5211459431009592
-0.4386382082082081	-0.5187546733152568
-0.4358356956956956	-0.5163888436568727
-0.43303318318318307	-0.5140708936540033
-0.43023067067067056	-0.5118139427232833
-0.42742815815815804	-0.5096186256854683
-0.42462564564564553	-0.5074732102024281
-0.421823133133133	-0.5053568590389004
-0.4190206206206205	-0.5032448518005451
-0.416218108108108	-0.5011139755546083
-0.4134155955955955	-0.4989463628804955
-0.410613083083083	-0.4967307717161291
-0.40781057057057046	-0.49446138230859804
-0.40500805805805795	-0.49213520252324255
-0.40220554554554544	-0.4897497116418005
-0.39940303303303293	-0.48730220479111186
-0.3966005205205205	-0.48479147505426945
-0.3937980080080079	-0.4822213075403069
-0.3909954954954955	-0.4796042315435398
-0.3881929829829829	-0.4769635270511926
-0.3853904704704705	-0.47433184739370293
-0.38258795795795786	-0.47174592673923843
-0.37978544544544546	-0.46923831617317135
-0.37698293293293283	-0.4668283914074783
-0.37418042042042043	-0.46451548452378494
-0.3713779079079078	-0.46227662504817757
-0.3685753953953954	-0.4600700933908308
-0.3657728828828828	-0.4578441950789941
-0.3629703703703704	-0.45554896672679007
-0.36016785785785776	-0.45314752345455755
-0.35736534534534536	-0.4506238211430118
-0.35456283283283274	-0.44798473265178995
-0.35176032032032034	-0.44525614363712984
-0.3489578078078077	-0.44247463394876385
-0.3461552952952953	-0.4396775784339878
-0.3433527827827827	-0.43689474738272316
-0.3405502702702703	-0.43414365914036634
-0.33774775775775767	-0.43142937905162076
-0.33494524524524527	-0.428747780378275
-0.33214273273273265	-0.42609012994104434
-0.32934022022022025	-0.4234466668872596
-0.3265377077077076	-0.42080765726998437
-0.323735195195195	-0.4181618726666183
-0.3209326826826826	-0.4154939270987179
-0.31813017017017	-0.41278275452366675
-0.3153276576576576	-0.4100032985372048
-0.31252514514514496	-0.40713221697864743
-0.30972263263263256	-0.40415652366133337
-0.30692012012011993	-0.4010823411613897
-0.30411760760760753	-0.397940087239269
-0.3013150950950949	-0.3947829461513851
-0.2985125825825825	-0.3916773715316335
-0.2957100700700699	-0.3886870805464472
-0.2929075575575575	-0.38585460656973014
-0.29010504504504486	-0.3831859977161456
-0.28730253253253246	-0.38064400066595727
-0.28450002002001984	-0.3781529491752622
-0.28169750750750744	-0.37561514023090464
-0.2788949949949948	-0.3729347937844171
-0.2760924824824824	-0.370042988045818
-0.2732899699699698	-0.366916220710059
-0.2704874574574574	-0.3635828362131225
-0.26768494494494477	-0.3601150785574042
-0.26488243243243237	-0.3566089067080696
-0.26207991991991975	-0.35315754025333057
-0.25927740740740735	-0.34982671408613975
-0.2564748948948947	-0.34663910741808157
-0.2536723823823823	-0.34357249277568935
-0.2508698698698697	-0.34057174734738865
-0.2480673573573573	-0.33757041547527644
-0.24526484484484468	-0.3345144775786374
-0.24246233233233228	-0.3313803796614098
-0.23965981981981965	-0.3281814157403946
-0.23685730730730725	-0.32496055617362857
-0.23405479479479463	-0.3217724380942546
-0.23125228228228223	-0.3186609250891571
-0.2284497697697696	-0.3156401564946578
-0.2256472572572572	-0.31268582887840357
-0.22284474474474458	-0.309739978228567
-0.22004223223223218	-0.306727932402065
-0.21723971971971956	-0.3035819320088398
-0.21443720720720716	-0.30026358292009053
-0.21163469469469454	-0.29677759410910187
-0.20883218218218214	-0.29317207480389074
-0.2060296696696695	-0.28952506935870204
-0.2032271571571571	-0.285921523621104
-0.2004246446446445	-0.28242800054558703
-0.1976221321321321	-0.2790731685358536
-0.19481961961961947	-0.2758401619156835
-0.19201710710710707	-0.27267302437581625
-0.18921459459459444	-0.2694949013678796
-0.18641208208208204	-0.2662319503500268
-0.18360956956956942	-0.2628352832350733
-0.18080705705705702	-0.2592941362157
-0.1780045445445444	-0.25563652036384477
-0.175202032032032	-0.25191777301779067
-0.17239951951951937	-0.24820130014619352
-0.16959700700700697	-0.24453811137129094
-0.16679449449449435	-0.24095179997682475
-0.16399198198198195	-0.23743348497122763
-0.16118946946946933	-0.23394771194492328
-0.15838695695695693	-0.23044663636510496
-0.1555844444444443	-0.22688722055213945
-0.1527819319319319	-0.22324548251648035
-0.14997941941941928	-0.21952318423559142
-0.14717690690690688	-0.21574518459349157
-0.14437439439439426	-0.2119489727867313
-0.14157188188188186	-0.2081704973911924
-0.13876936936936923	-0.20443145692569614
-0.13596685685685683	-0.20073243087541226
-0.1331643443443442	-0.1970539620164905
-0.1303618318318318	-0.193364804260734
-0.1275593193193192	-0.18963406023149038
-0.12475680680680679	-0.18584270144355095
-0.12195429429429416	-0.18199037155710324
-0.11915178178178176	-0.178095213315308
-0.11634926926926914	-0.1741870321561797
-0.11354675675675674	-0.17029648112068974
-0.11074424424424412	-0.1664442904264531
-0.10794173173173172	-0.16263442753109156
-0.1051392192192191	-0.15885354876141358
-0.10233670670670669	-0.1550767674239787
-0.09953419419419407	-0.15127746429427474
-0.09673168168168167	-0.14743742258229076
-0.09392916916916905	-0.14355348322056627
-0.09112665665665665	-0.13963820489168982
-0.08832414414414402	-0.1357142108823852
-0.08552163163163162	-0.13180423149629786
-0.082719119119119	-0.12792048544622292
-0.0799166066066066	-0.1240574076235903
-0.07711409409409398	-0.12019068344640126
-0.07431158158158158	-0.1162834342771796
-0.07150906906906895	-0.11229792154686268
-0.06870655655655655	-0.10820913246705192
-0.06590404404404393	-0.10401575909665516
-0.06310153153153153	-0.09974469071260153
-0.06029901901901891	-0.09544703814087382
-0.057496506506506506	-0.0911863110275408
-0.054693993993993884	-0.0870218596100889
-0.05189148148148148	-0.08299228710054632
-0.04908896896896886	-0.07910372982488485
-0.04628645645645646	-0.07532661445164879
-0.04348394394394384	-0.07160211103608338
-0.040681431431431436	-0.06785671553700662
-0.037878918918918814	-0.06402103933023619
-0.03507640640640641	-0.060047647488076866
-0.03227389389389379	-0.05592302944526549
-0.02947138138138139	-0.051670428922022296
-0.026668868868868767	-0.047342824507883935
-0.023866356356356366	-0.043008099628525004
-0.021063843843843744	-0.038730589871470655
-0.018261331331331343	-0.03455414646828009
-0.01545881881881872	-0.030491353807738573
-0.01265630630630632	-0.026521745248511343
-0.009853793793793697	-0.022599295317550998
-0.007051281281281296	-0.01866685788735314
-0.004248768768768674	-0.01467330280942764
-0.001446256256256273	-0.010588410029116584
0.0013562562562563496	-0.006411294469384676
0.00415876876876875	-0.0021700435518776802
0.006961281281281373	0.002087197376928828
0.009763793793793774	0.006306988923796798
0.012566306306306396	0.010446832279966364
0.015368818818818797	0.014488092834462622
0.01817133133133142	0.018441817457668905
0.02097384384384382	0.022345743018317793
0.023776356356356443	0.02625338673208316
0.026578868868868843	0.03021844485274714
0.029381381381381466	0.03427911587150709
0.03218389389389387	0.038446990536479694
0.03498640640640649	0.042703796206240735
0.03778891891891911	0.04700694160422203
0.04059143143143151	0.051302174836004494
0.043393943943944135	0.05553953367455537
0.046196456456456536	0.059687781638591196
0.04899896896896916	0.06374299299679168
0.05180148148148156	0.06772873952910738
0.05460399399399418	0.07168790002172619
0.05740650650650658	0.07566867384203085
0.060209019019019205	0.07970914307876686
0.0630115315315316	0.08382514727615813
0.06581404404404423	0.08800518083331785
0.06861655655655663	0.09221382611220108
0.07141906906906925	0.09640258418292039
0.07422158158158165	0.10052469060282482
0.07702409409409428	0.1045493145255186
0.07982660660660668	0.10847079736924826
0.0826291191191193	0.11231019258712496
0.0854316316316317	0.11610879485156603
0.08823414414414432	0.11991581580694173
0.09103665665665672	0.12377409551341323
0.09383916916916935	0.12770820658565485
0.09664168168168175	0.13171840220343214
0.09944419419419437	0.1357819140057546
0.10224670670670677	0.1398607795831837
0.10504921921921939	0.1439134294252197
0.10785173173173179	0.14790629483622675
0.11065424424424442	0.1518219700058959
0.11345675675675682	0.15566181292064366
0.11625926926926944	0.15944279344497408
0.11906178178178184	0.16319022372861264
0.12186429429429446	0.16692913979676763
0.12466680680680686	0.17067721944972647
0.12746931931931949	0.17444126482687036
0.13027183183183189	0.17821782511168485
0.1330743443443445	0.18199704392143348
0.1358768568568569	0.1857678175382419
0.13867936936936953	0.18952215861024518
0.14148188188188193	0.19325727173443208
0.14428439439439456	0.19697496055104247
0.14708690690690696	0.20067912958388998
0.14988941941941958	0.2043728649476255
0.15269193193193198	0.2080566141934252
0.1554944444444446	0.21172836014416122
0.158296956956957	0.21538568606488262
0.16109946946946962	0.219028693501377
0.16390198198198203	0.222662260656872
0.16670449449449465	0.22629632520570925
0.16950700700700705	0.22994367033163093
0.17230951951951967	0.23361576563841158
0.17511203203203207	0.23731812187279
0.1779145445445447	0.2410469721287624
0.1807170570570571	0.24478871875914127
0.18351956956956972	0.24852260165445866
0.18632208208208212	0.2522258194505351
0.18912459459459474	0.2558793526815693
0.19192710710710714	0.25947240225871326
0.19472961961961976	0.2630038314575551
0.19753213213213217	0.26648013149274796
0.2003346446446448	0.2699107970857127
0.2031371571571572	0.27330306315818775
0.2059396696696698	0.27665827476917715
0.2087421821821822	0.2799715709505478
0.21154469469469483	0.2832352444840964
0.21434720720720724	0.2864445791047241
0.21714971971971986	0.28960377438821816
0.21995223223223226	0.29272925215145723
0.22275474474474488	0.2958483928902515
0.22555725725725728	0.29899336852660563
0.2283597697697699	0.30219166057165264
0.2311622822822823	0.30545636395543974
0.23396479479479493	0.30877986271821545
0.23676730730730733	0.3121336521540474
0.23956981981981995	0.31547516504372375
0.24237233233233235	0.3187600513690878
0.24517484484484497	0.3219562965090167
0.24797735735735738	0.32505560649138077
0.25077986986987	0.3280780531020724
0.2535823823823824	0.33106795183573007
0.256384894894895	0.3340817329397156
0.2591874074074074	0.33717124131986204
0.26198991991992004	0.3403675476755619
0.26479243243243245	0.34367037659733335
0.26759494494494507	0.34704660253978215
0.27039745745745747	0.35043844826756965
0.2731999699699701	0.3537789634860265
0.2760024824824825	0.35701007745025787
0.2788049949949951	0.36009776649378095
0.2816075075075075	0.3630398960592092
0.28441002002002014	0.3658647264998264
0.28721253253253254	0.3686210775512102
0.29001504504504516	0.3713637100484943
0.29281755755755756	0.3741387590441584
0.2956200700700702	0.3769736572911705
0.2984225825825826	0.37987412853768343
0.3012250950950952	0.38282821752808094
0.3040276076076076	0.3858149114576289
0.30683012012012023	0.3888135457483955
0.30963263263263263	0.3918103180190155
0.31243514514514525	0.39479974114561156
0.31523765765765766	0.397781126351746
0.3180401701701703	0.400752309332814
0.3208426826826827	0.40370399242199473
0.3236451951951953	0.40661782484575437
0.3264477077077077	0.40946977570441634
0.3292502202202203	0.41223807426756837
0.3320527327327327	0.4149128882578367
0.33485524524524535	0.4175038241208541
0.33765775775775775	0.4200417387763663
0.34046027027027037	0.4225731722002688
0.34326278278278277	0.4251483294953508
0.3460652952952954	0.42780602240012744
0.3488678078078078	0.4305604005954636
0.3516703203203204	0.43339409253649797
0.3544728328328328	0.4362605322991866
0.35727534534534544	0.439095354043213
0.36007785785785784	0.4418337573695103
0.36288037037037046	0.44442870439294957
0.36568288288288286	0.44686441542762867
0.3684853953953955	0.449161039040679
0.3712879079079079	0.4513691235707228
0.3740904204204205	0.4535556954931663
0.3768929329329329	0.45578630214492916
0.37969544544544553	0.45810847456112497
0.38249795795795793	0.4605413881156153
0.38530047047047056	0.46307432685085476
0.38810298298298296	0.4656736667057728
0.3909054954954956	0.46829546955498436
0.393708008008008	0.4708992754277521
0.3965105205205206	0.4734587234051886
0.3993130330330332	0.47596610014605645
0.4021155455455456	0.4784302055647712
0.40491805805805825	0.48086919127757166
0.40772057057057065	0.48330149195492195
0.4105230830830833	0.48573819749256175
0.4133255955955957	0.48817924620978304
0.4161281081081083	0.49061412705975904
0.4189306206206207	0.4930260597561825
0.4217331331331333	0.49539752333243287
0.4245356456456457	0.4977148801130336
0.42733815815815834	0.4999706357298526
0.43014067067067074	0.502163164583443
0.43294318318318337	0.5042949169046005
0.43574569569569577	0.5063706890036748
0.4385482082082084	0.5083972554543585
0.4413507207207208	0.510384687012086
0.4441532332332334	0.5123484815134525
0.4469557457457458	0.5143108011606587
0.44975825825825844	0.5162990850044777
0.45256077077077084	0.5183411982161295
0.45536328328328346	0.5204577932738359
0.45816579579579586	0.5226540906982678
0.4609683083083085	0.5249141629488914
0.4637708208208209	0.5272005510382882
0.4665733333333335	0.5294605993404247
0.4693758458458459	0.5316386732652705
0.47217835835835853	0.5336911898843126
0.47498087087087093	0.5355999870055319
0.47778338338338355	0.5373795885144654
0.48058589589589595	0.539075515655756
0.4833884084084086	0.5407535044280785
0.486190920920921	0.5424824411494811
0.4889934334334336	0.5443160037848378
0.491795945945946	0.5462785997866548
0.4945984584584586	0.5483599451735068
0.497400970970971	0.5505198977399253
0.5002034834834836	0.5527018370421055
0.503005995995996	0.5548501042302316
0.5058085085085087	0.5569257420122384
0.5086110210210211	0.5589154653186972
0.5114135335335337	0.5608312205051775
0.5142160460460461	0.5627010146924178
0.5170185585585587	0.5645547512981751
0.5198210710710711	0.5664105122389326
0.5226235835835837	0.5682664723768258
0.5254260960960961	0.5701015027125593
0.5282286086086088	0.57188427236838
0.5310311211211212	0.5735874601247577
0.5338336336336338	0.5752016932419352
0.5366361461461462	0.5767437820304997
0.5394386586586588	0.5782557595550992
0.5422411711711712	0.5797944976133006
0.5450436836836838	0.5814150992274596
0.5478461961961962	0.5831536341473564
0.5506487087087089	0.585015219549488
0.5534512212212213	0.5869717619237702
0.5562537337337339	0.5889704288434898
0.5590562462462463	0.5909502323605569
0.5618587587587589	0.5928612690848512
0.5646612712712713	0.5946801793867265
0.5674637837837839	0.5964166212650364
0.5702662962962963	0.598108591928866
0.573068808808809	0.5998082288991414
0.5758713213213213	0.6015629710747902
0.578673833833834	0.6033985369415976
0.5814763463463464	0.60530954041978
0.584278858858859	0.6072609400041098
0.5870813713713714	0.6091998137514806
0.589883883883884	0.6110734457458713
0.5926863963963964	0.612847593846279
0.595488908908909	0.6145187877924287
0.5982914214214214	0.6161165585786763
0.6010939339339341	0.6176948952076603
0.6038964464464465	0.6193157916830001
0.6066989589589589	0.6210302825753666
0.6095014714714717	0.622863048574981
0.6123039839839841	0.624805334778922
0.6151064964964965	0.6268180836763394
0.6179090090090089	0.6288438485668666
0.6207115215215218	0.6308233521064457
0.6235140340340342	0.6327113513335345
0.6263165465465466	0.6344870763721011
0.629119059059059	0.6361566065348605
0.6319215715715718	0.6377473304214585
0.6347240840840842	0.6392971221397159
0.6375265965965966	0.6408422437110185
0.640329109109109	0.6424078885679003
0.6431316216216219	0.644003889275226
0.6459341341341343	0.6456260399478368
0.6487366466466467	0.6472615309408516
0.651539159159159	0.6488958410333723
0.6543416716716719	0.6505184013227105
0.6571441841841843	0.6521253063979093
0.6599466966966967	0.6537188090847088
0.6627492092092091	0.6553046575956392
0.665551721721722	0.656888998026754
0.6683542342342343	0.6584763683690112
0.6711567467467467	0.6600694307836571
0.6739592592592591	0.6616699910385232
0.676761771771772	0.6632800783812529
0.6795642842842844	0.6649017861154445
0.6823667967967968	0.6665352561996152
0.6851693093093092	0.6681753287826362
0.687971821821822	0.6698084363315588
0.6907743343343344	0.6714117623969754
0.6935768468468468	0.672956199064441
0.6963793593593592	0.6744132999777608
0.6991818718718721	0.6757646961530734
0.7019843843843845	0.6770110031240517
0.7047868968968969	0.6781767469825658
0.7075894094094093	0.6793086177772175
0.7103919219219221	0.6804662979588764
0.7131944344344345	0.6817076255643792
0.7159969469469469	0.68307207321252
0.7187994594594593	0.6845676158632928
0.7216019719719722	0.6861655211198405
0.7244044844844846	0.6878054685356797
0.727206996996997	0.689410296025142
0.7300095095095094	0.6909065701439847
0.7328120220220222	0.6922451237326605
0.7356145345345346	0.6934154329027447
0.738417047047047	0.6944493769810088
0.7412195595595594	0.6954130556217377
0.7440220720720723	0.696388945813809
0.7468245845845847	0.6974536126973816
0.7496270970970971	0.6986574990392258
0.7524296096096099	0.7000125951202198
0.7552321221221223	0.7014912863338696
0.7580346346346347	0.7030362196629127
0.7608371471471471	0.7045777449906261
0.76363965965966	0.7060534093795361
0.7664421721721724	0.7074237200665171
0.7692446846846848	0.7086799361368767
0.7720471971971972	0.7098424005136149
0.77484970970971	0.7109509201709654
0.7776522222222224	0.7120509586027012
0.7804547347347348	0.7131802482087397
0.7832572472472472	0.7143597118908296
0.7860597597597601	0.7155906938768558
0.7888622722722725	0.7168581987374018
0.7916647847847849	0.7181379589491226
0.7944672972972973	0.7194043021194523
0.7972698098098101	0.7206361466438131
0.8000723223223225	0.7218197344966828
0.8028748348348349	0.7229483059419656
0.8056773473473473	0.7240201592984786
0.8084798598598602	0.7250369442150933
0.8112823723723726	0.726003509561461
0.814084884884885	0.7269294657977319
0.8168873973973974	0.7278313877350658
0.8196899099099102	0.728733862490931
0.8224924224224226	0.729667744224169
0.825294934934935	0.7306650015326035
0.8280974474474474	0.7317510457020588
0.8308999599599602	0.7329367894031281
0.8337024724724726	0.7342133033358135
0.836504984984985	0.7355514727895305
0.8393074974974974	0.7369075802100589
0.8421100100100103	0.7382337330865945
0.8449125225225227	0.7394902392412288
0.8477150350350351	0.7406561005109193
0.8505175475475475	0.7417341574720088
0.8533200600600603	0.7427490223869453
0.8561225725725727	0.7437382771308558
0.8589250850850851	0.7447396903713075
0.8617275975975975	0.7457786178238928
0.8645301101101104	0.7468597678501656
0.8673326226226228	0.7479660976229674
0.8701351351351352	0.7490652141054948
0.8729376476476476	0.7501211023558622
0.8757401601601604	0.7511071734225716
0.8785426726726728	0.7520161559672067
0.8813451851851852	0.7528634210332705
0.8841476976976976	0.7536825670803762
0.8869502102102105	0.7545147339945619
0.8897527227227229	0.7553952524846972
0.8925552352352353	0.7563421385114009
0.8953577477477477	0.7573503104150702
0.8981602602602605	0.7583934684363601
0.9009627727727729	0.7594330056417214
0.9037652852852853	0.7604309939714755
0.9065677977977977	0.7613629860534433
0.9093703103103106	0.7622265039150687
0.912172822822823	0.7630425648559285
0.9149753353353354	0.7638498862839347
0.9177778478478478	0.7646937274628517
0.9205803603603606	0.7656129067667292
0.923382872872873	0.7666289036960813
0.9261853853853854	0.7677400733778452
0.9289878978978978	0.7689222463239684
0.9317904104104107	0.7701349999428617
0.9345929229229231	0.7713313356866762
0.9373954354354355	0.7724678321956735
0.9401979479479479	0.7735126749245331
0.9430004604604607	0.774450035934887
0.9458029729729731	0.7752806137779615
0.9486054854854855	0.7760192336222582
0.9514079979979979	0.7766909087527646
0.9542105105105108	0.7773266137480017
0.9570130230230232	0.7779594303358132
0.9598155355355356	0.7786210722021105
0.962618048048048	0.7793384326202244
0.9654205605605608	0.7801299111160428
0.9682230730730732	0.7810017908583975
0.9710255855855856	0.7819455657513289
0.973828098098098	0.7829374769601027
0.9766306106106108	0.7839413228758281
0.9794331231231233	0.7849147970306699
0.9822356356356357	0.7858184111105221
0.985038148148148	0.7866249150527023
0.9878406606606609	0.7873265214567824
0.9906431731731733	0.7879375133375284
0.9934456856856857	0.7884909922178063
0.9962481981981981	0.7890302871915942
0.9990507107107109	0.7895973162136806
1.0018532232232233	0.7902213315750561
1.0046557357357357	0.7909115339381769
1.0074582482482481	0.7916559083776579
1.010260760760761	0.7924266491837182
1.0130632732732734	0.7931903527491835
1.0158657857857858	0.793919530291763
1.0186682982982982	0.7946015189477778
1.021470810810811	0.7952417561357384
1.0242733233233234	0.795860353797629
1.0270758358358358	0.7964832935662702
1.0298783483483482	0.7971315190066691
1.032680860860861	0.7978120136451512
1.0354833733733735	0.7985143006179882
1.0382858858858859	0.7992138771754242
1.0410883983983983	0.7998815642222359
1.0438909109109111	0.8004955064295605
1.0466934234234235	0.801051424201227
1.049495935935936	0.8015671424884436
1.0522984484484483	0.8020793050822825
1.0551009609609612	0.8026329025729062
1.0579034734734736	0.8032668556407387
1.060705985985986	0.8040004691064941
1.0635084984984984	0.8048255122376908
1.0663110110110112	0.8057069516167545
1.0691135235235236	0.8065925138526384
1.071916036036036	0.807428242458834
1.0747185485485484	0.8081750741466553
1.0775210610610613	0.8088209551457477
1.0803235735735737	0.8093843623253543
1.083126086086086	0.809907871201685
1.0859285985985985	0.8104437102933746
1.0887311111111113	0.8110359535576789
1.0915336236236237	0.8117052069316996
1.0943361361361361	0.8124409160368183
1.0971386486486485	0.8132039801890292
1.0999411611611614	0.8139389985978238
1.1027436736736738	0.8145923040694587
1.1055461861861862	0.8151300046978938
1.1083486986986986	0.815550194136692
1.1111512112112114	0.8158853265766727
1.1139537237237238	0.8161938819898498
1.1167562362362362	0.8165438503299793
1.119558748748749	0.8169931407208988
1.1223612612612615	0.8175729550565023
1.1251637737737739	0.8182791799232412
1.1279662862862863	0.819074293252737
1.130768798798799	0.8198989952509445
1.1335713113113115	0.8206898111123406
1.136373823823824	0.8213971970191365
1.1391763363363363	0.8219987087090552
1.1419788488488491	0.8225034940052829
1.1447813613613615	0.822947154358413
1.147583873873874	0.8233789791260584
1.1503863863863864	0.8238457698912006
1.1531888988988992	0.8243772966930559
1.1559914114114116	0.8249776830241498
1.158793923923924	0.8256250148725985
1.1615964364364364	0.8262788908563126
1.1643989489489492	0.8268932887502833
1.1672014614614616	0.8274307055415547
1.170003973973974	0.8278733932127621
1.1728064864864864	0.8282286083148589
1.1756089989989993	0.8285267045879734
1.1784115115115117	0.8288130019630227
1.181214024024024	0.8291360375659824
1.1840165365365365	0.8295356037242326
1.1868190490490493	0.8300337584899676
1.1896215615615617	0.8306309166639277
1.1924240740740741	0.8313075808513546
1.1952265865865865	0.832030729047688
1.1980290990990994	0.8327627575344643
1.2008316116116118	0.8334704387667784
1.2036341241241242	0.8341316323010972
1.2064366366366366	0.8347383255630102
1.2092391491491494	0.8352956962037907
1.2120416616616618	0.8358179592214716
1.2148441741741742	0.8363225204783666
1.2176466866866866	0.8368242437997255
1.2204491991991995	0.8373314247087051
1.2232517117117119	0.8378444464342745
1.2260542242242243	0.838357258069829
1.2288567367367367	0.8388609861262
1.2316592492492495	0.8393483837984954
1.234461761761762	0.8398175939050232
1.2372642742742743	0.8402739149908736
1.2400667867867867	0.8407288668304478
1.2428692992992996	0.8411966953945909
1.245671811811812	0.8416893058125416
1.2484743243243244	0.8422112116835245
1.2512768368368368	0.8427562361602414
1.2540793493493496	0.8433073062947705
1.256881861861862	0.8438398167503275
1.2596843743743744	0.844327928149192
1.2624868868868868	0.8447521394818385
1.2652893993993997	0.8451058740802344
1.268091911911912	0.8453988855773138
1.2708944244244245	0.8456560732699617
1.2736969369369369	0.8459116143759032
1.2764994494494497	0.846199797465008
1.279301961961962	0.846545110371157
1.2821044744744745	0.8469545877855786
1.284906986986987	0.8474149489787662
1.2877094994994998	0.8478957333615686
1.2905120120120122	0.8483578359333381
1.2933145245245246	0.848765108205802
1.296117037037037	0.8490955914379387
1.2989195495495498	0.8493488839867682
1.3017220620620622	0.8495471933774628
1.3045245745745746	0.8497295047799184
1.307327087087087	0.8499404414588336
1.3101295995995998	0.8502171168368083
1.3129321121121122	0.8505780080067779
1.3157346246246246	0.8510173465209904
1.318537137137137	0.8515068586257459
1.32133964964965	0.8520044021883137
1.3241421621621623	0.8524668661014684
1.3269446746746747	0.8528633264866772
1.329747187187187	0.853184346642872
1.3325496996997	0.8534445114598594
1.3353522122122123	0.8536774210027291
1.3381547247247247	0.853924745313352
1.3409572372372371	0.8542227960093725
1.34375974974975	0.8545908063454596
1.3465622622622624	0.8550245060467245
1.3493647747747748	0.855496847870344
1.3521672872872872	0.8559654714471783
1.3549697997998	0.8563844240387258
1.3577723123123124	0.8567164582417799
1.3605748248248248	0.8569422485209788
1.3633773373373372	0.8570640501521101
1.36617984984985	0.8571032208034826
1.3689823623623625	0.8570929721367863
1.3717848748748749	0.8570690673461756
1.3745873873873873	0.8570615191648351
1.3773898998999001	0.8570896306289753
1.3801924124124125	0.8571612852855268
1.382994924924925	0.8572757982232222
1.3857974374374373	0.8574284712592519
1.3885999499499502	0.8576146528350668
1.3914024624624626	0.8578316512104822
1.394204974974975	0.8580780247075652
1.3970074874874874	0.8583510476175599
1.39981	0.8586440597991691
1.39991	0.8656299264268938
1.3971102828053281	0.8652610627839634
1.3943105656106556	0.8649508664272653
1.3915108484159835	0.864710246165781
1.3887111312213114	0.8645272228186145
1.3859114140266393	0.8643687186095276
1.3831116968319672	0.8641893106766637
1.3803119796372951	0.8639445904759767
1.377512262442623	0.863605042898601
1.374712545247951	0.8631659579543558
1.3719128280532784	0.8626499976219655
1.3691131108586063	0.8621013422511972
1.3663133936639342	0.8615730816493361
1.3635136764692621	0.8611117716183361
1.36071395927459	0.8607440670035074
1.357914242079918	0.860469706598367
1.3551145248852459	0.8602630546316061
1.3523148076905733	0.8600825832674464
1.3495150904959012	0.8598850594864793
1.3467153733012291	0.8596396661206802
1.343915656106557	0.85933736222884
1.341115938911885	0.8589924461844791
1.3383162217172129	0.858635959253625
1.3355165045225408	0.8583033451426205
1.3327167873278687	0.85802071617413
1.3299170701331962	0.8577945150714915
1.327117352938524	0.857608163036979
1.324317635743852	0.8574268697589993
1.3215179185491799	0.8572089810726784
1.3187182013545078	0.8569200111828031
1.3159184841598357	0.8565446007424666
1.3131187669651636	0.8560923534164648
1.310319049770491	0.8555955728749419
1.307519332575819	0.8550996338566144
1.304719615381147	0.8546491534636353
1.3019198981864748	0.8542744713584465
1.2991201809918027	0.8539827726584143
1.2963204637971306	0.853756587441203
1.2935207466024585	0.8535599440973002
1.2907210294077864	0.8533499796462555
1.287921312213114	0.8530901378132345
1.2851215950184418	0.8527607386064646
1.2823218778237697	0.8523637428070141
1.2795221606290976	0.8519205572393318
1.2767224434344255	0.851464017575656
1.2739227262397534	0.8510274744468559
1.2711230090450814	0.8506346324079621
1.2683232918504093	0.8502932739732141
1.2655235746557367	0.8499944938716542
1.2627238574610646	0.8497171419452676
1.2599241402663925	0.8494355029840011
1.2571244230717205	0.8491273728750435
1.2543247058770484	0.848779856287621
1.2515249886823763	0.848391272756879
1.2487252714877042	0.8479690758147994
1.2459255542930316	0.8475250962408498
1.2431258370983596	0.8470702278676812
1.2403261199036875	0.8466106420267869
1.2375264027090154	0.8461468208774874
1.2347266855143433	0.8456754865385403
1.2319269683196712	0.8451933471440283
1.229127251124999	0.844700907687424
1.226327533930327	0.8442046269091896
1.2235278167356545	0.8437163946504131
1.2207280995409824	0.8432503708184854
1.2179283823463103	0.8428182582775823
1.2151286651516382	0.8424247001944136
1.212328947956966	0.8420644867659792
1.209529230762294	0.8417226497861532
1.206729513567622	0.8413775521914038
1.2039297963729494	0.8410060963796077
1.2011300791782773	0.8405895168899706
1.1983303619836052	0.8401180930848622
1.1955306447889331	0.8395935225476424
1.192730927594261	0.839028459100311
1.189931210399589	0.8384435578765971
1.1871314932049168	0.8378630047307044
1.1843317760102448	0.8373097617335865
1.1815320588155722	0.836801612113703
1.1787323416209001	0.8363486579668382
1.175932624426228	0.8359524138240402
1.173132907231556	0.8356062428310205
1.1703331900368839	0.8352967114257126
1.1675334728422118	0.8350054881952063
1.1647337556475397	0.8347115799863858
1.1619340384528671	0.8343938409634386
1.159134321258195	0.8340336987902839
1.156334604063523	0.8336178938705554
1.1535348868688509	0.8331407987565075
1.1507351696741788	0.8326057155607351
1.1479354524795067	0.8320245770392591
1.1451357352848346	0.8314157675020506
1.1423360180901625	0.8308002845240288
1.13953630089549	0.8301970249392856
1.1367365837008179	0.8296183873165734
1.1339368665061458	0.8290674536761621
1.1311371493114737	0.8285376668770996
1.1283374321168016	0.8280152266482469
1.1255377149221295	0.827483592812768
1.1227379977274574	0.8269287856676215
1.1199382805327853	0.8263438611457877
1.1171385633381128	0.8257311433111658
1.1143388461434407	0.8251014765693662
1.1115391289487686	0.8244707057831708
1.1087394117540965	0.8238544957694622
1.1059396945594244	0.8232631590553084
1.1031399773647523	0.8226981794395996
1.1003402601700802	0.8221515849429913
1.0975405429754077	0.8216084088794765
1.0947408257807356	0.8210514817341182
1.0919411085860635	0.8204670451175037
1.0891413913913914	0.8198494142899759
1.0863416741967193	0.8192032160163316
1.0835419570020473	0.8185424862171081
1.0807422398073752	0.8178868746421307
1.077942522612703	0.8172560631195022
1.0751428054180305	0.8166639989970338
1.0723430882233584	0.816114545479644
1.0695433710286864	0.8155996890027772
1.0667436538340143	0.8151006945659403
1.0639439366393422	0.8145918090717057
1.06114421944467	0.8140455114622855
1.058344502249998	0.8134380404901334
1.0555447850553255	0.8127540176023574
1.0527450678606534	0.8119893344547013
1.0499453506659813	0.8111519412498595
1.0471456334713092	0.8102606046077535
1.044345916276637	0.8093420071499107
1.041546199081965	0.8084267159973322
1.038746481887293	0.8075445961176232
1.0359467646926208	0.8067202517327616
1.0331470474979483	0.805969088527859
1.0303473303032762	0.8052945964595687
1.027547613108604	0.8046874063867675
1.024747895913932	0.8041265063490148
1.02194817871926	0.8035826764058499
1.0191484615245878	0.8030237413972254
1.0163487443299157	0.8024207515045148
1.0135490271352436	0.8017538345862366
1.010749309940571	0.8010163725677665
1.007949592745899	0.8002164221281556
1.005149875551227	0.7993749024172756
1.0023501583565548	0.7985208662009271
0.9995504411618827	0.7976849313441728
0.9967507239672107	0.7968924433213369
0.9939510067725386	0.7961580049548074
0.991151289577866	0.7954826179316374
0.9883515723831939	0.7948539512696704
0.9855518551885218	0.7942494152747182
0.9827521379938498	0.7936410385012327
0.9799524207991777	0.7930008229865081
0.9771527036045056	0.7923053616696406
0.9743529864098335	0.7915389589310002
0.9715532692151614	0.7906950977120125
0.9687535520204889	0.7897766013521765
0.9659538348258168	0.7887950570121367
0.9631541176311447	0.7877699421287849
0.9603544004364726	0.7867275212300964
0.9575546832418005	0.7856991687275356
0.9547549660471284	0.7847185637622274
0.9519552488524563	0.7838173608538079
0.9491555316577838	0.7830194761091576
0.9463558144631117	0.7823348784106634
0.9435560972684396	0.7817544459617859
0.9407563800737675	0.7812477251834642
0.9379566628790954	0.7807650967119748
0.9351569456844233	0.7802448968974316
0.9323572284897512	0.7796246792561357
0.9295575112950791	0.7788544264546484
0.9267577941004066	0.7779085967729175
0.9239580769057345	0.7767937723288395
0.9211583597110624	0.7755495042422089
0.9183586425163903	0.7742415637167963
0.9155589253217182	0.7729487858095707
0.9127592081270461	0.7717464690479505
0.909959490932374	0.7706903333552666
0.907159773737702	0.7698050056707755
0.9043600565430294	0.7690798740834368
0.9015603393483573	0.7684732310767819
0.8987606221536852	0.7679234569215605
0.8959609049590131	0.7673641920770475
0.8931611877643411	0.7667395166547908
0.890361470569669	0.7660153363524485
0.8875617533749969	0.7651843787902488
0.8847620361803243	0.7642640495906301
0.8819623189856522	0.763288333361875
0.8791626017909802	0.7622964036582078
0.8763628845963081	0.76132124581036
0.873563167401636	0.7603812828166736
0.8707634502069639	0.7594768953192259
0.8679637330122918	0.7585922207436822
0.8651640158176197	0.7577011634676731
0.8623642986229472	0.7567755450906704
0.8595645814282751	0.755792997316843
0.856764864233603	0.7547425570701665
0.8539651470389309	0.7536267780151786
0.8511654298442588	0.7524602246593863
0.8483657126495867	0.7512651540373366
0.8455659954549146	0.7500657853239623
0.8427662782602421	0.7488827117184813
0.83996656106557	0.7477287593135671
0.8371668438708979	0.7466070797946445
0.8343671266762258	0.7455116517926232
0.8315674094815537	0.7444298160146882
0.8287676922868816	0.7433460848767895
0.8259679750922095	0.7422462888424383
0.8231682578975374	0.7411211401771215
0.8203685407028649	0.7399684743497186
0.8175688235081928	0.7387937252774274
0.8147691063135207	0.7376085571755542
0.8119693891188486	0.7364279625610906
0.8091696719241765	0.7352664817716343
0.8063699547295045	0.7341344324690185
0.8035702375348324	0.7330350885682764
0.8007705203401598	0.7319635735732072
0.7979708031454877	0.7309078419173849
0.7951710859508156	0.7298515883351703
0.7923713687561436	0.7287783828212884
0.7895716515614715	0.7276759366569664
0.7867719343667994	0.7265392988217498
0.7839722171721273	0.7253720234730323
0.7811724999774552	0.7241848945988743
0.7783727827827827	0.722992497467507
0.7755730655881106	0.7218085790077674
0.7727733483934385	0.7206415339304448
0.7699736311987664	0.7194913554510444
0.7671739140040943	0.7183489852565303
0.7643741968094222	0.7171983038834565
0.7615744796147501	0.7160202322200693
0.758774762420078	0.714797805705879
0.7559750452254055	0.7135208200494617
0.7531753280307334	0.7121888016609959
0.7503756108360613	0.7108115628718741
0.7475758936413892	0.7094072877567019
0.7447761764467171	0.7079987399328065
0.741976459252045	0.7066086014575765
0.7391767420573729	0.7052550471082776
0.7363770248627004	0.7039484527891811
0.7335773076680283	0.7026897479048884
0.7307775904733562	0.7014705063978144
0.7279778732786841	0.7002745605005416
0.725178156084012	0.6990807704073951
0.72237843888934	0.6978665601312853
0.7195787216946679	0.6966118451453831
0.7167790044999958	0.6953029403062128
0.7139792873053232	0.6939359126450386
0.7111795701106511	0.6925186851258689
0.708379852915979	0.6910711292119993
0.705580135721307	0.6896225470808524
0.7027804185266349	0.6882064187338242
0.6999807013319628	0.68685303026117
0.6971809841372907	0.6855814185512311
0.6943812669426181	0.6843926755870253
0.6915815497479461	0.683266759834861
0.688781832553274	0.6821643875028076
0.6859821153586019	0.6810343600884199
0.6831823981639298	0.6798251071022268
0.6803826809692577	0.6784977488316364
0.6775829637745856	0.677037124363139
0.6747832465799135	0.6754573657056476
0.671983529385241	0.6737998270775106
0.6691838121905689	0.6721232411164546
0.6663840949958968	0.6704883027442237
0.6635843778012247	0.6689407573408198
0.6607846606065526	0.6674978499258277
0.6579849434118805	0.6661423326504172
0.6551852262172084	0.6648262248257879
0.6523855090225363	0.6634837104311865
0.6495857918278638	0.66204977578569
0.6467860746331917	0.6604793093931506
0.6439863574385196	0.6587610396597701
0.6411866402438475	0.6569220474045138
0.6383869230491754	0.6550212961837807
0.6355872058545033	0.6531338730057602
0.6327874886598313	0.6513304292475555
0.6299877714651587	0.6496577816963889
0.6271880542704866	0.6481263061982347
0.6243883370758145	0.6467077223413367
0.6215886198811424	0.6453437554797763
0.6187889026864704	0.6439629394603322
0.6159891854917983	0.6425004856536767
0.6131894682971262	0.6409153969710386
0.6103897511024541	0.6392000419167881
0.6075900339077815	0.6373798491421073
0.6047903167131095	0.6355038286331226
0.6019905995184374	0.633629299897426
0.5991908823237653	0.6318056944366541
0.5963911651290932	0.6300621982139462
0.5935914479344209	0.628402437313731
0.5907917307397488	0.6268069779919625
0.5879920135450767	0.6252419495215156
0.5851922963504046	0.6236704003764009
0.5823925791557323	0.622062555349403
0.5795928619610602	0.6204019905419687
0.5767931447663881	0.6186864842951167
0.573993427571716	0.6169242610254753
0.5711937103770437	0.6151278245194408
0.5683939931823716	0.6133081025628095
0.5655942759876995	0.6114710967716103
0.5627945587930274	0.609617938866869
0.5599948415983551	0.6077477459562602
0.557195124403683	0.6058615352630317
0.5543954072090109	0.6039651181333925
0.5515956900143388	0.6020694348497381
0.5487959728196665	0.6001879621346001
0.5459962556249944	0.5983321352898354
0.5431965384303223	0.5965066463652542
0.54039682123565	0.594706641066729
0.5375971040409779	0.5929181733404894
0.5347973868463058	0.591122042636335
0.5319976696516338	0.5892998107239638
0.5291979524569614	0.587439886548857
0.5263982352622893	0.5855414354767621
0.5235985180676173	0.5836145781125348
0.5207988008729452	0.5816766428031506
0.5179990836782729	0.5797456527693409
0.5151993664836008	0.5778332460802439
0.5123996492889287	0.5759394729285654
0.5095999320942566	0.5740512999328318
0.5068002148995843	0.5721453973295834
0.5040004977049122	0.5701943409195537
0.5012007805102401	0.5681742361515854
0.498401063315568	0.5660713515022888
0.4956013461208957	0.5638857562321222
0.4928016289262236	0.5616310194462046
0.4900019117315515	0.5593303436015546
0.4872021945368792	0.5570106044134798
0.4844024773422071	0.5546962810978779
0.481602760147535	0.5524050494537976
0.4788030429528629	0.5501460107690017
0.4760033257581906	0.547920485048941
0.4732036085635185	0.5457244187140122
0.4704038913688464	0.543551063652238
0.4676041741741743	0.541392784730944
0.464804456979502	0.5392415118870162
0.4620047397848299	0.5370881568578569
0.45920502259015783	0.5349219033261619
0.45640530539548574	0.5327303945695536
0.4536055882008134	0.5305014331597082
0.45080587100614133	0.5282260479881066
0.44800615381146924	0.5259020043859214
0.44520643661679693	0.5235363817743414
0.44240671942212484	0.5211459431009592
0.43960700222745275	0.5187546733152568
0.43680728503278066	0.5163888436568727
0.43400756783810834	0.5140708936540033
0.43120785064343625	0.5118139427232833
0.42840813344876416	0.5096186256854683
0.42560841625409207	0.5074732102024281
0.42280869905941976	0.5053568590389004
0.42000898186474767	0.5032448518005451
0.4172092646700756	0.5011139755546083
0.4144095474754035	0.4989463628804955
0.41160983028073117	0.4967307717161291
0.4088101130860591	0.49446138230859804
0.406010395891387	0.49213520252324255
0.4032106786967149	0.4897497116418005
0.4004109615020426	0.48730220479111186
0.3976112443073705	0.48479147505426945
0.3948115271126984	0.4822213075403069
0.3920118099180261	0.4796042315435398
0.389212092723354	0.4769635270511926
0.3864123755286819	0.47433184739370293
0.3836126583340098	0.47174592673923843
0.3808129411393375	0.46923831617317135
0.3780132239446654	0.4668283914074783
0.3752135067499933	0.46451548452378494
0.37241378955532123	0.46227662504817757
0.3696140723606489	0.4600700933908308
0.3668143551659768	0.4578441950789941
0.36401463797130473	0.45554896672679007
0.36121492077663264	0.45314752345455755
0.35841520358196033	0.4506238211430118
0.35561548638728824	0.44798473265178995
0.35281576919261615	0.44525614363712984
0.35001605199794406	0.44247463394876385
0.34721633480327174	0.4396775784339878
0.34441661760859965	0.43689474738272316
0.34161690041392756	0.43414365914036634
0.33881718321925525	0.43142937905162076
0.33601746602458316	0.428747780378275
0.33321774882991106	0.42609012994104434
0.330418031635239	0.4234466668872596
0.32761831444056666	0.42080765726998437
0.32481859724589457	0.4181618726666183
0.3220188800512225	0.4154939270987179
0.3192191628565504	0.41278275452366675
0.3164194456618781	0.4100032985372048
0.313619728467206	0.40713221697864743
0.3108200112725339	0.40415652366133337
0.3080202940778618	0.4010823411613897
0.3052205768831895	0.397940087239269
0.3024208596885174	0.3947829461513851
0.2996211424938453	0.3916773715316335
0.2968214252991732	0.3886870805464472
0.2940217081045009	0.38585460656973014
0.2912219909098288	0.3831859977161456
0.2884222737151567	0.38064400066595727
0.2856225565204844	0.3781529491752622
0.2828228393258123	0.37561514023090464
0.2800231221311402	0.3729347937844171
0.27722340493646813	0.370042988045818
0.2744236877417958	0.366916220710059
0.2716239705471237	0.3635828362131225
0.26882425335245164	0.3601150785574042
0.26602453615777955	0.3566089067080696
0.26322481896310723	0.35315754025333057
0.26042510176843514	0.34982671408613975
0.25762538457376305	0.34663910741808157
0.25482566737909096	0.34357249277568935
0.25202595018441865	0.34057174734738865
0.24922623298974655	0.33757041547527644
0.24642651579507446	0.3345144775786374
0.24362679860040237	0.3313803796614098
0.24082708140573006	0.3281814157403946
0.23802736421105797	0.32496055617362857
0.23522764701638588	0.3217724380942546
0.23242792982171356	0.3186609250891571
0.22962821262704147	0.3156401564946578
0.22682849543236938	0.31268582887840357
0.2240287782376973	0.309739978228567
0.22122906104302498	0.306727932402065
0.21842934384835289	0.3035819320088398
0.2156296266536808	0.30026358292009053
0.2128299094590087	0.29677759410910187
0.2100301922643364	0.29317207480389074
0.2072304750696643	0.28952506935870204
0.2044307578749922	0.285921523621104
0.20163104068032012	0.28242800054558703
0.1988313234856478	0.2790731685358536
0.1960316062909757	0.2758401619156835
0.19323188909630362	0.27267302437581625
0.19043217190163153	0.2694949013678796
0.18763245470695922	0.2662319503500268
0.18483273751228713	0.2628352832350733
0.18203302031761504	0.2592941362157
0.17923330312294272	0.25563652036384477
0.17643358592827063	0.25191777301779067
0.17363386873359854	0.24820130014619352
0.17083415153892645	0.24453811137129094
0.16803443434425414	0.24095179997682475
0.16523471714958204	0.23743348497122763
0.16243499995490995	0.23394771194492328
0.15963528276023786	0.23044663636510496
0.15683556556556555	0.22688722055213945
0.15403584837089346	0.22324548251648035
0.15123613117622137	0.21952318423559142
0.14843641398154928	0.21574518459349157
0.14563669678687696	0.2119489727867313
0.14283697959220487	0.2081704973911924
0.14003726239753278	0.20443145692569614
0.13723754520286047	0.20073243087541226
0.13443782800818838	0.1970539620164905
0.13163811081351628	0.193364804260734
0.1288383936188442	0.18963406023149038
0.12603867642417188	0.18584270144355095
0.12323895922949979	0.18199037155710324
0.1204392420348277	0.178095213315308
0.11763952484015561	0.1741870321561797
0.1148398076454833	0.17029648112068974
0.1120400904508112	0.1664442904264531
0.10924037325613911	0.16263442753109156
0.10644065606146702	0.15885354876141358
0.10364093886679471	0.1550767674239787
0.10084122167212262	0.15127746429427474
0.09804150447745053	0.14743742258229076
0.09524178728277843	0.14355348322056627
0.09244207008810612	0.13963820489168982
0.08964235289343403	0.1357142108823852
0.08684263569876194	0.13180423149629786
0.08404291850408963	0.12792048544622292
0.08124320130941753	0.1240574076235903
0.07844348411474544	0.12019068344640126
0.07564376692007335	0.1162834342771796
0.07284404972540104	0.11229792154686268
0.07004433253072895	0.10820913246705192
0.06724461533605686	0.10401575909665516
0.06444489814138477	0.09974469071260153
0.06164518094671245	0.09544703814087382
0.05884546375204036	0.0911863110275408
0.05604574655736827	0.0870218596100889
0.05324602936269618	0.08299228710054632
0.050446312168023866	0.07910372982488485
0.047646594973351775	0.07532661445164879
0.044846877778679684	0.07160211103608338
0.04204716058400759	0.06785671553700662
0.03924744338933528	0.06402103933023619
0.03644772619466319	0.060047647488076866
0.0336480089999911	0.05592302944526549
0.030848291805318784	0.051670428922022296
0.028048574610646693	0.047342824507883935
0.0252488574159746	0.043008099628525004
0.02244914022130251	0.038730589871470655
0.019649423026630197	0.03455414646828009
0.016849705831958106	0.030491353807738573
0.014049988637286015	0.026521745248511343
0.011250271442613924	0.022599295317550998
0.00845055424794161	0.01866685788735314
0.00565083705326952	0.01467330280942764
0.0028511198585974284	0.010588410029116584
5.140266392533732e-05	0.006411294469384676
-0.002748314530746976	0.0021700435518776802
-0.005548031725419067	-0.002087197376928828
-0.008347748920091158	-0.006306988923796798
-0.01114746611476325	-0.010446832279966364
-0.013947183309435562	-0.014488092834462622
-0.016746900504107654	-0.018441817457668905
-0.019546617698779745	-0.022345743018317793
-0.022346334893452058	-0.02625338673208316
-0.02514605208812415	-0.03021844485274714
-0.02794576928279624	-0.03427911587150709
-0.03074548647746833	-0.038446990536479694
-0.033545203672140644	-0.042703796206240735
-0.036344920866812735	-0.04700694160422203
-0.03914463806148483	-0.051302174836004494
-0.04194435525615692	-0.05553953367455537
-0.04474407245082923	-0.059687781638591196
-0.04754378964550132	-0.06374299299679168
-0.05034350684017341	-0.06772873952910738
-0.053143224034845504	-0.07168790002172619
-0.05594294122951782	-0.07566867384203085
-0.05874265842418991	-0.07970914307876686
-0.061542375618862	-0.08382514727615813
-0.06434209281353409	-0.08800518083331785
-0.0671418100082064	-0.09221382611220108
-0.0699415272028785	-0.09640258418292039
-0.07274124439755059	-0.10052469060282482
-0.0755409615922229	-0.1045493145255186
-0.07834067878689499	-0.10847079736924826
-0.08114039598156708	-0.11231019258712496
-0.08394011317623917	-0.11610879485156603
-0.08673983037091149	-0.11991581580694173
-0.08953954756558358	-0.12377409551341323
-0.09233926476025567	-0.12770820658565485
-0.09513898195492776	-0.13171840220343214
-0.09793869914960007	-0.1357819140057546
-0.10073841634427216	-0.1398607795831837
-0.10353813353894425	-0.1439134294252197
-0.10633785073361635	-0.14790629483622675
-0.10913756792828866	-0.1518219700058959
-0.11193728512296075	-0.15566181292064366
-0.11473700231763284	-0.15944279344497408
-0.11753671951230515	-0.16319022372861264
-0.12033643670697725	-0.16692913979676763
-0.12313615390164934	-0.17067721944972647
-0.12593587109632143	-0.17444126482687036
-0.12873558829099374	-0.17821782511168485
-0.13153530548566583	-0.18199704392143348
-0.13433502268033792	-0.1857678175382419
-0.13713473987501001	-0.18952215861024518
-0.13993445706968233	-0.19325727173443208
-0.14273417426435442	-0.19697496055104247
-0.1455338914590265	-0.20067912958388998
-0.1483336086536986	-0.2043728649476255
-0.15113332584837091	-0.2080566141934252
-0.153933043043043	-0.21172836014416122
-0.1567327602377151	-0.21538568606488262
-0.1595324774323872	-0.219028693501377
-0.1623321946270595	-0.222662260656872
-0.1651319118217316	-0.22629632520570925
-0.16793162901640368	-0.22994367033163093
-0.170731346211076	-0.23361576563841158
-0.1735310634057481	-0.23731812187279
-0.17633078060042018	-0.2410469721287624
-0.17913049779509227	-0.24478871875914127
-0.18193021498976458	-0.24852260165445866
-0.18472993218443667	-0.2522258194505351
-0.18752964937910876	-0.2558793526815693
-0.19032936657378086	-0.25947240225871326
-0.19312908376845317	-0.2630038314575551
-0.19592880096312526	-0.26648013149274796
-0.19872851815779735	-0.2699107970857127
-0.20152823535246944	-0.27330306315818775
-0.20432795254714176	-0.27665827476917715
-0.20712766974181385	-0.2799715709505478
-0.20992738693648594	-0.2832352444840964
-0.21272710413115803	-0.2864445791047241
-0.21552682132583034	-0.28960377438821816
-0.21832653852050243	-0.29272925215145723
-0.22112625571517452	-0.2958483928902515
-0.22392597290984684	-0.29899336852660563
-0.22672569010451893	-0.30219166057165264
-0.22952540729919102	-0.30545636395543974
-0.2323251244938631	-0.30877986271821545
-0.23512484168853542	-0.3121336521540474
-0.23792455888320752	-0.31547516504372375
-0.2407242760778796	-0.3187600513690878
-0.2435239932725517	-0.3219562965090167
-0.246323710467224	-0.32505560649138077
-0.2491234276618961	-0.3280780531020724
-0.2519231448565682	-0.33106795183573007
-0.2547228620512403	-0.3340817329397156
-0.2575225792459126	-0.33717124131986204
-0.2603222964405847	-0.3403675476755619
-0.2631220136352568	-0.34367037659733335
-0.26592173082992887	-0.34704660253978215
-0.2687214480246012	-0.35043844826756965
-0.2715211652192733	-0.3537789634860265
-0.27432088241394537	-0.35701007745025787
-0.2771205996086177	-0.36009776649378095
-0.27992031680328977	-0.3630398960592092
-0.28272003399796186	-0.3658647264998264
-0.28551975119263395	-0.3686210775512102
-0.28831946838730627	-0.3713637100484943
-0.29111918558197836	-0.3741387590441584
-0.29391890277665045	-0.3769736572911705
-0.29671861997132254	-0.37987412853768343
-0.29951833716599485	-0.38282821752808094
-0.30231805436066694	-0.3858149114576289
-0.30511777155533903	-0.3888135457483955
-0.3079174887500111	-0.3918103180190155
-0.31071720594468344	-0.39479974114561156
-0.31351692313935553	-0.397781126351746
-0.3163166403340276	-0.400752309332814
-0.3191163575286997	-0.40370399242199473
-0.321916074723372	-0.40661782484575437
-0.3247157919180441	-0.40946977570441634
-0.3275155091127162	-0.41223807426756837
-0.3303152263073885	-0.4149128882578367
-0.3331149435020606	-0.4175038241208541
-0.3359146606967327	-0.4200417387763663
-0.3387143778914048	-0.4225731722002688
-0.3415140950860771	-0.4251483294953508
-0.3443138122807492	-0.42780602240012744
-0.3471135294754213	-0.4305604005954636
-0.3499132466700934	-0.43339409253649797
-0.3527129638647657	-0.4362605322991866
-0.3555126810594378	-0.439095354043213
-0.3583123982541099	-0.4418337573695103
-0.36111211544878197	-0.44442870439294957
-0.3639118326434543	-0.44686441542762867
-0.36671154983812637	-0.449161039040679
-0.36951126703279846	-0.4513691235707228
-0.37231098422747055	-0.4535556954931663
-0.37511070142214287	-0.45578630214492916
-0.37791041861681496	-0.45810847456112497
-0.38071013581148705	-0.4605413881156153
-0.38350985300615936	-0.46307432685085476
-0.38630957020083145	-0.4656736667057728
-0.38910928739550354	-0.46829546955498436
-0.39190900459017564	-0.4708992754277521
-0.39470872178484795	-0.4734587234051886
-0.39750843897952004	-0.47596610014605645
-0.40030815617419213	-0.4784302055647712
-0.40310787336886433	-0.48086919127757166
-0.4059075905635364	-0.48330149195492195
-0.4087073077582086	-0.48573819749256175
-0.4115070249528807	-0.48817924620978304
-0.4143067421475529	-0.49061412705975904
-0.417106459342225	-0.4930260597561825
-0.4199061765368972	-0.49539752333243287
-0.4227058937315693	-0.4977148801130336
-0.4255056109262415	-0.4999706357298526
-0.4283053281209137	-0.502163164583443
-0.4311050453155858	-0.5042949169046005
-0.433904762510258	-0.5063706890036748
-0.4367044797049301	-0.5083972554543585
-0.4395041968996023	-0.510384687012086
-0.4423039140942744	-0.5123484815134525
-0.4451036312889466	-0.5143108011606587
-0.4479033484836187	-0.5162990850044777
-0.4507030656782909	-0.5183411982161295
-0.453502782872963	-0.5204577932738359
-0.4563025000676352	-0.5226540906982678
-0.45910221726230727	-0.5249141629488914
-0.46190193445697947	-0.5272005510382882
-0.46470165165165156	-0.5294605993404247
-0.46750136884632376	-0.5316386732652705
-0.47030108604099585	-0.5336911898843126
-0.47310080323566805	-0.5355999870055319
-0.47590052043034026	-0.5373795885144654
-0.47870023762501235	-0.539075515655756
-0.48149995481968455	-0.5407535044280785
-0.48429967201435664	-0.5424824411494811
-0.48709938920902884	-0.5443160037848378
-0.48989910640370093	-0.5462785997866548
-0.49269882359837314	-0.5483599451735068
-0.49549854079304523	-0.5505198977399253
-0.49829825798771743	-0.5527018370421055
-0.5010979751823895	-0.5548501042302316
-0.5038976923770617	-0.5569257420122384
-0.5066974095717338	-0.5589154653186972
-0.509497126766406	-0.5608312205051775
-0.5122968439610781	-0.5627010146924178
-0.5150965611557503	-0.5645547512981751
-0.5178962783504224	-0.5664105122389326
-0.5206959955450946	-0.5682664723768258
-0.5234957127397667	-0.5701015027125593
-0.5262954299344389	-0.57188427236838
-0.5290951471291111	-0.5735874601247577
-0.5318948643237832	-0.5752016932419352
-0.5346945815184554	-0.5767437820304997
-0.5374942987131275	-0.5782557595550992
-0.5402940159077997	-0.5797944976133006
-0.5430937331024718	-0.5814150992274596
-0.545893450297144	-0.5831536341473564
-0.5486931674918161	-0.585015219549488
-0.5514928846864883	-0.5869717619237702
-0.5542926018811604	-0.5889704288434898
-0.5570923190758326	-0.5909502323605569
-0.5598920362705047	-0.5928612690848512
-0.5626917534651769	-0.5946801793867265
-0.565491470659849	-0.5964166212650364
-0.5682911878545212	-0.598108591928866
-0.5710909050491932	-0.5998082288991414
-0.5738906222438654	-0.6015629710747902
-0.5766903394385375	-0.6033985369415976
-0.5794900566332097	-0.60530954041978
-0.5822897738278819	-0.6072609400041098
-0.585089491022554	-0.6091998137514806
-0.5878892082172262	-0.6110734457458713
-0.5906889254118983	-0.612847593846279
-0.5934886426065705	-0.6145187877924287
-0.5962883598012426	-0.6161165585786763
-0.5990880769959148	-0.6176948952076603
-0.6018877941905869	-0.6193157916830001
-0.6046875113852591	-0.6210302825753666
-0.6074872285799312	-0.622863048574981
-0.6102869457746034	-0.624805334778922
-0.6130866629692755	-0.6268180836763394
-0.6158863801639477	-0.6288438485668666
-0.6186860973586198	-0.6308233521064457
-0.621485814553292	-0.6327113513335345
-0.6242855317479641	-0.6344870763721011
-0.6270852489426363	-0.6361566065348605
-0.6298849661373085	-0.6377473304214585
-0.6326846833319806	-0.6392971221397159
-0.6354844005266528	-0.6408422437110185
-0.6382841177213249	-0.6424078885679003
-0.6410838349159971	-0.644003889275226
-0.6438835521106692	-0.6456260399478368
-0.6466832693053414	-0.6472615309408516
-0.6494829865000135	-0.6488958410333723
-0.6522827036946857	-0.6505184013227105
-0.6550824208893578	-0.6521253063979093
-0.65788213808403	-0.6537188090847088
-0.660681855278702	-0.6553046575956392
-0.6634815724733742	-0.656888998026754
-0.6662812896680463	-0.6584763683690112
-0.6690810068627185	-0.6600694307836571
-0.6718807240573906	-0.6616699910385232
-0.6746804412520628	-0.6632800783812529
-0.6774801584467349	-0.6649017861154445
-0.6802798756414071	-0.6665352561996152
-0.6830795928360793	-0.6681753287826362
-0.6858793100307514	-0.6698084363315588
-0.6886790272254236	-0.6714117623969754
-0.6914787444200957	-0.672956199064441
-0.6942784616147679	-0.6744132999777608
-0.69707817880944	-0.6757646961530734
-0.6998778960041122	-0.6770110031240517
-0.7026776131987843	-0.6781767469825658
-0.7054773303934565	-0.6793086177772175
-0.7082770475881286	-0.6804662979588764
-0.7110767647828008	-0.6817076255643792
-0.7138764819774729	-0.68307207321252
-0.7166761991721451	-0.6845676158632928
-0.7194759163668172	-0.6861655211198405
-0.7222756335614894	-0.6878054685356797
-0.7250753507561615	-0.689410296025142
-0.7278750679508337	-0.6909065701439847
-0.7306747851455058	-0.6922451237326605
-0.733474502340178	-0.6934154329027447
-0.7362742195348502	-0.6944493769810088
-0.7390739367295223	-0.6954130556217377
-0.7418736539241945	-0.696388945813809
-0.7446733711188666	-0.6974536126973816
-0.7474730883135388	-0.6986574990392258
-0.7502728055082108	-0.7000125951202198
-0.753072522702883	-0.7014912863338696
-0.7558722398975551	-0.7030362196629127
-0.7586719570922273	-0.7045777449906261
-0.7614716742868994	-0.7060534093795361
-0.7642713914815716	-0.7074237200665171
-0.7670711086762437	-0.7086799361368767
-0.7698708258709159	-0.7098424005136149
-0.772670543065588	-0.7109509201709654
-0.7754702602602602	-0.7120509586027012
-0.7782699774549323	-0.7131802482087397
-0.7810696946496045	-0.7143597118908296
-0.7838694118442767	-0.7155906938768558
-0.7866691290389488	-0.7168581987374018
-0.789468846233621	-0.7181379589491226
-0.7922685634282931	-0.7194043021194523
-0.7950682806229653	-0.7206361466438131
-0.7978679978176374	-0.7218197344966828
-0.8006677150123096	-0.7229483059419656
-0.8034674322069817	-0.7240201592984786
-0.8062671494016539	-0.7250369442150933
-0.809066866596326	-0.726003509561461
-0.8118665837909982	-0.7269294657977319
-0.8146663009856703	-0.7278313877350658
-0.8174660181803425	-0.728733862490931
-0.8202657353750146	-0.729667744224169
-0.8230654525696868	-0.7306650015326035
-0.8258651697643589	-0.7317510457020588
-0.8286648869590311	-0.7329367894031281
-0.8314646041537032	-0.7342133033358135
-0.8342643213483754	-0.7355514727895305
-0.8370640385430476	-0.7369075802100589
-0.8398637557377197	-0.7382337330865945
-0.8426634729323919	-0.7394902392412288
-0.845463190127064	-0.7406561005109193
-0.8482629073217361	-0.7417341574720088
-0.8510626245164082	-0.7427490223869453
-0.8538623417110804	-0.7437382771308558
-0.8566620589057525	-0.7447396903713075
-0.8594617761004247	-0.7457786178238928
-0.8622614932950968	-0.7468597678501656
-0.865061210489769	-0.7479660976229674
-0.8678609276844411	-0.7490652141054948
-0.8706606448791133	-0.7501211023558622
-0.8734603620737854	-0.7511071734225716
-0.8762600792684576	-0.7520161559672067
-0.8790597964631297	-0.7528634210332705
-0.8818595136578019	-0.7536825670803762
-0.884659230852474	-0.7545147339945619
-0.8874589480471462	-0.7553952524846972
-0.8902586652418184	-0.7563421385114009
-0.8930583824364905	-0.7573503104150702
-0.8958580996311627	-0.7583934684363601
-0.8986578168258348	-0.7594330056417214
-0.9014575340205069	-0.7604309939714755
-0.9042572512151791	-0.7613629860534433
-0.9070569684098513	-0.7622265039150687
-0.9098566856045234	-0.7630425648559285
-0.9126564027991956	-0.7638498862839347
-0.9154561199938678	-0.7646937274628517
-0.9182558371885399	-0.7656129067667292
-0.921055554383212	-0.7666289036960813
-0.9238552715778842	-0.7677400733778452
-0.9266549887725564	-0.7689222463239684
-0.9294547059672285	-0.7701349999428617
-0.9322544231619005	-0.7713313356866762
-0.9350541403565727	-0.7724678321956735
-0.937853857551245	-0.7735126749245331
-0.940653574745917	-0.774450035934887
-0.9434532919405891	-0.7752806137779615
-0.9462530091352613	-0.7760192336222582
-0.9490527263299335	-0.7766909087527646
-0.9518524435246056	-0.7773266137480017
-0.9546521607192777	-0.7779594303358132
-0.9574518779139499	-0.7786210722021105
-0.9602515951086221	-0.7793384326202244
-0.9630513123032942	-0.7801299111160428
-0.9658510294979664	-0.7810017908583975
-0.9686507466926386	-0.7819455657513289
-0.9714504638873107	-0.7829374769601027
-0.9742501810819828	-0.7839413228758281
-0.977049898276655	-0.7849147970306699
-0.9798496154713272	-0.7858184111105221
-0.9826493326659993	-0.7866249150527023
-0.9854490498606714	-0.7873265214567824
-0.9882487670553436	-0.7879375133375284
-0.9910484842500158	-0.7884909922178063
-0.9938482014446879	-0.7890302871915942
-0.99664791863936	-0.7895973162136806
-0.9994476358340322	-0.7902213315750561
-1.0022473530287044	-0.7909115339381769
-1.0050470702233765	-0.7916559083776579
-1.0078467874180486	-0.7924266491837182
-1.0106465046127209	-0.7931903527491835
-1.013446221807393	-0.793919530291763
-1.016245939002065	-0.7946015189477778
-1.0190456561967371	-0.7952417561357384
-1.0218453733914095	-0.795860353797629
-1.0246450905860816	-0.7964832935662702
-1.0274448077807536	-0.7971315190066691
-1.030244524975426	-0.7978120136451512
-1.033044242170098	-0.7985143006179882
-1.0358439593647701	-0.7992138771754242
-1.0386436765594422	-0.7998815642222359
-1.0414433937541143	-0.8004955064295605
-1.0442431109487866	-0.801051424201227
-1.0470428281434587	-0.8015671424884436
-1.0498425453381308	-0.8020793050822825
-1.0526422625328031	-0.8026329025729062
-1.0554419797274752	-0.8032668556407387
-1.0582416969221473	-0.8040004691064941
-1.0610414141168194	-0.8048255122376908
-1.0638411313114915	-0.8057069516167545
-1.0666408485061638	-0.8065925138526384
-1.069440565700836	-0.807428242458834
-1.0722402828955082	-0.8081750741466553
-1.0750400000901803	-0.8088209551457477
-1.0778397172848524	-0.8093843623253543
-1.0806394344795245	-0.809907871201685
-1.0834391516741966	-0.8104437102933746
-1.086238868868869	-0.8110359535576789
-1.089038586063541	-0.8117052069316996
-1.091838303258213	-0.8124409160368183
-1.0946380204528854	-0.8132039801890292
-1.0974377376475575	-0.8139389985978238
-1.1002374548422296	-0.8145923040694587
-1.1030371720369017	-0.8151300046978938
-1.1058368892315737	-0.815550194136692
-1.108636606426246	-0.8158853265766727
-1.1114363236209182	-0.8161938819898498
-1.1142360408155902	-0.8165438503299793
-1.1170357580102626	-0.8169931407208988
-1.1198354752049346	-0.8175729550565023
-1.1226351923996067	-0.8182791799232412
-1.1254349095942788	-0.819074293252737
-1.1282346267889511	-0.8198989952509445
-1.1310343439836232	-0.8206898111123406
-1.1338340611782953	-0.8213971970191365
-1.1366337783729676	-0.8219987087090552
-1.1394334955676397	-0.8225034940052829
-1.1422332127623118	-0.822947154358413
-1.145032929956984	-0.8233789791260584
-1.147832647151656	-0.8238457698912006
-1.1506323643463283	-0.8243772966930559
-1.1534320815410004	-0.8249776830241498
-1.1562317987356725	-0.8256250148725985
-1.1590315159303448	-0.8262788908563126
-1.161831233125017	-0.8268932887502833
-1.164630950319689	-0.8274307055415547
-1.167430667514361	-0.8278733932127621
-1.1702303847090334	-0.8282286083148589
-1.1730301019037055	-0.8285267045879734
-1.1758298190983776	-0.8288130019630227
-1.1786295362930497	-0.8291360375659824
-1.181429253487722	-0.8295356037242326
-1.184228970682394	-0.8300337584899676
-1.1870286878770662	-0.8306309166639277
-1.1898284050717383	-0.8313075808513546
-1.1926281222664106	-0.832030729047688
-1.1954278394610827	-0.8327627575344643
-1.1982275566557548	-0.8334704387667784
-1.201027273850427	-0.8341316323010972
-1.2038269910450992	-0.8347383255630102
-1.2066267082397713	-0.8352956962037907
-1.2094264254344433	-0.8358179592214716
-1.2122261426291157	-0.8363225204783666
-1.2150258598237877	-0.8368242437997255
-1.2178255770184598	-0.8373314247087051
-1.220625294213132	-0.8378444464342745
-1.2234250114078042	-0.838357258069829
-1.2262247286024763	-0.8388609861262
-1.2290244457971484	-0.8393483837984954
-1.2318241629918205	-0.8398175939050232
-1.2346238801864928	-0.8402739149908736
-1.237423597381165	-0.8407288668304478
-1.240223314575837	-0.8411966953945909
-1.2430230317705093	-0.8416893058125416
-1.2458227489651814	-0.8422112116835245
-1.2486224661598535	-0.8427562361602414
-1.2514221833545256	-0.8433073062947705
-1.2542219005491977	-0.8438398167503275
-1.25702161774387	-0.844327928149192
-1.259821334938542	-0.8447521394818385
-1.2626210521332142	-0.8451058740802344
-1.2654207693278865	-0.8453988855773138
-1.2682204865225586	-0.8456560732699617
-1.2710202037172307	-0.8459116143759032
-1.2738199209119028	-0.846199797465008
-1.276619638106575	-0.846545110371157
-1.2794193553012472	-0.8469545877855786
-1.2822190724959193	-0.8474149489787662
-1.2850187896905914	-0.8478957333615686
-1.2878185068852637	-0.8483578359333381
-1.2906182240799358	-0.848765108205802
-1.2934179412746079	-0.8490955914379387
-1.29621765846928	-0.8493488839867682
-1.2990173756639523	-0.8495471933774628
-1.3018170928586243	-0.8497295047799184
-1.3046168100532964	-0.8499404414588336
-1.3074165272479688	-0.8502171168368083
-1.3102162444426408	-0.8505780080067779
-1.313015961637313	-0.8510173465209904
-1.315815678831985	-0.8515068586257459
-1.3186153960266573	-0.8520044021883137
-1.3214151132213294	-0.8524668661014684
-1.3242148304160015	-0.8528633264866772
-1.3270145476106736	-0.853184346642872
-1.329814264805346	-0.8534445114598594
-1.332613982000018	-0.8536774210027291
-1.33541369919469	-0.853924745313352
-1.3382134163893622	-0.8542227960093725
-1.3410131335840345	-0.8545908063454596
-1.3438128507787066	-0.8550245060467245
-1.3466125679733787	-0.855496847870344
-1.349412285168051	-0.8559654714471783
-1.352212002362723	-0.8563844240387258
-1.3550117195573952	-0.8567164582417799
-1.3578114367520673	-0.8569422485209788
-1.3606111539467396	-0.8570640501521101
-1.3634108711414117	-0.8571032208034826
-1.3662105883360838	-0.8570929721367863
-1.3690103055307559	-0.8570690673461756
-1.3718100227254282	-0.8570615191648351
-1.3746097399201003	-0.8570896306289753
-1.3774094571147724	-0.8571612852855268
-1.3802091743094445	-0.8572757982232222
[truncated: 6 more rows]
