# Supplementary material for: Isolation of a planar π-aromatic Bi5− ring in a cobalt-based inverse-sandwich-type complex
Source: Nat Chem. 2025 Jan 20;17(4):547–55. doi: 10.1038/s41557-024-01713-8 (PMC11964920; doi:10.1038/s41557-024-01713-8)
Supplement: Supplementary file 4 — Original magnetic data of compound 1 and origin file of Fig. 3. [file 41557_2024_1713_MOESM4_ESM.zip › sr_and_T_Symmetrized/3.csv]

comment	corrected Loops
temperature	0.03
sr	0.016
angle	0
trans	0
B	M
-1.3999	-0.9940766812298076
-1.3971003	-0.9933564388318183
-1.3943006	-0.9927644356586709
-1.3915008999999998	-0.9923758041233006
-1.3887011999999999	-0.9922167832640876
-1.3859015	-0.9922603408375343
-1.3831018	-0.9924367147567363
-1.3803021	-0.9926554274637924
-1.3775024	-0.9928321019886648
-1.3747026999999998	-0.9929120625658377
-1.3719029999999999	-0.9928838690591383
-1.3691033	-0.9927791237897211
-1.3663036	-0.9926591302421113
-1.3635039	-0.9925929505364
-1.3607042	-0.9926338990806275
-1.3579044999999998	-0.9928017910312992
-1.3551047999999999	-0.9930762984336076
-1.3523051	-0.9934032077121061
-1.3495054	-0.9937113491437164
-1.3467057	-0.9939347288079043
-1.343906	-0.9940329127798634
-1.3411062999999999	-0.9940034031830232
-1.3383066	-0.9938823388599477
-1.3355069	-0.9937335038364322
-1.3327072	-0.993629186113587
-1.3299075	-0.9936288097458047
-1.3271077999999998	-0.993761771310689
-1.3243080999999999	-0.9940194513156944
-1.3215084	-0.994358453681629
-1.3187087	-0.9947136947696615
-1.315909	-0.9950170850726787
-1.3131093	-0.9952160796387386
-1.3103095999999999	-0.9952867074842842
-1.3075099	-0.9952376437231257
-1.3047102	-0.9951047850497905
-1.3019105	-0.9949386894592929
-1.2991108	-0.9947892444137177
-1.2963111	-0.9946924544102314
-1.2935113999999999	-0.9946631997077482
-1.2907117	-0.9946956227095969
-1.287912	-0.994770206871721
-1.2851123	-0.9948644791980548
-1.2823126	-0.9949632632604009
-1.2795128999999998	-0.9950648152235145
-1.2767131999999999	-0.995180801238654
-1.2739135	-0.9953303378756857
-1.2711138	-0.995530442036274
-1.2683141	-0.995786511899256
-1.2655143999999998	-0.996086470565728
-1.2627146999999999	-0.9964009599680019
-1.259915	-0.9966899007663113
-1.2571153	-0.996913531331842
-1.2543156	-0.9970444418224731
-1.2515159	-0.9970766622901022
-1.2487162	-0.9970287060353443
-1.2459164999999999	-0.9969393448777648
-1.2431168	-0.9968571977751406
-1.2403171	-0.9968272032878156
-1.2375174	-0.996878074872584
-1.2347177	-0.9970145693785062
-1.2319179999999998	-0.9972169135795887
-1.2291182999999999	-0.9974475021044318
-1.2263186	-0.9976627131272392
-1.2235189	-0.9978261075224708
-1.2207192	-0.9979188848108835
-1.2179195	-0.9979443866503821
-1.2151197999999999	-0.9979253685127945
-1.2123201	-0.9978950822254491
-1.2095204	-0.9978851822482862
-1.2067207	-0.9979144579318083
-1.203921	-0.9979820901168106
-1.2011213	-0.9980676369980486
-1.1983215999999999	-0.99813775677811
-1.1955219	-0.9981574837019729
-1.1927222	-0.9981023955357391
-1.1899225	-0.9979677183505267
-1.1871228	-0.9977713981187404
-1.1843230999999999	-0.9975501053746529
-1.1815234	-0.997349399644032
-1.1787237	-0.9972111333718513
-1.175924	-0.9971620253691633
-1.1731243	-0.9972069148106766
-1.1703246	-0.9973286660885989
-1.1675248999999999	-0.9974945438836502
-1.1647252	-0.9976668229977714
-1.1619255	-0.9978141073691018
-1.1591258	-0.9979197185185616
-1.1563261	-0.9979845953937605
-1.1535264	-0.9980240495724373
-1.1507266999999999	-0.9980597978851874
-1.147927	-0.9981102519208116
-1.1451273	-0.9981825641572009
-1.1423276	-0.9982692497111963
-1.1395279	-0.9983505631592184
-1.1367281999999999	-0.9984017768721548
-1.1339285	-0.998402777308496
-1.1311288	-0.9983465601197983
-1.1283291	-0.9982435493781283
-1.1255294	-0.9981200735679884
-1.1227296999999998	-0.998011321068305
-1.11993	-0.9979509911583802
-1.1171303	-0.9979610060727315
-1.1143306	-0.9980446619496619
-1.1115309	-0.9981854667945202
-1.1087312	-0.9983520272912494
-1.1059315	-0.9985073471319108
-1.1031317999999999	-0.9986194682318279
-1.1003321	-0.9986700063233684
-1.0975324	-0.9986579239385734
-1.0947327	-0.9985975622783736
-1.091933	-0.9985119295689608
-1.0891332999999999	-0.9984238285579405
-1.0863336	-0.998348052359211
-1.0835339	-0.9982873712233986
-1.0807342	-0.9982335662376499
-1.0779345	-0.998172872428502
-1.0751347999999998	-0.9980935575012491
-1.0723351	-0.9979925759325118
-1.0695354	-0.9978785898319673
-1.0667357	-0.9977700167675463
-1.063936	-0.9976886592535559
-1.0611363	-0.997651201484102
-1.0583366	-0.9976617842493891
-1.0555369	-0.997708626584355
-1.0527372	-0.9977663060780115
-1.0499375	-0.9978032978595284
-1.0471378	-0.9977924138889829
-1.0443381	-0.9977205898955194
-1.0415383999999999	-0.997594495319511
-1.0387387	-0.997439727781108
-1.035939	-0.9972934876663082
-1.0331393	-0.997192887846146
-1.0303396	-0.9971626506588961
-1.0275398999999998	-0.9972063018071076
-1.0247402	-0.9973039291173176
-1.0219405	-0.9974174560557523
-1.0191408	-0.9975018880574275
-1.0163411	-0.9975189691623843
-1.0135414	-0.9974488340635712
-1.0107417	-0.9972958619819559
-1.007942	-0.9970868376530297
-1.0051423	-0.9968620659470134
-1.0023426	-0.9966624114598397
-0.9995429	-0.9965165549251798
-0.9967432	-0.9964326291516653
-0.9939435	-0.996396869539292
-0.9911437999999999	-0.9963795179942392
-0.9883441	-0.9963457791209123
-0.9855444	-0.9962679777119975
-0.9827447	-0.9961347609533338
-0.9799450000000001	-0.9959543117488345
-0.9771453	-0.9957506800990438
-0.9743455999999999	-0.995554738693962
-0.9715459	-0.9953930885310138
-0.9687462	-0.9952788570003597
-0.9659465	-0.9952075523051185
-0.9631468	-0.9951592659925189
-0.9603471	-0.9951062328761973
-0.9575473999999999	-0.9950228826343883
-0.9547477	-0.9948947101789727
-0.951948	-0.9947228214577278
-0.9491483000000001	-0.9945226632627961
-0.9463486	-0.9943176039945654
-0.9435488999999999	-0.9941299054357369
-0.9407492	-0.9939725334484178
-0.9379495	-0.9938448757198937
-0.9351498	-0.9937339178460647
-0.9323501000000001	-0.9936203422406924
-0.9295504	-0.9934871333227878
-0.9267506999999999	-0.9933272976593016
-0.923951	-0.9931476075310185
-0.9211513	-0.992966750272464
-0.9183516	-0.9928083783611061
-0.9155519	-0.992691529264063
-0.9127522	-0.9926219828436115
-0.9099524999999999	-0.9925879219903836
-0.9071528	-0.9925618039544091
-0.9043531	-0.9925081410133635
-0.9015534000000001	-0.9923947182627924
-0.8987537	-0.9922034330994604
-0.895954	-0.9919369303327679
-0.8931543	-0.991618562711323
-0.8903546	-0.9912854731424747
-0.8875549	-0.9909769834652373
-0.8847552	-0.9907221419975607
-0.8819555	-0.9905306302187338
-0.8791558	-0.9903901201500281
-0.8763561	-0.990270983320066
-0.8735564	-0.9901367379164899
-0.8707567	-0.9899566581194643
-0.867957	-0.9897162425112156
-0.8651573	-0.9894219980925135
-0.8623576	-0.9890989733890307
-0.8595579	-0.9887819744898196
-0.8567582	-0.9885035491345934
-0.8539585	-0.9882828829540062
-0.8511588	-0.9881193650550617
-0.8483591	-0.9879929039068822
-0.8455594	-0.9878707147239936
-0.8427597	-0.9877180919265666
-0.83996	-0.9875093920123855
-0.8371603	-0.9872355119387728
-0.8343606	-0.9869054998970552
-0.8315609	-0.9865420673353552
-0.8287612	-0.9861729066264417
-0.8259615	-0.985821099155793
-0.8231618	-0.9854980544723575
-0.8203621	-0.9852013352429532
-0.8175624	-0.9849178266658775
-0.8147627000000001	-0.9846307174932452
-0.811963	-0.9843274051231587
-0.8091633	-0.9840052013338212
-0.8063636	-0.9836726577596926
-0.8035639	-0.9833460736448196
-0.8007642	-0.9830426242560187
-0.7979645	-0.9827728487458267
-0.7951648	-0.9825354774463282
-0.7923651	-0.982316678799678
-0.7895654	-0.9820941129708252
-0.7867657	-0.9818443370124026
-0.783966	-0.9815508139168503
-0.7811663	-0.9812095258701838
-0.7783666	-0.980830079411991
-0.7755669000000001	-0.9804318860902934
-0.7727672	-0.980036868605806
-0.7699675	-0.979661472390053
-0.7671678000000001	-0.9793110452304647
-0.7643681	-0.9789787619789673
-0.7615684	-0.9786495361786984
-0.7587687	-0.9783074199549466
-0.755969	-0.9779435811750427
-0.7531693	-0.9775616123735966
-0.7503696	-0.9771778267753061
-0.7475699	-0.9768160320336587
-0.7447702	-0.9764983848805826
-0.7419705	-0.9762355414135744
-0.7391708	-0.9760198122634647
-0.7363711000000001	-0.9758241847409894
-0.7335714	-0.9756081421773402
-0.7307717	-0.9753288496438951
-0.7279720000000001	-0.9749543113204302
-0.7251723	-0.9744742425562571
-0.7223726	-0.9739049697762525
-0.7195729000000001	-0.9732865089542502
-0.7167732	-0.9726724711698718
-0.7139735	-0.9721157616551721
-0.7111738000000001	-0.9716543953780565
-0.7083741	-0.9713016956006769
-0.7055744	-0.9710437034484287
-0.7027747	-0.9708443054647922
-0.699975	-0.9706561708302684
-0.6971753	-0.9704338818754364
-0.6943756	-0.9701451798042929
-0.6915759	-0.9697771309229015
-0.6887762000000001	-0.9693358856639596
-0.6859765	-0.9688408729174272
-0.6831768	-0.968315994693872
-0.6803771000000001	-0.9677811039629962
-0.6775774	-0.9672465847202281
-0.6747777	-0.96671245522045
-0.6719780000000001	-0.9661716454534541
-0.6691783	-0.9656156188715301
-0.6663786	-0.9650398313572286
-0.6635789000000001	-0.9644468374492527
-0.6607792	-0.9638459765568053
-0.6579795	-0.9632500220832494
-0.6551798	-0.96267037847512
-0.6523801	-0.9621129135102406
-0.6495804000000001	-0.961576154142141
-0.6467807	-0.9610525332253029
-0.643981	-0.9605320906318459
-0.6411813000000001	-0.9600070265036327
-0.6383816	-0.9594751741189791
-0.6355819	-0.9589409262709716
-0.6327822000000001	-0.958413214284753
-0.6299825	-0.9579013680470098
-0.6271828	-0.9574105806792136
-0.6243831000000001	-0.9569388986789914
-0.6215834	-0.9564770711979675
-0.6187837	-0.9560114470253256
-0.6159840000000001	-0.9555288563531983
-0.6131843	-0.9550215570612888
-0.6103846	-0.9544902149960848
-0.6075849000000001	-0.9539435889677507
-0.6047852	-0.9533948498846514
-0.6019855000000001	-0.9528558005809795
-0.5991858	-0.9523311567778274
-0.5963861	-0.9518151375844383
-0.5935864000000001	-0.9512918360011748
-0.5907867	-0.9507394682565835
-0.587987	-0.9501371423904647
-0.5851873000000001	-0.949471793659362
-0.5823876	-0.9487427950714755
-0.5795879	-0.9479625384061944
-0.5767882000000001	-0.9471527184767038
-0.5739885	-0.9463376147922966
-0.5711888	-0.9455367681289324
-0.5683891000000001	-0.9447596758050802
-0.5655894	-0.9440043829712426
-0.5627897000000001	-0.9432603960618666
-0.5599900000000001	-0.9425147245899701
-0.5571903	-0.9417586742193036
-0.5543906000000001	-0.9409927160679954
-0.5515909	-0.9402274658428049
-0.5487912	-0.9394802668036798
-0.5459915000000001	-0.9387685434009134
-0.5431918	-0.9381023534374416
-0.5403921	-0.9374789397052861
-0.5375924000000001	-0.9368814187890178
-0.5347927	-0.9362822821517349
-0.531993	-0.9356506587635635
-0.5291933000000001	-0.9349609352483703
-0.5263936	-0.934199846825307
-0.5235939000000001	-0.9333697136883244
-0.5207942000000001	-0.9324868868602223
-0.5179945	-0.9315761613540455
-0.5151948000000001	-0.9306632799838275
-0.5123951000000001	-0.9297681868641211
-0.5095954	-0.9289012157296221
-0.5067957000000001	-0.928063124295488
-0.5039960000000001	-0.9272483288260983
-0.5011963	-0.926449475370142
-0.4983966000000001	-0.9256610894712627
-0.4955969	-0.9248806267957215
-0.49279720000000005	-0.9241065587615668
-0.4899975000000001	-0.9233346199473265
-0.4871978	-0.9225543768616526
-0.48439810000000005	-0.9217483763002063
-0.4815984000000001	-0.9208951889065007
-0.4787987	-0.9199760020134888
-0.47599900000000006	-0.918982680939343
-0.4731993000000001	-0.9179241380059662
-0.47039960000000003	-0.9168279477616565
-0.46759990000000007	-0.9157355210541847
-0.4648002000000001	-0.9146913965940837
-0.46200050000000004	-0.913729542927212
-0.4592008000000001	-0.9128610953963827
-0.4564011000000001	-0.9120680158552243
-0.45360140000000004	-0.911305586113811
-0.4508017000000001	-0.9105138535486961
-0.448002	-0.9096350448310044
-0.44520230000000005	-0.9086316396303546
-0.4424026000000001	-0.9074991371956656
-0.4396029	-0.9062689072568553
-0.43680320000000006	-0.9049995526771689
-0.4340035000000001	-0.9037589745262081
-0.4312038	-0.9026025643521007
-0.42840410000000007	-0.9015545172435652
-0.4256044000000001	-0.9005985490057535
-0.42280470000000003	-0.8996814546645959
-0.4200050000000001	-0.8987288424864174
-0.4172053000000001	-0.8976683544824584
-0.41440560000000004	-0.8964530908998074
-0.4116059000000001	-0.8950776949449102
-0.4088062000000001	-0.8935817627708766
-0.40600650000000005	-0.8920392347313858
-0.4032068000000001	-0.890536903855522
-0.4004071	-0.8891486773866666
-0.39760740000000006	-0.887913595322563
-0.3948077000000001	-0.8868243997386791
-0.39200800000000013	-0.8858300685120059
-0.3892083000000002	-0.88485129935886
-0.3864086	-0.88380390997789
-0.38360890000000003	-0.8826228044426474
-0.38080920000000007	-0.8812792521541186
-0.3780095000000001	-0.8797866265460306
-0.37520980000000015	-0.8781935904074181
-0.37241009999999997	-0.8765676805308917
-0.3696104	-0.8749750333686206
-0.36681070000000005	-0.873462751990721
-0.3640110000000001	-0.8720490111074539
-0.3612113000000001	-0.8707230357980356
-0.35841160000000016	-0.8694536714264456
-0.3556119	-0.8682025801107827
-0.3528122	-0.8669370191307391
-0.35001250000000006	-0.8656379307523683
-0.3472128000000001	-0.8643012814866533
-0.34441310000000014	-0.8629333252399269
-0.3416134000000002	-0.8615426876891694
-0.3388137	-0.8601330884062592
-0.33601400000000003	-0.8586998729573003
-0.3332143000000001	-0.8572316629315163
-0.3304146000000001	-0.8557161409190344
-0.32761490000000015	-0.8541471962182183
-0.32481519999999997	-0.8525300671825542
-0.3220155	-0.8508819407600539
-0.31921580000000005	-0.8492273609827663
-0.3164161000000001	-0.8475899897850727
-0.31361640000000013	-0.8459838726123966
-0.31081670000000017	-0.844407731933996
-0.308017	-0.8428447704998132
-0.3052173	-0.8412683918715262
-0.30241760000000006	-0.8396519278700781
-0.2996179000000001	-0.8379788011359119
-0.29681820000000014	-0.8362492117735865
-0.2940185000000002	-0.834480592570252
-0.2912188	-0.8327013323044028
-0.28841910000000004	-0.8309397979983677
-0.2856194000000001	-0.8292125468828089
-0.2828197000000001	-0.8275160897021956
-0.28002000000000016	-0.8258254345939289
-0.2772203000000002	-0.8241002831951492
-0.2744206	-0.8222970074307685
-0.27162090000000005	-0.82038240363257
-0.2688212000000001	-0.8183444886758484
-0.26602150000000013	-0.8161965576727044
-0.2632218000000002	-0.8139730392236214
-0.2604221	-0.8117185387162817
-0.25762240000000003	-0.8094738285827892
-0.25482270000000007	-0.8072635754177725
-0.2520230000000001	-0.8050899202365946
-0.24922330000000015	-0.802933901635846
-0.2464236000000002	-0.800763910614104
-0.2436239	-0.7985479096398378
-0.24082420000000004	-0.7962649230879364
-0.23802450000000008	-0.7939117388819902
-0.23522480000000012	-0.7915026657235489
-0.23242510000000016	-0.7890628382686264
-0.2296254000000002	-0.7866179562827816
-0.22682570000000002	-0.7841845887716206
-0.22402600000000006	-0.7817648136003406
-0.2212263000000001	-0.779347149332593
-0.21842660000000014	-0.7769131735401945
-0.21562690000000018	-0.7744469034617512
-0.2128272	-0.7719428470131326
-0.21002750000000003	-0.7694090892415255
-0.20722780000000007	-0.7668637173161156
-0.2044281000000001	-0.7643255876981729
-0.20162840000000015	-0.7618028711174166
-0.1988287000000002	-0.7592840147876507
-0.196029	-0.7567352140664276
-0.19322930000000005	-0.7541063109587667
-0.1904296000000001	-0.7513439771379018
-0.18762990000000013	-0.7484081980221666
-0.18483020000000017	-0.7452865177985992
-0.1820305000000002	-0.7420008670307783
-0.17923080000000002	-0.7386040314446944
-0.17643110000000006	-0.735166209171203
-0.1736314000000001	-0.7317554846434758
-0.17083170000000014	-0.7284182320818209
-0.16803200000000018	-0.7251656574898848
-0.1652323	-0.7219707878129165
-0.16243260000000004	-0.7187768445302343
-0.15963290000000008	-0.7155142408456726
-0.15683320000000012	-0.712120680307922
-0.15403350000000016	-0.708557948326999
-0.1512338000000002	-0.7048202596545542
-0.1484341	-0.7009319852285392
-0.14563440000000005	-0.6969361798621858
-0.1428347000000001	-0.6928783118419016
-0.14003500000000013	-0.688790941958217
-0.13723530000000017	-0.6846843963536016
-0.1344356000000002	-0.6805460451207244
-0.13163590000000003	-0.6763475661768535
-0.12883620000000007	-0.6720567342031362
-0.1260365000000001	-0.6676488464803881
-0.12323680000000015	-0.6631133585598732
-0.12043710000000019	-0.6584534222746858
-0.1176374	-0.653678953593495
-0.11483770000000004	-0.6487964730898217
-0.11203800000000008	-0.6438002561872902
-0.10923830000000012	-0.6386688109502157
-0.10643860000000016	-0.6333685674346399
-0.1036389000000002	-0.6278637318105613
-0.10083920000000002	-0.6221286600950224
-0.09803950000000006	-0.6161578577652531
-0.0952398000000001	-0.6099693322902899
-0.09244010000000014	-0.6035993340962564
-0.08964040000000018	-0.597089691249735
-0.08684070000000021	-0.5904718010803793
-0.08404100000000003	-0.5837528004185616
-0.08124130000000007	-0.5769089009268864
-0.07844160000000011	-0.5698884789892156
-0.07564190000000015	-0.5626240770042159
-0.07284220000000019	-0.5550492367472779
-0.07004250000000023	-0.5471142396012487
-0.06724280000000005	-0.5387950892113501
-0.06444310000000009	-0.5300924040048938
-0.061643400000000126	-0.5210204968221139
-0.058843700000000165	-0.5115905252235045
-0.056044000000000205	-0.5017938818060855
-0.05324430000000002	-0.49159208196541926
-0.05044460000000006	-0.4809171878591932
-0.0476449000000001	-0.4696830009592934
-0.04484520000000014	-0.45780317505131884
-0.04204550000000018	-0.44520950507390933
-0.03924580000000022	-0.43186302753115124
-0.03644610000000004	-0.4177525605112111
-0.033646400000000076	-0.40287935764718785
-0.030846700000000116	-0.38723137044783146
-0.028047000000000155	-0.370754625377791
-0.025247300000000195	-0.3533310691911118
-0.022447600000000234	-0.33477124045021445
-0.01964790000000005	-0.31482651433759046
-0.01684820000000009	-0.29322049924244287
-0.01404850000000013	-0.2696939767073174
-0.01124880000000017	-0.24405409352436108
-0.00844910000000021	-0.21621736082902498
-0.005649400000000027	-0.18623761457428545
-0.002849700000000066	-0.1543138386686413
-5.0000000000105516e-05	-0.12077744913394695
0.002749699999999855	-0.08606291317925577
0.005549399999999816	-0.050668329046685154
0.008349099999999776	-0.015113309106678246
0.011148799999999959	0.020099634614977664
0.01394849999999992	0.054516287279967816
0.01674819999999988	0.08775307168303477
0.01954789999999984	0.11951094611803922
0.0223475999999998	0.1495820912304992
0.02514729999999976	0.17785048729718775
0.027946999999999944	0.20428688186562577
0.030746699999999905	0.22893818780222586
0.033546399999999865	0.2519114941438303
0.036346099999999826	0.27335371766425237
0.039145799999999786	0.29342916850049017
0.04194549999999997	0.3122983736249344
0.04474519999999993	0.33010180393963306
0.04754489999999989	0.34695134168888786
0.05034459999999985	0.362930487843403
0.05314429999999981	0.378101959324712
0.05594399999999977	0.3925192405514497
0.058743699999999954	0.4062375865434782
0.061543399999999915	0.4193203636515582
0.06434309999999988	0.4318383950298516
0.06714279999999984	0.44386258154938474
0.0699424999999998	0.45545260538349064
0.07274219999999976	0.4666460956234917
0.07554189999999994	0.47745266334633824
0.0783415999999999	0.4878556540839587
0.08114129999999986	0.49782183978822436
0.08394099999999982	0.5073164900111098
0.08674069999999978	0.5163193021746318
0.08954039999999996	0.5248362328374747
0.09234009999999993	0.5329035235351763
0.09513979999999989	0.5405827295028918
0.09793949999999985	0.5479484667843901
0.1007391999999998	0.5550728881471994
0.10353889999999977	0.5620117997181633
0.10633859999999995	0.5687965570227296
0.10913829999999991	0.5754337446451849
0.11193799999999987	0.5819119362131691
0.11473769999999983	0.5882125232209439
0.11753739999999979	0.5943204946653045
0.12033709999999975	0.6002314885488103
0.12313679999999994	0.6059531893672334
0.1259364999999999	0.6115015012669274
0.12873619999999986	0.6168939656681889
0.13153589999999982	0.6221438357379289
0.13433559999999978	0.6272577222484172
0.13713529999999996	0.6322380032141037
0.13993499999999992	0.6370889410929814
0.14273469999999988	0.6418235899987588
0.14553439999999984	0.6464678814241016
0.1483340999999998	0.6510590929016862
0.15113379999999976	0.6556379906047518
0.15393349999999995	0.6602365457190131
0.1567331999999999	0.6648652641774841
0.15953289999999987	0.6695049708849486
0.16233259999999983	0.6741069369987505
0.1651322999999998	0.6786027439824547
0.16793199999999975	0.6829220305040813
0.17073169999999993	0.6870133733838839
0.1735313999999999	0.690862049712593
0.17633109999999985	0.6944989137666813
0.1791307999999998	0.697997035914757
0.18193049999999977	0.7014563672620856
0.18473019999999973	0.7049803619408723
0.18752989999999992	0.7086510149247387
0.19032959999999988	0.7125093246150069
0.19312929999999984	0.7165465780029485
0.1959289999999998	0.7207086018696542
0.19872869999999976	0.7249112777248587
0.20152839999999994	0.7290624089821867
0.2043280999999999	0.7330834504064216
0.20712779999999986	0.7369250981075579
0.20992749999999982	0.7405730418384937
0.21272719999999978	0.7440434673382542
0.21552689999999974	0.7473710503366148
0.21832659999999993	0.7505941938457182
0.2211262999999999	0.7537425529201853
0.22392599999999985	0.7568305027729301
0.2267256999999998	0.7598577389474712
0.22952539999999977	0.7628155816000917
0.23232509999999973	0.7656957064699269
0.2351247999999999	0.7684975274811792
0.23792449999999987	0.7712313763802219
0.24072419999999983	0.7739165178949531
0.2435238999999998	0.7765751366569196
0.24632359999999975	0.7792249402442238
0.24912329999999994	0.7818734122705522
0.2519229999999999	0.7845159385215937
0.25472269999999986	0.7871383921440632
0.2575223999999998	0.7897229716887726
0.2603220999999998	0.7922548413577375
0.26312179999999974	0.794726893740818
0.2659214999999999	0.7971408031145567
0.2687211999999999	0.7995041043036326
0.27152089999999984	0.8018246872550103
0.2743205999999998	0.8041051835360506
0.27712029999999976	0.8063398072328225
0.2799199999999997	0.8085152588692404
0.2827196999999999	0.8106156709912908
0.28551939999999987	0.8126298966013226
0.28831909999999983	0.8145583704021739
0.2911187999999998	0.8164167378331931
0.29391849999999975	0.8182344899011358
0.29671819999999993	0.820048597443397
0.2995178999999999	0.8218939678490529
0.30231759999999985	0.8237937743134461
0.3051172999999998	0.8257528699992933
0.3079169999999998	0.8277565207384205
0.31071669999999973	0.8297749101531536
0.3135163999999999	0.8317719234328733
0.3163160999999999	0.8337152956951006
0.31911579999999984	0.8355848215587891
0.3219154999999998	0.8373760933267007
0.32471519999999976	0.8390988750568067
0.3275148999999997	0.8407711262299644
0.3303145999999999	0.8424111694211962
0.33311429999999986	0.8440310229492151
0.3359139999999998	0.8456333194540224
0.3387136999999998	0.8472127485956076
0.34151339999999974	0.8487611638050679
0.3443130999999999	0.8502740583087892
0.3471127999999999	0.8517555834185346
0.34991249999999985	0.8532198515835933
0.3527121999999998	0.8546877237149892
0.35551189999999977	0.8561800762117484
0.35831159999999973	0.8577099978652467
0.3611112999999999	0.8592769210684925
0.3639109999999999	0.8608651158478153
0.36671069999999983	0.8624474577727672
0.3695103999999998	0.863993463897648
0.37231009999999976	0.8654789748762656
0.3751097999999997	0.8668941496207729
0.3779094999999999	0.8682469153322432
0.38070919999999986	0.8695605366973257
0.3835088999999998	0.8708660080322178
0.3863085999999998	0.8721918086644052
0.38910829999999974	0.8735545332785597
0.3919079999999997	0.8749536532945923
0.3947076999999999	0.876372253664885
0.39750739999999984	0.8777835057106945
0.4003070999999998	0.8791606098070391
0.40310679999999977	0.8804866896267599
0.4059064999999997	0.8817610943636934
0.4087061999999999	0.8829997911482109
0.41150589999999987	0.8842295909903417
0.41430559999999983	0.8854781348346652
0.4171052999999998	0.8867631087313625
0.41990499999999975	0.8880845121727661
0.4227046999999997	0.8894228327683328
0.4255043999999999	0.890744003282077
0.42830409999999985	0.8920097029181048
0.4311037999999998	0.893189703104925
0.4339034999999998	0.8942721879230012
0.43670319999999974	0.8952685707641069
0.4395028999999997	0.8962110911766354
0.4423025999999999	0.8971438235954874
0.44510229999999984	0.8981098816925159
0.4479019999999998	0.899138845646683
0.45070169999999976	0.9002383684196082
0.4535013999999997	0.901392563595956
0.4563010999999999	0.9025675962716779
0.45910079999999986	0.9037226098192183
0.4619004999999998	0.9048224679845251
0.4647001999999998	0.9058482946551943
0.46749989999999975	0.906802586273477
0.4702995999999997	0.9077074667282401
0.4730992999999999	0.908596848965227
0.47589899999999985	0.9095051495428099
0.4786986999999998	0.9104561852649338
0.48149839999999977	0.9114556884513652
0.48429809999999973	0.9124896197321319
0.4870977999999997	0.9135285790303289
0.4898974999999999	0.9145367366385836
0.49269719999999984	0.9154824145916662
0.4954968999999998	0.9163471124855818
0.49829659999999976	0.917130435727048
0.5010962999999997	0.9178497736243905
0.5038959999999999	0.9185352056172836
0.5066956999999999	0.9192214620421388
0.5094953999999998	0.9199394380685548
0.5122950999999998	0.9207096104013953
0.5150947999999997	0.9215388652969275
0.5178944999999997	0.9224210522455945
0.5206941999999999	0.9233404496428316
0.5234938999999998	0.9242766211532807
0.5262935999999998	0.9252090314037261
0.5290932999999998	0.9261202337629508
0.5318929999999997	0.9269972124349207
0.5346926999999997	0.9278312373904603
0.5374923999999999	0.9286170852329455
0.5402920999999998	0.9293525339554273
0.5430917999999998	0.930038675254435
0.5458914999999998	0.930680985362579
0.5486911999999997	0.9312905204417203
0.5514908999999999	0.9318843047722092
0.5542905999999999	0.9324840988428267
0.5570902999999998	0.9331132484986203
0.5598899999999998	0.9337920501152686
0.5626896999999997	0.934532752827097
0.5654893999999997	0.9353356919667128
0.5682890999999999	0.9361879396266887
0.5710887999999998	0.9370652592560059
0.5738884999999998	0.9379372205827365
0.5766881999999998	0.9387743497261951
0.5794878999999997	0.9395554715948353
0.5822875999999997	0.9402731945812046
0.5850872999999999	0.9409358888112491
0.5878869999999998	0.9415654304858183
0.5906866999999998	0.9421911727787821
0.5934863999999997	0.9428417125066384
0.5962860999999997	0.9435367160444849
0.5990857999999999	0.9442811252425745
0.6018854999999996	0.9450634453816711
0.6046851999999998	0.9458586840125466
0.6074849	0.9466351811383078
0.6102845999999997	0.9473634335633486
0.6130842999999999	0.9480244086240422
0.6158839999999997	0.9486149552652215
0.6186836999999998	0.9491487345288829
0.6214833999999996	0.949652379286616
0.6242830999999998	0.9501579812698566
0.6270827999999999	0.9506940819030152
0.6298824999999997	0.9512777872934048
0.6326821999999999	0.9519102972703714
0.6354818999999996	0.9525771250478148
0.6382815999999998	0.9532528872219761
0.6410813	0.9539091830340531
0.6438809999999997	0.9545231704102948
0.6466806999999999	0.955084263630711
0.6494803999999996	0.9555969804200906
0.6522800999999998	0.956079168307473
0.6550798	0.956556266866162
0.6578794999999997	0.9570534676513822
0.6606791999999999	0.9575882401246588
0.6634788999999996	0.9581655126440373
0.6662785999999998	0.9587768975248385
0.6690782999999996	0.9594040253978153
0.6718779999999998	0.9600247403996256
0.6746776999999999	0.9606200326200036
0.6774773999999997	0.9611794290711615
0.6802770999999999	0.9617031692123695
0.6830767999999996	0.962200640246232
0.6858764999999998	0.9626858423167073
0.6886762	0.9631716480936447
0.6914758999999997	0.9636649745618573
0.6942755999999999	0.9641645811180761
0.6970752999999996	0.964662197653749
0.6998749999999998	0.9651464349751613
0.7026747	0.9656078912653409
0.7054743999999997	0.966043422647771
0.7082740999999999	0.9664578624106812
0.7110737999999996	0.9668624449960161
0.7138734999999998	0.9672704671207375
0.7166731999999996	0.967691827720002
0.7194728999999997	0.9681286072208715
0.7222725999999999	0.9685735566652276
0.7250722999999997	0.9690123428592634
0.7278719999999999	0.9694289879278464
0.7306716999999996	0.9698126597183954
0.7334713999999998	0.9701633005666197
0.7362711	0.9704938109635965
0.7390707999999997	0.9708276005321779
0.7418704999999999	0.971191930533989
0.7446701999999996	0.9716090416674334
0.7474698999999998	0.9720880154176756
0.7502696	0.9726202761250768
0.7530692999999997	0.9731805625263632
0.7558689999999999	0.9737334099598811
0.7586686999999996	0.974243285201924
0.7614683999999998	0.9746851702932902
0.7642680999999996	0.9750520984574806
0.7670677999999997	0.9753570519819671
0.7698674999999999	0.9756284686347347
0.7726671999999997	0.9759007614150661
0.7754668999999998	0.9762029923033679
0.7782665999999996	0.9765495332577903
0.7810662999999998	0.9769359230752214
0.783866	0.977341368610992
0.7866656999999997	0.9777370312565143
0.7894653999999999	0.9780971836647545
0.7922650999999996	0.9784092513214329
0.7950647999999998	0.97867907500395
0.7978644999999995	0.9789293679515874
0.8006641999999997	0.9791917502047783
0.8034638999999999	0.9794950856186396
0.8062635999999996	0.9798542850699099
0.8090632999999998	0.9802637280095142
0.8118629999999996	0.9806979473873767
0.8146626999999997	0.9811197044658937
0.8174623999999999	0.9814929110947648
0.8202620999999997	0.9817959828168967
0.8230617999999998	0.9820308246421419
0.8258614999999996	0.9822239583391627
0.8286611999999998	0.9824189034168427
0.8314609	0.9826619612142202
0.8342605999999997	0.9829859767184237
0.8370602999999999	0.9833975958507294
0.8398599999999996	0.9838726117145662
0.8426596999999998	0.9843614500607873
0.8454593999999995	0.9848034970030035
0.8482590999999997	0.985145937340723
0.8510587999999999	0.9853610917754898
0.8538584999999996	0.9854565241285737
0.8566581999999998	0.9854743917929711
0.8594578999999996	0.9854799396149323
0.8622575999999997	0.9855425676986402
0.8650572999999999	0.9857153621876802
0.8678569999999997	0.9860195335120641
0.8706566999999998	0.9864386564986929
0.8734563999999996	0.9869244521329803
0.8762560999999998	0.9874121320792104
0.8790557999999999	0.9878402759329115
0.8818554999999997	0.9881688355293474
0.8846551999999999	0.9883896046328758
0.8874548999999996	0.988526087371945
0.8902545999999998	0.988623256780693
0.8930542999999995	0.9887310119863018
0.8958539999999997	0.9888871096435354
0.8986536999999999	0.9891053232849445
0.9014533999999996	0.9893726179153559
0.9042530999999998	0.989655922288813
0.9070527999999995	0.9899157563954162
0.9098524999999997	0.9901216698072618
0.9126521999999999	0.9902639421376915
0.9154518999999997	0.9903574333228153
0.9182515999999998	0.9904363188672383
0.9210512999999996	0.9905416915576987
0.9238509999999998	0.9907065184772353
0.9266506999999999	0.9909433431719573
0.9294503999999997	0.9912391198366124
0.9322500999999999	0.9915590293494181
0.9350497999999996	0.9918579582229072
0.9378494999999998	0.9920956360530824
0.9406491999999995	0.9922501613333332
0.9434488999999997	0.9923252318228188
0.9462485999999999	0.9923486150724146
0.9490482999999996	0.9923624587558303
0.9518479999999998	0.9924088713395884
0.9546476999999995	0.9925158134874609
0.9574473999999997	0.9926881764759264
0.9602470999999999	0.9929070580218922
0.9630467999999996	0.9931373457717302
0.9658464999999998	0.9933408088906317
0.9686461999999996	0.9934899989743218
0.9714458999999998	0.9935780312786147
0.9742455999999999	0.9936208242544973
0.9770452999999997	0.9936510775938239
0.9798449999999999	0.9937062080814936
0.9826446999999996	0.9938146023245436
0.9854443999999998	0.9939851356049583
0.9882440999999995	0.9942037438146146
0.9910437999999997	0.9944383336460314
0.9938434999999999	0.9946503563430684
0.9966431999999996	0.9948089918769312
0.9994428999999998	0.9949029271523886
1.0022425999999995	0.9949455016751436
1.0050422999999997	0.994971263465731
1.007842	0.9950249397475369
1.0106416999999996	0.9951464561087753
1.0134413999999998	0.9953570280673527
1.0162410999999996	0.9956510250777099
1.0190407999999997	0.9959963858234672
1.0218405	0.9963435086916281
1.0246401999999997	0.9966397294777308
1.0274398999999999	0.9968446810609891
1.0302395999999996	0.9969416073825416
1.0330392999999998	0.9969411255541604
1.0358389999999995	0.9968764852535594
1.0386386999999997	0.996792179113206
1.0414383999999999	0.9967298622019707
1.0442380999999996	0.9967162546618209
1.0470377999999998	0.9967568311154718
1.0498374999999995	0.9968369912378225
1.0526371999999997	0.9969298172103804
1.0554369	0.9970073541293191
1.0582365999999996	0.9970513229655736
1.0610362999999998	0.9970595976078644
1.0638359999999996	0.9970464417900903
1.0666356999999997	0.997036779130425
1.0694354	0.9970568410661516
1.0722350999999997	0.9971246871935053
1.0750347999999998	0.9972439556450734
1.0778344999999996	0.9974028812093048
1.0806341999999998	0.9975786358851764
1.0834338999999995	0.9977451385173104
1.0862335999999997	0.997881332451839
1.0890332999999999	0.9979769305553293
1.0918329999999996	0.9980337335033846
1.0946326999999998	0.9980623941842133
1.0974323999999995	0.9980762503302996
1.1002320999999997	0.9980849217587788
1.1030318	0.9980903729312857
1.1058314999999996	0.9980870863028759
1.1086311999999998	0.9980662859956184
1.1114308999999996	0.9980224491435525
1.1142305999999997	0.9979593010165153
1.1170303	0.9978925256099029
1.1198299999999997	0.9978475536980334
1.1226296999999998	0.997852623355606
1.1254293999999996	0.9979291793674198
1.1282290999999998	0.9980828897715421
1.1310287999999995	0.9982986323934009
1.1338284999999997	0.9985416626898896
1.1366281999999999	0.9987651740098524
1.1394278999999996	0.998922278447556
1.1422275999999998	0.9989788318590909
1.1450272999999995	0.9989230790698259
1.1478269999999997	0.9987689940622995
1.1506267	0.9985521613712156
1.1534263999999996	0.9983194401676977
1.1562260999999998	0.9981156670055378
1.1590257999999996	0.9979716025483787
1.1618254999999997	0.9978968843908923
1.1646252	0.9978800570543851
1.1674248999999997	0.9978953812379217
1.1702245999999998	0.9979138788247213
1.1730242999999996	0.997914707037864
1.1758239999999998	0.99789293141501
1.1786236999999995	0.9978610814434719
1.1814233999999997	0.9978440661134503
1.1842230999999999	0.9978693417596092
1.1870227999999996	0.9979558656755145
1.1898224999999998	0.9981057756617585
1.1926221999999995	0.9983017746568104
1.1954218999999997	0.9985112093707731
1.1982215999999999	0.9986955046173467
1.2010212999999996	0.9988217571967984
1.2038209999999998	0.9988725467422128
1.2066206999999995	0.9988506421277528
1.2094203999999997	0.9987770531763102
1.2122201	0.9986831824379983
1.2150197999999997	0.9985998693950487
1.2178194999999998	0.9985471802144577
1.2206191999999996	0.9985285086496889
1.2234188999999998	0.998531014080793
1.2262185999999995	0.998532163443339
1.2290182999999997	0.998509951445432
1.2318179999999999	0.9984530176907733
1.2346176999999996	0.998366846224642
1.2374173999999998	0.9982735542692864
1.2402170999999995	0.9982050140092217
1.2430167999999997	0.9981914413682362
1.2458164999999999	0.9982493001889874
1.2486161999999996	0.9983727985591029
1.2514158999999998	0.9985322161017904
1.2542155999999995	0.9986801150006643
1.2570152999999997	0.9987638687935548
1.2598149999999995	0.998740767279985
1.2626146999999996	0.9985909653012002
1.2654143999999998	0.9983240940028956
1.2682140999999996	0.9979772913291974
1.2710137999999997	0.9976051148664913
1.2738134999999995	0.99726439270325
1.2766131999999997	0.9969986932741275
1.2794128999999999	0.9968272127006249
1.2822125999999996	0.9967414421300289
1.2850122999999998	0.996710454964777
1.2878119999999995	0.9966928718081927
1.2906116999999997	0.9966514337008712
1.2934113999999999	0.9965653401473704
1.2962110999999996	0.9964363377975567
1.2990107999999998	0.9962866968193363
1.3018104999999995	0.9961499644067562
1.3046101999999997	0.9960578182612327
1.3074098999999995	0.9960276436714786
1.3102095999999996	0.9960551906407884
1.3130092999999998	0.996114921504224
1.3158089999999996	0.9961680200627672
1.3186086999999997	0.9961753882083266
1.3214083999999995	0.9961111997172988
1.3242080999999997	0.9959723149091653
1.3270077999999998	0.9957801894776217
1.3298074999999996	0.995574405884927
1.3326071999999998	0.9953997900129891
1.3354068999999995	0.9952912994198732
1.3382065999999997	0.9952617251925018
1.3410062999999999	0.9952964271524289
1.3438059999999996	0.995357068393051
1.3466056999999998	0.9953933573523077
1.3494053999999995	0.9953591170995324
1.3522050999999997	0.9952274814994723
1.3550047999999995	0.9950001926614109
1.3578044999999996	0.9947078173704118
1.3606041999999998	0.9944006338770929
1.3634038999999996	0.99413301669546
1.3662035999999997	0.9939463546639079
1.3690032999999995	0.9938561327634372
1.3718029999999997	0.9938475627321296
1.3746026999999998	0.9938814310898759
1.3774023999999996	0.9939085024333774
1.3802020999999998	0.993887943128734
1.3830017999999995	0.9938037599685972
1.3858014999999997	0.9936736865802424
1.3886011999999999	0.9935472028744536
1.3914008999999996	0.9934927458477374
1.3942005999999998	0.9935776445289963
1.3970002999999995	0.9938466927419976
1.3998	0.994306017754387
1.3999	0.9940766812298076
1.3971059021996972	0.9933564388318183
1.394311804399394	0.9927644356586709
1.3915177065990914	0.9923758041233006
1.3887236087987886	0.9922167832640876
1.385929510998486	0.9922603408375343
1.3831354131981828	0.9924367147567363
1.38034131539788	0.9926554274637924
1.3775472175975774	0.9928321019886648
1.3747531197972747	0.9929120625658377
1.371959021996972	0.9928838690591383
1.3691649241966688	0.9927791237897211
1.366370826396366	0.9926591302421113
1.3635767285960634	0.9925929505364
1.3607826307957607	0.9926338990806275
1.357988532995458	0.9928017910312992
1.3551944351951548	0.9930762984336076
1.352400337394852	0.9934032077121061
1.3496062395945494	0.9937113491437164
1.3468121417942467	0.9939347288079043
1.3440180439939435	0.9940329127798634
1.3412239461936408	0.9940034031830232
1.3384298483933381	0.9938823388599477
1.3356357505930354	0.9937335038364322
1.3328416527927327	0.993629186113587
1.3300475549924295	0.9936288097458047
1.3272534571921268	0.993761771310689
1.3244593593918241	0.9940194513156944
1.3216652615915214	0.994358453681629
1.3188711637912183	0.9947136947696615
1.3160770659909156	0.9950170850726787
1.3132829681906129	0.9952160796387386
1.3104888703903101	0.9952867074842842
1.3076947725900074	0.9952376437231257
1.3049006747897043	0.9951047850497905
1.3021065769894016	0.9949386894592929
1.2993124791890989	0.9947892444137177
1.2965183813887962	0.9946924544102314
1.293724283588493	0.9946631997077482
1.2909301857881903	0.9946956227095969
1.2881360879878876	0.994770206871721
1.2853419901875849	0.9948644791980548
1.2825478923872822	0.9949632632604009
1.279753794586979	0.9950648152235145
1.2769596967866763	0.995180801238654
1.2741655989863736	0.9953303378756857
1.271371501186071	0.995530442036274
1.2685774033857682	0.995786511899256
1.265783305585465	0.996086470565728
1.2629892077851623	0.9964009599680019
1.2601951099848596	0.9966899007663113
1.257401012184557	0.996913531331842
1.2546069143842538	0.9970444418224731
1.251812816583951	0.9970766622901022
1.2490187187836483	0.9970287060353443
1.2462246209833456	0.9969393448777648
1.243430523183043	0.9968571977751406
1.2406364253827398	0.9968272032878156
1.237842327582437	0.996878074872584
1.2350482297821344	0.9970145693785062
1.2322541319818316	0.9972169135795887
1.2294600341815285	0.9974475021044318
1.2266659363812258	0.9976627131272392
1.223871838580923	0.9978261075224708
1.2210777407806204	0.9979188848108835
1.2182836429803177	0.9979443866503821
1.2154895451800145	0.9979253685127945
1.2126954473797118	0.9978950822254491
1.209901349579409	0.9978851822482862
1.2071072517791064	0.9979144579318083
1.2043131539788037	0.9979820901168106
1.2015190561785005	0.9980676369980486
1.1987249583781978	0.99813775677811
1.195930860577895	0.9981574837019729
1.1931367627775924	0.9981023955357391
1.1903426649772892	0.9979677183505267
1.1875485671769865	0.9977713981187404
1.1847544693766838	0.9975501053746529
1.1819603715763811	0.997349399644032
1.1791662737760784	0.9972111333718513
1.1763721759757753	0.9971620253691633
1.1735780781754725	0.9972069148106766
1.1707839803751698	0.9973286660885989
1.1679898825748671	0.9974945438836502
1.165195784774564	0.9976668229977714
1.1624016869742613	0.9978141073691018
1.1596075891739586	0.9979197185185616
1.1568134913736559	0.9979845953937605
1.1540193935733531	0.9980240495724373
1.15122529577305	0.9980597978851874
1.1484311979727473	0.9981102519208116
1.1456371001724446	0.9981825641572009
1.1428430023721419	0.9982692497111963
1.1400489045718392	0.9983505631592184
1.137254806771536	0.9984017768721548
1.1344607089712333	0.998402777308496
1.1316666111709306	0.9983465601197983
1.1288725133706279	0.9982435493781283
1.1260784155703247	0.9981200735679884
1.123284317770022	0.998011321068305
1.1204902199697193	0.9979509911583802
1.1176961221694166	0.9979610060727315
1.114902024369114	0.9980446619496619
1.1121079265688107	0.9981854667945202
1.109313828768508	0.9983520272912494
1.1065197309682053	0.9985073471319108
1.1037256331679026	0.9986194682318279
1.1009315353675995	0.9986700063233684
1.0981374375672968	0.9986579239385734
1.095343339766994	0.9985975622783736
1.0925492419666913	0.9985119295689608
1.0897551441663886	0.9984238285579405
1.0869610463660855	0.998348052359211
1.0841669485657828	0.9982873712233986
1.08137285076548	0.9982335662376499
1.0785787529651774	0.998172872428502
1.0757846551648746	0.9980935575012491
1.0729905573645715	0.9979925759325118
1.0701964595642688	0.9978785898319673
1.067402361763966	0.9977700167675463
1.0646082639636634	0.9976886592535559
1.0618141661633602	0.997651201484102
1.0590200683630575	0.9976617842493891
1.0562259705627548	0.997708626584355
1.053431872762452	0.9977663060780115
1.0506377749621494	0.9978032978595284
1.0478436771618462	0.9977924138889829
1.0450495793615435	0.9977205898955194
1.0422554815612408	0.997594495319511
1.039461383760938	0.997439727781108
1.036667285960635	0.9972934876663082
1.0338731881603322	0.997192887846146
1.0310790903600295	0.9971626506588961
1.0282849925597268	0.9972063018071076
1.0254908947594241	0.9973039291173176
1.022696796959121	0.9974174560557523
1.0199026991588183	0.9975018880574275
1.0171086013585156	0.9975189691623843
1.0143145035582128	0.9974488340635712
1.0115204057579101	0.9972958619819559
1.008726307957607	0.9970868376530297
1.0059322101573043	0.9968620659470134
1.0031381123570016	0.9966624114598397
1.0003440145566989	0.9965165549251798
0.9975499167563957	0.9964326291516653
0.994755818956093	0.996396869539292
0.9919617211557903	0.9963795179942392
0.9891676233554876	0.9963457791209123
0.9863735255551849	0.9962679777119975
0.9835794277548817	0.9961347609533338
0.980785329954579	0.9959543117488345
0.9779912321542763	0.9957506800990438
0.9751971343539736	0.995554738693962
0.9724030365536704	0.9953930885310138
0.9696089387533677	0.9952788570003597
0.966814840953065	0.9952075523051185
0.9640207431527623	0.9951592659925189
0.9612266453524596	0.9951062328761973
0.9584325475521565	0.9950228826343883
0.9556384497518537	0.9948947101789727
0.952844351951551	0.9947228214577278
0.9500502541512483	0.9945226632627961
0.9472561563509452	0.9943176039945654
0.9444620585506425	0.9941299054357369
0.9416679607503398	0.9939725334484178
0.938873862950037	0.9938448757198937
0.9360797651497343	0.9937339178460647
0.9332856673494312	0.9936203422406924
0.9304915695491285	0.9934871333227878
0.9276974717488258	0.9933272976593016
0.9249033739485231	0.9931476075310185
0.9221092761482204	0.992966750272464
0.9193151783479172	0.9928083783611061
0.9165210805476145	0.992691529264063
0.9137269827473118	0.9926219828436115
0.9109328849470091	0.9925879219903836
0.9081387871467059	0.9925618039544091
0.9053446893464032	0.9925081410133635
0.9025505915461005	0.9923947182627924
0.8997564937457978	0.9922034330994604
0.8969623959454951	0.9919369303327679
0.8941682981451919	0.991618562711323
0.8913742003448892	0.9912854731424747
0.8885801025445865	0.9909769834652373
0.8857860047442838	0.9907221419975607
0.8829919069439807	0.9905306302187338
0.880197809143678	0.9903901201500281
0.8774037113433752	0.990270983320066
0.8746096135430725	0.9901367379164899
0.8718155157427698	0.9899566581194643
0.8690214179424667	0.9897162425112156
0.866227320142164	0.9894219980925135
0.8634332223418613	0.9890989733890307
0.8606391245415586	0.9887819744898196
0.8578450267412558	0.9885035491345934
0.8550509289409527	0.9882828829540062
0.85225683114065	0.9881193650550617
0.8494627333403473	0.9879929039068822
0.8466686355400446	0.9878707147239936
0.8438745377397414	0.9877180919265666
0.8410804399394387	0.9875093920123855
0.838286342139136	0.9872355119387728
0.8354922443388333	0.9869054998970552
0.8326981465385306	0.9865420673353552
0.8299040487382274	0.9861729066264417
0.8271099509379247	0.985821099155793
0.824315853137622	0.9854980544723575
0.8215217553373193	0.9852013352429532
0.8187276575370162	0.9849178266658775
0.8159335597367134	0.9846307174932452
0.8131394619364107	0.9843274051231587
0.810345364136108	0.9840052013338212
0.8075512663358053	0.9836726577596926
0.8047571685355022	0.9833460736448196
0.8019630707351995	0.9830426242560187
0.7991689729348967	0.9827728487458267
0.796374875134594	0.9825354774463282
0.7935807773342913	0.982316678799678
0.7907866795339882	0.9820941129708252
0.7879925817336855	0.9818443370124026
0.7851984839333828	0.9815508139168503
0.78240438613308	0.9812095258701838
0.7796102883327769	0.980830079411991
0.7768161905324742	0.9804318860902934
0.7740220927321715	0.980036868605806
0.7712279949318688	0.979661472390053
0.7684338971315661	0.9793110452304647
0.7656397993312629	0.9789787619789673
0.7628457015309602	0.9786495361786984
0.7600516037306575	0.9783074199549466
0.7572575059303548	0.9779435811750427
0.7544634081300516	0.9775616123735966
0.7516693103297489	0.9771778267753061
0.7488752125294462	0.9768160320336587
0.7460811147291435	0.9764983848805826
0.7432870169288408	0.9762355414135744
0.7404929191285377	0.9760198122634647
0.7376988213282349	0.9758241847409894
0.7349047235279322	0.9756081421773402
0.7321106257276295	0.9753288496438951
0.7293165279273268	0.9749543113204302
0.7265224301270237	0.9744742425562571
0.723728332326721	0.9739049697762525
0.7209342345264182	0.9732865089542502
0.7181401367261155	0.9726724711698718
0.7153460389258124	0.9721157616551721
0.7125519411255097	0.9716543953780565
0.709757843325207	0.9713016956006769
0.7069637455249043	0.9710437034484287
0.7041696477246016	0.9708443054647922
0.7013755499242984	0.9706561708302684
0.6985814521239957	0.9704338818754364
0.695787354323693	0.9701451798042929
0.6929932565233903	0.9697771309229015
0.6901991587230871	0.9693358856639596
0.6874050609227844	0.9688408729174272
0.6846109631224817	0.968315994693872
0.681816865322179	0.9677811039629962
0.6790227675218763	0.9672465847202281
0.6762286697215731	0.96671245522045
0.6734345719212704	0.9661716454534541
0.6706404741209677	0.9656156188715301
0.667846376320665	0.9650398313572286
0.6650522785203619	0.9644468374492527
0.6622581807200592	0.9638459765568053
0.6594640829197564	0.9632500220832494
0.6566699851194537	0.96267037847512
0.653875887319151	0.9621129135102406
0.6510817895188479	0.961576154142141
0.6482876917185452	0.9610525332253029
0.6454935939182425	0.9605320906318459
0.6426994961179398	0.9600070265036327
0.639905398317637	0.9594751741189791
0.6371113005173339	0.9589409262709716
0.6343172027170312	0.958413214284753
0.6315231049167285	0.9579013680470098
0.6287290071164258	0.9574105806792136
0.6259349093161226	0.9569388986789914
0.6231408115158199	0.9564770711979675
0.6203467137155172	0.9560114470253256
0.6175526159152145	0.9555288563531983
0.6147585181149118	0.9550215570612888
0.6119644203146086	0.9544902149960848
0.6091703225143059	0.9539435889677507
0.6063762247140032	0.9533948498846514
0.6035821269137003	0.9528558005809795
0.6007880291133976	0.9523311567778274
0.5979939313130949	0.9518151375844383
0.5951998335127919	0.9512918360011748
0.5924057357124892	0.9507394682565835
0.5896116379121863	0.9501371423904647
0.5868175401118836	0.949471793659362
0.5840234423115807	0.9487427950714755
0.581229344511278	0.9479625384061944
0.578435246710975	0.9471527184767038
0.5756411489106723	0.9463376147922966
0.5728470511103696	0.9455367681289324
0.5700529533100667	0.9447596758050802
0.567258855509764	0.9440043829712426
0.564464757709461	0.9432603960618666
0.5616706599091583	0.9425147245899701
0.5588765621088554	0.9417586742193036
0.5560824643085527	0.9409927160679954
0.55328836650825	0.9402274658428049
0.550494268707947	0.9394802668036798
0.5477001709076443	0.9387685434009134
0.5449060731073414	0.9381023534374416
0.5421119753070387	0.9374789397052861
0.5393178775067358	0.9368814187890178
0.5365237797064331	0.9362822821517349
0.5337296819061303	0.9356506587635635
0.5309355841058274	0.9349609352483703
0.5281414863055247	0.934199846825307
0.5253473885052218	0.9333697136883244
0.5225532907049191	0.9324868868602223
0.5197591929046161	0.9315761613540455
0.5169650951043134	0.9306632799838275
0.5141709973040105	0.9297681868641211
0.5113768995037078	0.9289012157296221
0.5085828017034051	0.928063124295488
0.5057887039031022	0.9272483288260983
0.5029946061027994	0.926449475370142
0.5002005083024965	0.9256610894712627
0.4974064105021938	0.9248806267957215
0.4946123127018909	0.9241065587615668
0.49181821490158817	0.9233346199473265
0.48902411710128546	0.9225543768616526
0.48623001930098253	0.9217483763002063
0.4834359215006798	0.9208951889065007
0.4806418237003769	0.9199760020134888
0.4778477259000742	0.918982680939343
0.47505362809977125	0.9179241380059662
0.47225953029946854	0.9168279477616565
0.46946543249916584	0.9157355210541847
0.4666713346988629	0.9146913965940837
0.4638772368985602	0.913729542927212
0.46108313909825727	0.9128610953963827
0.45828904129795456	0.9120680158552243
0.4554949434976516	0.911305586113811
0.4527008456973489	0.9105138535486961
0.449906747897046	0.9096350448310044
0.4471126500967433	0.9086316396303546
0.44431855229644057	0.9074991371956656
0.44152445449613764	0.9062689072568553
0.43873035669583493	0.9049995526771689
0.435936258895532	0.9037589745262081
0.4331421610952293	0.9026025643521007
0.43034806329492636	0.9015545172435652
0.42755396549462366	0.9005985490057535
0.42475986769432095	0.8996814546645959
0.421965769894018	0.8987288424864174
0.4191716720937153	0.8976683544824584
0.4163775742934124	0.8964530908998074
0.41358347649310967	0.8950776949449102
0.41078937869280674	0.8935817627708766
0.40799528089250403	0.8920392347313858
0.4052011830922011	0.890536903855522
0.4024070852918984	0.8891486773866666
0.3996129874915957	0.887913595322563
0.39681888969129275	0.8868243997386791
0.39402479189099004	0.8858300685120059
0.3912306940906871	0.88485129935886
0.3884365962903844	0.88380390997789
0.3856424984900815	0.8826228044426474
0.38284840068977877	0.8812792521541186
0.38005430288947606	0.8797866265460306
0.37726020508917313	0.8781935904074181
0.3744661072888704	0.8765676805308917
0.3716720094885675	0.8749750333686206
0.3688779116882648	0.873462751990721
0.36608381388796185	0.8720490111074539
0.36328971608765914	0.8707230357980356
0.36049561828735643	0.8694536714264456
0.3577015204870535	0.8682025801107827
0.3549074226867508	0.8669370191307391
0.35211332488644786	0.8656379307523683
0.34931922708614516	0.8643012814866533
0.3465251292858422	0.8629333252399269
0.3437310314855395	0.8615426876891694
0.3409369336852366	0.8601330884062592
0.3381428358849339	0.8586998729573003
0.33534873808463117	0.8572316629315163
0.33255464028432824	0.8557161409190344
0.32976054248402553	0.8541471962182183
0.3269664446837226	0.8525300671825542
0.3241723468834199	0.8508819407600539
0.32137824908311696	0.8492273609827663
0.31858415128281425	0.8475899897850727
0.31579005348251155	0.8459838726123966
0.3129959556822086	0.844407731933996
0.3102018578819059	0.8428447704998132
0.307407760081603	0.8412683918715262
0.30461366228130027	0.8396519278700781
0.30181956448099734	0.8379788011359119
0.29902546668069463	0.8362492117735865
0.2962313688803919	0.834480592570252
0.293437271080089	0.8327013323044028
0.2906431732797863	0.8309397979983677
0.28784907547948335	0.8292125468828089
0.28505497767918064	0.8275160897021956
0.2822608798788777	0.8258254345939289
0.279466782078575	0.8241002831951492
0.2766726842782721	0.8222970074307685
0.27387858647796937	0.82038240363257
0.27108448867766666	0.8183444886758484
0.2682903908773637	0.8161965576727044
0.265496293077061	0.8139730392236214
0.2627021952767581	0.8117185387162817
0.2599080974764554	0.8094738285827892
0.25711399967615245	0.8072635754177725
0.25431990187584974	0.8050899202365946
0.25152580407554703	0.802933901635846
0.2487317062752441	0.800763910614104
0.2459376084749414	0.7985479096398378
0.24314351067463846	0.7962649230879364
0.24034941287433575	0.7939117388819902
0.23755531507403282	0.7915026657235489
0.23476121727373012	0.7890628382686264
0.23196711947342719	0.7866179562827816
0.22917302167312448	0.7841845887716206
0.22637892387282177	0.7817648136003406
0.22358482607251884	0.779347149332593
0.22079072827221613	0.7769131735401945
0.2179966304719132	0.7744469034617512
0.2152025326716105	0.7719428470131326
0.21240843487130756	0.7694090892415255
0.20961433707100485	0.7668637173161156
0.20682023927070214	0.7643255876981729
0.2040261414703992	0.7618028711174166
0.2012320436700965	0.7592840147876507
0.19843794586979357	0.7567352140664276
0.19564384806949087	0.7541063109587667
0.19284975026918794	0.7513439771379018
0.19005565246888523	0.7484081980221666
0.18726155466858252	0.7452865177985992
0.1844674568682796	0.7420008670307783
0.18167335906797688	0.7386040314446944
0.17887926126767395	0.735166209171203
0.17608516346737124	0.7317554846434758
0.1732910656670683	0.7284182320818209
0.1704969678667656	0.7251656574898848
0.16770287006646267	0.7219707878129165
0.16490877226615996	0.7187768445302343
0.16211467446585726	0.7155142408456726
0.15932057666555433	0.712120680307922
0.15652647886525162	0.708557948326999
0.1537323810649487	0.7048202596545542
0.15093828326464598	0.7009319852285392
0.14814418546434305	0.6969361798621858
0.14535008766404034	0.6928783118419016
0.14255598986373763	0.688790941958217
0.1397618920634347	0.6846843963536016
0.136967794263132	0.6805460451207244
0.13417369646282906	0.6763475661768535
0.13137959866252635	0.6720567342031362
0.12858550086222342	0.6676488464803881
0.12579140306192071	0.6631133585598732
0.122997305261618	0.6584534222746858
0.12020320746131508	0.653678953593495
0.11740910966101237	0.6487964730898217
0.11461501186070944	0.6438002561872902
0.11182091406040673	0.6386688109502157
0.1090268162601038	0.6333685674346399
0.10623271845980109	0.6278637318105613
0.10343862065949816	0.6221286600950224
0.10064452285919545	0.6161578577652531
0.09785042505889274	0.6099693322902899
0.09505632725858981	0.6035993340962564
0.0922622294582871	0.597089691249735
0.08946813165798417	0.5904718010803793
0.08667403385768147	0.5837528004185616
0.08387993605737853	0.5769089009268864
0.08108583825707583	0.5698884789892156
0.07829174045677312	0.5626240770042159
0.07549764265647019	0.5550492367472779
0.07270354485616748	0.5471142396012487
0.06990944705586455	0.5387950892113501
0.06711534925556184	0.5300924040048938
0.06432125145525891	0.5210204968221139
0.0615271536549562	0.5115905252235045
0.05873305585465327	0.5017938818060855
0.05593895805435056	0.49159208196541926
0.053144860254047854	0.4809171878591932
0.050350762453744924	0.4696830009592934
0.047556664653442215	0.45780317505131884
0.044762566853139285	0.44520950507390933
0.04196846905283658	0.43186302753115124
0.039174371252533646	0.4177525605112111
0.03638027345223094	0.40287935764718785
0.03358617565192823	0.38723137044783146
0.0307920778516253	0.370754625377791
0.02799798005132259	0.3533310691911118
0.02520388225101966	0.33477124045021445
0.022409784450716952	0.31482651433759046
0.01961568665041402	0.29322049924244287
0.016821588850111313	0.2696939767073174
0.014027491049808605	0.24405409352436108
0.011233393249505674	0.21621736082902498
0.008439295449202966	0.18623761457428545
0.0056451976489000355	0.1543138386686413
0.002851099848597327	0.12077744913394695
5.70020482943967e-05	0.08606291317925577
-0.0027370957520083117	0.050668329046685154
-0.005531193552311242	0.015113309106678246
-0.00832529135261395	-0.020099634614977664
-0.011119389152916659	-0.054516287279967816
-0.01391348695321959	-0.08775307168303477
-0.016707584753522298	-0.11951094611803922
-0.019501682553825228	-0.1495820912304992
-0.022295780354127936	-0.17785048729718775
-0.025089878154430867	-0.20428688186562577
-0.027883975954733575	-0.22893818780222586
-0.030678073755036284	-0.2519114941438303
-0.033472171555339214	-0.27335371766425237
-0.03626626935564192	-0.29342916850049017
-0.03906036715594485	-0.3122983736249344
-0.04185446495624756	-0.33010180393963306
-0.04464856275655049	-0.34695134168888786
-0.0474426605568532	-0.362930487843403
-0.05023675835715613	-0.378101959324712
-0.05303085615745884	-0.3925192405514497
-0.05582495395776155	-0.4062375865434782
-0.05861905175806448	-0.4193203636515582
-0.061413149558367186	-0.4318383950298516
-0.06420724735867012	-0.44386258154938474
-0.06700134515897282	-0.45545260538349064
-0.06979544295927576	-0.4666460956234917
-0.07258954075957846	-0.47745266334633824
-0.07538363855988117	-0.4878556540839587
-0.0781777363601841	-0.49782183978822436
-0.08097183416048681	-0.5073164900111098
-0.08376593196078974	-0.5163193021746318
-0.08656002976109245	-0.5248362328374747
-0.08935412756139538	-0.5329035235351763
-0.09214822536169809	-0.5405827295028918
-0.0949423231620008	-0.5479484667843901
-0.09773642096230373	-0.5550728881471994
-0.10053051876260644	-0.5620117997181633
-0.10332461656290937	-0.5687965570227296
-0.10611871436321207	-0.5754337446451849
-0.108912812163515	-0.5819119362131691
-0.11170690996381771	-0.5882125232209439
-0.11450100776412064	-0.5943204946653045
-0.11729510556442335	-0.6002314885488103
-0.12008920336472606	-0.6059531893672334
-0.12288330116502899	-0.6115015012669274
-0.1256773989653317	-0.6168939656681889
-0.12847149676563463	-0.6221438357379289
-0.13126559456593734	-0.6272577222484172
-0.13405969236624027	-0.6322380032141037
-0.13685379016654298	-0.6370889410929814
-0.13964788796684569	-0.6418235899987588
-0.14244198576714862	-0.6464678814241016
-0.14523608356745132	-0.6510590929016862
-0.14803018136775425	-0.6556379906047518
-0.15082427916805696	-0.6602365457190131
-0.1536183769683599	-0.6648652641774841
-0.1564124747686626	-0.6695049708849486
-0.1592065725689653	-0.6741069369987505
-0.16200067036926824	-0.6786027439824547
-0.16479476816957095	-0.6829220305040813
-0.16758886596987388	-0.6870133733838839
-0.1703829637701766	-0.690862049712593
-0.17317706157047952	-0.6944989137666813
-0.17597115937078223	-0.697997035914757
-0.17876525717108516	-0.7014563672620856
-0.18155935497138787	-0.7049803619408723
-0.18435345277169057	-0.7086510149247387
-0.1871475505719935	-0.7125093246150069
-0.1899416483722962	-0.7165465780029485
-0.19273574617259914	-0.7207086018696542
-0.19552984397290185	-0.7249112777248587
-0.19832394177320478	-0.7290624089821867
-0.2011180395735075	-0.7330834504064216
-0.2039121373738102	-0.7369250981075579
-0.20670623517411313	-0.7405730418384937
-0.20950033297441584	-0.7440434673382542
-0.21229443077471877	-0.7473710503366148
-0.21508852857502148	-0.7505941938457182
-0.2178826263753244	-0.7537425529201853
-0.22067672417562711	-0.7568305027729301
-0.22347082197593005	-0.7598577389474712
-0.22626491977623275	-0.7628155816000917
-0.22905901757653546	-0.7656957064699269
-0.2318531153768384	-0.7684975274811792
-0.2346472131771411	-0.7712313763802219
-0.23744131097744403	-0.7739165178949531
-0.24023540877774674	-0.7765751366569196
-0.24302950657804967	-0.7792249402442238
-0.24582360437835238	-0.7818734122705522
-0.2486177021786551	-0.7845159385215937
-0.251411799978958	-0.7871383921440632
-0.2542058977792607	-0.7897229716887726
-0.25699999557956366	-0.7922548413577375
-0.25979409337986636	-0.794726893740818
-0.2625881911801693	-0.7971408031145567
-0.265382288980472	-0.7995041043036326
-0.2681763867807747	-0.8018246872550103
-0.27097048458107764	-0.8041051835360506
-0.27376458238138035	-0.8063398072328225
-0.2765586801816833	-0.8085152588692404
-0.279352777981986	-0.8106156709912908
-0.2821468757822889	-0.8126298966013226
-0.28494097358259163	-0.8145583704021739
-0.28773507138289456	-0.8164167378331931
-0.29052916918319727	-0.8182344899011358
-0.2933232669835	-0.820048597443397
-0.2961173647838029	-0.8218939678490529
-0.2989114625841056	-0.8237937743134461
-0.30170556038440854	-0.8257528699992933
-0.30449965818471125	-0.8277565207384205
-0.3072937559850142	-0.8297749101531536
-0.3100878537853169	-0.8317719234328733
-0.3128819515856196	-0.8337152956951006
-0.31567604938592253	-0.8355848215587891
-0.31847014718622524	-0.8373760933267007
-0.32126424498652817	-0.8390988750568067
-0.3240583427868309	-0.8407711262299644
-0.3268524405871338	-0.8424111694211962
-0.3296465383874365	-0.8440310229492151
-0.3324406361877392	-0.8456333194540224
-0.33523473398804216	-0.8472127485956076
-0.33802883178834486	-0.8487611638050679
-0.3408229295886478	-0.8502740583087892
-0.3436170273889505	-0.8517555834185346
-0.34641112518925343	-0.8532198515835933
-0.34920522298955614	-0.8546877237149892
-0.35199932078985907	-0.8561800762117484
-0.3547934185901618	-0.8577099978652467
-0.3575875163904645	-0.8592769210684925
-0.3603816141907674	-0.8608651158478153
-0.3631757119910701	-0.8624474577727672
-0.36596980979137306	-0.863993463897648
-0.36876390759167577	-0.8654789748762656
-0.3715580053919787	-0.8668941496207729
-0.3743521031922814	-0.8682469153322432
-0.3771462009925841	-0.8695605366973257
-0.37994029879288704	-0.8708660080322178
-0.38273439659318975	-0.8721918086644052
-0.3855284943934927	-0.8735545332785597
-0.3883225921937954	-0.8749536532945923
-0.3911166899940983	-0.876372253664885
-0.39391078779440103	-0.8777835057106945
-0.39670488559470385	-0.8791606098070391
-0.39949898339500667	-0.8804866896267599
-0.4022930811953095	-0.8817610943636934
-0.4050871789956123	-0.8829997911482109
-0.4078812767959151	-0.8842295909903417
-0.41067537459621783	-0.8854781348346652
-0.41346947239652065	-0.8867631087313625
-0.4162635701968235	-0.8880845121727661
-0.4190576679971263	-0.8894228327683328
-0.4218517657974291	-0.890744003282077
-0.42464586359773193	-0.8920097029181048
-0.42743996139803475	-0.893189703104925
-0.43023405919833746	-0.8942721879230012
-0.4330281569986403	-0.8952685707641069
-0.4358222547989431	-0.8962110911766354
-0.4386163525992459	-0.8971438235954874
-0.44141045039954874	-0.8981098816925159
-0.44420454819985156	-0.899138845646683
-0.4469986460001544	-0.9002383684196082
-0.4497927438004572	-0.901392563595956
-0.4525868416007599	-0.9025675962716779
-0.4553809394010627	-0.9037226098192183
-0.45817503720136554	-0.9048224679845251
-0.46096913500166836	-0.9058482946551943
-0.4637632328019712	-0.906802586273477
-0.466557330602274	-0.9077074667282401
-0.4693514284025768	-0.908596848965227
-0.47214552620287964	-0.9095051495428099
-0.47493962400318235	-0.9104561852649338
-0.47773372180348517	-0.9114556884513652
-0.480527819603788	-0.9124896197321319
-0.4833219174040908	-0.9135285790303289
-0.4861160152043936	-0.9145367366385836
-0.48891011300469644	-0.9154824145916662
-0.49170421080499926	-0.9163471124855818
-0.4944983086053021	-0.917130435727048
-0.4972924064056048	-0.9178497736243905
-0.5000865042059076	-0.9185352056172836
-0.5028806020062104	-0.9192214620421388
-0.5056746998065133	-0.9199394380685548
-0.5084687976068161	-0.9207096104013953
-0.5112628954071189	-0.9215388652969275
-0.5140569932074217	-0.9224210522455945
-0.5168510910077244	-0.9233404496428316
-0.5196451888080272	-0.9242766211532807
-0.5224392866083301	-0.9252090314037261
-0.5252333844086329	-0.9261202337629508
-0.5280274822089357	-0.9269972124349207
-0.5308215800092385	-0.9278312373904603
-0.5336156778095413	-0.9286170852329455
-0.5364097756098442	-0.9293525339554273
-0.5392038734101469	-0.930038675254435
-0.5419979712104497	-0.930680985362579
-0.5447920690107525	-0.9312905204417203
-0.5475861668110553	-0.9318843047722092
-0.5503802646113581	-0.9324840988428267
-0.553174362411661	-0.9331132484986203
-0.5559684602119638	-0.9337920501152686
-0.5587625580122666	-0.934532752827097
-0.5615566558125693	-0.9353356919667128
-0.5643507536128721	-0.9361879396266887
-0.5671448514131749	-0.9370652592560059
-0.5699389492134778	-0.9379372205827365
-0.5727330470137806	-0.9387743497261951
-0.5755271448140834	-0.9395554715948353
-0.5783212426143862	-0.9402731945812046
-0.581115340414689	-0.9409358888112491
-0.5839094382149917	-0.9415654304858183
-0.5867035360152946	-0.9421911727787821
-0.5894976338155974	-0.9428417125066384
-0.5922917316159002	-0.9435367160444849
-0.595085829416203	-0.9442811252425745
-0.5978799272165058	-0.9450634453816711
-0.6006740250168087	-0.9458586840125466
-0.6034681228171114	-0.9466351811383078
-0.6062622206174142	-0.9473634335633486
-0.609056318417717	-0.9480244086240422
-0.6118504162180198	-0.9486149552652215
-0.6146445140183227	-0.9491487345288829
-0.6174386118186255	-0.949652379286616
-0.6202327096189283	-0.9501579812698566
-0.6230268074192311	-0.9506940819030152
-0.6258209052195338	-0.9512777872934048
-0.6286150030198366	-0.9519102972703714
-0.6314091008201395	-0.9525771250478148
-0.6342031986204423	-0.9532528872219761
-0.6369972964207451	-0.9539091830340531
-0.6397913942210479	-0.9545231704102948
-0.6425854920213507	-0.955084263630711
-0.6453795898216536	-0.9555969804200906
-0.6481736876219563	-0.956079168307473
-0.6509677854222591	-0.956556266866162
-0.6537618832225619	-0.9570534676513822
-0.6565559810228647	-0.9575882401246588
-0.6593500788231675	-0.9581655126440373
-0.6621441766234704	-0.9587768975248385
-0.6649382744237732	-0.9594040253978153
-0.667732372224076	-0.9600247403996256
-0.6705264700243787	-0.9606200326200036
-0.6733205678246815	-0.9611794290711615
-0.6761146656249843	-0.9617031692123695
-0.6789087634252872	-0.962200640246232
-0.68170286122559	-0.9626858423167073
-0.6844969590258928	-0.9631716480936447
-0.6872910568261956	-0.9636649745618573
-0.6900851546264983	-0.9641645811180761
-0.6928792524268012	-0.964662197653749
-0.695673350227104	-0.9651464349751613
-0.6984674480274068	-0.9656078912653409
-0.7012615458277096	-0.966043422647771
-0.7040556436280124	-0.9664578624106812
-0.7068497414283152	-0.9668624449960161
-0.7096438392286181	-0.9672704671207375
-0.7124379370289208	-0.967691827720002
-0.7152320348292236	-0.9681286072208715
-0.7180261326295264	-0.9685735566652276
-0.7208202304298292	-0.9690123428592634
-0.723614328230132	-0.9694289879278464
-0.7264084260304349	-0.9698126597183954
-0.7292025238307377	-0.9701633005666197
-0.7319966216310405	-0.9704938109635965
-0.7347907194313432	-0.9708276005321779
-0.737584817231646	-0.971191930533989
-0.7403789150319489	-0.9716090416674334
-0.7431730128322517	-0.9720880154176756
-0.7459671106325545	-0.9726202761250768
-0.7487612084328573	-0.9731805625263632
-0.7515553062331601	-0.9737334099598811
-0.754349404033463	-0.974243285201924
-0.7571435018337657	-0.9746851702932902
-0.7599375996340685	-0.9750520984574806
-0.7627316974343713	-0.9753570519819671
-0.7655257952346741	-0.9756284686347347
-0.7683198930349769	-0.9759007614150661
-0.7711139908352798	-0.9762029923033679
-0.7739080886355826	-0.9765495332577903
-0.7767021864358853	-0.9769359230752214
-0.7794962842361881	-0.977341368610992
-0.7822903820364909	-0.9777370312565143
-0.7850844798367937	-0.9780971836647545
-0.7878785776370966	-0.9784092513214329
-0.7906726754373994	-0.97867907500395
-0.7934667732377022	-0.9789293679515874
-0.796260871038005	-0.9791917502047783
-0.7990549688383077	-0.9794950856186396
-0.8018490666386106	-0.9798542850699099
-0.8046431644389134	-0.9802637280095142
-0.8074372622392162	-0.9806979473873767
-0.810231360039519	-0.9811197044658937
-0.8130254578398218	-0.9814929110947648
-0.8158195556401246	-0.9817959828168967
-0.8186136534404275	-0.9820308246421419
-0.8214077512407302	-0.9822239583391627
-0.824201849041033	-0.9824189034168427
-0.8269959468413358	-0.9826619612142202
-0.8297900446416386	-0.9829859767184237
-0.8325841424419415	-0.9833975958507294
-0.8353782402422443	-0.9838726117145662
-0.8381723380425471	-0.9843614500607873
-0.8409664358428499	-0.9848034970030035
-0.8437605336431526	-0.985145937340723
-0.8465546314434554	-0.9853610917754898
-0.8493487292437583	-0.9854565241285737
-0.8521428270440611	-0.9854743917929711
-0.8549369248443639	-0.9854799396149323
-0.8577310226446667	-0.9855425676986402
-0.8605251204449695	-0.9857153621876802
-0.8633192182452722	-0.9860195335120641
-0.8661133160455751	-0.9864386564986929
-0.8689074138458779	-0.9869244521329803
-0.8717015116461807	-0.9874121320792104
-0.8744956094464835	-0.9878402759329115
-0.8772897072467863	-0.9881688355293474
-0.8800838050470892	-0.9883896046328758
-0.882877902847392	-0.988526087371945
-0.8856720006476947	-0.988623256780693
-0.8884660984479975	-0.9887310119863018
-0.8912601962483003	-0.9888871096435354
-0.8940542940486031	-0.9891053232849445
-0.896848391848906	-0.9893726179153559
-0.8996424896492088	-0.989655922288813
-0.9024365874495115	-0.9899157563954162
-0.9052306852498144	-0.9901216698072618
-0.9080247830501171	-0.9902639421376915
-0.9108188808504201	-0.9903574333228153
-0.9136129786507228	-0.9904363188672383
-0.9164070764510256	-0.9905416915576987
-0.9192011742513284	-0.9907065184772353
-0.9219952720516312	-0.9909433431719573
-0.924789369851934	-0.9912391198366124
-0.9275834676522368	-0.9915590293494181
-0.9303775654525397	-0.9918579582229072
-0.9331716632528424	-0.9920956360530824
-0.9359657610531452	-0.9922501613333332
-0.938759858853448	-0.9923252318228188
-0.9415539566537509	-0.9923486150724146
-0.9443480544540537	-0.9923624587558303
-0.9471421522543564	-0.9924088713395884
-0.9499362500546593	-0.9925158134874609
-0.952730347854962	-0.9926881764759264
-0.9555244456552648	-0.9929070580218922
-0.9583185434555677	-0.9931373457717302
-0.9611126412558705	-0.9933408088906317
-0.9639067390561733	-0.9934899989743218
-0.966700836856476	-0.9935780312786147
-0.9694949346567789	-0.9936208242544973
-0.9722890324570816	-0.9936510775938239
-0.9750831302573846	-0.9937062080814936
-0.9778772280576873	-0.9938146023245436
-0.9806713258579901	-0.9939851356049583
-0.9834654236582929	-0.9942037438146146
-0.9862595214585957	-0.9944383336460314
-0.9890536192588986	-0.9946503563430684
-0.9918477170592013	-0.9948089918769312
-0.9946418148595042	-0.9949029271523886
-0.9974359126598069	-0.9949455016751436
-1.0002300104601098	-0.994971263465731
-1.0030241082604126	-0.9950249397475369
-1.0058182060607153	-0.9951464561087753
-1.0086123038610182	-0.9953570280673527
-1.011406401661321	-0.9956510250777099
-1.0142004994616238	-0.9959963858234672
-1.0169945972619265	-0.9963435086916281
-1.0197886950622295	-0.9966397294777308
-1.0225827928625322	-0.9968446810609891
-1.025376890662835	-0.9969416073825416
-1.0281709884631378	-0.9969411255541604
-1.0309650862634405	-0.9968764852535594
-1.0337591840637435	-0.996792179113206
-1.0365532818640462	-0.9967298622019707
-1.039347379664349	-0.9967162546618209
-1.0421414774646518	-0.9967568311154718
-1.0449355752649545	-0.9968369912378225
-1.0477296730652574	-0.9969298172103804
-1.0505237708655604	-0.9970073541293191
-1.053317868665863	-0.9970513229655736
-1.0561119664661658	-0.9970595976078644
-1.0589060642664687	-0.9970464417900903
-1.0617001620667714	-0.997036779130425
-1.0644942598670744	-0.9970568410661516
-1.067288357667377	-0.9971246871935053
-1.0700824554676798	-0.9972439556450734
-1.0728765532679827	-0.9974028812093048
-1.0756706510682854	-0.9975786358851764
-1.0784647488685883	-0.9977451385173104
-1.081258846668891	-0.997881332451839
-1.084052944469194	-0.9979769305553293
-1.0868470422694967	-0.9980337335033846
-1.0896411400697996	-0.9980623941842133
-1.0924352378701023	-0.9980762503302996
-1.095229335670405	-0.9980849217587788
-1.098023433470708	-0.9980903729312857
-1.1008175312710107	-0.9980870863028759
-1.1036116290713136	-0.9980662859956184
-1.1064057268716163	-0.9980224491435525
-1.109199824671919	-0.9979593010165153
-1.111993922472222	-0.9978925256099029
-1.1147880202725249	-0.9978475536980334
-1.1175821180728276	-0.997852623355606
-1.1203762158731303	-0.9979291793674198
-1.1231703136734332	-0.9980828897715421
-1.125964411473736	-0.9982986323934009
-1.1287585092740389	-0.9985416626898896
-1.1315526070743416	-0.9987651740098524
-1.1343467048746443	-0.998922278447556
-1.1371408026749472	-0.9989788318590909
-1.13993490047525	-0.9989230790698259
-1.1427289982755529	-0.9987689940622995
-1.1455230960758556	-0.9985521613712156
-1.1483171938761585	-0.9983194401676977
-1.1511112916764612	-0.9981156670055378
-1.1539053894767641	-0.9979716025483787
-1.1566994872770668	-0.9978968843908923
-1.1594935850773695	-0.9978800570543851
-1.1622876828776725	-0.9978953812379217
-1.1650817806779752	-0.9979138788247213
-1.1678758784782781	-0.997914707037864
-1.1706699762785808	-0.99789293141501
-1.1734640740788838	-0.9978610814434719
-1.1762581718791865	-0.9978440661134503
-1.1790522696794894	-0.9978693417596092
-1.181846367479792	-0.9979558656755145
-1.1846404652800948	-0.9981057756617585
-1.1874345630803977	-0.9983017746568104
-1.1902286608807005	-0.9985112093707731
-1.1930227586810034	-0.9986955046173467
-1.195816856481306	-0.9988217571967984
-1.1986109542816088	-0.9988725467422128
-1.2014050520819117	-0.9988506421277528
-1.2041991498822144	-0.9987770531763102
-1.2069932476825174	-0.9986831824379983
-1.20978734548282	-0.9985998693950487
-1.212581443283123	-0.9985471802144577
-1.2153755410834257	-0.9985285086496889
-1.2181696388837286	-0.998531014080793
-1.2209637366840314	-0.998532163443339
-1.223757834484334	-0.998509951445432
-1.226551932284637	-0.9984530176907733
-1.2293460300849397	-0.998366846224642
-1.2321401278852426	-0.9982735542692864
-1.2349342256855453	-0.9982050140092217
-1.2377283234858483	-0.9981914413682362
-1.240522421286151	-0.9982493001889874
-1.243316519086454	-0.9983727985591029
-1.2461106168867566	-0.9985322161017904
-1.2489047146870593	-0.9986801150006643
-1.2516988124873623	-0.9987638687935548
-1.254492910287665	-0.998740767279985
-1.257287008087968	-0.9985909653012002
-1.2600811058882706	-0.9983240940028956
-1.2628752036885733	-0.9979772913291974
-1.2656693014888762	-0.9976051148664913
-1.268463399289179	-0.99726439270325
-1.2712574970894819	-0.9969986932741275
-1.2740515948897846	-0.9968272127006249
-1.2768456926900875	-0.9967414421300289
-1.2796397904903902	-0.996710454964777
-1.2824338882906932	-0.9966928718081927
-1.2852279860909959	-0.9966514337008712
-1.2880220838912986	-0.9965653401473704
-1.2908161816916015	-0.9964363377975567
-1.2936102794919042	-0.9962866968193363
-1.2964043772922071	-0.9961499644067562
-1.2991984750925099	-0.9960578182612327
-1.3019925728928128	-0.9960276436714786
-1.3047866706931155	-0.9960551906407884
-1.3075807684934184	-0.996114921504224
-1.3103748662937211	-0.9961680200627672
-1.3131689640940238	-0.9961753882083266
-1.3159630618943268	-0.9961111997172988
-1.3187571596946295	-0.9959723149091653
-1.3215512574949324	-0.9957801894776217
-1.3243453552952351	-0.995574405884927
-1.327139453095538	-0.9953997900129891
-1.3299335508958408	-0.9952912994198732
-1.3327276486961435	-0.9952617251925018
-1.3355217464964464	-0.9952964271524289
-1.338315844296749	-0.995357068393051
-1.341109942097052	-0.9953933573523077
-1.3439040398973547	-0.9953591170995324
-1.3466981376976577	-0.9952274814994723
-1.3494922354979604	-0.9950001926614109
-1.352286333298263	-0.9947078173704118
-1.355080431098566	-0.9944006338770929
-1.3578745288988687	-0.99413301669546
-1.3606686266991717	-0.9939463546639079
-1.3634627244994744	-0.9938561327634372
-1.3662568222997773	-0.9938475627321296
-1.36905092010008	-0.9938814310898759
-1.371845017900383	-0.9939085024333774
[truncated: 8 more rows]
