# Supplementary material for: Isolation of a planar π-aromatic Bi5− ring in a cobalt-based inverse-sandwich-type complex
Source: Nat Chem. 2025 Jan 20;17(4):547–55. doi: 10.1038/s41557-024-01713-8 (PMC11964920; doi:10.1038/s41557-024-01713-8)
Supplement: Supplementary file 4 — Original magnetic data of compound 1 and origin file of Fig. 3. [file 41557_2024_1713_MOESM4_ESM.zip › sr_and_T_Symmetrized/3.json]

{
   "comment": "corrected Loops",
   "temperature": 0.03,
   "measures": [
      {
         "sr": 0.016,
         "angle": 0,
         "trans": 0,
         "cool_t": 1,
         "comment": "to H_stop",
         "data": [
            [
               -1.3999,
               -0.9940766812298076
            ],
            [
               -1.3971003,
               -0.9933564388318183
            ],
            [
               -1.3943006,
               -0.9927644356586709
            ],
            [
               -1.3915008999999998,
               -0.9923758041233006
            ],
            [
               -1.3887011999999999,
               -0.9922167832640876
            ],
            [
               -1.3859015,
               -0.9922603408375343
            ],
            [
               -1.3831018,
               -0.9924367147567363
            ],
            [
               -1.3803021,
               -0.9926554274637924
            ],
            [
               -1.3775024,
               -0.9928321019886648
            ],
            [
               -1.3747026999999998,
               -0.9929120625658377
            ],
            [
               -1.3719029999999999,
               -0.9928838690591383
            ],
            [
               -1.3691033,
               -0.9927791237897211
            ],
            [
               -1.3663036,
               -0.9926591302421113
            ],
            [
               -1.3635039,
               -0.9925929505364
            ],
            [
               -1.3607042,
               -0.9926338990806275
            ],
            [
               -1.3579044999999998,
               -0.9928017910312992
            ],
            [
               -1.3551047999999999,
               -0.9930762984336076
            ],
            [
               -1.3523051,
               -0.9934032077121061
            ],
            [
               -1.3495054,
               -0.9937113491437164
            ],
            [
               -1.3467057,
               -0.9939347288079043
            ],
            [
               -1.343906,
               -0.9940329127798634
            ],
            [
               -1.3411062999999999,
               -0.9940034031830232
            ],
            [
               -1.3383066,
               -0.9938823388599477
            ],
            [
               -1.3355069,
               -0.9937335038364322
            ],
            [
               -1.3327072,
               -0.993629186113587
            ],
            [
               -1.3299075,
               -0.9936288097458047
            ],
            [
               -1.3271077999999998,
               -0.993761771310689
            ],
            [
               -1.3243080999999999,
               -0.9940194513156944
            ],
            [
               -1.3215084,
               -0.994358453681629
            ],
            [
               -1.3187087,
               -0.9947136947696615
            ],
            [
               -1.315909,
               -0.9950170850726787
            ],
            [
               -1.3131093,
               -0.9952160796387386
            ],
            [
               -1.3103095999999999,
               -0.9952867074842842
            ],
            [
               -1.3075099,
               -0.9952376437231257
            ],
            [
               -1.3047102,
               -0.9951047850497905
            ],
            [
               -1.3019105,
               -0.9949386894592929
            ],
            [
               -1.2991108,
               -0.9947892444137177
            ],
            [
               -1.2963111,
               -0.9946924544102314
            ],
            [
               -1.2935113999999999,
               -0.9946631997077482
            ],
            [
               -1.2907117,
               -0.9946956227095969
            ],
            [
               -1.287912,
               -0.994770206871721
            ],
            [
               -1.2851123,
               -0.9948644791980548
            ],
            [
               -1.2823126,
               -0.9949632632604009
            ],
            [
               -1.2795128999999998,
               -0.9950648152235145
            ],
            [
               -1.2767131999999999,
               -0.995180801238654
            ],
            [
               -1.2739135,
               -0.9953303378756857
            ],
            [
               -1.2711138,
               -0.995530442036274
            ],
            [
               -1.2683141,
               -0.995786511899256
            ],
            [
               -1.2655143999999998,
               -0.996086470565728
            ],
            [
               -1.2627146999999999,
               -0.9964009599680019
            ],
            [
               -1.259915,
               -0.9966899007663113
            ],
            [
               -1.2571153,
               -0.996913531331842
            ],
            [
               -1.2543156,
               -0.9970444418224731
            ],
            [
               -1.2515159,
               -0.9970766622901022
            ],
            [
               -1.2487162,
               -0.9970287060353443
            ],
            [
               -1.2459164999999999,
               -0.9969393448777648
            ],
            [
               -1.2431168,
               -0.9968571977751406
            ],
            [
               -1.2403171,
               -0.9968272032878156
            ],
            [
               -1.2375174,
               -0.996878074872584
            ],
            [
               -1.2347177,
               -0.9970145693785062
            ],
            [
               -1.2319179999999998,
               -0.9972169135795887
            ],
            [
               -1.2291182999999999,
               -0.9974475021044318
            ],
            [
               -1.2263186,
               -0.9976627131272392
            ],
            [
               -1.2235189,
               -0.9978261075224708
            ],
            [
               -1.2207192,
               -0.9979188848108835
            ],
            [
               -1.2179195,
               -0.9979443866503821
            ],
            [
               -1.2151197999999999,
               -0.9979253685127945
            ],
            [
               -1.2123201,
               -0.9978950822254491
            ],
            [
               -1.2095204,
               -0.9978851822482862
            ],
            [
               -1.2067207,
               -0.9979144579318083
            ],
            [
               -1.203921,
               -0.9979820901168106
            ],
            [
               -1.2011213,
               -0.9980676369980486
            ],
            [
               -1.1983215999999999,
               -0.99813775677811
            ],
            [
               -1.1955219,
               -0.9981574837019729
            ],
            [
               -1.1927222,
               -0.9981023955357391
            ],
            [
               -1.1899225,
               -0.9979677183505267
            ],
            [
               -1.1871228,
               -0.9977713981187404
            ],
            [
               -1.1843230999999999,
               -0.9975501053746529
            ],
            [
               -1.1815234,
               -0.997349399644032
            ],
            [
               -1.1787237,
               -0.9972111333718513
            ],
            [
               -1.175924,
               -0.9971620253691633
            ],
            [
               -1.1731243,
               -0.9972069148106766
            ],
            [
               -1.1703246,
               -0.9973286660885989
            ],
            [
               -1.1675248999999999,
               -0.9974945438836502
            ],
            [
               -1.1647252,
               -0.9976668229977714
            ],
            [
               -1.1619255,
               -0.9978141073691018
            ],
            [
               -1.1591258,
               -0.9979197185185616
            ],
            [
               -1.1563261,
               -0.9979845953937605
            ],
            [
               -1.1535264,
               -0.9980240495724373
            ],
            [
               -1.1507266999999999,
               -0.9980597978851874
            ],
            [
               -1.147927,
               -0.9981102519208116
            ],
            [
               -1.1451273,
               -0.9981825641572009
            ],
            [
               -1.1423276,
               -0.9982692497111963
            ],
            [
               -1.1395279,
               -0.9983505631592184
            ],
            [
               -1.1367281999999999,
               -0.9984017768721548
            ],
            [
               -1.1339285,
               -0.998402777308496
            ],
            [
               -1.1311288,
               -0.9983465601197983
            ],
            [
               -1.1283291,
               -0.9982435493781283
            ],
            [
               -1.1255294,
               -0.9981200735679884
            ],
            [
               -1.1227296999999998,
               -0.998011321068305
            ],
            [
               -1.11993,
               -0.9979509911583802
            ],
            [
               -1.1171303,
               -0.9979610060727315
            ],
            [
               -1.1143306,
               -0.9980446619496619
            ],
            [
               -1.1115309,
               -0.9981854667945202
            ],
            [
               -1.1087312,
               -0.9983520272912494
            ],
            [
               -1.1059315,
               -0.9985073471319108
            ],
            [
               -1.1031317999999999,
               -0.9986194682318279
            ],
            [
               -1.1003321,
               -0.9986700063233684
            ],
            [
               -1.0975324,
               -0.9986579239385734
            ],
            [
               -1.0947327,
               -0.9985975622783736
            ],
            [
               -1.091933,
               -0.9985119295689608
            ],
            [
               -1.0891332999999999,
               -0.9984238285579405
            ],
            [
               -1.0863336,
               -0.998348052359211
            ],
            [
               -1.0835339,
               -0.9982873712233986
            ],
            [
               -1.0807342,
               -0.9982335662376499
            ],
            [
               -1.0779345,
               -0.998172872428502
            ],
            [
               -1.0751347999999998,
               -0.9980935575012491
            ],
            [
               -1.0723351,
               -0.9979925759325118
            ],
            [
               -1.0695354,
               -0.9978785898319673
            ],
            [
               -1.0667357,
               -0.9977700167675463
            ],
            [
               -1.063936,
               -0.9976886592535559
            ],
            [
               -1.0611363,
               -0.997651201484102
            ],
            [
               -1.0583366,
               -0.9976617842493891
            ],
            [
               -1.0555369,
               -0.997708626584355
            ],
            [
               -1.0527372,
               -0.9977663060780115
            ],
            [
               -1.0499375,
               -0.9978032978595284
            ],
            [
               -1.0471378,
               -0.9977924138889829
            ],
            [
               -1.0443381,
               -0.9977205898955194
            ],
            [
               -1.0415383999999999,
               -0.997594495319511
            ],
            [
               -1.0387387,
               -0.997439727781108
            ],
            [
               -1.035939,
               -0.9972934876663082
            ],
            [
               -1.0331393,
               -0.997192887846146
            ],
            [
               -1.0303396,
               -0.9971626506588961
            ],
            [
               -1.0275398999999998,
               -0.9972063018071076
            ],
            [
               -1.0247402,
               -0.9973039291173176
            ],
            [
               -1.0219405,
               -0.9974174560557523
            ],
            [
               -1.0191408,
               -0.9975018880574275
            ],
            [
               -1.0163411,
               -0.9975189691623843
            ],
            [
               -1.0135414,
               -0.9974488340635712
            ],
            [
               -1.0107417,
               -0.9972958619819559
            ],
            [
               -1.007942,
               -0.9970868376530297
            ],
            [
               -1.0051423,
               -0.9968620659470134
            ],
            [
               -1.0023426,
               -0.9966624114598397
            ],
            [
               -0.9995429,
               -0.9965165549251798
            ],
            [
               -0.9967432,
               -0.9964326291516653
            ],
            [
               -0.9939435,
               -0.996396869539292
            ],
            [
               -0.9911437999999999,
               -0.9963795179942392
            ],
            [
               -0.9883441,
               -0.9963457791209123
            ],
            [
               -0.9855444,
               -0.9962679777119975
            ],
            [
               -0.9827447,
               -0.9961347609533338
            ],
            [
               -0.9799450000000001,
               -0.9959543117488345
            ],
            [
               -0.9771453,
               -0.9957506800990438
            ],
            [
               -0.9743455999999999,
               -0.995554738693962
            ],
            [
               -0.9715459,
               -0.9953930885310138
            ],
            [
               -0.9687462,
               -0.9952788570003597
            ],
            [
               -0.9659465,
               -0.9952075523051185
            ],
            [
               -0.9631468,
               -0.9951592659925189
            ],
            [
               -0.9603471,
               -0.9951062328761973
            ],
            [
               -0.9575473999999999,
               -0.9950228826343883
            ],
            [
               -0.9547477,
               -0.9948947101789727
            ],
            [
               -0.951948,
               -0.9947228214577278
            ],
            [
               -0.9491483000000001,
               -0.9945226632627961
            ],
            [
               -0.9463486,
               -0.9943176039945654
            ],
            [
               -0.9435488999999999,
               -0.9941299054357369
            ],
            [
               -0.9407492,
               -0.9939725334484178
            ],
            [
               -0.9379495,
               -0.9938448757198937
            ],
            [
               -0.9351498,
               -0.9937339178460647
            ],
            [
               -0.9323501000000001,
               -0.9936203422406924
            ],
            [
               -0.9295504,
               -0.9934871333227878
            ],
            [
               -0.9267506999999999,
               -0.9933272976593016
            ],
            [
               -0.923951,
               -0.9931476075310185
            ],
            [
               -0.9211513,
               -0.992966750272464
            ],
            [
               -0.9183516,
               -0.9928083783611061
            ],
            [
               -0.9155519,
               -0.992691529264063
            ],
            [
               -0.9127522,
               -0.9926219828436115
            ],
            [
               -0.9099524999999999,
               -0.9925879219903836
            ],
            [
               -0.9071528,
               -0.9925618039544091
            ],
            [
               -0.9043531,
               -0.9925081410133635
            ],
            [
               -0.9015534000000001,
               -0.9923947182627924
            ],
            [
               -0.8987537,
               -0.9922034330994604
            ],
            [
               -0.895954,
               -0.9919369303327679
            ],
            [
               -0.8931543,
               -0.991618562711323
            ],
            [
               -0.8903546,
               -0.9912854731424747
            ],
            [
               -0.8875549,
               -0.9909769834652373
            ],
            [
               -0.8847552,
               -0.9907221419975607
            ],
            [
               -0.8819555,
               -0.9905306302187338
            ],
            [
               -0.8791558,
               -0.9903901201500281
            ],
            [
               -0.8763561,
               -0.990270983320066
            ],
            [
               -0.8735564,
               -0.9901367379164899
            ],
            [
               -0.8707567,
               -0.9899566581194643
            ],
            [
               -0.867957,
               -0.9897162425112156
            ],
            [
               -0.8651573,
               -0.9894219980925135
            ],
            [
               -0.8623576,
               -0.9890989733890307
            ],
            [
               -0.8595579,
               -0.9887819744898196
            ],
            [
               -0.8567582,
               -0.9885035491345934
            ],
            [
               -0.8539585,
               -0.9882828829540062
            ],
            [
               -0.8511588,
               -0.9881193650550617
            ],
            [
               -0.8483591,
               -0.9879929039068822
            ],
            [
               -0.8455594,
               -0.9878707147239936
            ],
            [
               -0.8427597,
               -0.9877180919265666
            ],
            [
               -0.83996,
               -0.9875093920123855
            ],
            [
               -0.8371603,
               -0.9872355119387728
            ],
            [
               -0.8343606,
               -0.9869054998970552
            ],
            [
               -0.8315609,
               -0.9865420673353552
            ],
            [
               -0.8287612,
               -0.9861729066264417
            ],
            [
               -0.8259615,
               -0.985821099155793
            ],
            [
               -0.8231618,
               -0.9854980544723575
            ],
            [
               -0.8203621,
               -0.9852013352429532
            ],
            [
               -0.8175624,
               -0.9849178266658775
            ],
            [
               -0.8147627000000001,
               -0.9846307174932452
            ],
            [
               -0.811963,
               -0.9843274051231587
            ],
            [
               -0.8091633,
               -0.9840052013338212
            ],
            [
               -0.8063636,
               -0.9836726577596926
            ],
            [
               -0.8035639,
               -0.9833460736448196
            ],
            [
               -0.8007642,
               -0.9830426242560187
            ],
            [
               -0.7979645,
               -0.9827728487458267
            ],
            [
               -0.7951648,
               -0.9825354774463282
            ],
            [
               -0.7923651,
               -0.982316678799678
            ],
            [
               -0.7895654,
               -0.9820941129708252
            ],
            [
               -0.7867657,
               -0.9818443370124026
            ],
            [
               -0.783966,
               -0.9815508139168503
            ],
            [
               -0.7811663,
               -0.9812095258701838
            ],
            [
               -0.7783666,
               -0.980830079411991
            ],
            [
               -0.7755669000000001,
               -0.9804318860902934
            ],
            [
               -0.7727672,
               -0.980036868605806
            ],
            [
               -0.7699675,
               -0.979661472390053
            ],
            [
               -0.7671678000000001,
               -0.9793110452304647
            ],
            [
               -0.7643681,
               -0.9789787619789673
            ],
            [
               -0.7615684,
               -0.9786495361786984
            ],
            [
               -0.7587687,
               -0.9783074199549466
            ],
            [
               -0.755969,
               -0.9779435811750427
            ],
            [
               -0.7531693,
               -0.9775616123735966
            ],
            [
               -0.7503696,
               -0.9771778267753061
            ],
            [
               -0.7475699,
               -0.9768160320336587
            ],
            [
               -0.7447702,
               -0.9764983848805826
            ],
            [
               -0.7419705,
               -0.9762355414135744
            ],
            [
               -0.7391708,
               -0.9760198122634647
            ],
            [
               -0.7363711000000001,
               -0.9758241847409894
            ],
            [
               -0.7335714,
               -0.9756081421773402
            ],
            [
               -0.7307717,
               -0.9753288496438951
            ],
            [
               -0.7279720000000001,
               -0.9749543113204302
            ],
            [
               -0.7251723,
               -0.9744742425562571
            ],
            [
               -0.7223726,
               -0.9739049697762525
            ],
            [
               -0.7195729000000001,
               -0.9732865089542502
            ],
            [
               -0.7167732,
               -0.9726724711698718
            ],
            [
               -0.7139735,
               -0.9721157616551721
            ],
            [
               -0.7111738000000001,
               -0.9716543953780565
            ],
            [
               -0.7083741,
               -0.9713016956006769
            ],
            [
               -0.7055744,
               -0.9710437034484287
            ],
            [
               -0.7027747,
               -0.9708443054647922
            ],
            [
               -0.699975,
               -0.9706561708302684
            ],
            [
               -0.6971753,
               -0.9704338818754364
            ],
            [
               -0.6943756,
               -0.9701451798042929
            ],
            [
               -0.6915759,
               -0.9697771309229015
            ],
            [
               -0.6887762000000001,
               -0.9693358856639596
            ],
            [
               -0.6859765,
               -0.9688408729174272
            ],
            [
               -0.6831768,
               -0.968315994693872
            ],
            [
               -0.6803771000000001,
               -0.9677811039629962
            ],
            [
               -0.6775774,
               -0.9672465847202281
            ],
            [
               -0.6747777,
               -0.96671245522045
            ],
            [
               -0.6719780000000001,
               -0.9661716454534541
            ],
            [
               -0.6691783,
               -0.9656156188715301
            ],
            [
               -0.6663786,
               -0.9650398313572286
            ],
            [
               -0.6635789000000001,
               -0.9644468374492527
            ],
            [
               -0.6607792,
               -0.9638459765568053
            ],
            [
               -0.6579795,
               -0.9632500220832494
            ],
            [
               -0.6551798,
               -0.96267037847512
            ],
            [
               -0.6523801,
               -0.9621129135102406
            ],
            [
               -0.6495804000000001,
               -0.961576154142141
            ],
            [
               -0.6467807,
               -0.9610525332253029
            ],
            [
               -0.643981,
               -0.9605320906318459
            ],
            [
               -0.6411813000000001,
               -0.9600070265036327
            ],
            [
               -0.6383816,
               -0.9594751741189791
            ],
            [
               -0.6355819,
               -0.9589409262709716
            ],
            [
               -0.6327822000000001,
               -0.958413214284753
            ],
            [
               -0.6299825,
               -0.9579013680470098
            ],
            [
               -0.6271828,
               -0.9574105806792136
            ],
            [
               -0.6243831000000001,
               -0.9569388986789914
            ],
            [
               -0.6215834,
               -0.9564770711979675
            ],
            [
               -0.6187837,
               -0.9560114470253256
            ],
            [
               -0.6159840000000001,
               -0.9555288563531983
            ],
            [
               -0.6131843,
               -0.9550215570612888
            ],
            [
               -0.6103846,
               -0.9544902149960848
            ],
            [
               -0.6075849000000001,
               -0.9539435889677507
            ],
            [
               -0.6047852,
               -0.9533948498846514
            ],
            [
               -0.6019855000000001,
               -0.9528558005809795
            ],
            [
               -0.5991858,
               -0.9523311567778274
            ],
            [
               -0.5963861,
               -0.9518151375844383
            ],
            [
               -0.5935864000000001,
               -0.9512918360011748
            ],
            [
               -0.5907867,
               -0.9507394682565835
            ],
            [
               -0.587987,
               -0.9501371423904647
            ],
            [
               -0.5851873000000001,
               -0.949471793659362
            ],
            [
               -0.5823876,
               -0.9487427950714755
            ],
            [
               -0.5795879,
               -0.9479625384061944
            ],
            [
               -0.5767882000000001,
               -0.9471527184767038
            ],
            [
               -0.5739885,
               -0.9463376147922966
            ],
            [
               -0.5711888,
               -0.9455367681289324
            ],
            [
               -0.5683891000000001,
               -0.9447596758050802
            ],
            [
               -0.5655894,
               -0.9440043829712426
            ],
            [
               -0.5627897000000001,
               -0.9432603960618666
            ],
            [
               -0.5599900000000001,
               -0.9425147245899701
            ],
            [
               -0.5571903,
               -0.9417586742193036
            ],
            [
               -0.5543906000000001,
               -0.9409927160679954
            ],
            [
               -0.5515909,
               -0.9402274658428049
            ],
            [
               -0.5487912,
               -0.9394802668036798
            ],
            [
               -0.5459915000000001,
               -0.9387685434009134
            ],
            [
               -0.5431918,
               -0.9381023534374416
            ],
            [
               -0.5403921,
               -0.9374789397052861
            ],
            [
               -0.5375924000000001,
               -0.9368814187890178
            ],
            [
               -0.5347927,
               -0.9362822821517349
            ],
            [
               -0.531993,
               -0.9356506587635635
            ],
            [
               -0.5291933000000001,
               -0.9349609352483703
            ],
            [
               -0.5263936,
               -0.934199846825307
            ],
            [
               -0.5235939000000001,
               -0.9333697136883244
            ],
            [
               -0.5207942000000001,
               -0.9324868868602223
            ],
            [
               -0.5179945,
               -0.9315761613540455
            ],
            [
               -0.5151948000000001,
               -0.9306632799838275
            ],
            [
               -0.5123951000000001,
               -0.9297681868641211
            ],
            [
               -0.5095954,
               -0.9289012157296221
            ],
            [
               -0.5067957000000001,
               -0.928063124295488
            ],
            [
               -0.5039960000000001,
               -0.9272483288260983
            ],
            [
               -0.5011963,
               -0.926449475370142
            ],
            [
               -0.4983966000000001,
               -0.9256610894712627
            ],
            [
               -0.4955969,
               -0.9248806267957215
            ],
            [
               -0.49279720000000005,
               -0.9241065587615668
            ],
            [
               -0.4899975000000001,
               -0.9233346199473265
            ],
            [
               -0.4871978,
               -0.9225543768616526
            ],
            [
               -0.48439810000000005,
               -0.9217483763002063
            ],
            [
               -0.4815984000000001,
               -0.9208951889065007
            ],
            [
               -0.4787987,
               -0.9199760020134888
            ],
            [
               -0.47599900000000006,
               -0.918982680939343
            ],
            [
               -0.4731993000000001,
               -0.9179241380059662
            ],
            [
               -0.47039960000000003,
               -0.9168279477616565
            ],
            [
               -0.46759990000000007,
               -0.9157355210541847
            ],
            [
               -0.4648002000000001,
               -0.9146913965940837
            ],
            [
               -0.46200050000000004,
               -0.913729542927212
            ],
            [
               -0.4592008000000001,
               -0.9128610953963827
            ],
            [
               -0.4564011000000001,
               -0.9120680158552243
            ],
            [
               -0.45360140000000004,
               -0.911305586113811
            ],
            [
               -0.4508017000000001,
               -0.9105138535486961
            ],
            [
               -0.448002,
               -0.9096350448310044
            ],
            [
               -0.44520230000000005,
               -0.9086316396303546
            ],
            [
               -0.4424026000000001,
               -0.9074991371956656
            ],
            [
               -0.4396029,
               -0.9062689072568553
            ],
            [
               -0.43680320000000006,
               -0.9049995526771689
            ],
            [
               -0.4340035000000001,
               -0.9037589745262081
            ],
            [
               -0.4312038,
               -0.9026025643521007
            ],
            [
               -0.42840410000000007,
               -0.9015545172435652
            ],
            [
               -0.4256044000000001,
               -0.9005985490057535
            ],
            [
               -0.42280470000000003,
               -0.8996814546645959
            ],
            [
               -0.4200050000000001,
               -0.8987288424864174
            ],
            [
               -0.4172053000000001,
               -0.8976683544824584
            ],
            [
               -0.41440560000000004,
               -0.8964530908998074
            ],
            [
               -0.4116059000000001,
               -0.8950776949449102
            ],
            [
               -0.4088062000000001,
               -0.8935817627708766
            ],
            [
               -0.40600650000000005,
               -0.8920392347313858
            ],
            [
               -0.4032068000000001,
               -0.890536903855522
            ],
            [
               -0.4004071,
               -0.8891486773866666
            ],
            [
               -0.39760740000000006,
               -0.887913595322563
            ],
            [
               -0.3948077000000001,
               -0.8868243997386791
            ],
            [
               -0.39200800000000013,
               -0.8858300685120059
            ],
            [
               -0.3892083000000002,
               -0.88485129935886
            ],
            [
               -0.3864086,
               -0.88380390997789
            ],
            [
               -0.38360890000000003,
               -0.8826228044426474
            ],
            [
               -0.38080920000000007,
               -0.8812792521541186
            ],
            [
               -0.3780095000000001,
               -0.8797866265460306
            ],
            [
               -0.37520980000000015,
               -0.8781935904074181
            ],
            [
               -0.37241009999999997,
               -0.8765676805308917
            ],
            [
               -0.3696104,
               -0.8749750333686206
            ],
            [
               -0.36681070000000005,
               -0.873462751990721
            ],
            [
               -0.3640110000000001,
               -0.8720490111074539
            ],
            [
               -0.3612113000000001,
               -0.8707230357980356
            ],
            [
               -0.35841160000000016,
               -0.8694536714264456
            ],
            [
               -0.3556119,
               -0.8682025801107827
            ],
            [
               -0.3528122,
               -0.8669370191307391
            ],
            [
               -0.35001250000000006,
               -0.8656379307523683
            ],
            [
               -0.3472128000000001,
               -0.8643012814866533
            ],
            [
               -0.34441310000000014,
               -0.8629333252399269
            ],
            [
               -0.3416134000000002,
               -0.8615426876891694
            ],
            [
               -0.3388137,
               -0.8601330884062592
            ],
            [
               -0.33601400000000003,
               -0.8586998729573003
            ],
            [
               -0.3332143000000001,
               -0.8572316629315163
            ],
            [
               -0.3304146000000001,
               -0.8557161409190344
            ],
            [
               -0.32761490000000015,
               -0.8541471962182183
            ],
            [
               -0.32481519999999997,
               -0.8525300671825542
            ],
            [
               -0.3220155,
               -0.8508819407600539
            ],
            [
               -0.31921580000000005,
               -0.8492273609827663
            ],
            [
               -0.3164161000000001,
               -0.8475899897850727
            ],
            [
               -0.31361640000000013,
               -0.8459838726123966
            ],
            [
               -0.31081670000000017,
               -0.844407731933996
            ],
            [
               -0.308017,
               -0.8428447704998132
            ],
            [
               -0.3052173,
               -0.8412683918715262
            ],
            [
               -0.30241760000000006,
               -0.8396519278700781
            ],
            [
               -0.2996179000000001,
               -0.8379788011359119
            ],
            [
               -0.29681820000000014,
               -0.8362492117735865
            ],
            [
               -0.2940185000000002,
               -0.834480592570252
            ],
            [
               -0.2912188,
               -0.8327013323044028
            ],
            [
               -0.28841910000000004,
               -0.8309397979983677
            ],
            [
               -0.2856194000000001,
               -0.8292125468828089
            ],
            [
               -0.2828197000000001,
               -0.8275160897021956
            ],
            [
               -0.28002000000000016,
               -0.8258254345939289
            ],
            [
               -0.2772203000000002,
               -0.8241002831951492
            ],
            [
               -0.2744206,
               -0.8222970074307685
            ],
            [
               -0.27162090000000005,
               -0.82038240363257
            ],
            [
               -0.2688212000000001,
               -0.8183444886758484
            ],
            [
               -0.26602150000000013,
               -0.8161965576727044
            ],
            [
               -0.2632218000000002,
               -0.8139730392236214
            ],
            [
               -0.2604221,
               -0.8117185387162817
            ],
            [
               -0.25762240000000003,
               -0.8094738285827892
            ],
            [
               -0.25482270000000007,
               -0.8072635754177725
            ],
            [
               -0.2520230000000001,
               -0.8050899202365946
            ],
            [
               -0.24922330000000015,
               -0.802933901635846
            ],
            [
               -0.2464236000000002,
               -0.800763910614104
            ],
            [
               -0.2436239,
               -0.7985479096398378
            ],
            [
               -0.24082420000000004,
               -0.7962649230879364
            ],
            [
               -0.23802450000000008,
               -0.7939117388819902
            ],
            [
               -0.23522480000000012,
               -0.7915026657235489
            ],
            [
               -0.23242510000000016,
               -0.7890628382686264
            ],
            [
               -0.2296254000000002,
               -0.7866179562827816
            ],
            [
               -0.22682570000000002,
               -0.7841845887716206
            ],
            [
               -0.22402600000000006,
               -0.7817648136003406
            ],
            [
               -0.2212263000000001,
               -0.779347149332593
            ],
            [
               -0.21842660000000014,
               -0.7769131735401945
            ],
            [
               -0.21562690000000018,
               -0.7744469034617512
            ],
            [
               -0.2128272,
               -0.7719428470131326
            ],
            [
               -0.21002750000000003,
               -0.7694090892415255
            ],
            [
               -0.20722780000000007,
               -0.7668637173161156
            ],
            [
               -0.2044281000000001,
               -0.7643255876981729
            ],
            [
               -0.20162840000000015,
               -0.7618028711174166
            ],
            [
               -0.1988287000000002,
               -0.7592840147876507
            ],
            [
               -0.196029,
               -0.7567352140664276
            ],
            [
               -0.19322930000000005,
               -0.7541063109587667
            ],
            [
               -0.1904296000000001,
               -0.7513439771379018
            ],
            [
               -0.18762990000000013,
               -0.7484081980221666
            ],
            [
               -0.18483020000000017,
               -0.7452865177985992
            ],
            [
               -0.1820305000000002,
               -0.7420008670307783
            ],
            [
               -0.17923080000000002,
               -0.7386040314446944
            ],
            [
               -0.17643110000000006,
               -0.735166209171203
            ],
            [
               -0.1736314000000001,
               -0.7317554846434758
            ],
            [
               -0.17083170000000014,
               -0.7284182320818209
            ],
            [
               -0.16803200000000018,
               -0.7251656574898848
            ],
            [
               -0.1652323,
               -0.7219707878129165
            ],
            [
               -0.16243260000000004,
               -0.7187768445302343
            ],
            [
               -0.15963290000000008,
               -0.7155142408456726
            ],
            [
               -0.15683320000000012,
               -0.712120680307922
            ],
            [
               -0.15403350000000016,
               -0.708557948326999
            ],
            [
               -0.1512338000000002,
               -0.7048202596545542
            ],
            [
               -0.1484341,
               -0.7009319852285392
            ],
            [
               -0.14563440000000005,
               -0.6969361798621858
            ],
            [
               -0.1428347000000001,
               -0.6928783118419016
            ],
            [
               -0.14003500000000013,
               -0.688790941958217
            ],
            [
               -0.13723530000000017,
               -0.6846843963536016
            ],
            [
               -0.1344356000000002,
               -0.6805460451207244
            ],
            [
               -0.13163590000000003,
               -0.6763475661768535
            ],
            [
               -0.12883620000000007,
               -0.6720567342031362
            ],
            [
               -0.1260365000000001,
               -0.6676488464803881
            ],
            [
               -0.12323680000000015,
               -0.6631133585598732
            ],
            [
               -0.12043710000000019,
               -0.6584534222746858
            ],
            [
               -0.1176374,
               -0.653678953593495
            ],
            [
               -0.11483770000000004,
               -0.6487964730898217
            ],
            [
               -0.11203800000000008,
               -0.6438002561872902
            ],
            [
               -0.10923830000000012,
               -0.6386688109502157
            ],
            [
               -0.10643860000000016,
               -0.6333685674346399
            ],
            [
               -0.1036389000000002,
               -0.6278637318105613
            ],
            [
               -0.10083920000000002,
               -0.6221286600950224
            ],
            [
               -0.09803950000000006,
               -0.6161578577652531
            ],
            [
               -0.0952398000000001,
               -0.6099693322902899
            ],
            [
               -0.09244010000000014,
               -0.6035993340962564
            ],
            [
               -0.08964040000000018,
               -0.597089691249735
            ],
            [
               -0.08684070000000021,
               -0.5904718010803793
            ],
            [
               -0.08404100000000003,
               -0.5837528004185616
            ],
            [
               -0.08124130000000007,
               -0.5769089009268864
            ],
            [
               -0.07844160000000011,
               -0.5698884789892156
            ],
            [
               -0.07564190000000015,
               -0.5626240770042159
            ],
            [
               -0.07284220000000019,
               -0.5550492367472779
            ],
            [
               -0.07004250000000023,
               -0.5471142396012487
            ],
            [
               -0.06724280000000005,
               -0.5387950892113501
            ],
            [
               -0.06444310000000009,
               -0.5300924040048938
            ],
            [
               -0.061643400000000126,
               -0.5210204968221139
            ],
            [
               -0.058843700000000165,
               -0.5115905252235045
            ],
            [
               -0.056044000000000205,
               -0.5017938818060855
            ],
            [
               -0.05324430000000002,
               -0.49159208196541926
            ],
            [
               -0.05044460000000006,
               -0.4809171878591932
            ],
            [
               -0.0476449000000001,
               -0.4696830009592934
            ],
            [
               -0.04484520000000014,
               -0.45780317505131884
            ],
            [
               -0.04204550000000018,
               -0.44520950507390933
            ],
            [
               -0.03924580000000022,
               -0.43186302753115124
            ],
            [
               -0.03644610000000004,
               -0.4177525605112111
            ],
            [
               -0.033646400000000076,
               -0.40287935764718785
            ],
            [
               -0.030846700000000116,
               -0.38723137044783146
            ],
            [
               -0.028047000000000155,
               -0.370754625377791
            ],
            [
               -0.025247300000000195,
               -0.3533310691911118
            ],
            [
               -0.022447600000000234,
               -0.33477124045021445
            ],
            [
               -0.01964790000000005,
               -0.31482651433759046
            ],
            [
               -0.01684820000000009,
               -0.29322049924244287
            ],
            [
               -0.01404850000000013,
               -0.2696939767073174
            ],
            [
               -0.01124880000000017,
               -0.24405409352436108
            ],
            [
               -0.00844910000000021,
               -0.21621736082902498
            ],
            [
               -0.005649400000000027,
               -0.18623761457428545
            ],
            [
               -0.002849700000000066,
               -0.1543138386686413
            ],
            [
               -5.0000000000105516e-05,
               -0.12077744913394695
            ],
            [
               0.002749699999999855,
               -0.08606291317925577
            ],
            [
               0.005549399999999816,
               -0.050668329046685154
            ],
            [
               0.008349099999999776,
               -0.015113309106678246
            ],
            [
               0.011148799999999959,
               0.020099634614977664
            ],
            [
               0.01394849999999992,
               0.054516287279967816
            ],
            [
               0.01674819999999988,
               0.08775307168303477
            ],
            [
               0.01954789999999984,
               0.11951094611803922
            ],
            [
               0.0223475999999998,
               0.1495820912304992
            ],
            [
               0.02514729999999976,
               0.17785048729718775
            ],
            [
               0.027946999999999944,
               0.20428688186562577
            ],
            [
               0.030746699999999905,
               0.22893818780222586
            ],
            [
               0.033546399999999865,
               0.2519114941438303
            ],
            [
               0.036346099999999826,
               0.27335371766425237
            ],
            [
               0.039145799999999786,
               0.29342916850049017
            ],
            [
               0.04194549999999997,
               0.3122983736249344
            ],
            [
               0.04474519999999993,
               0.33010180393963306
            ],
            [
               0.04754489999999989,
               0.34695134168888786
            ],
            [
               0.05034459999999985,
               0.362930487843403
            ],
            [
               0.05314429999999981,
               0.378101959324712
            ],
            [
               0.05594399999999977,
               0.3925192405514497
            ],
            [
               0.058743699999999954,
               0.4062375865434782
            ],
            [
               0.061543399999999915,
               0.4193203636515582
            ],
            [
               0.06434309999999988,
               0.4318383950298516
            ],
            [
               0.06714279999999984,
               0.44386258154938474
            ],
            [
               0.0699424999999998,
               0.45545260538349064
            ],
            [
               0.07274219999999976,
               0.4666460956234917
            ],
            [
               0.07554189999999994,
               0.47745266334633824
            ],
            [
               0.0783415999999999,
               0.4878556540839587
            ],
            [
               0.08114129999999986,
               0.49782183978822436
            ],
            [
               0.08394099999999982,
               0.5073164900111098
            ],
            [
               0.08674069999999978,
               0.5163193021746318
            ],
            [
               0.08954039999999996,
               0.5248362328374747
            ],
            [
               0.09234009999999993,
               0.5329035235351763
            ],
            [
               0.09513979999999989,
               0.5405827295028918
            ],
            [
               0.09793949999999985,
               0.5479484667843901
            ],
            [
               0.1007391999999998,
               0.5550728881471994
            ],
            [
               0.10353889999999977,
               0.5620117997181633
            ],
            [
               0.10633859999999995,
               0.5687965570227296
            ],
            [
               0.10913829999999991,
               0.5754337446451849
            ],
            [
               0.11193799999999987,
               0.5819119362131691
            ],
            [
               0.11473769999999983,
               0.5882125232209439
            ],
            [
               0.11753739999999979,
               0.5943204946653045
            ],
            [
               0.12033709999999975,
               0.6002314885488103
            ],
            [
               0.12313679999999994,
               0.6059531893672334
            ],
            [
               0.1259364999999999,
               0.6115015012669274
            ],
            [
               0.12873619999999986,
               0.6168939656681889
            ],
            [
               0.13153589999999982,
               0.6221438357379289
            ],
            [
               0.13433559999999978,
               0.6272577222484172
            ],
            [
               0.13713529999999996,
               0.6322380032141037
            ],
            [
               0.13993499999999992,
               0.6370889410929814
            ],
            [
               0.14273469999999988,
               0.6418235899987588
            ],
            [
               0.14553439999999984,
               0.6464678814241016
            ],
            [
               0.1483340999999998,
               0.6510590929016862
            ],
            [
               0.15113379999999976,
               0.6556379906047518
            ],
            [
               0.15393349999999995,
               0.6602365457190131
            ],
            [
               0.1567331999999999,
               0.6648652641774841
            ],
            [
               0.15953289999999987,
               0.6695049708849486
            ],
            [
               0.16233259999999983,
               0.6741069369987505
            ],
            [
               0.1651322999999998,
               0.6786027439824547
            ],
            [
               0.16793199999999975,
               0.6829220305040813
            ],
            [
               0.17073169999999993,
               0.6870133733838839
            ],
            [
               0.1735313999999999,
               0.690862049712593
            ],
            [
               0.17633109999999985,
               0.6944989137666813
            ],
            [
               0.1791307999999998,
               0.697997035914757
            ],
            [
               0.18193049999999977,
               0.7014563672620856
            ],
            [
               0.18473019999999973,
               0.7049803619408723
            ],
            [
               0.18752989999999992,
               0.7086510149247387
            ],
            [
               0.19032959999999988,
               0.7125093246150069
            ],
            [
               0.19312929999999984,
               0.7165465780029485
            ],
            [
               0.1959289999999998,
               0.7207086018696542
            ],
            [
               0.19872869999999976,
               0.7249112777248587
            ],
            [
               0.20152839999999994,
               0.7290624089821867
            ],
            [
               0.2043280999999999,
               0.7330834504064216
            ],
            [
               0.20712779999999986,
               0.7369250981075579
            ],
            [
               0.20992749999999982,
               0.7405730418384937
            ],
            [
               0.21272719999999978,
               0.7440434673382542
            ],
            [
               0.21552689999999974,
               0.7473710503366148
            ],
            [
               0.21832659999999993,
               0.7505941938457182
            ],
            [
               0.2211262999999999,
               0.7537425529201853
            ],
            [
               0.22392599999999985,
               0.7568305027729301
            ],
            [
               0.2267256999999998,
               0.7598577389474712
            ],
            [
               0.22952539999999977,
               0.7628155816000917
            ],
            [
               0.23232509999999973,
               0.7656957064699269
            ],
            [
               0.2351247999999999,
               0.7684975274811792
            ],
            [
               0.23792449999999987,
               0.7712313763802219
            ],
            [
               0.24072419999999983,
               0.7739165178949531
            ],
            [
               0.2435238999999998,
               0.7765751366569196
            ],
            [
               0.24632359999999975,
               0.7792249402442238
            ],
            [
               0.24912329999999994,
               0.7818734122705522
            ],
            [
               0.2519229999999999,
               0.7845159385215937
            ],
            [
               0.25472269999999986,
               0.7871383921440632
            ],
            [
               0.2575223999999998,
               0.7897229716887726
            ],
            [
               0.2603220999999998,
               0.7922548413577375
            ],
            [
               0.26312179999999974,
               0.794726893740818
            ],
            [
               0.2659214999999999,
               0.7971408031145567
            ],
            [
               0.2687211999999999,
               0.7995041043036326
            ],
            [
               0.27152089999999984,
               0.8018246872550103
            ],
            [
               0.2743205999999998,
               0.8041051835360506
            ],
            [
               0.27712029999999976,
               0.8063398072328225
            ],
            [
               0.2799199999999997,
               0.8085152588692404
            ],
            [
               0.2827196999999999,
               0.8106156709912908
            ],
            [
               0.28551939999999987,
               0.8126298966013226
            ],
            [
               0.28831909999999983,
               0.8145583704021739
            ],
            [
               0.2911187999999998,
               0.8164167378331931
            ],
            [
               0.29391849999999975,
               0.8182344899011358
            ],
            [
               0.29671819999999993,
               0.820048597443397
            ],
            [
               0.2995178999999999,
               0.8218939678490529
            ],
            [
               0.30231759999999985,
               0.8237937743134461
            ],
            [
               0.3051172999999998,
               0.8257528699992933
            ],
            [
               0.3079169999999998,
               0.8277565207384205
            ],
            [
               0.31071669999999973,
               0.8297749101531536
            ],
            [
               0.3135163999999999,
               0.8317719234328733
            ],
            [
               0.3163160999999999,
               0.8337152956951006
            ],
            [
               0.31911579999999984,
               0.8355848215587891
            ],
            [
               0.3219154999999998,
               0.8373760933267007
            ],
            [
               0.32471519999999976,
               0.8390988750568067
            ],
            [
               0.3275148999999997,
               0.8407711262299644
            ],
            [
               0.3303145999999999,
               0.8424111694211962
            ],
            [
               0.33311429999999986,
               0.8440310229492151
            ],
            [
               0.3359139999999998,
               0.8456333194540224
            ],
            [
               0.3387136999999998,
               0.8472127485956076
            ],
            [
               0.34151339999999974,
               0.8487611638050679
            ],
            [
               0.3443130999999999,
               0.8502740583087892
            ],
            [
               0.3471127999999999,
               0.8517555834185346
            ],
            [
               0.34991249999999985,
               0.8532198515835933
            ],
            [
               0.3527121999999998,
               0.8546877237149892
            ],
            [
               0.35551189999999977,
               0.8561800762117484
            ],
            [
               0.35831159999999973,
               0.8577099978652467
            ],
            [
               0.3611112999999999,
               0.8592769210684925
            ],
            [
               0.3639109999999999,
               0.8608651158478153
            ],
            [
               0.36671069999999983,
               0.8624474577727672
            ],
            [
               0.3695103999999998,
               0.863993463897648
            ],
            [
               0.37231009999999976,
               0.8654789748762656
            ],
            [
               0.3751097999999997,
               0.8668941496207729
            ],
            [
               0.3779094999999999,
               0.8682469153322432
            ],
            [
               0.38070919999999986,
               0.8695605366973257
            ],
            [
               0.3835088999999998,
               0.8708660080322178
            ],
            [
               0.3863085999999998,
               0.8721918086644052
            ],
            [
               0.38910829999999974,
               0.8735545332785597
            ],
            [
               0.3919079999999997,
               0.8749536532945923
            ],
            [
               0.3947076999999999,
               0.876372253664885
            ],
            [
               0.39750739999999984,
               0.8777835057106945
            ],
            [
               0.4003070999999998,
               0.8791606098070391
            ],
            [
               0.40310679999999977,
               0.8804866896267599
            ],
            [
               0.4059064999999997,
               0.8817610943636934
            ],
            [
               0.4087061999999999,
               0.8829997911482109
            ],
            [
               0.41150589999999987,
               0.8842295909903417
            ],
            [
               0.41430559999999983,
               0.8854781348346652
            ],
            [
               0.4171052999999998,
               0.8867631087313625
            ],
            [
               0.41990499999999975,
               0.8880845121727661
            ],
            [
               0.4227046999999997,
               0.8894228327683328
            ],
            [
               0.4255043999999999,
               0.890744003282077
            ],
            [
               0.42830409999999985,
               0.8920097029181048
            ],
            [
               0.4311037999999998,
               0.893189703104925
            ],
            [
               0.4339034999999998,
               0.8942721879230012
            ],
            [
               0.43670319999999974,
               0.8952685707641069
            ],
            [
               0.4395028999999997,
               0.8962110911766354
            ],
            [
               0.4423025999999999,
               0.8971438235954874
            ],
            [
               0.44510229999999984,
               0.8981098816925159
            ],
            [
               0.4479019999999998,
               0.899138845646683
            ],
            [
               0.45070169999999976,
               0.9002383684196082
            ],
            [
               0.4535013999999997,
               0.901392563595956
            ],
            [
               0.4563010999999999,
               0.9025675962716779
            ],
            [
               0.45910079999999986,
               0.9037226098192183
            ],
            [
               0.4619004999999998,
               0.9048224679845251
            ],
            [
               0.4647001999999998,
               0.9058482946551943
            ],
            [
               0.46749989999999975,
               0.906802586273477
            ],
            [
               0.4702995999999997,
               0.9077074667282401
            ],
            [
               0.4730992999999999,
               0.908596848965227
            ],
            [
               0.47589899999999985,
               0.9095051495428099
            ],
            [
               0.4786986999999998,
               0.9104561852649338
            ],
            [
               0.48149839999999977,
               0.9114556884513652
            ],
            [
               0.48429809999999973,
               0.9124896197321319
            ],
            [
               0.4870977999999997,
               0.9135285790303289
            ],
            [
               0.4898974999999999,
               0.9145367366385836
            ],
            [
               0.49269719999999984,
               0.9154824145916662
            ],
            [
               0.4954968999999998,
               0.9163471124855818
            ],
            [
               0.49829659999999976,
               0.917130435727048
            ],
            [
               0.5010962999999997,
               0.9178497736243905
            ],
            [
               0.5038959999999999,
               0.9185352056172836
            ],
            [
               0.5066956999999999,
               0.9192214620421388
            ],
            [
               0.5094953999999998,
               0.9199394380685548
            ],
            [
               0.5122950999999998,
               0.9207096104013953
            ],
            [
               0.5150947999999997,
               0.9215388652969275
            ],
            [
               0.5178944999999997,
               0.9224210522455945
            ],
            [
               0.5206941999999999,
               0.9233404496428316
            ],
            [
               0.5234938999999998,
               0.9242766211532807
            ],
            [
               0.5262935999999998,
               0.9252090314037261
            ],
            [
               0.5290932999999998,
               0.9261202337629508
            ],
            [
               0.5318929999999997,
               0.9269972124349207
            ],
            [
               0.5346926999999997,
               0.9278312373904603
            ],
            [
               0.5374923999999999,
               0.9286170852329455
            ],
            [
               0.5402920999999998,
               0.9293525339554273
            ],
            [
               0.5430917999999998,
               0.930038675254435
            ],
            [
               0.5458914999999998,
               0.930680985362579
            ],
            [
               0.5486911999999997,
               0.9312905204417203
            ],
            [
               0.5514908999999999,
               0.9318843047722092
            ],
            [
               0.5542905999999999,
               0.9324840988428267
            ],
            [
               0.5570902999999998,
               0.9331132484986203
            ],
            [
               0.5598899999999998,
               0.9337920501152686
            ],
            [
               0.5626896999999997,
               0.934532752827097
            ],
            [
               0.5654893999999997,
               0.9353356919667128
            ],
            [
               0.5682890999999999,
               0.9361879396266887
            ],
            [
               0.5710887999999998,
               0.9370652592560059
            ],
            [
               0.5738884999999998,
               0.9379372205827365
            ],
            [
               0.5766881999999998,
               0.9387743497261951
            ],
            [
               0.5794878999999997,
               0.9395554715948353
            ],
            [
               0.5822875999999997,
               0.9402731945812046
            ],
            [
               0.5850872999999999,
               0.9409358888112491
            ],
            [
               0.5878869999999998,
               0.9415654304858183
            ],
            [
               0.5906866999999998,
               0.9421911727787821
            ],
            [
               0.5934863999999997,
               0.9428417125066384
            ],
            [
               0.5962860999999997,
               0.9435367160444849
            ],
            [
               0.5990857999999999,
               0.9442811252425745
            ],
            [
               0.6018854999999996,
               0.9450634453816711
            ],
            [
               0.6046851999999998,
               0.9458586840125466
            ],
            [
               0.6074849,
               0.9466351811383078
            ],
            [
               0.6102845999999997,
               0.9473634335633486
            ],
            [
               0.6130842999999999,
               0.9480244086240422
            ],
            [
               0.6158839999999997,
               0.9486149552652215
            ],
            [
               0.6186836999999998,
               0.9491487345288829
            ],
            [
               0.6214833999999996,
               0.949652379286616
            ],
            [
               0.6242830999999998,
               0.9501579812698566
            ],
            [
               0.6270827999999999,
               0.9506940819030152
            ],
            [
               0.6298824999999997,
               0.9512777872934048
            ],
            [
               0.6326821999999999,
               0.9519102972703714
            ],
            [
               0.6354818999999996,
               0.9525771250478148
            ],
            [
               0.6382815999999998,
               0.9532528872219761
            ],
            [
               0.6410813,
               0.9539091830340531
            ],
            [
               0.6438809999999997,
               0.9545231704102948
            ],
            [
               0.6466806999999999,
               0.955084263630711
            ],
            [
               0.6494803999999996,
               0.9555969804200906
            ],
            [
               0.6522800999999998,
               0.956079168307473
            ],
            [
               0.6550798,
               0.956556266866162
            ],
            [
               0.6578794999999997,
               0.9570534676513822
            ],
            [
               0.6606791999999999,
               0.9575882401246588
            ],
            [
               0.6634788999999996,
               0.9581655126440373
            ],
            [
               0.6662785999999998,
               0.9587768975248385
            ],
            [
               0.6690782999999996,
               0.9594040253978153
            ],
            [
               0.6718779999999998,
               0.9600247403996256
            ],
            [
               0.6746776999999999,
               0.9606200326200036
            ],
            [
               0.6774773999999997,
               0.9611794290711615
            ],
            [
               0.6802770999999999,
               0.9617031692123695
            ],
            [
               0.6830767999999996,
               0.962200640246232
            ],
            [
               0.6858764999999998,
               0.9626858423167073
            ],
            [
               0.6886762,
               0.9631716480936447
            ],
            [
               0.6914758999999997,
               0.9636649745618573
            ],
            [
               0.6942755999999999,
               0.9641645811180761
            ],
            [
               0.6970752999999996,
               0.964662197653749
            ],
            [
               0.6998749999999998,
               0.9651464349751613
            ],
            [
               0.7026747,
               0.9656078912653409
            ],
            [
               0.7054743999999997,
               0.966043422647771
            ],
            [
               0.7082740999999999,
               0.9664578624106812
            ],
            [
               0.7110737999999996,
               0.9668624449960161
            ],
            [
               0.7138734999999998,
               0.9672704671207375
            ],
            [
               0.7166731999999996,
               0.967691827720002
            ],
            [
               0.7194728999999997,
               0.9681286072208715
            ],
            [
               0.7222725999999999,
               0.9685735566652276
            ],
            [
               0.7250722999999997,
               0.9690123428592634
            ],
            [
               0.7278719999999999,
               0.9694289879278464
            ],
            [
               0.7306716999999996,
               0.9698126597183954
            ],
            [
               0.7334713999999998,
               0.9701633005666197
            ],
            [
               0.7362711,
               0.9704938109635965
            ],
            [
               0.7390707999999997,
               0.9708276005321779
            ],
            [
               0.7418704999999999,
               0.971191930533989
            ],
            [
               0.7446701999999996,
               0.9716090416674334
            ],
            [
               0.7474698999999998,
               0.9720880154176756
            ],
            [
               0.7502696,
               0.9726202761250768
            ],
            [
               0.7530692999999997,
               0.9731805625263632
            ],
            [
               0.7558689999999999,
               0.9737334099598811
            ],
            [
               0.7586686999999996,
               0.974243285201924
            ],
            [
               0.7614683999999998,
               0.9746851702932902
            ],
            [
               0.7642680999999996,
               0.9750520984574806
            ],
            [
               0.7670677999999997,
               0.9753570519819671
            ],
            [
               0.7698674999999999,
               0.9756284686347347
            ],
            [
               0.7726671999999997,
               0.9759007614150661
            ],
            [
               0.7754668999999998,
               0.9762029923033679
            ],
            [
               0.7782665999999996,
               0.9765495332577903
            ],
            [
               0.7810662999999998,
               0.9769359230752214
            ],
            [
               0.783866,
               0.977341368610992
            ],
            [
               0.7866656999999997,
               0.9777370312565143
            ],
            [
               0.7894653999999999,
               0.9780971836647545
            ],
            [
               0.7922650999999996,
               0.9784092513214329
            ],
            [
               0.7950647999999998,
               0.97867907500395
            ],
            [
               0.7978644999999995,
               0.9789293679515874
            ],
            [
               0.8006641999999997,
               0.9791917502047783
            ],
            [
               0.8034638999999999,
               0.9794950856186396
            ],
            [
               0.8062635999999996,
               0.9798542850699099
            ],
            [
               0.8090632999999998,
               0.9802637280095142
            ],
            [
               0.8118629999999996,
               0.9806979473873767
            ],
            [
               0.8146626999999997,
               0.9811197044658937
            ],
            [
               0.8174623999999999,
               0.9814929110947648
            ],
            [
               0.8202620999999997,
               0.9817959828168967
            ],
            [
               0.8230617999999998,
               0.9820308246421419
            ],
            [
               0.8258614999999996,
               0.9822239583391627
            ],
            [
               0.8286611999999998,
               0.9824189034168427
            ],
            [
               0.8314609,
               0.9826619612142202
            ],
            [
               0.8342605999999997,
               0.9829859767184237
            ],
            [
               0.8370602999999999,
               0.9833975958507294
            ],
            [
               0.8398599999999996,
               0.9838726117145662
            ],
            [
               0.8426596999999998,
               0.9843614500607873
            ],
            [
               0.8454593999999995,
               0.9848034970030035
            ],
            [
               0.8482590999999997,
               0.985145937340723
            ],
            [
               0.8510587999999999,
               0.9853610917754898
            ],
            [
               0.8538584999999996,
               0.9854565241285737
            ],
            [
               0.8566581999999998,
               0.9854743917929711
            ],
            [
               0.8594578999999996,
               0.9854799396149323
            ],
            [
               0.8622575999999997,
               0.9855425676986402
            ],
            [
               0.8650572999999999,
               0.9857153621876802
            ],
            [
               0.8678569999999997,
               0.9860195335120641
            ],
            [
               0.8706566999999998,
               0.9864386564986929
            ],
            [
               0.8734563999999996,
               0.9869244521329803
            ],
            [
               0.8762560999999998,
               0.9874121320792104
            ],
            [
               0.8790557999999999,
               0.9878402759329115
            ],
            [
               0.8818554999999997,
               0.9881688355293474
            ],
            [
               0.8846551999999999,
               0.9883896046328758
            ],
            [
               0.8874548999999996,
               0.988526087371945
            ],
            [
               0.8902545999999998,
               0.988623256780693
            ],
            [
               0.8930542999999995,
               0.9887310119863018
            ],
            [
               0.8958539999999997,
               0.9888871096435354
            ],
            [
               0.8986536999999999,
               0.9891053232849445
            ],
            [
               0.9014533999999996,
               0.9893726179153559
            ],
            [
               0.9042530999999998,
               0.989655922288813
            ],
            [
               0.9070527999999995,
               0.9899157563954162
            ],
            [
               0.9098524999999997,
               0.9901216698072618
            ],
            [
               0.9126521999999999,
               0.9902639421376915
            ],
            [
               0.9154518999999997,
               0.9903574333228153
            ],
            [
               0.9182515999999998,
               0.9904363188672383
            ],
            [
               0.9210512999999996,
               0.9905416915576987
            ],
            [
               0.9238509999999998,
               0.9907065184772353
            ],
            [
               0.9266506999999999,
               0.9909433431719573
            ],
            [
               0.9294503999999997,
               0.9912391198366124
            ],
            [
               0.9322500999999999,
               0.9915590293494181
            ],
            [
               0.9350497999999996,
               0.9918579582229072
            ],
            [
               0.9378494999999998,
               0.9920956360530824
            ],
            [
               0.9406491999999995,
               0.9922501613333332
            ],
            [
               0.9434488999999997,
               0.9923252318228188
            ],
            [
               0.9462485999999999,
               0.9923486150724146
            ],
            [
               0.9490482999999996,
               0.9923624587558303
            ],
            [
               0.9518479999999998,
               0.9924088713395884
            ],
            [
               0.9546476999999995,
               0.9925158134874609
            ],
            [
               0.9574473999999997,
               0.9926881764759264
            ],
            [
               0.9602470999999999,
               0.9929070580218922
            ],
            [
               0.9630467999999996,
               0.9931373457717302
            ],
            [
               0.9658464999999998,
               0.9933408088906317
            ],
            [
               0.9686461999999996,
               0.9934899989743218
            ],
            [
               0.9714458999999998,
               0.9935780312786147
            ],
            [
               0.9742455999999999,
               0.9936208242544973
            ],
            [
               0.9770452999999997,
               0.9936510775938239
            ],
            [
               0.9798449999999999,
               0.9937062080814936
            ],
            [
               0.9826446999999996,
               0.9938146023245436
            ],
            [
               0.9854443999999998,
               0.9939851356049583
            ],
            [
               0.9882440999999995,
               0.9942037438146146
            ],
            [
               0.9910437999999997,
               0.9944383336460314
            ],
            [
               0.9938434999999999,
               0.9946503563430684
            ],
            [
               0.9966431999999996,
               0.9948089918769312
            ],
            [
               0.9994428999999998,
               0.9949029271523886
            ],
            [
               1.0022425999999995,
               0.9949455016751436
            ],
            [
               1.0050422999999997,
               0.994971263465731
            ],
            [
               1.007842,
               0.9950249397475369
            ],
            [
               1.0106416999999996,
               0.9951464561087753
            ],
            [
               1.0134413999999998,
               0.9953570280673527
            ],
            [
               1.0162410999999996,
               0.9956510250777099
            ],
            [
               1.0190407999999997,
               0.9959963858234672
            ],
            [
               1.0218405,
               0.9963435086916281
            ],
            [
               1.0246401999999997,
               0.9966397294777308
            ],
            [
               1.0274398999999999,
               0.9968446810609891
            ],
            [
               1.0302395999999996,
               0.9969416073825416
            ],
            [
               1.0330392999999998,
               0.9969411255541604
            ],
            [
               1.0358389999999995,
               0.9968764852535594
            ],
            [
               1.0386386999999997,
               0.996792179113206
            ],
            [
               1.0414383999999999,
               0.9967298622019707
            ],
            [
               1.0442380999999996,
               0.9967162546618209
            ],
            [
               1.0470377999999998,
               0.9967568311154718
            ],
            [
               1.0498374999999995,
               0.9968369912378225
            ],
            [
               1.0526371999999997,
               0.9969298172103804
            ],
            [
               1.0554369,
               0.9970073541293191
            ],
            [
               1.0582365999999996,
               0.9970513229655736
            ],
            [
               1.0610362999999998,
               0.9970595976078644
            ],
            [
               1.0638359999999996,
               0.9970464417900903
            ],
            [
               1.0666356999999997,
               0.997036779130425
            ],
            [
               1.0694354,
               0.9970568410661516
            ],
            [
               1.0722350999999997,
               0.9971246871935053
            ],
            [
               1.0750347999999998,
               0.9972439556450734
            ],
            [
               1.0778344999999996,
               0.9974028812093048
            ],
            [
               1.0806341999999998,
               0.9975786358851764
            ],
            [
               1.0834338999999995,
               0.9977451385173104
            ],
            [
               1.0862335999999997,
               0.997881332451839
            ],
            [
               1.0890332999999999,
               0.9979769305553293
            ],
            [
               1.0918329999999996,
               0.9980337335033846
            ],
            [
               1.0946326999999998,
               0.9980623941842133
            ],
            [
               1.0974323999999995,
               0.9980762503302996
            ],
            [
               1.1002320999999997,
               0.9980849217587788
            ],
            [
               1.1030318,
               0.9980903729312857
            ],
            [
               1.1058314999999996,
               0.9980870863028759
            ],
            [
               1.1086311999999998,
               0.9980662859956184
            ],
            [
               1.1114308999999996,
               0.9980224491435525
            ],
            [
               1.1142305999999997,
               0.9979593010165153
            ],
            [
               1.1170303,
               0.9978925256099029
            ],
            [
               1.1198299999999997,
               0.9978475536980334
            ],
            [
               1.1226296999999998,
               0.997852623355606
            ],
            [
               1.1254293999999996,
               0.9979291793674198
            ],
            [
               1.1282290999999998,
               0.9980828897715421
            ],
            [
               1.1310287999999995,
               0.9982986323934009
            ],
            [
               1.1338284999999997,
               0.9985416626898896
            ],
            [
               1.1366281999999999,
               0.9987651740098524
            ],
            [
               1.1394278999999996,
               0.998922278447556
            ],
            [
               1.1422275999999998,
               0.9989788318590909
            ],
            [
               1.1450272999999995,
               0.9989230790698259
            ],
            [
               1.1478269999999997,
               0.9987689940622995
            ],
            [
               1.1506267,
               0.9985521613712156
            ],
            [
               1.1534263999999996,
               0.9983194401676977
            ],
            [
               1.1562260999999998,
               0.9981156670055378
            ],
            [
               1.1590257999999996,
               0.9979716025483787
            ],
            [
               1.1618254999999997,
               0.9978968843908923
            ],
            [
               1.1646252,
               0.9978800570543851
            ],
            [
               1.1674248999999997,
               0.9978953812379217
            ],
            [
               1.1702245999999998,
               0.9979138788247213
            ],
            [
               1.1730242999999996,
               0.997914707037864
            ],
            [
               1.1758239999999998,
               0.99789293141501
            ],
            [
               1.1786236999999995,
               0.9978610814434719
            ],
            [
               1.1814233999999997,
               0.9978440661134503
            ],
            [
               1.1842230999999999,
               0.9978693417596092
            ],
            [
               1.1870227999999996,
               0.9979558656755145
            ],
            [
               1.1898224999999998,
               0.9981057756617585
            ],
            [
               1.1926221999999995,
               0.9983017746568104
            ],
            [
               1.1954218999999997,
               0.9985112093707731
            ],
            [
               1.1982215999999999,
               0.9986955046173467
            ],
            [
               1.2010212999999996,
               0.9988217571967984
            ],
            [
               1.2038209999999998,
               0.9988725467422128
            ],
            [
               1.2066206999999995,
               0.9988506421277528
            ],
            [
               1.2094203999999997,
               0.9987770531763102
            ],
            [
               1.2122201,
               0.9986831824379983
            ],
            [
               1.2150197999999997,
               0.9985998693950487
            ],
            [
               1.2178194999999998,
               0.9985471802144577
            ],
            [
               1.2206191999999996,
               0.9985285086496889
            ],
            [
               1.2234188999999998,
               0.998531014080793
            ],
            [
               1.2262185999999995,
               0.998532163443339
            ],
            [
               1.2290182999999997,
               0.998509951445432
            ],
            [
               1.2318179999999999,
               0.9984530176907733
            ],
            [
               1.2346176999999996,
               0.998366846224642
            ],
            [
               1.2374173999999998,
               0.9982735542692864
            ],
            [
               1.2402170999999995,
               0.9982050140092217
            ],
            [
               1.2430167999999997,
               0.9981914413682362
            ],
            [
               1.2458164999999999,
               0.9982493001889874
            ],
            [
               1.2486161999999996,
               0.9983727985591029
            ],
            [
               1.2514158999999998,
               0.9985322161017904
            ],
            [
               1.2542155999999995,
               0.9986801150006643
            ],
            [
               1.2570152999999997,
               0.9987638687935548
            ],
            [
               1.2598149999999995,
               0.998740767279985
            ],
            [
               1.2626146999999996,
               0.9985909653012002
            ],
            [
               1.2654143999999998,
               0.9983240940028956
            ],
            [
               1.2682140999999996,
               0.9979772913291974
            ],
            [
               1.2710137999999997,
               0.9976051148664913
            ],
            [
               1.2738134999999995,
               0.99726439270325
            ],
            [
               1.2766131999999997,
               0.9969986932741275
            ],
            [
               1.2794128999999999,
               0.9968272127006249
            ],
            [
               1.2822125999999996,
               0.9967414421300289
            ],
            [
               1.2850122999999998,
               0.996710454964777
            ],
            [
               1.2878119999999995,
               0.9966928718081927
            ],
            [
               1.2906116999999997,
               0.9966514337008712
            ],
            [
               1.2934113999999999,
               0.9965653401473704
            ],
            [
               1.2962110999999996,
               0.9964363377975567
            ],
            [
               1.2990107999999998,
               0.9962866968193363
            ],
            [
               1.3018104999999995,
               0.9961499644067562
            ],
            [
               1.3046101999999997,
               0.9960578182612327
            ],
            [
               1.3074098999999995,
               0.9960276436714786
            ],
            [
               1.3102095999999996,
               0.9960551906407884
            ],
            [
               1.3130092999999998,
               0.996114921504224
            ],
            [
               1.3158089999999996,
               0.9961680200627672
            ],
            [
               1.3186086999999997,
               0.9961753882083266
            ],
            [
               1.3214083999999995,
               0.9961111997172988
            ],
            [
               1.3242080999999997,
               0.9959723149091653
            ],
            [
               1.3270077999999998,
               0.9957801894776217
            ],
            [
               1.3298074999999996,
               0.995574405884927
            ],
            [
               1.3326071999999998,
               0.9953997900129891
            ],
            [
               1.3354068999999995,
               0.9952912994198732
            ],
            [
               1.3382065999999997,
               0.9952617251925018
            ],
            [
               1.3410062999999999,
               0.9952964271524289
            ],
            [
               1.3438059999999996,
               0.995357068393051
            ],
            [
               1.3466056999999998,
               0.9953933573523077
            ],
            [
               1.3494053999999995,
               0.9953591170995324
            ],
            [
               1.3522050999999997,
               0.9952274814994723
            ],
            [
               1.3550047999999995,
               0.9950001926614109
            ],
            [
               1.3578044999999996,
               0.9947078173704118
            ],
            [
               1.3606041999999998,
               0.9944006338770929
            ],
            [
               1.3634038999999996,
               0.99413301669546
            ],
            [
               1.3662035999999997,
               0.9939463546639079
            ],
            [
               1.3690032999999995,
               0.9938561327634372
            ],
            [
               1.3718029999999997,
               0.9938475627321296
            ],
            [
               1.3746026999999998,
               0.9938814310898759
            ],
            [
               1.3774023999999996,
               0.9939085024333774
            ],
            [
               1.3802020999999998,
               0.993887943128734
            ],
            [
               1.3830017999999995,
               0.9938037599685972
            ],
            [
               1.3858014999999997,
               0.9936736865802424
            ],
            [
               1.3886011999999999,
               0.9935472028744536
            ],
            [
               1.3914008999999996,
               0.9934927458477374
            ],
            [
               1.3942005999999998,
               0.9935776445289963
            ],
            [
               1.3970002999999995,
               0.9938466927419976
            ],
            [
               1.3998,
               0.994306017754387
            ]
         ]
      },
      {
         "data": [
            [
               1.3999,
               0.9940766812298076
            ],
            [
               1.3971059021996972,
               0.9933564388318183
            ],
            [
               1.394311804399394,
               0.9927644356586709
            ],
            [
               1.3915177065990914,
               0.9923758041233006
            ],
            [
               1.3887236087987886,
               0.9922167832640876
            ],
            [
               1.385929510998486,
               0.9922603408375343
            ],
            [
               1.3831354131981828,
               0.9924367147567363
            ],
            [
               1.38034131539788,
               0.9926554274637924
            ],
            [
               1.3775472175975774,
               0.9928321019886648
            ],
            [
               1.3747531197972747,
               0.9929120625658377
            ],
            [
               1.371959021996972,
               0.9928838690591383
            ],
            [
               1.3691649241966688,
               0.9927791237897211
            ],
            [
               1.366370826396366,
               0.9926591302421113
            ],
            [
               1.3635767285960634,
               0.9925929505364
            ],
            [
               1.3607826307957607,
               0.9926338990806275
            ],
            [
               1.357988532995458,
               0.9928017910312992
            ],
            [
               1.3551944351951548,
               0.9930762984336076
            ],
            [
               1.352400337394852,
               0.9934032077121061
            ],
            [
               1.3496062395945494,
               0.9937113491437164
            ],
            [
               1.3468121417942467,
               0.9939347288079043
            ],
            [
               1.3440180439939435,
               0.9940329127798634
            ],
            [
               1.3412239461936408,
               0.9940034031830232
            ],
            [
               1.3384298483933381,
               0.9938823388599477
            ],
            [
               1.3356357505930354,
               0.9937335038364322
            ],
            [
               1.3328416527927327,
               0.993629186113587
            ],
            [
               1.3300475549924295,
               0.9936288097458047
            ],
            [
               1.3272534571921268,
               0.993761771310689
            ],
            [
               1.3244593593918241,
               0.9940194513156944
            ],
            [
               1.3216652615915214,
               0.994358453681629
            ],
            [
               1.3188711637912183,
               0.9947136947696615
            ],
            [
               1.3160770659909156,
               0.9950170850726787
            ],
            [
               1.3132829681906129,
               0.9952160796387386
            ],
            [
               1.3104888703903101,
               0.9952867074842842
            ],
            [
               1.3076947725900074,
               0.9952376437231257
            ],
            [
               1.3049006747897043,
               0.9951047850497905
            ],
            [
               1.3021065769894016,
               0.9949386894592929
            ],
            [
               1.2993124791890989,
               0.9947892444137177
            ],
            [
               1.2965183813887962,
               0.9946924544102314
            ],
            [
               1.293724283588493,
               0.9946631997077482
            ],
            [
               1.2909301857881903,
               0.9946956227095969
            ],
            [
               1.2881360879878876,
               0.994770206871721
            ],
            [
               1.2853419901875849,
               0.9948644791980548
            ],
            [
               1.2825478923872822,
               0.9949632632604009
            ],
            [
               1.279753794586979,
               0.9950648152235145
            ],
            [
               1.2769596967866763,
               0.995180801238654
            ],
            [
               1.2741655989863736,
               0.9953303378756857
            ],
            [
               1.271371501186071,
               0.995530442036274
            ],
            [
               1.2685774033857682,
               0.995786511899256
            ],
            [
               1.265783305585465,
               0.996086470565728
            ],
            [
               1.2629892077851623,
               0.9964009599680019
            ],
            [
               1.2601951099848596,
               0.9966899007663113
            ],
            [
               1.257401012184557,
               0.996913531331842
            ],
            [
               1.2546069143842538,
               0.9970444418224731
            ],
            [
               1.251812816583951,
               0.9970766622901022
            ],
            [
               1.2490187187836483,
               0.9970287060353443
            ],
            [
               1.2462246209833456,
               0.9969393448777648
            ],
            [
               1.243430523183043,
               0.9968571977751406
            ],
            [
               1.2406364253827398,
               0.9968272032878156
            ],
            [
               1.237842327582437,
               0.996878074872584
            ],
            [
               1.2350482297821344,
               0.9970145693785062
            ],
            [
               1.2322541319818316,
               0.9972169135795887
            ],
            [
               1.2294600341815285,
               0.9974475021044318
            ],
            [
               1.2266659363812258,
               0.9976627131272392
            ],
            [
               1.223871838580923,
               0.9978261075224708
            ],
            [
               1.2210777407806204,
               0.9979188848108835
            ],
            [
               1.2182836429803177,
               0.9979443866503821
            ],
            [
               1.2154895451800145,
               0.9979253685127945
            ],
            [
               1.2126954473797118,
               0.9978950822254491
            ],
            [
               1.209901349579409,
               0.9978851822482862
            ],
            [
               1.2071072517791064,
               0.9979144579318083
            ],
            [
               1.2043131539788037,
               0.9979820901168106
            ],
            [
               1.2015190561785005,
               0.9980676369980486
            ],
            [
               1.1987249583781978,
               0.99813775677811
            ],
            [
               1.195930860577895,
               0.9981574837019729
            ],
            [
               1.1931367627775924,
               0.9981023955357391
            ],
            [
               1.1903426649772892,
               0.9979677183505267
            ],
            [
               1.1875485671769865,
               0.9977713981187404
            ],
            [
               1.1847544693766838,
               0.9975501053746529
            ],
            [
               1.1819603715763811,
               0.997349399644032
            ],
            [
               1.1791662737760784,
               0.9972111333718513
            ],
            [
               1.1763721759757753,
               0.9971620253691633
            ],
            [
               1.1735780781754725,
               0.9972069148106766
            ],
            [
               1.1707839803751698,
               0.9973286660885989
            ],
            [
               1.1679898825748671,
               0.9974945438836502
            ],
            [
               1.165195784774564,
               0.9976668229977714
            ],
            [
               1.1624016869742613,
               0.9978141073691018
            ],
            [
               1.1596075891739586,
               0.9979197185185616
            ],
            [
               1.1568134913736559,
               0.9979845953937605
            ],
            [
               1.1540193935733531,
               0.9980240495724373
            ],
            [
               1.15122529577305,
               0.9980597978851874
            ],
            [
               1.1484311979727473,
               0.9981102519208116
            ],
            [
               1.1456371001724446,
               0.9981825641572009
            ],
            [
               1.1428430023721419,
               0.9982692497111963
            ],
            [
               1.1400489045718392,
               0.9983505631592184
            ],
            [
               1.137254806771536,
               0.9984017768721548
            ],
            [
               1.1344607089712333,
               0.998402777308496
            ],
            [
               1.1316666111709306,
               0.9983465601197983
            ],
            [
               1.1288725133706279,
               0.9982435493781283
            ],
            [
               1.1260784155703247,
               0.9981200735679884
            ],
            [
               1.123284317770022,
               0.998011321068305
            ],
            [
               1.1204902199697193,
               0.9979509911583802
            ],
            [
               1.1176961221694166,
               0.9979610060727315
            ],
            [
               1.114902024369114,
               0.9980446619496619
            ],
            [
               1.1121079265688107,
               0.9981854667945202
            ],
            [
               1.109313828768508,
               0.9983520272912494
            ],
            [
               1.1065197309682053,
               0.9985073471319108
            ],
            [
               1.1037256331679026,
               0.9986194682318279
            ],
            [
               1.1009315353675995,
               0.9986700063233684
            ],
            [
               1.0981374375672968,
               0.9986579239385734
            ],
            [
               1.095343339766994,
               0.9985975622783736
            ],
            [
               1.0925492419666913,
               0.9985119295689608
            ],
            [
               1.0897551441663886,
               0.9984238285579405
            ],
            [
               1.0869610463660855,
               0.998348052359211
            ],
            [
               1.0841669485657828,
               0.9982873712233986
            ],
            [
               1.08137285076548,
               0.9982335662376499
            ],
            [
               1.0785787529651774,
               0.998172872428502
            ],
            [
               1.0757846551648746,
               0.9980935575012491
            ],
            [
               1.0729905573645715,
               0.9979925759325118
            ],
            [
               1.0701964595642688,
               0.9978785898319673
            ],
            [
               1.067402361763966,
               0.9977700167675463
            ],
            [
               1.0646082639636634,
               0.9976886592535559
            ],
            [
               1.0618141661633602,
               0.997651201484102
            ],
            [
               1.0590200683630575,
               0.9976617842493891
            ],
            [
               1.0562259705627548,
               0.997708626584355
            ],
            [
               1.053431872762452,
               0.9977663060780115
            ],
            [
               1.0506377749621494,
               0.9978032978595284
            ],
            [
               1.0478436771618462,
               0.9977924138889829
            ],
            [
               1.0450495793615435,
               0.9977205898955194
            ],
            [
               1.0422554815612408,
               0.997594495319511
            ],
            [
               1.039461383760938,
               0.997439727781108
            ],
            [
               1.036667285960635,
               0.9972934876663082
            ],
            [
               1.0338731881603322,
               0.997192887846146
            ],
            [
               1.0310790903600295,
               0.9971626506588961
            ],
            [
               1.0282849925597268,
               0.9972063018071076
            ],
            [
               1.0254908947594241,
               0.9973039291173176
            ],
            [
               1.022696796959121,
               0.9974174560557523
            ],
            [
               1.0199026991588183,
               0.9975018880574275
            ],
            [
               1.0171086013585156,
               0.9975189691623843
            ],
            [
               1.0143145035582128,
               0.9974488340635712
            ],
            [
               1.0115204057579101,
               0.9972958619819559
            ],
            [
               1.008726307957607,
               0.9970868376530297
            ],
            [
               1.0059322101573043,
               0.9968620659470134
            ],
            [
               1.0031381123570016,
               0.9966624114598397
            ],
            [
               1.0003440145566989,
               0.9965165549251798
            ],
            [
               0.9975499167563957,
               0.9964326291516653
            ],
            [
               0.994755818956093,
               0.996396869539292
            ],
            [
               0.9919617211557903,
               0.9963795179942392
            ],
            [
               0.9891676233554876,
               0.9963457791209123
            ],
            [
               0.9863735255551849,
               0.9962679777119975
            ],
            [
               0.9835794277548817,
               0.9961347609533338
            ],
            [
               0.980785329954579,
               0.9959543117488345
            ],
            [
               0.9779912321542763,
               0.9957506800990438
            ],
            [
               0.9751971343539736,
               0.995554738693962
            ],
            [
               0.9724030365536704,
               0.9953930885310138
            ],
            [
               0.9696089387533677,
               0.9952788570003597
            ],
            [
               0.966814840953065,
               0.9952075523051185
            ],
            [
               0.9640207431527623,
               0.9951592659925189
            ],
            [
               0.9612266453524596,
               0.9951062328761973
            ],
            [
               0.9584325475521565,
               0.9950228826343883
            ],
            [
               0.9556384497518537,
               0.9948947101789727
            ],
            [
               0.952844351951551,
               0.9947228214577278
            ],
            [
               0.9500502541512483,
               0.9945226632627961
            ],
            [
               0.9472561563509452,
               0.9943176039945654
            ],
            [
               0.9444620585506425,
               0.9941299054357369
            ],
            [
               0.9416679607503398,
               0.9939725334484178
            ],
            [
               0.938873862950037,
               0.9938448757198937
            ],
            [
               0.9360797651497343,
               0.9937339178460647
            ],
            [
               0.9332856673494312,
               0.9936203422406924
            ],
            [
               0.9304915695491285,
               0.9934871333227878
            ],
            [
               0.9276974717488258,
               0.9933272976593016
            ],
            [
               0.9249033739485231,
               0.9931476075310185
            ],
            [
               0.9221092761482204,
               0.992966750272464
            ],
            [
               0.9193151783479172,
               0.9928083783611061
            ],
            [
               0.9165210805476145,
               0.992691529264063
            ],
            [
               0.9137269827473118,
               0.9926219828436115
            ],
            [
               0.9109328849470091,
               0.9925879219903836
            ],
            [
               0.9081387871467059,
               0.9925618039544091
            ],
            [
               0.9053446893464032,
               0.9925081410133635
            ],
            [
               0.9025505915461005,
               0.9923947182627924
            ],
            [
               0.8997564937457978,
               0.9922034330994604
            ],
            [
               0.8969623959454951,
               0.9919369303327679
            ],
            [
               0.8941682981451919,
               0.991618562711323
            ],
            [
               0.8913742003448892,
               0.9912854731424747
            ],
            [
               0.8885801025445865,
               0.9909769834652373
            ],
            [
               0.8857860047442838,
               0.9907221419975607
            ],
            [
               0.8829919069439807,
               0.9905306302187338
            ],
            [
               0.880197809143678,
               0.9903901201500281
            ],
            [
               0.8774037113433752,
               0.990270983320066
            ],
            [
               0.8746096135430725,
               0.9901367379164899
            ],
            [
               0.8718155157427698,
               0.9899566581194643
            ],
            [
               0.8690214179424667,
               0.9897162425112156
            ],
            [
               0.866227320142164,
               0.9894219980925135
            ],
            [
               0.8634332223418613,
               0.9890989733890307
            ],
            [
               0.8606391245415586,
               0.9887819744898196
            ],
            [
               0.8578450267412558,
               0.9885035491345934
            ],
            [
               0.8550509289409527,
               0.9882828829540062
            ],
            [
               0.85225683114065,
               0.9881193650550617
            ],
            [
               0.8494627333403473,
               0.9879929039068822
            ],
            [
               0.8466686355400446,
               0.9878707147239936
            ],
            [
               0.8438745377397414,
               0.9877180919265666
            ],
            [
               0.8410804399394387,
               0.9875093920123855
            ],
            [
               0.838286342139136,
               0.9872355119387728
            ],
            [
               0.8354922443388333,
               0.9869054998970552
            ],
            [
               0.8326981465385306,
               0.9865420673353552
            ],
            [
               0.8299040487382274,
               0.9861729066264417
            ],
            [
               0.8271099509379247,
               0.985821099155793
            ],
            [
               0.824315853137622,
               0.9854980544723575
            ],
            [
               0.8215217553373193,
               0.9852013352429532
            ],
            [
               0.8187276575370162,
               0.9849178266658775
            ],
            [
               0.8159335597367134,
               0.9846307174932452
            ],
            [
               0.8131394619364107,
               0.9843274051231587
            ],
            [
               0.810345364136108,
               0.9840052013338212
            ],
            [
               0.8075512663358053,
               0.9836726577596926
            ],
            [
               0.8047571685355022,
               0.9833460736448196
            ],
            [
               0.8019630707351995,
               0.9830426242560187
            ],
            [
               0.7991689729348967,
               0.9827728487458267
            ],
            [
               0.796374875134594,
               0.9825354774463282
            ],
            [
               0.7935807773342913,
               0.982316678799678
            ],
            [
               0.7907866795339882,
               0.9820941129708252
            ],
            [
               0.7879925817336855,
               0.9818443370124026
            ],
            [
               0.7851984839333828,
               0.9815508139168503
            ],
            [
               0.78240438613308,
               0.9812095258701838
            ],
            [
               0.7796102883327769,
               0.980830079411991
            ],
            [
               0.7768161905324742,
               0.9804318860902934
            ],
            [
               0.7740220927321715,
               0.980036868605806
            ],
            [
               0.7712279949318688,
               0.979661472390053
            ],
            [
               0.7684338971315661,
               0.9793110452304647
            ],
            [
               0.7656397993312629,
               0.9789787619789673
            ],
            [
               0.7628457015309602,
               0.9786495361786984
            ],
            [
               0.7600516037306575,
               0.9783074199549466
            ],
            [
               0.7572575059303548,
               0.9779435811750427
            ],
            [
               0.7544634081300516,
               0.9775616123735966
            ],
            [
               0.7516693103297489,
               0.9771778267753061
            ],
            [
               0.7488752125294462,
               0.9768160320336587
            ],
            [
               0.7460811147291435,
               0.9764983848805826
            ],
            [
               0.7432870169288408,
               0.9762355414135744
            ],
            [
               0.7404929191285377,
               0.9760198122634647
            ],
            [
               0.7376988213282349,
               0.9758241847409894
            ],
            [
               0.7349047235279322,
               0.9756081421773402
            ],
            [
               0.7321106257276295,
               0.9753288496438951
            ],
            [
               0.7293165279273268,
               0.9749543113204302
            ],
            [
               0.7265224301270237,
               0.9744742425562571
            ],
            [
               0.723728332326721,
               0.9739049697762525
            ],
            [
               0.7209342345264182,
               0.9732865089542502
            ],
            [
               0.7181401367261155,
               0.9726724711698718
            ],
            [
               0.7153460389258124,
               0.9721157616551721
            ],
            [
               0.7125519411255097,
               0.9716543953780565
            ],
            [
               0.709757843325207,
               0.9713016956006769
            ],
            [
               0.7069637455249043,
               0.9710437034484287
            ],
            [
               0.7041696477246016,
               0.9708443054647922
            ],
            [
               0.7013755499242984,
               0.9706561708302684
            ],
            [
               0.6985814521239957,
               0.9704338818754364
            ],
            [
               0.695787354323693,
               0.9701451798042929
            ],
            [
               0.6929932565233903,
               0.9697771309229015
            ],
            [
               0.6901991587230871,
               0.9693358856639596
            ],
            [
               0.6874050609227844,
               0.9688408729174272
            ],
            [
               0.6846109631224817,
               0.968315994693872
            ],
            [
               0.681816865322179,
               0.9677811039629962
            ],
            [
               0.6790227675218763,
               0.9672465847202281
            ],
            [
               0.6762286697215731,
               0.96671245522045
            ],
            [
               0.6734345719212704,
               0.9661716454534541
            ],
            [
               0.6706404741209677,
               0.9656156188715301
            ],
            [
               0.667846376320665,
               0.9650398313572286
            ],
            [
               0.6650522785203619,
               0.9644468374492527
            ],
            [
               0.6622581807200592,
               0.9638459765568053
            ],
            [
               0.6594640829197564,
               0.9632500220832494
            ],
            [
               0.6566699851194537,
               0.96267037847512
            ],
            [
               0.653875887319151,
               0.9621129135102406
            ],
            [
               0.6510817895188479,
               0.961576154142141
            ],
            [
               0.6482876917185452,
               0.9610525332253029
            ],
            [
               0.6454935939182425,
               0.9605320906318459
            ],
            [
               0.6426994961179398,
               0.9600070265036327
            ],
            [
               0.639905398317637,
               0.9594751741189791
            ],
            [
               0.6371113005173339,
               0.9589409262709716
            ],
            [
               0.6343172027170312,
               0.958413214284753
            ],
            [
               0.6315231049167285,
               0.9579013680470098
            ],
            [
               0.6287290071164258,
               0.9574105806792136
            ],
            [
               0.6259349093161226,
               0.9569388986789914
            ],
            [
               0.6231408115158199,
               0.9564770711979675
            ],
            [
               0.6203467137155172,
               0.9560114470253256
            ],
            [
               0.6175526159152145,
               0.9555288563531983
            ],
            [
               0.6147585181149118,
               0.9550215570612888
            ],
            [
               0.6119644203146086,
               0.9544902149960848
            ],
            [
               0.6091703225143059,
               0.9539435889677507
            ],
            [
               0.6063762247140032,
               0.9533948498846514
            ],
            [
               0.6035821269137003,
               0.9528558005809795
            ],
            [
               0.6007880291133976,
               0.9523311567778274
            ],
            [
               0.5979939313130949,
               0.9518151375844383
            ],
            [
               0.5951998335127919,
               0.9512918360011748
            ],
            [
               0.5924057357124892,
               0.9507394682565835
            ],
            [
               0.5896116379121863,
               0.9501371423904647
            ],
            [
               0.5868175401118836,
               0.949471793659362
            ],
            [
               0.5840234423115807,
               0.9487427950714755
            ],
            [
               0.581229344511278,
               0.9479625384061944
            ],
            [
               0.578435246710975,
               0.9471527184767038
            ],
            [
               0.5756411489106723,
               0.9463376147922966
            ],
            [
               0.5728470511103696,
               0.9455367681289324
            ],
            [
               0.5700529533100667,
               0.9447596758050802
            ],
            [
               0.567258855509764,
               0.9440043829712426
            ],
            [
               0.564464757709461,
               0.9432603960618666
            ],
            [
               0.5616706599091583,
               0.9425147245899701
            ],
            [
               0.5588765621088554,
               0.9417586742193036
            ],
            [
               0.5560824643085527,
               0.9409927160679954
            ],
            [
               0.55328836650825,
               0.9402274658428049
            ],
            [
               0.550494268707947,
               0.9394802668036798
            ],
            [
               0.5477001709076443,
               0.9387685434009134
            ],
            [
               0.5449060731073414,
               0.9381023534374416
            ],
            [
               0.5421119753070387,
               0.9374789397052861
            ],
            [
               0.5393178775067358,
               0.9368814187890178
            ],
            [
               0.5365237797064331,
               0.9362822821517349
            ],
            [
               0.5337296819061303,
               0.9356506587635635
            ],
            [
               0.5309355841058274,
               0.9349609352483703
            ],
            [
               0.5281414863055247,
               0.934199846825307
            ],
            [
               0.5253473885052218,
               0.9333697136883244
            ],
            [
               0.5225532907049191,
               0.9324868868602223
            ],
            [
               0.5197591929046161,
               0.9315761613540455
            ],
            [
               0.5169650951043134,
               0.9306632799838275
            ],
            [
               0.5141709973040105,
               0.9297681868641211
            ],
            [
               0.5113768995037078,
               0.9289012157296221
            ],
            [
               0.5085828017034051,
               0.928063124295488
            ],
            [
               0.5057887039031022,
               0.9272483288260983
            ],
            [
               0.5029946061027994,
               0.926449475370142
            ],
            [
               0.5002005083024965,
               0.9256610894712627
            ],
            [
               0.4974064105021938,
               0.9248806267957215
            ],
            [
               0.4946123127018909,
               0.9241065587615668
            ],
            [
               0.49181821490158817,
               0.9233346199473265
            ],
            [
               0.48902411710128546,
               0.9225543768616526
            ],
            [
               0.48623001930098253,
               0.9217483763002063
            ],
            [
               0.4834359215006798,
               0.9208951889065007
            ],
            [
               0.4806418237003769,
               0.9199760020134888
            ],
            [
               0.4778477259000742,
               0.918982680939343
            ],
            [
               0.47505362809977125,
               0.9179241380059662
            ],
            [
               0.47225953029946854,
               0.9168279477616565
            ],
            [
               0.46946543249916584,
               0.9157355210541847
            ],
            [
               0.4666713346988629,
               0.9146913965940837
            ],
            [
               0.4638772368985602,
               0.913729542927212
            ],
            [
               0.46108313909825727,
               0.9128610953963827
            ],
            [
               0.45828904129795456,
               0.9120680158552243
            ],
            [
               0.4554949434976516,
               0.911305586113811
            ],
            [
               0.4527008456973489,
               0.9105138535486961
            ],
            [
               0.449906747897046,
               0.9096350448310044
            ],
            [
               0.4471126500967433,
               0.9086316396303546
            ],
            [
               0.44431855229644057,
               0.9074991371956656
            ],
            [
               0.44152445449613764,
               0.9062689072568553
            ],
            [
               0.43873035669583493,
               0.9049995526771689
            ],
            [
               0.435936258895532,
               0.9037589745262081
            ],
            [
               0.4331421610952293,
               0.9026025643521007
            ],
            [
               0.43034806329492636,
               0.9015545172435652
            ],
            [
               0.42755396549462366,
               0.9005985490057535
            ],
            [
               0.42475986769432095,
               0.8996814546645959
            ],
            [
               0.421965769894018,
               0.8987288424864174
            ],
            [
               0.4191716720937153,
               0.8976683544824584
            ],
            [
               0.4163775742934124,
               0.8964530908998074
            ],
            [
               0.41358347649310967,
               0.8950776949449102
            ],
            [
               0.41078937869280674,
               0.8935817627708766
            ],
            [
               0.40799528089250403,
               0.8920392347313858
            ],
            [
               0.4052011830922011,
               0.890536903855522
            ],
            [
               0.4024070852918984,
               0.8891486773866666
            ],
            [
               0.3996129874915957,
               0.887913595322563
            ],
            [
               0.39681888969129275,
               0.8868243997386791
            ],
            [
               0.39402479189099004,
               0.8858300685120059
            ],
            [
               0.3912306940906871,
               0.88485129935886
            ],
            [
               0.3884365962903844,
               0.88380390997789
            ],
            [
               0.3856424984900815,
               0.8826228044426474
            ],
            [
               0.38284840068977877,
               0.8812792521541186
            ],
            [
               0.38005430288947606,
               0.8797866265460306
            ],
            [
               0.37726020508917313,
               0.8781935904074181
            ],
            [
               0.3744661072888704,
               0.8765676805308917
            ],
            [
               0.3716720094885675,
               0.8749750333686206
            ],
            [
               0.3688779116882648,
               0.873462751990721
            ],
            [
               0.36608381388796185,
               0.8720490111074539
            ],
            [
               0.36328971608765914,
               0.8707230357980356
            ],
            [
               0.36049561828735643,
               0.8694536714264456
            ],
            [
               0.3577015204870535,
               0.8682025801107827
            ],
            [
               0.3549074226867508,
               0.8669370191307391
            ],
            [
               0.35211332488644786,
               0.8656379307523683
            ],
            [
               0.34931922708614516,
               0.8643012814866533
            ],
            [
               0.3465251292858422,
               0.8629333252399269
            ],
            [
               0.3437310314855395,
               0.8615426876891694
            ],
            [
               0.3409369336852366,
               0.8601330884062592
            ],
            [
               0.3381428358849339,
               0.8586998729573003
            ],
            [
               0.33534873808463117,
               0.8572316629315163
            ],
            [
               0.33255464028432824,
               0.8557161409190344
            ],
            [
               0.32976054248402553,
               0.8541471962182183
            ],
            [
               0.3269664446837226,
               0.8525300671825542
            ],
            [
               0.3241723468834199,
               0.8508819407600539
            ],
            [
               0.32137824908311696,
               0.8492273609827663
            ],
            [
               0.31858415128281425,
               0.8475899897850727
            ],
            [
               0.31579005348251155,
               0.8459838726123966
            ],
            [
               0.3129959556822086,
               0.844407731933996
            ],
            [
               0.3102018578819059,
               0.8428447704998132
            ],
            [
               0.307407760081603,
               0.8412683918715262
            ],
            [
               0.30461366228130027,
               0.8396519278700781
            ],
            [
               0.30181956448099734,
               0.8379788011359119
            ],
            [
               0.29902546668069463,
               0.8362492117735865
            ],
            [
               0.2962313688803919,
               0.834480592570252
            ],
            [
               0.293437271080089,
               0.8327013323044028
            ],
            [
               0.2906431732797863,
               0.8309397979983677
            ],
            [
               0.28784907547948335,
               0.8292125468828089
            ],
            [
               0.28505497767918064,
               0.8275160897021956
            ],
            [
               0.2822608798788777,
               0.8258254345939289
            ],
            [
               0.279466782078575,
               0.8241002831951492
            ],
            [
               0.2766726842782721,
               0.8222970074307685
            ],
            [
               0.27387858647796937,
               0.82038240363257
            ],
            [
               0.27108448867766666,
               0.8183444886758484
            ],
            [
               0.2682903908773637,
               0.8161965576727044
            ],
            [
               0.265496293077061,
               0.8139730392236214
            ],
            [
               0.2627021952767581,
               0.8117185387162817
            ],
            [
               0.2599080974764554,
               0.8094738285827892
            ],
            [
               0.25711399967615245,
               0.8072635754177725
            ],
            [
               0.25431990187584974,
               0.8050899202365946
            ],
            [
               0.25152580407554703,
               0.802933901635846
            ],
            [
               0.2487317062752441,
               0.800763910614104
            ],
            [
               0.2459376084749414,
               0.7985479096398378
            ],
            [
               0.24314351067463846,
               0.7962649230879364
            ],
            [
               0.24034941287433575,
               0.7939117388819902
            ],
            [
               0.23755531507403282,
               0.7915026657235489
            ],
            [
               0.23476121727373012,
               0.7890628382686264
            ],
            [
               0.23196711947342719,
               0.7866179562827816
            ],
            [
               0.22917302167312448,
               0.7841845887716206
            ],
            [
               0.22637892387282177,
               0.7817648136003406
            ],
            [
               0.22358482607251884,
               0.779347149332593
            ],
            [
               0.22079072827221613,
               0.7769131735401945
            ],
            [
               0.2179966304719132,
               0.7744469034617512
            ],
            [
               0.2152025326716105,
               0.7719428470131326
            ],
            [
               0.21240843487130756,
               0.7694090892415255
            ],
            [
               0.20961433707100485,
               0.7668637173161156
            ],
            [
               0.20682023927070214,
               0.7643255876981729
            ],
            [
               0.2040261414703992,
               0.7618028711174166
            ],
            [
               0.2012320436700965,
               0.7592840147876507
            ],
            [
               0.19843794586979357,
               0.7567352140664276
            ],
            [
               0.19564384806949087,
               0.7541063109587667
            ],
            [
               0.19284975026918794,
               0.7513439771379018
            ],
            [
               0.19005565246888523,
               0.7484081980221666
            ],
            [
               0.18726155466858252,
               0.7452865177985992
            ],
            [
               0.1844674568682796,
               0.7420008670307783
            ],
            [
               0.18167335906797688,
               0.7386040314446944
            ],
            [
               0.17887926126767395,
               0.735166209171203
            ],
            [
               0.17608516346737124,
               0.7317554846434758
            ],
            [
               0.1732910656670683,
               0.7284182320818209
            ],
            [
               0.1704969678667656,
               0.7251656574898848
            ],
            [
               0.16770287006646267,
               0.7219707878129165
            ],
            [
               0.16490877226615996,
               0.7187768445302343
            ],
            [
               0.16211467446585726,
               0.7155142408456726
            ],
            [
               0.15932057666555433,
               0.712120680307922
            ],
            [
               0.15652647886525162,
               0.708557948326999
            ],
            [
               0.1537323810649487,
               0.7048202596545542
            ],
            [
               0.15093828326464598,
               0.7009319852285392
            ],
            [
               0.14814418546434305,
               0.6969361798621858
            ],
            [
               0.14535008766404034,
               0.6928783118419016
            ],
            [
               0.14255598986373763,
               0.688790941958217
            ],
            [
               0.1397618920634347,
               0.6846843963536016
            ],
            [
               0.136967794263132,
               0.6805460451207244
            ],
            [
               0.13417369646282906,
               0.6763475661768535
            ],
            [
               0.13137959866252635,
               0.6720567342031362
            ],
            [
               0.12858550086222342,
               0.6676488464803881
            ],
            [
               0.12579140306192071,
               0.6631133585598732
            ],
            [
               0.122997305261618,
               0.6584534222746858
            ],
            [
               0.12020320746131508,
               0.653678953593495
            ],
            [
               0.11740910966101237,
               0.6487964730898217
            ],
            [
               0.11461501186070944,
               0.6438002561872902
            ],
            [
               0.11182091406040673,
               0.6386688109502157
            ],
            [
               0.1090268162601038,
               0.6333685674346399
            ],
            [
               0.10623271845980109,
               0.6278637318105613
            ],
            [
               0.10343862065949816,
               0.6221286600950224
            ],
            [
               0.10064452285919545,
               0.6161578577652531
            ],
            [
               0.09785042505889274,
               0.6099693322902899
            ],
            [
               0.09505632725858981,
               0.6035993340962564
            ],
            [
               0.0922622294582871,
               0.597089691249735
            ],
            [
               0.08946813165798417,
               0.5904718010803793
            ],
            [
               0.08667403385768147,
               0.5837528004185616
            ],
            [
               0.08387993605737853,
               0.5769089009268864
            ],
            [
               0.08108583825707583,
               0.5698884789892156
            ],
            [
               0.07829174045677312,
               0.5626240770042159
            ],
            [
               0.07549764265647019,
               0.5550492367472779
            ],
            [
               0.07270354485616748,
               0.5471142396012487
            ],
            [
               0.06990944705586455,
               0.5387950892113501
            ],
            [
               0.06711534925556184,
               0.5300924040048938
            ],
            [
               0.06432125145525891,
               0.5210204968221139
            ],
            [
               0.0615271536549562,
               0.5115905252235045
            ],
            [
               0.05873305585465327,
               0.5017938818060855
            ],
            [
               0.05593895805435056,
               0.49159208196541926
            ],
            [
               0.053144860254047854,
               0.4809171878591932
            ],
            [
               0.050350762453744924,
               0.4696830009592934
            ],
            [
               0.047556664653442215,
               0.45780317505131884
            ],
            [
               0.044762566853139285,
               0.44520950507390933
            ],
            [
               0.04196846905283658,
               0.43186302753115124
            ],
            [
               0.039174371252533646,
               0.4177525605112111
            ],
            [
               0.03638027345223094,
               0.40287935764718785
            ],
            [
               0.03358617565192823,
               0.38723137044783146
            ],
            [
               0.0307920778516253,
               0.370754625377791
            ],
            [
               0.02799798005132259,
               0.3533310691911118
            ],
            [
               0.02520388225101966,
               0.33477124045021445
            ],
            [
               0.022409784450716952,
               0.31482651433759046
            ],
            [
               0.01961568665041402,
               0.29322049924244287
            ],
            [
               0.016821588850111313,
               0.2696939767073174
            ],
            [
               0.014027491049808605,
               0.24405409352436108
            ],
            [
               0.011233393249505674,
               0.21621736082902498
            ],
            [
               0.008439295449202966,
               0.18623761457428545
            ],
            [
               0.0056451976489000355,
               0.1543138386686413
            ],
            [
               0.002851099848597327,
               0.12077744913394695
            ],
            [
               5.70020482943967e-05,
               0.08606291317925577
            ],
            [
               -0.0027370957520083117,
               0.050668329046685154
            ],
            [
               -0.005531193552311242,
               0.015113309106678246
            ],
            [
               -0.00832529135261395,
               -0.020099634614977664
            ],
            [
               -0.011119389152916659,
               -0.054516287279967816
            ],
            [
               -0.01391348695321959,
               -0.08775307168303477
            ],
            [
               -0.016707584753522298,
               -0.11951094611803922
            ],
            [
               -0.019501682553825228,
               -0.1495820912304992
            ],
            [
               -0.022295780354127936,
               -0.17785048729718775
            ],
            [
               -0.025089878154430867,
               -0.20428688186562577
            ],
            [
               -0.027883975954733575,
               -0.22893818780222586
            ],
            [
               -0.030678073755036284,
               -0.2519114941438303
            ],
            [
               -0.033472171555339214,
               -0.27335371766425237
            ],
            [
               -0.03626626935564192,
               -0.29342916850049017
            ],
            [
               -0.03906036715594485,
               -0.3122983736249344
            ],
            [
               -0.04185446495624756,
               -0.33010180393963306
            ],
            [
               -0.04464856275655049,
               -0.34695134168888786
            ],
            [
               -0.0474426605568532,
               -0.362930487843403
            ],
            [
               -0.05023675835715613,
               -0.378101959324712
            ],
            [
               -0.05303085615745884,
               -0.3925192405514497
            ],
            [
               -0.05582495395776155,
               -0.4062375865434782
            ],
            [
               -0.05861905175806448,
               -0.4193203636515582
            ],
            [
               -0.061413149558367186,
               -0.4318383950298516
            ],
            [
               -0.06420724735867012,
               -0.44386258154938474
            ],
            [
               -0.06700134515897282,
               -0.45545260538349064
            ],
            [
               -0.06979544295927576,
               -0.4666460956234917
            ],
            [
               -0.07258954075957846,
               -0.47745266334633824
            ],
            [
               -0.07538363855988117,
               -0.4878556540839587
            ],
            [
               -0.0781777363601841,
               -0.49782183978822436
            ],
            [
               -0.08097183416048681,
               -0.5073164900111098
            ],
            [
               -0.08376593196078974,
               -0.5163193021746318
            ],
            [
               -0.08656002976109245,
               -0.5248362328374747
            ],
            [
               -0.08935412756139538,
               -0.5329035235351763
            ],
            [
               -0.09214822536169809,
               -0.5405827295028918
            ],
            [
               -0.0949423231620008,
               -0.5479484667843901
            ],
            [
               -0.09773642096230373,
               -0.5550728881471994
            ],
            [
               -0.10053051876260644,
               -0.5620117997181633
            ],
            [
               -0.10332461656290937,
               -0.5687965570227296
            ],
            [
               -0.10611871436321207,
               -0.5754337446451849
            ],
            [
               -0.108912812163515,
               -0.5819119362131691
            ],
            [
               -0.11170690996381771,
               -0.5882125232209439
            ],
            [
               -0.11450100776412064,
               -0.5943204946653045
            ],
            [
               -0.11729510556442335,
               -0.6002314885488103
            ],
            [
               -0.12008920336472606,
               -0.6059531893672334
            ],
            [
               -0.12288330116502899,
               -0.6115015012669274
            ],
            [
               -0.1256773989653317,
               -0.6168939656681889
            ],
            [
               -0.12847149676563463,
               -0.6221438357379289
            ],
            [
               -0.13126559456593734,
               -0.6272577222484172
            ],
            [
               -0.13405969236624027,
               -0.6322380032141037
            ],
            [
               -0.13685379016654298,
               -0.6370889410929814
            ],
            [
               -0.13964788796684569,
               -0.6418235899987588
            ],
            [
               -0.14244198576714862,
               -0.6464678814241016
            ],
            [
               -0.14523608356745132,
               -0.6510590929016862
            ],
            [
               -0.14803018136775425,
               -0.6556379906047518
            ],
            [
               -0.15082427916805696,
               -0.6602365457190131
            ],
            [
               -0.1536183769683599,
               -0.6648652641774841
            ],
            [
               -0.1564124747686626,
               -0.6695049708849486
            ],
            [
               -0.1592065725689653,
               -0.6741069369987505
            ],
            [
               -0.16200067036926824,
               -0.6786027439824547
            ],
            [
               -0.16479476816957095,
               -0.6829220305040813
            ],
            [
               -0.16758886596987388,
               -0.6870133733838839
            ],
            [
               -0.1703829637701766,
               -0.690862049712593
            ],
            [
               -0.17317706157047952,
               -0.6944989137666813
            ],
            [
               -0.17597115937078223,
               -0.697997035914757
            ],
            [
               -0.17876525717108516,
               -0.7014563672620856
            ],
            [
               -0.18155935497138787,
               -0.7049803619408723
            ],
            [
               -0.18435345277169057,
               -0.7086510149247387
            ],
            [
               -0.1871475505719935,
               -0.7125093246150069
            ],
            [
               -0.1899416483722962,
               -0.7165465780029485
            ],
            [
               -0.19273574617259914,
               -0.7207086018696542
            ],
            [
               -0.19552984397290185,
               -0.7249112777248587
            ],
            [
               -0.19832394177320478,
               -0.7290624089821867
            ],
            [
               -0.2011180395735075,
               -0.7330834504064216
            ],
            [
               -0.2039121373738102,
               -0.7369250981075579
            ],
            [
               -0.20670623517411313,
               -0.7405730418384937
            ],
            [
               -0.20950033297441584,
               -0.7440434673382542
            ],
            [
               -0.21229443077471877,
               -0.7473710503366148
            ],
            [
               -0.21508852857502148,
               -0.7505941938457182
            ],
            [
               -0.2178826263753244,
               -0.7537425529201853
            ],
            [
               -0.22067672417562711,
               -0.7568305027729301
            ],
            [
               -0.22347082197593005,
               -0.7598577389474712
            ],
            [
               -0.22626491977623275,
               -0.7628155816000917
            ],
            [
               -0.22905901757653546,
               -0.7656957064699269
            ],
            [
               -0.2318531153768384,
               -0.7684975274811792
            ],
            [
               -0.2346472131771411,
               -0.7712313763802219
            ],
            [
               -0.23744131097744403,
               -0.7739165178949531
            ],
            [
               -0.24023540877774674,
               -0.7765751366569196
            ],
            [
               -0.24302950657804967,
               -0.7792249402442238
            ],
            [
               -0.24582360437835238,
               -0.7818734122705522
            ],
            [
               -0.2486177021786551,
               -0.7845159385215937
            ],
            [
               -0.251411799978958,
               -0.7871383921440632
            ],
            [
               -0.2542058977792607,
               -0.7897229716887726
            ],
            [
               -0.25699999557956366,
               -0.7922548413577375
            ],
            [
               -0.25979409337986636,
               -0.794726893740818
            ],
            [
               -0.2625881911801693,
               -0.7971408031145567
            ],
            [
               -0.265382288980472,
               -0.7995041043036326
            ],
            [
               -0.2681763867807747,
               -0.8018246872550103
            ],
            [
               -0.27097048458107764,
               -0.8041051835360506
            ],
            [
               -0.27376458238138035,
               -0.8063398072328225
            ],
            [
               -0.2765586801816833,
               -0.8085152588692404
            ],
            [
               -0.279352777981986,
               -0.8106156709912908
            ],
            [
               -0.2821468757822889,
               -0.8126298966013226
            ],
            [
               -0.28494097358259163,
               -0.8145583704021739
            ],
            [
               -0.28773507138289456,
               -0.8164167378331931
            ],
            [
               -0.29052916918319727,
               -0.8182344899011358
            ],
            [
               -0.2933232669835,
               -0.820048597443397
            ],
            [
               -0.2961173647838029,
               -0.8218939678490529
            ],
            [
               -0.2989114625841056,
               -0.8237937743134461
            ],
            [
               -0.30170556038440854,
               -0.8257528699992933
            ],
            [
               -0.30449965818471125,
               -0.8277565207384205
            ],
            [
               -0.3072937559850142,
               -0.8297749101531536
            ],
            [
               -0.3100878537853169,
               -0.8317719234328733
            ],
            [
               -0.3128819515856196,
               -0.8337152956951006
            ],
            [
               -0.31567604938592253,
               -0.8355848215587891
            ],
            [
               -0.31847014718622524,
               -0.8373760933267007
            ],
            [
               -0.32126424498652817,
               -0.8390988750568067
            ],
            [
               -0.3240583427868309,
               -0.8407711262299644
            ],
            [
               -0.3268524405871338,
               -0.8424111694211962
            ],
            [
               -0.3296465383874365,
               -0.8440310229492151
            ],
            [
               -0.3324406361877392,
               -0.8456333194540224
            ],
            [
               -0.33523473398804216,
               -0.8472127485956076
            ],
            [
               -0.33802883178834486,
               -0.8487611638050679
            ],
            [
               -0.3408229295886478,
               -0.8502740583087892
            ],
            [
               -0.3436170273889505,
               -0.8517555834185346
            ],
            [
               -0.34641112518925343,
               -0.8532198515835933
            ],
            [
               -0.34920522298955614,
               -0.8546877237149892
            ],
            [
               -0.35199932078985907,
               -0.8561800762117484
            ],
            [
               -0.3547934185901618,
               -0.8577099978652467
            ],
            [
               -0.3575875163904645,
               -0.8592769210684925
            ],
            [
               -0.3603816141907674,
               -0.8608651158478153
            ],
            [
               -0.3631757119910701,
               -0.8624474577727672
            ],
            [
               -0.36596980979137306,
               -0.863993463897648
            ],
            [
               -0.36876390759167577,
               -0.8654789748762656
            ],
            [
               -0.3715580053919787,
               -0.8668941496207729
            ],
            [
               -0.3743521031922814,
               -0.8682469153322432
            ],
            [
               -0.3771462009925841,
               -0.8695605366973257
            ],
            [
               -0.37994029879288704,
               -0.8708660080322178
            ],
            [
               -0.38273439659318975,
               -0.8721918086644052
            ],
            [
               -0.3855284943934927,
               -0.8735545332785597
            ],
            [
               -0.3883225921937954,
               -0.8749536532945923
            ],
            [
               -0.3911166899940983,
               -0.876372253664885
            ],
            [
               -0.39391078779440103,
               -0.8777835057106945
            ],
            [
               -0.39670488559470385,
               -0.8791606098070391
            ],
            [
               -0.39949898339500667,
               -0.8804866896267599
            ],
            [
               -0.4022930811953095,
               -0.8817610943636934
            ],
            [
               -0.4050871789956123,
               -0.8829997911482109
            ],
            [
               -0.4078812767959151,
               -0.8842295909903417
            ],
            [
               -0.41067537459621783,
               -0.8854781348346652
            ],
            [
               -0.41346947239652065,
               -0.8867631087313625
            ],
            [
               -0.4162635701968235,
               -0.8880845121727661
            ],
            [
               -0.4190576679971263,
               -0.8894228327683328
            ],
            [
               -0.4218517657974291,
               -0.890744003282077
            ],
            [
               -0.42464586359773193,
               -0.8920097029181048
            ],
            [
               -0.42743996139803475,
               -0.893189703104925
            ],
            [
               -0.43023405919833746,
               -0.8942721879230012
            ],
            [
               -0.4330281569986403,
               -0.8952685707641069
            ],
            [
               -0.4358222547989431,
               -0.8962110911766354
            ],
            [
               -0.4386163525992459,
               -0.8971438235954874
            ],
            [
               -0.44141045039954874,
               -0.8981098816925159
            ],
            [
               -0.44420454819985156,
               -0.899138845646683
            ],
            [
               -0.4469986460001544,
               -0.9002383684196082
            ],
            [
               -0.4497927438004572,
               -0.901392563595956
            ],
            [
               -0.4525868416007599,
               -0.9025675962716779
            ],
            [
               -0.4553809394010627,
               -0.9037226098192183
            ],
            [
               -0.45817503720136554,
               -0.9048224679845251
            ],
            [
               -0.46096913500166836,
               -0.9058482946551943
            ],
            [
               -0.4637632328019712,
               -0.906802586273477
            ],
            [
               -0.466557330602274,
               -0.9077074667282401
            ],
            [
               -0.4693514284025768,
               -0.908596848965227
            ],
            [
               -0.47214552620287964,
               -0.9095051495428099
            ],
            [
               -0.47493962400318235,
               -0.9104561852649338
            ],
            [
               -0.47773372180348517,
               -0.9114556884513652
            ],
            [
               -0.480527819603788,
               -0.9124896197321319
            ],
            [
               -0.4833219174040908,
               -0.9135285790303289
            ],
            [
               -0.4861160152043936,
               -0.9145367366385836
            ],
            [
               -0.48891011300469644,
               -0.9154824145916662
            ],
            [
               -0.49170421080499926,
               -0.9163471124855818
            ],
            [
               -0.4944983086053021,
               -0.917130435727048
            ],
            [
               -0.4972924064056048,
               -0.9178497736243905
            ],
            [
               -0.5000865042059076,
               -0.9185352056172836
            ],
            [
               -0.5028806020062104,
               -0.9192214620421388
            ],
            [
               -0.5056746998065133,
               -0.9199394380685548
            ],
            [
               -0.5084687976068161,
               -0.9207096104013953
            ],
            [
               -0.5112628954071189,
               -0.9215388652969275
            ],
            [
               -0.5140569932074217,
               -0.9224210522455945
            ],
            [
               -0.5168510910077244,
               -0.9233404496428316
            ],
            [
               -0.5196451888080272,
               -0.9242766211532807
            ],
            [
               -0.5224392866083301,
               -0.9252090314037261
            ],
            [
               -0.5252333844086329,
               -0.9261202337629508
            ],
            [
               -0.5280274822089357,
               -0.9269972124349207
            ],
            [
               -0.5308215800092385,
               -0.9278312373904603
            ],
            [
               -0.5336156778095413,
               -0.9286170852329455
            ],
            [
               -0.5364097756098442,
               -0.9293525339554273
            ],
            [
               -0.5392038734101469,
               -0.930038675254435
            ],
            [
               -0.5419979712104497,
               -0.930680985362579
            ],
            [
               -0.5447920690107525,
               -0.9312905204417203
            ],
            [
               -0.5475861668110553,
               -0.9318843047722092
            ],
            [
               -0.5503802646113581,
               -0.9324840988428267
            ],
            [
               -0.553174362411661,
               -0.9331132484986203
            ],
            [
               -0.5559684602119638,
               -0.9337920501152686
            ],
            [
               -0.5587625580122666,
               -0.934532752827097
            ],
            [
               -0.5615566558125693,
               -0.9353356919667128
            ],
            [
               -0.5643507536128721,
               -0.9361879396266887
            ],
            [
               -0.5671448514131749,
               -0.9370652592560059
            ],
            [
               -0.5699389492134778,
               -0.9379372205827365
            ],
            [
               -0.5727330470137806,
               -0.9387743497261951
            ],
            [
               -0.5755271448140834,
               -0.9395554715948353
            ],
            [
               -0.5783212426143862,
               -0.9402731945812046
            ],
            [
               -0.581115340414689,
               -0.9409358888112491
            ],
            [
               -0.5839094382149917,
               -0.9415654304858183
            ],
            [
               -0.5867035360152946,
               -0.9421911727787821
            ],
            [
               -0.5894976338155974,
               -0.9428417125066384
            ],
            [
               -0.5922917316159002,
               -0.9435367160444849
            ],
            [
               -0.595085829416203,
               -0.9442811252425745
            ],
            [
               -0.5978799272165058,
               -0.9450634453816711
            ],
            [
               -0.6006740250168087,
               -0.9458586840125466
            ],
            [
               -0.6034681228171114,
               -0.9466351811383078
            ],
            [
               -0.6062622206174142,
               -0.9473634335633486
            ],
            [
               -0.609056318417717,
               -0.9480244086240422
            ],
            [
               -0.6118504162180198,
               -0.9486149552652215
            ],
            [
               -0.6146445140183227,
               -0.9491487345288829
            ],
            [
               -0.6174386118186255,
               -0.949652379286616
            ],
            [
               -0.6202327096189283,
               -0.9501579812698566
            ],
            [
               -0.6230268074192311,
               -0.9506940819030152
            ],
            [
               -0.6258209052195338,
               -0.9512777872934048
            ],
            [
               -0.6286150030198366,
               -0.9519102972703714
            ],
            [
               -0.6314091008201395,
               -0.9525771250478148
            ],
            [
               -0.6342031986204423,
               -0.9532528872219761
            ],
            [
               -0.6369972964207451,
               -0.9539091830340531
            ],
            [
               -0.6397913942210479,
               -0.9545231704102948
            ],
            [
               -0.6425854920213507,
               -0.955084263630711
            ],
            [
               -0.6453795898216536,
               -0.9555969804200906
            ],
            [
               -0.6481736876219563,
               -0.956079168307473
            ],
            [
               -0.6509677854222591,
               -0.956556266866162
            ],
            [
               -0.6537618832225619,
               -0.9570534676513822
            ],
            [
               -0.6565559810228647,
               -0.9575882401246588
            ],
            [
               -0.6593500788231675,
               -0.9581655126440373
            ],
            [
               -0.6621441766234704,
               -0.9587768975248385
            ],
            [
               -0.6649382744237732,
               -0.9594040253978153
            ],
            [
               -0.667732372224076,
               -0.9600247403996256
            ],
            [
               -0.6705264700243787,
               -0.9606200326200036
            ],
            [
               -0.6733205678246815,
               -0.9611794290711615
            ],
            [
               -0.6761146656249843,
               -0.9617031692123695
            ],
            [
               -0.6789087634252872,
               -0.962200640246232
            ],
            [
               -0.68170286122559,
               -0.9626858423167073
            ],
            [
               -0.6844969590258928,
               -0.9631716480936447
            ],
            [
               -0.6872910568261956,
               -0.9636649745618573
            ],
            [
               -0.6900851546264983,
               -0.9641645811180761
            ],
            [
               -0.6928792524268012,
               -0.964662197653749
            ],
            [
               -0.695673350227104,
               -0.9651464349751613
            ],
            [
               -0.6984674480274068,
               -0.9656078912653409
            ],
            [
               -0.7012615458277096,
               -0.966043422647771
            ],
            [
               -0.7040556436280124,
               -0.9664578624106812
            ],
            [
               -0.7068497414283152,
               -0.9668624449960161
            ],
            [
               -0.7096438392286181,
               -0.9672704671207375
            ],
            [
               -0.7124379370289208,
               -0.967691827720002
            ],
            [
               -0.7152320348292236,
               -0.9681286072208715
            ],
            [
               -0.7180261326295264,
               -0.9685735566652276
            ],
            [
               -0.7208202304298292,
               -0.9690123428592634
            ],
            [
               -0.723614328230132,
               -0.9694289879278464
            ],
            [
               -0.7264084260304349,
               -0.9698126597183954
            ],
            [
               -0.7292025238307377,
               -0.9701633005666197
            ],
            [
               -0.7319966216310405,
               -0.9704938109635965
            ],
            [
               -0.7347907194313432,
               -0.9708276005321779
            ],
            [
               -0.737584817231646,
               -0.971191930533989
            ],
            [
               -0.7403789150319489,
               -0.9716090416674334
            ],
            [
               -0.7431730128322517,
               -0.9720880154176756
            ],
            [
               -0.7459671106325545,
               -0.9726202761250768
            ],
            [
               -0.7487612084328573,
               -0.9731805625263632
            ],
            [
               -0.7515553062331601,
               -0.9737334099598811
            ],
            [
               -0.754349404033463,
               -0.974243285201924
            ],
            [
               -0.7571435018337657,
               -0.9746851702932902
            ],
            [
               -0.7599375996340685,
               -0.9750520984574806
            ],
            [
               -0.7627316974343713,
               -0.9753570519819671
            ],
            [
               -0.7655257952346741,
               -0.9756284686347347
            ],
            [
               -0.7683198930349769,
               -0.9759007614150661
            ],
            [
               -0.7711139908352798,
               -0.9762029923033679
            ],
            [
               -0.7739080886355826,
               -0.9765495332577903
            ],
            [
               -0.7767021864358853,
               -0.9769359230752214
            ],
            [
               -0.7794962842361881,
               -0.977341368610992
            ],
            [
               -0.7822903820364909,
               -0.9777370312565143
            ],
            [
               -0.7850844798367937,
               -0.9780971836647545
            ],
            [
               -0.7878785776370966,
               -0.9784092513214329
            ],
            [
               -0.7906726754373994,
               -0.97867907500395
            ],
            [
               -0.7934667732377022,
               -0.9789293679515874
            ],
            [
               -0.796260871038005,
               -0.9791917502047783
            ],
            [
               -0.7990549688383077,
               -0.9794950856186396
            ],
            [
               -0.8018490666386106,
               -0.9798542850699099
            ],
            [
               -0.8046431644389134,
               -0.9802637280095142
            ],
            [
               -0.8074372622392162,
               -0.9806979473873767
            ],
            [
               -0.810231360039519,
               -0.9811197044658937
            ],
            [
               -0.8130254578398218,
               -0.9814929110947648
            ],
            [
               -0.8158195556401246,
               -0.9817959828168967
            ],
            [
               -0.8186136534404275,
               -0.9820308246421419
            ],
            [
               -0.8214077512407302,
               -0.9822239583391627
            ],
            [
               -0.824201849041033,
               -0.9824189034168427
            ],
            [
               -0.8269959468413358,
               -0.9826619612142202
            ],
            [
               -0.8297900446416386,
               -0.9829859767184237
            ],
            [
               -0.8325841424419415,
               -0.9833975958507294
            ],
            [
               -0.8353782402422443,
               -0.9838726117145662
            ],
            [
               -0.8381723380425471,
               -0.9843614500607873
            ],
            [
               -0.8409664358428499,
               -0.9848034970030035
            ],
            [
               -0.8437605336431526,
               -0.985145937340723
            ],
            [
               -0.8465546314434554,
               -0.9853610917754898
            ],
            [
               -0.8493487292437583,
               -0.9854565241285737
            ],
            [
               -0.8521428270440611,
               -0.9854743917929711
            ],
            [
               -0.8549369248443639,
               -0.9854799396149323
            ],
            [
               -0.8577310226446667,
               -0.9855425676986402
            ],
            [
               -0.8605251204449695,
               -0.9857153621876802
            ],
            [
               -0.8633192182452722,
               -0.9860195335120641
            ],
            [
               -0.8661133160455751,
               -0.9864386564986929
            ],
            [
               -0.8689074138458779,
               -0.9869244521329803
            ],
            [
               -0.8717015116461807,
               -0.9874121320792104
            ],
            [
               -0.8744956094464835,
               -0.9878402759329115
            ],
            [
               -0.8772897072467863,
               -0.9881688355293474
            ],
            [
               -0.8800838050470892,
               -0.9883896046328758
            ],
            [
               -0.882877902847392,
               -0.988526087371945
            ],
            [
               -0.8856720006476947,
               -0.988623256780693
            ],
            [
               -0.8884660984479975,
               -0.9887310119863018
            ],
            [
               -0.8912601962483003,
               -0.9888871096435354
            ],
            [
               -0.8940542940486031,
               -0.9891053232849445
            ],
            [
               -0.896848391848906,
               -0.9893726179153559
            ],
            [
               -0.8996424896492088,
               -0.989655922288813
            ],
            [
               -0.9024365874495115,
               -0.9899157563954162
            ],
            [
               -0.9052306852498144,
               -0.9901216698072618
            ],
            [
               -0.9080247830501171,
               -0.9902639421376915
            ],
            [
               -0.9108188808504201,
               -0.9903574333228153
            ],
            [
               -0.9136129786507228,
               -0.9904363188672383
            ],
            [
               -0.9164070764510256,
               -0.9905416915576987
            ],
            [
               -0.9192011742513284,
               -0.9907065184772353
            ],
            [
               -0.9219952720516312,
               -0.9909433431719573
            ],
            [
               -0.924789369851934,
               -0.9912391198366124
            ],
            [
               -0.9275834676522368,
               -0.9915590293494181
            ],
            [
               -0.9303775654525397,
               -0.9918579582229072
            ],
            [
               -0.9331716632528424,
               -0.9920956360530824
            ],
            [
               -0.9359657610531452,
               -0.9922501613333332
            ],
            [
               -0.938759858853448,
               -0.9923252318228188
            ],
            [
               -0.9415539566537509,
               -0.9923486150724146
            ],
            [
               -0.9443480544540537,
               -0.9923624587558303
            ],
            [
               -0.9471421522543564,
               -0.9924088713395884
            ],
            [
               -0.9499362500546593,
               -0.9925158134874609
            ],
            [
               -0.952730347854962,
               -0.9926881764759264
            ],
            [
               -0.9555244456552648,
               -0.9929070580218922
            ],
            [
               -0.9583185434555677,
               -0.9931373457717302
            ],
            [
               -0.9611126412558705,
               -0.9933408088906317
            ],
            [
               -0.9639067390561733,
               -0.9934899989743218
            ],
            [
               -0.966700836856476,
               -0.9935780312786147
            ],
            [
               -0.9694949346567789,
               -0.9936208242544973
            ],
            [
               -0.9722890324570816,
               -0.9936510775938239
            ],
            [
               -0.9750831302573846,
               -0.9937062080814936
            ],
            [
               -0.9778772280576873,
               -0.9938146023245436
            ],
            [
               -0.9806713258579901,
               -0.9939851356049583
            ],
            [
               -0.9834654236582929,
               -0.9942037438146146
            ],
            [
               -0.9862595214585957,
               -0.9944383336460314
            ],
            [
               -0.9890536192588986,
               -0.9946503563430684
            ],
            [
               -0.9918477170592013,
               -0.9948089918769312
            ],
            [
               -0.9946418148595042,
               -0.9949029271523886
            ],
            [
               -0.9974359126598069,
               -0.9949455016751436
            ],
            [
               -1.0002300104601098,
               -0.994971263465731
            ],
            [
               -1.0030241082604126,
               -0.9950249397475369
            ],
            [
               -1.0058182060607153,
               -0.9951464561087753
            ],
            [
               -1.0086123038610182,
               -0.9953570280673527
            ],
            [
               -1.011406401661321,
               -0.9956510250777099
            ],
            [
               -1.0142004994616238,
               -0.9959963858234672
            ],
            [
               -1.0169945972619265,
               -0.9963435086916281
            ],
            [
               -1.0197886950622295,
               -0.9966397294777308
            ],
            [
               -1.0225827928625322,
               -0.9968446810609891
            ],
            [
               -1.025376890662835,
               -0.9969416073825416
            ],
            [
               -1.0281709884631378,
               -0.9969411255541604
            ],
            [
               -1.0309650862634405,
               -0.9968764852535594
            ],
            [
               -1.0337591840637435,
               -0.996792179113206
            ],
            [
               -1.0365532818640462,
               -0.9967298622019707
            ],
            [
               -1.039347379664349,
               -0.9967162546618209
            ],
            [
               -1.0421414774646518,
               -0.9967568311154718
            ],
            [
               -1.0449355752649545,
               -0.9968369912378225
            ],
            [
               -1.0477296730652574,
               -0.9969298172103804
            ],
            [
               -1.0505237708655604,
               -0.9970073541293191
            ],
            [
               -1.053317868665863,
               -0.9970513229655736
            ],
            [
               -1.0561119664661658,
               -0.9970595976078644
            ],
            [
               -1.0589060642664687,
               -0.9970464417900903
            ],
            [
               -1.0617001620667714,
               -0.997036779130425
            ],
            [
               -1.0644942598670744,
               -0.9970568410661516
            ],
            [
               -1.067288357667377,
               -0.9971246871935053
            ],
            [
               -1.0700824554676798,
               -0.9972439556450734
            ],
            [
               -1.0728765532679827,
               -0.9974028812093048
            ],
            [
               -1.0756706510682854,
               -0.9975786358851764
            ],
            [
               -1.0784647488685883,
               -0.9977451385173104
            ],
            [
               -1.081258846668891,
               -0.997881332451839
            ],
            [
               -1.084052944469194,
               -0.9979769305553293
            ],
            [
               -1.0868470422694967,
               -0.9980337335033846
            ],
            [
               -1.0896411400697996,
               -0.9980623941842133
            ],
            [
               -1.0924352378701023,
               -0.9980762503302996
            ],
            [
               -1.095229335670405,
               -0.9980849217587788
            ],
            [
               -1.098023433470708,
               -0.9980903729312857
            ],
            [
               -1.1008175312710107,
               -0.9980870863028759
            ],
            [
               -1.1036116290713136,
               -0.9980662859956184
            ],
            [
               -1.1064057268716163,
               -0.9980224491435525
            ],
            [
               -1.109199824671919,
               -0.9979593010165153
            ],
            [
               -1.111993922472222,
               -0.9978925256099029
            ],
            [
               -1.1147880202725249,
               -0.9978475536980334
            ],
            [
               -1.1175821180728276,
               -0.997852623355606
            ],
            [
               -1.1203762158731303,
               -0.9979291793674198
            ],
            [
               -1.1231703136734332,
               -0.9980828897715421
            ],
            [
               -1.125964411473736,
               -0.9982986323934009
            ],
            [
               -1.1287585092740389,
               -0.9985416626898896
            ],
            [
               -1.1315526070743416,
               -0.9987651740098524
            ],
            [
               -1.1343467048746443,
               -0.998922278447556
            ],
            [
               -1.1371408026749472,
               -0.9989788318590909
            ],
            [
               -1.13993490047525,
               -0.9989230790698259
            ],
            [
               -1.1427289982755529,
               -0.9987689940622995
            ],
            [
               -1.1455230960758556,
               -0.9985521613712156
            ],
            [
               -1.1483171938761585,
               -0.9983194401676977
            ],
            [
               -1.1511112916764612,
               -0.9981156670055378
            ],
            [
               -1.1539053894767641,
               -0.9979716025483787
            ],
            [
               -1.1566994872770668,
               -0.9978968843908923
            ],
            [
               -1.1594935850773695,
               -0.9978800570543851
            ],
            [
               -1.1622876828776725,
               -0.9978953812379217
            ],
            [
               -1.1650817806779752,
               -0.9979138788247213
            ],
            [
               -1.1678758784782781,
               -0.997914707037864
            ],
            [
               -1.1706699762785808,
               -0.99789293141501
            ],
            [
               -1.1734640740788838,
               -0.9978610814434719
            ],
            [
               -1.1762581718791865,
               -0.9978440661134503
            ],
            [
               -1.1790522696794894,
               -0.9978693417596092
            ],
            [
               -1.181846367479792,
               -0.9979558656755145
            ],
            [
               -1.1846404652800948,
               -0.9981057756617585
            ],
            [
               -1.1874345630803977,
               -0.9983017746568104
            ],
            [
               -1.1902286608807005,
               -0.9985112093707731
            ],
            [
               -1.1930227586810034,
               -0.9986955046173467
            ],
            [
               -1.195816856481306,
               -0.9988217571967984
            ],
            [
               -1.1986109542816088,
               -0.9988725467422128
            ],
            [
               -1.2014050520819117,
               -0.9988506421277528
            ],
            [
               -1.2041991498822144,
               -0.9987770531763102
            ],
            [
               -1.2069932476825174,
               -0.9986831824379983
            ],
            [
               -1.20978734548282,
               -0.9985998693950487
            ],
            [
               -1.212581443283123,
               -0.9985471802144577
            ],
            [
               -1.2153755410834257,
               -0.9985285086496889
            ],
            [
               -1.2181696388837286,
               -0.998531014080793
            ],
            [
               -1.2209637366840314,
               -0.998532163443339
            ],
            [
               -1.223757834484334,
               -0.998509951445432
            ],
            [
               -1.226551932284637,
               -0.9984530176907733
            ],
            [
               -1.2293460300849397,
               -0.998366846224642
            ],
            [
               -1.2321401278852426,
               -0.9982735542692864
            ],
            [
               -1.2349342256855453,
               -0.9982050140092217
            ],
            [
               -1.2377283234858483,
               -0.9981914413682362
            ],
            [
               -1.240522421286151,
               -0.9982493001889874
            ],
            [
               -1.243316519086454,
               -0.9983727985591029
            ],
            [
               -1.2461106168867566,
               -0.9985322161017904
            ],
            [
               -1.2489047146870593,
               -0.9986801150006643
            ],
            [
               -1.2516988124873623,
               -0.9987638687935548
            ],
            [
               -1.254492910287665,
               -0.998740767279985
            ],
            [
               -1.257287008087968,
               -0.9985909653012002
            ],
            [
               -1.2600811058882706,
               -0.9983240940028956
            ],
            [
               -1.2628752036885733,
               -0.9979772913291974
            ],
            [
               -1.2656693014888762,
               -0.9976051148664913
            ],
            [
               -1.268463399289179,
               -0.99726439270325
            ],
            [
               -1.2712574970894819,
               -0.9969986932741275
            ],
            [
               -1.2740515948897846,
               -0.9968272127006249
            ],
            [
               -1.2768456926900875,
               -0.9967414421300289
            ],
            [
               -1.2796397904903902,
               -0.996710454964777
            ],
            [
               -1.2824338882906932,
               -0.9966928718081927
            ],
            [
               -1.2852279860909959,
               -0.9966514337008712
            ],
            [
               -1.2880220838912986,
               -0.9965653401473704
            ],
            [
               -1.2908161816916015,
               -0.9964363377975567
            ],
            [
               -1.2936102794919042,
               -0.9962866968193363
            ],
            [
               -1.2964043772922071,
               -0.9961499644067562
            ],
            [
               -1.2991984750925099,
               -0.9960578182612327
            ],
            [
               -1.3019925728928128,
               -0.9960276436714786
            ],
            [
               -1.3047866706931155,
               -0.9960551906407884
            ],
            [
               -1.3075807684934184,
               -0.996114921504224
            ],
            [
               -1.3103748662937211,
               -0.9961680200627672
            ],
            [
               -1.3131689640940238,
               -0.9961753882083266
            ],
            [
               -1.3159630618943268,
               -0.9961111997172988
            ],
            [
               -1.3187571596946295,
               -0.9959723149091653
            ],
            [
               -1.3215512574949324,
               -0.9957801894776217
            ],
            [
               -1.3243453552952351,
               -0.995574405884927
            ],
            [
               -1.327139453095538,
               -0.9953997900129891
            ],
            [
               -1.3299335508958408,
               -0.9952912994198732
            ],
            [
               -1.3327276486961435,
               -0.9952617251925018
            ],
            [
               -1.3355217464964464,
               -0.9952964271524289
            ],
            [
               -1.338315844296749,
               -0.995357068393051
            ],
            [
               -1.341109942097052,
               -0.9953933573523077
            ],
            [
               -1.3439040398973547,
               -0.9953591170995324
            ],
            [
               -1.3466981376976577,
               -0.9952274814994723
            ],
            [
               -1.3494922354979604,
               -0.9950001926614109
            ],
            [
               -1.352286333298263,
               -0.9947078173704118
            ],
            [
               -1.355080431098566,
               -0.9944006338770929
            ],
            [
               -1.3578745288988687,
               -0.99413301669546
            ],
            [
               -1.3606686266991717,
               -0.9939463546639079
            ],
            [
               -1.3634627244994744,
               -0.9938561327634372
            ],
            [
               -1.3662568222997773,
               -0.9938475627321296
            ],
            [
               -1.36905092010008,
               -0.9938814310898759
            ],
            [
               -1.371845017900383,
               -0.9939085024333774
            ],
            [
               -1.3746391157006856,
               -0.993887943128734
            ],
            [
               -1.3774332135009884,
               -0.9938037599685972
            ],
            [
               -1.3802273113012913,
               -0.9936736865802424
            ],
            [
               -1.383021409101594,
               -0.9935472028744536
            ],
            [
               -1.385815506901897,
               -0.9934927458477374
            ],
            [
               -1.3886096047021996,
               -0.9935776445289963
            ],
            [
               -1.3914037025025026,
               -0.9938466927419976
            ],
            [
               -1.3941978003028053,
               -0.994306017754387
            ]
         ]
      }
   ]
}
