# Supplementary material for: Isolation of a planar π-aromatic Bi5− ring in a cobalt-based inverse-sandwich-type complex
Source: Nat Chem. 2025 Jan 20;17(4):547–55. doi: 10.1038/s41557-024-01713-8 (PMC11964920; doi:10.1038/s41557-024-01713-8)
Supplement: Supplementary file 4 — Original magnetic data of compound 1 and origin file of Fig. 3. [file 41557_2024_1713_MOESM4_ESM.zip › sr_and_T_Symmetrized/30.csv]

comment	corrected Loops
temperature	1
sr	0.016
angle	0
trans	0
B	M
-1.3999	-0.8388427283450755
-1.3971003	-0.8385963118973778
-1.3943006	-0.8382843690852774
-1.3915008999999998	-0.8379356902524375
-1.3887011999999999	-0.8375885743498772
-1.3859015	-0.8372792385570379
-1.3831018	-0.8370307890677229
-1.3803021	-0.8368465288639397
-1.3775024	-0.8367099231710493
-1.3747026999999998	-0.8365913527566707
-1.3719029999999999	-0.8364594427437472
-1.3691033	-0.8362931200689674
-1.3663036	-0.8360901879925688
-1.3635039	-0.8358692798406124
-1.3607042	-0.8356642368736713
-1.3579044999999998	-0.8355125316510502
-1.3551047999999999	-0.8354414598966711
-1.3523051	-0.8354567234160384
-1.3495054	-0.8355373889755446
-1.3467057	-0.8356392122434622
-1.343906	-0.8357056035457922
-1.3411062999999999	-0.83568297785262
-1.3383066	-0.8355357239035754
-1.3355069	-0.8352560629694653
-1.3327072	-0.8348656527949887
-1.3299075	-0.8344084166080227
-1.3271077999999998	-0.8339368816020576
-1.3243080999999999	-0.8334963739500674
-1.3215084	-0.8331120613080725
-1.3187087	-0.8327828532767593
-1.315909	-0.8324838986283553
-1.3131093	-0.8321766138423439
-1.3103095999999999	-0.8318227687396922
-1.3075099	-0.83139792828165
-1.3047102	-0.8308998887314194
-1.3019105	-0.8303495092087586
-1.2991108	-0.8297839129994946
-1.2963111	-0.8292445453067385
-1.2935113999999999	-0.8287641923398912
-1.2907117	-0.8283572751214542
-1.287912	-0.8280164991504
-1.2851123	-0.8277167218020463
-1.2823126	-0.8274244672596285
-1.2795128999999998	-0.8271096987635751
-1.2767131999999999	-0.8267558442836992
-1.2739135	-0.8263648314547735
-1.2711138	-0.825955714719635
-1.2683141	-0.8255577103068039
-1.2655143999999998	-0.8252003124660446
-1.2627146999999999	-0.8249040206504727
-1.259915	-0.8246748021626242
-1.2571153	-0.8245039356768703
-1.2543156	-0.8243728858958639
-1.2515159	-0.8242610718599896
-1.2487162	-0.8241534415964321
-1.2459164999999999	-0.8240449706933186
-1.2431168	-0.82394045926725
-1.2403171	-0.8238498326825895
-1.2375174	-0.823780879756137
-1.2347177	-0.8237323576867136
-1.2319179999999998	-0.8236902965885864
-1.2291182999999999	-0.8236291866393793
-1.2263186	-0.8235179462445867
-1.2235189	-0.8233287968444436
-1.2207192	-0.8230460504913054
-1.2179195	-0.8226717566036676
-1.2151197999999999	-0.8222261809943896
-1.2123201	-0.8217428413728378
-1.2095204	-0.8212596783533289
-1.2067207	-0.8208092422154246
-1.203921	-0.8204110639976578
-1.2011213	-0.8200685576482524
-1.1983215999999999	-0.8197711671068086
-1.1955219	-0.819500617016191
-1.1927222	-0.8192387157086707
-1.1899225	-0.8189737010025046
-1.1871228	-0.818702776604135
-1.1843230999999999	-0.8184300188361984
-1.1815234	-0.8181606789141992
-1.1787237	-0.8178943829373471
-1.175924	-0.81762028181838
-1.1731243	-0.8173165956727326
-1.1703246	-0.8169554177799869
-1.1675248999999999	-0.8165116372834624
-1.1647252	-0.8159731248764064
-1.1619255	-0.8153485403425527
-1.1591258	-0.8146695957660834
-1.1563261	-0.8139862413481977
-1.1535264	-0.8133555205777573
-1.1507266999999999	-0.812827013711444
-1.147927	-0.8124291098648844
-1.1451273	-0.8121603409914484
-1.1423276	-0.8119886319191094
-1.1395279	-0.811858982381472
-1.1367281999999999	-0.8117075377409517
-1.1339285	-0.8114780458069255
-1.1311288	-0.8111359698132479
-1.1283291	-0.810676265780867
-1.1255294	-0.8101227944633766
-1.1227296999999998	-0.8095198884659973
-1.11993	-0.8089189166109589
-1.1171303	-0.8083640510615024
-1.1143306	-0.8078814447120527
-1.1115309	-0.807474715057251
-1.1087312	-0.8071274794595529
-1.1059315	-0.8068114265850072
-1.1031317999999999	-0.8064967793459135
-1.1003321	-0.8061615079785027
-1.0975324	-0.805796392549474
-1.0947327	-0.8054046980114495
-1.091933	-0.8049971995243519
-1.0891332999999999	-0.8045848889452474
-1.0863336	-0.8041723723309142
-1.0835339	-0.8037545370751508
-1.0807342	-0.8033177235116978
-1.0779345	-0.8028448897491904
-1.0751347999999998	-0.8023227462211286
-1.0723351	-0.8017480939554258
-1.0695354	-0.8011308785318676
-1.0667357	-0.8004926539930338
-1.063936	-0.7998608034669092
-1.0611363	-0.7992603928171554
-1.0583366	-0.7987063996475082
-1.0555369	-0.7981989632987962
-1.0527372	-0.7977232850669876
-1.0499375	-0.7972542356766169
-1.0471378	-0.7967641507387474
-1.0443381	-0.7962312575251687
-1.0415383999999999	-0.7956460228839362
-1.0387387	-0.7950134734609587
-1.035939	-0.7943509291962233
-1.0331393	-0.7936821137933954
-1.0303396	-0.79302973594276
-1.0275398999999998	-0.7924090020711536
-1.0247402	-0.7918240354408987
-1.0219405	-0.7912680506898581
-1.0191408	-0.7907267973393886
-1.0163411	-0.7901837255145183
-1.0135414	-0.7896249053135342
-1.0107417	-0.7890420610583886
-1.007942	-0.7884329926831793
-1.0051423	-0.7877997668546215
-1.0023426	-0.7871459259219961
-0.9995429	-0.7864742476227244
-0.9967432	-0.785786193091153
-0.9939435	-0.7850832795314389
-0.9911437999999999	-0.7843695880847483
-0.9883441	-0.7836539074369575
-0.9855444	-0.7829499463730625
-0.9827447	-0.7822737033043837
-0.9799450000000001	-0.7816382473456274
-0.9771453	-0.7810474104514435
-0.9743455999999999	-0.7804907123578786
-0.9715459	-0.7799418593661593
-0.9687462	-0.7793622680434544
-0.9659465	-0.778709492855999
-0.9631468	-0.7779486832009515
-0.9603471	-0.7770638712055021
-0.9575473999999999	-0.7760655063145677
-0.9547477	-0.7749914265941081
-0.951948	-0.7739002266547826
-0.9491483000000001	-0.7728582358027121
-0.9463486	-0.771923352747596
-0.9435488999999999	-0.7711301269886879
-0.9407492	-0.7704803255578571
-0.9379495	-0.7699417762137677
-0.9351498	-0.7694559506270526
-0.9323501000000001	-0.7689522497927456
-0.9295504	-0.7683650497447836
-0.9267506999999999	-0.767648844809363
-0.923951	-0.7667874993900928
-0.9211513	-0.7657954567415499
-0.9183516	-0.7647111595594742
-0.9155519	-0.7635851510419536
-0.9127522	-0.7624666680135345
-0.9099524999999999	-0.761392632934019
-0.9071528	-0.7603818382882159
-0.9043531	-0.7594352238482873
-0.9015534000000001	-0.7585411376552504
-0.8987537	-0.7576830127379287
-0.895954	-0.7568464310482297
-0.8931543	-0.7560231685913039
-0.8903546	-0.755211229150387
-0.8875549	-0.7544115255517578
-0.8847552	-0.7536231467548726
-0.8819555	-0.7528396056574058
-0.8791558	-0.7520479607867782
-0.8763561	-0.7512314640539823
-0.8735564	-0.7503748926160527
-0.8707567	-0.7494705474007416
-0.867957	-0.7485224920395148
-0.8651573	-0.7475471260504936
-0.8623576	-0.7465694540999521
-0.8595579	-0.7456159717219384
-0.8567582	-0.7447063696490193
-0.8539585	-0.7438467919892948
-0.8511588	-0.7430269620813104
-0.8483591	-0.7422222491331911
-0.8455594	-0.7414001172395298
-0.8427597	-0.7405289452760867
-0.83996	-0.7395864384465529
-0.8371603	-0.7385650341544509
-0.8343606	-0.7374727645709477
-0.8315609	-0.7363295947872224
-0.8287612	-0.7351607560401929
-0.8259615	-0.7339895121046933
-0.8231618	-0.7328318222791965
-0.8203621	-0.7316945102528504
-0.8175624	-0.7305771461443249
-0.8147627000000001	-0.7294764264129405
-0.811963	-0.7283909230079434
-0.8091633	-0.7273240072487787
-0.8063636	-0.7262835571643992
-0.8035639	-0.725278424652472
-0.8007642	-0.7243130495904293
-0.7979645	-0.7233825147674822
-0.7951648	-0.7224703681320428
-0.7923651	-0.7215506459924297
-0.7895654	-0.7205940074613825
-0.7867657	-0.7195762794609284
-0.783966	-0.7184866122475966
-0.7811663	-0.7173322960279093
-0.7783666	-0.716138201962585
-0.7755669000000001	-0.714940518980953
-0.7727672	-0.7137763973153513
-0.7699675	-0.7126726092469886
-0.7671678000000001	-0.7116368524631422
-0.7643681	-0.7106546292470374
-0.7615684	-0.70969292349715
-0.7587687	-0.7087097128188872
-0.755969	-0.7076664190426005
-0.7531693	-0.7065393761308276
-0.7503696	-0.7053266452939532
-0.7475699	-0.7040479752603382
-0.7447702	-0.7027379213650158
-0.7419705	-0.7014343718452244
-0.7391708	-0.7001662389942596
-0.7363711000000001	-0.6989443475077853
-0.7335714	-0.6977584925757562
-0.7307717	-0.6965815921868929
-0.7279720000000001	-0.695379500287577
-0.7251723	-0.694123164558889
-0.7223726	-0.6927990326701241
-0.7195729000000001	-0.6914141946939365
-0.7167732	-0.6899945030088914
-0.7139735	-0.6885762509638003
-0.7111738000000001	-0.6871941401099139
-0.7083741	-0.6858695106013775
-0.7055744	-0.6846027401005947
-0.7027747	-0.6833723594840904
-0.699975	-0.6821412401822728
-0.6971753	-0.6808679020683508
-0.6943756	-0.6795193278138366
-0.6915759	-0.6780811875407083
-0.6887762000000001	-0.67656222313141
-0.6859765	-0.6749914274438811
-0.6831768	-0.6734089590136225
-0.6803771000000001	-0.6718537106779344
-0.6775774	-0.6703514725044484
-0.6747777	-0.6689073860916529
-0.6719780000000001	-0.6675049806890234
-0.6691783	-0.6661119817994501
-0.6663786	-0.6646909678553847
-0.6635789000000001	-0.6632114837761341
-0.6607792	-0.6616598411383274
-0.6579795	-0.6600436279435349
-0.6551798	-0.6583896335088326
-0.6523801	-0.6567359189493521
-0.6495804000000001	-0.6551205021727843
-0.6467807	-0.6535700655944192
-0.643981	-0.6520919896154007
-0.6411813000000001	-0.6506719468038049
-0.6383816	-0.6492776240967026
-0.6355819	-0.6478673905745274
-0.6327822000000001	-0.6464014026987457
-0.6299825	-0.6448520841573693
-0.6271828	-0.6432112333557296
-0.6243831000000001	-0.6414920446700336
-0.6215834	-0.6397257420375189
-0.6187837	-0.6379539077482865
-0.6159840000000001	-0.6362185888451677
-0.6131843	-0.6345526630151013
-0.6103846	-0.6329727092272579
-0.6075849000000001	-0.6314758819965771
-0.6047852	-0.6300412635717347
-0.6019855000000001	-0.6286351287154308
-0.5991858	-0.6272187306466934
-0.5963861	-0.6257567552111118
-0.5935864000000001	-0.6242245516919106
-0.5907867	-0.622612605369673
-0.587987	-0.6209273749606423
-0.5851873000000001	-0.6191884391597063
-0.5823876	-0.6174227191990734
-0.5795879	-0.6156572044924057
-0.5767882000000001	-0.6139119628036986
-0.5739885	-0.6121951702936093
-0.5711888	-0.6105014324083917
-0.5683891000000001	-0.6088138623293792
-0.5655894	-0.6071094135652253
-0.5627897000000001	-0.6053660676867192
-0.5599900000000001	-0.6035699074707356
-0.5571903	-0.6017200479501843
-0.5543906000000001	-0.5998299129980249
-0.5515909	-0.5979243290639751
-0.5487912	-0.5960331047019283
-0.5459915000000001	-0.5941828305220318
-0.5431918	-0.5923892372073003
-0.5403921	-0.5906523766274636
-0.5375924000000001	-0.5889561278754415
-0.5347927	-0.5872722785687032
-0.531993	-0.5855680606863638
-0.5291933000000001	-0.5838149546637488
-0.5263936	-0.5819961611901769
-0.5235939000000001	-0.5801105264859576
-0.5207942000000001	-0.5781717893552141
-0.5179945	-0.5762034639723962
-0.5151948000000001	-0.5742310223844538
-0.5123951000000001	-0.5722738594249627
-0.5095954	-0.5703395431417895
-0.5067957000000001	-0.5684220699082116
-0.5039960000000001	-0.56650451582044
-0.5011963	-0.5645650472078968
-0.4983966000000001	-0.56258419876426
-0.4955969	-0.5605509950519059
-0.49279720000000005	-0.55846597932852
-0.4899975000000001	-0.5563403401461179
-0.4871978	-0.5541916899529092
-0.48439810000000005	-0.5520381720118999
-0.4815984000000001	-0.54989306391605
-0.4787987	-0.5477617471328442
-0.47599900000000006	-0.5456419461146864
-0.4731993000000001	-0.5435268710254585
-0.47039960000000003	-0.541409796980909
-0.46759990000000007	-0.5392880888911648
-0.4648002000000001	-0.5371649305913735
-0.46200050000000004	-0.5350479490954825
-0.4592008000000001	-0.5329451918570295
-0.4564011000000001	-0.5308600373497611
-0.45360140000000004	-0.5287871614610548
-0.4508017000000001	-0.5267114156059867
-0.448002	-0.524610466270957
-0.44520230000000005	-0.5224606496570712
-0.4424026000000001	-0.5202442185145744
-0.4396029	-0.5179554864650018
-0.43680320000000006	-0.5156035890552442
-0.4340035000000001	-0.5132106459255802
-0.4312038	-0.5108056755690912
-0.42840410000000007	-0.5084161352643805
-0.4256044000000001	-0.5060598796995968
-0.42280470000000003	-0.5037402936309896
-0.4200050000000001	-0.501446330550749
-0.4172053000000001	-0.4991575094253076
-0.41440560000000004	-0.49685216293477913
-0.4116059000000001	-0.49451602124950644
-0.4088062000000001	-0.4921480093453281
-0.40600650000000005	-0.4897610442656669
-0.4032068000000001	-0.48737735756260187
-0.4004071	-0.48501984573859314
-0.39760740000000006	-0.4827024688104756
-0.3948077000000001	-0.48042321288363055
-0.39200800000000013	-0.4781623878666764
-0.3892083000000002	-0.47588725932449993
-0.3864086	-0.4735617992354788
-0.38360890000000003	-0.47115844819939023
-0.38080920000000007	-0.4686678918844546
-0.3780095000000001	-0.46610332244010344
-0.37520980000000015	-0.46349737588184914
-0.37241009999999997	-0.4608923642302355
-0.3696104	-0.45832674665572093
-0.36681070000000005	-0.45582220374164617
-0.3640110000000001	-0.4533756732900573
-0.3612113000000001	-0.45095922511966163
-0.35841160000000016	-0.4485281468662188
-0.3556119	-0.4460348942703779
-0.3528122	-0.4434445336782785
-0.35001250000000006	-0.44074666794096007
-0.3472128000000001	-0.4379598376010689
-0.34441310000000014	-0.43512673467857843
-0.3416134000000002	-0.43230151156662067
-0.3388137	-0.4295330561534048
-0.33601400000000003	-0.4268494831077159
-0.3332143000000001	-0.424248793779029
-0.3304146000000001	-0.4216987609078289
-0.32761490000000015	-0.41914619910987283
-0.32481519999999997	-0.4165328155950163
-0.3220155	-0.41381275081708996
-0.31921580000000005	-0.4109663834033041
-0.3164161000000001	-0.40800615401562423
-0.31361640000000013	-0.4049726726071256
-0.31081670000000017	-0.40192240397075396
-0.308017	-0.3989108117353748
-0.3052173	-0.3959761715391562
-0.30241760000000006	-0.39312894430619844
-0.2996179000000001	-0.39034976726095433
-0.29681820000000014	-0.38759638719357054
-0.2940185000000002	-0.384817109698555
-0.2912188	-0.38196643116936957
-0.28841910000000004	-0.379018024195107
-0.2856194000000001	-0.3759712636505895
-0.2828197000000001	-0.3728496319932176
-0.28002000000000016	-0.36969190893294723
-0.2772203000000002	-0.36653921526286304
-0.2744206	-0.3634220907563643
-0.27162090000000005	-0.3603515523081145
-0.2688212000000001	-0.3573166469638419
-0.26602150000000013	-0.35428889621969734
-0.2632218000000002	-0.3512319165929896
-0.2604221	-0.3481130438107489
-0.25762240000000003	-0.3449133845529217
-0.25482270000000007	-0.3416334171158701
-0.2520230000000001	-0.33829276567964994
-0.24922330000000015	-0.3349245649919081
-0.2464236000000002	-0.33156635359045594
-0.2436239	-0.328250258960618
-0.24082420000000004	-0.3249951942234339
-0.23802450000000008	-0.32180297860834034
-0.23522480000000012	-0.31865904310357307
-0.23242510000000016	-0.31553709886189507
-0.2296254000000002	-0.31240619354504456
-0.22682570000000002	-0.3092381744787027
-0.22402600000000006	-0.3060137411222753
-0.2212263000000001	-0.3027258617189381
-0.21842660000000014	-0.29938011725759117
-0.21562690000000018	-0.2959922840378673
-0.2128272	-0.29258400543028573
-0.21002750000000003	-0.2891776639058883
-0.20722780000000007	-0.28579156475390727
-0.2044281000000001	-0.2824363524735502
-0.20162840000000015	-0.2791132764368678
-0.1988287000000002	-0.2758145604264184
-0.196029	-0.2725257440892609
-0.19322930000000005	-0.26922948079967957
-0.1904296000000001	-0.2659099412903503
-0.18762990000000013	-0.26255675948425194
-0.18483020000000017	-0.25916745467992186
-0.1820305000000002	-0.255747539027799
-0.17923080000000002	-0.2523080706436491
-0.17643110000000006	-0.24886114285202854
-0.1736314000000001	-0.2454145173865911
-0.17083170000000014	-0.24196707474754006
-0.16803200000000018	-0.23850676019378475
-0.1652323	-0.23501215714522827
-0.16243260000000004	-0.23145780393393867
-0.15963290000000008	-0.22782214603127854
-0.15683320000000012	-0.22409596152032807
-0.15403350000000016	-0.22028859184114818
-0.1512338000000002	-0.2164296014398428
-0.1484341	-0.2125645932254699
-0.14563440000000005	-0.20874556664447783
-0.1428347000000001	-0.20501795163808995
-0.14003500000000013	-0.20140773359215125
-0.13723530000000017	-0.19791244431755686
-0.1344356000000002	-0.19449902821549414
-0.13163590000000003	-0.19110983921691665
-0.12883620000000007	-0.18767574541113718
-0.1260365000000001	-0.1841331761951968
-0.12323680000000015	-0.18044060386694827
-0.12043710000000019	-0.17658986131298798
-0.1176374	-0.17260895055519207
-0.11483770000000004	-0.16855527678636492
-0.11203800000000008	-0.16450090812433343
-0.10923830000000012	-0.16051373541416147
-0.10643860000000016	-0.1566396115829335
-0.1036389000000002	-0.1528903183035062
-0.10083920000000002	-0.14924059670314305
-0.09803950000000006	-0.14563495686080152
-0.0952398000000001	-0.14200228462721226
-0.09244010000000014	-0.1382741744314949
-0.08964040000000018	-0.13440202144098798
-0.08684070000000021	-0.13036842815930483
-0.08404100000000003	-0.12619021840581637
-0.08124130000000007	-0.12191275535199786
-0.07844160000000011	-0.11759760899672206
-0.07564190000000015	-0.11330724494023059
-0.07284220000000019	-0.10909089504491255
-0.07004250000000023	-0.1049750683943825
-0.06724280000000005	-0.10096056981170506
-0.06444310000000009	-0.09702595330232835
-0.061643400000000126	-0.09313564455733095
-0.058843700000000165	-0.08924998350334575
-0.056044000000000205	-0.0853343650677664
-0.05324430000000002	-0.08136539399690369
-0.05044460000000006	-0.07733318006013049
-0.0476449000000001	-0.07324014126949825
-0.04484520000000014	-0.06909756334577294
-0.04204550000000018	-0.06492146556586006
-0.03924580000000022	-0.06072905413321214
-0.03644610000000004	-0.056536407772253446
-0.033646400000000076	-0.052357340290649756
-0.030846700000000116	-0.048202904380584465
-0.028047000000000155	-0.04408089958566125
-0.025247300000000195	-0.03999501333133708
-0.022447600000000234	-0.03594369370734647
-0.01964790000000005	-0.031919286922872915
-0.01684820000000009	-0.027908156055991763
-0.01404850000000013	-0.023892326265388352
-0.01124880000000017	-0.019852720728794772
-0.00844910000000021	-0.015773438017791512
-0.005649400000000027	-0.011646014065913136
-0.002849700000000066	-0.007472418970647694
-5.0000000000105516e-05	-0.003265759534144619
0.002749699999999855	0.0009517562463645789
0.005549399999999816	0.005153266923535571
0.008349099999999776	0.009313085648874758
0.011148799999999959	0.013412462013981304
0.01394849999999992	0.017443838021503455
0.01674819999999988	0.02141257666291182
0.01954789999999984	0.025335829164921865
0.0223475999999998	0.02923894403946404
0.02514729999999976	0.03315038740790436
0.027946999999999944	0.03709639241820265
0.030746699999999905	0.041096454478235574
0.033546399999999865	0.04516042174918918
0.036346099999999826	0.04928745317633715
0.039145799999999786	0.053466694464955056
0.04194549999999997	0.05767926883077112
0.04474519999999993	0.061901119889620965
0.04754489999999989	0.0661063203024889
0.05034459999999985	0.07027056651595015
0.05314429999999981	0.07437461979150982
0.05594399999999977	0.07840738579429637
0.058743699999999954	0.08236818647137717
0.061543399999999915	0.08626766917004122
0.06434309999999988	0.09012683663728152
0.06714279999999984	0.0939739443072006
0.0699424999999998	0.09783948706836759
0.07274219999999976	0.10175007398337893
0.07554189999999994	0.10572248000503448
0.0783415999999999	0.10975937095016824
0.08114129999999986	0.11384798820554154
0.08394099999999982	0.11796244392353619
0.08674069999999978	0.12206935315113662
0.08954039999999996	0.126135570696658
0.09234009999999993	0.13013610472454742
0.09513979999999989	0.13406008994702673
0.09793949999999985	0.13791312513196202
0.1007391999999998	0.1417152311346057
0.10353889999999977	0.14549491232486939
0.10633859999999995	0.14928094876989895
0.10913829999999991	0.1530942563602412
0.11193799999999987	0.15694219133588755
0.11473769999999983	0.16081700461706228
0.11753739999999979	0.16469894695853415
0.12033709999999975	0.16856313509278215
0.12313679999999994	0.17238812704093354
0.1259364999999999	0.1761635799872598
0.12873619999999986	0.17989456695031403
0.13153589999999982	0.18360106961511696
0.13433559999999978	0.18731258198629216
0.13713529999999996	0.19105924240197775
0.13993499999999992	0.19486202073695638
0.14273469999999988	0.1987248852207426
0.14553439999999984	0.20263142312600554
0.1483340999999998	0.2065472000041032
0.15113379999999976	0.2104275374773752
0.15393349999999995	0.21422881921331183
0.1567331999999999	0.2179203460827256
0.15953289999999987	0.22149347360744553
0.16233259999999983	0.22496537750315315
0.1651322999999998	0.2283761576895289
0.16793199999999975	0.23177974946691748
0.17073169999999993	0.2352307917652017
0.1735313999999999	0.23877075002682635
0.17633109999999985	0.24241688673204592
0.1791307999999998	0.24615702139319748
0.18193049999999977	0.24995158075519502
0.18473019999999973	0.2537425772561401
0.18752989999999992	0.2574673539392165
0.19032959999999988	0.2610736709020307
0.19312929999999984	0.26453232064387583
0.1959289999999998	0.26784405997590544
0.19872869999999976	0.27103908860687514
0.20152839999999994	0.2741692194760885
0.2043280999999999	0.27729477422985915
0.20712779999999986	0.28046960045674013
0.20992749999999982	0.28372808028646646
0.21272719999999978	0.28707745095453846
0.21552689999999974	0.29049732818771506
0.21832659999999993	0.293946393756621
0.2211262999999999	0.29737430043437596
0.22392599999999985	0.3007354815119727
0.2267256999999998	0.3040011037083991
0.22952539999999977	0.3071659950699108
0.23232509999999973	0.3102488449760156
0.2351247999999999	0.31328589472938484
0.23792449999999987	0.3163201644556488
0.24072419999999983	0.31938946938623475
0.2435238999999998	0.3225167184445641
0.24632359999999975	0.32570519617240096
0.24912329999999994	0.32893994783621827
0.2519229999999999	0.33219449781361754
0.25472269999999986	0.3354405101189393
0.2575223999999998	0.33865714572800376
0.2603220999999998	0.3418370495453882
0.26312179999999974	0.3449870564284163
0.2659214999999999	0.3481234786103386
0.2687211999999999	0.3512636641535123
0.27152089999999984	0.3544168093901219
0.2743205999999998	0.3575773392572129
0.27712029999999976	0.36072340958546556
0.2799199999999997	0.36382145439297786
0.2827196999999999	0.3668357048811651
0.28551939999999987	0.36973988209897024
0.28831909999999983	0.37252737926899876
0.2911187999999998	0.3752165162010158
0.29391849999999975	0.37784882031943906
0.29671819999999993	0.38048036557744264
0.2995178999999999	0.3831683463404726
0.30231759999999985	0.3859566054263443
0.3051172999999998	0.38886427707026056
0.3079169999999998	0.39188088650788266
0.31071669999999973	0.39496940051465224
0.3135163999999999	0.398076403956234
0.3163160999999999	0.4011464940797824
0.31911579999999984	0.40413677428232575
0.3219154999999998	0.40702735852765615
0.32471519999999976	0.40982504636085937
0.3275148999999997	0.41255939842329903
0.3303145999999999	0.41527268577424525
0.33311429999999986	0.41800691315797006
0.3359139999999998	0.42079181306568225
0.3387136999999998	0.4236371963991713
0.34151339999999974	0.4265315340564458
0.3443130999999999	0.42944664801631605
0.3471127999999999	0.43234656094553564
0.34991249999999985	0.4351974602386561
0.3527121999999998	0.4379756827307957
0.35551189999999977	0.44067157218508246
0.35831159999999973	0.44328862870058033
0.3611112999999999	0.44583899344134165
0.3639109999999999	0.4483374370359069
0.36671069999999983	0.450796286125623
0.3695103999999998	0.45322308497471775
0.37231009999999976	0.4556215241664229
0.3751097999999997	0.4579947687108624
0.3779094999999999	0.4603493129598399
0.38070919999999986	0.462697256156226
0.3835088999999998	0.4650555193118453
0.3863085999999998	0.467441780908025
0.38910829999999974	0.46986832729598993
0.3919079999999997	0.4723360545249167
0.3947076999999999	0.4748311059146667
0.39750739999999984	0.4773259447736229
0.4003070999999998	0.47978523918780946
0.40310679999999977	0.4821752456111955
0.4059064999999997	0.4844740073277039
0.4087061999999999	0.48667913496647286
0.41150589999999987	0.48881044837565524
0.41430559999999983	0.49090621704507664
0.4171052999999998	0.49301369823056707
0.41990499999999975	0.4951765100412242
0.4227046999999997	0.49742248328480376
0.4255043999999999	0.49975562706479315
0.42830409999999985	0.5021546913738263
0.4311037999999998	0.5045788590657816
0.4339034999999998	0.5069789569846652
0.43670319999999974	0.5093109165450236
0.4395028999999997	0.5115475606532296
0.4423025999999999	0.5136853476165562
0.44510229999999984	0.5157442786068034
0.4479019999999998	0.5177612647527917
0.45070169999999976	0.519779188791414
0.4535013999999997	0.5218350815079247
0.4563010999999999	0.523950917264606
0.45910079999999986	0.5261295302706599
0.4619004999999998	0.5283564265844354
0.4647001999999998	0.530606398815404
0.46749989999999975	0.5328524461279673
0.4702995999999997	0.5350739892139671
0.4730992999999999	0.5372618640596971
0.47589899999999985	0.5394188567162919
0.4786986999999998	0.5415561306349723
0.48149839999999977	0.5436872446857124
0.48429809999999973	0.5458221210790378
0.4870977999999997	0.5479631137152385
0.4898974999999999	0.5501043762949546
0.49269719999999984	0.5522344181379257
0.4954968999999998	0.5543405571273837
0.49829659999999976	0.5564133579920143
0.5010962999999997	0.5584492855941218
0.5038959999999999	0.5604506243463281
0.5066956999999999	0.5624228818151913
0.5094953999999998	0.5643709477069749
0.5122950999999998	0.5662958063550325
0.5150947999999997	0.5681933900574303
0.5178944999999997	0.5700562822560724
0.5206941999999999	0.5718777628690599
0.5234938999999998	0.573656603094963
0.5262935999999998	0.575400501730293
0.5290932999999998	0.5771263502182621
0.5318929999999997	0.5788565649186332
0.5346926999999997	0.5806121897893017
0.5374923999999999	0.5824048317825703
0.5402920999999998	0.5842302296753727
0.5430917999999998	0.5860660501046747
0.5458914999999998	0.5878753448636445
0.5486911999999997	0.5896153211382114
0.5514908999999999	0.5912492416341593
0.5542905999999999	0.5927580097100618
0.5570902999999998	0.5941477736097325
0.5598899999999998	0.5954508470067218
0.5626896999999997	0.5967191454799969
0.5654893999999997	0.5980116122407834
0.5682890999999999	0.5993790359602893
0.5710887999999998	0.6008506164979994
0.5738884999999998	0.6024262712448629
0.5766881999999998	0.604077068227669
0.5794878999999997	0.6057537935140105
0.5822875999999997	0.607401236649214
0.5850872999999999	0.6089740621208225
0.5878869999999998	0.6104496661446306
0.5906866999999998	0.6118343468707399
0.5934863999999997	0.6131611540150386
0.5962860999999997	0.6144802941733003
0.5990857999999999	0.6158451681700667
0.6018854999999996	0.6172983277559709
0.6046851999999998	0.6188615006226368
0.6074849	0.6205324155077678
0.6102845999999997	0.6222889369664004
0.6130842999999999	0.6240987129299284
0.6158839999999997	0.6259308810154611
0.6186836999999998	0.6277658828626986
0.6214833999999996	0.629600228147171
0.6242830999999998	0.6314448429372919
0.6270827999999999	0.6333178260785359
0.6298824999999997	0.6352343025898042
0.6326821999999999	0.6371970046153838
0.6354818999999996	0.6391909395530182
0.6382815999999998	0.641184131249982
0.6410813	0.6431344081072798
0.6438809999999997	0.6450002233150375
0.6466806999999999	0.646752168373421
0.6494803999999996	0.6483815957356414
0.6522800999999998	0.6499036591425563
0.6550798	0.6513538052389591
0.6578794999999997	0.6527787444269637
0.6606791999999999	0.6542245602009715
0.6634788999999996	0.6557253868871868
0.6662785999999998	0.657295787419059
0.6690782999999996	0.6589287321684905
0.6718779999999998	0.6605993412503006
0.6746776999999999	0.662272870356799
0.6774773999999997	0.6639143114554189
0.6802770999999999	0.6654967517907575
0.6830767999999996	0.6670062968907203
0.6858764999999998	0.6684426405089641
0.6886762	0.6698158024849086
0.6914758999999997	0.671140679885901
0.6942755999999999	0.6724315295865748
0.6970752999999996	0.6736982234193407
0.6998749999999998	0.6749452493554694
0.7026747	0.6761733208188072
0.7054743999999997	0.6773825068129576
0.7082740999999999	0.6785753300874644
0.7110737999999996	0.6797584311498146
0.7138734999999998	0.6809420688429666
0.7166731999999996	0.6821376479098307
0.7194728999999997	0.6833542783253408
0.7222725999999999	0.6845957792721871
0.7250722999999997	0.6858593980179124
0.7278719999999999	0.6871368796162787
0.7306716999999996	0.6884176339723749
0.7334713999999998	0.6896929292649481
0.7362711	0.6909595949906616
0.7390707999999997	0.6922218115691725
0.7418704999999999	0.6934901740348761
0.7446701999999996	0.6947781412095764
0.7474698999999998	0.6960969052103163
0.7502696	0.6974503231416067
0.7530692999999997	0.6988316319274721
0.7558689999999999	0.7002231818999605
0.7586686999999996	0.7015995240688739
0.7614683999999998	0.7029331538998678
0.7642680999999996	0.7042013758283516
0.7670677999999997	0.7053923686107894
0.7698674999999999	0.7065087177025021
0.7726671999999997	0.7075673753591706
0.7754668999999998	0.7085959978040182
0.7782665999999996	0.7096265965007342
0.7810662999999998	0.7106881445971959
0.783866	0.7118000136032976
0.7866656999999997	0.7129678385306503
0.7894653999999999	0.7141827283611093
0.7922650999999996	0.7154238635857528
0.7950647999999998	0.7166636990897062
0.7978644999999995	0.717874426110904
0.8006641999999997	0.7190341571622088
0.8034638999999999	0.7201314870348521
0.8062635999999996	0.7211675591373363
0.8090632999999998	0.7221553807866344
0.8118629999999996	0.7231167271738455
0.8146626999999997	0.7240774282426765
0.8174623999999999	0.7250620777403052
0.8202620999999997	0.7260892279169604
0.8230617999999998	0.7271679675960936
0.8258614999999996	0.7282964783669115
0.8286611999999998	0.7294627816415366
0.8314609	0.7306474842392174
0.8342605999999997	0.7318279562322441
0.8370602999999999	0.7329830875584321
0.8398599999999996	0.7340976251213036
0.8426596999999998	0.7351651361881342
0.8454593999999995	0.7361888970801915
0.8482590999999997	0.7371804446557402
0.8510587999999999	0.7381560748085152
0.8538584999999996	0.7391321038785839
0.8566581999999998	0.7401200823897927
0.8594578999999996	0.7411232433042669
0.8622575999999997	0.7421352193769033
0.8650572999999999	0.7431415087934934
0.8678569999999997	0.7441234332873152
0.8706566999999998	0.7450636144505762
0.8734563999999996	0.7459515025320096
0.8762560999999998	0.7467873885165413
0.8790557999999999	0.7475836715415936
0.8818554999999997	0.7483628667588903
0.8846551999999999	0.7491527345348343
0.8874548999999996	0.7499797365809999
0.8902545999999998	0.7508625343083888
0.8930542999999995	0.7518072804873368
0.8958539999999997	0.7528059947135313
0.8986536999999999	0.7538384808208426
0.9014533999999996	0.7548772770592744
0.9042530999999998	0.7558943064223667
0.9070527999999995	0.7568674518973115
0.9098524999999997	0.7577853431973338
0.9126521999999999	0.7586491814240088
0.9154518999999997	0.7594712796516163
0.9182515999999998	0.7602709065259262
0.9210512999999996	0.76106872316668
0.9238509999999998	0.7618814073787434
0.9266506999999999	0.7627178952804232
0.9294503999999997	0.7635781116492928
0.9322500999999999	0.7644542919603574
0.9350497999999996	0.7653342581285827
0.9378494999999998	0.7662055108561638
0.9406491999999995	0.7670588732098721
0.9434488999999997	0.7678906726418058
0.9462485999999999	0.7687029779713768
0.9490482999999996	0.7695020347264767
0.9518479999999998	0.7702955718248669
0.9546476999999995	0.7710899340368527
0.9574473999999997	0.7718879632182654
0.9602470999999999	0.7726882409849547
0.9630467999999996	0.773485831295627
0.9658464999999998	0.7742741786193414
0.9686461999999996	0.7750474724293717
0.9714458999999998	0.7758026768705768
0.9742455999999999	0.7765405656684876
0.9770452999999997	0.7772654414208344
0.9798449999999999	0.7779836458121994
0.9826446999999996	0.7787013535863253
0.9854443999999998	0.779422375895234
0.9882440999999995	0.7801467121042207
0.9910437999999997	0.7808703794767311
0.9938434999999999	0.7815866745609752
0.9966431999999996	0.7822885808156397
0.9994428999999998	0.7829716553669119
1.0022425999999995	0.7836365140321135
1.0050422999999997	0.7842900591571255
1.007842	0.7849448717806105
1.0106416999999996	0.7856166642292105
1.0134413999999998	0.786320249036357
1.0162410999999996	0.7870649773048424
1.0190407999999997	0.7878508864680382
1.0218405	0.7886667663219089
1.0246401999999997	0.7894909715307599
1.0274398999999999	0.7902951425414537
1.0302395999999996	0.7910501999403453
1.0330392999999998	0.7917332634075394
1.0358389999999995	0.792333732887202
1.0386386999999997	0.7928568127833864
1.0414383999999999	0.7933232998539976
1.0442380999999996	0.7937653881888721
1.0470377999999998	0.7942193364575306
1.0498374999999995	0.794716786252589
1.0526371999999997	0.7952770218004275
1.0554369	0.7959023325103043
1.0582365999999996	0.79657786821997
1.0610362999999998	0.7972761464279059
1.0638359999999996	0.7979650218111577
1.0666356999999997	0.7986168643657295
1.0694354	0.799216257531898
1.0722350999999997	0.7997638924479085
1.0750347999999998	0.8002754296026624
1.0778344999999996	0.8007756205923515
1.0806341999999998	0.8012894737156355
1.0834338999999995	0.8018332355077741
1.0862335999999997	0.8024081093014847
1.0890332999999999	0.8029988566049512
1.0918329999999996	0.8035779353291053
1.0946326999999998	0.8041140687879933
1.0974323999999995	0.804582665507016
1.1002320999999997	0.8049748078178997
1.1030318	0.8053018525093529
1.1058314999999996	0.8055939719817191
1.1086311999999998	0.8058928283047632
1.1114308999999996	0.8062404333854076
1.1142305999999997	0.8066675066820055
1.1170303	0.8071848762138234
1.1198299999999997	0.8077805792034769
1.1226296999999998	0.8084235690524861
1.1254293999999996	0.8090728751541172
1.1282290999999998	0.8096893531361007
1.1310287999999995	0.8102463638681288
1.1338284999999997	0.8107360984277394
1.1366281999999999	0.8111697076085991
1.1394278999999996	0.8115714307485306
1.1422275999999998	0.8119688799093665
1.1450272999999995	0.8123828705066123
1.1478269999999997	0.8128202837690436
1.1506267	0.8132723642493542
1.1534263999999996	0.8137189572445837
1.1562260999999998	0.8141371161597852
1.1590257999999996	0.8145109650729699
1.1618254999999997	0.81483922165357
1.1646252	0.8151375487911918
1.1674248999999997	0.8154346663842289
1.1702245999999998	0.8157633285706894
1.1730242999999996	0.8161491165305681
1.1758239999999998	0.8166008720784098
1.1786236999999995	0.8171061806986399
1.1814233999999997	0.8176337164869758
1.1842230999999999	0.8181420010578635
1.1870227999999996	0.8185919546597262
1.1898224999999998	0.8189592662913363
1.1926221999999995	0.8192425522650002
1.1954218999999997	0.8194645538468586
1.1982215999999999	0.8196658403616627
1.2010212999999996	0.8198929120149031
1.2038209999999998	0.8201844343203935
1.2066206999999995	0.8205599691271579
1.2094203999999997	0.8210147766837061
1.2122201	0.8215223011053857
1.2150197999999997	0.8220434600732747
1.2178194999999998	0.8225396582273484
1.2206191999999996	0.8229852572781008
1.2234188999999998	0.8233754529246382
1.2262185999999995	0.823727052501823
1.2290182999999997	0.8240720022137267
1.2318179999999999	0.8244458970834365
1.2346176999999996	0.8248753335683139
1.2374173999999998	0.8253683038400159
1.2402170999999995	0.8259107825553976
1.2430167999999997	0.8264705823775232
1.2458164999999999	0.8270071503589971
1.2486161999999996	0.8274840412844516
1.2514158999999998	0.8278799686819871
1.2542155999999995	0.8281948589598052
1.2570152999999997	0.828449024823929
1.2598149999999995	0.8286758545150495
1.2626146999999996	0.8289105227173401
1.2654143999999998	0.8291784774815966
1.2682140999999996	0.8294874533172065
1.2710137999999997	0.8298255329187998
1.2738134999999995	0.8301657594513134
1.2766131999999997	0.8304756676416426
1.2794128999999999	0.8307285528785093
1.2822125999999996	0.8309128184938733
1.2850122999999998	0.8310364525119676
1.2878119999999995	0.8311253145257946
1.2906116999999997	0.831215901239292
1.2934113999999999	0.8313449534588564
1.2962110999999996	0.8315391413752362
1.2990107999999998	0.8318078844002883
1.3018104999999995	0.8321412457814698
1.3046101999999997	0.832513204232536
1.3074098999999995	0.8328889987277726
1.3102095999999996	0.8332341708239532
1.3130092999999998	0.8335226801446431
1.3158089999999996	0.8337420388940782
1.3186086999999997	0.833894529458316
1.3214083999999995	0.8339948126298632
1.3242080999999997	0.8340651868317129
1.3270077999999998	0.8341301545746048
1.3298074999999996	0.8342117520499566
1.3326071999999998	0.8343264781469626
1.3354068999999995	0.8344839240301192
1.3382065999999997	0.8346866553390384
1.3410062999999999	0.8349307182013808
1.3438059999999996	0.8352063288012909
1.3466056999999998	0.8354987000038372
1.3494053999999995	0.835789310547683
1.3522050999999997	0.8360580171089664
1.3550047999999995	0.8362861614577373
1.3578044999999996	0.8364603201870549
1.3606041999999998	0.836575809225249
1.3634038999999996	0.8366387616812654
1.3662035999999997	0.8366657450033486
1.3690032999999995	0.8366805034645444
1.3718029999999997	0.8367083364763493
1.3746026999999998	0.8367695327324427
1.3774023999999996	0.8368738177852704
1.3802020999999998	0.8370176822654797
1.3830017999999995	0.8371856942431144
1.3858014999999997	0.8373556652684018
1.3886011999999999	0.8375062314547563
1.3914008999999996	0.8376244892198772
1.3942005999999998	0.8377111420093832
1.3970002999999995	0.8377813024252584
1.3998	0.8378604375518373
1.3999	0.8388427283450755
1.3971059021996972	0.8385963118973778
1.394311804399394	0.8382843690852774
1.3915177065990914	0.8379356902524375
1.3887236087987886	0.8375885743498772
1.385929510998486	0.8372792385570379
1.3831354131981828	0.8370307890677229
1.38034131539788	0.8368465288639397
1.3775472175975774	0.8367099231710493
1.3747531197972747	0.8365913527566707
1.371959021996972	0.8364594427437472
1.3691649241966688	0.8362931200689674
1.366370826396366	0.8360901879925688
1.3635767285960634	0.8358692798406124
1.3607826307957607	0.8356642368736713
1.357988532995458	0.8355125316510502
1.3551944351951548	0.8354414598966711
1.352400337394852	0.8354567234160384
1.3496062395945494	0.8355373889755446
1.3468121417942467	0.8356392122434622
1.3440180439939435	0.8357056035457922
1.3412239461936408	0.83568297785262
1.3384298483933381	0.8355357239035754
1.3356357505930354	0.8352560629694653
1.3328416527927327	0.8348656527949887
1.3300475549924295	0.8344084166080227
1.3272534571921268	0.8339368816020576
1.3244593593918241	0.8334963739500674
1.3216652615915214	0.8331120613080725
1.3188711637912183	0.8327828532767593
1.3160770659909156	0.8324838986283553
1.3132829681906129	0.8321766138423439
1.3104888703903101	0.8318227687396922
1.3076947725900074	0.83139792828165
1.3049006747897043	0.8308998887314194
1.3021065769894016	0.8303495092087586
1.2993124791890989	0.8297839129994946
1.2965183813887962	0.8292445453067385
1.293724283588493	0.8287641923398912
1.2909301857881903	0.8283572751214542
1.2881360879878876	0.8280164991504
1.2853419901875849	0.8277167218020463
1.2825478923872822	0.8274244672596285
1.279753794586979	0.8271096987635751
1.2769596967866763	0.8267558442836992
1.2741655989863736	0.8263648314547735
1.271371501186071	0.825955714719635
1.2685774033857682	0.8255577103068039
1.265783305585465	0.8252003124660446
1.2629892077851623	0.8249040206504727
1.2601951099848596	0.8246748021626242
1.257401012184557	0.8245039356768703
1.2546069143842538	0.8243728858958639
1.251812816583951	0.8242610718599896
1.2490187187836483	0.8241534415964321
1.2462246209833456	0.8240449706933186
1.243430523183043	0.82394045926725
1.2406364253827398	0.8238498326825895
1.237842327582437	0.823780879756137
1.2350482297821344	0.8237323576867136
1.2322541319818316	0.8236902965885864
1.2294600341815285	0.8236291866393793
1.2266659363812258	0.8235179462445867
1.223871838580923	0.8233287968444436
1.2210777407806204	0.8230460504913054
1.2182836429803177	0.8226717566036676
1.2154895451800145	0.8222261809943896
1.2126954473797118	0.8217428413728378
1.209901349579409	0.8212596783533289
1.2071072517791064	0.8208092422154246
1.2043131539788037	0.8204110639976578
1.2015190561785005	0.8200685576482524
1.1987249583781978	0.8197711671068086
1.195930860577895	0.819500617016191
1.1931367627775924	0.8192387157086707
1.1903426649772892	0.8189737010025046
1.1875485671769865	0.818702776604135
1.1847544693766838	0.8184300188361984
1.1819603715763811	0.8181606789141992
1.1791662737760784	0.8178943829373471
1.1763721759757753	0.81762028181838
1.1735780781754725	0.8173165956727326
1.1707839803751698	0.8169554177799869
1.1679898825748671	0.8165116372834624
1.165195784774564	0.8159731248764064
1.1624016869742613	0.8153485403425527
1.1596075891739586	0.8146695957660834
1.1568134913736559	0.8139862413481977
1.1540193935733531	0.8133555205777573
1.15122529577305	0.812827013711444
1.1484311979727473	0.8124291098648844
1.1456371001724446	0.8121603409914484
1.1428430023721419	0.8119886319191094
1.1400489045718392	0.811858982381472
1.137254806771536	0.8117075377409517
1.1344607089712333	0.8114780458069255
1.1316666111709306	0.8111359698132479
1.1288725133706279	0.810676265780867
1.1260784155703247	0.8101227944633766
1.123284317770022	0.8095198884659973
1.1204902199697193	0.8089189166109589
1.1176961221694166	0.8083640510615024
1.114902024369114	0.8078814447120527
1.1121079265688107	0.807474715057251
1.109313828768508	0.8071274794595529
1.1065197309682053	0.8068114265850072
1.1037256331679026	0.8064967793459135
1.1009315353675995	0.8061615079785027
1.0981374375672968	0.805796392549474
1.095343339766994	0.8054046980114495
1.0925492419666913	0.8049971995243519
1.0897551441663886	0.8045848889452474
1.0869610463660855	0.8041723723309142
1.0841669485657828	0.8037545370751508
1.08137285076548	0.8033177235116978
1.0785787529651774	0.8028448897491904
1.0757846551648746	0.8023227462211286
1.0729905573645715	0.8017480939554258
1.0701964595642688	0.8011308785318676
1.067402361763966	0.8004926539930338
1.0646082639636634	0.7998608034669092
1.0618141661633602	0.7992603928171554
1.0590200683630575	0.7987063996475082
1.0562259705627548	0.7981989632987962
1.053431872762452	0.7977232850669876
1.0506377749621494	0.7972542356766169
1.0478436771618462	0.7967641507387474
1.0450495793615435	0.7962312575251687
1.0422554815612408	0.7956460228839362
1.039461383760938	0.7950134734609587
1.036667285960635	0.7943509291962233
1.0338731881603322	0.7936821137933954
1.0310790903600295	0.79302973594276
1.0282849925597268	0.7924090020711536
1.0254908947594241	0.7918240354408987
1.022696796959121	0.7912680506898581
1.0199026991588183	0.7907267973393886
1.0171086013585156	0.7901837255145183
1.0143145035582128	0.7896249053135342
1.0115204057579101	0.7890420610583886
1.008726307957607	0.7884329926831793
1.0059322101573043	0.7877997668546215
1.0031381123570016	0.7871459259219961
1.0003440145566989	0.7864742476227244
0.9975499167563957	0.785786193091153
0.994755818956093	0.7850832795314389
0.9919617211557903	0.7843695880847483
0.9891676233554876	0.7836539074369575
0.9863735255551849	0.7829499463730625
0.9835794277548817	0.7822737033043837
0.980785329954579	0.7816382473456274
0.9779912321542763	0.7810474104514435
0.9751971343539736	0.7804907123578786
0.9724030365536704	0.7799418593661593
0.9696089387533677	0.7793622680434544
0.966814840953065	0.778709492855999
0.9640207431527623	0.7779486832009515
0.9612266453524596	0.7770638712055021
0.9584325475521565	0.7760655063145677
0.9556384497518537	0.7749914265941081
0.952844351951551	0.7739002266547826
0.9500502541512483	0.7728582358027121
0.9472561563509452	0.771923352747596
0.9444620585506425	0.7711301269886879
0.9416679607503398	0.7704803255578571
0.938873862950037	0.7699417762137677
0.9360797651497343	0.7694559506270526
0.9332856673494312	0.7689522497927456
0.9304915695491285	0.7683650497447836
0.9276974717488258	0.767648844809363
0.9249033739485231	0.7667874993900928
0.9221092761482204	0.7657954567415499
0.9193151783479172	0.7647111595594742
0.9165210805476145	0.7635851510419536
0.9137269827473118	0.7624666680135345
0.9109328849470091	0.761392632934019
0.9081387871467059	0.7603818382882159
0.9053446893464032	0.7594352238482873
0.9025505915461005	0.7585411376552504
0.8997564937457978	0.7576830127379287
0.8969623959454951	0.7568464310482297
0.8941682981451919	0.7560231685913039
0.8913742003448892	0.755211229150387
0.8885801025445865	0.7544115255517578
0.8857860047442838	0.7536231467548726
0.8829919069439807	0.7528396056574058
0.880197809143678	0.7520479607867782
0.8774037113433752	0.7512314640539823
0.8746096135430725	0.7503748926160527
0.8718155157427698	0.7494705474007416
0.8690214179424667	0.7485224920395148
0.866227320142164	0.7475471260504936
0.8634332223418613	0.7465694540999521
0.8606391245415586	0.7456159717219384
0.8578450267412558	0.7447063696490193
0.8550509289409527	0.7438467919892948
0.85225683114065	0.7430269620813104
0.8494627333403473	0.7422222491331911
0.8466686355400446	0.7414001172395298
0.8438745377397414	0.7405289452760867
0.8410804399394387	0.7395864384465529
0.838286342139136	0.7385650341544509
0.8354922443388333	0.7374727645709477
0.8326981465385306	0.7363295947872224
0.8299040487382274	0.7351607560401929
0.8271099509379247	0.7339895121046933
0.824315853137622	0.7328318222791965
0.8215217553373193	0.7316945102528504
0.8187276575370162	0.7305771461443249
0.8159335597367134	0.7294764264129405
0.8131394619364107	0.7283909230079434
0.810345364136108	0.7273240072487787
0.8075512663358053	0.7262835571643992
0.8047571685355022	0.725278424652472
0.8019630707351995	0.7243130495904293
0.7991689729348967	0.7233825147674822
0.796374875134594	0.7224703681320428
0.7935807773342913	0.7215506459924297
0.7907866795339882	0.7205940074613825
0.7879925817336855	0.7195762794609284
0.7851984839333828	0.7184866122475966
0.78240438613308	0.7173322960279093
0.7796102883327769	0.716138201962585
0.7768161905324742	0.714940518980953
0.7740220927321715	0.7137763973153513
0.7712279949318688	0.7126726092469886
0.7684338971315661	0.7116368524631422
0.7656397993312629	0.7106546292470374
0.7628457015309602	0.70969292349715
0.7600516037306575	0.7087097128188872
0.7572575059303548	0.7076664190426005
0.7544634081300516	0.7065393761308276
0.7516693103297489	0.7053266452939532
0.7488752125294462	0.7040479752603382
0.7460811147291435	0.7027379213650158
0.7432870169288408	0.7014343718452244
0.7404929191285377	0.7001662389942596
0.7376988213282349	0.6989443475077853
0.7349047235279322	0.6977584925757562
0.7321106257276295	0.6965815921868929
0.7293165279273268	0.695379500287577
0.7265224301270237	0.694123164558889
0.723728332326721	0.6927990326701241
0.7209342345264182	0.6914141946939365
0.7181401367261155	0.6899945030088914
0.7153460389258124	0.6885762509638003
0.7125519411255097	0.6871941401099139
0.709757843325207	0.6858695106013775
0.7069637455249043	0.6846027401005947
0.7041696477246016	0.6833723594840904
0.7013755499242984	0.6821412401822728
0.6985814521239957	0.6808679020683508
0.695787354323693	0.6795193278138366
0.6929932565233903	0.6780811875407083
0.6901991587230871	0.67656222313141
0.6874050609227844	0.6749914274438811
0.6846109631224817	0.6734089590136225
0.681816865322179	0.6718537106779344
0.6790227675218763	0.6703514725044484
0.6762286697215731	0.6689073860916529
0.6734345719212704	0.6675049806890234
0.6706404741209677	0.6661119817994501
0.667846376320665	0.6646909678553847
0.6650522785203619	0.6632114837761341
0.6622581807200592	0.6616598411383274
0.6594640829197564	0.6600436279435349
0.6566699851194537	0.6583896335088326
0.653875887319151	0.6567359189493521
0.6510817895188479	0.6551205021727843
0.6482876917185452	0.6535700655944192
0.6454935939182425	0.6520919896154007
0.6426994961179398	0.6506719468038049
0.639905398317637	0.6492776240967026
0.6371113005173339	0.6478673905745274
0.6343172027170312	0.6464014026987457
0.6315231049167285	0.6448520841573693
0.6287290071164258	0.6432112333557296
0.6259349093161226	0.6414920446700336
0.6231408115158199	0.6397257420375189
0.6203467137155172	0.6379539077482865
0.6175526159152145	0.6362185888451677
0.6147585181149118	0.6345526630151013
0.6119644203146086	0.6329727092272579
0.6091703225143059	0.6314758819965771
0.6063762247140032	0.6300412635717347
0.6035821269137003	0.6286351287154308
0.6007880291133976	0.6272187306466934
0.5979939313130949	0.6257567552111118
0.5951998335127919	0.6242245516919106
0.5924057357124892	0.622612605369673
0.5896116379121863	0.6209273749606423
0.5868175401118836	0.6191884391597063
0.5840234423115807	0.6174227191990734
0.581229344511278	0.6156572044924057
0.578435246710975	0.6139119628036986
0.5756411489106723	0.6121951702936093
0.5728470511103696	0.6105014324083917
0.5700529533100667	0.6088138623293792
0.567258855509764	0.6071094135652253
0.564464757709461	0.6053660676867192
0.5616706599091583	0.6035699074707356
0.5588765621088554	0.6017200479501843
0.5560824643085527	0.5998299129980249
0.55328836650825	0.5979243290639751
0.550494268707947	0.5960331047019283
0.5477001709076443	0.5941828305220318
0.5449060731073414	0.5923892372073003
0.5421119753070387	0.5906523766274636
0.5393178775067358	0.5889561278754415
0.5365237797064331	0.5872722785687032
0.5337296819061303	0.5855680606863638
0.5309355841058274	0.5838149546637488
0.5281414863055247	0.5819961611901769
0.5253473885052218	0.5801105264859576
0.5225532907049191	0.5781717893552141
0.5197591929046161	0.5762034639723962
0.5169650951043134	0.5742310223844538
0.5141709973040105	0.5722738594249627
0.5113768995037078	0.5703395431417895
0.5085828017034051	0.5684220699082116
0.5057887039031022	0.56650451582044
0.5029946061027994	0.5645650472078968
0.5002005083024965	0.56258419876426
0.4974064105021938	0.5605509950519059
0.4946123127018909	0.55846597932852
0.49181821490158817	0.5563403401461179
0.48902411710128546	0.5541916899529092
0.48623001930098253	0.5520381720118999
0.4834359215006798	0.54989306391605
0.4806418237003769	0.5477617471328442
0.4778477259000742	0.5456419461146864
0.47505362809977125	0.5435268710254585
0.47225953029946854	0.541409796980909
0.46946543249916584	0.5392880888911648
0.4666713346988629	0.5371649305913735
0.4638772368985602	0.5350479490954825
0.46108313909825727	0.5329451918570295
0.45828904129795456	0.5308600373497611
0.4554949434976516	0.5287871614610548
0.4527008456973489	0.5267114156059867
0.449906747897046	0.524610466270957
0.4471126500967433	0.5224606496570712
0.44431855229644057	0.5202442185145744
0.44152445449613764	0.5179554864650018
0.43873035669583493	0.5156035890552442
0.435936258895532	0.5132106459255802
0.4331421610952293	0.5108056755690912
0.43034806329492636	0.5084161352643805
0.42755396549462366	0.5060598796995968
0.42475986769432095	0.5037402936309896
0.421965769894018	0.501446330550749
0.4191716720937153	0.4991575094253076
0.4163775742934124	0.49685216293477913
0.41358347649310967	0.49451602124950644
0.41078937869280674	0.4921480093453281
0.40799528089250403	0.4897610442656669
0.4052011830922011	0.48737735756260187
0.4024070852918984	0.48501984573859314
0.3996129874915957	0.4827024688104756
0.39681888969129275	0.48042321288363055
0.39402479189099004	0.4781623878666764
0.3912306940906871	0.47588725932449993
0.3884365962903844	0.4735617992354788
0.3856424984900815	0.47115844819939023
0.38284840068977877	0.4686678918844546
0.38005430288947606	0.46610332244010344
0.37726020508917313	0.46349737588184914
0.3744661072888704	0.4608923642302355
0.3716720094885675	0.45832674665572093
0.3688779116882648	0.45582220374164617
0.36608381388796185	0.4533756732900573
0.36328971608765914	0.45095922511966163
0.36049561828735643	0.4485281468662188
0.3577015204870535	0.4460348942703779
0.3549074226867508	0.4434445336782785
0.35211332488644786	0.44074666794096007
0.34931922708614516	0.4379598376010689
0.3465251292858422	0.43512673467857843
0.3437310314855395	0.43230151156662067
0.3409369336852366	0.4295330561534048
0.3381428358849339	0.4268494831077159
0.33534873808463117	0.424248793779029
0.33255464028432824	0.4216987609078289
0.32976054248402553	0.41914619910987283
0.3269664446837226	0.4165328155950163
0.3241723468834199	0.41381275081708996
0.32137824908311696	0.4109663834033041
0.31858415128281425	0.40800615401562423
0.31579005348251155	0.4049726726071256
0.3129959556822086	0.40192240397075396
0.3102018578819059	0.3989108117353748
0.307407760081603	0.3959761715391562
0.30461366228130027	0.39312894430619844
0.30181956448099734	0.39034976726095433
0.29902546668069463	0.38759638719357054
0.2962313688803919	0.384817109698555
0.293437271080089	0.38196643116936957
0.2906431732797863	0.379018024195107
0.28784907547948335	0.3759712636505895
0.28505497767918064	0.3728496319932176
0.2822608798788777	0.36969190893294723
0.279466782078575	0.36653921526286304
0.2766726842782721	0.3634220907563643
0.27387858647796937	0.3603515523081145
0.27108448867766666	0.3573166469638419
0.2682903908773637	0.35428889621969734
0.265496293077061	0.3512319165929896
0.2627021952767581	0.3481130438107489
0.2599080974764554	0.3449133845529217
0.25711399967615245	0.3416334171158701
0.25431990187584974	0.33829276567964994
0.25152580407554703	0.3349245649919081
0.2487317062752441	0.33156635359045594
0.2459376084749414	0.328250258960618
0.24314351067463846	0.3249951942234339
0.24034941287433575	0.32180297860834034
0.23755531507403282	0.31865904310357307
0.23476121727373012	0.31553709886189507
0.23196711947342719	0.31240619354504456
0.22917302167312448	0.3092381744787027
0.22637892387282177	0.3060137411222753
0.22358482607251884	0.3027258617189381
0.22079072827221613	0.29938011725759117
0.2179966304719132	0.2959922840378673
0.2152025326716105	0.29258400543028573
0.21240843487130756	0.2891776639058883
0.20961433707100485	0.28579156475390727
0.20682023927070214	0.2824363524735502
0.2040261414703992	0.2791132764368678
0.2012320436700965	0.2758145604264184
0.19843794586979357	0.2725257440892609
0.19564384806949087	0.26922948079967957
0.19284975026918794	0.2659099412903503
0.19005565246888523	0.26255675948425194
0.18726155466858252	0.25916745467992186
0.1844674568682796	0.255747539027799
0.18167335906797688	0.2523080706436491
0.17887926126767395	0.24886114285202854
0.17608516346737124	0.2454145173865911
0.1732910656670683	0.24196707474754006
0.1704969678667656	0.23850676019378475
0.16770287006646267	0.23501215714522827
0.16490877226615996	0.23145780393393867
0.16211467446585726	0.22782214603127854
0.15932057666555433	0.22409596152032807
0.15652647886525162	0.22028859184114818
0.1537323810649487	0.2164296014398428
0.15093828326464598	0.2125645932254699
0.14814418546434305	0.20874556664447783
0.14535008766404034	0.20501795163808995
0.14255598986373763	0.20140773359215125
0.1397618920634347	0.19791244431755686
0.136967794263132	0.19449902821549414
0.13417369646282906	0.19110983921691665
0.13137959866252635	0.18767574541113718
0.12858550086222342	0.1841331761951968
0.12579140306192071	0.18044060386694827
0.122997305261618	0.17658986131298798
0.12020320746131508	0.17260895055519207
0.11740910966101237	0.16855527678636492
0.11461501186070944	0.16450090812433343
0.11182091406040673	0.16051373541416147
0.1090268162601038	0.1566396115829335
0.10623271845980109	0.1528903183035062
0.10343862065949816	0.14924059670314305
0.10064452285919545	0.14563495686080152
0.09785042505889274	0.14200228462721226
0.09505632725858981	0.1382741744314949
0.0922622294582871	0.13440202144098798
0.08946813165798417	0.13036842815930483
0.08667403385768147	0.12619021840581637
0.08387993605737853	0.12191275535199786
0.08108583825707583	0.11759760899672206
0.07829174045677312	0.11330724494023059
0.07549764265647019	0.10909089504491255
0.07270354485616748	0.1049750683943825
0.06990944705586455	0.10096056981170506
0.06711534925556184	0.09702595330232835
0.06432125145525891	0.09313564455733095
0.0615271536549562	0.08924998350334575
0.05873305585465327	0.0853343650677664
0.05593895805435056	0.08136539399690369
0.053144860254047854	0.07733318006013049
0.050350762453744924	0.07324014126949825
0.047556664653442215	0.06909756334577294
0.044762566853139285	0.06492146556586006
0.04196846905283658	0.06072905413321214
0.039174371252533646	0.056536407772253446
0.03638027345223094	0.052357340290649756
0.03358617565192823	0.048202904380584465
0.0307920778516253	0.04408089958566125
0.02799798005132259	0.03999501333133708
0.02520388225101966	0.03594369370734647
0.022409784450716952	0.031919286922872915
0.01961568665041402	0.027908156055991763
0.016821588850111313	0.023892326265388352
0.014027491049808605	0.019852720728794772
0.011233393249505674	0.015773438017791512
0.008439295449202966	0.011646014065913136
0.0056451976489000355	0.007472418970647694
0.002851099848597327	0.003265759534144619
5.70020482943967e-05	-0.0009517562463645789
-0.0027370957520083117	-0.005153266923535571
-0.005531193552311242	-0.009313085648874758
-0.00832529135261395	-0.013412462013981304
-0.011119389152916659	-0.017443838021503455
-0.01391348695321959	-0.02141257666291182
-0.016707584753522298	-0.025335829164921865
-0.019501682553825228	-0.02923894403946404
-0.022295780354127936	-0.03315038740790436
-0.025089878154430867	-0.03709639241820265
-0.027883975954733575	-0.041096454478235574
-0.030678073755036284	-0.04516042174918918
-0.033472171555339214	-0.04928745317633715
-0.03626626935564192	-0.053466694464955056
-0.03906036715594485	-0.05767926883077112
-0.04185446495624756	-0.061901119889620965
-0.04464856275655049	-0.0661063203024889
-0.0474426605568532	-0.07027056651595015
-0.05023675835715613	-0.07437461979150982
-0.05303085615745884	-0.07840738579429637
-0.05582495395776155	-0.08236818647137717
-0.05861905175806448	-0.08626766917004122
-0.061413149558367186	-0.09012683663728152
-0.06420724735867012	-0.0939739443072006
-0.06700134515897282	-0.09783948706836759
-0.06979544295927576	-0.10175007398337893
-0.07258954075957846	-0.10572248000503448
-0.07538363855988117	-0.10975937095016824
-0.0781777363601841	-0.11384798820554154
-0.08097183416048681	-0.11796244392353619
-0.08376593196078974	-0.12206935315113662
-0.08656002976109245	-0.126135570696658
-0.08935412756139538	-0.13013610472454742
-0.09214822536169809	-0.13406008994702673
-0.0949423231620008	-0.13791312513196202
-0.09773642096230373	-0.1417152311346057
-0.10053051876260644	-0.14549491232486939
-0.10332461656290937	-0.14928094876989895
-0.10611871436321207	-0.1530942563602412
-0.108912812163515	-0.15694219133588755
-0.11170690996381771	-0.16081700461706228
-0.11450100776412064	-0.16469894695853415
-0.11729510556442335	-0.16856313509278215
-0.12008920336472606	-0.17238812704093354
-0.12288330116502899	-0.1761635799872598
-0.1256773989653317	-0.17989456695031403
-0.12847149676563463	-0.18360106961511696
-0.13126559456593734	-0.18731258198629216
-0.13405969236624027	-0.19105924240197775
-0.13685379016654298	-0.19486202073695638
-0.13964788796684569	-0.1987248852207426
-0.14244198576714862	-0.20263142312600554
-0.14523608356745132	-0.2065472000041032
-0.14803018136775425	-0.2104275374773752
-0.15082427916805696	-0.21422881921331183
-0.1536183769683599	-0.2179203460827256
-0.1564124747686626	-0.22149347360744553
-0.1592065725689653	-0.22496537750315315
-0.16200067036926824	-0.2283761576895289
-0.16479476816957095	-0.23177974946691748
-0.16758886596987388	-0.2352307917652017
-0.1703829637701766	-0.23877075002682635
-0.17317706157047952	-0.24241688673204592
-0.17597115937078223	-0.24615702139319748
-0.17876525717108516	-0.24995158075519502
-0.18155935497138787	-0.2537425772561401
-0.18435345277169057	-0.2574673539392165
-0.1871475505719935	-0.2610736709020307
-0.1899416483722962	-0.26453232064387583
-0.19273574617259914	-0.26784405997590544
-0.19552984397290185	-0.27103908860687514
-0.19832394177320478	-0.2741692194760885
-0.2011180395735075	-0.27729477422985915
-0.2039121373738102	-0.28046960045674013
-0.20670623517411313	-0.28372808028646646
-0.20950033297441584	-0.28707745095453846
-0.21229443077471877	-0.29049732818771506
-0.21508852857502148	-0.293946393756621
-0.2178826263753244	-0.29737430043437596
-0.22067672417562711	-0.3007354815119727
-0.22347082197593005	-0.3040011037083991
-0.22626491977623275	-0.3071659950699108
-0.22905901757653546	-0.3102488449760156
-0.2318531153768384	-0.31328589472938484
-0.2346472131771411	-0.3163201644556488
-0.23744131097744403	-0.31938946938623475
-0.24023540877774674	-0.3225167184445641
-0.24302950657804967	-0.32570519617240096
-0.24582360437835238	-0.32893994783621827
-0.2486177021786551	-0.33219449781361754
-0.251411799978958	-0.3354405101189393
-0.2542058977792607	-0.33865714572800376
-0.25699999557956366	-0.3418370495453882
-0.25979409337986636	-0.3449870564284163
-0.2625881911801693	-0.3481234786103386
-0.265382288980472	-0.3512636641535123
-0.2681763867807747	-0.3544168093901219
-0.27097048458107764	-0.3575773392572129
-0.27376458238138035	-0.36072340958546556
-0.2765586801816833	-0.36382145439297786
-0.279352777981986	-0.3668357048811651
-0.2821468757822889	-0.36973988209897024
-0.28494097358259163	-0.37252737926899876
-0.28773507138289456	-0.3752165162010158
-0.29052916918319727	-0.37784882031943906
-0.2933232669835	-0.38048036557744264
-0.2961173647838029	-0.3831683463404726
-0.2989114625841056	-0.3859566054263443
-0.30170556038440854	-0.38886427707026056
-0.30449965818471125	-0.39188088650788266
-0.3072937559850142	-0.39496940051465224
-0.3100878537853169	-0.398076403956234
-0.3128819515856196	-0.4011464940797824
-0.31567604938592253	-0.40413677428232575
-0.31847014718622524	-0.40702735852765615
-0.32126424498652817	-0.40982504636085937
-0.3240583427868309	-0.41255939842329903
-0.3268524405871338	-0.41527268577424525
-0.3296465383874365	-0.41800691315797006
-0.3324406361877392	-0.42079181306568225
-0.33523473398804216	-0.4236371963991713
-0.33802883178834486	-0.4265315340564458
-0.3408229295886478	-0.42944664801631605
-0.3436170273889505	-0.43234656094553564
-0.34641112518925343	-0.4351974602386561
-0.34920522298955614	-0.4379756827307957
-0.35199932078985907	-0.44067157218508246
-0.3547934185901618	-0.44328862870058033
-0.3575875163904645	-0.44583899344134165
-0.3603816141907674	-0.4483374370359069
-0.3631757119910701	-0.450796286125623
-0.36596980979137306	-0.45322308497471775
-0.36876390759167577	-0.4556215241664229
-0.3715580053919787	-0.4579947687108624
-0.3743521031922814	-0.4603493129598399
-0.3771462009925841	-0.462697256156226
-0.37994029879288704	-0.4650555193118453
-0.38273439659318975	-0.467441780908025
-0.3855284943934927	-0.46986832729598993
-0.3883225921937954	-0.4723360545249167
-0.3911166899940983	-0.4748311059146667
-0.39391078779440103	-0.4773259447736229
-0.39670488559470385	-0.47978523918780946
-0.39949898339500667	-0.4821752456111955
-0.4022930811953095	-0.4844740073277039
-0.4050871789956123	-0.48667913496647286
-0.4078812767959151	-0.48881044837565524
-0.41067537459621783	-0.49090621704507664
-0.41346947239652065	-0.49301369823056707
-0.4162635701968235	-0.4951765100412242
-0.4190576679971263	-0.49742248328480376
-0.4218517657974291	-0.49975562706479315
-0.42464586359773193	-0.5021546913738263
-0.42743996139803475	-0.5045788590657816
-0.43023405919833746	-0.5069789569846652
-0.4330281569986403	-0.5093109165450236
-0.4358222547989431	-0.5115475606532296
-0.4386163525992459	-0.5136853476165562
-0.44141045039954874	-0.5157442786068034
-0.44420454819985156	-0.5177612647527917
-0.4469986460001544	-0.519779188791414
-0.4497927438004572	-0.5218350815079247
-0.4525868416007599	-0.523950917264606
-0.4553809394010627	-0.5261295302706599
-0.45817503720136554	-0.5283564265844354
-0.46096913500166836	-0.530606398815404
-0.4637632328019712	-0.5328524461279673
-0.466557330602274	-0.5350739892139671
-0.4693514284025768	-0.5372618640596971
-0.47214552620287964	-0.5394188567162919
-0.47493962400318235	-0.5415561306349723
-0.47773372180348517	-0.5436872446857124
-0.480527819603788	-0.5458221210790378
-0.4833219174040908	-0.5479631137152385
-0.4861160152043936	-0.5501043762949546
-0.48891011300469644	-0.5522344181379257
-0.49170421080499926	-0.5543405571273837
-0.4944983086053021	-0.5564133579920143
-0.4972924064056048	-0.5584492855941218
-0.5000865042059076	-0.5604506243463281
-0.5028806020062104	-0.5624228818151913
-0.5056746998065133	-0.5643709477069749
-0.5084687976068161	-0.5662958063550325
-0.5112628954071189	-0.5681933900574303
-0.5140569932074217	-0.5700562822560724
-0.5168510910077244	-0.5718777628690599
-0.5196451888080272	-0.573656603094963
-0.5224392866083301	-0.575400501730293
-0.5252333844086329	-0.5771263502182621
-0.5280274822089357	-0.5788565649186332
-0.5308215800092385	-0.5806121897893017
-0.5336156778095413	-0.5824048317825703
-0.5364097756098442	-0.5842302296753727
-0.5392038734101469	-0.5860660501046747
-0.5419979712104497	-0.5878753448636445
-0.5447920690107525	-0.5896153211382114
-0.5475861668110553	-0.5912492416341593
-0.5503802646113581	-0.5927580097100618
-0.553174362411661	-0.5941477736097325
-0.5559684602119638	-0.5954508470067218
-0.5587625580122666	-0.5967191454799969
-0.5615566558125693	-0.5980116122407834
-0.5643507536128721	-0.5993790359602893
-0.5671448514131749	-0.6008506164979994
-0.5699389492134778	-0.6024262712448629
-0.5727330470137806	-0.604077068227669
-0.5755271448140834	-0.6057537935140105
-0.5783212426143862	-0.607401236649214
-0.581115340414689	-0.6089740621208225
-0.5839094382149917	-0.6104496661446306
-0.5867035360152946	-0.6118343468707399
-0.5894976338155974	-0.6131611540150386
-0.5922917316159002	-0.6144802941733003
-0.595085829416203	-0.6158451681700667
-0.5978799272165058	-0.6172983277559709
-0.6006740250168087	-0.6188615006226368
-0.6034681228171114	-0.6205324155077678
-0.6062622206174142	-0.6222889369664004
-0.609056318417717	-0.6240987129299284
-0.6118504162180198	-0.6259308810154611
-0.6146445140183227	-0.6277658828626986
-0.6174386118186255	-0.629600228147171
-0.6202327096189283	-0.6314448429372919
-0.6230268074192311	-0.6333178260785359
-0.6258209052195338	-0.6352343025898042
-0.6286150030198366	-0.6371970046153838
-0.6314091008201395	-0.6391909395530182
-0.6342031986204423	-0.641184131249982
-0.6369972964207451	-0.6431344081072798
-0.6397913942210479	-0.6450002233150375
-0.6425854920213507	-0.646752168373421
-0.6453795898216536	-0.6483815957356414
-0.6481736876219563	-0.6499036591425563
-0.6509677854222591	-0.6513538052389591
-0.6537618832225619	-0.6527787444269637
-0.6565559810228647	-0.6542245602009715
-0.6593500788231675	-0.6557253868871868
-0.6621441766234704	-0.657295787419059
-0.6649382744237732	-0.6589287321684905
-0.667732372224076	-0.6605993412503006
-0.6705264700243787	-0.662272870356799
-0.6733205678246815	-0.6639143114554189
-0.6761146656249843	-0.6654967517907575
-0.6789087634252872	-0.6670062968907203
-0.68170286122559	-0.6684426405089641
-0.6844969590258928	-0.6698158024849086
-0.6872910568261956	-0.671140679885901
-0.6900851546264983	-0.6724315295865748
-0.6928792524268012	-0.6736982234193407
-0.695673350227104	-0.6749452493554694
-0.6984674480274068	-0.6761733208188072
-0.7012615458277096	-0.6773825068129576
-0.7040556436280124	-0.6785753300874644
-0.7068497414283152	-0.6797584311498146
-0.7096438392286181	-0.6809420688429666
-0.7124379370289208	-0.6821376479098307
-0.7152320348292236	-0.6833542783253408
-0.7180261326295264	-0.6845957792721871
-0.7208202304298292	-0.6858593980179124
-0.723614328230132	-0.6871368796162787
-0.7264084260304349	-0.6884176339723749
-0.7292025238307377	-0.6896929292649481
-0.7319966216310405	-0.6909595949906616
-0.7347907194313432	-0.6922218115691725
-0.737584817231646	-0.6934901740348761
-0.7403789150319489	-0.6947781412095764
-0.7431730128322517	-0.6960969052103163
-0.7459671106325545	-0.6974503231416067
-0.7487612084328573	-0.6988316319274721
-0.7515553062331601	-0.7002231818999605
-0.754349404033463	-0.7015995240688739
-0.7571435018337657	-0.7029331538998678
-0.7599375996340685	-0.7042013758283516
-0.7627316974343713	-0.7053923686107894
-0.7655257952346741	-0.7065087177025021
-0.7683198930349769	-0.7075673753591706
-0.7711139908352798	-0.7085959978040182
-0.7739080886355826	-0.7096265965007342
-0.7767021864358853	-0.7106881445971959
-0.7794962842361881	-0.7118000136032976
-0.7822903820364909	-0.7129678385306503
-0.7850844798367937	-0.7141827283611093
-0.7878785776370966	-0.7154238635857528
-0.7906726754373994	-0.7166636990897062
-0.7934667732377022	-0.717874426110904
-0.796260871038005	-0.7190341571622088
-0.7990549688383077	-0.7201314870348521
-0.8018490666386106	-0.7211675591373363
-0.8046431644389134	-0.7221553807866344
-0.8074372622392162	-0.7231167271738455
-0.810231360039519	-0.7240774282426765
-0.8130254578398218	-0.7250620777403052
-0.8158195556401246	-0.7260892279169604
-0.8186136534404275	-0.7271679675960936
-0.8214077512407302	-0.7282964783669115
-0.824201849041033	-0.7294627816415366
-0.8269959468413358	-0.7306474842392174
-0.8297900446416386	-0.7318279562322441
-0.8325841424419415	-0.7329830875584321
-0.8353782402422443	-0.7340976251213036
-0.8381723380425471	-0.7351651361881342
-0.8409664358428499	-0.7361888970801915
-0.8437605336431526	-0.7371804446557402
-0.8465546314434554	-0.7381560748085152
-0.8493487292437583	-0.7391321038785839
-0.8521428270440611	-0.7401200823897927
-0.8549369248443639	-0.7411232433042669
-0.8577310226446667	-0.7421352193769033
-0.8605251204449695	-0.7431415087934934
-0.8633192182452722	-0.7441234332873152
-0.8661133160455751	-0.7450636144505762
-0.8689074138458779	-0.7459515025320096
-0.8717015116461807	-0.7467873885165413
-0.8744956094464835	-0.7475836715415936
-0.8772897072467863	-0.7483628667588903
-0.8800838050470892	-0.7491527345348343
-0.882877902847392	-0.7499797365809999
-0.8856720006476947	-0.7508625343083888
-0.8884660984479975	-0.7518072804873368
-0.8912601962483003	-0.7528059947135313
-0.8940542940486031	-0.7538384808208426
-0.896848391848906	-0.7548772770592744
-0.8996424896492088	-0.7558943064223667
-0.9024365874495115	-0.7568674518973115
-0.9052306852498144	-0.7577853431973338
-0.9080247830501171	-0.7586491814240088
-0.9108188808504201	-0.7594712796516163
-0.9136129786507228	-0.7602709065259262
-0.9164070764510256	-0.76106872316668
-0.9192011742513284	-0.7618814073787434
-0.9219952720516312	-0.7627178952804232
-0.924789369851934	-0.7635781116492928
-0.9275834676522368	-0.7644542919603574
-0.9303775654525397	-0.7653342581285827
-0.9331716632528424	-0.7662055108561638
-0.9359657610531452	-0.7670588732098721
-0.938759858853448	-0.7678906726418058
-0.9415539566537509	-0.7687029779713768
-0.9443480544540537	-0.7695020347264767
-0.9471421522543564	-0.7702955718248669
-0.9499362500546593	-0.7710899340368527
-0.952730347854962	-0.7718879632182654
-0.9555244456552648	-0.7726882409849547
-0.9583185434555677	-0.773485831295627
-0.9611126412558705	-0.7742741786193414
-0.9639067390561733	-0.7750474724293717
-0.966700836856476	-0.7758026768705768
-0.9694949346567789	-0.7765405656684876
-0.9722890324570816	-0.7772654414208344
-0.9750831302573846	-0.7779836458121994
-0.9778772280576873	-0.7787013535863253
-0.9806713258579901	-0.779422375895234
-0.9834654236582929	-0.7801467121042207
-0.9862595214585957	-0.7808703794767311
-0.9890536192588986	-0.7815866745609752
-0.9918477170592013	-0.7822885808156397
-0.9946418148595042	-0.7829716553669119
-0.9974359126598069	-0.7836365140321135
-1.0002300104601098	-0.7842900591571255
-1.0030241082604126	-0.7849448717806105
-1.0058182060607153	-0.7856166642292105
-1.0086123038610182	-0.786320249036357
-1.011406401661321	-0.7870649773048424
-1.0142004994616238	-0.7878508864680382
-1.0169945972619265	-0.7886667663219089
-1.0197886950622295	-0.7894909715307599
-1.0225827928625322	-0.7902951425414537
-1.025376890662835	-0.7910501999403453
-1.0281709884631378	-0.7917332634075394
-1.0309650862634405	-0.792333732887202
-1.0337591840637435	-0.7928568127833864
-1.0365532818640462	-0.7933232998539976
-1.039347379664349	-0.7937653881888721
-1.0421414774646518	-0.7942193364575306
-1.0449355752649545	-0.794716786252589
-1.0477296730652574	-0.7952770218004275
-1.0505237708655604	-0.7959023325103043
-1.053317868665863	-0.79657786821997
-1.0561119664661658	-0.7972761464279059
-1.0589060642664687	-0.7979650218111577
-1.0617001620667714	-0.7986168643657295
-1.0644942598670744	-0.799216257531898
-1.067288357667377	-0.7997638924479085
-1.0700824554676798	-0.8002754296026624
-1.0728765532679827	-0.8007756205923515
-1.0756706510682854	-0.8012894737156355
-1.0784647488685883	-0.8018332355077741
-1.081258846668891	-0.8024081093014847
-1.084052944469194	-0.8029988566049512
-1.0868470422694967	-0.8035779353291053
-1.0896411400697996	-0.8041140687879933
-1.0924352378701023	-0.804582665507016
-1.095229335670405	-0.8049748078178997
-1.098023433470708	-0.8053018525093529
-1.1008175312710107	-0.8055939719817191
-1.1036116290713136	-0.8058928283047632
-1.1064057268716163	-0.8062404333854076
-1.109199824671919	-0.8066675066820055
-1.111993922472222	-0.8071848762138234
-1.1147880202725249	-0.8077805792034769
-1.1175821180728276	-0.8084235690524861
-1.1203762158731303	-0.8090728751541172
-1.1231703136734332	-0.8096893531361007
-1.125964411473736	-0.8102463638681288
-1.1287585092740389	-0.8107360984277394
-1.1315526070743416	-0.8111697076085991
-1.1343467048746443	-0.8115714307485306
-1.1371408026749472	-0.8119688799093665
-1.13993490047525	-0.8123828705066123
-1.1427289982755529	-0.8128202837690436
-1.1455230960758556	-0.8132723642493542
-1.1483171938761585	-0.8137189572445837
-1.1511112916764612	-0.8141371161597852
-1.1539053894767641	-0.8145109650729699
-1.1566994872770668	-0.81483922165357
-1.1594935850773695	-0.8151375487911918
-1.1622876828776725	-0.8154346663842289
-1.1650817806779752	-0.8157633285706894
-1.1678758784782781	-0.8161491165305681
-1.1706699762785808	-0.8166008720784098
-1.1734640740788838	-0.8171061806986399
-1.1762581718791865	-0.8176337164869758
-1.1790522696794894	-0.8181420010578635
-1.181846367479792	-0.8185919546597262
-1.1846404652800948	-0.8189592662913363
-1.1874345630803977	-0.8192425522650002
-1.1902286608807005	-0.8194645538468586
-1.1930227586810034	-0.8196658403616627
-1.195816856481306	-0.8198929120149031
-1.1986109542816088	-0.8201844343203935
-1.2014050520819117	-0.8205599691271579
-1.2041991498822144	-0.8210147766837061
-1.2069932476825174	-0.8215223011053857
-1.20978734548282	-0.8220434600732747
-1.212581443283123	-0.8225396582273484
-1.2153755410834257	-0.8229852572781008
-1.2181696388837286	-0.8233754529246382
-1.2209637366840314	-0.823727052501823
-1.223757834484334	-0.8240720022137267
-1.226551932284637	-0.8244458970834365
-1.2293460300849397	-0.8248753335683139
-1.2321401278852426	-0.8253683038400159
-1.2349342256855453	-0.8259107825553976
-1.2377283234858483	-0.8264705823775232
-1.240522421286151	-0.8270071503589971
-1.243316519086454	-0.8274840412844516
-1.2461106168867566	-0.8278799686819871
-1.2489047146870593	-0.8281948589598052
-1.2516988124873623	-0.828449024823929
-1.254492910287665	-0.8286758545150495
-1.257287008087968	-0.8289105227173401
-1.2600811058882706	-0.8291784774815966
-1.2628752036885733	-0.8294874533172065
-1.2656693014888762	-0.8298255329187998
-1.268463399289179	-0.8301657594513134
-1.2712574970894819	-0.8304756676416426
-1.2740515948897846	-0.8307285528785093
-1.2768456926900875	-0.8309128184938733
-1.2796397904903902	-0.8310364525119676
-1.2824338882906932	-0.8311253145257946
-1.2852279860909959	-0.831215901239292
-1.2880220838912986	-0.8313449534588564
-1.2908161816916015	-0.8315391413752362
-1.2936102794919042	-0.8318078844002883
-1.2964043772922071	-0.8321412457814698
-1.2991984750925099	-0.832513204232536
-1.3019925728928128	-0.8328889987277726
-1.3047866706931155	-0.8332341708239532
-1.3075807684934184	-0.8335226801446431
-1.3103748662937211	-0.8337420388940782
-1.3131689640940238	-0.833894529458316
-1.3159630618943268	-0.8339948126298632
-1.3187571596946295	-0.8340651868317129
-1.3215512574949324	-0.8341301545746048
-1.3243453552952351	-0.8342117520499566
-1.327139453095538	-0.8343264781469626
-1.3299335508958408	-0.8344839240301192
-1.3327276486961435	-0.8346866553390384
-1.3355217464964464	-0.8349307182013808
-1.338315844296749	-0.8352063288012909
-1.341109942097052	-0.8354987000038372
-1.3439040398973547	-0.835789310547683
-1.3466981376976577	-0.8360580171089664
-1.3494922354979604	-0.8362861614577373
-1.352286333298263	-0.8364603201870549
-1.355080431098566	-0.836575809225249
-1.3578745288988687	-0.8366387616812654
-1.3606686266991717	-0.8366657450033486
-1.3634627244994744	-0.8366805034645444
-1.3662568222997773	-0.8367083364763493
-1.36905092010008	-0.8367695327324427
-1.371845017900383	-0.8368738177852704
[truncated: 8 more rows]
