# Supplementary material for: Isolation of a planar π-aromatic Bi5− ring in a cobalt-based inverse-sandwich-type complex
Source: Nat Chem. 2025 Jan 20;17(4):547–55. doi: 10.1038/s41557-024-01713-8 (PMC11964920; doi:10.1038/s41557-024-01713-8)
Supplement: Supplementary file 4 — Original magnetic data of compound 1 and origin file of Fig. 3. [file 41557_2024_1713_MOESM4_ESM.zip › sr_and_T_Symmetrized/30.json]

{
   "comment": "corrected Loops",
   "temperature": 1,
   "measures": [
      {
         "sr": 0.016,
         "angle": 0,
         "trans": 0,
         "cool_t": 1,
         "comment": "to H_stop",
         "data": [
            [
               -1.3999,
               -0.8388427283450755
            ],
            [
               -1.3971003,
               -0.8385963118973778
            ],
            [
               -1.3943006,
               -0.8382843690852774
            ],
            [
               -1.3915008999999998,
               -0.8379356902524375
            ],
            [
               -1.3887011999999999,
               -0.8375885743498772
            ],
            [
               -1.3859015,
               -0.8372792385570379
            ],
            [
               -1.3831018,
               -0.8370307890677229
            ],
            [
               -1.3803021,
               -0.8368465288639397
            ],
            [
               -1.3775024,
               -0.8367099231710493
            ],
            [
               -1.3747026999999998,
               -0.8365913527566707
            ],
            [
               -1.3719029999999999,
               -0.8364594427437472
            ],
            [
               -1.3691033,
               -0.8362931200689674
            ],
            [
               -1.3663036,
               -0.8360901879925688
            ],
            [
               -1.3635039,
               -0.8358692798406124
            ],
            [
               -1.3607042,
               -0.8356642368736713
            ],
            [
               -1.3579044999999998,
               -0.8355125316510502
            ],
            [
               -1.3551047999999999,
               -0.8354414598966711
            ],
            [
               -1.3523051,
               -0.8354567234160384
            ],
            [
               -1.3495054,
               -0.8355373889755446
            ],
            [
               -1.3467057,
               -0.8356392122434622
            ],
            [
               -1.343906,
               -0.8357056035457922
            ],
            [
               -1.3411062999999999,
               -0.83568297785262
            ],
            [
               -1.3383066,
               -0.8355357239035754
            ],
            [
               -1.3355069,
               -0.8352560629694653
            ],
            [
               -1.3327072,
               -0.8348656527949887
            ],
            [
               -1.3299075,
               -0.8344084166080227
            ],
            [
               -1.3271077999999998,
               -0.8339368816020576
            ],
            [
               -1.3243080999999999,
               -0.8334963739500674
            ],
            [
               -1.3215084,
               -0.8331120613080725
            ],
            [
               -1.3187087,
               -0.8327828532767593
            ],
            [
               -1.315909,
               -0.8324838986283553
            ],
            [
               -1.3131093,
               -0.8321766138423439
            ],
            [
               -1.3103095999999999,
               -0.8318227687396922
            ],
            [
               -1.3075099,
               -0.83139792828165
            ],
            [
               -1.3047102,
               -0.8308998887314194
            ],
            [
               -1.3019105,
               -0.8303495092087586
            ],
            [
               -1.2991108,
               -0.8297839129994946
            ],
            [
               -1.2963111,
               -0.8292445453067385
            ],
            [
               -1.2935113999999999,
               -0.8287641923398912
            ],
            [
               -1.2907117,
               -0.8283572751214542
            ],
            [
               -1.287912,
               -0.8280164991504
            ],
            [
               -1.2851123,
               -0.8277167218020463
            ],
            [
               -1.2823126,
               -0.8274244672596285
            ],
            [
               -1.2795128999999998,
               -0.8271096987635751
            ],
            [
               -1.2767131999999999,
               -0.8267558442836992
            ],
            [
               -1.2739135,
               -0.8263648314547735
            ],
            [
               -1.2711138,
               -0.825955714719635
            ],
            [
               -1.2683141,
               -0.8255577103068039
            ],
            [
               -1.2655143999999998,
               -0.8252003124660446
            ],
            [
               -1.2627146999999999,
               -0.8249040206504727
            ],
            [
               -1.259915,
               -0.8246748021626242
            ],
            [
               -1.2571153,
               -0.8245039356768703
            ],
            [
               -1.2543156,
               -0.8243728858958639
            ],
            [
               -1.2515159,
               -0.8242610718599896
            ],
            [
               -1.2487162,
               -0.8241534415964321
            ],
            [
               -1.2459164999999999,
               -0.8240449706933186
            ],
            [
               -1.2431168,
               -0.82394045926725
            ],
            [
               -1.2403171,
               -0.8238498326825895
            ],
            [
               -1.2375174,
               -0.823780879756137
            ],
            [
               -1.2347177,
               -0.8237323576867136
            ],
            [
               -1.2319179999999998,
               -0.8236902965885864
            ],
            [
               -1.2291182999999999,
               -0.8236291866393793
            ],
            [
               -1.2263186,
               -0.8235179462445867
            ],
            [
               -1.2235189,
               -0.8233287968444436
            ],
            [
               -1.2207192,
               -0.8230460504913054
            ],
            [
               -1.2179195,
               -0.8226717566036676
            ],
            [
               -1.2151197999999999,
               -0.8222261809943896
            ],
            [
               -1.2123201,
               -0.8217428413728378
            ],
            [
               -1.2095204,
               -0.8212596783533289
            ],
            [
               -1.2067207,
               -0.8208092422154246
            ],
            [
               -1.203921,
               -0.8204110639976578
            ],
            [
               -1.2011213,
               -0.8200685576482524
            ],
            [
               -1.1983215999999999,
               -0.8197711671068086
            ],
            [
               -1.1955219,
               -0.819500617016191
            ],
            [
               -1.1927222,
               -0.8192387157086707
            ],
            [
               -1.1899225,
               -0.8189737010025046
            ],
            [
               -1.1871228,
               -0.818702776604135
            ],
            [
               -1.1843230999999999,
               -0.8184300188361984
            ],
            [
               -1.1815234,
               -0.8181606789141992
            ],
            [
               -1.1787237,
               -0.8178943829373471
            ],
            [
               -1.175924,
               -0.81762028181838
            ],
            [
               -1.1731243,
               -0.8173165956727326
            ],
            [
               -1.1703246,
               -0.8169554177799869
            ],
            [
               -1.1675248999999999,
               -0.8165116372834624
            ],
            [
               -1.1647252,
               -0.8159731248764064
            ],
            [
               -1.1619255,
               -0.8153485403425527
            ],
            [
               -1.1591258,
               -0.8146695957660834
            ],
            [
               -1.1563261,
               -0.8139862413481977
            ],
            [
               -1.1535264,
               -0.8133555205777573
            ],
            [
               -1.1507266999999999,
               -0.812827013711444
            ],
            [
               -1.147927,
               -0.8124291098648844
            ],
            [
               -1.1451273,
               -0.8121603409914484
            ],
            [
               -1.1423276,
               -0.8119886319191094
            ],
            [
               -1.1395279,
               -0.811858982381472
            ],
            [
               -1.1367281999999999,
               -0.8117075377409517
            ],
            [
               -1.1339285,
               -0.8114780458069255
            ],
            [
               -1.1311288,
               -0.8111359698132479
            ],
            [
               -1.1283291,
               -0.810676265780867
            ],
            [
               -1.1255294,
               -0.8101227944633766
            ],
            [
               -1.1227296999999998,
               -0.8095198884659973
            ],
            [
               -1.11993,
               -0.8089189166109589
            ],
            [
               -1.1171303,
               -0.8083640510615024
            ],
            [
               -1.1143306,
               -0.8078814447120527
            ],
            [
               -1.1115309,
               -0.807474715057251
            ],
            [
               -1.1087312,
               -0.8071274794595529
            ],
            [
               -1.1059315,
               -0.8068114265850072
            ],
            [
               -1.1031317999999999,
               -0.8064967793459135
            ],
            [
               -1.1003321,
               -0.8061615079785027
            ],
            [
               -1.0975324,
               -0.805796392549474
            ],
            [
               -1.0947327,
               -0.8054046980114495
            ],
            [
               -1.091933,
               -0.8049971995243519
            ],
            [
               -1.0891332999999999,
               -0.8045848889452474
            ],
            [
               -1.0863336,
               -0.8041723723309142
            ],
            [
               -1.0835339,
               -0.8037545370751508
            ],
            [
               -1.0807342,
               -0.8033177235116978
            ],
            [
               -1.0779345,
               -0.8028448897491904
            ],
            [
               -1.0751347999999998,
               -0.8023227462211286
            ],
            [
               -1.0723351,
               -0.8017480939554258
            ],
            [
               -1.0695354,
               -0.8011308785318676
            ],
            [
               -1.0667357,
               -0.8004926539930338
            ],
            [
               -1.063936,
               -0.7998608034669092
            ],
            [
               -1.0611363,
               -0.7992603928171554
            ],
            [
               -1.0583366,
               -0.7987063996475082
            ],
            [
               -1.0555369,
               -0.7981989632987962
            ],
            [
               -1.0527372,
               -0.7977232850669876
            ],
            [
               -1.0499375,
               -0.7972542356766169
            ],
            [
               -1.0471378,
               -0.7967641507387474
            ],
            [
               -1.0443381,
               -0.7962312575251687
            ],
            [
               -1.0415383999999999,
               -0.7956460228839362
            ],
            [
               -1.0387387,
               -0.7950134734609587
            ],
            [
               -1.035939,
               -0.7943509291962233
            ],
            [
               -1.0331393,
               -0.7936821137933954
            ],
            [
               -1.0303396,
               -0.79302973594276
            ],
            [
               -1.0275398999999998,
               -0.7924090020711536
            ],
            [
               -1.0247402,
               -0.7918240354408987
            ],
            [
               -1.0219405,
               -0.7912680506898581
            ],
            [
               -1.0191408,
               -0.7907267973393886
            ],
            [
               -1.0163411,
               -0.7901837255145183
            ],
            [
               -1.0135414,
               -0.7896249053135342
            ],
            [
               -1.0107417,
               -0.7890420610583886
            ],
            [
               -1.007942,
               -0.7884329926831793
            ],
            [
               -1.0051423,
               -0.7877997668546215
            ],
            [
               -1.0023426,
               -0.7871459259219961
            ],
            [
               -0.9995429,
               -0.7864742476227244
            ],
            [
               -0.9967432,
               -0.785786193091153
            ],
            [
               -0.9939435,
               -0.7850832795314389
            ],
            [
               -0.9911437999999999,
               -0.7843695880847483
            ],
            [
               -0.9883441,
               -0.7836539074369575
            ],
            [
               -0.9855444,
               -0.7829499463730625
            ],
            [
               -0.9827447,
               -0.7822737033043837
            ],
            [
               -0.9799450000000001,
               -0.7816382473456274
            ],
            [
               -0.9771453,
               -0.7810474104514435
            ],
            [
               -0.9743455999999999,
               -0.7804907123578786
            ],
            [
               -0.9715459,
               -0.7799418593661593
            ],
            [
               -0.9687462,
               -0.7793622680434544
            ],
            [
               -0.9659465,
               -0.778709492855999
            ],
            [
               -0.9631468,
               -0.7779486832009515
            ],
            [
               -0.9603471,
               -0.7770638712055021
            ],
            [
               -0.9575473999999999,
               -0.7760655063145677
            ],
            [
               -0.9547477,
               -0.7749914265941081
            ],
            [
               -0.951948,
               -0.7739002266547826
            ],
            [
               -0.9491483000000001,
               -0.7728582358027121
            ],
            [
               -0.9463486,
               -0.771923352747596
            ],
            [
               -0.9435488999999999,
               -0.7711301269886879
            ],
            [
               -0.9407492,
               -0.7704803255578571
            ],
            [
               -0.9379495,
               -0.7699417762137677
            ],
            [
               -0.9351498,
               -0.7694559506270526
            ],
            [
               -0.9323501000000001,
               -0.7689522497927456
            ],
            [
               -0.9295504,
               -0.7683650497447836
            ],
            [
               -0.9267506999999999,
               -0.767648844809363
            ],
            [
               -0.923951,
               -0.7667874993900928
            ],
            [
               -0.9211513,
               -0.7657954567415499
            ],
            [
               -0.9183516,
               -0.7647111595594742
            ],
            [
               -0.9155519,
               -0.7635851510419536
            ],
            [
               -0.9127522,
               -0.7624666680135345
            ],
            [
               -0.9099524999999999,
               -0.761392632934019
            ],
            [
               -0.9071528,
               -0.7603818382882159
            ],
            [
               -0.9043531,
               -0.7594352238482873
            ],
            [
               -0.9015534000000001,
               -0.7585411376552504
            ],
            [
               -0.8987537,
               -0.7576830127379287
            ],
            [
               -0.895954,
               -0.7568464310482297
            ],
            [
               -0.8931543,
               -0.7560231685913039
            ],
            [
               -0.8903546,
               -0.755211229150387
            ],
            [
               -0.8875549,
               -0.7544115255517578
            ],
            [
               -0.8847552,
               -0.7536231467548726
            ],
            [
               -0.8819555,
               -0.7528396056574058
            ],
            [
               -0.8791558,
               -0.7520479607867782
            ],
            [
               -0.8763561,
               -0.7512314640539823
            ],
            [
               -0.8735564,
               -0.7503748926160527
            ],
            [
               -0.8707567,
               -0.7494705474007416
            ],
            [
               -0.867957,
               -0.7485224920395148
            ],
            [
               -0.8651573,
               -0.7475471260504936
            ],
            [
               -0.8623576,
               -0.7465694540999521
            ],
            [
               -0.8595579,
               -0.7456159717219384
            ],
            [
               -0.8567582,
               -0.7447063696490193
            ],
            [
               -0.8539585,
               -0.7438467919892948
            ],
            [
               -0.8511588,
               -0.7430269620813104
            ],
            [
               -0.8483591,
               -0.7422222491331911
            ],
            [
               -0.8455594,
               -0.7414001172395298
            ],
            [
               -0.8427597,
               -0.7405289452760867
            ],
            [
               -0.83996,
               -0.7395864384465529
            ],
            [
               -0.8371603,
               -0.7385650341544509
            ],
            [
               -0.8343606,
               -0.7374727645709477
            ],
            [
               -0.8315609,
               -0.7363295947872224
            ],
            [
               -0.8287612,
               -0.7351607560401929
            ],
            [
               -0.8259615,
               -0.7339895121046933
            ],
            [
               -0.8231618,
               -0.7328318222791965
            ],
            [
               -0.8203621,
               -0.7316945102528504
            ],
            [
               -0.8175624,
               -0.7305771461443249
            ],
            [
               -0.8147627000000001,
               -0.7294764264129405
            ],
            [
               -0.811963,
               -0.7283909230079434
            ],
            [
               -0.8091633,
               -0.7273240072487787
            ],
            [
               -0.8063636,
               -0.7262835571643992
            ],
            [
               -0.8035639,
               -0.725278424652472
            ],
            [
               -0.8007642,
               -0.7243130495904293
            ],
            [
               -0.7979645,
               -0.7233825147674822
            ],
            [
               -0.7951648,
               -0.7224703681320428
            ],
            [
               -0.7923651,
               -0.7215506459924297
            ],
            [
               -0.7895654,
               -0.7205940074613825
            ],
            [
               -0.7867657,
               -0.7195762794609284
            ],
            [
               -0.783966,
               -0.7184866122475966
            ],
            [
               -0.7811663,
               -0.7173322960279093
            ],
            [
               -0.7783666,
               -0.716138201962585
            ],
            [
               -0.7755669000000001,
               -0.714940518980953
            ],
            [
               -0.7727672,
               -0.7137763973153513
            ],
            [
               -0.7699675,
               -0.7126726092469886
            ],
            [
               -0.7671678000000001,
               -0.7116368524631422
            ],
            [
               -0.7643681,
               -0.7106546292470374
            ],
            [
               -0.7615684,
               -0.70969292349715
            ],
            [
               -0.7587687,
               -0.7087097128188872
            ],
            [
               -0.755969,
               -0.7076664190426005
            ],
            [
               -0.7531693,
               -0.7065393761308276
            ],
            [
               -0.7503696,
               -0.7053266452939532
            ],
            [
               -0.7475699,
               -0.7040479752603382
            ],
            [
               -0.7447702,
               -0.7027379213650158
            ],
            [
               -0.7419705,
               -0.7014343718452244
            ],
            [
               -0.7391708,
               -0.7001662389942596
            ],
            [
               -0.7363711000000001,
               -0.6989443475077853
            ],
            [
               -0.7335714,
               -0.6977584925757562
            ],
            [
               -0.7307717,
               -0.6965815921868929
            ],
            [
               -0.7279720000000001,
               -0.695379500287577
            ],
            [
               -0.7251723,
               -0.694123164558889
            ],
            [
               -0.7223726,
               -0.6927990326701241
            ],
            [
               -0.7195729000000001,
               -0.6914141946939365
            ],
            [
               -0.7167732,
               -0.6899945030088914
            ],
            [
               -0.7139735,
               -0.6885762509638003
            ],
            [
               -0.7111738000000001,
               -0.6871941401099139
            ],
            [
               -0.7083741,
               -0.6858695106013775
            ],
            [
               -0.7055744,
               -0.6846027401005947
            ],
            [
               -0.7027747,
               -0.6833723594840904
            ],
            [
               -0.699975,
               -0.6821412401822728
            ],
            [
               -0.6971753,
               -0.6808679020683508
            ],
            [
               -0.6943756,
               -0.6795193278138366
            ],
            [
               -0.6915759,
               -0.6780811875407083
            ],
            [
               -0.6887762000000001,
               -0.67656222313141
            ],
            [
               -0.6859765,
               -0.6749914274438811
            ],
            [
               -0.6831768,
               -0.6734089590136225
            ],
            [
               -0.6803771000000001,
               -0.6718537106779344
            ],
            [
               -0.6775774,
               -0.6703514725044484
            ],
            [
               -0.6747777,
               -0.6689073860916529
            ],
            [
               -0.6719780000000001,
               -0.6675049806890234
            ],
            [
               -0.6691783,
               -0.6661119817994501
            ],
            [
               -0.6663786,
               -0.6646909678553847
            ],
            [
               -0.6635789000000001,
               -0.6632114837761341
            ],
            [
               -0.6607792,
               -0.6616598411383274
            ],
            [
               -0.6579795,
               -0.6600436279435349
            ],
            [
               -0.6551798,
               -0.6583896335088326
            ],
            [
               -0.6523801,
               -0.6567359189493521
            ],
            [
               -0.6495804000000001,
               -0.6551205021727843
            ],
            [
               -0.6467807,
               -0.6535700655944192
            ],
            [
               -0.643981,
               -0.6520919896154007
            ],
            [
               -0.6411813000000001,
               -0.6506719468038049
            ],
            [
               -0.6383816,
               -0.6492776240967026
            ],
            [
               -0.6355819,
               -0.6478673905745274
            ],
            [
               -0.6327822000000001,
               -0.6464014026987457
            ],
            [
               -0.6299825,
               -0.6448520841573693
            ],
            [
               -0.6271828,
               -0.6432112333557296
            ],
            [
               -0.6243831000000001,
               -0.6414920446700336
            ],
            [
               -0.6215834,
               -0.6397257420375189
            ],
            [
               -0.6187837,
               -0.6379539077482865
            ],
            [
               -0.6159840000000001,
               -0.6362185888451677
            ],
            [
               -0.6131843,
               -0.6345526630151013
            ],
            [
               -0.6103846,
               -0.6329727092272579
            ],
            [
               -0.6075849000000001,
               -0.6314758819965771
            ],
            [
               -0.6047852,
               -0.6300412635717347
            ],
            [
               -0.6019855000000001,
               -0.6286351287154308
            ],
            [
               -0.5991858,
               -0.6272187306466934
            ],
            [
               -0.5963861,
               -0.6257567552111118
            ],
            [
               -0.5935864000000001,
               -0.6242245516919106
            ],
            [
               -0.5907867,
               -0.622612605369673
            ],
            [
               -0.587987,
               -0.6209273749606423
            ],
            [
               -0.5851873000000001,
               -0.6191884391597063
            ],
            [
               -0.5823876,
               -0.6174227191990734
            ],
            [
               -0.5795879,
               -0.6156572044924057
            ],
            [
               -0.5767882000000001,
               -0.6139119628036986
            ],
            [
               -0.5739885,
               -0.6121951702936093
            ],
            [
               -0.5711888,
               -0.6105014324083917
            ],
            [
               -0.5683891000000001,
               -0.6088138623293792
            ],
            [
               -0.5655894,
               -0.6071094135652253
            ],
            [
               -0.5627897000000001,
               -0.6053660676867192
            ],
            [
               -0.5599900000000001,
               -0.6035699074707356
            ],
            [
               -0.5571903,
               -0.6017200479501843
            ],
            [
               -0.5543906000000001,
               -0.5998299129980249
            ],
            [
               -0.5515909,
               -0.5979243290639751
            ],
            [
               -0.5487912,
               -0.5960331047019283
            ],
            [
               -0.5459915000000001,
               -0.5941828305220318
            ],
            [
               -0.5431918,
               -0.5923892372073003
            ],
            [
               -0.5403921,
               -0.5906523766274636
            ],
            [
               -0.5375924000000001,
               -0.5889561278754415
            ],
            [
               -0.5347927,
               -0.5872722785687032
            ],
            [
               -0.531993,
               -0.5855680606863638
            ],
            [
               -0.5291933000000001,
               -0.5838149546637488
            ],
            [
               -0.5263936,
               -0.5819961611901769
            ],
            [
               -0.5235939000000001,
               -0.5801105264859576
            ],
            [
               -0.5207942000000001,
               -0.5781717893552141
            ],
            [
               -0.5179945,
               -0.5762034639723962
            ],
            [
               -0.5151948000000001,
               -0.5742310223844538
            ],
            [
               -0.5123951000000001,
               -0.5722738594249627
            ],
            [
               -0.5095954,
               -0.5703395431417895
            ],
            [
               -0.5067957000000001,
               -0.5684220699082116
            ],
            [
               -0.5039960000000001,
               -0.56650451582044
            ],
            [
               -0.5011963,
               -0.5645650472078968
            ],
            [
               -0.4983966000000001,
               -0.56258419876426
            ],
            [
               -0.4955969,
               -0.5605509950519059
            ],
            [
               -0.49279720000000005,
               -0.55846597932852
            ],
            [
               -0.4899975000000001,
               -0.5563403401461179
            ],
            [
               -0.4871978,
               -0.5541916899529092
            ],
            [
               -0.48439810000000005,
               -0.5520381720118999
            ],
            [
               -0.4815984000000001,
               -0.54989306391605
            ],
            [
               -0.4787987,
               -0.5477617471328442
            ],
            [
               -0.47599900000000006,
               -0.5456419461146864
            ],
            [
               -0.4731993000000001,
               -0.5435268710254585
            ],
            [
               -0.47039960000000003,
               -0.541409796980909
            ],
            [
               -0.46759990000000007,
               -0.5392880888911648
            ],
            [
               -0.4648002000000001,
               -0.5371649305913735
            ],
            [
               -0.46200050000000004,
               -0.5350479490954825
            ],
            [
               -0.4592008000000001,
               -0.5329451918570295
            ],
            [
               -0.4564011000000001,
               -0.5308600373497611
            ],
            [
               -0.45360140000000004,
               -0.5287871614610548
            ],
            [
               -0.4508017000000001,
               -0.5267114156059867
            ],
            [
               -0.448002,
               -0.524610466270957
            ],
            [
               -0.44520230000000005,
               -0.5224606496570712
            ],
            [
               -0.4424026000000001,
               -0.5202442185145744
            ],
            [
               -0.4396029,
               -0.5179554864650018
            ],
            [
               -0.43680320000000006,
               -0.5156035890552442
            ],
            [
               -0.4340035000000001,
               -0.5132106459255802
            ],
            [
               -0.4312038,
               -0.5108056755690912
            ],
            [
               -0.42840410000000007,
               -0.5084161352643805
            ],
            [
               -0.4256044000000001,
               -0.5060598796995968
            ],
            [
               -0.42280470000000003,
               -0.5037402936309896
            ],
            [
               -0.4200050000000001,
               -0.501446330550749
            ],
            [
               -0.4172053000000001,
               -0.4991575094253076
            ],
            [
               -0.41440560000000004,
               -0.49685216293477913
            ],
            [
               -0.4116059000000001,
               -0.49451602124950644
            ],
            [
               -0.4088062000000001,
               -0.4921480093453281
            ],
            [
               -0.40600650000000005,
               -0.4897610442656669
            ],
            [
               -0.4032068000000001,
               -0.48737735756260187
            ],
            [
               -0.4004071,
               -0.48501984573859314
            ],
            [
               -0.39760740000000006,
               -0.4827024688104756
            ],
            [
               -0.3948077000000001,
               -0.48042321288363055
            ],
            [
               -0.39200800000000013,
               -0.4781623878666764
            ],
            [
               -0.3892083000000002,
               -0.47588725932449993
            ],
            [
               -0.3864086,
               -0.4735617992354788
            ],
            [
               -0.38360890000000003,
               -0.47115844819939023
            ],
            [
               -0.38080920000000007,
               -0.4686678918844546
            ],
            [
               -0.3780095000000001,
               -0.46610332244010344
            ],
            [
               -0.37520980000000015,
               -0.46349737588184914
            ],
            [
               -0.37241009999999997,
               -0.4608923642302355
            ],
            [
               -0.3696104,
               -0.45832674665572093
            ],
            [
               -0.36681070000000005,
               -0.45582220374164617
            ],
            [
               -0.3640110000000001,
               -0.4533756732900573
            ],
            [
               -0.3612113000000001,
               -0.45095922511966163
            ],
            [
               -0.35841160000000016,
               -0.4485281468662188
            ],
            [
               -0.3556119,
               -0.4460348942703779
            ],
            [
               -0.3528122,
               -0.4434445336782785
            ],
            [
               -0.35001250000000006,
               -0.44074666794096007
            ],
            [
               -0.3472128000000001,
               -0.4379598376010689
            ],
            [
               -0.34441310000000014,
               -0.43512673467857843
            ],
            [
               -0.3416134000000002,
               -0.43230151156662067
            ],
            [
               -0.3388137,
               -0.4295330561534048
            ],
            [
               -0.33601400000000003,
               -0.4268494831077159
            ],
            [
               -0.3332143000000001,
               -0.424248793779029
            ],
            [
               -0.3304146000000001,
               -0.4216987609078289
            ],
            [
               -0.32761490000000015,
               -0.41914619910987283
            ],
            [
               -0.32481519999999997,
               -0.4165328155950163
            ],
            [
               -0.3220155,
               -0.41381275081708996
            ],
            [
               -0.31921580000000005,
               -0.4109663834033041
            ],
            [
               -0.3164161000000001,
               -0.40800615401562423
            ],
            [
               -0.31361640000000013,
               -0.4049726726071256
            ],
            [
               -0.31081670000000017,
               -0.40192240397075396
            ],
            [
               -0.308017,
               -0.3989108117353748
            ],
            [
               -0.3052173,
               -0.3959761715391562
            ],
            [
               -0.30241760000000006,
               -0.39312894430619844
            ],
            [
               -0.2996179000000001,
               -0.39034976726095433
            ],
            [
               -0.29681820000000014,
               -0.38759638719357054
            ],
            [
               -0.2940185000000002,
               -0.384817109698555
            ],
            [
               -0.2912188,
               -0.38196643116936957
            ],
            [
               -0.28841910000000004,
               -0.379018024195107
            ],
            [
               -0.2856194000000001,
               -0.3759712636505895
            ],
            [
               -0.2828197000000001,
               -0.3728496319932176
            ],
            [
               -0.28002000000000016,
               -0.36969190893294723
            ],
            [
               -0.2772203000000002,
               -0.36653921526286304
            ],
            [
               -0.2744206,
               -0.3634220907563643
            ],
            [
               -0.27162090000000005,
               -0.3603515523081145
            ],
            [
               -0.2688212000000001,
               -0.3573166469638419
            ],
            [
               -0.26602150000000013,
               -0.35428889621969734
            ],
            [
               -0.2632218000000002,
               -0.3512319165929896
            ],
            [
               -0.2604221,
               -0.3481130438107489
            ],
            [
               -0.25762240000000003,
               -0.3449133845529217
            ],
            [
               -0.25482270000000007,
               -0.3416334171158701
            ],
            [
               -0.2520230000000001,
               -0.33829276567964994
            ],
            [
               -0.24922330000000015,
               -0.3349245649919081
            ],
            [
               -0.2464236000000002,
               -0.33156635359045594
            ],
            [
               -0.2436239,
               -0.328250258960618
            ],
            [
               -0.24082420000000004,
               -0.3249951942234339
            ],
            [
               -0.23802450000000008,
               -0.32180297860834034
            ],
            [
               -0.23522480000000012,
               -0.31865904310357307
            ],
            [
               -0.23242510000000016,
               -0.31553709886189507
            ],
            [
               -0.2296254000000002,
               -0.31240619354504456
            ],
            [
               -0.22682570000000002,
               -0.3092381744787027
            ],
            [
               -0.22402600000000006,
               -0.3060137411222753
            ],
            [
               -0.2212263000000001,
               -0.3027258617189381
            ],
            [
               -0.21842660000000014,
               -0.29938011725759117
            ],
            [
               -0.21562690000000018,
               -0.2959922840378673
            ],
            [
               -0.2128272,
               -0.29258400543028573
            ],
            [
               -0.21002750000000003,
               -0.2891776639058883
            ],
            [
               -0.20722780000000007,
               -0.28579156475390727
            ],
            [
               -0.2044281000000001,
               -0.2824363524735502
            ],
            [
               -0.20162840000000015,
               -0.2791132764368678
            ],
            [
               -0.1988287000000002,
               -0.2758145604264184
            ],
            [
               -0.196029,
               -0.2725257440892609
            ],
            [
               -0.19322930000000005,
               -0.26922948079967957
            ],
            [
               -0.1904296000000001,
               -0.2659099412903503
            ],
            [
               -0.18762990000000013,
               -0.26255675948425194
            ],
            [
               -0.18483020000000017,
               -0.25916745467992186
            ],
            [
               -0.1820305000000002,
               -0.255747539027799
            ],
            [
               -0.17923080000000002,
               -0.2523080706436491
            ],
            [
               -0.17643110000000006,
               -0.24886114285202854
            ],
            [
               -0.1736314000000001,
               -0.2454145173865911
            ],
            [
               -0.17083170000000014,
               -0.24196707474754006
            ],
            [
               -0.16803200000000018,
               -0.23850676019378475
            ],
            [
               -0.1652323,
               -0.23501215714522827
            ],
            [
               -0.16243260000000004,
               -0.23145780393393867
            ],
            [
               -0.15963290000000008,
               -0.22782214603127854
            ],
            [
               -0.15683320000000012,
               -0.22409596152032807
            ],
            [
               -0.15403350000000016,
               -0.22028859184114818
            ],
            [
               -0.1512338000000002,
               -0.2164296014398428
            ],
            [
               -0.1484341,
               -0.2125645932254699
            ],
            [
               -0.14563440000000005,
               -0.20874556664447783
            ],
            [
               -0.1428347000000001,
               -0.20501795163808995
            ],
            [
               -0.14003500000000013,
               -0.20140773359215125
            ],
            [
               -0.13723530000000017,
               -0.19791244431755686
            ],
            [
               -0.1344356000000002,
               -0.19449902821549414
            ],
            [
               -0.13163590000000003,
               -0.19110983921691665
            ],
            [
               -0.12883620000000007,
               -0.18767574541113718
            ],
            [
               -0.1260365000000001,
               -0.1841331761951968
            ],
            [
               -0.12323680000000015,
               -0.18044060386694827
            ],
            [
               -0.12043710000000019,
               -0.17658986131298798
            ],
            [
               -0.1176374,
               -0.17260895055519207
            ],
            [
               -0.11483770000000004,
               -0.16855527678636492
            ],
            [
               -0.11203800000000008,
               -0.16450090812433343
            ],
            [
               -0.10923830000000012,
               -0.16051373541416147
            ],
            [
               -0.10643860000000016,
               -0.1566396115829335
            ],
            [
               -0.1036389000000002,
               -0.1528903183035062
            ],
            [
               -0.10083920000000002,
               -0.14924059670314305
            ],
            [
               -0.09803950000000006,
               -0.14563495686080152
            ],
            [
               -0.0952398000000001,
               -0.14200228462721226
            ],
            [
               -0.09244010000000014,
               -0.1382741744314949
            ],
            [
               -0.08964040000000018,
               -0.13440202144098798
            ],
            [
               -0.08684070000000021,
               -0.13036842815930483
            ],
            [
               -0.08404100000000003,
               -0.12619021840581637
            ],
            [
               -0.08124130000000007,
               -0.12191275535199786
            ],
            [
               -0.07844160000000011,
               -0.11759760899672206
            ],
            [
               -0.07564190000000015,
               -0.11330724494023059
            ],
            [
               -0.07284220000000019,
               -0.10909089504491255
            ],
            [
               -0.07004250000000023,
               -0.1049750683943825
            ],
            [
               -0.06724280000000005,
               -0.10096056981170506
            ],
            [
               -0.06444310000000009,
               -0.09702595330232835
            ],
            [
               -0.061643400000000126,
               -0.09313564455733095
            ],
            [
               -0.058843700000000165,
               -0.08924998350334575
            ],
            [
               -0.056044000000000205,
               -0.0853343650677664
            ],
            [
               -0.05324430000000002,
               -0.08136539399690369
            ],
            [
               -0.05044460000000006,
               -0.07733318006013049
            ],
            [
               -0.0476449000000001,
               -0.07324014126949825
            ],
            [
               -0.04484520000000014,
               -0.06909756334577294
            ],
            [
               -0.04204550000000018,
               -0.06492146556586006
            ],
            [
               -0.03924580000000022,
               -0.06072905413321214
            ],
            [
               -0.03644610000000004,
               -0.056536407772253446
            ],
            [
               -0.033646400000000076,
               -0.052357340290649756
            ],
            [
               -0.030846700000000116,
               -0.048202904380584465
            ],
            [
               -0.028047000000000155,
               -0.04408089958566125
            ],
            [
               -0.025247300000000195,
               -0.03999501333133708
            ],
            [
               -0.022447600000000234,
               -0.03594369370734647
            ],
            [
               -0.01964790000000005,
               -0.031919286922872915
            ],
            [
               -0.01684820000000009,
               -0.027908156055991763
            ],
            [
               -0.01404850000000013,
               -0.023892326265388352
            ],
            [
               -0.01124880000000017,
               -0.019852720728794772
            ],
            [
               -0.00844910000000021,
               -0.015773438017791512
            ],
            [
               -0.005649400000000027,
               -0.011646014065913136
            ],
            [
               -0.002849700000000066,
               -0.007472418970647694
            ],
            [
               -5.0000000000105516e-05,
               -0.003265759534144619
            ],
            [
               0.002749699999999855,
               0.0009517562463645789
            ],
            [
               0.005549399999999816,
               0.005153266923535571
            ],
            [
               0.008349099999999776,
               0.009313085648874758
            ],
            [
               0.011148799999999959,
               0.013412462013981304
            ],
            [
               0.01394849999999992,
               0.017443838021503455
            ],
            [
               0.01674819999999988,
               0.02141257666291182
            ],
            [
               0.01954789999999984,
               0.025335829164921865
            ],
            [
               0.0223475999999998,
               0.02923894403946404
            ],
            [
               0.02514729999999976,
               0.03315038740790436
            ],
            [
               0.027946999999999944,
               0.03709639241820265
            ],
            [
               0.030746699999999905,
               0.041096454478235574
            ],
            [
               0.033546399999999865,
               0.04516042174918918
            ],
            [
               0.036346099999999826,
               0.04928745317633715
            ],
            [
               0.039145799999999786,
               0.053466694464955056
            ],
            [
               0.04194549999999997,
               0.05767926883077112
            ],
            [
               0.04474519999999993,
               0.061901119889620965
            ],
            [
               0.04754489999999989,
               0.0661063203024889
            ],
            [
               0.05034459999999985,
               0.07027056651595015
            ],
            [
               0.05314429999999981,
               0.07437461979150982
            ],
            [
               0.05594399999999977,
               0.07840738579429637
            ],
            [
               0.058743699999999954,
               0.08236818647137717
            ],
            [
               0.061543399999999915,
               0.08626766917004122
            ],
            [
               0.06434309999999988,
               0.09012683663728152
            ],
            [
               0.06714279999999984,
               0.0939739443072006
            ],
            [
               0.0699424999999998,
               0.09783948706836759
            ],
            [
               0.07274219999999976,
               0.10175007398337893
            ],
            [
               0.07554189999999994,
               0.10572248000503448
            ],
            [
               0.0783415999999999,
               0.10975937095016824
            ],
            [
               0.08114129999999986,
               0.11384798820554154
            ],
            [
               0.08394099999999982,
               0.11796244392353619
            ],
            [
               0.08674069999999978,
               0.12206935315113662
            ],
            [
               0.08954039999999996,
               0.126135570696658
            ],
            [
               0.09234009999999993,
               0.13013610472454742
            ],
            [
               0.09513979999999989,
               0.13406008994702673
            ],
            [
               0.09793949999999985,
               0.13791312513196202
            ],
            [
               0.1007391999999998,
               0.1417152311346057
            ],
            [
               0.10353889999999977,
               0.14549491232486939
            ],
            [
               0.10633859999999995,
               0.14928094876989895
            ],
            [
               0.10913829999999991,
               0.1530942563602412
            ],
            [
               0.11193799999999987,
               0.15694219133588755
            ],
            [
               0.11473769999999983,
               0.16081700461706228
            ],
            [
               0.11753739999999979,
               0.16469894695853415
            ],
            [
               0.12033709999999975,
               0.16856313509278215
            ],
            [
               0.12313679999999994,
               0.17238812704093354
            ],
            [
               0.1259364999999999,
               0.1761635799872598
            ],
            [
               0.12873619999999986,
               0.17989456695031403
            ],
            [
               0.13153589999999982,
               0.18360106961511696
            ],
            [
               0.13433559999999978,
               0.18731258198629216
            ],
            [
               0.13713529999999996,
               0.19105924240197775
            ],
            [
               0.13993499999999992,
               0.19486202073695638
            ],
            [
               0.14273469999999988,
               0.1987248852207426
            ],
            [
               0.14553439999999984,
               0.20263142312600554
            ],
            [
               0.1483340999999998,
               0.2065472000041032
            ],
            [
               0.15113379999999976,
               0.2104275374773752
            ],
            [
               0.15393349999999995,
               0.21422881921331183
            ],
            [
               0.1567331999999999,
               0.2179203460827256
            ],
            [
               0.15953289999999987,
               0.22149347360744553
            ],
            [
               0.16233259999999983,
               0.22496537750315315
            ],
            [
               0.1651322999999998,
               0.2283761576895289
            ],
            [
               0.16793199999999975,
               0.23177974946691748
            ],
            [
               0.17073169999999993,
               0.2352307917652017
            ],
            [
               0.1735313999999999,
               0.23877075002682635
            ],
            [
               0.17633109999999985,
               0.24241688673204592
            ],
            [
               0.1791307999999998,
               0.24615702139319748
            ],
            [
               0.18193049999999977,
               0.24995158075519502
            ],
            [
               0.18473019999999973,
               0.2537425772561401
            ],
            [
               0.18752989999999992,
               0.2574673539392165
            ],
            [
               0.19032959999999988,
               0.2610736709020307
            ],
            [
               0.19312929999999984,
               0.26453232064387583
            ],
            [
               0.1959289999999998,
               0.26784405997590544
            ],
            [
               0.19872869999999976,
               0.27103908860687514
            ],
            [
               0.20152839999999994,
               0.2741692194760885
            ],
            [
               0.2043280999999999,
               0.27729477422985915
            ],
            [
               0.20712779999999986,
               0.28046960045674013
            ],
            [
               0.20992749999999982,
               0.28372808028646646
            ],
            [
               0.21272719999999978,
               0.28707745095453846
            ],
            [
               0.21552689999999974,
               0.29049732818771506
            ],
            [
               0.21832659999999993,
               0.293946393756621
            ],
            [
               0.2211262999999999,
               0.29737430043437596
            ],
            [
               0.22392599999999985,
               0.3007354815119727
            ],
            [
               0.2267256999999998,
               0.3040011037083991
            ],
            [
               0.22952539999999977,
               0.3071659950699108
            ],
            [
               0.23232509999999973,
               0.3102488449760156
            ],
            [
               0.2351247999999999,
               0.31328589472938484
            ],
            [
               0.23792449999999987,
               0.3163201644556488
            ],
            [
               0.24072419999999983,
               0.31938946938623475
            ],
            [
               0.2435238999999998,
               0.3225167184445641
            ],
            [
               0.24632359999999975,
               0.32570519617240096
            ],
            [
               0.24912329999999994,
               0.32893994783621827
            ],
            [
               0.2519229999999999,
               0.33219449781361754
            ],
            [
               0.25472269999999986,
               0.3354405101189393
            ],
            [
               0.2575223999999998,
               0.33865714572800376
            ],
            [
               0.2603220999999998,
               0.3418370495453882
            ],
            [
               0.26312179999999974,
               0.3449870564284163
            ],
            [
               0.2659214999999999,
               0.3481234786103386
            ],
            [
               0.2687211999999999,
               0.3512636641535123
            ],
            [
               0.27152089999999984,
               0.3544168093901219
            ],
            [
               0.2743205999999998,
               0.3575773392572129
            ],
            [
               0.27712029999999976,
               0.36072340958546556
            ],
            [
               0.2799199999999997,
               0.36382145439297786
            ],
            [
               0.2827196999999999,
               0.3668357048811651
            ],
            [
               0.28551939999999987,
               0.36973988209897024
            ],
            [
               0.28831909999999983,
               0.37252737926899876
            ],
            [
               0.2911187999999998,
               0.3752165162010158
            ],
            [
               0.29391849999999975,
               0.37784882031943906
            ],
            [
               0.29671819999999993,
               0.38048036557744264
            ],
            [
               0.2995178999999999,
               0.3831683463404726
            ],
            [
               0.30231759999999985,
               0.3859566054263443
            ],
            [
               0.3051172999999998,
               0.38886427707026056
            ],
            [
               0.3079169999999998,
               0.39188088650788266
            ],
            [
               0.31071669999999973,
               0.39496940051465224
            ],
            [
               0.3135163999999999,
               0.398076403956234
            ],
            [
               0.3163160999999999,
               0.4011464940797824
            ],
            [
               0.31911579999999984,
               0.40413677428232575
            ],
            [
               0.3219154999999998,
               0.40702735852765615
            ],
            [
               0.32471519999999976,
               0.40982504636085937
            ],
            [
               0.3275148999999997,
               0.41255939842329903
            ],
            [
               0.3303145999999999,
               0.41527268577424525
            ],
            [
               0.33311429999999986,
               0.41800691315797006
            ],
            [
               0.3359139999999998,
               0.42079181306568225
            ],
            [
               0.3387136999999998,
               0.4236371963991713
            ],
            [
               0.34151339999999974,
               0.4265315340564458
            ],
            [
               0.3443130999999999,
               0.42944664801631605
            ],
            [
               0.3471127999999999,
               0.43234656094553564
            ],
            [
               0.34991249999999985,
               0.4351974602386561
            ],
            [
               0.3527121999999998,
               0.4379756827307957
            ],
            [
               0.35551189999999977,
               0.44067157218508246
            ],
            [
               0.35831159999999973,
               0.44328862870058033
            ],
            [
               0.3611112999999999,
               0.44583899344134165
            ],
            [
               0.3639109999999999,
               0.4483374370359069
            ],
            [
               0.36671069999999983,
               0.450796286125623
            ],
            [
               0.3695103999999998,
               0.45322308497471775
            ],
            [
               0.37231009999999976,
               0.4556215241664229
            ],
            [
               0.3751097999999997,
               0.4579947687108624
            ],
            [
               0.3779094999999999,
               0.4603493129598399
            ],
            [
               0.38070919999999986,
               0.462697256156226
            ],
            [
               0.3835088999999998,
               0.4650555193118453
            ],
            [
               0.3863085999999998,
               0.467441780908025
            ],
            [
               0.38910829999999974,
               0.46986832729598993
            ],
            [
               0.3919079999999997,
               0.4723360545249167
            ],
            [
               0.3947076999999999,
               0.4748311059146667
            ],
            [
               0.39750739999999984,
               0.4773259447736229
            ],
            [
               0.4003070999999998,
               0.47978523918780946
            ],
            [
               0.40310679999999977,
               0.4821752456111955
            ],
            [
               0.4059064999999997,
               0.4844740073277039
            ],
            [
               0.4087061999999999,
               0.48667913496647286
            ],
            [
               0.41150589999999987,
               0.48881044837565524
            ],
            [
               0.41430559999999983,
               0.49090621704507664
            ],
            [
               0.4171052999999998,
               0.49301369823056707
            ],
            [
               0.41990499999999975,
               0.4951765100412242
            ],
            [
               0.4227046999999997,
               0.49742248328480376
            ],
            [
               0.4255043999999999,
               0.49975562706479315
            ],
            [
               0.42830409999999985,
               0.5021546913738263
            ],
            [
               0.4311037999999998,
               0.5045788590657816
            ],
            [
               0.4339034999999998,
               0.5069789569846652
            ],
            [
               0.43670319999999974,
               0.5093109165450236
            ],
            [
               0.4395028999999997,
               0.5115475606532296
            ],
            [
               0.4423025999999999,
               0.5136853476165562
            ],
            [
               0.44510229999999984,
               0.5157442786068034
            ],
            [
               0.4479019999999998,
               0.5177612647527917
            ],
            [
               0.45070169999999976,
               0.519779188791414
            ],
            [
               0.4535013999999997,
               0.5218350815079247
            ],
            [
               0.4563010999999999,
               0.523950917264606
            ],
            [
               0.45910079999999986,
               0.5261295302706599
            ],
            [
               0.4619004999999998,
               0.5283564265844354
            ],
            [
               0.4647001999999998,
               0.530606398815404
            ],
            [
               0.46749989999999975,
               0.5328524461279673
            ],
            [
               0.4702995999999997,
               0.5350739892139671
            ],
            [
               0.4730992999999999,
               0.5372618640596971
            ],
            [
               0.47589899999999985,
               0.5394188567162919
            ],
            [
               0.4786986999999998,
               0.5415561306349723
            ],
            [
               0.48149839999999977,
               0.5436872446857124
            ],
            [
               0.48429809999999973,
               0.5458221210790378
            ],
            [
               0.4870977999999997,
               0.5479631137152385
            ],
            [
               0.4898974999999999,
               0.5501043762949546
            ],
            [
               0.49269719999999984,
               0.5522344181379257
            ],
            [
               0.4954968999999998,
               0.5543405571273837
            ],
            [
               0.49829659999999976,
               0.5564133579920143
            ],
            [
               0.5010962999999997,
               0.5584492855941218
            ],
            [
               0.5038959999999999,
               0.5604506243463281
            ],
            [
               0.5066956999999999,
               0.5624228818151913
            ],
            [
               0.5094953999999998,
               0.5643709477069749
            ],
            [
               0.5122950999999998,
               0.5662958063550325
            ],
            [
               0.5150947999999997,
               0.5681933900574303
            ],
            [
               0.5178944999999997,
               0.5700562822560724
            ],
            [
               0.5206941999999999,
               0.5718777628690599
            ],
            [
               0.5234938999999998,
               0.573656603094963
            ],
            [
               0.5262935999999998,
               0.575400501730293
            ],
            [
               0.5290932999999998,
               0.5771263502182621
            ],
            [
               0.5318929999999997,
               0.5788565649186332
            ],
            [
               0.5346926999999997,
               0.5806121897893017
            ],
            [
               0.5374923999999999,
               0.5824048317825703
            ],
            [
               0.5402920999999998,
               0.5842302296753727
            ],
            [
               0.5430917999999998,
               0.5860660501046747
            ],
            [
               0.5458914999999998,
               0.5878753448636445
            ],
            [
               0.5486911999999997,
               0.5896153211382114
            ],
            [
               0.5514908999999999,
               0.5912492416341593
            ],
            [
               0.5542905999999999,
               0.5927580097100618
            ],
            [
               0.5570902999999998,
               0.5941477736097325
            ],
            [
               0.5598899999999998,
               0.5954508470067218
            ],
            [
               0.5626896999999997,
               0.5967191454799969
            ],
            [
               0.5654893999999997,
               0.5980116122407834
            ],
            [
               0.5682890999999999,
               0.5993790359602893
            ],
            [
               0.5710887999999998,
               0.6008506164979994
            ],
            [
               0.5738884999999998,
               0.6024262712448629
            ],
            [
               0.5766881999999998,
               0.604077068227669
            ],
            [
               0.5794878999999997,
               0.6057537935140105
            ],
            [
               0.5822875999999997,
               0.607401236649214
            ],
            [
               0.5850872999999999,
               0.6089740621208225
            ],
            [
               0.5878869999999998,
               0.6104496661446306
            ],
            [
               0.5906866999999998,
               0.6118343468707399
            ],
            [
               0.5934863999999997,
               0.6131611540150386
            ],
            [
               0.5962860999999997,
               0.6144802941733003
            ],
            [
               0.5990857999999999,
               0.6158451681700667
            ],
            [
               0.6018854999999996,
               0.6172983277559709
            ],
            [
               0.6046851999999998,
               0.6188615006226368
            ],
            [
               0.6074849,
               0.6205324155077678
            ],
            [
               0.6102845999999997,
               0.6222889369664004
            ],
            [
               0.6130842999999999,
               0.6240987129299284
            ],
            [
               0.6158839999999997,
               0.6259308810154611
            ],
            [
               0.6186836999999998,
               0.6277658828626986
            ],
            [
               0.6214833999999996,
               0.629600228147171
            ],
            [
               0.6242830999999998,
               0.6314448429372919
            ],
            [
               0.6270827999999999,
               0.6333178260785359
            ],
            [
               0.6298824999999997,
               0.6352343025898042
            ],
            [
               0.6326821999999999,
               0.6371970046153838
            ],
            [
               0.6354818999999996,
               0.6391909395530182
            ],
            [
               0.6382815999999998,
               0.641184131249982
            ],
            [
               0.6410813,
               0.6431344081072798
            ],
            [
               0.6438809999999997,
               0.6450002233150375
            ],
            [
               0.6466806999999999,
               0.646752168373421
            ],
            [
               0.6494803999999996,
               0.6483815957356414
            ],
            [
               0.6522800999999998,
               0.6499036591425563
            ],
            [
               0.6550798,
               0.6513538052389591
            ],
            [
               0.6578794999999997,
               0.6527787444269637
            ],
            [
               0.6606791999999999,
               0.6542245602009715
            ],
            [
               0.6634788999999996,
               0.6557253868871868
            ],
            [
               0.6662785999999998,
               0.657295787419059
            ],
            [
               0.6690782999999996,
               0.6589287321684905
            ],
            [
               0.6718779999999998,
               0.6605993412503006
            ],
            [
               0.6746776999999999,
               0.662272870356799
            ],
            [
               0.6774773999999997,
               0.6639143114554189
            ],
            [
               0.6802770999999999,
               0.6654967517907575
            ],
            [
               0.6830767999999996,
               0.6670062968907203
            ],
            [
               0.6858764999999998,
               0.6684426405089641
            ],
            [
               0.6886762,
               0.6698158024849086
            ],
            [
               0.6914758999999997,
               0.671140679885901
            ],
            [
               0.6942755999999999,
               0.6724315295865748
            ],
            [
               0.6970752999999996,
               0.6736982234193407
            ],
            [
               0.6998749999999998,
               0.6749452493554694
            ],
            [
               0.7026747,
               0.6761733208188072
            ],
            [
               0.7054743999999997,
               0.6773825068129576
            ],
            [
               0.7082740999999999,
               0.6785753300874644
            ],
            [
               0.7110737999999996,
               0.6797584311498146
            ],
            [
               0.7138734999999998,
               0.6809420688429666
            ],
            [
               0.7166731999999996,
               0.6821376479098307
            ],
            [
               0.7194728999999997,
               0.6833542783253408
            ],
            [
               0.7222725999999999,
               0.6845957792721871
            ],
            [
               0.7250722999999997,
               0.6858593980179124
            ],
            [
               0.7278719999999999,
               0.6871368796162787
            ],
            [
               0.7306716999999996,
               0.6884176339723749
            ],
            [
               0.7334713999999998,
               0.6896929292649481
            ],
            [
               0.7362711,
               0.6909595949906616
            ],
            [
               0.7390707999999997,
               0.6922218115691725
            ],
            [
               0.7418704999999999,
               0.6934901740348761
            ],
            [
               0.7446701999999996,
               0.6947781412095764
            ],
            [
               0.7474698999999998,
               0.6960969052103163
            ],
            [
               0.7502696,
               0.6974503231416067
            ],
            [
               0.7530692999999997,
               0.6988316319274721
            ],
            [
               0.7558689999999999,
               0.7002231818999605
            ],
            [
               0.7586686999999996,
               0.7015995240688739
            ],
            [
               0.7614683999999998,
               0.7029331538998678
            ],
            [
               0.7642680999999996,
               0.7042013758283516
            ],
            [
               0.7670677999999997,
               0.7053923686107894
            ],
            [
               0.7698674999999999,
               0.7065087177025021
            ],
            [
               0.7726671999999997,
               0.7075673753591706
            ],
            [
               0.7754668999999998,
               0.7085959978040182
            ],
            [
               0.7782665999999996,
               0.7096265965007342
            ],
            [
               0.7810662999999998,
               0.7106881445971959
            ],
            [
               0.783866,
               0.7118000136032976
            ],
            [
               0.7866656999999997,
               0.7129678385306503
            ],
            [
               0.7894653999999999,
               0.7141827283611093
            ],
            [
               0.7922650999999996,
               0.7154238635857528
            ],
            [
               0.7950647999999998,
               0.7166636990897062
            ],
            [
               0.7978644999999995,
               0.717874426110904
            ],
            [
               0.8006641999999997,
               0.7190341571622088
            ],
            [
               0.8034638999999999,
               0.7201314870348521
            ],
            [
               0.8062635999999996,
               0.7211675591373363
            ],
            [
               0.8090632999999998,
               0.7221553807866344
            ],
            [
               0.8118629999999996,
               0.7231167271738455
            ],
            [
               0.8146626999999997,
               0.7240774282426765
            ],
            [
               0.8174623999999999,
               0.7250620777403052
            ],
            [
               0.8202620999999997,
               0.7260892279169604
            ],
            [
               0.8230617999999998,
               0.7271679675960936
            ],
            [
               0.8258614999999996,
               0.7282964783669115
            ],
            [
               0.8286611999999998,
               0.7294627816415366
            ],
            [
               0.8314609,
               0.7306474842392174
            ],
            [
               0.8342605999999997,
               0.7318279562322441
            ],
            [
               0.8370602999999999,
               0.7329830875584321
            ],
            [
               0.8398599999999996,
               0.7340976251213036
            ],
            [
               0.8426596999999998,
               0.7351651361881342
            ],
            [
               0.8454593999999995,
               0.7361888970801915
            ],
            [
               0.8482590999999997,
               0.7371804446557402
            ],
            [
               0.8510587999999999,
               0.7381560748085152
            ],
            [
               0.8538584999999996,
               0.7391321038785839
            ],
            [
               0.8566581999999998,
               0.7401200823897927
            ],
            [
               0.8594578999999996,
               0.7411232433042669
            ],
            [
               0.8622575999999997,
               0.7421352193769033
            ],
            [
               0.8650572999999999,
               0.7431415087934934
            ],
            [
               0.8678569999999997,
               0.7441234332873152
            ],
            [
               0.8706566999999998,
               0.7450636144505762
            ],
            [
               0.8734563999999996,
               0.7459515025320096
            ],
            [
               0.8762560999999998,
               0.7467873885165413
            ],
            [
               0.8790557999999999,
               0.7475836715415936
            ],
            [
               0.8818554999999997,
               0.7483628667588903
            ],
            [
               0.8846551999999999,
               0.7491527345348343
            ],
            [
               0.8874548999999996,
               0.7499797365809999
            ],
            [
               0.8902545999999998,
               0.7508625343083888
            ],
            [
               0.8930542999999995,
               0.7518072804873368
            ],
            [
               0.8958539999999997,
               0.7528059947135313
            ],
            [
               0.8986536999999999,
               0.7538384808208426
            ],
            [
               0.9014533999999996,
               0.7548772770592744
            ],
            [
               0.9042530999999998,
               0.7558943064223667
            ],
            [
               0.9070527999999995,
               0.7568674518973115
            ],
            [
               0.9098524999999997,
               0.7577853431973338
            ],
            [
               0.9126521999999999,
               0.7586491814240088
            ],
            [
               0.9154518999999997,
               0.7594712796516163
            ],
            [
               0.9182515999999998,
               0.7602709065259262
            ],
            [
               0.9210512999999996,
               0.76106872316668
            ],
            [
               0.9238509999999998,
               0.7618814073787434
            ],
            [
               0.9266506999999999,
               0.7627178952804232
            ],
            [
               0.9294503999999997,
               0.7635781116492928
            ],
            [
               0.9322500999999999,
               0.7644542919603574
            ],
            [
               0.9350497999999996,
               0.7653342581285827
            ],
            [
               0.9378494999999998,
               0.7662055108561638
            ],
            [
               0.9406491999999995,
               0.7670588732098721
            ],
            [
               0.9434488999999997,
               0.7678906726418058
            ],
            [
               0.9462485999999999,
               0.7687029779713768
            ],
            [
               0.9490482999999996,
               0.7695020347264767
            ],
            [
               0.9518479999999998,
               0.7702955718248669
            ],
            [
               0.9546476999999995,
               0.7710899340368527
            ],
            [
               0.9574473999999997,
               0.7718879632182654
            ],
            [
               0.9602470999999999,
               0.7726882409849547
            ],
            [
               0.9630467999999996,
               0.773485831295627
            ],
            [
               0.9658464999999998,
               0.7742741786193414
            ],
            [
               0.9686461999999996,
               0.7750474724293717
            ],
            [
               0.9714458999999998,
               0.7758026768705768
            ],
            [
               0.9742455999999999,
               0.7765405656684876
            ],
            [
               0.9770452999999997,
               0.7772654414208344
            ],
            [
               0.9798449999999999,
               0.7779836458121994
            ],
            [
               0.9826446999999996,
               0.7787013535863253
            ],
            [
               0.9854443999999998,
               0.779422375895234
            ],
            [
               0.9882440999999995,
               0.7801467121042207
            ],
            [
               0.9910437999999997,
               0.7808703794767311
            ],
            [
               0.9938434999999999,
               0.7815866745609752
            ],
            [
               0.9966431999999996,
               0.7822885808156397
            ],
            [
               0.9994428999999998,
               0.7829716553669119
            ],
            [
               1.0022425999999995,
               0.7836365140321135
            ],
            [
               1.0050422999999997,
               0.7842900591571255
            ],
            [
               1.007842,
               0.7849448717806105
            ],
            [
               1.0106416999999996,
               0.7856166642292105
            ],
            [
               1.0134413999999998,
               0.786320249036357
            ],
            [
               1.0162410999999996,
               0.7870649773048424
            ],
            [
               1.0190407999999997,
               0.7878508864680382
            ],
            [
               1.0218405,
               0.7886667663219089
            ],
            [
               1.0246401999999997,
               0.7894909715307599
            ],
            [
               1.0274398999999999,
               0.7902951425414537
            ],
            [
               1.0302395999999996,
               0.7910501999403453
            ],
            [
               1.0330392999999998,
               0.7917332634075394
            ],
            [
               1.0358389999999995,
               0.792333732887202
            ],
            [
               1.0386386999999997,
               0.7928568127833864
            ],
            [
               1.0414383999999999,
               0.7933232998539976
            ],
            [
               1.0442380999999996,
               0.7937653881888721
            ],
            [
               1.0470377999999998,
               0.7942193364575306
            ],
            [
               1.0498374999999995,
               0.794716786252589
            ],
            [
               1.0526371999999997,
               0.7952770218004275
            ],
            [
               1.0554369,
               0.7959023325103043
            ],
            [
               1.0582365999999996,
               0.79657786821997
            ],
            [
               1.0610362999999998,
               0.7972761464279059
            ],
            [
               1.0638359999999996,
               0.7979650218111577
            ],
            [
               1.0666356999999997,
               0.7986168643657295
            ],
            [
               1.0694354,
               0.799216257531898
            ],
            [
               1.0722350999999997,
               0.7997638924479085
            ],
            [
               1.0750347999999998,
               0.8002754296026624
            ],
            [
               1.0778344999999996,
               0.8007756205923515
            ],
            [
               1.0806341999999998,
               0.8012894737156355
            ],
            [
               1.0834338999999995,
               0.8018332355077741
            ],
            [
               1.0862335999999997,
               0.8024081093014847
            ],
            [
               1.0890332999999999,
               0.8029988566049512
            ],
            [
               1.0918329999999996,
               0.8035779353291053
            ],
            [
               1.0946326999999998,
               0.8041140687879933
            ],
            [
               1.0974323999999995,
               0.804582665507016
            ],
            [
               1.1002320999999997,
               0.8049748078178997
            ],
            [
               1.1030318,
               0.8053018525093529
            ],
            [
               1.1058314999999996,
               0.8055939719817191
            ],
            [
               1.1086311999999998,
               0.8058928283047632
            ],
            [
               1.1114308999999996,
               0.8062404333854076
            ],
            [
               1.1142305999999997,
               0.8066675066820055
            ],
            [
               1.1170303,
               0.8071848762138234
            ],
            [
               1.1198299999999997,
               0.8077805792034769
            ],
            [
               1.1226296999999998,
               0.8084235690524861
            ],
            [
               1.1254293999999996,
               0.8090728751541172
            ],
            [
               1.1282290999999998,
               0.8096893531361007
            ],
            [
               1.1310287999999995,
               0.8102463638681288
            ],
            [
               1.1338284999999997,
               0.8107360984277394
            ],
            [
               1.1366281999999999,
               0.8111697076085991
            ],
            [
               1.1394278999999996,
               0.8115714307485306
            ],
            [
               1.1422275999999998,
               0.8119688799093665
            ],
            [
               1.1450272999999995,
               0.8123828705066123
            ],
            [
               1.1478269999999997,
               0.8128202837690436
            ],
            [
               1.1506267,
               0.8132723642493542
            ],
            [
               1.1534263999999996,
               0.8137189572445837
            ],
            [
               1.1562260999999998,
               0.8141371161597852
            ],
            [
               1.1590257999999996,
               0.8145109650729699
            ],
            [
               1.1618254999999997,
               0.81483922165357
            ],
            [
               1.1646252,
               0.8151375487911918
            ],
            [
               1.1674248999999997,
               0.8154346663842289
            ],
            [
               1.1702245999999998,
               0.8157633285706894
            ],
            [
               1.1730242999999996,
               0.8161491165305681
            ],
            [
               1.1758239999999998,
               0.8166008720784098
            ],
            [
               1.1786236999999995,
               0.8171061806986399
            ],
            [
               1.1814233999999997,
               0.8176337164869758
            ],
            [
               1.1842230999999999,
               0.8181420010578635
            ],
            [
               1.1870227999999996,
               0.8185919546597262
            ],
            [
               1.1898224999999998,
               0.8189592662913363
            ],
            [
               1.1926221999999995,
               0.8192425522650002
            ],
            [
               1.1954218999999997,
               0.8194645538468586
            ],
            [
               1.1982215999999999,
               0.8196658403616627
            ],
            [
               1.2010212999999996,
               0.8198929120149031
            ],
            [
               1.2038209999999998,
               0.8201844343203935
            ],
            [
               1.2066206999999995,
               0.8205599691271579
            ],
            [
               1.2094203999999997,
               0.8210147766837061
            ],
            [
               1.2122201,
               0.8215223011053857
            ],
            [
               1.2150197999999997,
               0.8220434600732747
            ],
            [
               1.2178194999999998,
               0.8225396582273484
            ],
            [
               1.2206191999999996,
               0.8229852572781008
            ],
            [
               1.2234188999999998,
               0.8233754529246382
            ],
            [
               1.2262185999999995,
               0.823727052501823
            ],
            [
               1.2290182999999997,
               0.8240720022137267
            ],
            [
               1.2318179999999999,
               0.8244458970834365
            ],
            [
               1.2346176999999996,
               0.8248753335683139
            ],
            [
               1.2374173999999998,
               0.8253683038400159
            ],
            [
               1.2402170999999995,
               0.8259107825553976
            ],
            [
               1.2430167999999997,
               0.8264705823775232
            ],
            [
               1.2458164999999999,
               0.8270071503589971
            ],
            [
               1.2486161999999996,
               0.8274840412844516
            ],
            [
               1.2514158999999998,
               0.8278799686819871
            ],
            [
               1.2542155999999995,
               0.8281948589598052
            ],
            [
               1.2570152999999997,
               0.828449024823929
            ],
            [
               1.2598149999999995,
               0.8286758545150495
            ],
            [
               1.2626146999999996,
               0.8289105227173401
            ],
            [
               1.2654143999999998,
               0.8291784774815966
            ],
            [
               1.2682140999999996,
               0.8294874533172065
            ],
            [
               1.2710137999999997,
               0.8298255329187998
            ],
            [
               1.2738134999999995,
               0.8301657594513134
            ],
            [
               1.2766131999999997,
               0.8304756676416426
            ],
            [
               1.2794128999999999,
               0.8307285528785093
            ],
            [
               1.2822125999999996,
               0.8309128184938733
            ],
            [
               1.2850122999999998,
               0.8310364525119676
            ],
            [
               1.2878119999999995,
               0.8311253145257946
            ],
            [
               1.2906116999999997,
               0.831215901239292
            ],
            [
               1.2934113999999999,
               0.8313449534588564
            ],
            [
               1.2962110999999996,
               0.8315391413752362
            ],
            [
               1.2990107999999998,
               0.8318078844002883
            ],
            [
               1.3018104999999995,
               0.8321412457814698
            ],
            [
               1.3046101999999997,
               0.832513204232536
            ],
            [
               1.3074098999999995,
               0.8328889987277726
            ],
            [
               1.3102095999999996,
               0.8332341708239532
            ],
            [
               1.3130092999999998,
               0.8335226801446431
            ],
            [
               1.3158089999999996,
               0.8337420388940782
            ],
            [
               1.3186086999999997,
               0.833894529458316
            ],
            [
               1.3214083999999995,
               0.8339948126298632
            ],
            [
               1.3242080999999997,
               0.8340651868317129
            ],
            [
               1.3270077999999998,
               0.8341301545746048
            ],
            [
               1.3298074999999996,
               0.8342117520499566
            ],
            [
               1.3326071999999998,
               0.8343264781469626
            ],
            [
               1.3354068999999995,
               0.8344839240301192
            ],
            [
               1.3382065999999997,
               0.8346866553390384
            ],
            [
               1.3410062999999999,
               0.8349307182013808
            ],
            [
               1.3438059999999996,
               0.8352063288012909
            ],
            [
               1.3466056999999998,
               0.8354987000038372
            ],
            [
               1.3494053999999995,
               0.835789310547683
            ],
            [
               1.3522050999999997,
               0.8360580171089664
            ],
            [
               1.3550047999999995,
               0.8362861614577373
            ],
            [
               1.3578044999999996,
               0.8364603201870549
            ],
            [
               1.3606041999999998,
               0.836575809225249
            ],
            [
               1.3634038999999996,
               0.8366387616812654
            ],
            [
               1.3662035999999997,
               0.8366657450033486
            ],
            [
               1.3690032999999995,
               0.8366805034645444
            ],
            [
               1.3718029999999997,
               0.8367083364763493
            ],
            [
               1.3746026999999998,
               0.8367695327324427
            ],
            [
               1.3774023999999996,
               0.8368738177852704
            ],
            [
               1.3802020999999998,
               0.8370176822654797
            ],
            [
               1.3830017999999995,
               0.8371856942431144
            ],
            [
               1.3858014999999997,
               0.8373556652684018
            ],
            [
               1.3886011999999999,
               0.8375062314547563
            ],
            [
               1.3914008999999996,
               0.8376244892198772
            ],
            [
               1.3942005999999998,
               0.8377111420093832
            ],
            [
               1.3970002999999995,
               0.8377813024252584
            ],
            [
               1.3998,
               0.8378604375518373
            ]
         ]
      },
      {
         "data": [
            [
               1.3999,
               0.8388427283450755
            ],
            [
               1.3971059021996972,
               0.8385963118973778
            ],
            [
               1.394311804399394,
               0.8382843690852774
            ],
            [
               1.3915177065990914,
               0.8379356902524375
            ],
            [
               1.3887236087987886,
               0.8375885743498772
            ],
            [
               1.385929510998486,
               0.8372792385570379
            ],
            [
               1.3831354131981828,
               0.8370307890677229
            ],
            [
               1.38034131539788,
               0.8368465288639397
            ],
            [
               1.3775472175975774,
               0.8367099231710493
            ],
            [
               1.3747531197972747,
               0.8365913527566707
            ],
            [
               1.371959021996972,
               0.8364594427437472
            ],
            [
               1.3691649241966688,
               0.8362931200689674
            ],
            [
               1.366370826396366,
               0.8360901879925688
            ],
            [
               1.3635767285960634,
               0.8358692798406124
            ],
            [
               1.3607826307957607,
               0.8356642368736713
            ],
            [
               1.357988532995458,
               0.8355125316510502
            ],
            [
               1.3551944351951548,
               0.8354414598966711
            ],
            [
               1.352400337394852,
               0.8354567234160384
            ],
            [
               1.3496062395945494,
               0.8355373889755446
            ],
            [
               1.3468121417942467,
               0.8356392122434622
            ],
            [
               1.3440180439939435,
               0.8357056035457922
            ],
            [
               1.3412239461936408,
               0.83568297785262
            ],
            [
               1.3384298483933381,
               0.8355357239035754
            ],
            [
               1.3356357505930354,
               0.8352560629694653
            ],
            [
               1.3328416527927327,
               0.8348656527949887
            ],
            [
               1.3300475549924295,
               0.8344084166080227
            ],
            [
               1.3272534571921268,
               0.8339368816020576
            ],
            [
               1.3244593593918241,
               0.8334963739500674
            ],
            [
               1.3216652615915214,
               0.8331120613080725
            ],
            [
               1.3188711637912183,
               0.8327828532767593
            ],
            [
               1.3160770659909156,
               0.8324838986283553
            ],
            [
               1.3132829681906129,
               0.8321766138423439
            ],
            [
               1.3104888703903101,
               0.8318227687396922
            ],
            [
               1.3076947725900074,
               0.83139792828165
            ],
            [
               1.3049006747897043,
               0.8308998887314194
            ],
            [
               1.3021065769894016,
               0.8303495092087586
            ],
            [
               1.2993124791890989,
               0.8297839129994946
            ],
            [
               1.2965183813887962,
               0.8292445453067385
            ],
            [
               1.293724283588493,
               0.8287641923398912
            ],
            [
               1.2909301857881903,
               0.8283572751214542
            ],
            [
               1.2881360879878876,
               0.8280164991504
            ],
            [
               1.2853419901875849,
               0.8277167218020463
            ],
            [
               1.2825478923872822,
               0.8274244672596285
            ],
            [
               1.279753794586979,
               0.8271096987635751
            ],
            [
               1.2769596967866763,
               0.8267558442836992
            ],
            [
               1.2741655989863736,
               0.8263648314547735
            ],
            [
               1.271371501186071,
               0.825955714719635
            ],
            [
               1.2685774033857682,
               0.8255577103068039
            ],
            [
               1.265783305585465,
               0.8252003124660446
            ],
            [
               1.2629892077851623,
               0.8249040206504727
            ],
            [
               1.2601951099848596,
               0.8246748021626242
            ],
            [
               1.257401012184557,
               0.8245039356768703
            ],
            [
               1.2546069143842538,
               0.8243728858958639
            ],
            [
               1.251812816583951,
               0.8242610718599896
            ],
            [
               1.2490187187836483,
               0.8241534415964321
            ],
            [
               1.2462246209833456,
               0.8240449706933186
            ],
            [
               1.243430523183043,
               0.82394045926725
            ],
            [
               1.2406364253827398,
               0.8238498326825895
            ],
            [
               1.237842327582437,
               0.823780879756137
            ],
            [
               1.2350482297821344,
               0.8237323576867136
            ],
            [
               1.2322541319818316,
               0.8236902965885864
            ],
            [
               1.2294600341815285,
               0.8236291866393793
            ],
            [
               1.2266659363812258,
               0.8235179462445867
            ],
            [
               1.223871838580923,
               0.8233287968444436
            ],
            [
               1.2210777407806204,
               0.8230460504913054
            ],
            [
               1.2182836429803177,
               0.8226717566036676
            ],
            [
               1.2154895451800145,
               0.8222261809943896
            ],
            [
               1.2126954473797118,
               0.8217428413728378
            ],
            [
               1.209901349579409,
               0.8212596783533289
            ],
            [
               1.2071072517791064,
               0.8208092422154246
            ],
            [
               1.2043131539788037,
               0.8204110639976578
            ],
            [
               1.2015190561785005,
               0.8200685576482524
            ],
            [
               1.1987249583781978,
               0.8197711671068086
            ],
            [
               1.195930860577895,
               0.819500617016191
            ],
            [
               1.1931367627775924,
               0.8192387157086707
            ],
            [
               1.1903426649772892,
               0.8189737010025046
            ],
            [
               1.1875485671769865,
               0.818702776604135
            ],
            [
               1.1847544693766838,
               0.8184300188361984
            ],
            [
               1.1819603715763811,
               0.8181606789141992
            ],
            [
               1.1791662737760784,
               0.8178943829373471
            ],
            [
               1.1763721759757753,
               0.81762028181838
            ],
            [
               1.1735780781754725,
               0.8173165956727326
            ],
            [
               1.1707839803751698,
               0.8169554177799869
            ],
            [
               1.1679898825748671,
               0.8165116372834624
            ],
            [
               1.165195784774564,
               0.8159731248764064
            ],
            [
               1.1624016869742613,
               0.8153485403425527
            ],
            [
               1.1596075891739586,
               0.8146695957660834
            ],
            [
               1.1568134913736559,
               0.8139862413481977
            ],
            [
               1.1540193935733531,
               0.8133555205777573
            ],
            [
               1.15122529577305,
               0.812827013711444
            ],
            [
               1.1484311979727473,
               0.8124291098648844
            ],
            [
               1.1456371001724446,
               0.8121603409914484
            ],
            [
               1.1428430023721419,
               0.8119886319191094
            ],
            [
               1.1400489045718392,
               0.811858982381472
            ],
            [
               1.137254806771536,
               0.8117075377409517
            ],
            [
               1.1344607089712333,
               0.8114780458069255
            ],
            [
               1.1316666111709306,
               0.8111359698132479
            ],
            [
               1.1288725133706279,
               0.810676265780867
            ],
            [
               1.1260784155703247,
               0.8101227944633766
            ],
            [
               1.123284317770022,
               0.8095198884659973
            ],
            [
               1.1204902199697193,
               0.8089189166109589
            ],
            [
               1.1176961221694166,
               0.8083640510615024
            ],
            [
               1.114902024369114,
               0.8078814447120527
            ],
            [
               1.1121079265688107,
               0.807474715057251
            ],
            [
               1.109313828768508,
               0.8071274794595529
            ],
            [
               1.1065197309682053,
               0.8068114265850072
            ],
            [
               1.1037256331679026,
               0.8064967793459135
            ],
            [
               1.1009315353675995,
               0.8061615079785027
            ],
            [
               1.0981374375672968,
               0.805796392549474
            ],
            [
               1.095343339766994,
               0.8054046980114495
            ],
            [
               1.0925492419666913,
               0.8049971995243519
            ],
            [
               1.0897551441663886,
               0.8045848889452474
            ],
            [
               1.0869610463660855,
               0.8041723723309142
            ],
            [
               1.0841669485657828,
               0.8037545370751508
            ],
            [
               1.08137285076548,
               0.8033177235116978
            ],
            [
               1.0785787529651774,
               0.8028448897491904
            ],
            [
               1.0757846551648746,
               0.8023227462211286
            ],
            [
               1.0729905573645715,
               0.8017480939554258
            ],
            [
               1.0701964595642688,
               0.8011308785318676
            ],
            [
               1.067402361763966,
               0.8004926539930338
            ],
            [
               1.0646082639636634,
               0.7998608034669092
            ],
            [
               1.0618141661633602,
               0.7992603928171554
            ],
            [
               1.0590200683630575,
               0.7987063996475082
            ],
            [
               1.0562259705627548,
               0.7981989632987962
            ],
            [
               1.053431872762452,
               0.7977232850669876
            ],
            [
               1.0506377749621494,
               0.7972542356766169
            ],
            [
               1.0478436771618462,
               0.7967641507387474
            ],
            [
               1.0450495793615435,
               0.7962312575251687
            ],
            [
               1.0422554815612408,
               0.7956460228839362
            ],
            [
               1.039461383760938,
               0.7950134734609587
            ],
            [
               1.036667285960635,
               0.7943509291962233
            ],
            [
               1.0338731881603322,
               0.7936821137933954
            ],
            [
               1.0310790903600295,
               0.79302973594276
            ],
            [
               1.0282849925597268,
               0.7924090020711536
            ],
            [
               1.0254908947594241,
               0.7918240354408987
            ],
            [
               1.022696796959121,
               0.7912680506898581
            ],
            [
               1.0199026991588183,
               0.7907267973393886
            ],
            [
               1.0171086013585156,
               0.7901837255145183
            ],
            [
               1.0143145035582128,
               0.7896249053135342
            ],
            [
               1.0115204057579101,
               0.7890420610583886
            ],
            [
               1.008726307957607,
               0.7884329926831793
            ],
            [
               1.0059322101573043,
               0.7877997668546215
            ],
            [
               1.0031381123570016,
               0.7871459259219961
            ],
            [
               1.0003440145566989,
               0.7864742476227244
            ],
            [
               0.9975499167563957,
               0.785786193091153
            ],
            [
               0.994755818956093,
               0.7850832795314389
            ],
            [
               0.9919617211557903,
               0.7843695880847483
            ],
            [
               0.9891676233554876,
               0.7836539074369575
            ],
            [
               0.9863735255551849,
               0.7829499463730625
            ],
            [
               0.9835794277548817,
               0.7822737033043837
            ],
            [
               0.980785329954579,
               0.7816382473456274
            ],
            [
               0.9779912321542763,
               0.7810474104514435
            ],
            [
               0.9751971343539736,
               0.7804907123578786
            ],
            [
               0.9724030365536704,
               0.7799418593661593
            ],
            [
               0.9696089387533677,
               0.7793622680434544
            ],
            [
               0.966814840953065,
               0.778709492855999
            ],
            [
               0.9640207431527623,
               0.7779486832009515
            ],
            [
               0.9612266453524596,
               0.7770638712055021
            ],
            [
               0.9584325475521565,
               0.7760655063145677
            ],
            [
               0.9556384497518537,
               0.7749914265941081
            ],
            [
               0.952844351951551,
               0.7739002266547826
            ],
            [
               0.9500502541512483,
               0.7728582358027121
            ],
            [
               0.9472561563509452,
               0.771923352747596
            ],
            [
               0.9444620585506425,
               0.7711301269886879
            ],
            [
               0.9416679607503398,
               0.7704803255578571
            ],
            [
               0.938873862950037,
               0.7699417762137677
            ],
            [
               0.9360797651497343,
               0.7694559506270526
            ],
            [
               0.9332856673494312,
               0.7689522497927456
            ],
            [
               0.9304915695491285,
               0.7683650497447836
            ],
            [
               0.9276974717488258,
               0.767648844809363
            ],
            [
               0.9249033739485231,
               0.7667874993900928
            ],
            [
               0.9221092761482204,
               0.7657954567415499
            ],
            [
               0.9193151783479172,
               0.7647111595594742
            ],
            [
               0.9165210805476145,
               0.7635851510419536
            ],
            [
               0.9137269827473118,
               0.7624666680135345
            ],
            [
               0.9109328849470091,
               0.761392632934019
            ],
            [
               0.9081387871467059,
               0.7603818382882159
            ],
            [
               0.9053446893464032,
               0.7594352238482873
            ],
            [
               0.9025505915461005,
               0.7585411376552504
            ],
            [
               0.8997564937457978,
               0.7576830127379287
            ],
            [
               0.8969623959454951,
               0.7568464310482297
            ],
            [
               0.8941682981451919,
               0.7560231685913039
            ],
            [
               0.8913742003448892,
               0.755211229150387
            ],
            [
               0.8885801025445865,
               0.7544115255517578
            ],
            [
               0.8857860047442838,
               0.7536231467548726
            ],
            [
               0.8829919069439807,
               0.7528396056574058
            ],
            [
               0.880197809143678,
               0.7520479607867782
            ],
            [
               0.8774037113433752,
               0.7512314640539823
            ],
            [
               0.8746096135430725,
               0.7503748926160527
            ],
            [
               0.8718155157427698,
               0.7494705474007416
            ],
            [
               0.8690214179424667,
               0.7485224920395148
            ],
            [
               0.866227320142164,
               0.7475471260504936
            ],
            [
               0.8634332223418613,
               0.7465694540999521
            ],
            [
               0.8606391245415586,
               0.7456159717219384
            ],
            [
               0.8578450267412558,
               0.7447063696490193
            ],
            [
               0.8550509289409527,
               0.7438467919892948
            ],
            [
               0.85225683114065,
               0.7430269620813104
            ],
            [
               0.8494627333403473,
               0.7422222491331911
            ],
            [
               0.8466686355400446,
               0.7414001172395298
            ],
            [
               0.8438745377397414,
               0.7405289452760867
            ],
            [
               0.8410804399394387,
               0.7395864384465529
            ],
            [
               0.838286342139136,
               0.7385650341544509
            ],
            [
               0.8354922443388333,
               0.7374727645709477
            ],
            [
               0.8326981465385306,
               0.7363295947872224
            ],
            [
               0.8299040487382274,
               0.7351607560401929
            ],
            [
               0.8271099509379247,
               0.7339895121046933
            ],
            [
               0.824315853137622,
               0.7328318222791965
            ],
            [
               0.8215217553373193,
               0.7316945102528504
            ],
            [
               0.8187276575370162,
               0.7305771461443249
            ],
            [
               0.8159335597367134,
               0.7294764264129405
            ],
            [
               0.8131394619364107,
               0.7283909230079434
            ],
            [
               0.810345364136108,
               0.7273240072487787
            ],
            [
               0.8075512663358053,
               0.7262835571643992
            ],
            [
               0.8047571685355022,
               0.725278424652472
            ],
            [
               0.8019630707351995,
               0.7243130495904293
            ],
            [
               0.7991689729348967,
               0.7233825147674822
            ],
            [
               0.796374875134594,
               0.7224703681320428
            ],
            [
               0.7935807773342913,
               0.7215506459924297
            ],
            [
               0.7907866795339882,
               0.7205940074613825
            ],
            [
               0.7879925817336855,
               0.7195762794609284
            ],
            [
               0.7851984839333828,
               0.7184866122475966
            ],
            [
               0.78240438613308,
               0.7173322960279093
            ],
            [
               0.7796102883327769,
               0.716138201962585
            ],
            [
               0.7768161905324742,
               0.714940518980953
            ],
            [
               0.7740220927321715,
               0.7137763973153513
            ],
            [
               0.7712279949318688,
               0.7126726092469886
            ],
            [
               0.7684338971315661,
               0.7116368524631422
            ],
            [
               0.7656397993312629,
               0.7106546292470374
            ],
            [
               0.7628457015309602,
               0.70969292349715
            ],
            [
               0.7600516037306575,
               0.7087097128188872
            ],
            [
               0.7572575059303548,
               0.7076664190426005
            ],
            [
               0.7544634081300516,
               0.7065393761308276
            ],
            [
               0.7516693103297489,
               0.7053266452939532
            ],
            [
               0.7488752125294462,
               0.7040479752603382
            ],
            [
               0.7460811147291435,
               0.7027379213650158
            ],
            [
               0.7432870169288408,
               0.7014343718452244
            ],
            [
               0.7404929191285377,
               0.7001662389942596
            ],
            [
               0.7376988213282349,
               0.6989443475077853
            ],
            [
               0.7349047235279322,
               0.6977584925757562
            ],
            [
               0.7321106257276295,
               0.6965815921868929
            ],
            [
               0.7293165279273268,
               0.695379500287577
            ],
            [
               0.7265224301270237,
               0.694123164558889
            ],
            [
               0.723728332326721,
               0.6927990326701241
            ],
            [
               0.7209342345264182,
               0.6914141946939365
            ],
            [
               0.7181401367261155,
               0.6899945030088914
            ],
            [
               0.7153460389258124,
               0.6885762509638003
            ],
            [
               0.7125519411255097,
               0.6871941401099139
            ],
            [
               0.709757843325207,
               0.6858695106013775
            ],
            [
               0.7069637455249043,
               0.6846027401005947
            ],
            [
               0.7041696477246016,
               0.6833723594840904
            ],
            [
               0.7013755499242984,
               0.6821412401822728
            ],
            [
               0.6985814521239957,
               0.6808679020683508
            ],
            [
               0.695787354323693,
               0.6795193278138366
            ],
            [
               0.6929932565233903,
               0.6780811875407083
            ],
            [
               0.6901991587230871,
               0.67656222313141
            ],
            [
               0.6874050609227844,
               0.6749914274438811
            ],
            [
               0.6846109631224817,
               0.6734089590136225
            ],
            [
               0.681816865322179,
               0.6718537106779344
            ],
            [
               0.6790227675218763,
               0.6703514725044484
            ],
            [
               0.6762286697215731,
               0.6689073860916529
            ],
            [
               0.6734345719212704,
               0.6675049806890234
            ],
            [
               0.6706404741209677,
               0.6661119817994501
            ],
            [
               0.667846376320665,
               0.6646909678553847
            ],
            [
               0.6650522785203619,
               0.6632114837761341
            ],
            [
               0.6622581807200592,
               0.6616598411383274
            ],
            [
               0.6594640829197564,
               0.6600436279435349
            ],
            [
               0.6566699851194537,
               0.6583896335088326
            ],
            [
               0.653875887319151,
               0.6567359189493521
            ],
            [
               0.6510817895188479,
               0.6551205021727843
            ],
            [
               0.6482876917185452,
               0.6535700655944192
            ],
            [
               0.6454935939182425,
               0.6520919896154007
            ],
            [
               0.6426994961179398,
               0.6506719468038049
            ],
            [
               0.639905398317637,
               0.6492776240967026
            ],
            [
               0.6371113005173339,
               0.6478673905745274
            ],
            [
               0.6343172027170312,
               0.6464014026987457
            ],
            [
               0.6315231049167285,
               0.6448520841573693
            ],
            [
               0.6287290071164258,
               0.6432112333557296
            ],
            [
               0.6259349093161226,
               0.6414920446700336
            ],
            [
               0.6231408115158199,
               0.6397257420375189
            ],
            [
               0.6203467137155172,
               0.6379539077482865
            ],
            [
               0.6175526159152145,
               0.6362185888451677
            ],
            [
               0.6147585181149118,
               0.6345526630151013
            ],
            [
               0.6119644203146086,
               0.6329727092272579
            ],
            [
               0.6091703225143059,
               0.6314758819965771
            ],
            [
               0.6063762247140032,
               0.6300412635717347
            ],
            [
               0.6035821269137003,
               0.6286351287154308
            ],
            [
               0.6007880291133976,
               0.6272187306466934
            ],
            [
               0.5979939313130949,
               0.6257567552111118
            ],
            [
               0.5951998335127919,
               0.6242245516919106
            ],
            [
               0.5924057357124892,
               0.622612605369673
            ],
            [
               0.5896116379121863,
               0.6209273749606423
            ],
            [
               0.5868175401118836,
               0.6191884391597063
            ],
            [
               0.5840234423115807,
               0.6174227191990734
            ],
            [
               0.581229344511278,
               0.6156572044924057
            ],
            [
               0.578435246710975,
               0.6139119628036986
            ],
            [
               0.5756411489106723,
               0.6121951702936093
            ],
            [
               0.5728470511103696,
               0.6105014324083917
            ],
            [
               0.5700529533100667,
               0.6088138623293792
            ],
            [
               0.567258855509764,
               0.6071094135652253
            ],
            [
               0.564464757709461,
               0.6053660676867192
            ],
            [
               0.5616706599091583,
               0.6035699074707356
            ],
            [
               0.5588765621088554,
               0.6017200479501843
            ],
            [
               0.5560824643085527,
               0.5998299129980249
            ],
            [
               0.55328836650825,
               0.5979243290639751
            ],
            [
               0.550494268707947,
               0.5960331047019283
            ],
            [
               0.5477001709076443,
               0.5941828305220318
            ],
            [
               0.5449060731073414,
               0.5923892372073003
            ],
            [
               0.5421119753070387,
               0.5906523766274636
            ],
            [
               0.5393178775067358,
               0.5889561278754415
            ],
            [
               0.5365237797064331,
               0.5872722785687032
            ],
            [
               0.5337296819061303,
               0.5855680606863638
            ],
            [
               0.5309355841058274,
               0.5838149546637488
            ],
            [
               0.5281414863055247,
               0.5819961611901769
            ],
            [
               0.5253473885052218,
               0.5801105264859576
            ],
            [
               0.5225532907049191,
               0.5781717893552141
            ],
            [
               0.5197591929046161,
               0.5762034639723962
            ],
            [
               0.5169650951043134,
               0.5742310223844538
            ],
            [
               0.5141709973040105,
               0.5722738594249627
            ],
            [
               0.5113768995037078,
               0.5703395431417895
            ],
            [
               0.5085828017034051,
               0.5684220699082116
            ],
            [
               0.5057887039031022,
               0.56650451582044
            ],
            [
               0.5029946061027994,
               0.5645650472078968
            ],
            [
               0.5002005083024965,
               0.56258419876426
            ],
            [
               0.4974064105021938,
               0.5605509950519059
            ],
            [
               0.4946123127018909,
               0.55846597932852
            ],
            [
               0.49181821490158817,
               0.5563403401461179
            ],
            [
               0.48902411710128546,
               0.5541916899529092
            ],
            [
               0.48623001930098253,
               0.5520381720118999
            ],
            [
               0.4834359215006798,
               0.54989306391605
            ],
            [
               0.4806418237003769,
               0.5477617471328442
            ],
            [
               0.4778477259000742,
               0.5456419461146864
            ],
            [
               0.47505362809977125,
               0.5435268710254585
            ],
            [
               0.47225953029946854,
               0.541409796980909
            ],
            [
               0.46946543249916584,
               0.5392880888911648
            ],
            [
               0.4666713346988629,
               0.5371649305913735
            ],
            [
               0.4638772368985602,
               0.5350479490954825
            ],
            [
               0.46108313909825727,
               0.5329451918570295
            ],
            [
               0.45828904129795456,
               0.5308600373497611
            ],
            [
               0.4554949434976516,
               0.5287871614610548
            ],
            [
               0.4527008456973489,
               0.5267114156059867
            ],
            [
               0.449906747897046,
               0.524610466270957
            ],
            [
               0.4471126500967433,
               0.5224606496570712
            ],
            [
               0.44431855229644057,
               0.5202442185145744
            ],
            [
               0.44152445449613764,
               0.5179554864650018
            ],
            [
               0.43873035669583493,
               0.5156035890552442
            ],
            [
               0.435936258895532,
               0.5132106459255802
            ],
            [
               0.4331421610952293,
               0.5108056755690912
            ],
            [
               0.43034806329492636,
               0.5084161352643805
            ],
            [
               0.42755396549462366,
               0.5060598796995968
            ],
            [
               0.42475986769432095,
               0.5037402936309896
            ],
            [
               0.421965769894018,
               0.501446330550749
            ],
            [
               0.4191716720937153,
               0.4991575094253076
            ],
            [
               0.4163775742934124,
               0.49685216293477913
            ],
            [
               0.41358347649310967,
               0.49451602124950644
            ],
            [
               0.41078937869280674,
               0.4921480093453281
            ],
            [
               0.40799528089250403,
               0.4897610442656669
            ],
            [
               0.4052011830922011,
               0.48737735756260187
            ],
            [
               0.4024070852918984,
               0.48501984573859314
            ],
            [
               0.3996129874915957,
               0.4827024688104756
            ],
            [
               0.39681888969129275,
               0.48042321288363055
            ],
            [
               0.39402479189099004,
               0.4781623878666764
            ],
            [
               0.3912306940906871,
               0.47588725932449993
            ],
            [
               0.3884365962903844,
               0.4735617992354788
            ],
            [
               0.3856424984900815,
               0.47115844819939023
            ],
            [
               0.38284840068977877,
               0.4686678918844546
            ],
            [
               0.38005430288947606,
               0.46610332244010344
            ],
            [
               0.37726020508917313,
               0.46349737588184914
            ],
            [
               0.3744661072888704,
               0.4608923642302355
            ],
            [
               0.3716720094885675,
               0.45832674665572093
            ],
            [
               0.3688779116882648,
               0.45582220374164617
            ],
            [
               0.36608381388796185,
               0.4533756732900573
            ],
            [
               0.36328971608765914,
               0.45095922511966163
            ],
            [
               0.36049561828735643,
               0.4485281468662188
            ],
            [
               0.3577015204870535,
               0.4460348942703779
            ],
            [
               0.3549074226867508,
               0.4434445336782785
            ],
            [
               0.35211332488644786,
               0.44074666794096007
            ],
            [
               0.34931922708614516,
               0.4379598376010689
            ],
            [
               0.3465251292858422,
               0.43512673467857843
            ],
            [
               0.3437310314855395,
               0.43230151156662067
            ],
            [
               0.3409369336852366,
               0.4295330561534048
            ],
            [
               0.3381428358849339,
               0.4268494831077159
            ],
            [
               0.33534873808463117,
               0.424248793779029
            ],
            [
               0.33255464028432824,
               0.4216987609078289
            ],
            [
               0.32976054248402553,
               0.41914619910987283
            ],
            [
               0.3269664446837226,
               0.4165328155950163
            ],
            [
               0.3241723468834199,
               0.41381275081708996
            ],
            [
               0.32137824908311696,
               0.4109663834033041
            ],
            [
               0.31858415128281425,
               0.40800615401562423
            ],
            [
               0.31579005348251155,
               0.4049726726071256
            ],
            [
               0.3129959556822086,
               0.40192240397075396
            ],
            [
               0.3102018578819059,
               0.3989108117353748
            ],
            [
               0.307407760081603,
               0.3959761715391562
            ],
            [
               0.30461366228130027,
               0.39312894430619844
            ],
            [
               0.30181956448099734,
               0.39034976726095433
            ],
            [
               0.29902546668069463,
               0.38759638719357054
            ],
            [
               0.2962313688803919,
               0.384817109698555
            ],
            [
               0.293437271080089,
               0.38196643116936957
            ],
            [
               0.2906431732797863,
               0.379018024195107
            ],
            [
               0.28784907547948335,
               0.3759712636505895
            ],
            [
               0.28505497767918064,
               0.3728496319932176
            ],
            [
               0.2822608798788777,
               0.36969190893294723
            ],
            [
               0.279466782078575,
               0.36653921526286304
            ],
            [
               0.2766726842782721,
               0.3634220907563643
            ],
            [
               0.27387858647796937,
               0.3603515523081145
            ],
            [
               0.27108448867766666,
               0.3573166469638419
            ],
            [
               0.2682903908773637,
               0.35428889621969734
            ],
            [
               0.265496293077061,
               0.3512319165929896
            ],
            [
               0.2627021952767581,
               0.3481130438107489
            ],
            [
               0.2599080974764554,
               0.3449133845529217
            ],
            [
               0.25711399967615245,
               0.3416334171158701
            ],
            [
               0.25431990187584974,
               0.33829276567964994
            ],
            [
               0.25152580407554703,
               0.3349245649919081
            ],
            [
               0.2487317062752441,
               0.33156635359045594
            ],
            [
               0.2459376084749414,
               0.328250258960618
            ],
            [
               0.24314351067463846,
               0.3249951942234339
            ],
            [
               0.24034941287433575,
               0.32180297860834034
            ],
            [
               0.23755531507403282,
               0.31865904310357307
            ],
            [
               0.23476121727373012,
               0.31553709886189507
            ],
            [
               0.23196711947342719,
               0.31240619354504456
            ],
            [
               0.22917302167312448,
               0.3092381744787027
            ],
            [
               0.22637892387282177,
               0.3060137411222753
            ],
            [
               0.22358482607251884,
               0.3027258617189381
            ],
            [
               0.22079072827221613,
               0.29938011725759117
            ],
            [
               0.2179966304719132,
               0.2959922840378673
            ],
            [
               0.2152025326716105,
               0.29258400543028573
            ],
            [
               0.21240843487130756,
               0.2891776639058883
            ],
            [
               0.20961433707100485,
               0.28579156475390727
            ],
            [
               0.20682023927070214,
               0.2824363524735502
            ],
            [
               0.2040261414703992,
               0.2791132764368678
            ],
            [
               0.2012320436700965,
               0.2758145604264184
            ],
            [
               0.19843794586979357,
               0.2725257440892609
            ],
            [
               0.19564384806949087,
               0.26922948079967957
            ],
            [
               0.19284975026918794,
               0.2659099412903503
            ],
            [
               0.19005565246888523,
               0.26255675948425194
            ],
            [
               0.18726155466858252,
               0.25916745467992186
            ],
            [
               0.1844674568682796,
               0.255747539027799
            ],
            [
               0.18167335906797688,
               0.2523080706436491
            ],
            [
               0.17887926126767395,
               0.24886114285202854
            ],
            [
               0.17608516346737124,
               0.2454145173865911
            ],
            [
               0.1732910656670683,
               0.24196707474754006
            ],
            [
               0.1704969678667656,
               0.23850676019378475
            ],
            [
               0.16770287006646267,
               0.23501215714522827
            ],
            [
               0.16490877226615996,
               0.23145780393393867
            ],
            [
               0.16211467446585726,
               0.22782214603127854
            ],
            [
               0.15932057666555433,
               0.22409596152032807
            ],
            [
               0.15652647886525162,
               0.22028859184114818
            ],
            [
               0.1537323810649487,
               0.2164296014398428
            ],
            [
               0.15093828326464598,
               0.2125645932254699
            ],
            [
               0.14814418546434305,
               0.20874556664447783
            ],
            [
               0.14535008766404034,
               0.20501795163808995
            ],
            [
               0.14255598986373763,
               0.20140773359215125
            ],
            [
               0.1397618920634347,
               0.19791244431755686
            ],
            [
               0.136967794263132,
               0.19449902821549414
            ],
            [
               0.13417369646282906,
               0.19110983921691665
            ],
            [
               0.13137959866252635,
               0.18767574541113718
            ],
            [
               0.12858550086222342,
               0.1841331761951968
            ],
            [
               0.12579140306192071,
               0.18044060386694827
            ],
            [
               0.122997305261618,
               0.17658986131298798
            ],
            [
               0.12020320746131508,
               0.17260895055519207
            ],
            [
               0.11740910966101237,
               0.16855527678636492
            ],
            [
               0.11461501186070944,
               0.16450090812433343
            ],
            [
               0.11182091406040673,
               0.16051373541416147
            ],
            [
               0.1090268162601038,
               0.1566396115829335
            ],
            [
               0.10623271845980109,
               0.1528903183035062
            ],
            [
               0.10343862065949816,
               0.14924059670314305
            ],
            [
               0.10064452285919545,
               0.14563495686080152
            ],
            [
               0.09785042505889274,
               0.14200228462721226
            ],
            [
               0.09505632725858981,
               0.1382741744314949
            ],
            [
               0.0922622294582871,
               0.13440202144098798
            ],
            [
               0.08946813165798417,
               0.13036842815930483
            ],
            [
               0.08667403385768147,
               0.12619021840581637
            ],
            [
               0.08387993605737853,
               0.12191275535199786
            ],
            [
               0.08108583825707583,
               0.11759760899672206
            ],
            [
               0.07829174045677312,
               0.11330724494023059
            ],
            [
               0.07549764265647019,
               0.10909089504491255
            ],
            [
               0.07270354485616748,
               0.1049750683943825
            ],
            [
               0.06990944705586455,
               0.10096056981170506
            ],
            [
               0.06711534925556184,
               0.09702595330232835
            ],
            [
               0.06432125145525891,
               0.09313564455733095
            ],
            [
               0.0615271536549562,
               0.08924998350334575
            ],
            [
               0.05873305585465327,
               0.0853343650677664
            ],
            [
               0.05593895805435056,
               0.08136539399690369
            ],
            [
               0.053144860254047854,
               0.07733318006013049
            ],
            [
               0.050350762453744924,
               0.07324014126949825
            ],
            [
               0.047556664653442215,
               0.06909756334577294
            ],
            [
               0.044762566853139285,
               0.06492146556586006
            ],
            [
               0.04196846905283658,
               0.06072905413321214
            ],
            [
               0.039174371252533646,
               0.056536407772253446
            ],
            [
               0.03638027345223094,
               0.052357340290649756
            ],
            [
               0.03358617565192823,
               0.048202904380584465
            ],
            [
               0.0307920778516253,
               0.04408089958566125
            ],
            [
               0.02799798005132259,
               0.03999501333133708
            ],
            [
               0.02520388225101966,
               0.03594369370734647
            ],
            [
               0.022409784450716952,
               0.031919286922872915
            ],
            [
               0.01961568665041402,
               0.027908156055991763
            ],
            [
               0.016821588850111313,
               0.023892326265388352
            ],
            [
               0.014027491049808605,
               0.019852720728794772
            ],
            [
               0.011233393249505674,
               0.015773438017791512
            ],
            [
               0.008439295449202966,
               0.011646014065913136
            ],
            [
               0.0056451976489000355,
               0.007472418970647694
            ],
            [
               0.002851099848597327,
               0.003265759534144619
            ],
            [
               5.70020482943967e-05,
               -0.0009517562463645789
            ],
            [
               -0.0027370957520083117,
               -0.005153266923535571
            ],
            [
               -0.005531193552311242,
               -0.009313085648874758
            ],
            [
               -0.00832529135261395,
               -0.013412462013981304
            ],
            [
               -0.011119389152916659,
               -0.017443838021503455
            ],
            [
               -0.01391348695321959,
               -0.02141257666291182
            ],
            [
               -0.016707584753522298,
               -0.025335829164921865
            ],
            [
               -0.019501682553825228,
               -0.02923894403946404
            ],
            [
               -0.022295780354127936,
               -0.03315038740790436
            ],
            [
               -0.025089878154430867,
               -0.03709639241820265
            ],
            [
               -0.027883975954733575,
               -0.041096454478235574
            ],
            [
               -0.030678073755036284,
               -0.04516042174918918
            ],
            [
               -0.033472171555339214,
               -0.04928745317633715
            ],
            [
               -0.03626626935564192,
               -0.053466694464955056
            ],
            [
               -0.03906036715594485,
               -0.05767926883077112
            ],
            [
               -0.04185446495624756,
               -0.061901119889620965
            ],
            [
               -0.04464856275655049,
               -0.0661063203024889
            ],
            [
               -0.0474426605568532,
               -0.07027056651595015
            ],
            [
               -0.05023675835715613,
               -0.07437461979150982
            ],
            [
               -0.05303085615745884,
               -0.07840738579429637
            ],
            [
               -0.05582495395776155,
               -0.08236818647137717
            ],
            [
               -0.05861905175806448,
               -0.08626766917004122
            ],
            [
               -0.061413149558367186,
               -0.09012683663728152
            ],
            [
               -0.06420724735867012,
               -0.0939739443072006
            ],
            [
               -0.06700134515897282,
               -0.09783948706836759
            ],
            [
               -0.06979544295927576,
               -0.10175007398337893
            ],
            [
               -0.07258954075957846,
               -0.10572248000503448
            ],
            [
               -0.07538363855988117,
               -0.10975937095016824
            ],
            [
               -0.0781777363601841,
               -0.11384798820554154
            ],
            [
               -0.08097183416048681,
               -0.11796244392353619
            ],
            [
               -0.08376593196078974,
               -0.12206935315113662
            ],
            [
               -0.08656002976109245,
               -0.126135570696658
            ],
            [
               -0.08935412756139538,
               -0.13013610472454742
            ],
            [
               -0.09214822536169809,
               -0.13406008994702673
            ],
            [
               -0.0949423231620008,
               -0.13791312513196202
            ],
            [
               -0.09773642096230373,
               -0.1417152311346057
            ],
            [
               -0.10053051876260644,
               -0.14549491232486939
            ],
            [
               -0.10332461656290937,
               -0.14928094876989895
            ],
            [
               -0.10611871436321207,
               -0.1530942563602412
            ],
            [
               -0.108912812163515,
               -0.15694219133588755
            ],
            [
               -0.11170690996381771,
               -0.16081700461706228
            ],
            [
               -0.11450100776412064,
               -0.16469894695853415
            ],
            [
               -0.11729510556442335,
               -0.16856313509278215
            ],
            [
               -0.12008920336472606,
               -0.17238812704093354
            ],
            [
               -0.12288330116502899,
               -0.1761635799872598
            ],
            [
               -0.1256773989653317,
               -0.17989456695031403
            ],
            [
               -0.12847149676563463,
               -0.18360106961511696
            ],
            [
               -0.13126559456593734,
               -0.18731258198629216
            ],
            [
               -0.13405969236624027,
               -0.19105924240197775
            ],
            [
               -0.13685379016654298,
               -0.19486202073695638
            ],
            [
               -0.13964788796684569,
               -0.1987248852207426
            ],
            [
               -0.14244198576714862,
               -0.20263142312600554
            ],
            [
               -0.14523608356745132,
               -0.2065472000041032
            ],
            [
               -0.14803018136775425,
               -0.2104275374773752
            ],
            [
               -0.15082427916805696,
               -0.21422881921331183
            ],
            [
               -0.1536183769683599,
               -0.2179203460827256
            ],
            [
               -0.1564124747686626,
               -0.22149347360744553
            ],
            [
               -0.1592065725689653,
               -0.22496537750315315
            ],
            [
               -0.16200067036926824,
               -0.2283761576895289
            ],
            [
               -0.16479476816957095,
               -0.23177974946691748
            ],
            [
               -0.16758886596987388,
               -0.2352307917652017
            ],
            [
               -0.1703829637701766,
               -0.23877075002682635
            ],
            [
               -0.17317706157047952,
               -0.24241688673204592
            ],
            [
               -0.17597115937078223,
               -0.24615702139319748
            ],
            [
               -0.17876525717108516,
               -0.24995158075519502
            ],
            [
               -0.18155935497138787,
               -0.2537425772561401
            ],
            [
               -0.18435345277169057,
               -0.2574673539392165
            ],
            [
               -0.1871475505719935,
               -0.2610736709020307
            ],
            [
               -0.1899416483722962,
               -0.26453232064387583
            ],
            [
               -0.19273574617259914,
               -0.26784405997590544
            ],
            [
               -0.19552984397290185,
               -0.27103908860687514
            ],
            [
               -0.19832394177320478,
               -0.2741692194760885
            ],
            [
               -0.2011180395735075,
               -0.27729477422985915
            ],
            [
               -0.2039121373738102,
               -0.28046960045674013
            ],
            [
               -0.20670623517411313,
               -0.28372808028646646
            ],
            [
               -0.20950033297441584,
               -0.28707745095453846
            ],
            [
               -0.21229443077471877,
               -0.29049732818771506
            ],
            [
               -0.21508852857502148,
               -0.293946393756621
            ],
            [
               -0.2178826263753244,
               -0.29737430043437596
            ],
            [
               -0.22067672417562711,
               -0.3007354815119727
            ],
            [
               -0.22347082197593005,
               -0.3040011037083991
            ],
            [
               -0.22626491977623275,
               -0.3071659950699108
            ],
            [
               -0.22905901757653546,
               -0.3102488449760156
            ],
            [
               -0.2318531153768384,
               -0.31328589472938484
            ],
            [
               -0.2346472131771411,
               -0.3163201644556488
            ],
            [
               -0.23744131097744403,
               -0.31938946938623475
            ],
            [
               -0.24023540877774674,
               -0.3225167184445641
            ],
            [
               -0.24302950657804967,
               -0.32570519617240096
            ],
            [
               -0.24582360437835238,
               -0.32893994783621827
            ],
            [
               -0.2486177021786551,
               -0.33219449781361754
            ],
            [
               -0.251411799978958,
               -0.3354405101189393
            ],
            [
               -0.2542058977792607,
               -0.33865714572800376
            ],
            [
               -0.25699999557956366,
               -0.3418370495453882
            ],
            [
               -0.25979409337986636,
               -0.3449870564284163
            ],
            [
               -0.2625881911801693,
               -0.3481234786103386
            ],
            [
               -0.265382288980472,
               -0.3512636641535123
            ],
            [
               -0.2681763867807747,
               -0.3544168093901219
            ],
            [
               -0.27097048458107764,
               -0.3575773392572129
            ],
            [
               -0.27376458238138035,
               -0.36072340958546556
            ],
            [
               -0.2765586801816833,
               -0.36382145439297786
            ],
            [
               -0.279352777981986,
               -0.3668357048811651
            ],
            [
               -0.2821468757822889,
               -0.36973988209897024
            ],
            [
               -0.28494097358259163,
               -0.37252737926899876
            ],
            [
               -0.28773507138289456,
               -0.3752165162010158
            ],
            [
               -0.29052916918319727,
               -0.37784882031943906
            ],
            [
               -0.2933232669835,
               -0.38048036557744264
            ],
            [
               -0.2961173647838029,
               -0.3831683463404726
            ],
            [
               -0.2989114625841056,
               -0.3859566054263443
            ],
            [
               -0.30170556038440854,
               -0.38886427707026056
            ],
            [
               -0.30449965818471125,
               -0.39188088650788266
            ],
            [
               -0.3072937559850142,
               -0.39496940051465224
            ],
            [
               -0.3100878537853169,
               -0.398076403956234
            ],
            [
               -0.3128819515856196,
               -0.4011464940797824
            ],
            [
               -0.31567604938592253,
               -0.40413677428232575
            ],
            [
               -0.31847014718622524,
               -0.40702735852765615
            ],
            [
               -0.32126424498652817,
               -0.40982504636085937
            ],
            [
               -0.3240583427868309,
               -0.41255939842329903
            ],
            [
               -0.3268524405871338,
               -0.41527268577424525
            ],
            [
               -0.3296465383874365,
               -0.41800691315797006
            ],
            [
               -0.3324406361877392,
               -0.42079181306568225
            ],
            [
               -0.33523473398804216,
               -0.4236371963991713
            ],
            [
               -0.33802883178834486,
               -0.4265315340564458
            ],
            [
               -0.3408229295886478,
               -0.42944664801631605
            ],
            [
               -0.3436170273889505,
               -0.43234656094553564
            ],
            [
               -0.34641112518925343,
               -0.4351974602386561
            ],
            [
               -0.34920522298955614,
               -0.4379756827307957
            ],
            [
               -0.35199932078985907,
               -0.44067157218508246
            ],
            [
               -0.3547934185901618,
               -0.44328862870058033
            ],
            [
               -0.3575875163904645,
               -0.44583899344134165
            ],
            [
               -0.3603816141907674,
               -0.4483374370359069
            ],
            [
               -0.3631757119910701,
               -0.450796286125623
            ],
            [
               -0.36596980979137306,
               -0.45322308497471775
            ],
            [
               -0.36876390759167577,
               -0.4556215241664229
            ],
            [
               -0.3715580053919787,
               -0.4579947687108624
            ],
            [
               -0.3743521031922814,
               -0.4603493129598399
            ],
            [
               -0.3771462009925841,
               -0.462697256156226
            ],
            [
               -0.37994029879288704,
               -0.4650555193118453
            ],
            [
               -0.38273439659318975,
               -0.467441780908025
            ],
            [
               -0.3855284943934927,
               -0.46986832729598993
            ],
            [
               -0.3883225921937954,
               -0.4723360545249167
            ],
            [
               -0.3911166899940983,
               -0.4748311059146667
            ],
            [
               -0.39391078779440103,
               -0.4773259447736229
            ],
            [
               -0.39670488559470385,
               -0.47978523918780946
            ],
            [
               -0.39949898339500667,
               -0.4821752456111955
            ],
            [
               -0.4022930811953095,
               -0.4844740073277039
            ],
            [
               -0.4050871789956123,
               -0.48667913496647286
            ],
            [
               -0.4078812767959151,
               -0.48881044837565524
            ],
            [
               -0.41067537459621783,
               -0.49090621704507664
            ],
            [
               -0.41346947239652065,
               -0.49301369823056707
            ],
            [
               -0.4162635701968235,
               -0.4951765100412242
            ],
            [
               -0.4190576679971263,
               -0.49742248328480376
            ],
            [
               -0.4218517657974291,
               -0.49975562706479315
            ],
            [
               -0.42464586359773193,
               -0.5021546913738263
            ],
            [
               -0.42743996139803475,
               -0.5045788590657816
            ],
            [
               -0.43023405919833746,
               -0.5069789569846652
            ],
            [
               -0.4330281569986403,
               -0.5093109165450236
            ],
            [
               -0.4358222547989431,
               -0.5115475606532296
            ],
            [
               -0.4386163525992459,
               -0.5136853476165562
            ],
            [
               -0.44141045039954874,
               -0.5157442786068034
            ],
            [
               -0.44420454819985156,
               -0.5177612647527917
            ],
            [
               -0.4469986460001544,
               -0.519779188791414
            ],
            [
               -0.4497927438004572,
               -0.5218350815079247
            ],
            [
               -0.4525868416007599,
               -0.523950917264606
            ],
            [
               -0.4553809394010627,
               -0.5261295302706599
            ],
            [
               -0.45817503720136554,
               -0.5283564265844354
            ],
            [
               -0.46096913500166836,
               -0.530606398815404
            ],
            [
               -0.4637632328019712,
               -0.5328524461279673
            ],
            [
               -0.466557330602274,
               -0.5350739892139671
            ],
            [
               -0.4693514284025768,
               -0.5372618640596971
            ],
            [
               -0.47214552620287964,
               -0.5394188567162919
            ],
            [
               -0.47493962400318235,
               -0.5415561306349723
            ],
            [
               -0.47773372180348517,
               -0.5436872446857124
            ],
            [
               -0.480527819603788,
               -0.5458221210790378
            ],
            [
               -0.4833219174040908,
               -0.5479631137152385
            ],
            [
               -0.4861160152043936,
               -0.5501043762949546
            ],
            [
               -0.48891011300469644,
               -0.5522344181379257
            ],
            [
               -0.49170421080499926,
               -0.5543405571273837
            ],
            [
               -0.4944983086053021,
               -0.5564133579920143
            ],
            [
               -0.4972924064056048,
               -0.5584492855941218
            ],
            [
               -0.5000865042059076,
               -0.5604506243463281
            ],
            [
               -0.5028806020062104,
               -0.5624228818151913
            ],
            [
               -0.5056746998065133,
               -0.5643709477069749
            ],
            [
               -0.5084687976068161,
               -0.5662958063550325
            ],
            [
               -0.5112628954071189,
               -0.5681933900574303
            ],
            [
               -0.5140569932074217,
               -0.5700562822560724
            ],
            [
               -0.5168510910077244,
               -0.5718777628690599
            ],
            [
               -0.5196451888080272,
               -0.573656603094963
            ],
            [
               -0.5224392866083301,
               -0.575400501730293
            ],
            [
               -0.5252333844086329,
               -0.5771263502182621
            ],
            [
               -0.5280274822089357,
               -0.5788565649186332
            ],
            [
               -0.5308215800092385,
               -0.5806121897893017
            ],
            [
               -0.5336156778095413,
               -0.5824048317825703
            ],
            [
               -0.5364097756098442,
               -0.5842302296753727
            ],
            [
               -0.5392038734101469,
               -0.5860660501046747
            ],
            [
               -0.5419979712104497,
               -0.5878753448636445
            ],
            [
               -0.5447920690107525,
               -0.5896153211382114
            ],
            [
               -0.5475861668110553,
               -0.5912492416341593
            ],
            [
               -0.5503802646113581,
               -0.5927580097100618
            ],
            [
               -0.553174362411661,
               -0.5941477736097325
            ],
            [
               -0.5559684602119638,
               -0.5954508470067218
            ],
            [
               -0.5587625580122666,
               -0.5967191454799969
            ],
            [
               -0.5615566558125693,
               -0.5980116122407834
            ],
            [
               -0.5643507536128721,
               -0.5993790359602893
            ],
            [
               -0.5671448514131749,
               -0.6008506164979994
            ],
            [
               -0.5699389492134778,
               -0.6024262712448629
            ],
            [
               -0.5727330470137806,
               -0.604077068227669
            ],
            [
               -0.5755271448140834,
               -0.6057537935140105
            ],
            [
               -0.5783212426143862,
               -0.607401236649214
            ],
            [
               -0.581115340414689,
               -0.6089740621208225
            ],
            [
               -0.5839094382149917,
               -0.6104496661446306
            ],
            [
               -0.5867035360152946,
               -0.6118343468707399
            ],
            [
               -0.5894976338155974,
               -0.6131611540150386
            ],
            [
               -0.5922917316159002,
               -0.6144802941733003
            ],
            [
               -0.595085829416203,
               -0.6158451681700667
            ],
            [
               -0.5978799272165058,
               -0.6172983277559709
            ],
            [
               -0.6006740250168087,
               -0.6188615006226368
            ],
            [
               -0.6034681228171114,
               -0.6205324155077678
            ],
            [
               -0.6062622206174142,
               -0.6222889369664004
            ],
            [
               -0.609056318417717,
               -0.6240987129299284
            ],
            [
               -0.6118504162180198,
               -0.6259308810154611
            ],
            [
               -0.6146445140183227,
               -0.6277658828626986
            ],
            [
               -0.6174386118186255,
               -0.629600228147171
            ],
            [
               -0.6202327096189283,
               -0.6314448429372919
            ],
            [
               -0.6230268074192311,
               -0.6333178260785359
            ],
            [
               -0.6258209052195338,
               -0.6352343025898042
            ],
            [
               -0.6286150030198366,
               -0.6371970046153838
            ],
            [
               -0.6314091008201395,
               -0.6391909395530182
            ],
            [
               -0.6342031986204423,
               -0.641184131249982
            ],
            [
               -0.6369972964207451,
               -0.6431344081072798
            ],
            [
               -0.6397913942210479,
               -0.6450002233150375
            ],
            [
               -0.6425854920213507,
               -0.646752168373421
            ],
            [
               -0.6453795898216536,
               -0.6483815957356414
            ],
            [
               -0.6481736876219563,
               -0.6499036591425563
            ],
            [
               -0.6509677854222591,
               -0.6513538052389591
            ],
            [
               -0.6537618832225619,
               -0.6527787444269637
            ],
            [
               -0.6565559810228647,
               -0.6542245602009715
            ],
            [
               -0.6593500788231675,
               -0.6557253868871868
            ],
            [
               -0.6621441766234704,
               -0.657295787419059
            ],
            [
               -0.6649382744237732,
               -0.6589287321684905
            ],
            [
               -0.667732372224076,
               -0.6605993412503006
            ],
            [
               -0.6705264700243787,
               -0.662272870356799
            ],
            [
               -0.6733205678246815,
               -0.6639143114554189
            ],
            [
               -0.6761146656249843,
               -0.6654967517907575
            ],
            [
               -0.6789087634252872,
               -0.6670062968907203
            ],
            [
               -0.68170286122559,
               -0.6684426405089641
            ],
            [
               -0.6844969590258928,
               -0.6698158024849086
            ],
            [
               -0.6872910568261956,
               -0.671140679885901
            ],
            [
               -0.6900851546264983,
               -0.6724315295865748
            ],
            [
               -0.6928792524268012,
               -0.6736982234193407
            ],
            [
               -0.695673350227104,
               -0.6749452493554694
            ],
            [
               -0.6984674480274068,
               -0.6761733208188072
            ],
            [
               -0.7012615458277096,
               -0.6773825068129576
            ],
            [
               -0.7040556436280124,
               -0.6785753300874644
            ],
            [
               -0.7068497414283152,
               -0.6797584311498146
            ],
            [
               -0.7096438392286181,
               -0.6809420688429666
            ],
            [
               -0.7124379370289208,
               -0.6821376479098307
            ],
            [
               -0.7152320348292236,
               -0.6833542783253408
            ],
            [
               -0.7180261326295264,
               -0.6845957792721871
            ],
            [
               -0.7208202304298292,
               -0.6858593980179124
            ],
            [
               -0.723614328230132,
               -0.6871368796162787
            ],
            [
               -0.7264084260304349,
               -0.6884176339723749
            ],
            [
               -0.7292025238307377,
               -0.6896929292649481
            ],
            [
               -0.7319966216310405,
               -0.6909595949906616
            ],
            [
               -0.7347907194313432,
               -0.6922218115691725
            ],
            [
               -0.737584817231646,
               -0.6934901740348761
            ],
            [
               -0.7403789150319489,
               -0.6947781412095764
            ],
            [
               -0.7431730128322517,
               -0.6960969052103163
            ],
            [
               -0.7459671106325545,
               -0.6974503231416067
            ],
            [
               -0.7487612084328573,
               -0.6988316319274721
            ],
            [
               -0.7515553062331601,
               -0.7002231818999605
            ],
            [
               -0.754349404033463,
               -0.7015995240688739
            ],
            [
               -0.7571435018337657,
               -0.7029331538998678
            ],
            [
               -0.7599375996340685,
               -0.7042013758283516
            ],
            [
               -0.7627316974343713,
               -0.7053923686107894
            ],
            [
               -0.7655257952346741,
               -0.7065087177025021
            ],
            [
               -0.7683198930349769,
               -0.7075673753591706
            ],
            [
               -0.7711139908352798,
               -0.7085959978040182
            ],
            [
               -0.7739080886355826,
               -0.7096265965007342
            ],
            [
               -0.7767021864358853,
               -0.7106881445971959
            ],
            [
               -0.7794962842361881,
               -0.7118000136032976
            ],
            [
               -0.7822903820364909,
               -0.7129678385306503
            ],
            [
               -0.7850844798367937,
               -0.7141827283611093
            ],
            [
               -0.7878785776370966,
               -0.7154238635857528
            ],
            [
               -0.7906726754373994,
               -0.7166636990897062
            ],
            [
               -0.7934667732377022,
               -0.717874426110904
            ],
            [
               -0.796260871038005,
               -0.7190341571622088
            ],
            [
               -0.7990549688383077,
               -0.7201314870348521
            ],
            [
               -0.8018490666386106,
               -0.7211675591373363
            ],
            [
               -0.8046431644389134,
               -0.7221553807866344
            ],
            [
               -0.8074372622392162,
               -0.7231167271738455
            ],
            [
               -0.810231360039519,
               -0.7240774282426765
            ],
            [
               -0.8130254578398218,
               -0.7250620777403052
            ],
            [
               -0.8158195556401246,
               -0.7260892279169604
            ],
            [
               -0.8186136534404275,
               -0.7271679675960936
            ],
            [
               -0.8214077512407302,
               -0.7282964783669115
            ],
            [
               -0.824201849041033,
               -0.7294627816415366
            ],
            [
               -0.8269959468413358,
               -0.7306474842392174
            ],
            [
               -0.8297900446416386,
               -0.7318279562322441
            ],
            [
               -0.8325841424419415,
               -0.7329830875584321
            ],
            [
               -0.8353782402422443,
               -0.7340976251213036
            ],
            [
               -0.8381723380425471,
               -0.7351651361881342
            ],
            [
               -0.8409664358428499,
               -0.7361888970801915
            ],
            [
               -0.8437605336431526,
               -0.7371804446557402
            ],
            [
               -0.8465546314434554,
               -0.7381560748085152
            ],
            [
               -0.8493487292437583,
               -0.7391321038785839
            ],
            [
               -0.8521428270440611,
               -0.7401200823897927
            ],
            [
               -0.8549369248443639,
               -0.7411232433042669
            ],
            [
               -0.8577310226446667,
               -0.7421352193769033
            ],
            [
               -0.8605251204449695,
               -0.7431415087934934
            ],
            [
               -0.8633192182452722,
               -0.7441234332873152
            ],
            [
               -0.8661133160455751,
               -0.7450636144505762
            ],
            [
               -0.8689074138458779,
               -0.7459515025320096
            ],
            [
               -0.8717015116461807,
               -0.7467873885165413
            ],
            [
               -0.8744956094464835,
               -0.7475836715415936
            ],
            [
               -0.8772897072467863,
               -0.7483628667588903
            ],
            [
               -0.8800838050470892,
               -0.7491527345348343
            ],
            [
               -0.882877902847392,
               -0.7499797365809999
            ],
            [
               -0.8856720006476947,
               -0.7508625343083888
            ],
            [
               -0.8884660984479975,
               -0.7518072804873368
            ],
            [
               -0.8912601962483003,
               -0.7528059947135313
            ],
            [
               -0.8940542940486031,
               -0.7538384808208426
            ],
            [
               -0.896848391848906,
               -0.7548772770592744
            ],
            [
               -0.8996424896492088,
               -0.7558943064223667
            ],
            [
               -0.9024365874495115,
               -0.7568674518973115
            ],
            [
               -0.9052306852498144,
               -0.7577853431973338
            ],
            [
               -0.9080247830501171,
               -0.7586491814240088
            ],
            [
               -0.9108188808504201,
               -0.7594712796516163
            ],
            [
               -0.9136129786507228,
               -0.7602709065259262
            ],
            [
               -0.9164070764510256,
               -0.76106872316668
            ],
            [
               -0.9192011742513284,
               -0.7618814073787434
            ],
            [
               -0.9219952720516312,
               -0.7627178952804232
            ],
            [
               -0.924789369851934,
               -0.7635781116492928
            ],
            [
               -0.9275834676522368,
               -0.7644542919603574
            ],
            [
               -0.9303775654525397,
               -0.7653342581285827
            ],
            [
               -0.9331716632528424,
               -0.7662055108561638
            ],
            [
               -0.9359657610531452,
               -0.7670588732098721
            ],
            [
               -0.938759858853448,
               -0.7678906726418058
            ],
            [
               -0.9415539566537509,
               -0.7687029779713768
            ],
            [
               -0.9443480544540537,
               -0.7695020347264767
            ],
            [
               -0.9471421522543564,
               -0.7702955718248669
            ],
            [
               -0.9499362500546593,
               -0.7710899340368527
            ],
            [
               -0.952730347854962,
               -0.7718879632182654
            ],
            [
               -0.9555244456552648,
               -0.7726882409849547
            ],
            [
               -0.9583185434555677,
               -0.773485831295627
            ],
            [
               -0.9611126412558705,
               -0.7742741786193414
            ],
            [
               -0.9639067390561733,
               -0.7750474724293717
            ],
            [
               -0.966700836856476,
               -0.7758026768705768
            ],
            [
               -0.9694949346567789,
               -0.7765405656684876
            ],
            [
               -0.9722890324570816,
               -0.7772654414208344
            ],
            [
               -0.9750831302573846,
               -0.7779836458121994
            ],
            [
               -0.9778772280576873,
               -0.7787013535863253
            ],
            [
               -0.9806713258579901,
               -0.779422375895234
            ],
            [
               -0.9834654236582929,
               -0.7801467121042207
            ],
            [
               -0.9862595214585957,
               -0.7808703794767311
            ],
            [
               -0.9890536192588986,
               -0.7815866745609752
            ],
            [
               -0.9918477170592013,
               -0.7822885808156397
            ],
            [
               -0.9946418148595042,
               -0.7829716553669119
            ],
            [
               -0.9974359126598069,
               -0.7836365140321135
            ],
            [
               -1.0002300104601098,
               -0.7842900591571255
            ],
            [
               -1.0030241082604126,
               -0.7849448717806105
            ],
            [
               -1.0058182060607153,
               -0.7856166642292105
            ],
            [
               -1.0086123038610182,
               -0.786320249036357
            ],
            [
               -1.011406401661321,
               -0.7870649773048424
            ],
            [
               -1.0142004994616238,
               -0.7878508864680382
            ],
            [
               -1.0169945972619265,
               -0.7886667663219089
            ],
            [
               -1.0197886950622295,
               -0.7894909715307599
            ],
            [
               -1.0225827928625322,
               -0.7902951425414537
            ],
            [
               -1.025376890662835,
               -0.7910501999403453
            ],
            [
               -1.0281709884631378,
               -0.7917332634075394
            ],
            [
               -1.0309650862634405,
               -0.792333732887202
            ],
            [
               -1.0337591840637435,
               -0.7928568127833864
            ],
            [
               -1.0365532818640462,
               -0.7933232998539976
            ],
            [
               -1.039347379664349,
               -0.7937653881888721
            ],
            [
               -1.0421414774646518,
               -0.7942193364575306
            ],
            [
               -1.0449355752649545,
               -0.794716786252589
            ],
            [
               -1.0477296730652574,
               -0.7952770218004275
            ],
            [
               -1.0505237708655604,
               -0.7959023325103043
            ],
            [
               -1.053317868665863,
               -0.79657786821997
            ],
            [
               -1.0561119664661658,
               -0.7972761464279059
            ],
            [
               -1.0589060642664687,
               -0.7979650218111577
            ],
            [
               -1.0617001620667714,
               -0.7986168643657295
            ],
            [
               -1.0644942598670744,
               -0.799216257531898
            ],
            [
               -1.067288357667377,
               -0.7997638924479085
            ],
            [
               -1.0700824554676798,
               -0.8002754296026624
            ],
            [
               -1.0728765532679827,
               -0.8007756205923515
            ],
            [
               -1.0756706510682854,
               -0.8012894737156355
            ],
            [
               -1.0784647488685883,
               -0.8018332355077741
            ],
            [
               -1.081258846668891,
               -0.8024081093014847
            ],
            [
               -1.084052944469194,
               -0.8029988566049512
            ],
            [
               -1.0868470422694967,
               -0.8035779353291053
            ],
            [
               -1.0896411400697996,
               -0.8041140687879933
            ],
            [
               -1.0924352378701023,
               -0.804582665507016
            ],
            [
               -1.095229335670405,
               -0.8049748078178997
            ],
            [
               -1.098023433470708,
               -0.8053018525093529
            ],
            [
               -1.1008175312710107,
               -0.8055939719817191
            ],
            [
               -1.1036116290713136,
               -0.8058928283047632
            ],
            [
               -1.1064057268716163,
               -0.8062404333854076
            ],
            [
               -1.109199824671919,
               -0.8066675066820055
            ],
            [
               -1.111993922472222,
               -0.8071848762138234
            ],
            [
               -1.1147880202725249,
               -0.8077805792034769
            ],
            [
               -1.1175821180728276,
               -0.8084235690524861
            ],
            [
               -1.1203762158731303,
               -0.8090728751541172
            ],
            [
               -1.1231703136734332,
               -0.8096893531361007
            ],
            [
               -1.125964411473736,
               -0.8102463638681288
            ],
            [
               -1.1287585092740389,
               -0.8107360984277394
            ],
            [
               -1.1315526070743416,
               -0.8111697076085991
            ],
            [
               -1.1343467048746443,
               -0.8115714307485306
            ],
            [
               -1.1371408026749472,
               -0.8119688799093665
            ],
            [
               -1.13993490047525,
               -0.8123828705066123
            ],
            [
               -1.1427289982755529,
               -0.8128202837690436
            ],
            [
               -1.1455230960758556,
               -0.8132723642493542
            ],
            [
               -1.1483171938761585,
               -0.8137189572445837
            ],
            [
               -1.1511112916764612,
               -0.8141371161597852
            ],
            [
               -1.1539053894767641,
               -0.8145109650729699
            ],
            [
               -1.1566994872770668,
               -0.81483922165357
            ],
            [
               -1.1594935850773695,
               -0.8151375487911918
            ],
            [
               -1.1622876828776725,
               -0.8154346663842289
            ],
            [
               -1.1650817806779752,
               -0.8157633285706894
            ],
            [
               -1.1678758784782781,
               -0.8161491165305681
            ],
            [
               -1.1706699762785808,
               -0.8166008720784098
            ],
            [
               -1.1734640740788838,
               -0.8171061806986399
            ],
            [
               -1.1762581718791865,
               -0.8176337164869758
            ],
            [
               -1.1790522696794894,
               -0.8181420010578635
            ],
            [
               -1.181846367479792,
               -0.8185919546597262
            ],
            [
               -1.1846404652800948,
               -0.8189592662913363
            ],
            [
               -1.1874345630803977,
               -0.8192425522650002
            ],
            [
               -1.1902286608807005,
               -0.8194645538468586
            ],
            [
               -1.1930227586810034,
               -0.8196658403616627
            ],
            [
               -1.195816856481306,
               -0.8198929120149031
            ],
            [
               -1.1986109542816088,
               -0.8201844343203935
            ],
            [
               -1.2014050520819117,
               -0.8205599691271579
            ],
            [
               -1.2041991498822144,
               -0.8210147766837061
            ],
            [
               -1.2069932476825174,
               -0.8215223011053857
            ],
            [
               -1.20978734548282,
               -0.8220434600732747
            ],
            [
               -1.212581443283123,
               -0.8225396582273484
            ],
            [
               -1.2153755410834257,
               -0.8229852572781008
            ],
            [
               -1.2181696388837286,
               -0.8233754529246382
            ],
            [
               -1.2209637366840314,
               -0.823727052501823
            ],
            [
               -1.223757834484334,
               -0.8240720022137267
            ],
            [
               -1.226551932284637,
               -0.8244458970834365
            ],
            [
               -1.2293460300849397,
               -0.8248753335683139
            ],
            [
               -1.2321401278852426,
               -0.8253683038400159
            ],
            [
               -1.2349342256855453,
               -0.8259107825553976
            ],
            [
               -1.2377283234858483,
               -0.8264705823775232
            ],
            [
               -1.240522421286151,
               -0.8270071503589971
            ],
            [
               -1.243316519086454,
               -0.8274840412844516
            ],
            [
               -1.2461106168867566,
               -0.8278799686819871
            ],
            [
               -1.2489047146870593,
               -0.8281948589598052
            ],
            [
               -1.2516988124873623,
               -0.828449024823929
            ],
            [
               -1.254492910287665,
               -0.8286758545150495
            ],
            [
               -1.257287008087968,
               -0.8289105227173401
            ],
            [
               -1.2600811058882706,
               -0.8291784774815966
            ],
            [
               -1.2628752036885733,
               -0.8294874533172065
            ],
            [
               -1.2656693014888762,
               -0.8298255329187998
            ],
            [
               -1.268463399289179,
               -0.8301657594513134
            ],
            [
               -1.2712574970894819,
               -0.8304756676416426
            ],
            [
               -1.2740515948897846,
               -0.8307285528785093
            ],
            [
               -1.2768456926900875,
               -0.8309128184938733
            ],
            [
               -1.2796397904903902,
               -0.8310364525119676
            ],
            [
               -1.2824338882906932,
               -0.8311253145257946
            ],
            [
               -1.2852279860909959,
               -0.831215901239292
            ],
            [
               -1.2880220838912986,
               -0.8313449534588564
            ],
            [
               -1.2908161816916015,
               -0.8315391413752362
            ],
            [
               -1.2936102794919042,
               -0.8318078844002883
            ],
            [
               -1.2964043772922071,
               -0.8321412457814698
            ],
            [
               -1.2991984750925099,
               -0.832513204232536
            ],
            [
               -1.3019925728928128,
               -0.8328889987277726
            ],
            [
               -1.3047866706931155,
               -0.8332341708239532
            ],
            [
               -1.3075807684934184,
               -0.8335226801446431
            ],
            [
               -1.3103748662937211,
               -0.8337420388940782
            ],
            [
               -1.3131689640940238,
               -0.833894529458316
            ],
            [
               -1.3159630618943268,
               -0.8339948126298632
            ],
            [
               -1.3187571596946295,
               -0.8340651868317129
            ],
            [
               -1.3215512574949324,
               -0.8341301545746048
            ],
            [
               -1.3243453552952351,
               -0.8342117520499566
            ],
            [
               -1.327139453095538,
               -0.8343264781469626
            ],
            [
               -1.3299335508958408,
               -0.8344839240301192
            ],
            [
               -1.3327276486961435,
               -0.8346866553390384
            ],
            [
               -1.3355217464964464,
               -0.8349307182013808
            ],
            [
               -1.338315844296749,
               -0.8352063288012909
            ],
            [
               -1.341109942097052,
               -0.8354987000038372
            ],
            [
               -1.3439040398973547,
               -0.835789310547683
            ],
            [
               -1.3466981376976577,
               -0.8360580171089664
            ],
            [
               -1.3494922354979604,
               -0.8362861614577373
            ],
            [
               -1.352286333298263,
               -0.8364603201870549
            ],
            [
               -1.355080431098566,
               -0.836575809225249
            ],
            [
               -1.3578745288988687,
               -0.8366387616812654
            ],
            [
               -1.3606686266991717,
               -0.8366657450033486
            ],
            [
               -1.3634627244994744,
               -0.8366805034645444
            ],
            [
               -1.3662568222997773,
               -0.8367083364763493
            ],
            [
               -1.36905092010008,
               -0.8367695327324427
            ],
            [
               -1.371845017900383,
               -0.8368738177852704
            ],
            [
               -1.3746391157006856,
               -0.8370176822654797
            ],
            [
               -1.3774332135009884,
               -0.8371856942431144
            ],
            [
               -1.3802273113012913,
               -0.8373556652684018
            ],
            [
               -1.383021409101594,
               -0.8375062314547563
            ],
            [
               -1.385815506901897,
               -0.8376244892198772
            ],
            [
               -1.3886096047021996,
               -0.8377111420093832
            ],
            [
               -1.3914037025025026,
               -0.8377813024252584
            ],
            [
               -1.3941978003028053,
               -0.8378604375518373
            ]
         ]
      }
   ]
}
