# Supplementary material for: Isolation of a planar π-aromatic Bi5− ring in a cobalt-based inverse-sandwich-type complex
Source: Nat Chem. 2025 Jan 20;17(4):547–55. doi: 10.1038/s41557-024-01713-8 (PMC11964920; doi:10.1038/s41557-024-01713-8)
Supplement: Supplementary file 4 — Original magnetic data of compound 1 and origin file of Fig. 3. [file 41557_2024_1713_MOESM4_ESM.zip › sr_and_T_Symmetrized/31.csv]

comment	corrected Loops
temperature	1.3
sr	0.128
angle	0
trans	0
B	M
-1.3999	-0.825824591920318
-1.3970974874874873	-0.8252029644952732
-1.394294974974975	-0.8245765769782472
-1.3914924624624623	-0.8239636965983337
-1.3886899499499499	-0.8233123187568723
-1.3858874374374373	-0.8225287693721588
-1.3830849249249249	-0.821527173690288
-1.3802824124124122	-0.8202803397027487
-1.3774798998998998	-0.8188520457079771
-1.3746773873873872	-0.8173969106984538
-1.3718748748748748	-0.8161255260197475
-1.3690723623623622	-0.8152449596340012
-1.3662698498498498	-0.8148938145087918
-1.3634673373373372	-0.8150934945031492
-1.3606648248248248	-0.8157323555663187
-1.3578623123123121	-0.8165887510135186
-1.3550597997997997	-0.8173863435499025
-1.3522572872872871	-0.8178648037701115
-1.3494547747747747	-0.8178445772226799
-1.346652262262262	-0.8172671044791284
-1.3438497497497497	-0.8162005256133873
-1.341047237237237	-0.8148122744911013
-1.3382447247247247	-0.813320040228416
-1.335442212212212	-0.8119379719367524
-1.3326396996996996	-0.8108342019188185
-1.329837187187187	-0.8101095556603379
-1.3270346746746746	-0.8097984239598693
-1.324232162162162	-0.8098847403971909
-1.3214296496496496	-0.8103218342093559
-1.318627137137137	-0.8110459345308452
-1.3158246246246246	-0.8119784720504466
-1.313022112112112	-0.8130194912174353
-1.3102195995995995	-0.8140401971188127
-1.307417087087087	-0.814884310354963
-1.3046145745745745	-0.8153846105744311
-1.301812062062062	-0.8153940566267154
-1.2990095495495495	-0.814823089441189
-1.2962070370370369	-0.8136695909646124
-1.2934045245245245	-0.8120280561465834
-1.2906020120120119	-0.8100704208434115
-1.2877994994994995	-0.8080009070595233
-1.2849969869869868	-0.8059976159924365
-1.2821944744744744	-0.804160315758505
-1.2793919619619618	-0.8024838880230576
-1.2765894494494494	-0.8008694969653657
-1.2737869369369368	-0.7991727933333292
-1.2709844244244244	-0.7972746499112566
-1.2681819119119118	-0.7951500962908067
-1.2653793993993994	-0.7929092742994062
-1.2625768868868867	-0.7907917502936161
-1.2597743743743743	-0.7891104710920693
-1.2569718618618617	-0.788159279159423
-1.2541693493493493	-0.7881121481704012
-1.2513668368368367	-0.7889478812526385
-1.2485643243243243	-0.7904283520757055
-1.2457618118118117	-0.7921426517948873
-1.2429592992992993	-0.7936084798127503
-1.2401567867867866	-0.7944026248853007
-1.2373542742742742	-0.7942811012615489
-1.2345517617617616	-0.7932506440361078
-1.2317492492492492	-0.7915670344304576
-1.2289467367367366	-0.7896580925824737
-1.2261442242242242	-0.7879930923016729
-1.2233417117117116	-0.7869380180021863
-1.2205391991991992	-0.7866415374581756
-1.2177366866866866	-0.7869877206517135
-1.2149341741741742	-0.7876309684283314
-1.2121316616616615	-0.7881027947460044
-1.2093291491491491	-0.7879573238234321
-1.2065266366366365	-0.7869100189561123
-1.203724124124124	-0.7849263154276953
-1.2009216116116115	-0.7822328454678973
-1.198119099099099	-0.7792486581301963
-1.1953165865865865	-0.776459248150837
-1.192514074074074	-0.7742740904402687
-1.1897115615615614	-0.7729129810656358
-1.186909049049049	-0.7723564160090597
-1.1841065365365364	-0.772373895785943
-1.181304024024024	-0.7726184844711226
-1.1785015115115114	-0.7727545551443264
-1.175698998998999	-0.7725753669209696
-1.1728964864864864	-0.7720711918282452
-1.170093973973974	-0.7714256646691147
-1.1672914614614613	-0.770942186785968
-1.164488948948949	-0.7709255936201882
-1.1616864364364363	-0.771559242426674
-1.158883923923924	-0.7728193580695668
-1.1560814114114113	-0.7744564236598592
-1.153278898898899	-0.7760516184582222
-1.1504763863863863	-0.7771319054104024
-1.1476738738738739	-0.7773082496873032
-1.1448713613613613	-0.7763937233048437
-1.1420688488488488	-0.7744643137898575
-1.1392663363363362	-0.7718430675106309
-1.1364638238238238	-0.7690120087444186
-1.1336613113113112	-0.7664785134722374
-1.1308587987987986	-0.7646365287238241
-1.1280562862862862	-0.7636640641310488
-1.1252537737737738	-0.7634866449565609
-1.1224512612612612	-0.7638157998754891
-1.1196487487487485	-0.7642487325048313
-1.1168462362362361	-0.7643972179910296
-1.1140437237237237	-0.7640059191737809
-1.111241211211211	-0.7630248499977639
-1.1084386986986985	-0.7616158625498642
-1.105636186186186	-0.760093817368612
-1.1028336736736737	-0.7588229598580043
-1.100031161161161	-0.7581019152595396
-1.0972286486486484	-0.758072926651765
-1.094426136136136	-0.7586821984362688
-1.0916236236236236	-0.7597015533321329
-1.088821111111111	-0.7608024557373778
-1.0860185985985984	-0.7616577613149417
-1.083216086086086	-0.7620390052633186
-1.0804135735735736	-0.7618796534185022
-1.077611061061061	-0.7612863331706226
-1.0748085485485483	-0.76049674113758
-1.072006036036036	-0.7597993722842085
-1.0692035235235235	-0.759441369071074
-1.066401011011011	-0.7595533928889289
-1.0635984984984983	-0.7601139661309724
-1.060795985985986	-0.7609625339803
-1.0579934734734735	-0.761854883895448
-1.0551909609609609	-0.7625414943721582
-1.0523884484484483	-0.7628428877538868
-1.0495859359359359	-0.7626979979791536
-1.0467834234234235	-0.7621711007860598
-1.0439809109109108	-0.7614167762775679
-1.0411783983983982	-0.7606161354383681
-1.0383758858858858	-0.759906718086165
-1.0355733733733734	-0.7593301560364356
-1.0327708608608608	-0.7588154203260359
-1.0299683483483482	-0.758203334406761
-1.0271658358358358	-0.7573040297923717
-1.0243633233233234	-0.7559677536920557
-1.0215608108108107	-0.7541446466895491
-1.0187582982982981	-0.7519124426474626
-1.0159557857857857	-0.7494615064638902
-1.0131532732732733	-0.7470408618759352
-1.0103507607607607	-0.7448822101529444
-1.007548248248248	-0.7431269346397631
-1.0047457357357357	-0.7417809224229254
-1.0019432232232233	-0.7407135347553505
-0.9991407107107106	-0.7397027980048344
-0.9963381981981981	-0.7385134266736477
-0.9935356856856856	-0.7369827301901838
-0.9907331731731731	-0.7350857719272332
-0.9879306606606606	-0.7329568458142414
-0.9851281481481481	-0.7308578662557079
-0.9823256356356356	-0.7291014426444788
-0.9795231231231231	-0.7279516947550488
-0.9767206106106106	-0.7275341582828392
-0.973918098098098	-0.7277844615838782
-0.9711155855855855	-0.7284540376071458
-0.968313073073073	-0.7291733944006635
-0.9655105605605605	-0.7295550112555123
-0.962708048048048	-0.729304761092987
-0.9599055355355355	-0.7283073159930209
-0.957103023023023	-0.726658625350223
-0.9543005105105105	-0.724635011527033
-0.951497997997998	-0.7226085010591841
-0.9486954854854854	-0.7209351974577529
-0.9458929729729728	-0.7198521299631423
-0.9430904604604604	-0.7194151364522318
-0.9402879479479478	-0.7194967768481795
-0.9374854354354354	-0.719843407067329
-0.9346829229229228	-0.7201709187459129
-0.9318804104104104	-0.7202658253687433
-0.9290778978978977	-0.7200567230414334
-0.9262753853853853	-0.7196313527488584
-0.9234728728728727	-0.7191932341544012
-0.9206703603603603	-0.7189728837092333
-0.9178678478478477	-0.7191248458978714
-0.9150653353353353	-0.7196475417512247
-0.9122628228228227	-0.7203560969563699
-0.9094603103103103	-0.7209209126516054
-0.9066577977977976	-0.7209624617019644
-0.9038552852852852	-0.7201730730089518
-0.9010527727727726	-0.7184260329179095
-0.8982502602602602	-0.7158349197695495
-0.8954477477477477	-0.7127411302033327
-0.8926452352352352	-0.7096303119633849
-0.8898427227227227	-0.7070014949940231
-0.8870402102102102	-0.7052285013304371
-0.8842376976976977	-0.7044564219971482
-0.8814351851851852	-0.7045653816885444
-0.8786326726726726	-0.7052128012871551
-0.8758301601601601	-0.7059406935548326
-0.8730276476476476	-0.7063141852505528
-0.8702251351351351	-0.7060480248994065
-0.8674226226226226	-0.7050822980118686
-0.8646201101101101	-0.7035853624259345
-0.8618175975975975	-0.7018855561875944
-0.859015085085085	-0.7003558002318973
-0.8562125725725724	-0.6992895242531009
-0.8534100600600599	-0.6988079130242979
-0.8506075475475474	-0.6988270780846283
-0.8478050350350349	-0.6990934304496518
-0.8450025225225224	-0.6992731257771049
-0.8422000100100099	-0.6990643481610491
-0.8393974974974974	-0.6982948311485306
-0.8365949849849849	-0.6969731399352874
-0.8337924724724723	-0.6952784488583483
-0.8309899599599598	-0.693494190470723
-0.8281874474474473	-0.6919091028625017
-0.8253849349349348	-0.6907190031531534
-0.8225824224224223	-0.6899611819819496
-0.8197799099099098	-0.6895015797614314
-0.8169773973973973	-0.689077160047807
-0.8141748848848848	-0.688378215107765
-0.8113723723723723	-0.6871434821894684
-0.8085698598598597	-0.6852384504547027
-0.8057673473473472	-0.6826943395190221
-0.8029648348348347	-0.6796989771325348
-0.8001623223223222	-0.6765462242039189
-0.7973598098098097	-0.6735625051962926
-0.7945572972972972	-0.6710337809876981
-0.7917547847847847	-0.6691530322739782
-0.7889522722722722	-0.667998921930196
-0.7861497597597596	-0.6675446575626235
-0.7833472472472471	-0.6676865166610009
-0.7805447347347346	-0.668277228490296
-0.7777422222222221	-0.6691514100726454
-0.7749397097097096	-0.6701370691188928
-0.7721371971971971	-0.6710556067918303
-0.7693346846846846	-0.6717191328262958
-0.7665321721721721	-0.6719355875089039
-0.7637296596596596	-0.6715284849966398
-0.760927147147147	-0.6703706012219985
-0.7581246346346345	-0.6684227657351427
-0.755322122122122	-0.6657635782198636
-0.7525196096096095	-0.6625958515278122
-0.749717097097097	-0.6592213871359407
-0.7469145845845845	-0.6559855818160505
-0.744112072072072	-0.6532039611357376
-0.7413095595595595	-0.6510902062638213
-0.738507047047047	-0.6497066975283103
-0.7357045345345344	-0.6489531624937579
-0.7329020220220219	-0.6485981814558883
-0.7300995095095094	-0.6483454634755359
-0.7272969969969969	-0.6479161168646436
-0.7244944844844844	-0.6471231086862665
-0.7216919719719719	-0.6459164161285799
-0.7188894594594594	-0.6443863074028092
-0.7160869469469469	-0.6427249032377159
-0.7132844344344343	-0.6411586391906324
-0.7104819219219218	-0.6398726065933829
-0.7076794094094093	-0.6389495279485211
-0.7048768968968968	-0.6383409971729508
-0.7020743843843843	-0.6378784253702137
-0.6992718718718718	-0.6373191991812165
-0.6964693593593593	-0.6364135599036453
-0.6936668468468468	-0.6349725125507808
-0.6908643343343343	-0.6329178905262159
-0.6880618218218217	-0.6303018483750173
-0.6852593093093092	-0.6272923149397629
-0.6824567967967967	-0.624130380461351
-0.6796542842842842	-0.6210725276393658
-0.6768517717717717	-0.6183333871480287
-0.6740492592592592	-0.6160430340997227
-0.6712467467467467	-0.6142277571028183
-0.6684442342342342	-0.6128165332400517
-0.6656417217217216	-0.6116690795431634
-0.6628392092092091	-0.6106168375484822
-0.6600366966966966	-0.6095063309425275
-0.6572341841841841	-0.6082349783913611
-0.6544316716716716	-0.6067720380115345
-0.6516291591591591	-0.605161055730296
-0.6488266466466466	-0.6035041709921622
-0.6460241341341341	-0.6019322615454035
-0.6432216216216216	-0.6005677229475523
-0.640419109109109	-0.5994883170533688
-0.6376165965965965	-0.598700672802188
-0.634814084084084	-0.5981304550031704
-0.6320115715715715	-0.5976329321917191
-0.629209059059059	-0.5970230683233586
-0.6264065465465465	-0.5961192119961902
-0.623604034034034	-0.5947902240965657
-0.6208015215215215	-0.5929938138943824
-0.617999009009009	-0.5907949231780798
-0.6151964964964964	-0.5883573896715912
-0.6123939839839839	-0.5859089854153323
-0.6095914714714714	-0.5836874830892076
-0.6067889589589589	-0.5818814017179195
-0.6039864464464464	-0.5805815012826097
-0.6011839339339339	-0.5797568594345298
-0.5983814214214214	-0.5792628156313953
-0.5955789089089089	-0.5788789890881678
-0.5927763963963963	-0.5783667030523372
-0.5899738838838838	-0.5775293132558659
-0.5871713713713713	-0.5762581188478544
-0.5843688588588588	-0.5745511269051349
-0.5815663463463463	-0.572500553917513
-0.5787638338338338	-0.5702548000346594
-0.5759613213213213	-0.5679684661229489
-0.5731588088088088	-0.565757175665568
-0.5703562962962963	-0.5636714527553618
-0.5675537837837837	-0.5616966032680597
-0.5647512712712712	-0.5597760456854668
-0.5619487587587587	-0.5578472321259963
-0.5591462462462462	-0.5558751723911497
-0.5563437337337337	-0.5538701148399967
-0.5535412212212212	-0.5518825748120397
-0.5507387087087087	-0.5499781655991776
-0.5479361961961962	-0.5482030819619143
-0.5451336836836836	-0.5465553585381774
-0.5423311711711711	-0.5449753864102831
-0.5395286586586586	-0.5433620161139536
-0.5367261461461461	-0.5416104195319524
-0.5339236336336336	-0.5396585063086892
-0.5311211211211211	-0.5375237774924554
-0.5283186086086086	-0.5353142553725052
-0.5255160960960961	-0.5332053790226132
-0.5227135835835836	-0.53138687937422
-0.519911071071071	-0.5299954103275747
-0.5171085585585585	-0.5290557271808691
-0.514306046046046	-0.5284525271171427
-0.5115035335335335	-0.5279463506359767
-0.508701021021021	-0.5272327108177914
-0.5058985085085085	-0.5260285240552147
-0.503095995995996	-0.5241592121991527
-0.5002934834834833	-0.5216175573917645
-0.49749097097097084	-0.5185728419696984
-0.4946884584584583	-0.5153240243223904
-0.4918859459459458	-0.5122089432869099
-0.4890834334334333	-0.5094967988901054
-0.4862809209209208	-0.5072981512478161
-0.4834784084084083	-0.5055226938321207
-0.48067589589589577	-0.5039009425552057
-0.47787338338338325	-0.5020659920991455
-0.47507087087087074	-0.4996719655940899
-0.47226835835835823	-0.49651309850333764
-0.4694658458458457	-0.4926058553363104
-0.4666633333333332	-0.4882068501670516
-0.4638608208208207	-0.4837585565189544
-0.4610583083083082	-0.4797768837627753
-0.4582557957957957	-0.4767127175666215
-0.45545328328328316	-0.4748277817885635
-0.45265077077077065	-0.4741210828961656
-0.44984825825825814	-0.4743270683765053
-0.4470457457457456	-0.4749852575946067
-0.4442432332332331	-0.47556017491328206
-0.4414407207207206	-0.4755763551208322
-0.4386382082082081	-0.47473012344958837
-0.4358356956956956	-0.4729483458556906
-0.43303318318318307	-0.47038133910049806
-0.43023067067067056	-0.4673370297328625
-0.42742815815815804	-0.46418000346522603
-0.42462564564564553	-0.46122739968893683
-0.421823133133133	-0.45867164572075775
-0.4190206206206205	-0.4565491199060012
-0.416218108108108	-0.4547580602519191
-0.4134155955955955	-0.4531137462698814
-0.410613083083083	-0.4514189831712682
-0.40781057057057046	-0.4495259384681622
-0.40500805805805795	-0.44737131526225904
-0.40220554554554544	-0.44497798552812196
-0.39940303303303293	-0.44242833013025124
-0.3966005205205205	-0.4398234404179141
-0.3937980080080079	-0.43724527863439117
-0.3909954954954955	-0.4347354122061021
-0.3881929829829829	-0.4322958615910723
-0.3853904704704705	-0.4299082565617276
-0.38258795795795786	-0.4275604245471861
-0.37978544544544546	-0.42526722116036936
-0.37698293293293283	-0.4230754499547033
-0.37418042042042043	-0.4210496918908918
-0.3713779079079078	-0.41924396425796484
-0.3685753953953954	-0.4176702314591708
-0.3657728828828828	-0.4162766145894573
-0.3629703703703704	-0.4149450572395694
-0.36016785785785776	-0.4135113928361681
-0.35736534534534536	-0.41180275789825393
-0.35456283283283274	-0.4096810274946139
-0.35176032032032034	-0.40707865659549486
-0.3489578078078077	-0.4040157650352061
-0.3461552952952953	-0.40059356187676437
-0.3433527827827827	-0.39696699043080186
-0.3405502702702703	-0.3933060254065883
-0.33774775775775767	-0.3897581204144966
-0.33494524524524527	-0.38642294367933494
-0.33214273273273265	-0.38334541581702264
-0.32934022022022025	-0.380526164621659
-0.3265377077077076	-0.37794240083845443
-0.323735195195195	-0.37556909214233186
-0.3209326826826826	-0.37339121137533854
-0.31813017017017	-0.37140229024367144
-0.3153276576576576	-0.3695907385209809
-0.31252514514514496	-0.3679209664265417
-0.30972263263263256	-0.36631910441008714
-0.30692012012011993	-0.3646719341712883
-0.30411760760760753	-0.36284287952756883
-0.3013150950950949	-0.36070225874660833
-0.2985125825825825	-0.3581629195991555
-0.2957100700700699	-0.35520918036816096
-0.2929075575575575	-0.35190802766517565
-0.29010504504504486	-0.348396641629103
-0.28730253253253246	-0.3448479307724271
-0.28450002002001984	-0.34142332061104175
-0.28169750750750744	-0.33822693040777296
-0.2788949949949948	-0.33527569262871726
-0.2760924824824824	-0.3324955817024912
-0.2732899699699698	-0.32974619374303615
-0.2704874574574574	-0.32686694673426914
-0.26768494494494477	-0.32373105415246817
-0.26488243243243237	-0.32029052738558594
-0.26207991991991975	-0.3165978222158994
-0.25927740740740735	-0.31279671851614976
-0.2564748948948947	-0.30908447315145704
-0.2536723823823823	-0.3056562578188461
-0.2508698698698697	-0.3026485526632584
-0.2480673573573573	-0.30009870641389547
-0.24526484484484468	-0.2979330915288332
-0.24246233233233228	-0.29598764461491595
-0.23965981981981965	-0.29405475976984086
-0.23685730730730725	-0.29194253014188937
-0.23405479479479463	-0.28952865764827174
-0.23125228228228223	-0.2867930726290083
-0.2284497697697696	-0.28381984846408553
-0.2256472572572572	-0.28076830704187394
-0.22284474474474458	-0.27782241368729377
-0.22004223223223218	-0.27513385907412247
-0.21723971971971956	-0.2727757671233627
-0.21443720720720716	-0.2707203935881536
-0.21163469469469454	-0.26884670447300946
-0.20883218218218214	-0.26697472123814264
-0.2060296696696695	-0.2649157619524046
-0.2032271571571571	-0.2625234941548653
-0.2004246446446445	-0.25973117813128016
-0.1976221321321321	-0.2565652710197137
-0.19481961961961947	-0.25313301747669154
-0.19201710710710707	-0.2495893602688612
-0.18921459459459444	-0.24609409447214248
-0.18641208208208204	-0.24277208033983413
-0.18360956956956942	-0.2396871951614828
-0.18080705705705702	-0.2368355149532028
-0.1780045445445444	-0.23415686271437933
-0.175202032032032	-0.2315584837265786
-0.17239951951951937	-0.2289418809001742
-0.16959700700700697	-0.2262244260965563
-0.16679449449449435	-0.22335073379533354
-0.16399198198198195	-0.22029347253396647
-0.16118946946946933	-0.21704744331646728
-0.15838695695695693	-0.21362281626674814
-0.1555844444444443	-0.2100426905153262
-0.1527819319319319	-0.2063470338943289
-0.14997941941941928	-0.2026009154738445
-0.14717690690690688	-0.1989015427671872
-0.14437439439439426	-0.1953774881586734
-0.14157188188188186	-0.19217532339422783
-0.13876936936936923	-0.18943322131121726
-0.13596685685685683	-0.18724644928908607
-0.1331643443443442	-0.1856340671257491
-0.1303618318318318	-0.18451775112379287
-0.1275593193193192	-0.18372157673348777
-0.12475680680680679	-0.18299616202622368
-0.12195429429429416	-0.1820633898004506
-0.11915178178178176	-0.18067130779634805
-0.11634926926926914	-0.1786450280016193
-0.11354675675675674	-0.1759199329593913
-0.11074424424424412	-0.17254829000079885
-0.10794173173173172	-0.16867805760490412
-0.1051392192192191	-0.16451080564403545
-0.10233670670670669	-0.1602516145442775
-0.09953419419419407	-0.15606561215841308
-0.09673168168168167	-0.1520528770805442
-0.09392916916916905	-0.14824681031978926
-0.09112665665665665	-0.1446330459833229
-0.08832414414414402	-0.14117930643529464
-0.08552163163163162	-0.13786358900062007
-0.082719119119119	-0.1346896823904023
-0.0799166066066066	-0.1316845801549308
-0.07711409409409398	-0.12887979205278927
-0.07431158158158158	-0.1262850844668204
-0.07150906906906895	-0.12386636856858074
-0.06870655655655655	-0.12153808691526705
-0.06590404404404393	-0.11917500223696526
-0.06310153153153153	-0.11664078179159942
-0.06029901901901891	-0.11382402760098116
-0.057496506506506506	-0.1106690303014147
-0.054693993993993884	-0.10718991358920917
-0.05189148148148148	-0.1034626089078655
-0.04908896896896886	-0.09959719721676134
-0.04628645645645646	-0.0957005610338866
-0.04348394394394384	-0.09184314314842532
-0.040681431431431436	-0.08804229227805349
-0.037878918918918814	-0.08426848608004714
-0.03507640640640641	-0.08047183634521937
-0.03227389389389379	-0.07661801756220059
-0.02947138138138139	-0.07271836676395212
-0.026668868868868767	-0.0688403168288179
-0.023866356356356366	-0.06509136308378931
-0.021063843843843744	-0.061580066582763
-0.018261331331331343	-0.0583674004679252
-0.01545881881881872	-0.05542721217565452
-0.01265630630630632	-0.05263324234173902
-0.009853793793793697	-0.04978194175171053
-0.007051281281281296	-0.04664777177437788
-0.004248768768768674	-0.04305509462876305
-0.001446256256256273	-0.03894283252620615
0.0013562562562563496	-0.034398116411622416
0.00415876876876875	-0.02964380652402312
0.006961281281281373	-0.0249796152320462
0.009763793793793774	-0.020692757003403818
0.012566306306306396	-0.016965929953313603
0.015368818818818797	-0.013813492601343846
0.01817133133133142	-0.011069263856266508
0.02097384384384382	-0.008433360818437558
0.023776356356356443	-0.0055659325467760715
0.026578868868868843	-0.002199100733992895
0.029381381381381466	0.0017692647372057543
0.03218389389389387	0.006232044089110326
0.03498640640640649	0.010896429927352427
0.03778891891891911	0.015369699644835923
0.04059143143143151	0.019281468176561692
0.043393943943944135	0.02240368705486038
0.046196456456456536	0.024729193117388266
0.04899896896896916	0.02648223879745177
0.05180148148148156	0.028056265052772696
0.05460399399399418	0.02989807830993568
0.05740650650650658	0.03237554748162863
0.060209019019019205	0.03567176175845846
0.0630115315315316	0.03974009110792045
0.06581404404404423	0.044334405230415076
0.06861655655655663	0.04910349703340906
0.07141906906906925	0.053717014670863095
0.07422158158158165	0.05797937997906623
0.07702409409409428	0.061892100893785815
0.07982660660660668	0.06564243151726354
0.0826291191191193	0.0695216889282519
0.0854316316316317	0.0738011416940033
0.08823414414414432	0.07860881452525702
0.09103665665665672	0.08385138837743404
0.09383916916916935	0.08921108974946362
0.09664168168168175	0.09422265985249459
0.09944419419419437	0.09840839783404184
0.10224670670670677	0.10142897701780673
0.10504921921921939	0.10320113948422627
0.10785173173173179	0.10394285010015013
0.11065424424424442	0.10412905644833231
0.11345675675675682	0.10436951446753089
0.11625926926926944	0.10524494975740784
0.11906178178178184	0.10715105539366522
0.12186429429429446	0.1101972511913544
0.12466680680680686	0.11418973129708496
0.12746931931931949	0.11870191190013912
0.13027183183183189	0.1232085914642391
0.1330743443443445	0.12724151360542413
0.1358768568568569	0.13051925379272314
0.13867936936936953	0.13301444185576128
0.14148188188188193	0.134942439524571
0.14428439439439456	0.13668046450419366
0.14708690690690696	0.13864665885915112
0.14988941941941958	0.1411784542451383
0.15269193193193198	0.14444634179205113
0.1554944444444446	0.14842481017381315
0.158296956956957	0.152922297166134
0.16109946946946962	0.15765348655343536
0.16390198198198203	0.16232614887501562
0.16670449449449465	0.1667139704898069
0.16950700700700705	0.17069563870766913
0.17230951951951967	0.17425480093507406
0.17511203203203207	0.1774497597958269
0.1779145445445447	0.1803708156237276
0.1807170570570571	0.18310428076128377
0.18351956956956972	0.18571581121868952
0.18632208208208212	0.18825507861034146
0.18912459459459474	0.1907735833665685
0.19192710710710714	0.19334176569030992
0.19472961961961976	0.19605260924396245
0.19753213213213217	0.19900594369096966
0.2003346446446448	0.20227748044696953
0.2031371571571572	0.20588497756242097
0.2059396696696698	0.20976714989996154
0.2087421821821822	0.21378743476156797
0.21154469469469483	0.21776564864193088
0.21434720720720724	0.22152940347215716
0.21714971971971986	0.2249683445628144
0.21995223223223226	0.2280715185429404
0.22275474474474488	0.2309329310532544
0.22555725725725728	0.23372118761790023
0.2283597697697699	0.236622183001288
0.2311622822822823	0.23977424401389608
0.23396479479479493	0.24321886281231594
0.23676730730730733	0.24688547115745174
0.23956981981981995	0.25061697603379623
0.24237233233233235	0.2542280523965537
0.24517484484484497	0.25757577527219006
0.24797735735735738	0.26061671614265614
0.25077986986987	0.26342839060774936
0.2535823823823824	0.2661849153255894
0.256384894894895	0.2690929062729487
0.2591874074074074	0.27230839184870415
0.26198991991992004	0.2758635347530686
0.26479243243243245	0.2796302004725526
0.26759494494494507	0.2833361756912762
0.27039745745745747	0.28663272869572515
0.2731999699699701	0.28919491106136663
0.2760024824824825	0.290824366401637
0.2788049949949951	0.2915224204739097
0.2816075075075075	0.2915096420532759
0.28441002002002014	0.29118418377099103
0.28721253253253254	0.2910298060083158
0.29001504504504516	0.2914995794302563
0.29281755755755756	0.2929081331207848
0.2956200700700702	0.2953620288419888
0.2984225825825826	0.29874578906730337
0.3012250950950952	0.30276441631854495
0.3040276076076076	0.30702730057242644
0.30683012012012023	0.3111480376839196
0.30963263263263263	0.3148325913269202
0.31243514514514525	0.3179343083346334
0.31523765765765766	0.3204658662305552
0.3180401701701703	0.3225711664892562
0.3208426826826827	0.3244704166188145
0.3236451951951953	0.3263964922971787
0.3264477077077077	0.32853957456837096
0.3292502202202203	0.33101146524991376
0.3320527327327327	0.33383355276722443
0.33485524524524535	0.33694585777465613
0.33765775775775775	0.3402307245560807
0.34046027027027037	0.3435438953214688
0.34326278278278277	0.3467469787683015
0.3460652952952954	0.34973715592182175
0.3488678078078078	0.35247105338023144
0.3516703203203204	0.35497964790911435
0.3544728328328328	0.35737048504367647
0.35727534534534544	0.3598136822820269
0.36007785785785784	0.362510311385568
0.36288037037037046	0.3656460973995014
0.36568288288288286	0.36933893963558934
0.3684853953953955	0.37359348243068236
0.3712879079079079	0.3782774664933597
0.3740904204204205	0.3831312465643475
0.3768929329329329	0.38781368054169996
0.37969544544544553	0.3919765598913837
0.38249795795795793	0.39534935627092804
0.38530047047047056	0.397810171512682
0.38810298298298296	0.39942018630672416
0.3909054954954956	0.40040810642275504
0.393708008008008	0.40110584076881073
0.3965105205205206	0.4018524098075965
0.3993130330330332	0.4028945464775564
0.4021155455455456	0.4043153098828123
0.40491805805805825	0.40601463756480916
0.40772057057057065	0.40774992177140224
0.4105230830830833	0.4092252758054282
0.4133255955955957	0.41020156787321593
0.4161281081081083	0.4105913325313387
0.4189306206206207	0.41050643259572034
0.4217331331331333	0.4102410448900564
0.4245356456456457	0.41019358923104887
0.42733815815815834	0.4107516638030369
0.43014067067067074	0.41217691771997944
0.43294318318318337	0.4145275053735946
0.43574569569569577	0.417643806691886
0.4385482082082084	0.4212022890487428
0.4413507207207208	0.4248196797485774
0.4441532332332334	0.428172740252728
0.4469557457457458	0.43109372290803977
0.44975825825825844	0.43360993938131204
0.45256077077077084	0.43591500942056416
0.45536328328328346	0.4382827675355018
0.45816579579579586	0.44095443869662243
0.4609683083083085	0.4440387707641944
0.4637708208208209	0.44746018354756684
0.4665733333333335	0.4509732638404025
0.4693758458458459	0.45423891078483963
0.47217835835835853	0.4569361110564044
0.47498087087087093	0.45887108573976954
0.47778338338338355	0.4600465955128036
0.48058589589589595	0.46066805890989126
0.4833884084084086	0.4610848957379723
0.486190920920921	0.4616875016665605
0.4889934334334336	0.46279483143553946
0.491795945945946	0.4645697533171761
0.4945984584584586	0.4669886000766579
0.497400970970971	0.4698717201773499
0.5002034834834836	0.4729604565030495
0.503005995995996	0.47601048936471224
0.5058085085085087	0.4788672841721489
0.5086110210210211	0.4814977339235269
0.5114135335335337	0.4839696665678081
0.5142160460460461	0.486391056795074
0.5170185585585587	0.48883602088344225
0.5198210710710711	0.49128933995042473
0.5226235835835837	0.4936336549767111
0.5254260960960961	0.4956864794092787
0.5282286086086088	0.4972741743336362
0.5310311211211212	0.4983145920757089
0.5338336336336338	0.49887516263651366
0.5366361461461462	0.49918088191668364
0.5394386586586588	0.49956440172510475
0.5422411711711712	0.5003718657249793
0.5450436836836838	0.501855411841197
0.5478461961961962	0.5040898455912439
0.5506487087087089	0.5069441172898778
0.5534512212212213	0.510119990900032
0.5562537337337339	0.5132469407297371
0.5590562462462463	0.5160021207633252
0.5618587587587589	0.5182145422515162
0.5646612712712713	0.5199170953394774
0.5674637837837839	0.5213274912936083
0.5702662962962963	0.522763685849974
0.573068808808809	0.5245223697519015
0.5758713213213213	0.5267625522561665
0.578673833833834	0.5294352455946802
0.5814763463463464	0.5322849271967258
0.584278858858859	0.534923976537682
0.5870813713713714	0.5369560741168962
0.589883883883884	0.5381073607376924
0.5926863963963964	0.5383210067126116
0.595488908908909	0.5377829076778874
0.5982914214214214	0.5368694067891152
0.6010939339339341	0.5360342824055401
0.6038964464464465	0.5356726792372224
0.6066989589589589	0.5360071907224553
0.6095014714714717	0.5370333875494735
0.6123039839839841	0.5385415362621514
0.6151064964964965	0.540205209163232
0.6179090090090089	0.5417049409728705
0.6207115215215218	0.5428437466709224
0.6235140340340342	0.5436149498030167
0.6263165465465466	0.5441999480066353
0.629119059059059	0.5448981733868962
0.6319215715715718	0.5460150006294707
0.6347240840840842	0.5477476243323431
0.6375265965965966	0.5501091649128563
0.640329109109109	0.5529175681656471
0.6431316216216219	0.5558531365801516
0.6459341341341343	0.5585647125265136
0.6487366466466467	0.5607878269828075
0.651539159159159	0.5624341710235343
0.6543416716716719	0.5636217226678026
0.6571441841841843	0.5646351698131002
0.6599466966966967	0.5658298546134486
0.6627492092092091	0.5675112929528243
0.665551721721722	0.5698301427973003
0.6683542342342343	0.5727269170507006
0.6711567467467467	0.57594393935303
0.6739592592592591	0.5790999047470842
0.676761771771772	0.5818024110705158
0.6795642842842844	0.5837624778787864
0.6823667967967968	0.5848757510299206
0.6851693093093092	0.5852470552913789
0.687971821821822	0.5851537600858436
0.6907743343343344	0.5849625899788258
0.6935768468468468	0.585027810446407
0.6963793593593592	0.58560223713953
0.6991818718718721	0.5867858301699385
0.7019843843843845	0.588522727934558
0.7047868968968969	0.5906415975599557
0.7075894094094093	0.5929215441553896
0.7103919219219221	0.5951603411390909
0.7131944344344345	0.5972244539457401
0.7159969469469469	0.5990693651990862
0.7187994594594593	0.6007302137463478
0.7216019719719722	0.6022924253462758
0.7244044844844846	0.6038566644697584
0.727206996996997	0.6055110806744386
0.7300095095095094	0.6073178136020555
0.7328120220220222	0.6093130431630119
0.7356145345345346	0.6115138636838449
0.738417047047047	0.6139232862962671
0.7412195595595594	0.6165272523395491
0.7440220720720723	0.6192832431442512
0.7468245845845847	0.6221061858847261
0.7496270970970971	0.6248610321693833
0.7524296096096099	0.6273708074374891
0.7552321221221223	0.6294440422849692
0.7580346346346347	0.6309180417041198
0.7608371471471471	0.6317072816746392
0.76363965965966	0.6318422103553968
0.7664421721721724	0.6314846401284837
0.7692446846846848	0.6309117291263041
0.7720471971971972	0.6304694548958256
0.77484970970971	0.630505533621772
0.7776522222222224	0.6312979298372865
0.7804547347347348	0.6329964423667349
0.7832572472472472	0.635591045345
0.7860597597597601	0.6389131490444769
0.7888622722722725	0.6426673130188991
0.7916647847847849	0.6464839524237201
0.7944672972972973	0.6499801676136059
0.7972698098098101	0.6528164938757011
0.8000723223223225	0.6547411227489099
0.8028748348348349	0.6556180409137481
0.8056773473473473	0.6554395262617709
0.8084798598598602	0.6543252430358049
0.8112823723723726	0.6525097295682678
0.814084884884885	0.6503184752311232
0.8168873973973974	0.6481317200135432
0.8196899099099102	0.6463359998416307
0.8224924224224226	0.6452667144671864
0.825294934934935	0.6451496953516852
0.8280974474474474	0.6460539171755947
0.8308999599599602	0.6478688544157022
0.8337024724724726	0.6503169553212234
0.836504984984985	0.6530042151308886
0.8393074974974974	0.6555015884959867
0.8421100100100103	0.657440073624797
0.8449125225225227	0.6585961918419909
0.8477150350350351	0.6589448685522084
0.8505175475475475	0.6586640689642778
0.8533200600600603	0.6580882750501065
0.8561225725725727	0.6576223593038586
0.8589250850850851	0.6576391114418705
0.8617275975975975	0.6583887382756595
0.8645301101101104	0.6599452081708781
0.8673326226226228	0.662203196952613
0.8701351351351352	0.6649240065268754
0.8729376476476476	0.667814054591277
0.8757401601601604	0.67061014335934
0.8785426726726728	0.6731447549657892
0.8813451851851852	0.6753723599971981
0.8841476976976976	0.6773515251820722
0.8869502102102105	0.6791927846330941
0.8897527227227229	0.6809936446335848
0.8925552352352353	0.6827858577010247
0.8953577477477477	0.6845149767313695
0.8981602602602605	0.6860599960027473
0.9009627727727729	0.6872858737103373
0.9037652852852853	0.6881091859404462
0.9065677977977977	0.6885515499190802
0.9093703103103106	0.6887588771988061
0.912172822822823	0.6889759588748994
0.9149753353353354	0.6894815191110657
0.9177778478478478	0.6905033420703788
0.9205803603603606	0.6921413079003188
0.923382872872873	0.694325120745442
0.9261853853853854	0.6968232330300268
0.9289878978978978	0.6993031603322205
0.9317904104104107	0.7014263486850034
0.9345929229229231	0.702948676269396
0.9373954354354355	0.7037946959231077
0.9401979479479479	0.7040810790158751
0.9430004604604607	0.7040802571449518
0.9458029729729731	0.7041341158772094
0.9486054854854855	0.7045437577113554
0.9514079979979979	0.7054695873695033
0.9542105105105108	0.7068735283492542
0.9570130230230232	0.7085226796744089
0.9598155355355356	0.7100549820389176
0.962618048048048	0.7110882860925167
0.9654205605605608	0.7113405606089529
0.9682230730730732	0.7107250873861257
0.9710255855855856	0.7093915739582972
0.973828098098098	0.7077000001406804
0.9766306106106108	0.7061338459006927
0.9794331231231233	0.7051771188229012
0.9822356356356357	0.7051900061854482
0.985038148148148	0.7063180245217038
0.9878406606606609	0.7084594043973462
0.9906431731731733	0.7112983500548229
0.9934456856856857	0.7143929670309812
0.9962481981981981	0.717291639725344
0.9990507107107109	0.7196447316756234
1.0018532232232233	0.7212813895304702
1.0046557357357357	0.7222327004440714
1.0074582482482481	0.7226987412398695
1.010260760760761	0.7229731591956732
1.0130632732732734	0.7233501150319132
1.0158657857857858	0.724041659444959
1.0186682982982982	0.725128386186207
1.021470810810811	0.7265545491830319
1.0242733233233234	0.7281646183199293
1.0270758358358358	0.729765921957148
1.0298783483483482	0.731195227785587
1.032680860860861	0.7323676182736716
1.0354833733733735	0.7332932634913689
1.0382858858858859	0.7340590657914317
1.0410883983983983	0.7347838666371505
1.0438909109109111	0.7355642385102821
1.0466934234234235	0.7364303193213536
1.049495935935936	0.7373271246647364
1.0522984484484483	0.7381278052196986
1.0551009609609612	0.7386744450493763
1.0579034734734736	0.738832791965878
1.060705985985986	0.7385427250477592
1.0635084984984984	0.737847701383433
1.0663110110110112	0.7368933208279047
1.0691135235235236	0.7358951846191425
1.071916036036036	0.7350860959114975
1.0747185485485484	0.7346591450775377
1.0775210610610613	0.7347242600842374
1.0803235735735737	0.73529110315323
1.083126086086086	0.7362823622911896
1.0859285985985985	0.7375714737342915
1.0887311111111113	0.7390309493948455
1.0915336236236237	0.7405743793005501
1.0943361361361361	0.7421778498299982
1.0971386486486485	0.743874044546063
1.0999411611611614	0.7457221130978045
1.1027436736736738	0.7477651450250974
1.1055461861861862	0.7499917355491654
1.1083486986986986	0.7523170035697321
1.1111512112112114	0.7545917927332607
1.1139537237237238	0.7566388262089057
1.1167562362362362	0.7583046674798686
1.119558748748749	0.7595099184454276
1.1223612612612615	0.7602795261370029
1.1251637737737739	0.7607408067217399
1.1279662862862863	0.7610871326756405
1.130768798798799	0.7615168432070241
1.1335713113113115	0.7621659518358271
1.136373823823824	0.7630564937427833
1.1391763363363363	0.7640785432349451
1.1419788488488491	0.7650140104953302
1.1447813613613615	0.7655973179511653
1.147583873873874	0.7655960841501239
1.1503863863863864	0.7648879019099695
1.1531888988988992	0.7635095728615033
1.1559914114114116	0.7616628246816022
1.158793923923924	0.759673296761173
1.1615964364364364	0.7579134968671584
1.1643989489489492	0.7567111856662843
1.1672014614614616	0.7562689237373843
1.170003973973974	0.7566170638619742
1.1728064864864864	0.7576124741028223
1.1756089989989993	0.7589819351633362
1.1784115115115117	0.7603966180479755
1.181214024024024	0.7615560621699263
1.1840165365365365	0.7622588046788301
1.1868190490490493	0.7624422199783472
1.1896215615615617	0.7621840977526786
1.1924240740740741	0.7616696295110388
1.1952265865865865	0.7611363113061247
1.1980290990990994	0.7608133847243013
1.2008316116116118	0.7608711813333702
1.2036341241241242	0.7613902876728683
1.2064366366366366	0.7623532331482912
1.2092391491491494	0.763655109490144
1.2120416616616618	0.7651261076195259
1.2148441741741742	0.7665589679801139
1.2176466866866866	0.7677368858693815
1.2204491991991995	0.7684606433966312
1.2232517117117119	0.7685757173426144
1.2260542242242243	0.7679996845462727
1.2288567367367367	0.7667475668131181
1.2316592492492495	0.7649492440448343
1.234461761761762	0.7628508047494432
1.2372642742742743	0.7607925339076036
1.2400667867867867	0.7591608683973095
1.2428692992992996	0.7583191913206676
1.245671811811812	0.7585304570376497
1.2484743243243244	0.7598903244244978
1.2512768368368368	0.7622901402036731
1.2540793493493496	0.7654236500159216
1.256881861861862	0.7688406803066984
1.2596843743743744	0.7720381166193915
1.2624868868868868	0.7745672649768869
1.2652893993993997	0.7761308521503198
1.268091911911912	0.7766446880637685
1.2708944244244245	0.7762481928772693
1.2736969369369369	0.7752619719417522
1.2764994494494497	0.7741051611944305
1.279301961961962	0.7731958692831767
1.2821044744744745	0.7728614652924322
1.284906986986987	0.7732808032179068
1.2877094994994998	0.7744694857840053
1.2905120120120122	0.7763057395880149
1.2933145245245246	0.7785829135595899
1.296117037037037	0.7810686981202508
1.2989195495495498	0.783552474084279
1.3017220620620622	0.7858697222006535
1.3045245745745746	0.7879029729771585
1.307327087087087	0.789568208038399
1.3101295995995998	0.790800379119621
1.3129321121121122	0.791550132692039
1.3157346246246246	0.7917967712519237
1.318537137137137	0.7915729766394667
1.32133964964965	0.7909889129836918
1.3241421621621623	0.7902405179419766
1.3269446746746747	0.7895906507608672
1.329747187187187	0.7893212493771331
1.3325496996997	0.7896663893279824
1.3353522122122123	0.7907456340514302
1.3381547247247247	0.792520352734915
1.3409572372372371	0.7947908666463726
1.34375974974975	0.7972403870830322
1.3465622622622624	0.7995164517260501
1.3493647747747748	0.8013271668632025
1.3521672872872872	0.8025229113767145
1.3549697997998	0.8031370383594988
1.3577723123123124	0.8033710966966976
1.3605748248248248	0.8035275541180706
1.3633773373373372	0.8039102332045744
1.36617984984985	0.804723816069127
1.3689823623623625	0.8060048530300232
1.3717848748748749	0.8076070620714086
1.3745873873873873	0.8092463033270609
1.3773898998999001	0.8105911348596965
1.3801924124124125	0.811369795569527
1.382994924924925	0.8114589192266828
1.3857974374374373	0.8109252031312221
1.3885999499499502	0.8100067297522746
1.3914024624624626	0.8090404971172269
1.394204974974975	0.80836035319369
1.3970074874874874	0.8081988808088132
1.39981	0.8086251294003215
1.39991	0.825824591920318
1.3971102828053281	0.8252029644952732
1.3943105656106556	0.8245765769782472
1.3915108484159835	0.8239636965983337
1.3887111312213114	0.8233123187568723
1.3859114140266393	0.8225287693721588
1.3831116968319672	0.821527173690288
1.3803119796372951	0.8202803397027487
1.377512262442623	0.8188520457079771
1.374712545247951	0.8173969106984538
1.3719128280532784	0.8161255260197475
1.3691131108586063	0.8152449596340012
1.3663133936639342	0.8148938145087918
1.3635136764692621	0.8150934945031492
1.36071395927459	0.8157323555663187
1.357914242079918	0.8165887510135186
1.3551145248852459	0.8173863435499025
1.3523148076905733	0.8178648037701115
1.3495150904959012	0.8178445772226799
1.3467153733012291	0.8172671044791284
1.343915656106557	0.8162005256133873
1.341115938911885	0.8148122744911013
1.3383162217172129	0.813320040228416
1.3355165045225408	0.8119379719367524
1.3327167873278687	0.8108342019188185
1.3299170701331962	0.8101095556603379
1.327117352938524	0.8097984239598693
1.324317635743852	0.8098847403971909
1.3215179185491799	0.8103218342093559
1.3187182013545078	0.8110459345308452
1.3159184841598357	0.8119784720504466
1.3131187669651636	0.8130194912174353
1.310319049770491	0.8140401971188127
1.307519332575819	0.814884310354963
1.304719615381147	0.8153846105744311
1.3019198981864748	0.8153940566267154
1.2991201809918027	0.814823089441189
1.2963204637971306	0.8136695909646124
1.2935207466024585	0.8120280561465834
1.2907210294077864	0.8100704208434115
1.287921312213114	0.8080009070595233
1.2851215950184418	0.8059976159924365
1.2823218778237697	0.804160315758505
1.2795221606290976	0.8024838880230576
1.2767224434344255	0.8008694969653657
1.2739227262397534	0.7991727933333292
1.2711230090450814	0.7972746499112566
1.2683232918504093	0.7951500962908067
1.2655235746557367	0.7929092742994062
1.2627238574610646	0.7907917502936161
1.2599241402663925	0.7891104710920693
1.2571244230717205	0.788159279159423
1.2543247058770484	0.7881121481704012
1.2515249886823763	0.7889478812526385
1.2487252714877042	0.7904283520757055
1.2459255542930316	0.7921426517948873
1.2431258370983596	0.7936084798127503
1.2403261199036875	0.7944026248853007
1.2375264027090154	0.7942811012615489
1.2347266855143433	0.7932506440361078
1.2319269683196712	0.7915670344304576
1.229127251124999	0.7896580925824737
1.226327533930327	0.7879930923016729
1.2235278167356545	0.7869380180021863
1.2207280995409824	0.7866415374581756
1.2179283823463103	0.7869877206517135
1.2151286651516382	0.7876309684283314
1.212328947956966	0.7881027947460044
1.209529230762294	0.7879573238234321
1.206729513567622	0.7869100189561123
1.2039297963729494	0.7849263154276953
1.2011300791782773	0.7822328454678973
1.1983303619836052	0.7792486581301963
1.1955306447889331	0.776459248150837
1.192730927594261	0.7742740904402687
1.189931210399589	0.7729129810656358
1.1871314932049168	0.7723564160090597
1.1843317760102448	0.772373895785943
1.1815320588155722	0.7726184844711226
1.1787323416209001	0.7727545551443264
1.175932624426228	0.7725753669209696
1.173132907231556	0.7720711918282452
1.1703331900368839	0.7714256646691147
1.1675334728422118	0.770942186785968
1.1647337556475397	0.7709255936201882
1.1619340384528671	0.771559242426674
1.159134321258195	0.7728193580695668
1.156334604063523	0.7744564236598592
1.1535348868688509	0.7760516184582222
1.1507351696741788	0.7771319054104024
1.1479354524795067	0.7773082496873032
1.1451357352848346	0.7763937233048437
1.1423360180901625	0.7744643137898575
1.13953630089549	0.7718430675106309
1.1367365837008179	0.7690120087444186
1.1339368665061458	0.7664785134722374
1.1311371493114737	0.7646365287238241
1.1283374321168016	0.7636640641310488
1.1255377149221295	0.7634866449565609
1.1227379977274574	0.7638157998754891
1.1199382805327853	0.7642487325048313
1.1171385633381128	0.7643972179910296
1.1143388461434407	0.7640059191737809
1.1115391289487686	0.7630248499977639
1.1087394117540965	0.7616158625498642
1.1059396945594244	0.760093817368612
1.1031399773647523	0.7588229598580043
1.1003402601700802	0.7581019152595396
1.0975405429754077	0.758072926651765
1.0947408257807356	0.7586821984362688
1.0919411085860635	0.7597015533321329
1.0891413913913914	0.7608024557373778
1.0863416741967193	0.7616577613149417
1.0835419570020473	0.7620390052633186
1.0807422398073752	0.7618796534185022
1.077942522612703	0.7612863331706226
1.0751428054180305	0.76049674113758
1.0723430882233584	0.7597993722842085
1.0695433710286864	0.759441369071074
1.0667436538340143	0.7595533928889289
1.0639439366393422	0.7601139661309724
1.06114421944467	0.7609625339803
1.058344502249998	0.761854883895448
1.0555447850553255	0.7625414943721582
1.0527450678606534	0.7628428877538868
1.0499453506659813	0.7626979979791536
1.0471456334713092	0.7621711007860598
1.044345916276637	0.7614167762775679
1.041546199081965	0.7606161354383681
1.038746481887293	0.759906718086165
1.0359467646926208	0.7593301560364356
1.0331470474979483	0.7588154203260359
1.0303473303032762	0.758203334406761
1.027547613108604	0.7573040297923717
1.024747895913932	0.7559677536920557
1.02194817871926	0.7541446466895491
1.0191484615245878	0.7519124426474626
1.0163487443299157	0.7494615064638902
1.0135490271352436	0.7470408618759352
1.010749309940571	0.7448822101529444
1.007949592745899	0.7431269346397631
1.005149875551227	0.7417809224229254
1.0023501583565548	0.7407135347553505
0.9995504411618827	0.7397027980048344
0.9967507239672107	0.7385134266736477
0.9939510067725386	0.7369827301901838
0.991151289577866	0.7350857719272332
0.9883515723831939	0.7329568458142414
0.9855518551885218	0.7308578662557079
0.9827521379938498	0.7291014426444788
0.9799524207991777	0.7279516947550488
0.9771527036045056	0.7275341582828392
0.9743529864098335	0.7277844615838782
0.9715532692151614	0.7284540376071458
0.9687535520204889	0.7291733944006635
0.9659538348258168	0.7295550112555123
0.9631541176311447	0.729304761092987
0.9603544004364726	0.7283073159930209
0.9575546832418005	0.726658625350223
0.9547549660471284	0.724635011527033
0.9519552488524563	0.7226085010591841
0.9491555316577838	0.7209351974577529
0.9463558144631117	0.7198521299631423
0.9435560972684396	0.7194151364522318
0.9407563800737675	0.7194967768481795
0.9379566628790954	0.719843407067329
0.9351569456844233	0.7201709187459129
0.9323572284897512	0.7202658253687433
0.9295575112950791	0.7200567230414334
0.9267577941004066	0.7196313527488584
0.9239580769057345	0.7191932341544012
0.9211583597110624	0.7189728837092333
0.9183586425163903	0.7191248458978714
0.9155589253217182	0.7196475417512247
0.9127592081270461	0.7203560969563699
0.909959490932374	0.7209209126516054
0.907159773737702	0.7209624617019644
0.9043600565430294	0.7201730730089518
0.9015603393483573	0.7184260329179095
0.8987606221536852	0.7158349197695495
0.8959609049590131	0.7127411302033327
0.8931611877643411	0.7096303119633849
0.890361470569669	0.7070014949940231
0.8875617533749969	0.7052285013304371
0.8847620361803243	0.7044564219971482
0.8819623189856522	0.7045653816885444
0.8791626017909802	0.7052128012871551
0.8763628845963081	0.7059406935548326
0.873563167401636	0.7063141852505528
0.8707634502069639	0.7060480248994065
0.8679637330122918	0.7050822980118686
0.8651640158176197	0.7035853624259345
0.8623642986229472	0.7018855561875944
0.8595645814282751	0.7003558002318973
0.856764864233603	0.6992895242531009
0.8539651470389309	0.6988079130242979
0.8511654298442588	0.6988270780846283
0.8483657126495867	0.6990934304496518
0.8455659954549146	0.6992731257771049
0.8427662782602421	0.6990643481610491
0.83996656106557	0.6982948311485306
0.8371668438708979	0.6969731399352874
0.8343671266762258	0.6952784488583483
0.8315674094815537	0.693494190470723
0.8287676922868816	0.6919091028625017
0.8259679750922095	0.6907190031531534
0.8231682578975374	0.6899611819819496
0.8203685407028649	0.6895015797614314
0.8175688235081928	0.689077160047807
0.8147691063135207	0.688378215107765
0.8119693891188486	0.6871434821894684
0.8091696719241765	0.6852384504547027
0.8063699547295045	0.6826943395190221
0.8035702375348324	0.6796989771325348
0.8007705203401598	0.6765462242039189
0.7979708031454877	0.6735625051962926
0.7951710859508156	0.6710337809876981
0.7923713687561436	0.6691530322739782
0.7895716515614715	0.667998921930196
0.7867719343667994	0.6675446575626235
0.7839722171721273	0.6676865166610009
0.7811724999774552	0.668277228490296
0.7783727827827827	0.6691514100726454
0.7755730655881106	0.6701370691188928
0.7727733483934385	0.6710556067918303
0.7699736311987664	0.6717191328262958
0.7671739140040943	0.6719355875089039
0.7643741968094222	0.6715284849966398
0.7615744796147501	0.6703706012219985
0.758774762420078	0.6684227657351427
0.7559750452254055	0.6657635782198636
0.7531753280307334	0.6625958515278122
0.7503756108360613	0.6592213871359407
0.7475758936413892	0.6559855818160505
0.7447761764467171	0.6532039611357376
0.741976459252045	0.6510902062638213
0.7391767420573729	0.6497066975283103
0.7363770248627004	0.6489531624937579
0.7335773076680283	0.6485981814558883
0.7307775904733562	0.6483454634755359
0.7279778732786841	0.6479161168646436
0.725178156084012	0.6471231086862665
0.72237843888934	0.6459164161285799
0.7195787216946679	0.6443863074028092
0.7167790044999958	0.6427249032377159
0.7139792873053232	0.6411586391906324
0.7111795701106511	0.6398726065933829
0.708379852915979	0.6389495279485211
0.705580135721307	0.6383409971729508
0.7027804185266349	0.6378784253702137
0.6999807013319628	0.6373191991812165
0.6971809841372907	0.6364135599036453
0.6943812669426181	0.6349725125507808
0.6915815497479461	0.6329178905262159
0.688781832553274	0.6303018483750173
0.6859821153586019	0.6272923149397629
0.6831823981639298	0.624130380461351
0.6803826809692577	0.6210725276393658
0.6775829637745856	0.6183333871480287
0.6747832465799135	0.6160430340997227
0.671983529385241	0.6142277571028183
0.6691838121905689	0.6128165332400517
0.6663840949958968	0.6116690795431634
0.6635843778012247	0.6106168375484822
0.6607846606065526	0.6095063309425275
0.6579849434118805	0.6082349783913611
0.6551852262172084	0.6067720380115345
0.6523855090225363	0.605161055730296
0.6495857918278638	0.6035041709921622
0.6467860746331917	0.6019322615454035
0.6439863574385196	0.6005677229475523
0.6411866402438475	0.5994883170533688
0.6383869230491754	0.598700672802188
0.6355872058545033	0.5981304550031704
0.6327874886598313	0.5976329321917191
0.6299877714651587	0.5970230683233586
0.6271880542704866	0.5961192119961902
0.6243883370758145	0.5947902240965657
0.6215886198811424	0.5929938138943824
0.6187889026864704	0.5907949231780798
0.6159891854917983	0.5883573896715912
0.6131894682971262	0.5859089854153323
0.6103897511024541	0.5836874830892076
0.6075900339077815	0.5818814017179195
0.6047903167131095	0.5805815012826097
0.6019905995184374	0.5797568594345298
0.5991908823237653	0.5792628156313953
0.5963911651290932	0.5788789890881678
0.5935914479344209	0.5783667030523372
0.5907917307397488	0.5775293132558659
0.5879920135450767	0.5762581188478544
0.5851922963504046	0.5745511269051349
0.5823925791557323	0.572500553917513
0.5795928619610602	0.5702548000346594
0.5767931447663881	0.5679684661229489
0.573993427571716	0.565757175665568
0.5711937103770437	0.5636714527553618
0.5683939931823716	0.5616966032680597
0.5655942759876995	0.5597760456854668
0.5627945587930274	0.5578472321259963
0.5599948415983551	0.5558751723911497
0.557195124403683	0.5538701148399967
0.5543954072090109	0.5518825748120397
0.5515956900143388	0.5499781655991776
0.5487959728196665	0.5482030819619143
0.5459962556249944	0.5465553585381774
0.5431965384303223	0.5449753864102831
0.54039682123565	0.5433620161139536
0.5375971040409779	0.5416104195319524
0.5347973868463058	0.5396585063086892
0.5319976696516338	0.5375237774924554
0.5291979524569614	0.5353142553725052
0.5263982352622893	0.5332053790226132
0.5235985180676173	0.53138687937422
0.5207988008729452	0.5299954103275747
0.5179990836782729	0.5290557271808691
0.5151993664836008	0.5284525271171427
0.5123996492889287	0.5279463506359767
0.5095999320942566	0.5272327108177914
0.5068002148995843	0.5260285240552147
0.5040004977049122	0.5241592121991527
0.5012007805102401	0.5216175573917645
0.498401063315568	0.5185728419696984
0.4956013461208957	0.5153240243223904
0.4928016289262236	0.5122089432869099
0.4900019117315515	0.5094967988901054
0.4872021945368792	0.5072981512478161
0.4844024773422071	0.5055226938321207
0.481602760147535	0.5039009425552057
0.4788030429528629	0.5020659920991455
0.4760033257581906	0.4996719655940899
0.4732036085635185	0.49651309850333764
0.4704038913688464	0.4926058553363104
0.4676041741741743	0.4882068501670516
0.464804456979502	0.4837585565189544
0.4620047397848299	0.4797768837627753
0.45920502259015783	0.4767127175666215
0.45640530539548574	0.4748277817885635
0.4536055882008134	0.4741210828961656
0.45080587100614133	0.4743270683765053
0.44800615381146924	0.4749852575946067
0.44520643661679693	0.47556017491328206
0.44240671942212484	0.4755763551208322
0.43960700222745275	0.47473012344958837
0.43680728503278066	0.4729483458556906
0.43400756783810834	0.47038133910049806
0.43120785064343625	0.4673370297328625
0.42840813344876416	0.46418000346522603
0.42560841625409207	0.46122739968893683
0.42280869905941976	0.45867164572075775
0.42000898186474767	0.4565491199060012
0.4172092646700756	0.4547580602519191
0.4144095474754035	0.4531137462698814
0.41160983028073117	0.4514189831712682
0.4088101130860591	0.4495259384681622
0.406010395891387	0.44737131526225904
0.4032106786967149	0.44497798552812196
0.4004109615020426	0.44242833013025124
0.3976112443073705	0.4398234404179141
0.3948115271126984	0.43724527863439117
0.3920118099180261	0.4347354122061021
0.389212092723354	0.4322958615910723
0.3864123755286819	0.4299082565617276
0.3836126583340098	0.4275604245471861
0.3808129411393375	0.42526722116036936
0.3780132239446654	0.4230754499547033
0.3752135067499933	0.4210496918908918
0.37241378955532123	0.41924396425796484
0.3696140723606489	0.4176702314591708
0.3668143551659768	0.4162766145894573
0.36401463797130473	0.4149450572395694
0.36121492077663264	0.4135113928361681
0.35841520358196033	0.41180275789825393
0.35561548638728824	0.4096810274946139
0.35281576919261615	0.40707865659549486
0.35001605199794406	0.4040157650352061
0.34721633480327174	0.40059356187676437
0.34441661760859965	0.39696699043080186
0.34161690041392756	0.3933060254065883
0.33881718321925525	0.3897581204144966
0.33601746602458316	0.38642294367933494
0.33321774882991106	0.38334541581702264
0.330418031635239	0.380526164621659
0.32761831444056666	0.37794240083845443
0.32481859724589457	0.37556909214233186
0.3220188800512225	0.37339121137533854
0.3192191628565504	0.37140229024367144
0.3164194456618781	0.3695907385209809
0.313619728467206	0.3679209664265417
0.3108200112725339	0.36631910441008714
0.3080202940778618	0.3646719341712883
0.3052205768831895	0.36284287952756883
0.3024208596885174	0.36070225874660833
0.2996211424938453	0.3581629195991555
0.2968214252991732	0.35520918036816096
0.2940217081045009	0.35190802766517565
0.2912219909098288	0.348396641629103
0.2884222737151567	0.3448479307724271
0.2856225565204844	0.34142332061104175
0.2828228393258123	0.33822693040777296
0.2800231221311402	0.33527569262871726
0.27722340493646813	0.3324955817024912
0.2744236877417958	0.32974619374303615
0.2716239705471237	0.32686694673426914
0.26882425335245164	0.32373105415246817
0.26602453615777955	0.32029052738558594
0.26322481896310723	0.3165978222158994
0.26042510176843514	0.31279671851614976
0.25762538457376305	0.30908447315145704
0.25482566737909096	0.3056562578188461
0.25202595018441865	0.3026485526632584
0.24922623298974655	0.30009870641389547
0.24642651579507446	0.2979330915288332
0.24362679860040237	0.29598764461491595
0.24082708140573006	0.29405475976984086
0.23802736421105797	0.29194253014188937
0.23522764701638588	0.28952865764827174
0.23242792982171356	0.2867930726290083
0.22962821262704147	0.28381984846408553
0.22682849543236938	0.28076830704187394
0.2240287782376973	0.27782241368729377
0.22122906104302498	0.27513385907412247
0.21842934384835289	0.2727757671233627
0.2156296266536808	0.2707203935881536
0.2128299094590087	0.26884670447300946
0.2100301922643364	0.26697472123814264
0.2072304750696643	0.2649157619524046
0.2044307578749922	0.2625234941548653
0.20163104068032012	0.25973117813128016
0.1988313234856478	0.2565652710197137
0.1960316062909757	0.25313301747669154
0.19323188909630362	0.2495893602688612
0.19043217190163153	0.24609409447214248
0.18763245470695922	0.24277208033983413
0.18483273751228713	0.2396871951614828
0.18203302031761504	0.2368355149532028
0.17923330312294272	0.23415686271437933
0.17643358592827063	0.2315584837265786
0.17363386873359854	0.2289418809001742
0.17083415153892645	0.2262244260965563
0.16803443434425414	0.22335073379533354
0.16523471714958204	0.22029347253396647
0.16243499995490995	0.21704744331646728
0.15963528276023786	0.21362281626674814
0.15683556556556555	0.2100426905153262
0.15403584837089346	0.2063470338943289
0.15123613117622137	0.2026009154738445
0.14843641398154928	0.1989015427671872
0.14563669678687696	0.1953774881586734
0.14283697959220487	0.19217532339422783
0.14003726239753278	0.18943322131121726
0.13723754520286047	0.18724644928908607
0.13443782800818838	0.1856340671257491
0.13163811081351628	0.18451775112379287
0.1288383936188442	0.18372157673348777
0.12603867642417188	0.18299616202622368
0.12323895922949979	0.1820633898004506
0.1204392420348277	0.18067130779634805
0.11763952484015561	0.1786450280016193
0.1148398076454833	0.1759199329593913
0.1120400904508112	0.17254829000079885
0.10924037325613911	0.16867805760490412
0.10644065606146702	0.16451080564403545
0.10364093886679471	0.1602516145442775
0.10084122167212262	0.15606561215841308
0.09804150447745053	0.1520528770805442
0.09524178728277843	0.14824681031978926
0.09244207008810612	0.1446330459833229
0.08964235289343403	0.14117930643529464
0.08684263569876194	0.13786358900062007
0.08404291850408963	0.1346896823904023
0.08124320130941753	0.1316845801549308
0.07844348411474544	0.12887979205278927
0.07564376692007335	0.1262850844668204
0.07284404972540104	0.12386636856858074
0.07004433253072895	0.12153808691526705
0.06724461533605686	0.11917500223696526
0.06444489814138477	0.11664078179159942
0.06164518094671245	0.11382402760098116
0.05884546375204036	0.1106690303014147
0.05604574655736827	0.10718991358920917
0.05324602936269618	0.1034626089078655
0.050446312168023866	0.09959719721676134
0.047646594973351775	0.0957005610338866
0.044846877778679684	0.09184314314842532
0.04204716058400759	0.08804229227805349
0.03924744338933528	0.08426848608004714
0.03644772619466319	0.08047183634521937
0.0336480089999911	0.07661801756220059
0.030848291805318784	0.07271836676395212
0.028048574610646693	0.0688403168288179
0.0252488574159746	0.06509136308378931
0.02244914022130251	0.061580066582763
0.019649423026630197	0.0583674004679252
0.016849705831958106	0.05542721217565452
0.014049988637286015	0.05263324234173902
0.011250271442613924	0.04978194175171053
0.00845055424794161	0.04664777177437788
0.00565083705326952	0.04305509462876305
0.0028511198585974284	0.03894283252620615
5.140266392533732e-05	0.034398116411622416
-0.002748314530746976	0.02964380652402312
-0.005548031725419067	0.0249796152320462
-0.008347748920091158	0.020692757003403818
-0.01114746611476325	0.016965929953313603
-0.013947183309435562	0.013813492601343846
-0.016746900504107654	0.011069263856266508
-0.019546617698779745	0.008433360818437558
-0.022346334893452058	0.0055659325467760715
-0.02514605208812415	0.002199100733992895
-0.02794576928279624	-0.0017692647372057543
-0.03074548647746833	-0.006232044089110326
-0.033545203672140644	-0.010896429927352427
-0.036344920866812735	-0.015369699644835923
-0.03914463806148483	-0.019281468176561692
-0.04194435525615692	-0.02240368705486038
-0.04474407245082923	-0.024729193117388266
-0.04754378964550132	-0.02648223879745177
-0.05034350684017341	-0.028056265052772696
-0.053143224034845504	-0.02989807830993568
-0.05594294122951782	-0.03237554748162863
-0.05874265842418991	-0.03567176175845846
-0.061542375618862	-0.03974009110792045
-0.06434209281353409	-0.044334405230415076
-0.0671418100082064	-0.04910349703340906
-0.0699415272028785	-0.053717014670863095
-0.07274124439755059	-0.05797937997906623
-0.0755409615922229	-0.061892100893785815
-0.07834067878689499	-0.06564243151726354
-0.08114039598156708	-0.0695216889282519
-0.08394011317623917	-0.0738011416940033
-0.08673983037091149	-0.07860881452525702
-0.08953954756558358	-0.08385138837743404
-0.09233926476025567	-0.08921108974946362
-0.09513898195492776	-0.09422265985249459
-0.09793869914960007	-0.09840839783404184
-0.10073841634427216	-0.10142897701780673
-0.10353813353894425	-0.10320113948422627
-0.10633785073361635	-0.10394285010015013
-0.10913756792828866	-0.10412905644833231
-0.11193728512296075	-0.10436951446753089
-0.11473700231763284	-0.10524494975740784
-0.11753671951230515	-0.10715105539366522
-0.12033643670697725	-0.1101972511913544
-0.12313615390164934	-0.11418973129708496
-0.12593587109632143	-0.11870191190013912
-0.12873558829099374	-0.1232085914642391
-0.13153530548566583	-0.12724151360542413
-0.13433502268033792	-0.13051925379272314
-0.13713473987501001	-0.13301444185576128
-0.13993445706968233	-0.134942439524571
-0.14273417426435442	-0.13668046450419366
-0.1455338914590265	-0.13864665885915112
-0.1483336086536986	-0.1411784542451383
-0.15113332584837091	-0.14444634179205113
-0.153933043043043	-0.14842481017381315
-0.1567327602377151	-0.152922297166134
-0.1595324774323872	-0.15765348655343536
-0.1623321946270595	-0.16232614887501562
-0.1651319118217316	-0.1667139704898069
-0.16793162901640368	-0.17069563870766913
-0.170731346211076	-0.17425480093507406
-0.1735310634057481	-0.1774497597958269
-0.17633078060042018	-0.1803708156237276
-0.17913049779509227	-0.18310428076128377
-0.18193021498976458	-0.18571581121868952
-0.18472993218443667	-0.18825507861034146
-0.18752964937910876	-0.1907735833665685
-0.19032936657378086	-0.19334176569030992
-0.19312908376845317	-0.19605260924396245
-0.19592880096312526	-0.19900594369096966
-0.19872851815779735	-0.20227748044696953
-0.20152823535246944	-0.20588497756242097
-0.20432795254714176	-0.20976714989996154
-0.20712766974181385	-0.21378743476156797
-0.20992738693648594	-0.21776564864193088
-0.21272710413115803	-0.22152940347215716
-0.21552682132583034	-0.2249683445628144
-0.21832653852050243	-0.2280715185429404
-0.22112625571517452	-0.2309329310532544
-0.22392597290984684	-0.23372118761790023
-0.22672569010451893	-0.236622183001288
-0.22952540729919102	-0.23977424401389608
-0.2323251244938631	-0.24321886281231594
-0.23512484168853542	-0.24688547115745174
-0.23792455888320752	-0.25061697603379623
-0.2407242760778796	-0.2542280523965537
-0.2435239932725517	-0.25757577527219006
-0.246323710467224	-0.26061671614265614
-0.2491234276618961	-0.26342839060774936
-0.2519231448565682	-0.2661849153255894
-0.2547228620512403	-0.2690929062729487
-0.2575225792459126	-0.27230839184870415
-0.2603222964405847	-0.2758635347530686
-0.2631220136352568	-0.2796302004725526
-0.26592173082992887	-0.2833361756912762
-0.2687214480246012	-0.28663272869572515
-0.2715211652192733	-0.28919491106136663
-0.27432088241394537	-0.290824366401637
-0.2771205996086177	-0.2915224204739097
-0.27992031680328977	-0.2915096420532759
-0.28272003399796186	-0.29118418377099103
-0.28551975119263395	-0.2910298060083158
-0.28831946838730627	-0.2914995794302563
-0.29111918558197836	-0.2929081331207848
-0.29391890277665045	-0.2953620288419888
-0.29671861997132254	-0.29874578906730337
-0.29951833716599485	-0.30276441631854495
-0.30231805436066694	-0.30702730057242644
-0.30511777155533903	-0.3111480376839196
-0.3079174887500111	-0.3148325913269202
-0.31071720594468344	-0.3179343083346334
-0.31351692313935553	-0.3204658662305552
-0.3163166403340276	-0.3225711664892562
-0.3191163575286997	-0.3244704166188145
-0.321916074723372	-0.3263964922971787
-0.3247157919180441	-0.32853957456837096
-0.3275155091127162	-0.33101146524991376
-0.3303152263073885	-0.33383355276722443
-0.3331149435020606	-0.33694585777465613
-0.3359146606967327	-0.3402307245560807
-0.3387143778914048	-0.3435438953214688
-0.3415140950860771	-0.3467469787683015
-0.3443138122807492	-0.34973715592182175
-0.3471135294754213	-0.35247105338023144
-0.3499132466700934	-0.35497964790911435
-0.3527129638647657	-0.35737048504367647
-0.3555126810594378	-0.3598136822820269
-0.3583123982541099	-0.362510311385568
-0.36111211544878197	-0.3656460973995014
-0.3639118326434543	-0.36933893963558934
-0.36671154983812637	-0.37359348243068236
-0.36951126703279846	-0.3782774664933597
-0.37231098422747055	-0.3831312465643475
-0.37511070142214287	-0.38781368054169996
-0.37791041861681496	-0.3919765598913837
-0.38071013581148705	-0.39534935627092804
-0.38350985300615936	-0.397810171512682
-0.38630957020083145	-0.39942018630672416
-0.38910928739550354	-0.40040810642275504
-0.39190900459017564	-0.40110584076881073
-0.39470872178484795	-0.4018524098075965
-0.39750843897952004	-0.4028945464775564
-0.40030815617419213	-0.4043153098828123
-0.40310787336886433	-0.40601463756480916
-0.4059075905635364	-0.40774992177140224
-0.4087073077582086	-0.4092252758054282
-0.4115070249528807	-0.41020156787321593
-0.4143067421475529	-0.4105913325313387
-0.417106459342225	-0.41050643259572034
-0.4199061765368972	-0.4102410448900564
-0.4227058937315693	-0.41019358923104887
-0.4255056109262415	-0.4107516638030369
-0.4283053281209137	-0.41217691771997944
-0.4311050453155858	-0.4145275053735946
-0.433904762510258	-0.417643806691886
-0.4367044797049301	-0.4212022890487428
-0.4395041968996023	-0.4248196797485774
-0.4423039140942744	-0.428172740252728
-0.4451036312889466	-0.43109372290803977
-0.4479033484836187	-0.43360993938131204
-0.4507030656782909	-0.43591500942056416
-0.453502782872963	-0.4382827675355018
-0.4563025000676352	-0.44095443869662243
-0.45910221726230727	-0.4440387707641944
-0.46190193445697947	-0.44746018354756684
-0.46470165165165156	-0.4509732638404025
-0.46750136884632376	-0.45423891078483963
-0.47030108604099585	-0.4569361110564044
-0.47310080323566805	-0.45887108573976954
-0.47590052043034026	-0.4600465955128036
-0.47870023762501235	-0.46066805890989126
-0.48149995481968455	-0.4610848957379723
-0.48429967201435664	-0.4616875016665605
-0.48709938920902884	-0.46279483143553946
-0.48989910640370093	-0.4645697533171761
-0.49269882359837314	-0.4669886000766579
-0.49549854079304523	-0.4698717201773499
-0.49829825798771743	-0.4729604565030495
-0.5010979751823895	-0.47601048936471224
-0.5038976923770617	-0.4788672841721489
-0.5066974095717338	-0.4814977339235269
-0.509497126766406	-0.4839696665678081
-0.5122968439610781	-0.486391056795074
-0.5150965611557503	-0.48883602088344225
-0.5178962783504224	-0.49128933995042473
-0.5206959955450946	-0.4936336549767111
-0.5234957127397667	-0.4956864794092787
-0.5262954299344389	-0.4972741743336362
-0.5290951471291111	-0.4983145920757089
-0.5318948643237832	-0.49887516263651366
-0.5346945815184554	-0.49918088191668364
-0.5374942987131275	-0.49956440172510475
-0.5402940159077997	-0.5003718657249793
-0.5430937331024718	-0.501855411841197
-0.545893450297144	-0.5040898455912439
-0.5486931674918161	-0.5069441172898778
-0.5514928846864883	-0.510119990900032
-0.5542926018811604	-0.5132469407297371
-0.5570923190758326	-0.5160021207633252
-0.5598920362705047	-0.5182145422515162
-0.5626917534651769	-0.5199170953394774
-0.565491470659849	-0.5213274912936083
-0.5682911878545212	-0.522763685849974
-0.5710909050491932	-0.5245223697519015
-0.5738906222438654	-0.5267625522561665
-0.5766903394385375	-0.5294352455946802
-0.5794900566332097	-0.5322849271967258
-0.5822897738278819	-0.534923976537682
-0.585089491022554	-0.5369560741168962
-0.5878892082172262	-0.5381073607376924
-0.5906889254118983	-0.5383210067126116
-0.5934886426065705	-0.5377829076778874
-0.5962883598012426	-0.5368694067891152
-0.5990880769959148	-0.5360342824055401
-0.6018877941905869	-0.5356726792372224
-0.6046875113852591	-0.5360071907224553
-0.6074872285799312	-0.5370333875494735
-0.6102869457746034	-0.5385415362621514
-0.6130866629692755	-0.540205209163232
-0.6158863801639477	-0.5417049409728705
-0.6186860973586198	-0.5428437466709224
-0.621485814553292	-0.5436149498030167
-0.6242855317479641	-0.5441999480066353
-0.6270852489426363	-0.5448981733868962
-0.6298849661373085	-0.5460150006294707
-0.6326846833319806	-0.5477476243323431
-0.6354844005266528	-0.5501091649128563
-0.6382841177213249	-0.5529175681656471
-0.6410838349159971	-0.5558531365801516
-0.6438835521106692	-0.5585647125265136
-0.6466832693053414	-0.5607878269828075
-0.6494829865000135	-0.5624341710235343
-0.6522827036946857	-0.5636217226678026
-0.6550824208893578	-0.5646351698131002
-0.65788213808403	-0.5658298546134486
-0.660681855278702	-0.5675112929528243
-0.6634815724733742	-0.5698301427973003
-0.6662812896680463	-0.5727269170507006
-0.6690810068627185	-0.57594393935303
-0.6718807240573906	-0.5790999047470842
-0.6746804412520628	-0.5818024110705158
-0.6774801584467349	-0.5837624778787864
-0.6802798756414071	-0.5848757510299206
-0.6830795928360793	-0.5852470552913789
-0.6858793100307514	-0.5851537600858436
-0.6886790272254236	-0.5849625899788258
-0.6914787444200957	-0.585027810446407
-0.6942784616147679	-0.58560223713953
-0.69707817880944	-0.5867858301699385
-0.6998778960041122	-0.588522727934558
-0.7026776131987843	-0.5906415975599557
-0.7054773303934565	-0.5929215441553896
-0.7082770475881286	-0.5951603411390909
-0.7110767647828008	-0.5972244539457401
-0.7138764819774729	-0.5990693651990862
-0.7166761991721451	-0.6007302137463478
-0.7194759163668172	-0.6022924253462758
-0.7222756335614894	-0.6038566644697584
-0.7250753507561615	-0.6055110806744386
-0.7278750679508337	-0.6073178136020555
-0.7306747851455058	-0.6093130431630119
-0.733474502340178	-0.6115138636838449
-0.7362742195348502	-0.6139232862962671
-0.7390739367295223	-0.6165272523395491
-0.7418736539241945	-0.6192832431442512
-0.7446733711188666	-0.6221061858847261
-0.7474730883135388	-0.6248610321693833
-0.7502728055082108	-0.6273708074374891
-0.753072522702883	-0.6294440422849692
-0.7558722398975551	-0.6309180417041198
-0.7586719570922273	-0.6317072816746392
-0.7614716742868994	-0.6318422103553968
-0.7642713914815716	-0.6314846401284837
-0.7670711086762437	-0.6309117291263041
-0.7698708258709159	-0.6304694548958256
-0.772670543065588	-0.630505533621772
-0.7754702602602602	-0.6312979298372865
-0.7782699774549323	-0.6329964423667349
-0.7810696946496045	-0.635591045345
-0.7838694118442767	-0.6389131490444769
-0.7866691290389488	-0.6426673130188991
-0.789468846233621	-0.6464839524237201
-0.7922685634282931	-0.6499801676136059
-0.7950682806229653	-0.6528164938757011
-0.7978679978176374	-0.6547411227489099
-0.8006677150123096	-0.6556180409137481
-0.8034674322069817	-0.6554395262617709
-0.8062671494016539	-0.6543252430358049
-0.809066866596326	-0.6525097295682678
-0.8118665837909982	-0.6503184752311232
-0.8146663009856703	-0.6481317200135432
-0.8174660181803425	-0.6463359998416307
-0.8202657353750146	-0.6452667144671864
-0.8230654525696868	-0.6451496953516852
-0.8258651697643589	-0.6460539171755947
-0.8286648869590311	-0.6478688544157022
-0.8314646041537032	-0.6503169553212234
-0.8342643213483754	-0.6530042151308886
-0.8370640385430476	-0.6555015884959867
-0.8398637557377197	-0.657440073624797
-0.8426634729323919	-0.6585961918419909
-0.845463190127064	-0.6589448685522084
-0.8482629073217361	-0.6586640689642778
-0.8510626245164082	-0.6580882750501065
-0.8538623417110804	-0.6576223593038586
-0.8566620589057525	-0.6576391114418705
-0.8594617761004247	-0.6583887382756595
-0.8622614932950968	-0.6599452081708781
-0.865061210489769	-0.662203196952613
-0.8678609276844411	-0.6649240065268754
-0.8706606448791133	-0.667814054591277
-0.8734603620737854	-0.67061014335934
-0.8762600792684576	-0.6731447549657892
-0.8790597964631297	-0.6753723599971981
-0.8818595136578019	-0.6773515251820722
-0.884659230852474	-0.6791927846330941
-0.8874589480471462	-0.6809936446335848
-0.8902586652418184	-0.6827858577010247
-0.8930583824364905	-0.6845149767313695
-0.8958580996311627	-0.6860599960027473
-0.8986578168258348	-0.6872858737103373
-0.9014575340205069	-0.6881091859404462
-0.9042572512151791	-0.6885515499190802
-0.9070569684098513	-0.6887588771988061
-0.9098566856045234	-0.6889759588748994
-0.9126564027991956	-0.6894815191110657
-0.9154561199938678	-0.6905033420703788
-0.9182558371885399	-0.6921413079003188
-0.921055554383212	-0.694325120745442
-0.9238552715778842	-0.6968232330300268
-0.9266549887725564	-0.6993031603322205
-0.9294547059672285	-0.7014263486850034
-0.9322544231619005	-0.702948676269396
-0.9350541403565727	-0.7037946959231077
-0.937853857551245	-0.7040810790158751
-0.940653574745917	-0.7040802571449518
-0.9434532919405891	-0.7041341158772094
-0.9462530091352613	-0.7045437577113554
-0.9490527263299335	-0.7054695873695033
-0.9518524435246056	-0.7068735283492542
-0.9546521607192777	-0.7085226796744089
-0.9574518779139499	-0.7100549820389176
-0.9602515951086221	-0.7110882860925167
-0.9630513123032942	-0.7113405606089529
-0.9658510294979664	-0.7107250873861257
-0.9686507466926386	-0.7093915739582972
-0.9714504638873107	-0.7077000001406804
-0.9742501810819828	-0.7061338459006927
-0.977049898276655	-0.7051771188229012
-0.9798496154713272	-0.7051900061854482
-0.9826493326659993	-0.7063180245217038
-0.9854490498606714	-0.7084594043973462
-0.9882487670553436	-0.7112983500548229
-0.9910484842500158	-0.7143929670309812
-0.9938482014446879	-0.717291639725344
-0.99664791863936	-0.7196447316756234
-0.9994476358340322	-0.7212813895304702
-1.0022473530287044	-0.7222327004440714
-1.0050470702233765	-0.7226987412398695
-1.0078467874180486	-0.7229731591956732
-1.0106465046127209	-0.7233501150319132
-1.013446221807393	-0.724041659444959
-1.016245939002065	-0.725128386186207
-1.0190456561967371	-0.7265545491830319
-1.0218453733914095	-0.7281646183199293
-1.0246450905860816	-0.729765921957148
-1.0274448077807536	-0.731195227785587
-1.030244524975426	-0.7323676182736716
-1.033044242170098	-0.7332932634913689
-1.0358439593647701	-0.7340590657914317
-1.0386436765594422	-0.7347838666371505
-1.0414433937541143	-0.7355642385102821
-1.0442431109487866	-0.7364303193213536
-1.0470428281434587	-0.7373271246647364
-1.0498425453381308	-0.7381278052196986
-1.0526422625328031	-0.7386744450493763
-1.0554419797274752	-0.738832791965878
-1.0582416969221473	-0.7385427250477592
-1.0610414141168194	-0.737847701383433
-1.0638411313114915	-0.7368933208279047
-1.0666408485061638	-0.7358951846191425
-1.069440565700836	-0.7350860959114975
-1.0722402828955082	-0.7346591450775377
-1.0750400000901803	-0.7347242600842374
-1.0778397172848524	-0.73529110315323
-1.0806394344795245	-0.7362823622911896
-1.0834391516741966	-0.7375714737342915
-1.086238868868869	-0.7390309493948455
-1.089038586063541	-0.7405743793005501
-1.091838303258213	-0.7421778498299982
-1.0946380204528854	-0.743874044546063
-1.0974377376475575	-0.7457221130978045
-1.1002374548422296	-0.7477651450250974
-1.1030371720369017	-0.7499917355491654
-1.1058368892315737	-0.7523170035697321
-1.108636606426246	-0.7545917927332607
-1.1114363236209182	-0.7566388262089057
-1.1142360408155902	-0.7583046674798686
-1.1170357580102626	-0.7595099184454276
-1.1198354752049346	-0.7602795261370029
-1.1226351923996067	-0.7607408067217399
-1.1254349095942788	-0.7610871326756405
-1.1282346267889511	-0.7615168432070241
-1.1310343439836232	-0.7621659518358271
-1.1338340611782953	-0.7630564937427833
-1.1366337783729676	-0.7640785432349451
-1.1394334955676397	-0.7650140104953302
-1.1422332127623118	-0.7655973179511653
-1.145032929956984	-0.7655960841501239
-1.147832647151656	-0.7648879019099695
-1.1506323643463283	-0.7635095728615033
-1.1534320815410004	-0.7616628246816022
-1.1562317987356725	-0.759673296761173
-1.1590315159303448	-0.7579134968671584
-1.161831233125017	-0.7567111856662843
-1.164630950319689	-0.7562689237373843
-1.167430667514361	-0.7566170638619742
-1.1702303847090334	-0.7576124741028223
-1.1730301019037055	-0.7589819351633362
-1.1758298190983776	-0.7603966180479755
-1.1786295362930497	-0.7615560621699263
-1.181429253487722	-0.7622588046788301
-1.184228970682394	-0.7624422199783472
-1.1870286878770662	-0.7621840977526786
-1.1898284050717383	-0.7616696295110388
-1.1926281222664106	-0.7611363113061247
-1.1954278394610827	-0.7608133847243013
-1.1982275566557548	-0.7608711813333702
-1.201027273850427	-0.7613902876728683
-1.2038269910450992	-0.7623532331482912
-1.2066267082397713	-0.763655109490144
-1.2094264254344433	-0.7651261076195259
-1.2122261426291157	-0.7665589679801139
-1.2150258598237877	-0.7677368858693815
-1.2178255770184598	-0.7684606433966312
-1.220625294213132	-0.7685757173426144
-1.2234250114078042	-0.7679996845462727
-1.2262247286024763	-0.7667475668131181
-1.2290244457971484	-0.7649492440448343
-1.2318241629918205	-0.7628508047494432
-1.2346238801864928	-0.7607925339076036
-1.237423597381165	-0.7591608683973095
-1.240223314575837	-0.7583191913206676
-1.2430230317705093	-0.7585304570376497
-1.2458227489651814	-0.7598903244244978
-1.2486224661598535	-0.7622901402036731
-1.2514221833545256	-0.7654236500159216
-1.2542219005491977	-0.7688406803066984
-1.25702161774387	-0.7720381166193915
-1.259821334938542	-0.7745672649768869
-1.2626210521332142	-0.7761308521503198
-1.2654207693278865	-0.7766446880637685
-1.2682204865225586	-0.7762481928772693
-1.2710202037172307	-0.7752619719417522
-1.2738199209119028	-0.7741051611944305
-1.276619638106575	-0.7731958692831767
-1.2794193553012472	-0.7728614652924322
-1.2822190724959193	-0.7732808032179068
-1.2850187896905914	-0.7744694857840053
-1.2878185068852637	-0.7763057395880149
-1.2906182240799358	-0.7785829135595899
-1.2934179412746079	-0.7810686981202508
-1.29621765846928	-0.783552474084279
-1.2990173756639523	-0.7858697222006535
-1.3018170928586243	-0.7879029729771585
-1.3046168100532964	-0.789568208038399
-1.3074165272479688	-0.790800379119621
-1.3102162444426408	-0.791550132692039
-1.313015961637313	-0.7917967712519237
-1.315815678831985	-0.7915729766394667
-1.3186153960266573	-0.7909889129836918
-1.3214151132213294	-0.7902405179419766
-1.3242148304160015	-0.7895906507608672
-1.3270145476106736	-0.7893212493771331
-1.329814264805346	-0.7896663893279824
-1.332613982000018	-0.7907456340514302
-1.33541369919469	-0.792520352734915
-1.3382134163893622	-0.7947908666463726
-1.3410131335840345	-0.7972403870830322
-1.3438128507787066	-0.7995164517260501
-1.3466125679733787	-0.8013271668632025
-1.349412285168051	-0.8025229113767145
-1.352212002362723	-0.8031370383594988
-1.3550117195573952	-0.8033710966966976
-1.3578114367520673	-0.8035275541180706
-1.3606111539467396	-0.8039102332045744
-1.3634108711414117	-0.804723816069127
-1.3662105883360838	-0.8060048530300232
-1.3690103055307559	-0.8076070620714086
-1.3718100227254282	-0.8092463033270609
-1.3746097399201003	-0.8105911348596965
-1.3774094571147724	-0.811369795569527
-1.3802091743094445	-0.8114589192266828
[truncated: 6 more rows]
