# Supplementary material for: Isolation of a planar π-aromatic Bi5− ring in a cobalt-based inverse-sandwich-type complex
Source: Nat Chem. 2025 Jan 20;17(4):547–55. doi: 10.1038/s41557-024-01713-8 (PMC11964920; doi:10.1038/s41557-024-01713-8)
Supplement: Supplementary file 4 — Original magnetic data of compound 1 and origin file of Fig. 3. [file 41557_2024_1713_MOESM4_ESM.zip › sr_and_T_Symmetrized/32.csv]

comment	corrected Loops
temperature	1.3
sr	0.064
angle	0
trans	0
B	M
-1.3999	-0.8161978711609547
-1.3970974874874873	-0.8155826609074281
-1.394294974974975	-0.8142337544638816
-1.3914924624624623	-0.8124224167314087
-1.3886899499499499	-0.810515870143296
-1.3858874374374373	-0.8088502746948865
-1.3830849249249249	-0.8076149308955713
-1.3802824124124122	-0.8067884266505514
-1.3774798998998998	-0.8061497409962819
-1.3746773873873872	-0.8053620120143294
-1.3718748748748748	-0.8041016547698777
-1.3690723623623622	-0.8021895872189632
-1.3662698498498498	-0.7996798049667724
-1.3634673373373372	-0.7968740004401855
-1.3606648248248248	-0.7942548208625253
-1.3578623123123121	-0.7923567316609429
-1.3550597997997997	-0.7916135961953095
-1.3522572872872871	-0.7922295028476523
-1.3494547747747747	-0.794111896974503
-1.346652262262262	-0.7968864775430256
-1.3438497497497497	-0.7999882371649076
-1.341047237237237	-0.8028006368375755
-1.3382447247247247	-0.8048021604304787
-1.335442212212212	-0.8056798662496194
-1.3326396996996996	-0.8053820793363573
-1.329837187187187	-0.8041022153666102
-1.3270346746746746	-0.8022060435032313
-1.324232162162162	-0.8001290380628139
-1.3214296496496496	-0.798274936773518
-1.318627137137137	-0.796940974949103
-1.3158246246246246	-0.7962826840141859
-1.313022112112112	-0.7963168205184534
-1.3102195995995995	-0.796950101054738
-1.307417087087087	-0.7980172500972076
-1.3046145745745745	-0.7993147969921159
-1.301812062062062	-0.8006246748869006
-1.2990095495495495	-0.801729961465795
-1.2962070370370369	-0.8024301629888576
-1.2934045245245245	-0.8025630924199956
-1.2906020120120119	-0.8020349904265307
-1.2877994994994995	-0.8008527776851146
-1.2849969869869868	-0.7991460699291475
-1.2821944744744744	-0.7971652255653368
-1.2793919619619618	-0.7952466889311223
-1.2765894494494494	-0.7937470591897335
-1.2737869369369368	-0.7929591681764145
-1.2709844244244244	-0.7930324610588939
-1.2681819119119118	-0.7939222938094879
-1.2653793993993994	-0.7953867562666668
-1.2625768868868867	-0.7970366283678465
-1.2597743743743743	-0.7984280429135076
-1.2569718618618617	-0.7991736412198689
-1.2541693493493493	-0.7990412271346292
-1.2513668368368367	-0.7980116875852138
-1.2485643243243243	-0.7962796255822917
-1.2457618118118117	-0.7941971086748896
-1.2429592992992993	-0.7921777429969945
-1.2401567867867866	-0.7905895595657306
-1.2373542742742742	-0.7896674338696356
-1.2345517617617616	-0.789468470608849
-1.2317492492492492	-0.7898796245521008
-1.2289467367367366	-0.7906706078165631
-1.2261442242242242	-0.7915721381921319
-1.2233417117117116	-0.7923537748855989
-1.2205391991991992	-0.7928783340408132
-1.2177366866866866	-0.7931196227070421
-1.2149341741741742	-0.7931432021500169
-1.2121316616616615	-0.7930615291460179
-1.2093291491491491	-0.7929814077890385
-1.2065266366366365	-0.7929615661235045
-1.203724124124124	-0.7929921870650889
-1.2009216116116115	-0.7929991812996874
-1.198119099099099	-0.7928674820182264
-1.1953165865865865	-0.7924726435562353
-1.192514074074074	-0.7917098358814679
-1.1897115615615614	-0.7905132182551715
-1.186909049049049	-0.7888643674068517
-1.1841065365365364	-0.7867931535835017
-1.181304024024024	-0.7843761397479896
-1.1785015115115114	-0.7817357346643579
-1.175698998998999	-0.7790392090086714
-1.1728964864864864	-0.7764926887430925
-1.170093973973974	-0.7743238350012485
-1.1672914614614613	-0.7727494762005354
-1.164488948948949	-0.7719305325486744
-1.1616864364364363	-0.7719239330843206
-1.158883923923924	-0.772646651782048
-1.1560814114114113	-0.773867567778076
-1.153278898898899	-0.7752372581450333
-1.1504763863863863	-0.7763550712450398
-1.1476738738738739	-0.7768601351924811
-1.1448713613613613	-0.7765227698862367
-1.1420688488488488	-0.7753091687467559
-1.1392663363363362	-0.7733973333375228
-1.1364638238238238	-0.7711352936516361
-1.1336613113113112	-0.7689499418279547
-1.1308587987987986	-0.7672308446653348
-1.1280562862862862	-0.7662226798661507
-1.1252537737737738	-0.7659588992512882
-1.1224512612612612	-0.7662575976033711
-1.1196487487487485	-0.7667816750835528
-1.1168462362362361	-0.7671451587426494
-1.1140437237237237	-0.7670326312725546
-1.111241211211211	-0.766294203516071
-1.1084386986986985	-0.7649861323123535
-1.105636186186186	-0.7633447571819179
-1.1028336736736737	-0.7617032496336215
-1.100031161161161	-0.7603795204338936
-1.0972286486486484	-0.7595731478923274
-1.094426136136136	-0.7593060391118973
-1.0916236236236236	-0.759426606152781
-1.088821111111111	-0.7596754270014987
-1.0860185985985984	-0.7597889862386602
-1.083216086086086	-0.7596044562866404
-1.0804135735735736	-0.7591273985883706
-1.077611061061061	-0.7585363764230502
-1.0748085485485483	-0.7581199510665397
-1.072006036036036	-0.7581652910827532
-1.0692035235235235	-0.7588356307634943
-1.066401011011011	-0.7600797756481663
-1.0635984984984983	-0.7616083571579289
-1.060795985985986	-0.7629509345295751
-1.0579934734734735	-0.7635817619834914
-1.0551909609609609	-0.7630785559472106
-1.0523884484484483	-0.7612656869871959
-1.0495859359359359	-0.7582954142626784
-1.0467834234234235	-0.7546378391702174
-1.0439809109109108	-0.7509771773776535
-1.0411783983983982	-0.748040504385105
-1.0383758858858858	-0.7464064399889457
-1.0355733733733734	-0.7463485721336052
-1.0327708608608608	-0.7477593270547236
-1.0299683483483482	-0.7501770742854846
-1.0271658358358358	-0.7529093701940164
-1.0243633233233234	-0.755217379500555
-1.0215608108108107	-0.7565090161977046
-1.0187582982982981	-0.7564863704221991
-1.0159557857857857	-0.7552069681310529
-1.0131532732732733	-0.7530439855050716
-1.0103507607607607	-0.7505599526469262
-1.007548248248248	-0.7483329788396239
-1.0047457357357357	-0.7467870175454165
-1.0019432232232233	-0.7460748092530511
-0.9991407107107106	-0.746045186611433
-0.9963381981981981	-0.7463008187643332
-0.9935356856856856	-0.7463260152023629
-0.9907331731731731	-0.7456446929275193
-0.9879306606606606	-0.7439614936847845
-0.9851281481481481	-0.741245914851759
-0.9823256356356356	-0.7377375932296389
-0.9795231231231231	-0.7338747081454835
-0.9767206106106106	-0.7301696177462962
-0.973918098098098	-0.7270698974982368
-0.9711155855855855	-0.724845182607248
-0.968313073073073	-0.7235305615225774
-0.9655105605605605	-0.7229391725886489
-0.962708048048048	-0.7227358852285328
-0.9599055355355355	-0.7225467556516596
-0.957103023023023	-0.7220701937324634
-0.9543005105105105	-0.721157549943068
-0.951497997997998	-0.7198419702790109
-0.9486954854854854	-0.7183109925747238
-0.9458929729729728	-0.7168351844948833
-0.9430904604604604	-0.7156771336459503
-0.9402879479479478	-0.7150090420429946
-0.9374854354354354	-0.7148624443398615
-0.9346829229229228	-0.7151222210045454
-0.9318804104104104	-0.7155630380251318
-0.9290778978978977	-0.7159140721795374
-0.9262753853853853	-0.7159309510829471
-0.9234728728728727	-0.7154538894230391
-0.9206703603603603	-0.714437364204491
-0.9178678478478477	-0.7129467437180185
-0.9150653353353353	-0.7111275251305418
-0.9122628228228227	-0.7091599847201926
-0.9094603103103103	-0.7072141787144595
-0.9066577977977976	-0.7054172980043665
-0.9038552852852852	-0.7038390571361011
-0.9010527727727726	-0.702493771443863
-0.8982502602602602	-0.7013526935469727
-0.8954477477477477	-0.7003586823861528
-0.8926452352352352	-0.699437447272536
-0.8898427227227227	-0.6985040289663187
-0.8870402102102102	-0.6974675656645237
-0.8842376976976977	-0.6962395549311007
-0.8814351851851852	-0.6947495897847784
-0.8786326726726726	-0.6929682827807417
-0.8758301601601601	-0.6909316075979345
-0.8730276476476476	-0.688756754209596
-0.8702251351351351	-0.6866391007773636
-0.8674226226226226	-0.6848240604356939
-0.8646201101101101	-0.6835555256285097
-0.8618175975975975	-0.6830118485357635
-0.859015085085085	-0.6832473070817295
-0.8562125725725724	-0.6841587134650714
-0.8534100600600599	-0.6854917307641615
-0.8506075475475474	-0.6868904408832863
-0.8478050350350349	-0.6879799295806001
-0.8450025225225224	-0.688459682089674
-0.8422000100100099	-0.6881798369328957
-0.8393974974974974	-0.6871754902756846
-0.8365949849849849	-0.6856460592805108
-0.8337924724724723	-0.6838839104789798
-0.8309899599599598	-0.6821735745111037
-0.8281874474474473	-0.6806940087362918
-0.8253849349349348	-0.679457246551715
-0.8225824224224223	-0.6783063279082977
-0.8197799099099098	-0.6769764180648996
-0.8169773973973973	-0.6752014157398663
-0.8141748848848848	-0.6728313621895423
-0.8113723723723723	-0.6699197211670835
-0.8085698598598597	-0.6667469508032663
-0.8057673473473472	-0.6637661074073915
-0.8029648348348347	-0.6614817022288271
-0.8001623223223222	-0.6602964306196668
-0.7973598098098097	-0.6603736984520288
-0.7945572972972972	-0.661562040234076
-0.7917547847847847	-0.66341033972611
-0.7889522722722722	-0.6652751403491421
-0.7861497597597596	-0.6664918924292598
-0.7833472472472471	-0.6665603241027405
-0.7805447347347346	-0.6652876400584327
-0.7777422222222221	-0.6628445969023203
-0.7749397097097096	-0.6597155388853353
-0.7721371971971971	-0.6565561508315731
-0.7693346846846846	-0.6540015720762378
-0.7665321721721721	-0.6524832210542595
-0.7637296596596596	-0.6521099714542304
-0.760927147147147	-0.6526489266280129
-0.7581246346346345	-0.6536094871293249
-0.755322122122122	-0.6544019176849114
-0.7525196096096095	-0.6545187428947294
-0.749717097097097	-0.6536814075966038
-0.7469145845845845	-0.6519074650172649
-0.744112072072072	-0.6494806314819435
-0.7413095595595595	-0.6468382063577598
-0.738507047047047	-0.6444168445774419
-0.7357045345345344	-0.6425097733068255
-0.7329020220220219	-0.641182520762259
-0.7300995095095094	-0.6402725217817721
-0.7272969969969969	-0.6394683199124226
-0.7244944844844844	-0.638436820397193
-0.7216919719719719	-0.6369514897394208
-0.7188894594594594	-0.634975673543173
-0.7160869469469469	-0.6326725180584181
-0.7132844344344343	-0.630339956437568
-0.7104819219219218	-0.6282961910587896
-0.7076794094094093	-0.6267585306766839
-0.7048768968968968	-0.6257602677009482
-0.7020743843843843	-0.6251360331861309
-0.6992718718718718	-0.6245809803778049
-0.6964693593593593	-0.6237622733796843
-0.6936668468468468	-0.6224423300226081
-0.6908643343343343	-0.620568878153646
-0.6880618218218217	-0.6182986745820028
-0.6852593093093092	-0.6159454665021107
-0.6824567967967967	-0.6138699500684159
-0.6796542842842842	-0.6123503835054119
-0.6768517717717717	-0.6114796727450729
-0.6740492592592592	-0.6111256040541007
-0.6712467467467467	-0.6109687049879721
-0.6684442342342342	-0.6106048764735398
-0.6656417217217216	-0.6096771836184913
-0.6628392092092091	-0.6079911002480147
-0.6600366966966966	-0.6055736201224768
-0.6572341841841841	-0.6026567330160464
-0.6544316716716716	-0.5995925940972242
-0.6516291591591591	-0.5967316825776119
-0.6488266466466466	-0.5943078028008733
-0.6460241341341341	-0.5923705035650211
-0.6432216216216216	-0.5907876602723539
-0.640419109109109	-0.5893150969256349
-0.6376165965965965	-0.5877056232017652
-0.634814084084084	-0.5858156204150965
-0.6320115715715715	-0.5836685022635247
-0.629209059059059	-0.5814505756255158
-0.6264065465465465	-0.5794401461082732
-0.623604034034034	-0.5778959157988455
-0.6208015215215215	-0.5769465520924908
-0.617999009009009	-0.5765238503761406
-0.6151964964964964	-0.5763667635354404
-0.6123939839839839	-0.5760980288251276
-0.6095914714714714	-0.5753483352233248
-0.6067889589589589	-0.5738846725762909
-0.6039864464464464	-0.5716964975877468
-0.6011839339339339	-0.5690070426789242
-0.5983814214214214	-0.5662029033732945
-0.5955789089089089	-0.5637039728902947
-0.5927763963963963	-0.5618175940666414
-0.5899738838838838	-0.5606275902099753
-0.5871713713713713	-0.559957941167694
-0.5843688588588588	-0.5594258177641667
-0.5815663463463463	-0.5585680285868508
-0.5787638338338338	-0.5569992790463636
-0.5759613213213213	-0.5545489592490336
-0.5731588088088088	-0.5513296408420716
-0.5703562962962963	-0.5477129850829641
-0.5675537837837837	-0.5442197028738234
-0.5647512712712712	-0.5413590142952762
-0.5619487587587587	-0.539469929399186
-0.5591462462462462	-0.5386159391000509
-0.5563437337337337	-0.5385667443652201
-0.5535412212212212	-0.5388717121332129
-0.5507387087087087	-0.5389997314150198
-0.5479361961961962	-0.5384991617866434
-0.5451336836836836	-0.5371264620744269
-0.5423311711711711	-0.5349041530975218
-0.5395286586586586	-0.5320934276074067
-0.5367261461461461	-0.5290952418824844
-0.5339236336336336	-0.5263163379858062
-0.5311211211211211	-0.5240459449244945
-0.5283186086086086	-0.5223823279770242
-0.5255160960960961	-0.5212289061013837
-0.5227135835835836	-0.5203546719639476
-0.519911071071071	-0.5194920663636884
-0.5171085585585585	-0.5184346232963325
-0.514306046046046	-0.517099835908454
-0.5115035335335335	-0.5155379172216952
-0.508701021021021	-0.5138883327430919
-0.5058985085085085	-0.5123051819751073
-0.503095995995996	-0.5108827984125652
-0.5002934834834833	-0.5096109627477554
-0.49749097097097084	-0.5083761648725447
-0.4946884584584583	-0.5070067050950103
-0.4918859459459458	-0.5053423256025931
-0.4890834334334333	-0.5032999383683281
-0.4862809209209208	-0.5009091196172932
-0.4834784084084083	-0.4983033126980833
-0.48067589589589577	-0.4956702318726817
-0.47787338338338325	-0.49318097777157355
-0.47507087087087074	-0.4909257209257446
-0.47226835835835823	-0.4888813221369148
-0.4694658458458457	-0.4869239227424349
-0.4666633333333332	-0.48488208707065283
-0.4638608208208207	-0.482610192323843
-0.4610583083083082	-0.4800535375654863
-0.4582557957957957	-0.4772793018378946
-0.45545328328328316	-0.47446013652926433
-0.45265077077077065	-0.47181515229411175
-0.44984825825825814	-0.4695296183324469
-0.4470457457457456	-0.46768353998849865
-0.4442432332332331	-0.4662169292076724
-0.4414407207207206	-0.46494667281930246
-0.4386382082082081	-0.46363101820670694
-0.4358356956956956	-0.46205970973762883
-0.43303318318318307	-0.460137384353692
-0.43023067067067056	-0.4579289722722344
-0.42742815815815804	-0.4556483964806254
-0.42462564564564553	-0.4535915274501321
-0.421823133133133	-0.4520342055769868
-0.4190206206206205	-0.4511291202183537
-0.416218108108108	-0.45083674548772723
-0.4134155955955955	-0.45091476691303567
-0.410613083083083	-0.4509711748129872
-0.40781057057057046	-0.45056511842568214
-0.40500805805805795	-0.44932398712241994
-0.40220554554554544	-0.4470403215752128
-0.39940303303303293	-0.44371954754451065
-0.3966005205205205	-0.43956636341380473
-0.3937980080080079	-0.43491786440922897
-0.3909954954954955	-0.43014808354180634
-0.3881929829829829	-0.42557599867710066
-0.3853904704704705	-0.42140506204901385
-0.38258795795795786	-0.41770892429432815
-0.37978544544544546	-0.41446049985802924
-0.37698293293293283	-0.41158638790135305
-0.37418042042042043	-0.4090213226678473
-0.3713779079079078	-0.4067400983996843
-0.3685753953953954	-0.40475576136842245
-0.3657728828828828	-0.40308806512716366
-0.3629703703703704	-0.4017191805282403
-0.36016785785785776	-0.4005593474214422
-0.35736534534534536	-0.39944135401218106
-0.35456283283283274	-0.39815094785989213
-0.35176032032032034	-0.39648515495248376
-0.3489578078078077	-0.3943179935836166
-0.3461552952952953	-0.39164826123673013
-0.3433527827827827	-0.3886091035894757
-0.3405502702702703	-0.3854323484768821
-0.33774775775775767	-0.3823772928667517
-0.33494524524524527	-0.3796475027737203
-0.33214273273273265	-0.3773248434522265
-0.32934022022022025	-0.37534495078772956
-0.3265377077077076	-0.3735241586139994
-0.323735195195195	-0.37162945865428176
-0.3209326826826826	-0.3694670636042269
-0.31813017017017	-0.3669575456024785
-0.3153276576576576	-0.3641693919133403
-0.31252514514514496	-0.3612971049294337
-0.30972263263263256	-0.35858979248606704
-0.30692012012011993	-0.3562545184446164
-0.30411760760760753	-0.35436883529821056
-0.3013150950950949	-0.35283499521579204
-0.2985125825825825	-0.3513946696172645
-0.2957100700700699	-0.3497021497370145
-0.2929075575575575	-0.3474331774140042
-0.29010504504504486	-0.3443931484866791
-0.28730253253253246	-0.34058736152059194
-0.28450002002001984	-0.336227926634614
-0.28169750750750744	-0.33167302111646013
-0.2788949949949948	-0.3273172341127576
-0.2760924824824824	-0.32346882609337546
-0.2732899699699698	-0.32025483999573545
-0.2704874574574574	-0.3175862048440379
-0.26768494494494477	-0.31519510987693306
-0.26488243243243237	-0.3127326712831315
-0.26207991991991975	-0.30989449521552703
-0.25927740740740735	-0.30653212544302866
-0.2564748948948947	-0.3027128597738067
-0.2536723823823823	-0.2987075400706686
-0.2508698698698697	-0.29490989525771294
-0.2480673573573573	-0.2917137641191453
-0.24526484484484468	-0.28938840941689575
-0.24246233233233228	-0.28799255442096067
-0.23965981981981965	-0.28735469349874837
-0.23685730730730725	-0.2871251539012277
-0.23405479479479463	-0.2868817882639799
-0.23125228228228223	-0.2862539410485758
-0.2284497697697696	-0.28502409509550236
-0.2256472572572572	-0.28317489944441765
-0.22284474474474458	-0.2808680923103396
-0.22004223223223218	-0.2783646999837395
-0.21723971971971956	-0.27591513586417915
-0.21443720720720716	-0.27365714573782723
-0.21163469469469454	-0.27155609598700753
-0.20883218218218214	-0.2694073400219321
-0.2060296696696695	-0.2668994890908848
-0.2032271571571571	-0.2637174015832198
-0.2004246446446445	-0.25965112039136806
-0.1976221321321321	-0.25467570241418813
-0.19481961961961947	-0.24897692638984958
-0.19201710710710707	-0.24291555785047741
-0.18921459459459444	-0.23694217288177577
-0.18641208208208204	-0.23148921493736346
-0.18360956956956942	-0.22687251666319883
-0.18080705705705702	-0.22322968988849157
-0.1780045445445444	-0.2205097427732282
-0.175202032032032	-0.2185117320868238
-0.17239951951951937	-0.21695574780016652
-0.16959700700700697	-0.21556156101157703
-0.16679449449449435	-0.21411088373924958
-0.16399198198198195	-0.2124774517020978
-0.16118946946946933	-0.21062165005659478
-0.15838695695695693	-0.20855860906074314
-0.1555844444444443	-0.2063165171235627
-0.1527819319319319	-0.20390306039046674
-0.14997941941941928	-0.20129258432195618
-0.14717690690690688	-0.1984371859038318
-0.14437439439439426	-0.19529512635172722
-0.14157188188188186	-0.19186324346450745
-0.13876936936936923	-0.18819866140047115
-0.13596685685685683	-0.1844192611067204
-0.1331643443443442	-0.18068034946528339
-0.1303618318318318	-0.1771337754897131
-0.1275593193193192	-0.17388227507028636
-0.12475680680680679	-0.17094390609709031
-0.12195429429429416	-0.16823850995831463
-0.11915178178178176	-0.16560135987826227
-0.11634926926926914	-0.16282089862460714
-0.11354675675675674	-0.15969043324225016
-0.11074424424424412	-0.1560599655020944
-0.10794173173173172	-0.15187488253569115
-0.1051392192192191	-0.14719248550674824
-0.10233670670670669	-0.14217366113700386
-0.09953419419419407	-0.13705331089384504
-0.09673168168168167	-0.13209763440224137
-0.09392916916916905	-0.12755804378737814
-0.09112665665665665	-0.12363043332822149
-0.08832414414414402	-0.12042567148462527
-0.08552163163163162	-0.11795384049339955
-0.082719119119119	-0.11612208880806314
-0.0799166066066066	-0.11474457955969795
-0.07711409409409398	-0.11356279812210066
-0.07431158158158158	-0.11227476085073772
-0.07150906906906895	-0.11057161671294938
-0.06870655655655655	-0.10817919147682947
-0.06590404404404393	-0.10490019699573908
-0.06310153153153153	-0.10065074332250468
-0.06029901901901891	-0.09548347538526605
-0.057496506506506506	-0.0895901221961134
-0.054693993993993884	-0.08327904882430467
-0.05189148148148148	-0.07692832318740797
-0.04908896896896886	-0.07092081370659833
-0.04628645645645646	-0.0655733045890056
-0.04348394394394384	-0.06107482806062829
-0.040681431431431436	-0.05744908134789077
-0.037878918918918814	-0.054551526111945504
-0.03507640640640641	-0.0521042644743632
-0.03227389389389379	-0.04976274234125828
-0.02947138138138139	-0.04720002028803887
-0.026668868868868767	-0.04418902886973976
-0.023866356356356366	-0.040662502064850295
-0.021063843843843744	-0.03673465845709138
-0.018261331331331343	-0.032677367054489995
-0.01545881881881872	-0.02885452676903239
-0.01265630630630632	-0.02562903681600251
-0.009853793793793697	-0.023264324504823672
-0.007051281281281296	-0.02184485818804002
-0.004248768768768674	-0.02123653924915922
-0.001446256256256273	-0.021098946006926404
0.0013562562562563496	-0.020949090172247643
0.00415876876876875	-0.020263584419623802
0.006961281281281373	-0.01859609207231682
0.009763793793793774	-0.01568226560314809
0.012566306306306396	-0.011506456523836524
0.015368818818818797	-0.006313011151959464
0.01817133133133142	-0.0005580105217200897
0.02097384384384382	0.005188300799523621
0.023776356356356443	0.010366037852202057
0.026578868868868843	0.014548075506467447
0.029381381381381466	0.017531728154898334
0.03218389389389387	0.0193787264971893
0.03498640640640649	0.020395326694595088
0.03778891891891911	0.021059077249502
0.04059143143143151	0.021911494135100983
0.043393943943944135	0.023443360075146566
0.046196456456456536	0.025999732170403047
0.04899896896896916	0.029725144467134076
0.05180148148148156	0.03455797603653443
0.05460399399399418	0.04026987518321757
0.05740650650650658	0.04653515711648327
0.060209019019019205	0.05300913608264186
0.0630115315315316	0.05939472936485416
0.06581404404404423	0.0654827652963948
0.06861655655655663	0.07116096010996598
0.07141906906906925	0.07639632811655298
0.07422158158158165	0.08120282849674086
0.07702409409409428	0.0856084003224707
0.07982660660660668	0.08963293093535307
0.0826291191191193	0.09328254078394982
0.0854316316316317	0.09655835423537976
0.08823414414414432	0.09947235226822077
0.09103665665665672	0.10206089395264958
0.09383916916916935	0.10438854752082949
0.09664168168168175	0.10653992522611144
0.09944419419419437	0.10860307749285276
0.10224670670670677	0.11065219665578219
0.10504921921921939	0.11273810327495483
0.10785173173173179	0.11489181204756027
0.11065424424424442	0.11714055499142696
0.11345675675675682	0.11952932179827047
0.11625926926926944	0.12213693581647467
0.11906178178178184	0.1250758978044273
0.12186429429429446	0.1284701624924564
0.12466680680680686	0.1324133153361584
0.12746931931931949	0.13691848267769244
0.13027183183183189	0.14187739661258672
0.1330743443443445	0.1470466534193028
0.1358768568568569	0.15207334479269646
0.13867936936936953	0.15656109768254622
0.14148188188188193	0.16016430236001963
0.14428439439439456	0.16268716350872114
0.14708690690690696	0.16415910365693864
0.14988941941941958	0.16486127684565155
0.15269193193193198	0.16529030053226365
0.1554944444444446	0.16606196865151568
0.158296956956957	0.16777499390811576
0.16109946946946962	0.1708675892306873
0.16390198198198203	0.17550389138111216
0.16670449449449465	0.18152120847803288
0.16950700700700705	0.1884541709427487
0.17230951951951967	0.19563206410771974
0.17511203203203207	0.20232640417199899
0.1779145445445447	0.20791256024960514
0.1807170570570571	0.21200560575696012
0.18351956956956972	0.2145375297962026
0.18632208208208212	0.2157583980073792
0.18912459459459474	0.21616364285568151
0.19192710710710714	0.21636800472526593
0.19472961961961976	0.2169589225644712
0.19753213213213217	0.21836546790077066
0.2003346446446448	0.2207729163859634
0.2031371571571572	0.2240999623781088
0.2059396696696698	0.22803932302035346
0.2087421821821822	0.23214745082505953
0.21154469469469483	0.23595891062620267
0.21434720720720724	0.23909763952396187
0.21714971971971986	0.24136076712747934
0.21995223223223226	0.2427591936354793
0.22275474474474488	0.2435099947145432
0.22555725725725728	0.24398614320794554
0.2283597697697699	0.24463686141180857
0.2311622822822823	0.24589605215875093
0.23396479479479493	0.24809666422555687
0.23676730730730733	0.2514062315979301
0.23956981981981995	0.25579419670821235
0.24237233233233235	0.2610359367739261
0.24517484484484497	0.2667523898799077
0.24797735735735738	0.2724783821114761
0.25077986986987	0.2777477473089047
0.2535823823823824	0.2821798080177955
0.256384894894895	0.2855505776863958
0.2591874074074074	0.28783388272345994
0.26198991991992004	0.2892027650940925
0.26479243243243245	0.28998948929257207
0.26759494494494507	0.2906117817896229
0.27039745745745747	0.2914813746204563
0.2731999699699701	0.29291610364890197
0.2760024824824825	0.2950768680370073
0.2788049949949951	0.29794508944545794
0.2816075075075075	0.3013459751023049
0.28441002002002014	0.3050104994245571
0.28721253253253254	0.30865809082724377
0.29001504504504516	0.3120759297239404
0.29281755755755756	0.3151716772252736
0.2956200700700702	0.3179844608448644
0.2984225825825826	0.3206518936861156
0.3012250950950952	0.3233449270514499
0.3040276076076076	0.3261929852912683
0.30683012012012023	0.3292254989704414
0.30963263263263263	0.33235111052117017
0.31243514514514525	0.33538365792653624
0.31523765765765766	0.3381082104273826
0.3180401701701703	0.3403660152902417
0.3208426826826827	0.34212911379274863
0.3236451951951953	0.3435366839047631
0.3264477077077077	0.3448760197043046
0.3292502202202203	0.34650846802810614
0.3320527327327327	0.34875927718114585
0.33485524524524535	0.35180411775723064
0.33765775775775775	0.3555891774039475
0.34046027027027037	0.35981423004077984
0.34326278278278277	0.3639905979327164
0.3460652952952954	0.3675634122519434
0.3488678078078078	0.37006684409603957
0.3516703203203204	0.3712686093568756
0.3544728328328328	0.37126031621912764
0.35727534534534544	0.37046364171755647
0.36007785785785784	0.36954536591991816
0.36288037037037046	0.36926035418059944
0.36568288288288286	0.3702629373799212
0.3684853953953955	0.37293731155897436
0.3712879079079079	0.3772933280388054
0.3740904204204205	0.3829564288917445
0.3768929329329329	0.3892545691410966
0.37969544544544553	0.39537831943340307
0.38249795795795793	0.400570725720129
0.38530047047047056	0.404296526941213
0.38810298298298296	0.40634777352559215
0.3909054954954956	0.4068622010260016
0.393708008008008	0.4062558731684883
0.3965105205205206	0.4050950301921871
0.3993130330330332	0.403946963738672
0.4021155455455456	0.403252135575248
0.40491805805805825	0.403249672305856
0.40772057057057065	0.4039696180596938
0.4105230830830833	0.4052841925842794
0.4133255955955957	0.40699345401728404
0.4161281081081083	0.40891314291338926
0.4189306206206207	0.41093580668508106
0.4217331331331333	0.4130486784370163
0.4245356456456457	0.41530849690429195
0.42733815815815834	0.41778864784946357
0.43014067067067074	0.4205226669359243
0.43294318318318337	0.4234677227118963
0.43574569569569577	0.42650285635553087
0.4385482082082084	0.4294629970542121
0.4413507207207208	0.432196139891879
0.4441532332332334	0.4346223644857546
0.4469557457457458	0.436772504915626
0.44975825825825844	0.4387913528442491
0.45256077077077084	0.44090262202975555
0.45536328328328346	0.4433461028958125
0.45816579579579586	0.44630689459073686
0.4609683083083085	0.4498591445210872
0.4637708208208209	0.45394165711627144
0.4665733333333335	0.4583720075352759
0.4693758458458459	0.46289325410793464
0.47217835835835853	0.4672373204045579
0.47498087087087093	0.4711849136799774
0.47778338338338355	0.47460460611605804
0.48058589589589595	0.47746209334859846
0.4833884084084086	0.47980140894324863
0.486190920920921	0.48170907545358704
0.4889934334334336	0.483276629174606
0.491795945945946	0.4845753656752191
0.4945984584584586	0.4856505087009819
0.497400970970971	0.4865331488249107
0.5002034834834836	0.4872608042827915
0.503005995995996	0.4878942562444625
0.5058085085085087	0.48852057900142676
0.5086110210210211	0.4892390011940623
0.5114135335335337	0.49013458228605367
0.5142160460460461	0.4912511542840747
0.5170185585585587	0.4925767259940234
0.5198210710710711	0.4940505605972331
0.5226235835835837	0.49559268922938654
0.5254260960960961	0.49714686944059694
0.5282286086086088	0.4987208309196834
0.5310311211211212	0.5004062224527409
0.5338336336336338	0.5023661271141346
0.5366361461461462	0.5047889171409303
0.5394386586586588	0.5078199475391467
0.5422411711711712	0.5114925297763415
0.5450436836836838	0.5156828435707942
0.5478461961961962	0.5201081550723312
0.5506487087087089	0.5243750751452751
0.5534512212212213	0.5280684735428772
0.5562537337337339	0.5308574011293563
0.5590562462462463	0.5325869691017404
0.5618587587587589	0.5333274962945815
0.5646612712712713	0.5333640639614272
0.5674637837837839	0.5331273852121846
0.5702662962962963	0.5330849479637982
0.573068808808809	0.5336238104201495
0.5758713213213213	0.5349590491261718
0.578673833833834	0.5370937127580471
0.5814763463463464	0.5398398294470843
0.584278858858859	0.5428908968051867
0.5870813713713714	0.5459206425010495
0.589883883883884	0.5486757851073026
0.5926863963963964	0.5510342356197591
0.595488908908909	0.5530131877945852
0.5982914214214214	0.5547292430807377
0.6010939339339341	0.5563289645228435
0.6038964464464465	0.5579175121178392
0.6066989589589589	0.5595122483783457
0.6095014714714717	0.5610379242537089
0.6123039839839841	0.5623640929835413
0.6151064964964965	0.5633695295359976
0.6179090090090089	0.5640083252044279
0.6207115215215218	0.5643515409354074
0.6235140340340342	0.5645870476132975
0.6263165465465466	0.5649752666475674
0.629119059059059	0.5657745205668252
0.6319215715715718	0.567160891045501
0.6347240840840842	0.5691698895599677
0.6375265965965966	0.5716800528955215
0.640329109109109	0.5744443789288189
0.6431316216216219	0.5771593755238994
0.6459341341341343	0.5795490963675792
0.6487366466466467	0.5814371631351174
0.651539159159159	0.5827847825313366
0.6543416716716719	0.5836851514877979
0.6571441841841843	0.5843198056166401
0.6599466966966967	0.5848949225879911
0.6627492092092091	0.5855809849550727
0.665551721721722	0.5864758737218956
0.6683542342342343	0.5876010005349603
0.6711567467467467	0.5889266977987541
0.6739592592592591	0.5904119721786377
0.676761771771772	0.5920391074995597
0.6795642842842844	0.5938271206496737
0.6823667967967968	0.5958181771270694
0.6851693093093092	0.5980436148643892
0.687971821821822	0.6004860630383606
0.6907743343343344	0.603057137970108
0.6935768468468468	0.6056048621027584
0.6963793593593592	0.6079531009433052
0.6991818718718721	0.609961460987088
0.7019843843843845	0.6115837796712681
0.7047868968968969	0.6129010065331997
0.7075894094094093	0.6141114775572405
0.7103919219219221	0.6154762401533826
0.7131944344344345	0.6172340833998011
0.7159969469469469	0.6195139174087041
0.7187994594594593	0.6222758840871419
0.7216019719719722	0.6253049757842355
0.7244044844844846	0.6282640060743869
0.727206996996997	0.6307921219101316
0.7300095095095094	0.6326179763234275
0.7328120220220222	0.6336496058184982
0.7356145345345346	0.6340090948195192
0.738417047047047	0.6339977883778906
0.7412195595595594	0.6340013873218924
0.7440220720720723	0.6343655908485513
0.7468245845845847	0.6352843437697544
0.7496270970970971	0.6367397300927258
0.7524296096096099	0.6385156260198088
0.7552321221221223	0.6402818625195743
0.7580346346346347	0.6417205467179504
0.7608371471471471	0.642650283052355
0.76363965965966	0.6431033091848276
0.7664421721721724	0.6433258284684596
0.7692446846846848	0.6436982391669901
0.7720471971971972	0.6446005586245072
0.77484970970971	0.6462690528040604
0.7776522222222224	0.648695274414353
0.7804547347347348	0.6516059639901861
0.7832572472472472	0.6545353961989464
0.7860597597597601	0.6569696807390044
0.7888622722722725	0.6585163140277348
0.7916647847847849	0.6590413173394355
0.7944672972972973	0.6587249791016874
0.7972698098098101	0.6580132450822692
0.8000723223223225	0.6574767787030531
0.8028748348348349	0.6576218882532545
0.8056773473473473	0.6587157324453933
0.8084798598598602	0.660685774128074
0.8112823723723726	0.6631305339302411
0.814084884884885	0.6654424686835084
0.8168873973973974	0.6670061399884875
0.8196899099099102	0.6674083986957594
0.8224924224224226	0.6665912489775634
0.825294934934935	0.6648948754518118
0.8280974474474474	0.6629729134559443
0.8308999599599602	0.6616032994314868
0.8337024724724726	0.6614524658131267
0.836504984984985	0.66286684956059
0.8393074974974974	0.6657581700938149
0.8421100100100103	0.6696199567881012
0.8449125225225227	0.673671654908329
0.8477150350350351	0.6770865742134022
0.8505175475475475	0.679233839436506
0.8533200600600603	0.679860624961743
0.8561225725725727	0.6791603075264994
0.8589250850850851	0.6777082413904911
0.8617275975975975	0.6762878647862182
0.8645301101101104	0.6756626561552191
0.8673326226226228	0.6763639028645974
0.8701351351351352	0.6785563469034925
0.8729376476476476	0.6820168705383275
0.8757401601601604	0.6862248209831443
0.8785426726726728	0.6905284388722847
0.8813451851851852	0.6943309408170258
0.8841476976976976	0.6972381164383541
0.8869502102102105	0.6991262826170259
0.8897527227227229	0.7001184545230525
0.8925552352352353	0.7004873981187815
0.8953577477477477	0.7005265443050934
0.8981602602602605	0.7004366925493739
0.9009627727727729	0.7002666698105229
0.9037652852852853	0.699924006171337
0.9065677977977977	0.6992455517251654
0.9093703103103106	0.6980970193545263
0.912172822822823	0.6964616484499364
0.9149753353353354	0.6944839536337746
0.9177778478478478	0.6924521071035951
0.9205803603603606	0.690725200159973
0.923382872872873	0.6896312754648366
0.9261853853853854	0.689371882170484
0.9289878978978978	0.6899659401551668
0.9317904104104107	0.6912514443808839
0.9345929229229231	0.6929433726609363
0.9373954354354355	0.6947272630675816
0.9401979479479479	0.6963567260868817
0.9430004604604607	0.6977231370529013
0.9458029729729731	0.6988764020106775
0.9486054854854855	0.69999286606816
0.9514079979979979	0.7013039846360505
0.9542105105105108	0.7030113620243389
0.9570130230230232	0.705216478671053
0.9598155355355356	0.7078865637826763
0.962618048048048	0.7108645997646911
0.9654205605605608	0.7139163997450787
0.9682230730730732	0.7167962927844356
0.9710255855855856	0.7193087583312162
0.973828098098098	0.7213471813310846
0.9766306106106108	0.7229007137085967
0.9794331231231233	0.7240320691342974
0.9822356356356357	0.7248386133371831
0.985038148148148	0.7254132021936031
0.9878406606606609	0.7258189466753064
0.9906431731731733	0.7260849051748652
0.9934456856856857	0.726220734072565
0.9962481981981981	0.7262410663440678
0.9990507107107109	0.7261873996248696
1.0018532232232233	0.7261373079697908
1.0046557357357357	0.7261966375631976
1.0074582482482481	0.7264774447507036
1.010260760760761	0.7270699449833495
1.0130632732732734	0.7280186539897952
1.0158657857857858	0.7293107575824413
1.0186682982982982	0.7308797078171265
1.021470810810811	0.7326213342892354
1.0242733233233234	0.7344157123830275
1.0270758358358358	0.7361471402951201
1.0298783483483482	0.737716935026316
1.032680860860861	0.7390480775304613
1.0354833733733735	0.7400849432228278
1.0382858858858859	0.7407934834605081
1.0410883983983983	0.7411662698353049
1.0438909109109111	0.7412331666942367
1.0466934234234235	0.7410737047385745
1.049495935935936	0.7408237219483984
1.0522984484484483	0.7406684002062371
1.0551009609609612	0.7408171639847163
1.0579034734734736	0.7414621710878954
1.060705985985986	0.7427291372796001
1.0635084984984984	0.7446342657596179
1.0663110110110112	0.7470618502123888
1.0691135235235236	0.7497728282473419
1.071916036036036	0.7524461408926433
1.0747185485485484	0.7547447509420375
1.0775210610610613	0.7563898933990841
1.0803235735735737	0.7572234947986982
1.083126086086086	0.7572411899697087
1.0859285985985985	0.7565864596103147
1.0887311111111113	0.7555076880291446
1.0915336236236237	0.7542908545086718
1.0943361361361361	0.7531876340891326
1.0971386486486485	0.7523596262054411
1.0999411611611614	0.7518539668121463
1.1027436736736738	0.7516155000477749
1.1055461861861862	0.7515292492843275
1.1083486986986986	0.7514777805316734
1.1111512112112114	0.7513940302471315
1.1139537237237238	0.7512924000876575
1.1167562362362362	0.7512685015403278
1.119558748748749	0.7514682918137603
1.1223612612612615	0.7520371231472016
1.1251637737737739	0.7530653940138818
1.1279662862862863	0.7545482727006639
1.130768798798799	0.7563723510456724
1.1335713113113115	0.7583337318686234
1.136373823823824	0.7601826589961521
1.1391763363363363	0.7616822118530453
1.1419788488488491	0.7626649249436828
1.1447813613613615	0.7630722649673372
1.147583873873874	0.76296707911514
1.1503863863863864	0.7625166767610312
1.1531888988988992	0.7619518840863555
1.1559914114114116	0.7615131673137031
1.158793923923924	0.7613974373830887
1.1615964364364364	0.7617180994379893
1.1643989489489492	0.7624869023981005
1.1672014614614616	0.76362042718139
1.170003973973974	0.7649681170489888
1.1728064864864864	0.7663539533226801
1.1756089989989993	0.7676211671512939
1.1784115115115117	0.7686691835502544
1.181214024024024	0.7694742225154132
1.1840165365365365	0.7700890839090031
1.1868190490490493	0.7706227234794643
1.1896215615615617	0.7712051855654689
1.1924240740740741	0.7719471612387419
1.1952265865865865	0.7729049439248343
1.1980290990990994	0.7740603416908212
1.2008316116116118	0.7753212931887291
1.2036341241241242	0.7765433554839437
1.2064366366366366	0.7775663222106162
1.2092391491491494	0.7782556953656783
1.2120416616616618	0.7785370562925746
1.2148441741741742	0.7784133069712831
1.2176466866866866	0.7779599393296143
1.2204491991991995	0.7773004784809006
1.2232517117117119	0.7765708204875033
1.2260542242242243	0.7758850582640969
1.2288567367367367	0.7753149998696288
1.2316592492492495	0.7748907381963421
1.234461761761762	0.7746217243691726
1.2372642742742743	0.774529477795721
1.2400667867867867	0.7746774045893887
1.2428692992992996	0.7751826040441581
1.245671811811812	0.7761998114422757
1.2484743243243244	0.7778774574341725
1.2512768368368368	0.7802970813431611
1.2540793493493496	0.7834159890048158
1.256881861861862	0.7870355522116395
1.2596843743743744	0.7908121933135102
1.2624868868868868	0.7943158193709442
1.2652893993993997	0.7971247914679953
1.268091911911912	0.7989325617679782
1.2708944244244245	0.7996339498476053
1.2736969369369369	0.7993618758929562
1.2764994494494497	0.7984582858249489
1.279301961961962	0.7973825992687796
1.2821044744744745	0.7965813092645078
1.284906986986987	0.7963566436965647
1.2877094994994998	0.7967752374640598
1.2905120120120122	0.7976477156573263
1.2933145245245246	0.7985893447821543
1.296117037037037	0.7991465768234616
1.2989195495495498	0.7989523901515989
1.3017220620620622	0.7978621564392608
1.3045245745745746	0.7960255276047786
1.307327087087087	0.7938680479928675
1.3101295995995998	0.7919836215032601
1.3129321121121122	0.7909671518344471
1.3157346246246246	0.7912366119971852
1.318537137137137	0.7928988402382262
1.32133964964965	0.7957014696142397
1.3241421621621623	0.7990879443742017
1.3269446746746747	0.8023413555415498
1.329747187187187	0.8047756222287689
1.3325496996997	0.8059179778751187
1.3353522122122123	0.8056294489412896
1.3381547247247247	0.8041291878327079
1.3409572372372371	0.8019180361786417
1.34375974974975	0.7996271610169272
1.3465622622622624	0.7978394068380146
1.3493647747747748	0.796937415686374
1.3521672872872872	0.7970219125915146
1.3549697997998	0.7979196956852163
1.3577723123123124	0.7992718583268712
1.3605748248248248	0.8006681272306462
1.3633773373373372	0.8017807590449013
1.36617984984985	0.8024547896050297
1.3689823623623625	0.8027288320736248
1.3717848748748749	0.802785706976719
1.3745873873873873	0.802856221685771
1.3773898998999001	0.803114295000006
1.3801924124124125	0.8036026017481896
1.382994924924925	0.8042151417452182
1.3857974374374373	0.8047414924596543
1.3885999499499502	0.8049547960294394
1.3914024624624626	0.8047097814279824
1.394204974974975	0.8040136935603451
1.3970074874874874	0.8030430573617746
1.39981	0.8020986452184207
1.39991	0.8161978711609547
1.3971102828053281	0.8155826609074281
1.3943105656106556	0.8142337544638816
1.3915108484159835	0.8124224167314087
1.3887111312213114	0.810515870143296
1.3859114140266393	0.8088502746948865
1.3831116968319672	0.8076149308955713
1.3803119796372951	0.8067884266505514
1.377512262442623	0.8061497409962819
1.374712545247951	0.8053620120143294
1.3719128280532784	0.8041016547698777
1.3691131108586063	0.8021895872189632
1.3663133936639342	0.7996798049667724
1.3635136764692621	0.7968740004401855
1.36071395927459	0.7942548208625253
1.357914242079918	0.7923567316609429
1.3551145248852459	0.7916135961953095
1.3523148076905733	0.7922295028476523
1.3495150904959012	0.794111896974503
1.3467153733012291	0.7968864775430256
1.343915656106557	0.7999882371649076
1.341115938911885	0.8028006368375755
1.3383162217172129	0.8048021604304787
1.3355165045225408	0.8056798662496194
1.3327167873278687	0.8053820793363573
1.3299170701331962	0.8041022153666102
1.327117352938524	0.8022060435032313
1.324317635743852	0.8001290380628139
1.3215179185491799	0.798274936773518
1.3187182013545078	0.796940974949103
1.3159184841598357	0.7962826840141859
1.3131187669651636	0.7963168205184534
1.310319049770491	0.796950101054738
1.307519332575819	0.7980172500972076
1.304719615381147	0.7993147969921159
1.3019198981864748	0.8006246748869006
1.2991201809918027	0.801729961465795
1.2963204637971306	0.8024301629888576
1.2935207466024585	0.8025630924199956
1.2907210294077864	0.8020349904265307
1.287921312213114	0.8008527776851146
1.2851215950184418	0.7991460699291475
1.2823218778237697	0.7971652255653368
1.2795221606290976	0.7952466889311223
1.2767224434344255	0.7937470591897335
1.2739227262397534	0.7929591681764145
1.2711230090450814	0.7930324610588939
1.2683232918504093	0.7939222938094879
1.2655235746557367	0.7953867562666668
1.2627238574610646	0.7970366283678465
1.2599241402663925	0.7984280429135076
1.2571244230717205	0.7991736412198689
1.2543247058770484	0.7990412271346292
1.2515249886823763	0.7980116875852138
1.2487252714877042	0.7962796255822917
1.2459255542930316	0.7941971086748896
1.2431258370983596	0.7921777429969945
1.2403261199036875	0.7905895595657306
1.2375264027090154	0.7896674338696356
1.2347266855143433	0.789468470608849
1.2319269683196712	0.7898796245521008
1.229127251124999	0.7906706078165631
1.226327533930327	0.7915721381921319
1.2235278167356545	0.7923537748855989
1.2207280995409824	0.7928783340408132
1.2179283823463103	0.7931196227070421
1.2151286651516382	0.7931432021500169
1.212328947956966	0.7930615291460179
1.209529230762294	0.7929814077890385
1.206729513567622	0.7929615661235045
1.2039297963729494	0.7929921870650889
1.2011300791782773	0.7929991812996874
1.1983303619836052	0.7928674820182264
1.1955306447889331	0.7924726435562353
1.192730927594261	0.7917098358814679
1.189931210399589	0.7905132182551715
1.1871314932049168	0.7888643674068517
1.1843317760102448	0.7867931535835017
1.1815320588155722	0.7843761397479896
1.1787323416209001	0.7817357346643579
1.175932624426228	0.7790392090086714
1.173132907231556	0.7764926887430925
1.1703331900368839	0.7743238350012485
1.1675334728422118	0.7727494762005354
1.1647337556475397	0.7719305325486744
1.1619340384528671	0.7719239330843206
1.159134321258195	0.772646651782048
1.156334604063523	0.773867567778076
1.1535348868688509	0.7752372581450333
1.1507351696741788	0.7763550712450398
1.1479354524795067	0.7768601351924811
1.1451357352848346	0.7765227698862367
1.1423360180901625	0.7753091687467559
1.13953630089549	0.7733973333375228
1.1367365837008179	0.7711352936516361
1.1339368665061458	0.7689499418279547
1.1311371493114737	0.7672308446653348
1.1283374321168016	0.7662226798661507
1.1255377149221295	0.7659588992512882
1.1227379977274574	0.7662575976033711
1.1199382805327853	0.7667816750835528
1.1171385633381128	0.7671451587426494
1.1143388461434407	0.7670326312725546
1.1115391289487686	0.766294203516071
1.1087394117540965	0.7649861323123535
1.1059396945594244	0.7633447571819179
1.1031399773647523	0.7617032496336215
1.1003402601700802	0.7603795204338936
1.0975405429754077	0.7595731478923274
1.0947408257807356	0.7593060391118973
1.0919411085860635	0.759426606152781
1.0891413913913914	0.7596754270014987
1.0863416741967193	0.7597889862386602
1.0835419570020473	0.7596044562866404
1.0807422398073752	0.7591273985883706
1.077942522612703	0.7585363764230502
1.0751428054180305	0.7581199510665397
1.0723430882233584	0.7581652910827532
1.0695433710286864	0.7588356307634943
1.0667436538340143	0.7600797756481663
1.0639439366393422	0.7616083571579289
1.06114421944467	0.7629509345295751
1.058344502249998	0.7635817619834914
1.0555447850553255	0.7630785559472106
1.0527450678606534	0.7612656869871959
1.0499453506659813	0.7582954142626784
1.0471456334713092	0.7546378391702174
1.044345916276637	0.7509771773776535
1.041546199081965	0.748040504385105
1.038746481887293	0.7464064399889457
1.0359467646926208	0.7463485721336052
1.0331470474979483	0.7477593270547236
1.0303473303032762	0.7501770742854846
1.027547613108604	0.7529093701940164
1.024747895913932	0.755217379500555
1.02194817871926	0.7565090161977046
1.0191484615245878	0.7564863704221991
1.0163487443299157	0.7552069681310529
1.0135490271352436	0.7530439855050716
1.010749309940571	0.7505599526469262
1.007949592745899	0.7483329788396239
1.005149875551227	0.7467870175454165
1.0023501583565548	0.7460748092530511
0.9995504411618827	0.746045186611433
0.9967507239672107	0.7463008187643332
0.9939510067725386	0.7463260152023629
0.991151289577866	0.7456446929275193
0.9883515723831939	0.7439614936847845
0.9855518551885218	0.741245914851759
0.9827521379938498	0.7377375932296389
0.9799524207991777	0.7338747081454835
0.9771527036045056	0.7301696177462962
0.9743529864098335	0.7270698974982368
0.9715532692151614	0.724845182607248
0.9687535520204889	0.7235305615225774
0.9659538348258168	0.7229391725886489
0.9631541176311447	0.7227358852285328
0.9603544004364726	0.7225467556516596
0.9575546832418005	0.7220701937324634
0.9547549660471284	0.721157549943068
0.9519552488524563	0.7198419702790109
0.9491555316577838	0.7183109925747238
0.9463558144631117	0.7168351844948833
0.9435560972684396	0.7156771336459503
0.9407563800737675	0.7150090420429946
0.9379566628790954	0.7148624443398615
0.9351569456844233	0.7151222210045454
0.9323572284897512	0.7155630380251318
0.9295575112950791	0.7159140721795374
0.9267577941004066	0.7159309510829471
0.9239580769057345	0.7154538894230391
0.9211583597110624	0.714437364204491
0.9183586425163903	0.7129467437180185
0.9155589253217182	0.7111275251305418
0.9127592081270461	0.7091599847201926
0.909959490932374	0.7072141787144595
0.907159773737702	0.7054172980043665
0.9043600565430294	0.7038390571361011
0.9015603393483573	0.702493771443863
0.8987606221536852	0.7013526935469727
0.8959609049590131	0.7003586823861528
0.8931611877643411	0.699437447272536
0.890361470569669	0.6985040289663187
0.8875617533749969	0.6974675656645237
0.8847620361803243	0.6962395549311007
0.8819623189856522	0.6947495897847784
0.8791626017909802	0.6929682827807417
0.8763628845963081	0.6909316075979345
0.873563167401636	0.688756754209596
0.8707634502069639	0.6866391007773636
0.8679637330122918	0.6848240604356939
0.8651640158176197	0.6835555256285097
0.8623642986229472	0.6830118485357635
0.8595645814282751	0.6832473070817295
0.856764864233603	0.6841587134650714
0.8539651470389309	0.6854917307641615
0.8511654298442588	0.6868904408832863
0.8483657126495867	0.6879799295806001
0.8455659954549146	0.688459682089674
0.8427662782602421	0.6881798369328957
0.83996656106557	0.6871754902756846
0.8371668438708979	0.6856460592805108
0.8343671266762258	0.6838839104789798
0.8315674094815537	0.6821735745111037
0.8287676922868816	0.6806940087362918
0.8259679750922095	0.679457246551715
0.8231682578975374	0.6783063279082977
0.8203685407028649	0.6769764180648996
0.8175688235081928	0.6752014157398663
0.8147691063135207	0.6728313621895423
0.8119693891188486	0.6699197211670835
0.8091696719241765	0.6667469508032663
0.8063699547295045	0.6637661074073915
0.8035702375348324	0.6614817022288271
0.8007705203401598	0.6602964306196668
0.7979708031454877	0.6603736984520288
0.7951710859508156	0.661562040234076
0.7923713687561436	0.66341033972611
0.7895716515614715	0.6652751403491421
0.7867719343667994	0.6664918924292598
0.7839722171721273	0.6665603241027405
0.7811724999774552	0.6652876400584327
0.7783727827827827	0.6628445969023203
0.7755730655881106	0.6597155388853353
0.7727733483934385	0.6565561508315731
0.7699736311987664	0.6540015720762378
0.7671739140040943	0.6524832210542595
0.7643741968094222	0.6521099714542304
0.7615744796147501	0.6526489266280129
0.758774762420078	0.6536094871293249
0.7559750452254055	0.6544019176849114
0.7531753280307334	0.6545187428947294
0.7503756108360613	0.6536814075966038
0.7475758936413892	0.6519074650172649
0.7447761764467171	0.6494806314819435
0.741976459252045	0.6468382063577598
0.7391767420573729	0.6444168445774419
0.7363770248627004	0.6425097733068255
0.7335773076680283	0.641182520762259
0.7307775904733562	0.6402725217817721
0.7279778732786841	0.6394683199124226
0.725178156084012	0.638436820397193
0.72237843888934	0.6369514897394208
0.7195787216946679	0.634975673543173
0.7167790044999958	0.6326725180584181
0.7139792873053232	0.630339956437568
0.7111795701106511	0.6282961910587896
0.708379852915979	0.6267585306766839
0.705580135721307	0.6257602677009482
0.7027804185266349	0.6251360331861309
0.6999807013319628	0.6245809803778049
0.6971809841372907	0.6237622733796843
0.6943812669426181	0.6224423300226081
0.6915815497479461	0.620568878153646
0.688781832553274	0.6182986745820028
0.6859821153586019	0.6159454665021107
0.6831823981639298	0.6138699500684159
0.6803826809692577	0.6123503835054119
0.6775829637745856	0.6114796727450729
0.6747832465799135	0.6111256040541007
0.671983529385241	0.6109687049879721
0.6691838121905689	0.6106048764735398
0.6663840949958968	0.6096771836184913
0.6635843778012247	0.6079911002480147
0.6607846606065526	0.6055736201224768
0.6579849434118805	0.6026567330160464
0.6551852262172084	0.5995925940972242
0.6523855090225363	0.5967316825776119
0.6495857918278638	0.5943078028008733
0.6467860746331917	0.5923705035650211
0.6439863574385196	0.5907876602723539
0.6411866402438475	0.5893150969256349
0.6383869230491754	0.5877056232017652
0.6355872058545033	0.5858156204150965
0.6327874886598313	0.5836685022635247
0.6299877714651587	0.5814505756255158
0.6271880542704866	0.5794401461082732
0.6243883370758145	0.5778959157988455
0.6215886198811424	0.5769465520924908
0.6187889026864704	0.5765238503761406
0.6159891854917983	0.5763667635354404
0.6131894682971262	0.5760980288251276
0.6103897511024541	0.5753483352233248
0.6075900339077815	0.5738846725762909
0.6047903167131095	0.5716964975877468
0.6019905995184374	0.5690070426789242
0.5991908823237653	0.5662029033732945
0.5963911651290932	0.5637039728902947
0.5935914479344209	0.5618175940666414
0.5907917307397488	0.5606275902099753
0.5879920135450767	0.559957941167694
0.5851922963504046	0.5594258177641667
0.5823925791557323	0.5585680285868508
0.5795928619610602	0.5569992790463636
0.5767931447663881	0.5545489592490336
0.573993427571716	0.5513296408420716
0.5711937103770437	0.5477129850829641
0.5683939931823716	0.5442197028738234
0.5655942759876995	0.5413590142952762
0.5627945587930274	0.539469929399186
0.5599948415983551	0.5386159391000509
0.557195124403683	0.5385667443652201
0.5543954072090109	0.5388717121332129
0.5515956900143388	0.5389997314150198
0.5487959728196665	0.5384991617866434
0.5459962556249944	0.5371264620744269
0.5431965384303223	0.5349041530975218
0.54039682123565	0.5320934276074067
0.5375971040409779	0.5290952418824844
0.5347973868463058	0.5263163379858062
0.5319976696516338	0.5240459449244945
0.5291979524569614	0.5223823279770242
0.5263982352622893	0.5212289061013837
0.5235985180676173	0.5203546719639476
0.5207988008729452	0.5194920663636884
0.5179990836782729	0.5184346232963325
0.5151993664836008	0.517099835908454
0.5123996492889287	0.5155379172216952
0.5095999320942566	0.5138883327430919
0.5068002148995843	0.5123051819751073
0.5040004977049122	0.5108827984125652
0.5012007805102401	0.5096109627477554
0.498401063315568	0.5083761648725447
0.4956013461208957	0.5070067050950103
0.4928016289262236	0.5053423256025931
0.4900019117315515	0.5032999383683281
0.4872021945368792	0.5009091196172932
0.4844024773422071	0.4983033126980833
0.481602760147535	0.4956702318726817
0.4788030429528629	0.49318097777157355
0.4760033257581906	0.4909257209257446
0.4732036085635185	0.4888813221369148
0.4704038913688464	0.4869239227424349
0.4676041741741743	0.48488208707065283
0.464804456979502	0.482610192323843
0.4620047397848299	0.4800535375654863
0.45920502259015783	0.4772793018378946
0.45640530539548574	0.47446013652926433
0.4536055882008134	0.47181515229411175
0.45080587100614133	0.4695296183324469
0.44800615381146924	0.46768353998849865
0.44520643661679693	0.4662169292076724
0.44240671942212484	0.46494667281930246
0.43960700222745275	0.46363101820670694
0.43680728503278066	0.46205970973762883
0.43400756783810834	0.460137384353692
0.43120785064343625	0.4579289722722344
0.42840813344876416	0.4556483964806254
0.42560841625409207	0.4535915274501321
0.42280869905941976	0.4520342055769868
0.42000898186474767	0.4511291202183537
0.4172092646700756	0.45083674548772723
0.4144095474754035	0.45091476691303567
0.41160983028073117	0.4509711748129872
0.4088101130860591	0.45056511842568214
0.406010395891387	0.44932398712241994
0.4032106786967149	0.4470403215752128
0.4004109615020426	0.44371954754451065
0.3976112443073705	0.43956636341380473
0.3948115271126984	0.43491786440922897
0.3920118099180261	0.43014808354180634
0.389212092723354	0.42557599867710066
0.3864123755286819	0.42140506204901385
0.3836126583340098	0.41770892429432815
0.3808129411393375	0.41446049985802924
0.3780132239446654	0.41158638790135305
0.3752135067499933	0.4090213226678473
0.37241378955532123	0.4067400983996843
0.3696140723606489	0.40475576136842245
0.3668143551659768	0.40308806512716366
0.36401463797130473	0.4017191805282403
0.36121492077663264	0.4005593474214422
0.35841520358196033	0.39944135401218106
0.35561548638728824	0.39815094785989213
0.35281576919261615	0.39648515495248376
0.35001605199794406	0.3943179935836166
0.34721633480327174	0.39164826123673013
0.34441661760859965	0.3886091035894757
0.34161690041392756	0.3854323484768821
0.33881718321925525	0.3823772928667517
0.33601746602458316	0.3796475027737203
0.33321774882991106	0.3773248434522265
0.330418031635239	0.37534495078772956
0.32761831444056666	0.3735241586139994
0.32481859724589457	0.37162945865428176
0.3220188800512225	0.3694670636042269
0.3192191628565504	0.3669575456024785
0.3164194456618781	0.3641693919133403
0.313619728467206	0.3612971049294337
0.3108200112725339	0.35858979248606704
0.3080202940778618	0.3562545184446164
0.3052205768831895	0.35436883529821056
0.3024208596885174	0.35283499521579204
0.2996211424938453	0.3513946696172645
0.2968214252991732	0.3497021497370145
0.2940217081045009	0.3474331774140042
0.2912219909098288	0.3443931484866791
0.2884222737151567	0.34058736152059194
0.2856225565204844	0.336227926634614
0.2828228393258123	0.33167302111646013
0.2800231221311402	0.3273172341127576
0.27722340493646813	0.32346882609337546
0.2744236877417958	0.32025483999573545
0.2716239705471237	0.3175862048440379
0.26882425335245164	0.31519510987693306
0.26602453615777955	0.3127326712831315
0.26322481896310723	0.30989449521552703
0.26042510176843514	0.30653212544302866
0.25762538457376305	0.3027128597738067
0.25482566737909096	0.2987075400706686
0.25202595018441865	0.29490989525771294
0.24922623298974655	0.2917137641191453
0.24642651579507446	0.28938840941689575
0.24362679860040237	0.28799255442096067
0.24082708140573006	0.28735469349874837
0.23802736421105797	0.2871251539012277
0.23522764701638588	0.2868817882639799
0.23242792982171356	0.2862539410485758
0.22962821262704147	0.28502409509550236
0.22682849543236938	0.28317489944441765
0.2240287782376973	0.2808680923103396
0.22122906104302498	0.2783646999837395
0.21842934384835289	0.27591513586417915
0.2156296266536808	0.27365714573782723
0.2128299094590087	0.27155609598700753
0.2100301922643364	0.2694073400219321
0.2072304750696643	0.2668994890908848
0.2044307578749922	0.2637174015832198
0.20163104068032012	0.25965112039136806
0.1988313234856478	0.25467570241418813
0.1960316062909757	0.24897692638984958
0.19323188909630362	0.24291555785047741
0.19043217190163153	0.23694217288177577
0.18763245470695922	0.23148921493736346
0.18483273751228713	0.22687251666319883
0.18203302031761504	0.22322968988849157
0.17923330312294272	0.2205097427732282
0.17643358592827063	0.2185117320868238
0.17363386873359854	0.21695574780016652
0.17083415153892645	0.21556156101157703
0.16803443434425414	0.21411088373924958
0.16523471714958204	0.2124774517020978
0.16243499995490995	0.21062165005659478
0.15963528276023786	0.20855860906074314
0.15683556556556555	0.2063165171235627
0.15403584837089346	0.20390306039046674
0.15123613117622137	0.20129258432195618
0.14843641398154928	0.1984371859038318
0.14563669678687696	0.19529512635172722
0.14283697959220487	0.19186324346450745
0.14003726239753278	0.18819866140047115
0.13723754520286047	0.1844192611067204
0.13443782800818838	0.18068034946528339
0.13163811081351628	0.1771337754897131
0.1288383936188442	0.17388227507028636
0.12603867642417188	0.17094390609709031
0.12323895922949979	0.16823850995831463
0.1204392420348277	0.16560135987826227
0.11763952484015561	0.16282089862460714
0.1148398076454833	0.15969043324225016
0.1120400904508112	0.1560599655020944
0.10924037325613911	0.15187488253569115
0.10644065606146702	0.14719248550674824
0.10364093886679471	0.14217366113700386
0.10084122167212262	0.13705331089384504
0.09804150447745053	0.13209763440224137
0.09524178728277843	0.12755804378737814
0.09244207008810612	0.12363043332822149
0.08964235289343403	0.12042567148462527
0.08684263569876194	0.11795384049339955
0.08404291850408963	0.11612208880806314
0.08124320130941753	0.11474457955969795
0.07844348411474544	0.11356279812210066
0.07564376692007335	0.11227476085073772
0.07284404972540104	0.11057161671294938
0.07004433253072895	0.10817919147682947
0.06724461533605686	0.10490019699573908
0.06444489814138477	0.10065074332250468
0.06164518094671245	0.09548347538526605
0.05884546375204036	0.0895901221961134
0.05604574655736827	0.08327904882430467
0.05324602936269618	0.07692832318740797
0.050446312168023866	0.07092081370659833
0.047646594973351775	0.0655733045890056
0.044846877778679684	0.06107482806062829
0.04204716058400759	0.05744908134789077
0.03924744338933528	0.054551526111945504
0.03644772619466319	0.0521042644743632
0.0336480089999911	0.04976274234125828
0.030848291805318784	0.04720002028803887
0.028048574610646693	0.04418902886973976
0.0252488574159746	0.040662502064850295
0.02244914022130251	0.03673465845709138
0.019649423026630197	0.032677367054489995
0.016849705831958106	0.02885452676903239
0.014049988637286015	0.02562903681600251
0.011250271442613924	0.023264324504823672
0.00845055424794161	0.02184485818804002
0.00565083705326952	0.02123653924915922
0.0028511198585974284	0.021098946006926404
5.140266392533732e-05	0.020949090172247643
-0.002748314530746976	0.020263584419623802
-0.005548031725419067	0.01859609207231682
-0.008347748920091158	0.01568226560314809
-0.01114746611476325	0.011506456523836524
-0.013947183309435562	0.006313011151959464
-0.016746900504107654	0.0005580105217200897
-0.019546617698779745	-0.005188300799523621
-0.022346334893452058	-0.010366037852202057
-0.02514605208812415	-0.014548075506467447
-0.02794576928279624	-0.017531728154898334
-0.03074548647746833	-0.0193787264971893
-0.033545203672140644	-0.020395326694595088
-0.036344920866812735	-0.021059077249502
-0.03914463806148483	-0.021911494135100983
-0.04194435525615692	-0.023443360075146566
-0.04474407245082923	-0.025999732170403047
-0.04754378964550132	-0.029725144467134076
-0.05034350684017341	-0.03455797603653443
-0.053143224034845504	-0.04026987518321757
-0.05594294122951782	-0.04653515711648327
-0.05874265842418991	-0.05300913608264186
-0.061542375618862	-0.05939472936485416
-0.06434209281353409	-0.0654827652963948
-0.0671418100082064	-0.07116096010996598
-0.0699415272028785	-0.07639632811655298
-0.07274124439755059	-0.08120282849674086
-0.0755409615922229	-0.0856084003224707
-0.07834067878689499	-0.08963293093535307
-0.08114039598156708	-0.09328254078394982
-0.08394011317623917	-0.09655835423537976
-0.08673983037091149	-0.09947235226822077
-0.08953954756558358	-0.10206089395264958
-0.09233926476025567	-0.10438854752082949
-0.09513898195492776	-0.10653992522611144
-0.09793869914960007	-0.10860307749285276
-0.10073841634427216	-0.11065219665578219
-0.10353813353894425	-0.11273810327495483
-0.10633785073361635	-0.11489181204756027
-0.10913756792828866	-0.11714055499142696
-0.11193728512296075	-0.11952932179827047
-0.11473700231763284	-0.12213693581647467
-0.11753671951230515	-0.1250758978044273
-0.12033643670697725	-0.1284701624924564
-0.12313615390164934	-0.1324133153361584
-0.12593587109632143	-0.13691848267769244
-0.12873558829099374	-0.14187739661258672
-0.13153530548566583	-0.1470466534193028
-0.13433502268033792	-0.15207334479269646
-0.13713473987501001	-0.15656109768254622
-0.13993445706968233	-0.16016430236001963
-0.14273417426435442	-0.16268716350872114
-0.1455338914590265	-0.16415910365693864
-0.1483336086536986	-0.16486127684565155
-0.15113332584837091	-0.16529030053226365
-0.153933043043043	-0.16606196865151568
-0.1567327602377151	-0.16777499390811576
-0.1595324774323872	-0.1708675892306873
-0.1623321946270595	-0.17550389138111216
-0.1651319118217316	-0.18152120847803288
-0.16793162901640368	-0.1884541709427487
-0.170731346211076	-0.19563206410771974
-0.1735310634057481	-0.20232640417199899
-0.17633078060042018	-0.20791256024960514
-0.17913049779509227	-0.21200560575696012
-0.18193021498976458	-0.2145375297962026
-0.18472993218443667	-0.2157583980073792
-0.18752964937910876	-0.21616364285568151
-0.19032936657378086	-0.21636800472526593
-0.19312908376845317	-0.2169589225644712
-0.19592880096312526	-0.21836546790077066
-0.19872851815779735	-0.2207729163859634
-0.20152823535246944	-0.2240999623781088
-0.20432795254714176	-0.22803932302035346
-0.20712766974181385	-0.23214745082505953
-0.20992738693648594	-0.23595891062620267
-0.21272710413115803	-0.23909763952396187
-0.21552682132583034	-0.24136076712747934
-0.21832653852050243	-0.2427591936354793
-0.22112625571517452	-0.2435099947145432
-0.22392597290984684	-0.24398614320794554
-0.22672569010451893	-0.24463686141180857
-0.22952540729919102	-0.24589605215875093
-0.2323251244938631	-0.24809666422555687
-0.23512484168853542	-0.2514062315979301
-0.23792455888320752	-0.25579419670821235
-0.2407242760778796	-0.2610359367739261
-0.2435239932725517	-0.2667523898799077
-0.246323710467224	-0.2724783821114761
-0.2491234276618961	-0.2777477473089047
-0.2519231448565682	-0.2821798080177955
-0.2547228620512403	-0.2855505776863958
-0.2575225792459126	-0.28783388272345994
-0.2603222964405847	-0.2892027650940925
-0.2631220136352568	-0.28998948929257207
-0.26592173082992887	-0.2906117817896229
-0.2687214480246012	-0.2914813746204563
-0.2715211652192733	-0.29291610364890197
-0.27432088241394537	-0.2950768680370073
-0.2771205996086177	-0.29794508944545794
-0.27992031680328977	-0.3013459751023049
-0.28272003399796186	-0.3050104994245571
-0.28551975119263395	-0.30865809082724377
-0.28831946838730627	-0.3120759297239404
-0.29111918558197836	-0.3151716772252736
-0.29391890277665045	-0.3179844608448644
-0.29671861997132254	-0.3206518936861156
-0.29951833716599485	-0.3233449270514499
-0.30231805436066694	-0.3261929852912683
-0.30511777155533903	-0.3292254989704414
-0.3079174887500111	-0.33235111052117017
-0.31071720594468344	-0.33538365792653624
-0.31351692313935553	-0.3381082104273826
-0.3163166403340276	-0.3403660152902417
-0.3191163575286997	-0.34212911379274863
-0.321916074723372	-0.3435366839047631
-0.3247157919180441	-0.3448760197043046
-0.3275155091127162	-0.34650846802810614
-0.3303152263073885	-0.34875927718114585
-0.3331149435020606	-0.35180411775723064
-0.3359146606967327	-0.3555891774039475
-0.3387143778914048	-0.35981423004077984
-0.3415140950860771	-0.3639905979327164
-0.3443138122807492	-0.3675634122519434
-0.3471135294754213	-0.37006684409603957
-0.3499132466700934	-0.3712686093568756
-0.3527129638647657	-0.37126031621912764
-0.3555126810594378	-0.37046364171755647
-0.3583123982541099	-0.36954536591991816
-0.36111211544878197	-0.36926035418059944
-0.3639118326434543	-0.3702629373799212
-0.36671154983812637	-0.37293731155897436
-0.36951126703279846	-0.3772933280388054
-0.37231098422747055	-0.3829564288917445
-0.37511070142214287	-0.3892545691410966
-0.37791041861681496	-0.39537831943340307
-0.38071013581148705	-0.400570725720129
-0.38350985300615936	-0.404296526941213
-0.38630957020083145	-0.40634777352559215
-0.38910928739550354	-0.4068622010260016
-0.39190900459017564	-0.4062558731684883
-0.39470872178484795	-0.4050950301921871
-0.39750843897952004	-0.403946963738672
-0.40030815617419213	-0.403252135575248
-0.40310787336886433	-0.403249672305856
-0.4059075905635364	-0.4039696180596938
-0.4087073077582086	-0.4052841925842794
-0.4115070249528807	-0.40699345401728404
-0.4143067421475529	-0.40891314291338926
-0.417106459342225	-0.41093580668508106
-0.4199061765368972	-0.4130486784370163
-0.4227058937315693	-0.41530849690429195
-0.4255056109262415	-0.41778864784946357
-0.4283053281209137	-0.4205226669359243
-0.4311050453155858	-0.4234677227118963
-0.433904762510258	-0.42650285635553087
-0.4367044797049301	-0.4294629970542121
-0.4395041968996023	-0.432196139891879
-0.4423039140942744	-0.4346223644857546
-0.4451036312889466	-0.436772504915626
-0.4479033484836187	-0.4387913528442491
-0.4507030656782909	-0.44090262202975555
-0.453502782872963	-0.4433461028958125
-0.4563025000676352	-0.44630689459073686
-0.45910221726230727	-0.4498591445210872
-0.46190193445697947	-0.45394165711627144
-0.46470165165165156	-0.4583720075352759
-0.46750136884632376	-0.46289325410793464
-0.47030108604099585	-0.4672373204045579
-0.47310080323566805	-0.4711849136799774
-0.47590052043034026	-0.47460460611605804
-0.47870023762501235	-0.47746209334859846
-0.48149995481968455	-0.47980140894324863
-0.48429967201435664	-0.48170907545358704
-0.48709938920902884	-0.483276629174606
-0.48989910640370093	-0.4845753656752191
-0.49269882359837314	-0.4856505087009819
-0.49549854079304523	-0.4865331488249107
-0.49829825798771743	-0.4872608042827915
-0.5010979751823895	-0.4878942562444625
-0.5038976923770617	-0.48852057900142676
-0.5066974095717338	-0.4892390011940623
-0.509497126766406	-0.49013458228605367
-0.5122968439610781	-0.4912511542840747
-0.5150965611557503	-0.4925767259940234
-0.5178962783504224	-0.4940505605972331
-0.5206959955450946	-0.49559268922938654
-0.5234957127397667	-0.49714686944059694
-0.5262954299344389	-0.4987208309196834
-0.5290951471291111	-0.5004062224527409
-0.5318948643237832	-0.5023661271141346
-0.5346945815184554	-0.5047889171409303
-0.5374942987131275	-0.5078199475391467
-0.5402940159077997	-0.5114925297763415
-0.5430937331024718	-0.5156828435707942
-0.545893450297144	-0.5201081550723312
-0.5486931674918161	-0.5243750751452751
-0.5514928846864883	-0.5280684735428772
-0.5542926018811604	-0.5308574011293563
-0.5570923190758326	-0.5325869691017404
-0.5598920362705047	-0.5333274962945815
-0.5626917534651769	-0.5333640639614272
-0.565491470659849	-0.5331273852121846
-0.5682911878545212	-0.5330849479637982
-0.5710909050491932	-0.5336238104201495
-0.5738906222438654	-0.5349590491261718
-0.5766903394385375	-0.5370937127580471
-0.5794900566332097	-0.5398398294470843
-0.5822897738278819	-0.5428908968051867
-0.585089491022554	-0.5459206425010495
-0.5878892082172262	-0.5486757851073026
-0.5906889254118983	-0.5510342356197591
-0.5934886426065705	-0.5530131877945852
-0.5962883598012426	-0.5547292430807377
-0.5990880769959148	-0.5563289645228435
-0.6018877941905869	-0.5579175121178392
-0.6046875113852591	-0.5595122483783457
-0.6074872285799312	-0.5610379242537089
-0.6102869457746034	-0.5623640929835413
-0.6130866629692755	-0.5633695295359976
-0.6158863801639477	-0.5640083252044279
-0.6186860973586198	-0.5643515409354074
-0.621485814553292	-0.5645870476132975
-0.6242855317479641	-0.5649752666475674
-0.6270852489426363	-0.5657745205668252
-0.6298849661373085	-0.567160891045501
-0.6326846833319806	-0.5691698895599677
-0.6354844005266528	-0.5716800528955215
-0.6382841177213249	-0.5744443789288189
-0.6410838349159971	-0.5771593755238994
-0.6438835521106692	-0.5795490963675792
-0.6466832693053414	-0.5814371631351174
-0.6494829865000135	-0.5827847825313366
-0.6522827036946857	-0.5836851514877979
-0.6550824208893578	-0.5843198056166401
-0.65788213808403	-0.5848949225879911
-0.660681855278702	-0.5855809849550727
-0.6634815724733742	-0.5864758737218956
-0.6662812896680463	-0.5876010005349603
-0.6690810068627185	-0.5889266977987541
-0.6718807240573906	-0.5904119721786377
-0.6746804412520628	-0.5920391074995597
-0.6774801584467349	-0.5938271206496737
-0.6802798756414071	-0.5958181771270694
-0.6830795928360793	-0.5980436148643892
-0.6858793100307514	-0.6004860630383606
-0.6886790272254236	-0.603057137970108
-0.6914787444200957	-0.6056048621027584
-0.6942784616147679	-0.6079531009433052
-0.69707817880944	-0.609961460987088
-0.6998778960041122	-0.6115837796712681
-0.7026776131987843	-0.6129010065331997
-0.7054773303934565	-0.6141114775572405
-0.7082770475881286	-0.6154762401533826
-0.7110767647828008	-0.6172340833998011
-0.7138764819774729	-0.6195139174087041
-0.7166761991721451	-0.6222758840871419
-0.7194759163668172	-0.6253049757842355
-0.7222756335614894	-0.6282640060743869
-0.7250753507561615	-0.6307921219101316
-0.7278750679508337	-0.6326179763234275
-0.7306747851455058	-0.6336496058184982
-0.733474502340178	-0.6340090948195192
-0.7362742195348502	-0.6339977883778906
-0.7390739367295223	-0.6340013873218924
-0.7418736539241945	-0.6343655908485513
-0.7446733711188666	-0.6352843437697544
-0.7474730883135388	-0.6367397300927258
-0.7502728055082108	-0.6385156260198088
-0.753072522702883	-0.6402818625195743
-0.7558722398975551	-0.6417205467179504
-0.7586719570922273	-0.642650283052355
-0.7614716742868994	-0.6431033091848276
-0.7642713914815716	-0.6433258284684596
-0.7670711086762437	-0.6436982391669901
-0.7698708258709159	-0.6446005586245072
-0.772670543065588	-0.6462690528040604
-0.7754702602602602	-0.648695274414353
-0.7782699774549323	-0.6516059639901861
-0.7810696946496045	-0.6545353961989464
-0.7838694118442767	-0.6569696807390044
-0.7866691290389488	-0.6585163140277348
-0.789468846233621	-0.6590413173394355
-0.7922685634282931	-0.6587249791016874
-0.7950682806229653	-0.6580132450822692
-0.7978679978176374	-0.6574767787030531
-0.8006677150123096	-0.6576218882532545
-0.8034674322069817	-0.6587157324453933
-0.8062671494016539	-0.660685774128074
-0.809066866596326	-0.6631305339302411
-0.8118665837909982	-0.6654424686835084
-0.8146663009856703	-0.6670061399884875
-0.8174660181803425	-0.6674083986957594
-0.8202657353750146	-0.6665912489775634
-0.8230654525696868	-0.6648948754518118
-0.8258651697643589	-0.6629729134559443
-0.8286648869590311	-0.6616032994314868
-0.8314646041537032	-0.6614524658131267
-0.8342643213483754	-0.66286684956059
-0.8370640385430476	-0.6657581700938149
-0.8398637557377197	-0.6696199567881012
-0.8426634729323919	-0.673671654908329
-0.845463190127064	-0.6770865742134022
-0.8482629073217361	-0.679233839436506
-0.8510626245164082	-0.679860624961743
-0.8538623417110804	-0.6791603075264994
-0.8566620589057525	-0.6777082413904911
-0.8594617761004247	-0.6762878647862182
-0.8622614932950968	-0.6756626561552191
-0.865061210489769	-0.6763639028645974
-0.8678609276844411	-0.6785563469034925
-0.8706606448791133	-0.6820168705383275
-0.8734603620737854	-0.6862248209831443
-0.8762600792684576	-0.6905284388722847
-0.8790597964631297	-0.6943309408170258
-0.8818595136578019	-0.6972381164383541
-0.884659230852474	-0.6991262826170259
-0.8874589480471462	-0.7001184545230525
-0.8902586652418184	-0.7004873981187815
-0.8930583824364905	-0.7005265443050934
-0.8958580996311627	-0.7004366925493739
-0.8986578168258348	-0.7002666698105229
-0.9014575340205069	-0.699924006171337
-0.9042572512151791	-0.6992455517251654
-0.9070569684098513	-0.6980970193545263
-0.9098566856045234	-0.6964616484499364
-0.9126564027991956	-0.6944839536337746
-0.9154561199938678	-0.6924521071035951
-0.9182558371885399	-0.690725200159973
-0.921055554383212	-0.6896312754648366
-0.9238552715778842	-0.689371882170484
-0.9266549887725564	-0.6899659401551668
-0.9294547059672285	-0.6912514443808839
-0.9322544231619005	-0.6929433726609363
-0.9350541403565727	-0.6947272630675816
-0.937853857551245	-0.6963567260868817
-0.940653574745917	-0.6977231370529013
-0.9434532919405891	-0.6988764020106775
-0.9462530091352613	-0.69999286606816
-0.9490527263299335	-0.7013039846360505
-0.9518524435246056	-0.7030113620243389
-0.9546521607192777	-0.705216478671053
-0.9574518779139499	-0.7078865637826763
-0.9602515951086221	-0.7108645997646911
-0.9630513123032942	-0.7139163997450787
-0.9658510294979664	-0.7167962927844356
-0.9686507466926386	-0.7193087583312162
-0.9714504638873107	-0.7213471813310846
-0.9742501810819828	-0.7229007137085967
-0.977049898276655	-0.7240320691342974
-0.9798496154713272	-0.7248386133371831
-0.9826493326659993	-0.7254132021936031
-0.9854490498606714	-0.7258189466753064
-0.9882487670553436	-0.7260849051748652
-0.9910484842500158	-0.726220734072565
-0.9938482014446879	-0.7262410663440678
-0.99664791863936	-0.7261873996248696
-0.9994476358340322	-0.7261373079697908
-1.0022473530287044	-0.7261966375631976
-1.0050470702233765	-0.7264774447507036
-1.0078467874180486	-0.7270699449833495
-1.0106465046127209	-0.7280186539897952
-1.013446221807393	-0.7293107575824413
-1.016245939002065	-0.7308797078171265
-1.0190456561967371	-0.7326213342892354
-1.0218453733914095	-0.7344157123830275
-1.0246450905860816	-0.7361471402951201
-1.0274448077807536	-0.737716935026316
-1.030244524975426	-0.7390480775304613
-1.033044242170098	-0.7400849432228278
-1.0358439593647701	-0.7407934834605081
-1.0386436765594422	-0.7411662698353049
-1.0414433937541143	-0.7412331666942367
-1.0442431109487866	-0.7410737047385745
-1.0470428281434587	-0.7408237219483984
-1.0498425453381308	-0.7406684002062371
-1.0526422625328031	-0.7408171639847163
-1.0554419797274752	-0.7414621710878954
-1.0582416969221473	-0.7427291372796001
-1.0610414141168194	-0.7446342657596179
-1.0638411313114915	-0.7470618502123888
-1.0666408485061638	-0.7497728282473419
-1.069440565700836	-0.7524461408926433
-1.0722402828955082	-0.7547447509420375
-1.0750400000901803	-0.7563898933990841
-1.0778397172848524	-0.7572234947986982
-1.0806394344795245	-0.7572411899697087
-1.0834391516741966	-0.7565864596103147
-1.086238868868869	-0.7555076880291446
-1.089038586063541	-0.7542908545086718
-1.091838303258213	-0.7531876340891326
-1.0946380204528854	-0.7523596262054411
-1.0974377376475575	-0.7518539668121463
-1.1002374548422296	-0.7516155000477749
-1.1030371720369017	-0.7515292492843275
-1.1058368892315737	-0.7514777805316734
-1.108636606426246	-0.7513940302471315
-1.1114363236209182	-0.7512924000876575
-1.1142360408155902	-0.7512685015403278
-1.1170357580102626	-0.7514682918137603
-1.1198354752049346	-0.7520371231472016
-1.1226351923996067	-0.7530653940138818
-1.1254349095942788	-0.7545482727006639
-1.1282346267889511	-0.7563723510456724
-1.1310343439836232	-0.7583337318686234
-1.1338340611782953	-0.7601826589961521
-1.1366337783729676	-0.7616822118530453
-1.1394334955676397	-0.7626649249436828
-1.1422332127623118	-0.7630722649673372
-1.145032929956984	-0.76296707911514
-1.147832647151656	-0.7625166767610312
-1.1506323643463283	-0.7619518840863555
-1.1534320815410004	-0.7615131673137031
-1.1562317987356725	-0.7613974373830887
-1.1590315159303448	-0.7617180994379893
-1.161831233125017	-0.7624869023981005
-1.164630950319689	-0.76362042718139
-1.167430667514361	-0.7649681170489888
-1.1702303847090334	-0.7663539533226801
-1.1730301019037055	-0.7676211671512939
-1.1758298190983776	-0.7686691835502544
-1.1786295362930497	-0.7694742225154132
-1.181429253487722	-0.7700890839090031
-1.184228970682394	-0.7706227234794643
-1.1870286878770662	-0.7712051855654689
-1.1898284050717383	-0.7719471612387419
-1.1926281222664106	-0.7729049439248343
-1.1954278394610827	-0.7740603416908212
-1.1982275566557548	-0.7753212931887291
-1.201027273850427	-0.7765433554839437
-1.2038269910450992	-0.7775663222106162
-1.2066267082397713	-0.7782556953656783
-1.2094264254344433	-0.7785370562925746
-1.2122261426291157	-0.7784133069712831
-1.2150258598237877	-0.7779599393296143
-1.2178255770184598	-0.7773004784809006
-1.220625294213132	-0.7765708204875033
-1.2234250114078042	-0.7758850582640969
-1.2262247286024763	-0.7753149998696288
-1.2290244457971484	-0.7748907381963421
-1.2318241629918205	-0.7746217243691726
-1.2346238801864928	-0.774529477795721
-1.237423597381165	-0.7746774045893887
-1.240223314575837	-0.7751826040441581
-1.2430230317705093	-0.7761998114422757
-1.2458227489651814	-0.7778774574341725
-1.2486224661598535	-0.7802970813431611
-1.2514221833545256	-0.7834159890048158
-1.2542219005491977	-0.7870355522116395
-1.25702161774387	-0.7908121933135102
-1.259821334938542	-0.7943158193709442
-1.2626210521332142	-0.7971247914679953
-1.2654207693278865	-0.7989325617679782
-1.2682204865225586	-0.7996339498476053
-1.2710202037172307	-0.7993618758929562
-1.2738199209119028	-0.7984582858249489
-1.276619638106575	-0.7973825992687796
-1.2794193553012472	-0.7965813092645078
-1.2822190724959193	-0.7963566436965647
-1.2850187896905914	-0.7967752374640598
-1.2878185068852637	-0.7976477156573263
-1.2906182240799358	-0.7985893447821543
-1.2934179412746079	-0.7991465768234616
-1.29621765846928	-0.7989523901515989
-1.2990173756639523	-0.7978621564392608
-1.3018170928586243	-0.7960255276047786
-1.3046168100532964	-0.7938680479928675
-1.3074165272479688	-0.7919836215032601
-1.3102162444426408	-0.7909671518344471
-1.313015961637313	-0.7912366119971852
-1.315815678831985	-0.7928988402382262
-1.3186153960266573	-0.7957014696142397
-1.3214151132213294	-0.7990879443742017
-1.3242148304160015	-0.8023413555415498
-1.3270145476106736	-0.8047756222287689
-1.329814264805346	-0.8059179778751187
-1.332613982000018	-0.8056294489412896
-1.33541369919469	-0.8041291878327079
-1.3382134163893622	-0.8019180361786417
-1.3410131335840345	-0.7996271610169272
-1.3438128507787066	-0.7978394068380146
-1.3466125679733787	-0.796937415686374
-1.349412285168051	-0.7970219125915146
-1.352212002362723	-0.7979196956852163
-1.3550117195573952	-0.7992718583268712
-1.3578114367520673	-0.8006681272306462
-1.3606111539467396	-0.8017807590449013
-1.3634108711414117	-0.8024547896050297
-1.3662105883360838	-0.8027288320736248
-1.3690103055307559	-0.802785706976719
-1.3718100227254282	-0.802856221685771
-1.3746097399201003	-0.803114295000006
-1.3774094571147724	-0.8036026017481896
-1.3802091743094445	-0.8042151417452182
[truncated: 6 more rows]
