# Supplementary material for: Isolation of a planar π-aromatic Bi5− ring in a cobalt-based inverse-sandwich-type complex
Source: Nat Chem. 2025 Jan 20;17(4):547–55. doi: 10.1038/s41557-024-01713-8 (PMC11964920; doi:10.1038/s41557-024-01713-8)
Supplement: Supplementary file 4 — Original magnetic data of compound 1 and origin file of Fig. 3. [file 41557_2024_1713_MOESM4_ESM.zip › sr_and_T_Symmetrized/32.json]

{
   "comment": "corrected Loops",
   "temperature": 1.3,
   "measures": [
      {
         "sr": 0.064,
         "angle": 0,
         "trans": 0,
         "cool_t": 1,
         "comment": "to H_stop",
         "data": [
            [
               -1.3999,
               -0.8161978711609547
            ],
            [
               -1.3970974874874873,
               -0.8155826609074281
            ],
            [
               -1.394294974974975,
               -0.8142337544638816
            ],
            [
               -1.3914924624624623,
               -0.8124224167314087
            ],
            [
               -1.3886899499499499,
               -0.810515870143296
            ],
            [
               -1.3858874374374373,
               -0.8088502746948865
            ],
            [
               -1.3830849249249249,
               -0.8076149308955713
            ],
            [
               -1.3802824124124122,
               -0.8067884266505514
            ],
            [
               -1.3774798998998998,
               -0.8061497409962819
            ],
            [
               -1.3746773873873872,
               -0.8053620120143294
            ],
            [
               -1.3718748748748748,
               -0.8041016547698777
            ],
            [
               -1.3690723623623622,
               -0.8021895872189632
            ],
            [
               -1.3662698498498498,
               -0.7996798049667724
            ],
            [
               -1.3634673373373372,
               -0.7968740004401855
            ],
            [
               -1.3606648248248248,
               -0.7942548208625253
            ],
            [
               -1.3578623123123121,
               -0.7923567316609429
            ],
            [
               -1.3550597997997997,
               -0.7916135961953095
            ],
            [
               -1.3522572872872871,
               -0.7922295028476523
            ],
            [
               -1.3494547747747747,
               -0.794111896974503
            ],
            [
               -1.346652262262262,
               -0.7968864775430256
            ],
            [
               -1.3438497497497497,
               -0.7999882371649076
            ],
            [
               -1.341047237237237,
               -0.8028006368375755
            ],
            [
               -1.3382447247247247,
               -0.8048021604304787
            ],
            [
               -1.335442212212212,
               -0.8056798662496194
            ],
            [
               -1.3326396996996996,
               -0.8053820793363573
            ],
            [
               -1.329837187187187,
               -0.8041022153666102
            ],
            [
               -1.3270346746746746,
               -0.8022060435032313
            ],
            [
               -1.324232162162162,
               -0.8001290380628139
            ],
            [
               -1.3214296496496496,
               -0.798274936773518
            ],
            [
               -1.318627137137137,
               -0.796940974949103
            ],
            [
               -1.3158246246246246,
               -0.7962826840141859
            ],
            [
               -1.313022112112112,
               -0.7963168205184534
            ],
            [
               -1.3102195995995995,
               -0.796950101054738
            ],
            [
               -1.307417087087087,
               -0.7980172500972076
            ],
            [
               -1.3046145745745745,
               -0.7993147969921159
            ],
            [
               -1.301812062062062,
               -0.8006246748869006
            ],
            [
               -1.2990095495495495,
               -0.801729961465795
            ],
            [
               -1.2962070370370369,
               -0.8024301629888576
            ],
            [
               -1.2934045245245245,
               -0.8025630924199956
            ],
            [
               -1.2906020120120119,
               -0.8020349904265307
            ],
            [
               -1.2877994994994995,
               -0.8008527776851146
            ],
            [
               -1.2849969869869868,
               -0.7991460699291475
            ],
            [
               -1.2821944744744744,
               -0.7971652255653368
            ],
            [
               -1.2793919619619618,
               -0.7952466889311223
            ],
            [
               -1.2765894494494494,
               -0.7937470591897335
            ],
            [
               -1.2737869369369368,
               -0.7929591681764145
            ],
            [
               -1.2709844244244244,
               -0.7930324610588939
            ],
            [
               -1.2681819119119118,
               -0.7939222938094879
            ],
            [
               -1.2653793993993994,
               -0.7953867562666668
            ],
            [
               -1.2625768868868867,
               -0.7970366283678465
            ],
            [
               -1.2597743743743743,
               -0.7984280429135076
            ],
            [
               -1.2569718618618617,
               -0.7991736412198689
            ],
            [
               -1.2541693493493493,
               -0.7990412271346292
            ],
            [
               -1.2513668368368367,
               -0.7980116875852138
            ],
            [
               -1.2485643243243243,
               -0.7962796255822917
            ],
            [
               -1.2457618118118117,
               -0.7941971086748896
            ],
            [
               -1.2429592992992993,
               -0.7921777429969945
            ],
            [
               -1.2401567867867866,
               -0.7905895595657306
            ],
            [
               -1.2373542742742742,
               -0.7896674338696356
            ],
            [
               -1.2345517617617616,
               -0.789468470608849
            ],
            [
               -1.2317492492492492,
               -0.7898796245521008
            ],
            [
               -1.2289467367367366,
               -0.7906706078165631
            ],
            [
               -1.2261442242242242,
               -0.7915721381921319
            ],
            [
               -1.2233417117117116,
               -0.7923537748855989
            ],
            [
               -1.2205391991991992,
               -0.7928783340408132
            ],
            [
               -1.2177366866866866,
               -0.7931196227070421
            ],
            [
               -1.2149341741741742,
               -0.7931432021500169
            ],
            [
               -1.2121316616616615,
               -0.7930615291460179
            ],
            [
               -1.2093291491491491,
               -0.7929814077890385
            ],
            [
               -1.2065266366366365,
               -0.7929615661235045
            ],
            [
               -1.203724124124124,
               -0.7929921870650889
            ],
            [
               -1.2009216116116115,
               -0.7929991812996874
            ],
            [
               -1.198119099099099,
               -0.7928674820182264
            ],
            [
               -1.1953165865865865,
               -0.7924726435562353
            ],
            [
               -1.192514074074074,
               -0.7917098358814679
            ],
            [
               -1.1897115615615614,
               -0.7905132182551715
            ],
            [
               -1.186909049049049,
               -0.7888643674068517
            ],
            [
               -1.1841065365365364,
               -0.7867931535835017
            ],
            [
               -1.181304024024024,
               -0.7843761397479896
            ],
            [
               -1.1785015115115114,
               -0.7817357346643579
            ],
            [
               -1.175698998998999,
               -0.7790392090086714
            ],
            [
               -1.1728964864864864,
               -0.7764926887430925
            ],
            [
               -1.170093973973974,
               -0.7743238350012485
            ],
            [
               -1.1672914614614613,
               -0.7727494762005354
            ],
            [
               -1.164488948948949,
               -0.7719305325486744
            ],
            [
               -1.1616864364364363,
               -0.7719239330843206
            ],
            [
               -1.158883923923924,
               -0.772646651782048
            ],
            [
               -1.1560814114114113,
               -0.773867567778076
            ],
            [
               -1.153278898898899,
               -0.7752372581450333
            ],
            [
               -1.1504763863863863,
               -0.7763550712450398
            ],
            [
               -1.1476738738738739,
               -0.7768601351924811
            ],
            [
               -1.1448713613613613,
               -0.7765227698862367
            ],
            [
               -1.1420688488488488,
               -0.7753091687467559
            ],
            [
               -1.1392663363363362,
               -0.7733973333375228
            ],
            [
               -1.1364638238238238,
               -0.7711352936516361
            ],
            [
               -1.1336613113113112,
               -0.7689499418279547
            ],
            [
               -1.1308587987987986,
               -0.7672308446653348
            ],
            [
               -1.1280562862862862,
               -0.7662226798661507
            ],
            [
               -1.1252537737737738,
               -0.7659588992512882
            ],
            [
               -1.1224512612612612,
               -0.7662575976033711
            ],
            [
               -1.1196487487487485,
               -0.7667816750835528
            ],
            [
               -1.1168462362362361,
               -0.7671451587426494
            ],
            [
               -1.1140437237237237,
               -0.7670326312725546
            ],
            [
               -1.111241211211211,
               -0.766294203516071
            ],
            [
               -1.1084386986986985,
               -0.7649861323123535
            ],
            [
               -1.105636186186186,
               -0.7633447571819179
            ],
            [
               -1.1028336736736737,
               -0.7617032496336215
            ],
            [
               -1.100031161161161,
               -0.7603795204338936
            ],
            [
               -1.0972286486486484,
               -0.7595731478923274
            ],
            [
               -1.094426136136136,
               -0.7593060391118973
            ],
            [
               -1.0916236236236236,
               -0.759426606152781
            ],
            [
               -1.088821111111111,
               -0.7596754270014987
            ],
            [
               -1.0860185985985984,
               -0.7597889862386602
            ],
            [
               -1.083216086086086,
               -0.7596044562866404
            ],
            [
               -1.0804135735735736,
               -0.7591273985883706
            ],
            [
               -1.077611061061061,
               -0.7585363764230502
            ],
            [
               -1.0748085485485483,
               -0.7581199510665397
            ],
            [
               -1.072006036036036,
               -0.7581652910827532
            ],
            [
               -1.0692035235235235,
               -0.7588356307634943
            ],
            [
               -1.066401011011011,
               -0.7600797756481663
            ],
            [
               -1.0635984984984983,
               -0.7616083571579289
            ],
            [
               -1.060795985985986,
               -0.7629509345295751
            ],
            [
               -1.0579934734734735,
               -0.7635817619834914
            ],
            [
               -1.0551909609609609,
               -0.7630785559472106
            ],
            [
               -1.0523884484484483,
               -0.7612656869871959
            ],
            [
               -1.0495859359359359,
               -0.7582954142626784
            ],
            [
               -1.0467834234234235,
               -0.7546378391702174
            ],
            [
               -1.0439809109109108,
               -0.7509771773776535
            ],
            [
               -1.0411783983983982,
               -0.748040504385105
            ],
            [
               -1.0383758858858858,
               -0.7464064399889457
            ],
            [
               -1.0355733733733734,
               -0.7463485721336052
            ],
            [
               -1.0327708608608608,
               -0.7477593270547236
            ],
            [
               -1.0299683483483482,
               -0.7501770742854846
            ],
            [
               -1.0271658358358358,
               -0.7529093701940164
            ],
            [
               -1.0243633233233234,
               -0.755217379500555
            ],
            [
               -1.0215608108108107,
               -0.7565090161977046
            ],
            [
               -1.0187582982982981,
               -0.7564863704221991
            ],
            [
               -1.0159557857857857,
               -0.7552069681310529
            ],
            [
               -1.0131532732732733,
               -0.7530439855050716
            ],
            [
               -1.0103507607607607,
               -0.7505599526469262
            ],
            [
               -1.007548248248248,
               -0.7483329788396239
            ],
            [
               -1.0047457357357357,
               -0.7467870175454165
            ],
            [
               -1.0019432232232233,
               -0.7460748092530511
            ],
            [
               -0.9991407107107106,
               -0.746045186611433
            ],
            [
               -0.9963381981981981,
               -0.7463008187643332
            ],
            [
               -0.9935356856856856,
               -0.7463260152023629
            ],
            [
               -0.9907331731731731,
               -0.7456446929275193
            ],
            [
               -0.9879306606606606,
               -0.7439614936847845
            ],
            [
               -0.9851281481481481,
               -0.741245914851759
            ],
            [
               -0.9823256356356356,
               -0.7377375932296389
            ],
            [
               -0.9795231231231231,
               -0.7338747081454835
            ],
            [
               -0.9767206106106106,
               -0.7301696177462962
            ],
            [
               -0.973918098098098,
               -0.7270698974982368
            ],
            [
               -0.9711155855855855,
               -0.724845182607248
            ],
            [
               -0.968313073073073,
               -0.7235305615225774
            ],
            [
               -0.9655105605605605,
               -0.7229391725886489
            ],
            [
               -0.962708048048048,
               -0.7227358852285328
            ],
            [
               -0.9599055355355355,
               -0.7225467556516596
            ],
            [
               -0.957103023023023,
               -0.7220701937324634
            ],
            [
               -0.9543005105105105,
               -0.721157549943068
            ],
            [
               -0.951497997997998,
               -0.7198419702790109
            ],
            [
               -0.9486954854854854,
               -0.7183109925747238
            ],
            [
               -0.9458929729729728,
               -0.7168351844948833
            ],
            [
               -0.9430904604604604,
               -0.7156771336459503
            ],
            [
               -0.9402879479479478,
               -0.7150090420429946
            ],
            [
               -0.9374854354354354,
               -0.7148624443398615
            ],
            [
               -0.9346829229229228,
               -0.7151222210045454
            ],
            [
               -0.9318804104104104,
               -0.7155630380251318
            ],
            [
               -0.9290778978978977,
               -0.7159140721795374
            ],
            [
               -0.9262753853853853,
               -0.7159309510829471
            ],
            [
               -0.9234728728728727,
               -0.7154538894230391
            ],
            [
               -0.9206703603603603,
               -0.714437364204491
            ],
            [
               -0.9178678478478477,
               -0.7129467437180185
            ],
            [
               -0.9150653353353353,
               -0.7111275251305418
            ],
            [
               -0.9122628228228227,
               -0.7091599847201926
            ],
            [
               -0.9094603103103103,
               -0.7072141787144595
            ],
            [
               -0.9066577977977976,
               -0.7054172980043665
            ],
            [
               -0.9038552852852852,
               -0.7038390571361011
            ],
            [
               -0.9010527727727726,
               -0.702493771443863
            ],
            [
               -0.8982502602602602,
               -0.7013526935469727
            ],
            [
               -0.8954477477477477,
               -0.7003586823861528
            ],
            [
               -0.8926452352352352,
               -0.699437447272536
            ],
            [
               -0.8898427227227227,
               -0.6985040289663187
            ],
            [
               -0.8870402102102102,
               -0.6974675656645237
            ],
            [
               -0.8842376976976977,
               -0.6962395549311007
            ],
            [
               -0.8814351851851852,
               -0.6947495897847784
            ],
            [
               -0.8786326726726726,
               -0.6929682827807417
            ],
            [
               -0.8758301601601601,
               -0.6909316075979345
            ],
            [
               -0.8730276476476476,
               -0.688756754209596
            ],
            [
               -0.8702251351351351,
               -0.6866391007773636
            ],
            [
               -0.8674226226226226,
               -0.6848240604356939
            ],
            [
               -0.8646201101101101,
               -0.6835555256285097
            ],
            [
               -0.8618175975975975,
               -0.6830118485357635
            ],
            [
               -0.859015085085085,
               -0.6832473070817295
            ],
            [
               -0.8562125725725724,
               -0.6841587134650714
            ],
            [
               -0.8534100600600599,
               -0.6854917307641615
            ],
            [
               -0.8506075475475474,
               -0.6868904408832863
            ],
            [
               -0.8478050350350349,
               -0.6879799295806001
            ],
            [
               -0.8450025225225224,
               -0.688459682089674
            ],
            [
               -0.8422000100100099,
               -0.6881798369328957
            ],
            [
               -0.8393974974974974,
               -0.6871754902756846
            ],
            [
               -0.8365949849849849,
               -0.6856460592805108
            ],
            [
               -0.8337924724724723,
               -0.6838839104789798
            ],
            [
               -0.8309899599599598,
               -0.6821735745111037
            ],
            [
               -0.8281874474474473,
               -0.6806940087362918
            ],
            [
               -0.8253849349349348,
               -0.679457246551715
            ],
            [
               -0.8225824224224223,
               -0.6783063279082977
            ],
            [
               -0.8197799099099098,
               -0.6769764180648996
            ],
            [
               -0.8169773973973973,
               -0.6752014157398663
            ],
            [
               -0.8141748848848848,
               -0.6728313621895423
            ],
            [
               -0.8113723723723723,
               -0.6699197211670835
            ],
            [
               -0.8085698598598597,
               -0.6667469508032663
            ],
            [
               -0.8057673473473472,
               -0.6637661074073915
            ],
            [
               -0.8029648348348347,
               -0.6614817022288271
            ],
            [
               -0.8001623223223222,
               -0.6602964306196668
            ],
            [
               -0.7973598098098097,
               -0.6603736984520288
            ],
            [
               -0.7945572972972972,
               -0.661562040234076
            ],
            [
               -0.7917547847847847,
               -0.66341033972611
            ],
            [
               -0.7889522722722722,
               -0.6652751403491421
            ],
            [
               -0.7861497597597596,
               -0.6664918924292598
            ],
            [
               -0.7833472472472471,
               -0.6665603241027405
            ],
            [
               -0.7805447347347346,
               -0.6652876400584327
            ],
            [
               -0.7777422222222221,
               -0.6628445969023203
            ],
            [
               -0.7749397097097096,
               -0.6597155388853353
            ],
            [
               -0.7721371971971971,
               -0.6565561508315731
            ],
            [
               -0.7693346846846846,
               -0.6540015720762378
            ],
            [
               -0.7665321721721721,
               -0.6524832210542595
            ],
            [
               -0.7637296596596596,
               -0.6521099714542304
            ],
            [
               -0.760927147147147,
               -0.6526489266280129
            ],
            [
               -0.7581246346346345,
               -0.6536094871293249
            ],
            [
               -0.755322122122122,
               -0.6544019176849114
            ],
            [
               -0.7525196096096095,
               -0.6545187428947294
            ],
            [
               -0.749717097097097,
               -0.6536814075966038
            ],
            [
               -0.7469145845845845,
               -0.6519074650172649
            ],
            [
               -0.744112072072072,
               -0.6494806314819435
            ],
            [
               -0.7413095595595595,
               -0.6468382063577598
            ],
            [
               -0.738507047047047,
               -0.6444168445774419
            ],
            [
               -0.7357045345345344,
               -0.6425097733068255
            ],
            [
               -0.7329020220220219,
               -0.641182520762259
            ],
            [
               -0.7300995095095094,
               -0.6402725217817721
            ],
            [
               -0.7272969969969969,
               -0.6394683199124226
            ],
            [
               -0.7244944844844844,
               -0.638436820397193
            ],
            [
               -0.7216919719719719,
               -0.6369514897394208
            ],
            [
               -0.7188894594594594,
               -0.634975673543173
            ],
            [
               -0.7160869469469469,
               -0.6326725180584181
            ],
            [
               -0.7132844344344343,
               -0.630339956437568
            ],
            [
               -0.7104819219219218,
               -0.6282961910587896
            ],
            [
               -0.7076794094094093,
               -0.6267585306766839
            ],
            [
               -0.7048768968968968,
               -0.6257602677009482
            ],
            [
               -0.7020743843843843,
               -0.6251360331861309
            ],
            [
               -0.6992718718718718,
               -0.6245809803778049
            ],
            [
               -0.6964693593593593,
               -0.6237622733796843
            ],
            [
               -0.6936668468468468,
               -0.6224423300226081
            ],
            [
               -0.6908643343343343,
               -0.620568878153646
            ],
            [
               -0.6880618218218217,
               -0.6182986745820028
            ],
            [
               -0.6852593093093092,
               -0.6159454665021107
            ],
            [
               -0.6824567967967967,
               -0.6138699500684159
            ],
            [
               -0.6796542842842842,
               -0.6123503835054119
            ],
            [
               -0.6768517717717717,
               -0.6114796727450729
            ],
            [
               -0.6740492592592592,
               -0.6111256040541007
            ],
            [
               -0.6712467467467467,
               -0.6109687049879721
            ],
            [
               -0.6684442342342342,
               -0.6106048764735398
            ],
            [
               -0.6656417217217216,
               -0.6096771836184913
            ],
            [
               -0.6628392092092091,
               -0.6079911002480147
            ],
            [
               -0.6600366966966966,
               -0.6055736201224768
            ],
            [
               -0.6572341841841841,
               -0.6026567330160464
            ],
            [
               -0.6544316716716716,
               -0.5995925940972242
            ],
            [
               -0.6516291591591591,
               -0.5967316825776119
            ],
            [
               -0.6488266466466466,
               -0.5943078028008733
            ],
            [
               -0.6460241341341341,
               -0.5923705035650211
            ],
            [
               -0.6432216216216216,
               -0.5907876602723539
            ],
            [
               -0.640419109109109,
               -0.5893150969256349
            ],
            [
               -0.6376165965965965,
               -0.5877056232017652
            ],
            [
               -0.634814084084084,
               -0.5858156204150965
            ],
            [
               -0.6320115715715715,
               -0.5836685022635247
            ],
            [
               -0.629209059059059,
               -0.5814505756255158
            ],
            [
               -0.6264065465465465,
               -0.5794401461082732
            ],
            [
               -0.623604034034034,
               -0.5778959157988455
            ],
            [
               -0.6208015215215215,
               -0.5769465520924908
            ],
            [
               -0.617999009009009,
               -0.5765238503761406
            ],
            [
               -0.6151964964964964,
               -0.5763667635354404
            ],
            [
               -0.6123939839839839,
               -0.5760980288251276
            ],
            [
               -0.6095914714714714,
               -0.5753483352233248
            ],
            [
               -0.6067889589589589,
               -0.5738846725762909
            ],
            [
               -0.6039864464464464,
               -0.5716964975877468
            ],
            [
               -0.6011839339339339,
               -0.5690070426789242
            ],
            [
               -0.5983814214214214,
               -0.5662029033732945
            ],
            [
               -0.5955789089089089,
               -0.5637039728902947
            ],
            [
               -0.5927763963963963,
               -0.5618175940666414
            ],
            [
               -0.5899738838838838,
               -0.5606275902099753
            ],
            [
               -0.5871713713713713,
               -0.559957941167694
            ],
            [
               -0.5843688588588588,
               -0.5594258177641667
            ],
            [
               -0.5815663463463463,
               -0.5585680285868508
            ],
            [
               -0.5787638338338338,
               -0.5569992790463636
            ],
            [
               -0.5759613213213213,
               -0.5545489592490336
            ],
            [
               -0.5731588088088088,
               -0.5513296408420716
            ],
            [
               -0.5703562962962963,
               -0.5477129850829641
            ],
            [
               -0.5675537837837837,
               -0.5442197028738234
            ],
            [
               -0.5647512712712712,
               -0.5413590142952762
            ],
            [
               -0.5619487587587587,
               -0.539469929399186
            ],
            [
               -0.5591462462462462,
               -0.5386159391000509
            ],
            [
               -0.5563437337337337,
               -0.5385667443652201
            ],
            [
               -0.5535412212212212,
               -0.5388717121332129
            ],
            [
               -0.5507387087087087,
               -0.5389997314150198
            ],
            [
               -0.5479361961961962,
               -0.5384991617866434
            ],
            [
               -0.5451336836836836,
               -0.5371264620744269
            ],
            [
               -0.5423311711711711,
               -0.5349041530975218
            ],
            [
               -0.5395286586586586,
               -0.5320934276074067
            ],
            [
               -0.5367261461461461,
               -0.5290952418824844
            ],
            [
               -0.5339236336336336,
               -0.5263163379858062
            ],
            [
               -0.5311211211211211,
               -0.5240459449244945
            ],
            [
               -0.5283186086086086,
               -0.5223823279770242
            ],
            [
               -0.5255160960960961,
               -0.5212289061013837
            ],
            [
               -0.5227135835835836,
               -0.5203546719639476
            ],
            [
               -0.519911071071071,
               -0.5194920663636884
            ],
            [
               -0.5171085585585585,
               -0.5184346232963325
            ],
            [
               -0.514306046046046,
               -0.517099835908454
            ],
            [
               -0.5115035335335335,
               -0.5155379172216952
            ],
            [
               -0.508701021021021,
               -0.5138883327430919
            ],
            [
               -0.5058985085085085,
               -0.5123051819751073
            ],
            [
               -0.503095995995996,
               -0.5108827984125652
            ],
            [
               -0.5002934834834833,
               -0.5096109627477554
            ],
            [
               -0.49749097097097084,
               -0.5083761648725447
            ],
            [
               -0.4946884584584583,
               -0.5070067050950103
            ],
            [
               -0.4918859459459458,
               -0.5053423256025931
            ],
            [
               -0.4890834334334333,
               -0.5032999383683281
            ],
            [
               -0.4862809209209208,
               -0.5009091196172932
            ],
            [
               -0.4834784084084083,
               -0.4983033126980833
            ],
            [
               -0.48067589589589577,
               -0.4956702318726817
            ],
            [
               -0.47787338338338325,
               -0.49318097777157355
            ],
            [
               -0.47507087087087074,
               -0.4909257209257446
            ],
            [
               -0.47226835835835823,
               -0.4888813221369148
            ],
            [
               -0.4694658458458457,
               -0.4869239227424349
            ],
            [
               -0.4666633333333332,
               -0.48488208707065283
            ],
            [
               -0.4638608208208207,
               -0.482610192323843
            ],
            [
               -0.4610583083083082,
               -0.4800535375654863
            ],
            [
               -0.4582557957957957,
               -0.4772793018378946
            ],
            [
               -0.45545328328328316,
               -0.47446013652926433
            ],
            [
               -0.45265077077077065,
               -0.47181515229411175
            ],
            [
               -0.44984825825825814,
               -0.4695296183324469
            ],
            [
               -0.4470457457457456,
               -0.46768353998849865
            ],
            [
               -0.4442432332332331,
               -0.4662169292076724
            ],
            [
               -0.4414407207207206,
               -0.46494667281930246
            ],
            [
               -0.4386382082082081,
               -0.46363101820670694
            ],
            [
               -0.4358356956956956,
               -0.46205970973762883
            ],
            [
               -0.43303318318318307,
               -0.460137384353692
            ],
            [
               -0.43023067067067056,
               -0.4579289722722344
            ],
            [
               -0.42742815815815804,
               -0.4556483964806254
            ],
            [
               -0.42462564564564553,
               -0.4535915274501321
            ],
            [
               -0.421823133133133,
               -0.4520342055769868
            ],
            [
               -0.4190206206206205,
               -0.4511291202183537
            ],
            [
               -0.416218108108108,
               -0.45083674548772723
            ],
            [
               -0.4134155955955955,
               -0.45091476691303567
            ],
            [
               -0.410613083083083,
               -0.4509711748129872
            ],
            [
               -0.40781057057057046,
               -0.45056511842568214
            ],
            [
               -0.40500805805805795,
               -0.44932398712241994
            ],
            [
               -0.40220554554554544,
               -0.4470403215752128
            ],
            [
               -0.39940303303303293,
               -0.44371954754451065
            ],
            [
               -0.3966005205205205,
               -0.43956636341380473
            ],
            [
               -0.3937980080080079,
               -0.43491786440922897
            ],
            [
               -0.3909954954954955,
               -0.43014808354180634
            ],
            [
               -0.3881929829829829,
               -0.42557599867710066
            ],
            [
               -0.3853904704704705,
               -0.42140506204901385
            ],
            [
               -0.38258795795795786,
               -0.41770892429432815
            ],
            [
               -0.37978544544544546,
               -0.41446049985802924
            ],
            [
               -0.37698293293293283,
               -0.41158638790135305
            ],
            [
               -0.37418042042042043,
               -0.4090213226678473
            ],
            [
               -0.3713779079079078,
               -0.4067400983996843
            ],
            [
               -0.3685753953953954,
               -0.40475576136842245
            ],
            [
               -0.3657728828828828,
               -0.40308806512716366
            ],
            [
               -0.3629703703703704,
               -0.4017191805282403
            ],
            [
               -0.36016785785785776,
               -0.4005593474214422
            ],
            [
               -0.35736534534534536,
               -0.39944135401218106
            ],
            [
               -0.35456283283283274,
               -0.39815094785989213
            ],
            [
               -0.35176032032032034,
               -0.39648515495248376
            ],
            [
               -0.3489578078078077,
               -0.3943179935836166
            ],
            [
               -0.3461552952952953,
               -0.39164826123673013
            ],
            [
               -0.3433527827827827,
               -0.3886091035894757
            ],
            [
               -0.3405502702702703,
               -0.3854323484768821
            ],
            [
               -0.33774775775775767,
               -0.3823772928667517
            ],
            [
               -0.33494524524524527,
               -0.3796475027737203
            ],
            [
               -0.33214273273273265,
               -0.3773248434522265
            ],
            [
               -0.32934022022022025,
               -0.37534495078772956
            ],
            [
               -0.3265377077077076,
               -0.3735241586139994
            ],
            [
               -0.323735195195195,
               -0.37162945865428176
            ],
            [
               -0.3209326826826826,
               -0.3694670636042269
            ],
            [
               -0.31813017017017,
               -0.3669575456024785
            ],
            [
               -0.3153276576576576,
               -0.3641693919133403
            ],
            [
               -0.31252514514514496,
               -0.3612971049294337
            ],
            [
               -0.30972263263263256,
               -0.35858979248606704
            ],
            [
               -0.30692012012011993,
               -0.3562545184446164
            ],
            [
               -0.30411760760760753,
               -0.35436883529821056
            ],
            [
               -0.3013150950950949,
               -0.35283499521579204
            ],
            [
               -0.2985125825825825,
               -0.3513946696172645
            ],
            [
               -0.2957100700700699,
               -0.3497021497370145
            ],
            [
               -0.2929075575575575,
               -0.3474331774140042
            ],
            [
               -0.29010504504504486,
               -0.3443931484866791
            ],
            [
               -0.28730253253253246,
               -0.34058736152059194
            ],
            [
               -0.28450002002001984,
               -0.336227926634614
            ],
            [
               -0.28169750750750744,
               -0.33167302111646013
            ],
            [
               -0.2788949949949948,
               -0.3273172341127576
            ],
            [
               -0.2760924824824824,
               -0.32346882609337546
            ],
            [
               -0.2732899699699698,
               -0.32025483999573545
            ],
            [
               -0.2704874574574574,
               -0.3175862048440379
            ],
            [
               -0.26768494494494477,
               -0.31519510987693306
            ],
            [
               -0.26488243243243237,
               -0.3127326712831315
            ],
            [
               -0.26207991991991975,
               -0.30989449521552703
            ],
            [
               -0.25927740740740735,
               -0.30653212544302866
            ],
            [
               -0.2564748948948947,
               -0.3027128597738067
            ],
            [
               -0.2536723823823823,
               -0.2987075400706686
            ],
            [
               -0.2508698698698697,
               -0.29490989525771294
            ],
            [
               -0.2480673573573573,
               -0.2917137641191453
            ],
            [
               -0.24526484484484468,
               -0.28938840941689575
            ],
            [
               -0.24246233233233228,
               -0.28799255442096067
            ],
            [
               -0.23965981981981965,
               -0.28735469349874837
            ],
            [
               -0.23685730730730725,
               -0.2871251539012277
            ],
            [
               -0.23405479479479463,
               -0.2868817882639799
            ],
            [
               -0.23125228228228223,
               -0.2862539410485758
            ],
            [
               -0.2284497697697696,
               -0.28502409509550236
            ],
            [
               -0.2256472572572572,
               -0.28317489944441765
            ],
            [
               -0.22284474474474458,
               -0.2808680923103396
            ],
            [
               -0.22004223223223218,
               -0.2783646999837395
            ],
            [
               -0.21723971971971956,
               -0.27591513586417915
            ],
            [
               -0.21443720720720716,
               -0.27365714573782723
            ],
            [
               -0.21163469469469454,
               -0.27155609598700753
            ],
            [
               -0.20883218218218214,
               -0.2694073400219321
            ],
            [
               -0.2060296696696695,
               -0.2668994890908848
            ],
            [
               -0.2032271571571571,
               -0.2637174015832198
            ],
            [
               -0.2004246446446445,
               -0.25965112039136806
            ],
            [
               -0.1976221321321321,
               -0.25467570241418813
            ],
            [
               -0.19481961961961947,
               -0.24897692638984958
            ],
            [
               -0.19201710710710707,
               -0.24291555785047741
            ],
            [
               -0.18921459459459444,
               -0.23694217288177577
            ],
            [
               -0.18641208208208204,
               -0.23148921493736346
            ],
            [
               -0.18360956956956942,
               -0.22687251666319883
            ],
            [
               -0.18080705705705702,
               -0.22322968988849157
            ],
            [
               -0.1780045445445444,
               -0.2205097427732282
            ],
            [
               -0.175202032032032,
               -0.2185117320868238
            ],
            [
               -0.17239951951951937,
               -0.21695574780016652
            ],
            [
               -0.16959700700700697,
               -0.21556156101157703
            ],
            [
               -0.16679449449449435,
               -0.21411088373924958
            ],
            [
               -0.16399198198198195,
               -0.2124774517020978
            ],
            [
               -0.16118946946946933,
               -0.21062165005659478
            ],
            [
               -0.15838695695695693,
               -0.20855860906074314
            ],
            [
               -0.1555844444444443,
               -0.2063165171235627
            ],
            [
               -0.1527819319319319,
               -0.20390306039046674
            ],
            [
               -0.14997941941941928,
               -0.20129258432195618
            ],
            [
               -0.14717690690690688,
               -0.1984371859038318
            ],
            [
               -0.14437439439439426,
               -0.19529512635172722
            ],
            [
               -0.14157188188188186,
               -0.19186324346450745
            ],
            [
               -0.13876936936936923,
               -0.18819866140047115
            ],
            [
               -0.13596685685685683,
               -0.1844192611067204
            ],
            [
               -0.1331643443443442,
               -0.18068034946528339
            ],
            [
               -0.1303618318318318,
               -0.1771337754897131
            ],
            [
               -0.1275593193193192,
               -0.17388227507028636
            ],
            [
               -0.12475680680680679,
               -0.17094390609709031
            ],
            [
               -0.12195429429429416,
               -0.16823850995831463
            ],
            [
               -0.11915178178178176,
               -0.16560135987826227
            ],
            [
               -0.11634926926926914,
               -0.16282089862460714
            ],
            [
               -0.11354675675675674,
               -0.15969043324225016
            ],
            [
               -0.11074424424424412,
               -0.1560599655020944
            ],
            [
               -0.10794173173173172,
               -0.15187488253569115
            ],
            [
               -0.1051392192192191,
               -0.14719248550674824
            ],
            [
               -0.10233670670670669,
               -0.14217366113700386
            ],
            [
               -0.09953419419419407,
               -0.13705331089384504
            ],
            [
               -0.09673168168168167,
               -0.13209763440224137
            ],
            [
               -0.09392916916916905,
               -0.12755804378737814
            ],
            [
               -0.09112665665665665,
               -0.12363043332822149
            ],
            [
               -0.08832414414414402,
               -0.12042567148462527
            ],
            [
               -0.08552163163163162,
               -0.11795384049339955
            ],
            [
               -0.082719119119119,
               -0.11612208880806314
            ],
            [
               -0.0799166066066066,
               -0.11474457955969795
            ],
            [
               -0.07711409409409398,
               -0.11356279812210066
            ],
            [
               -0.07431158158158158,
               -0.11227476085073772
            ],
            [
               -0.07150906906906895,
               -0.11057161671294938
            ],
            [
               -0.06870655655655655,
               -0.10817919147682947
            ],
            [
               -0.06590404404404393,
               -0.10490019699573908
            ],
            [
               -0.06310153153153153,
               -0.10065074332250468
            ],
            [
               -0.06029901901901891,
               -0.09548347538526605
            ],
            [
               -0.057496506506506506,
               -0.0895901221961134
            ],
            [
               -0.054693993993993884,
               -0.08327904882430467
            ],
            [
               -0.05189148148148148,
               -0.07692832318740797
            ],
            [
               -0.04908896896896886,
               -0.07092081370659833
            ],
            [
               -0.04628645645645646,
               -0.0655733045890056
            ],
            [
               -0.04348394394394384,
               -0.06107482806062829
            ],
            [
               -0.040681431431431436,
               -0.05744908134789077
            ],
            [
               -0.037878918918918814,
               -0.054551526111945504
            ],
            [
               -0.03507640640640641,
               -0.0521042644743632
            ],
            [
               -0.03227389389389379,
               -0.04976274234125828
            ],
            [
               -0.02947138138138139,
               -0.04720002028803887
            ],
            [
               -0.026668868868868767,
               -0.04418902886973976
            ],
            [
               -0.023866356356356366,
               -0.040662502064850295
            ],
            [
               -0.021063843843843744,
               -0.03673465845709138
            ],
            [
               -0.018261331331331343,
               -0.032677367054489995
            ],
            [
               -0.01545881881881872,
               -0.02885452676903239
            ],
            [
               -0.01265630630630632,
               -0.02562903681600251
            ],
            [
               -0.009853793793793697,
               -0.023264324504823672
            ],
            [
               -0.007051281281281296,
               -0.02184485818804002
            ],
            [
               -0.004248768768768674,
               -0.02123653924915922
            ],
            [
               -0.001446256256256273,
               -0.021098946006926404
            ],
            [
               0.0013562562562563496,
               -0.020949090172247643
            ],
            [
               0.00415876876876875,
               -0.020263584419623802
            ],
            [
               0.006961281281281373,
               -0.01859609207231682
            ],
            [
               0.009763793793793774,
               -0.01568226560314809
            ],
            [
               0.012566306306306396,
               -0.011506456523836524
            ],
            [
               0.015368818818818797,
               -0.006313011151959464
            ],
            [
               0.01817133133133142,
               -0.0005580105217200897
            ],
            [
               0.02097384384384382,
               0.005188300799523621
            ],
            [
               0.023776356356356443,
               0.010366037852202057
            ],
            [
               0.026578868868868843,
               0.014548075506467447
            ],
            [
               0.029381381381381466,
               0.017531728154898334
            ],
            [
               0.03218389389389387,
               0.0193787264971893
            ],
            [
               0.03498640640640649,
               0.020395326694595088
            ],
            [
               0.03778891891891911,
               0.021059077249502
            ],
            [
               0.04059143143143151,
               0.021911494135100983
            ],
            [
               0.043393943943944135,
               0.023443360075146566
            ],
            [
               0.046196456456456536,
               0.025999732170403047
            ],
            [
               0.04899896896896916,
               0.029725144467134076
            ],
            [
               0.05180148148148156,
               0.03455797603653443
            ],
            [
               0.05460399399399418,
               0.04026987518321757
            ],
            [
               0.05740650650650658,
               0.04653515711648327
            ],
            [
               0.060209019019019205,
               0.05300913608264186
            ],
            [
               0.0630115315315316,
               0.05939472936485416
            ],
            [
               0.06581404404404423,
               0.0654827652963948
            ],
            [
               0.06861655655655663,
               0.07116096010996598
            ],
            [
               0.07141906906906925,
               0.07639632811655298
            ],
            [
               0.07422158158158165,
               0.08120282849674086
            ],
            [
               0.07702409409409428,
               0.0856084003224707
            ],
            [
               0.07982660660660668,
               0.08963293093535307
            ],
            [
               0.0826291191191193,
               0.09328254078394982
            ],
            [
               0.0854316316316317,
               0.09655835423537976
            ],
            [
               0.08823414414414432,
               0.09947235226822077
            ],
            [
               0.09103665665665672,
               0.10206089395264958
            ],
            [
               0.09383916916916935,
               0.10438854752082949
            ],
            [
               0.09664168168168175,
               0.10653992522611144
            ],
            [
               0.09944419419419437,
               0.10860307749285276
            ],
            [
               0.10224670670670677,
               0.11065219665578219
            ],
            [
               0.10504921921921939,
               0.11273810327495483
            ],
            [
               0.10785173173173179,
               0.11489181204756027
            ],
            [
               0.11065424424424442,
               0.11714055499142696
            ],
            [
               0.11345675675675682,
               0.11952932179827047
            ],
            [
               0.11625926926926944,
               0.12213693581647467
            ],
            [
               0.11906178178178184,
               0.1250758978044273
            ],
            [
               0.12186429429429446,
               0.1284701624924564
            ],
            [
               0.12466680680680686,
               0.1324133153361584
            ],
            [
               0.12746931931931949,
               0.13691848267769244
            ],
            [
               0.13027183183183189,
               0.14187739661258672
            ],
            [
               0.1330743443443445,
               0.1470466534193028
            ],
            [
               0.1358768568568569,
               0.15207334479269646
            ],
            [
               0.13867936936936953,
               0.15656109768254622
            ],
            [
               0.14148188188188193,
               0.16016430236001963
            ],
            [
               0.14428439439439456,
               0.16268716350872114
            ],
            [
               0.14708690690690696,
               0.16415910365693864
            ],
            [
               0.14988941941941958,
               0.16486127684565155
            ],
            [
               0.15269193193193198,
               0.16529030053226365
            ],
            [
               0.1554944444444446,
               0.16606196865151568
            ],
            [
               0.158296956956957,
               0.16777499390811576
            ],
            [
               0.16109946946946962,
               0.1708675892306873
            ],
            [
               0.16390198198198203,
               0.17550389138111216
            ],
            [
               0.16670449449449465,
               0.18152120847803288
            ],
            [
               0.16950700700700705,
               0.1884541709427487
            ],
            [
               0.17230951951951967,
               0.19563206410771974
            ],
            [
               0.17511203203203207,
               0.20232640417199899
            ],
            [
               0.1779145445445447,
               0.20791256024960514
            ],
            [
               0.1807170570570571,
               0.21200560575696012
            ],
            [
               0.18351956956956972,
               0.2145375297962026
            ],
            [
               0.18632208208208212,
               0.2157583980073792
            ],
            [
               0.18912459459459474,
               0.21616364285568151
            ],
            [
               0.19192710710710714,
               0.21636800472526593
            ],
            [
               0.19472961961961976,
               0.2169589225644712
            ],
            [
               0.19753213213213217,
               0.21836546790077066
            ],
            [
               0.2003346446446448,
               0.2207729163859634
            ],
            [
               0.2031371571571572,
               0.2240999623781088
            ],
            [
               0.2059396696696698,
               0.22803932302035346
            ],
            [
               0.2087421821821822,
               0.23214745082505953
            ],
            [
               0.21154469469469483,
               0.23595891062620267
            ],
            [
               0.21434720720720724,
               0.23909763952396187
            ],
            [
               0.21714971971971986,
               0.24136076712747934
            ],
            [
               0.21995223223223226,
               0.2427591936354793
            ],
            [
               0.22275474474474488,
               0.2435099947145432
            ],
            [
               0.22555725725725728,
               0.24398614320794554
            ],
            [
               0.2283597697697699,
               0.24463686141180857
            ],
            [
               0.2311622822822823,
               0.24589605215875093
            ],
            [
               0.23396479479479493,
               0.24809666422555687
            ],
            [
               0.23676730730730733,
               0.2514062315979301
            ],
            [
               0.23956981981981995,
               0.25579419670821235
            ],
            [
               0.24237233233233235,
               0.2610359367739261
            ],
            [
               0.24517484484484497,
               0.2667523898799077
            ],
            [
               0.24797735735735738,
               0.2724783821114761
            ],
            [
               0.25077986986987,
               0.2777477473089047
            ],
            [
               0.2535823823823824,
               0.2821798080177955
            ],
            [
               0.256384894894895,
               0.2855505776863958
            ],
            [
               0.2591874074074074,
               0.28783388272345994
            ],
            [
               0.26198991991992004,
               0.2892027650940925
            ],
            [
               0.26479243243243245,
               0.28998948929257207
            ],
            [
               0.26759494494494507,
               0.2906117817896229
            ],
            [
               0.27039745745745747,
               0.2914813746204563
            ],
            [
               0.2731999699699701,
               0.29291610364890197
            ],
            [
               0.2760024824824825,
               0.2950768680370073
            ],
            [
               0.2788049949949951,
               0.29794508944545794
            ],
            [
               0.2816075075075075,
               0.3013459751023049
            ],
            [
               0.28441002002002014,
               0.3050104994245571
            ],
            [
               0.28721253253253254,
               0.30865809082724377
            ],
            [
               0.29001504504504516,
               0.3120759297239404
            ],
            [
               0.29281755755755756,
               0.3151716772252736
            ],
            [
               0.2956200700700702,
               0.3179844608448644
            ],
            [
               0.2984225825825826,
               0.3206518936861156
            ],
            [
               0.3012250950950952,
               0.3233449270514499
            ],
            [
               0.3040276076076076,
               0.3261929852912683
            ],
            [
               0.30683012012012023,
               0.3292254989704414
            ],
            [
               0.30963263263263263,
               0.33235111052117017
            ],
            [
               0.31243514514514525,
               0.33538365792653624
            ],
            [
               0.31523765765765766,
               0.3381082104273826
            ],
            [
               0.3180401701701703,
               0.3403660152902417
            ],
            [
               0.3208426826826827,
               0.34212911379274863
            ],
            [
               0.3236451951951953,
               0.3435366839047631
            ],
            [
               0.3264477077077077,
               0.3448760197043046
            ],
            [
               0.3292502202202203,
               0.34650846802810614
            ],
            [
               0.3320527327327327,
               0.34875927718114585
            ],
            [
               0.33485524524524535,
               0.35180411775723064
            ],
            [
               0.33765775775775775,
               0.3555891774039475
            ],
            [
               0.34046027027027037,
               0.35981423004077984
            ],
            [
               0.34326278278278277,
               0.3639905979327164
            ],
            [
               0.3460652952952954,
               0.3675634122519434
            ],
            [
               0.3488678078078078,
               0.37006684409603957
            ],
            [
               0.3516703203203204,
               0.3712686093568756
            ],
            [
               0.3544728328328328,
               0.37126031621912764
            ],
            [
               0.35727534534534544,
               0.37046364171755647
            ],
            [
               0.36007785785785784,
               0.36954536591991816
            ],
            [
               0.36288037037037046,
               0.36926035418059944
            ],
            [
               0.36568288288288286,
               0.3702629373799212
            ],
            [
               0.3684853953953955,
               0.37293731155897436
            ],
            [
               0.3712879079079079,
               0.3772933280388054
            ],
            [
               0.3740904204204205,
               0.3829564288917445
            ],
            [
               0.3768929329329329,
               0.3892545691410966
            ],
            [
               0.37969544544544553,
               0.39537831943340307
            ],
            [
               0.38249795795795793,
               0.400570725720129
            ],
            [
               0.38530047047047056,
               0.404296526941213
            ],
            [
               0.38810298298298296,
               0.40634777352559215
            ],
            [
               0.3909054954954956,
               0.4068622010260016
            ],
            [
               0.393708008008008,
               0.4062558731684883
            ],
            [
               0.3965105205205206,
               0.4050950301921871
            ],
            [
               0.3993130330330332,
               0.403946963738672
            ],
            [
               0.4021155455455456,
               0.403252135575248
            ],
            [
               0.40491805805805825,
               0.403249672305856
            ],
            [
               0.40772057057057065,
               0.4039696180596938
            ],
            [
               0.4105230830830833,
               0.4052841925842794
            ],
            [
               0.4133255955955957,
               0.40699345401728404
            ],
            [
               0.4161281081081083,
               0.40891314291338926
            ],
            [
               0.4189306206206207,
               0.41093580668508106
            ],
            [
               0.4217331331331333,
               0.4130486784370163
            ],
            [
               0.4245356456456457,
               0.41530849690429195
            ],
            [
               0.42733815815815834,
               0.41778864784946357
            ],
            [
               0.43014067067067074,
               0.4205226669359243
            ],
            [
               0.43294318318318337,
               0.4234677227118963
            ],
            [
               0.43574569569569577,
               0.42650285635553087
            ],
            [
               0.4385482082082084,
               0.4294629970542121
            ],
            [
               0.4413507207207208,
               0.432196139891879
            ],
            [
               0.4441532332332334,
               0.4346223644857546
            ],
            [
               0.4469557457457458,
               0.436772504915626
            ],
            [
               0.44975825825825844,
               0.4387913528442491
            ],
            [
               0.45256077077077084,
               0.44090262202975555
            ],
            [
               0.45536328328328346,
               0.4433461028958125
            ],
            [
               0.45816579579579586,
               0.44630689459073686
            ],
            [
               0.4609683083083085,
               0.4498591445210872
            ],
            [
               0.4637708208208209,
               0.45394165711627144
            ],
            [
               0.4665733333333335,
               0.4583720075352759
            ],
            [
               0.4693758458458459,
               0.46289325410793464
            ],
            [
               0.47217835835835853,
               0.4672373204045579
            ],
            [
               0.47498087087087093,
               0.4711849136799774
            ],
            [
               0.47778338338338355,
               0.47460460611605804
            ],
            [
               0.48058589589589595,
               0.47746209334859846
            ],
            [
               0.4833884084084086,
               0.47980140894324863
            ],
            [
               0.486190920920921,
               0.48170907545358704
            ],
            [
               0.4889934334334336,
               0.483276629174606
            ],
            [
               0.491795945945946,
               0.4845753656752191
            ],
            [
               0.4945984584584586,
               0.4856505087009819
            ],
            [
               0.497400970970971,
               0.4865331488249107
            ],
            [
               0.5002034834834836,
               0.4872608042827915
            ],
            [
               0.503005995995996,
               0.4878942562444625
            ],
            [
               0.5058085085085087,
               0.48852057900142676
            ],
            [
               0.5086110210210211,
               0.4892390011940623
            ],
            [
               0.5114135335335337,
               0.49013458228605367
            ],
            [
               0.5142160460460461,
               0.4912511542840747
            ],
            [
               0.5170185585585587,
               0.4925767259940234
            ],
            [
               0.5198210710710711,
               0.4940505605972331
            ],
            [
               0.5226235835835837,
               0.49559268922938654
            ],
            [
               0.5254260960960961,
               0.49714686944059694
            ],
            [
               0.5282286086086088,
               0.4987208309196834
            ],
            [
               0.5310311211211212,
               0.5004062224527409
            ],
            [
               0.5338336336336338,
               0.5023661271141346
            ],
            [
               0.5366361461461462,
               0.5047889171409303
            ],
            [
               0.5394386586586588,
               0.5078199475391467
            ],
            [
               0.5422411711711712,
               0.5114925297763415
            ],
            [
               0.5450436836836838,
               0.5156828435707942
            ],
            [
               0.5478461961961962,
               0.5201081550723312
            ],
            [
               0.5506487087087089,
               0.5243750751452751
            ],
            [
               0.5534512212212213,
               0.5280684735428772
            ],
            [
               0.5562537337337339,
               0.5308574011293563
            ],
            [
               0.5590562462462463,
               0.5325869691017404
            ],
            [
               0.5618587587587589,
               0.5333274962945815
            ],
            [
               0.5646612712712713,
               0.5333640639614272
            ],
            [
               0.5674637837837839,
               0.5331273852121846
            ],
            [
               0.5702662962962963,
               0.5330849479637982
            ],
            [
               0.573068808808809,
               0.5336238104201495
            ],
            [
               0.5758713213213213,
               0.5349590491261718
            ],
            [
               0.578673833833834,
               0.5370937127580471
            ],
            [
               0.5814763463463464,
               0.5398398294470843
            ],
            [
               0.584278858858859,
               0.5428908968051867
            ],
            [
               0.5870813713713714,
               0.5459206425010495
            ],
            [
               0.589883883883884,
               0.5486757851073026
            ],
            [
               0.5926863963963964,
               0.5510342356197591
            ],
            [
               0.595488908908909,
               0.5530131877945852
            ],
            [
               0.5982914214214214,
               0.5547292430807377
            ],
            [
               0.6010939339339341,
               0.5563289645228435
            ],
            [
               0.6038964464464465,
               0.5579175121178392
            ],
            [
               0.6066989589589589,
               0.5595122483783457
            ],
            [
               0.6095014714714717,
               0.5610379242537089
            ],
            [
               0.6123039839839841,
               0.5623640929835413
            ],
            [
               0.6151064964964965,
               0.5633695295359976
            ],
            [
               0.6179090090090089,
               0.5640083252044279
            ],
            [
               0.6207115215215218,
               0.5643515409354074
            ],
            [
               0.6235140340340342,
               0.5645870476132975
            ],
            [
               0.6263165465465466,
               0.5649752666475674
            ],
            [
               0.629119059059059,
               0.5657745205668252
            ],
            [
               0.6319215715715718,
               0.567160891045501
            ],
            [
               0.6347240840840842,
               0.5691698895599677
            ],
            [
               0.6375265965965966,
               0.5716800528955215
            ],
            [
               0.640329109109109,
               0.5744443789288189
            ],
            [
               0.6431316216216219,
               0.5771593755238994
            ],
            [
               0.6459341341341343,
               0.5795490963675792
            ],
            [
               0.6487366466466467,
               0.5814371631351174
            ],
            [
               0.651539159159159,
               0.5827847825313366
            ],
            [
               0.6543416716716719,
               0.5836851514877979
            ],
            [
               0.6571441841841843,
               0.5843198056166401
            ],
            [
               0.6599466966966967,
               0.5848949225879911
            ],
            [
               0.6627492092092091,
               0.5855809849550727
            ],
            [
               0.665551721721722,
               0.5864758737218956
            ],
            [
               0.6683542342342343,
               0.5876010005349603
            ],
            [
               0.6711567467467467,
               0.5889266977987541
            ],
            [
               0.6739592592592591,
               0.5904119721786377
            ],
            [
               0.676761771771772,
               0.5920391074995597
            ],
            [
               0.6795642842842844,
               0.5938271206496737
            ],
            [
               0.6823667967967968,
               0.5958181771270694
            ],
            [
               0.6851693093093092,
               0.5980436148643892
            ],
            [
               0.687971821821822,
               0.6004860630383606
            ],
            [
               0.6907743343343344,
               0.603057137970108
            ],
            [
               0.6935768468468468,
               0.6056048621027584
            ],
            [
               0.6963793593593592,
               0.6079531009433052
            ],
            [
               0.6991818718718721,
               0.609961460987088
            ],
            [
               0.7019843843843845,
               0.6115837796712681
            ],
            [
               0.7047868968968969,
               0.6129010065331997
            ],
            [
               0.7075894094094093,
               0.6141114775572405
            ],
            [
               0.7103919219219221,
               0.6154762401533826
            ],
            [
               0.7131944344344345,
               0.6172340833998011
            ],
            [
               0.7159969469469469,
               0.6195139174087041
            ],
            [
               0.7187994594594593,
               0.6222758840871419
            ],
            [
               0.7216019719719722,
               0.6253049757842355
            ],
            [
               0.7244044844844846,
               0.6282640060743869
            ],
            [
               0.727206996996997,
               0.6307921219101316
            ],
            [
               0.7300095095095094,
               0.6326179763234275
            ],
            [
               0.7328120220220222,
               0.6336496058184982
            ],
            [
               0.7356145345345346,
               0.6340090948195192
            ],
            [
               0.738417047047047,
               0.6339977883778906
            ],
            [
               0.7412195595595594,
               0.6340013873218924
            ],
            [
               0.7440220720720723,
               0.6343655908485513
            ],
            [
               0.7468245845845847,
               0.6352843437697544
            ],
            [
               0.7496270970970971,
               0.6367397300927258
            ],
            [
               0.7524296096096099,
               0.6385156260198088
            ],
            [
               0.7552321221221223,
               0.6402818625195743
            ],
            [
               0.7580346346346347,
               0.6417205467179504
            ],
            [
               0.7608371471471471,
               0.642650283052355
            ],
            [
               0.76363965965966,
               0.6431033091848276
            ],
            [
               0.7664421721721724,
               0.6433258284684596
            ],
            [
               0.7692446846846848,
               0.6436982391669901
            ],
            [
               0.7720471971971972,
               0.6446005586245072
            ],
            [
               0.77484970970971,
               0.6462690528040604
            ],
            [
               0.7776522222222224,
               0.648695274414353
            ],
            [
               0.7804547347347348,
               0.6516059639901861
            ],
            [
               0.7832572472472472,
               0.6545353961989464
            ],
            [
               0.7860597597597601,
               0.6569696807390044
            ],
            [
               0.7888622722722725,
               0.6585163140277348
            ],
            [
               0.7916647847847849,
               0.6590413173394355
            ],
            [
               0.7944672972972973,
               0.6587249791016874
            ],
            [
               0.7972698098098101,
               0.6580132450822692
            ],
            [
               0.8000723223223225,
               0.6574767787030531
            ],
            [
               0.8028748348348349,
               0.6576218882532545
            ],
            [
               0.8056773473473473,
               0.6587157324453933
            ],
            [
               0.8084798598598602,
               0.660685774128074
            ],
            [
               0.8112823723723726,
               0.6631305339302411
            ],
            [
               0.814084884884885,
               0.6654424686835084
            ],
            [
               0.8168873973973974,
               0.6670061399884875
            ],
            [
               0.8196899099099102,
               0.6674083986957594
            ],
            [
               0.8224924224224226,
               0.6665912489775634
            ],
            [
               0.825294934934935,
               0.6648948754518118
            ],
            [
               0.8280974474474474,
               0.6629729134559443
            ],
            [
               0.8308999599599602,
               0.6616032994314868
            ],
            [
               0.8337024724724726,
               0.6614524658131267
            ],
            [
               0.836504984984985,
               0.66286684956059
            ],
            [
               0.8393074974974974,
               0.6657581700938149
            ],
            [
               0.8421100100100103,
               0.6696199567881012
            ],
            [
               0.8449125225225227,
               0.673671654908329
            ],
            [
               0.8477150350350351,
               0.6770865742134022
            ],
            [
               0.8505175475475475,
               0.679233839436506
            ],
            [
               0.8533200600600603,
               0.679860624961743
            ],
            [
               0.8561225725725727,
               0.6791603075264994
            ],
            [
               0.8589250850850851,
               0.6777082413904911
            ],
            [
               0.8617275975975975,
               0.6762878647862182
            ],
            [
               0.8645301101101104,
               0.6756626561552191
            ],
            [
               0.8673326226226228,
               0.6763639028645974
            ],
            [
               0.8701351351351352,
               0.6785563469034925
            ],
            [
               0.8729376476476476,
               0.6820168705383275
            ],
            [
               0.8757401601601604,
               0.6862248209831443
            ],
            [
               0.8785426726726728,
               0.6905284388722847
            ],
            [
               0.8813451851851852,
               0.6943309408170258
            ],
            [
               0.8841476976976976,
               0.6972381164383541
            ],
            [
               0.8869502102102105,
               0.6991262826170259
            ],
            [
               0.8897527227227229,
               0.7001184545230525
            ],
            [
               0.8925552352352353,
               0.7004873981187815
            ],
            [
               0.8953577477477477,
               0.7005265443050934
            ],
            [
               0.8981602602602605,
               0.7004366925493739
            ],
            [
               0.9009627727727729,
               0.7002666698105229
            ],
            [
               0.9037652852852853,
               0.699924006171337
            ],
            [
               0.9065677977977977,
               0.6992455517251654
            ],
            [
               0.9093703103103106,
               0.6980970193545263
            ],
            [
               0.912172822822823,
               0.6964616484499364
            ],
            [
               0.9149753353353354,
               0.6944839536337746
            ],
            [
               0.9177778478478478,
               0.6924521071035951
            ],
            [
               0.9205803603603606,
               0.690725200159973
            ],
            [
               0.923382872872873,
               0.6896312754648366
            ],
            [
               0.9261853853853854,
               0.689371882170484
            ],
            [
               0.9289878978978978,
               0.6899659401551668
            ],
            [
               0.9317904104104107,
               0.6912514443808839
            ],
            [
               0.9345929229229231,
               0.6929433726609363
            ],
            [
               0.9373954354354355,
               0.6947272630675816
            ],
            [
               0.9401979479479479,
               0.6963567260868817
            ],
            [
               0.9430004604604607,
               0.6977231370529013
            ],
            [
               0.9458029729729731,
               0.6988764020106775
            ],
            [
               0.9486054854854855,
               0.69999286606816
            ],
            [
               0.9514079979979979,
               0.7013039846360505
            ],
            [
               0.9542105105105108,
               0.7030113620243389
            ],
            [
               0.9570130230230232,
               0.705216478671053
            ],
            [
               0.9598155355355356,
               0.7078865637826763
            ],
            [
               0.962618048048048,
               0.7108645997646911
            ],
            [
               0.9654205605605608,
               0.7139163997450787
            ],
            [
               0.9682230730730732,
               0.7167962927844356
            ],
            [
               0.9710255855855856,
               0.7193087583312162
            ],
            [
               0.973828098098098,
               0.7213471813310846
            ],
            [
               0.9766306106106108,
               0.7229007137085967
            ],
            [
               0.9794331231231233,
               0.7240320691342974
            ],
            [
               0.9822356356356357,
               0.7248386133371831
            ],
            [
               0.985038148148148,
               0.7254132021936031
            ],
            [
               0.9878406606606609,
               0.7258189466753064
            ],
            [
               0.9906431731731733,
               0.7260849051748652
            ],
            [
               0.9934456856856857,
               0.726220734072565
            ],
            [
               0.9962481981981981,
               0.7262410663440678
            ],
            [
               0.9990507107107109,
               0.7261873996248696
            ],
            [
               1.0018532232232233,
               0.7261373079697908
            ],
            [
               1.0046557357357357,
               0.7261966375631976
            ],
            [
               1.0074582482482481,
               0.7264774447507036
            ],
            [
               1.010260760760761,
               0.7270699449833495
            ],
            [
               1.0130632732732734,
               0.7280186539897952
            ],
            [
               1.0158657857857858,
               0.7293107575824413
            ],
            [
               1.0186682982982982,
               0.7308797078171265
            ],
            [
               1.021470810810811,
               0.7326213342892354
            ],
            [
               1.0242733233233234,
               0.7344157123830275
            ],
            [
               1.0270758358358358,
               0.7361471402951201
            ],
            [
               1.0298783483483482,
               0.737716935026316
            ],
            [
               1.032680860860861,
               0.7390480775304613
            ],
            [
               1.0354833733733735,
               0.7400849432228278
            ],
            [
               1.0382858858858859,
               0.7407934834605081
            ],
            [
               1.0410883983983983,
               0.7411662698353049
            ],
            [
               1.0438909109109111,
               0.7412331666942367
            ],
            [
               1.0466934234234235,
               0.7410737047385745
            ],
            [
               1.049495935935936,
               0.7408237219483984
            ],
            [
               1.0522984484484483,
               0.7406684002062371
            ],
            [
               1.0551009609609612,
               0.7408171639847163
            ],
            [
               1.0579034734734736,
               0.7414621710878954
            ],
            [
               1.060705985985986,
               0.7427291372796001
            ],
            [
               1.0635084984984984,
               0.7446342657596179
            ],
            [
               1.0663110110110112,
               0.7470618502123888
            ],
            [
               1.0691135235235236,
               0.7497728282473419
            ],
            [
               1.071916036036036,
               0.7524461408926433
            ],
            [
               1.0747185485485484,
               0.7547447509420375
            ],
            [
               1.0775210610610613,
               0.7563898933990841
            ],
            [
               1.0803235735735737,
               0.7572234947986982
            ],
            [
               1.083126086086086,
               0.7572411899697087
            ],
            [
               1.0859285985985985,
               0.7565864596103147
            ],
            [
               1.0887311111111113,
               0.7555076880291446
            ],
            [
               1.0915336236236237,
               0.7542908545086718
            ],
            [
               1.0943361361361361,
               0.7531876340891326
            ],
            [
               1.0971386486486485,
               0.7523596262054411
            ],
            [
               1.0999411611611614,
               0.7518539668121463
            ],
            [
               1.1027436736736738,
               0.7516155000477749
            ],
            [
               1.1055461861861862,
               0.7515292492843275
            ],
            [
               1.1083486986986986,
               0.7514777805316734
            ],
            [
               1.1111512112112114,
               0.7513940302471315
            ],
            [
               1.1139537237237238,
               0.7512924000876575
            ],
            [
               1.1167562362362362,
               0.7512685015403278
            ],
            [
               1.119558748748749,
               0.7514682918137603
            ],
            [
               1.1223612612612615,
               0.7520371231472016
            ],
            [
               1.1251637737737739,
               0.7530653940138818
            ],
            [
               1.1279662862862863,
               0.7545482727006639
            ],
            [
               1.130768798798799,
               0.7563723510456724
            ],
            [
               1.1335713113113115,
               0.7583337318686234
            ],
            [
               1.136373823823824,
               0.7601826589961521
            ],
            [
               1.1391763363363363,
               0.7616822118530453
            ],
            [
               1.1419788488488491,
               0.7626649249436828
            ],
            [
               1.1447813613613615,
               0.7630722649673372
            ],
            [
               1.147583873873874,
               0.76296707911514
            ],
            [
               1.1503863863863864,
               0.7625166767610312
            ],
            [
               1.1531888988988992,
               0.7619518840863555
            ],
            [
               1.1559914114114116,
               0.7615131673137031
            ],
            [
               1.158793923923924,
               0.7613974373830887
            ],
            [
               1.1615964364364364,
               0.7617180994379893
            ],
            [
               1.1643989489489492,
               0.7624869023981005
            ],
            [
               1.1672014614614616,
               0.76362042718139
            ],
            [
               1.170003973973974,
               0.7649681170489888
            ],
            [
               1.1728064864864864,
               0.7663539533226801
            ],
            [
               1.1756089989989993,
               0.7676211671512939
            ],
            [
               1.1784115115115117,
               0.7686691835502544
            ],
            [
               1.181214024024024,
               0.7694742225154132
            ],
            [
               1.1840165365365365,
               0.7700890839090031
            ],
            [
               1.1868190490490493,
               0.7706227234794643
            ],
            [
               1.1896215615615617,
               0.7712051855654689
            ],
            [
               1.1924240740740741,
               0.7719471612387419
            ],
            [
               1.1952265865865865,
               0.7729049439248343
            ],
            [
               1.1980290990990994,
               0.7740603416908212
            ],
            [
               1.2008316116116118,
               0.7753212931887291
            ],
            [
               1.2036341241241242,
               0.7765433554839437
            ],
            [
               1.2064366366366366,
               0.7775663222106162
            ],
            [
               1.2092391491491494,
               0.7782556953656783
            ],
            [
               1.2120416616616618,
               0.7785370562925746
            ],
            [
               1.2148441741741742,
               0.7784133069712831
            ],
            [
               1.2176466866866866,
               0.7779599393296143
            ],
            [
               1.2204491991991995,
               0.7773004784809006
            ],
            [
               1.2232517117117119,
               0.7765708204875033
            ],
            [
               1.2260542242242243,
               0.7758850582640969
            ],
            [
               1.2288567367367367,
               0.7753149998696288
            ],
            [
               1.2316592492492495,
               0.7748907381963421
            ],
            [
               1.234461761761762,
               0.7746217243691726
            ],
            [
               1.2372642742742743,
               0.774529477795721
            ],
            [
               1.2400667867867867,
               0.7746774045893887
            ],
            [
               1.2428692992992996,
               0.7751826040441581
            ],
            [
               1.245671811811812,
               0.7761998114422757
            ],
            [
               1.2484743243243244,
               0.7778774574341725
            ],
            [
               1.2512768368368368,
               0.7802970813431611
            ],
            [
               1.2540793493493496,
               0.7834159890048158
            ],
            [
               1.256881861861862,
               0.7870355522116395
            ],
            [
               1.2596843743743744,
               0.7908121933135102
            ],
            [
               1.2624868868868868,
               0.7943158193709442
            ],
            [
               1.2652893993993997,
               0.7971247914679953
            ],
            [
               1.268091911911912,
               0.7989325617679782
            ],
            [
               1.2708944244244245,
               0.7996339498476053
            ],
            [
               1.2736969369369369,
               0.7993618758929562
            ],
            [
               1.2764994494494497,
               0.7984582858249489
            ],
            [
               1.279301961961962,
               0.7973825992687796
            ],
            [
               1.2821044744744745,
               0.7965813092645078
            ],
            [
               1.284906986986987,
               0.7963566436965647
            ],
            [
               1.2877094994994998,
               0.7967752374640598
            ],
            [
               1.2905120120120122,
               0.7976477156573263
            ],
            [
               1.2933145245245246,
               0.7985893447821543
            ],
            [
               1.296117037037037,
               0.7991465768234616
            ],
            [
               1.2989195495495498,
               0.7989523901515989
            ],
            [
               1.3017220620620622,
               0.7978621564392608
            ],
            [
               1.3045245745745746,
               0.7960255276047786
            ],
            [
               1.307327087087087,
               0.7938680479928675
            ],
            [
               1.3101295995995998,
               0.7919836215032601
            ],
            [
               1.3129321121121122,
               0.7909671518344471
            ],
            [
               1.3157346246246246,
               0.7912366119971852
            ],
            [
               1.318537137137137,
               0.7928988402382262
            ],
            [
               1.32133964964965,
               0.7957014696142397
            ],
            [
               1.3241421621621623,
               0.7990879443742017
            ],
            [
               1.3269446746746747,
               0.8023413555415498
            ],
            [
               1.329747187187187,
               0.8047756222287689
            ],
            [
               1.3325496996997,
               0.8059179778751187
            ],
            [
               1.3353522122122123,
               0.8056294489412896
            ],
            [
               1.3381547247247247,
               0.8041291878327079
            ],
            [
               1.3409572372372371,
               0.8019180361786417
            ],
            [
               1.34375974974975,
               0.7996271610169272
            ],
            [
               1.3465622622622624,
               0.7978394068380146
            ],
            [
               1.3493647747747748,
               0.796937415686374
            ],
            [
               1.3521672872872872,
               0.7970219125915146
            ],
            [
               1.3549697997998,
               0.7979196956852163
            ],
            [
               1.3577723123123124,
               0.7992718583268712
            ],
            [
               1.3605748248248248,
               0.8006681272306462
            ],
            [
               1.3633773373373372,
               0.8017807590449013
            ],
            [
               1.36617984984985,
               0.8024547896050297
            ],
            [
               1.3689823623623625,
               0.8027288320736248
            ],
            [
               1.3717848748748749,
               0.802785706976719
            ],
            [
               1.3745873873873873,
               0.802856221685771
            ],
            [
               1.3773898998999001,
               0.803114295000006
            ],
            [
               1.3801924124124125,
               0.8036026017481896
            ],
            [
               1.382994924924925,
               0.8042151417452182
            ],
            [
               1.3857974374374373,
               0.8047414924596543
            ],
            [
               1.3885999499499502,
               0.8049547960294394
            ],
            [
               1.3914024624624626,
               0.8047097814279824
            ],
            [
               1.394204974974975,
               0.8040136935603451
            ],
            [
               1.3970074874874874,
               0.8030430573617746
            ],
            [
               1.39981,
               0.8020986452184207
            ]
         ]
      },
      {
         "data": [
            [
               1.39991,
               0.8161978711609547
            ],
            [
               1.3971102828053281,
               0.8155826609074281
            ],
            [
               1.3943105656106556,
               0.8142337544638816
            ],
            [
               1.3915108484159835,
               0.8124224167314087
            ],
            [
               1.3887111312213114,
               0.810515870143296
            ],
            [
               1.3859114140266393,
               0.8088502746948865
            ],
            [
               1.3831116968319672,
               0.8076149308955713
            ],
            [
               1.3803119796372951,
               0.8067884266505514
            ],
            [
               1.377512262442623,
               0.8061497409962819
            ],
            [
               1.374712545247951,
               0.8053620120143294
            ],
            [
               1.3719128280532784,
               0.8041016547698777
            ],
            [
               1.3691131108586063,
               0.8021895872189632
            ],
            [
               1.3663133936639342,
               0.7996798049667724
            ],
            [
               1.3635136764692621,
               0.7968740004401855
            ],
            [
               1.36071395927459,
               0.7942548208625253
            ],
            [
               1.357914242079918,
               0.7923567316609429
            ],
            [
               1.3551145248852459,
               0.7916135961953095
            ],
            [
               1.3523148076905733,
               0.7922295028476523
            ],
            [
               1.3495150904959012,
               0.794111896974503
            ],
            [
               1.3467153733012291,
               0.7968864775430256
            ],
            [
               1.343915656106557,
               0.7999882371649076
            ],
            [
               1.341115938911885,
               0.8028006368375755
            ],
            [
               1.3383162217172129,
               0.8048021604304787
            ],
            [
               1.3355165045225408,
               0.8056798662496194
            ],
            [
               1.3327167873278687,
               0.8053820793363573
            ],
            [
               1.3299170701331962,
               0.8041022153666102
            ],
            [
               1.327117352938524,
               0.8022060435032313
            ],
            [
               1.324317635743852,
               0.8001290380628139
            ],
            [
               1.3215179185491799,
               0.798274936773518
            ],
            [
               1.3187182013545078,
               0.796940974949103
            ],
            [
               1.3159184841598357,
               0.7962826840141859
            ],
            [
               1.3131187669651636,
               0.7963168205184534
            ],
            [
               1.310319049770491,
               0.796950101054738
            ],
            [
               1.307519332575819,
               0.7980172500972076
            ],
            [
               1.304719615381147,
               0.7993147969921159
            ],
            [
               1.3019198981864748,
               0.8006246748869006
            ],
            [
               1.2991201809918027,
               0.801729961465795
            ],
            [
               1.2963204637971306,
               0.8024301629888576
            ],
            [
               1.2935207466024585,
               0.8025630924199956
            ],
            [
               1.2907210294077864,
               0.8020349904265307
            ],
            [
               1.287921312213114,
               0.8008527776851146
            ],
            [
               1.2851215950184418,
               0.7991460699291475
            ],
            [
               1.2823218778237697,
               0.7971652255653368
            ],
            [
               1.2795221606290976,
               0.7952466889311223
            ],
            [
               1.2767224434344255,
               0.7937470591897335
            ],
            [
               1.2739227262397534,
               0.7929591681764145
            ],
            [
               1.2711230090450814,
               0.7930324610588939
            ],
            [
               1.2683232918504093,
               0.7939222938094879
            ],
            [
               1.2655235746557367,
               0.7953867562666668
            ],
            [
               1.2627238574610646,
               0.7970366283678465
            ],
            [
               1.2599241402663925,
               0.7984280429135076
            ],
            [
               1.2571244230717205,
               0.7991736412198689
            ],
            [
               1.2543247058770484,
               0.7990412271346292
            ],
            [
               1.2515249886823763,
               0.7980116875852138
            ],
            [
               1.2487252714877042,
               0.7962796255822917
            ],
            [
               1.2459255542930316,
               0.7941971086748896
            ],
            [
               1.2431258370983596,
               0.7921777429969945
            ],
            [
               1.2403261199036875,
               0.7905895595657306
            ],
            [
               1.2375264027090154,
               0.7896674338696356
            ],
            [
               1.2347266855143433,
               0.789468470608849
            ],
            [
               1.2319269683196712,
               0.7898796245521008
            ],
            [
               1.229127251124999,
               0.7906706078165631
            ],
            [
               1.226327533930327,
               0.7915721381921319
            ],
            [
               1.2235278167356545,
               0.7923537748855989
            ],
            [
               1.2207280995409824,
               0.7928783340408132
            ],
            [
               1.2179283823463103,
               0.7931196227070421
            ],
            [
               1.2151286651516382,
               0.7931432021500169
            ],
            [
               1.212328947956966,
               0.7930615291460179
            ],
            [
               1.209529230762294,
               0.7929814077890385
            ],
            [
               1.206729513567622,
               0.7929615661235045
            ],
            [
               1.2039297963729494,
               0.7929921870650889
            ],
            [
               1.2011300791782773,
               0.7929991812996874
            ],
            [
               1.1983303619836052,
               0.7928674820182264
            ],
            [
               1.1955306447889331,
               0.7924726435562353
            ],
            [
               1.192730927594261,
               0.7917098358814679
            ],
            [
               1.189931210399589,
               0.7905132182551715
            ],
            [
               1.1871314932049168,
               0.7888643674068517
            ],
            [
               1.1843317760102448,
               0.7867931535835017
            ],
            [
               1.1815320588155722,
               0.7843761397479896
            ],
            [
               1.1787323416209001,
               0.7817357346643579
            ],
            [
               1.175932624426228,
               0.7790392090086714
            ],
            [
               1.173132907231556,
               0.7764926887430925
            ],
            [
               1.1703331900368839,
               0.7743238350012485
            ],
            [
               1.1675334728422118,
               0.7727494762005354
            ],
            [
               1.1647337556475397,
               0.7719305325486744
            ],
            [
               1.1619340384528671,
               0.7719239330843206
            ],
            [
               1.159134321258195,
               0.772646651782048
            ],
            [
               1.156334604063523,
               0.773867567778076
            ],
            [
               1.1535348868688509,
               0.7752372581450333
            ],
            [
               1.1507351696741788,
               0.7763550712450398
            ],
            [
               1.1479354524795067,
               0.7768601351924811
            ],
            [
               1.1451357352848346,
               0.7765227698862367
            ],
            [
               1.1423360180901625,
               0.7753091687467559
            ],
            [
               1.13953630089549,
               0.7733973333375228
            ],
            [
               1.1367365837008179,
               0.7711352936516361
            ],
            [
               1.1339368665061458,
               0.7689499418279547
            ],
            [
               1.1311371493114737,
               0.7672308446653348
            ],
            [
               1.1283374321168016,
               0.7662226798661507
            ],
            [
               1.1255377149221295,
               0.7659588992512882
            ],
            [
               1.1227379977274574,
               0.7662575976033711
            ],
            [
               1.1199382805327853,
               0.7667816750835528
            ],
            [
               1.1171385633381128,
               0.7671451587426494
            ],
            [
               1.1143388461434407,
               0.7670326312725546
            ],
            [
               1.1115391289487686,
               0.766294203516071
            ],
            [
               1.1087394117540965,
               0.7649861323123535
            ],
            [
               1.1059396945594244,
               0.7633447571819179
            ],
            [
               1.1031399773647523,
               0.7617032496336215
            ],
            [
               1.1003402601700802,
               0.7603795204338936
            ],
            [
               1.0975405429754077,
               0.7595731478923274
            ],
            [
               1.0947408257807356,
               0.7593060391118973
            ],
            [
               1.0919411085860635,
               0.759426606152781
            ],
            [
               1.0891413913913914,
               0.7596754270014987
            ],
            [
               1.0863416741967193,
               0.7597889862386602
            ],
            [
               1.0835419570020473,
               0.7596044562866404
            ],
            [
               1.0807422398073752,
               0.7591273985883706
            ],
            [
               1.077942522612703,
               0.7585363764230502
            ],
            [
               1.0751428054180305,
               0.7581199510665397
            ],
            [
               1.0723430882233584,
               0.7581652910827532
            ],
            [
               1.0695433710286864,
               0.7588356307634943
            ],
            [
               1.0667436538340143,
               0.7600797756481663
            ],
            [
               1.0639439366393422,
               0.7616083571579289
            ],
            [
               1.06114421944467,
               0.7629509345295751
            ],
            [
               1.058344502249998,
               0.7635817619834914
            ],
            [
               1.0555447850553255,
               0.7630785559472106
            ],
            [
               1.0527450678606534,
               0.7612656869871959
            ],
            [
               1.0499453506659813,
               0.7582954142626784
            ],
            [
               1.0471456334713092,
               0.7546378391702174
            ],
            [
               1.044345916276637,
               0.7509771773776535
            ],
            [
               1.041546199081965,
               0.748040504385105
            ],
            [
               1.038746481887293,
               0.7464064399889457
            ],
            [
               1.0359467646926208,
               0.7463485721336052
            ],
            [
               1.0331470474979483,
               0.7477593270547236
            ],
            [
               1.0303473303032762,
               0.7501770742854846
            ],
            [
               1.027547613108604,
               0.7529093701940164
            ],
            [
               1.024747895913932,
               0.755217379500555
            ],
            [
               1.02194817871926,
               0.7565090161977046
            ],
            [
               1.0191484615245878,
               0.7564863704221991
            ],
            [
               1.0163487443299157,
               0.7552069681310529
            ],
            [
               1.0135490271352436,
               0.7530439855050716
            ],
            [
               1.010749309940571,
               0.7505599526469262
            ],
            [
               1.007949592745899,
               0.7483329788396239
            ],
            [
               1.005149875551227,
               0.7467870175454165
            ],
            [
               1.0023501583565548,
               0.7460748092530511
            ],
            [
               0.9995504411618827,
               0.746045186611433
            ],
            [
               0.9967507239672107,
               0.7463008187643332
            ],
            [
               0.9939510067725386,
               0.7463260152023629
            ],
            [
               0.991151289577866,
               0.7456446929275193
            ],
            [
               0.9883515723831939,
               0.7439614936847845
            ],
            [
               0.9855518551885218,
               0.741245914851759
            ],
            [
               0.9827521379938498,
               0.7377375932296389
            ],
            [
               0.9799524207991777,
               0.7338747081454835
            ],
            [
               0.9771527036045056,
               0.7301696177462962
            ],
            [
               0.9743529864098335,
               0.7270698974982368
            ],
            [
               0.9715532692151614,
               0.724845182607248
            ],
            [
               0.9687535520204889,
               0.7235305615225774
            ],
            [
               0.9659538348258168,
               0.7229391725886489
            ],
            [
               0.9631541176311447,
               0.7227358852285328
            ],
            [
               0.9603544004364726,
               0.7225467556516596
            ],
            [
               0.9575546832418005,
               0.7220701937324634
            ],
            [
               0.9547549660471284,
               0.721157549943068
            ],
            [
               0.9519552488524563,
               0.7198419702790109
            ],
            [
               0.9491555316577838,
               0.7183109925747238
            ],
            [
               0.9463558144631117,
               0.7168351844948833
            ],
            [
               0.9435560972684396,
               0.7156771336459503
            ],
            [
               0.9407563800737675,
               0.7150090420429946
            ],
            [
               0.9379566628790954,
               0.7148624443398615
            ],
            [
               0.9351569456844233,
               0.7151222210045454
            ],
            [
               0.9323572284897512,
               0.7155630380251318
            ],
            [
               0.9295575112950791,
               0.7159140721795374
            ],
            [
               0.9267577941004066,
               0.7159309510829471
            ],
            [
               0.9239580769057345,
               0.7154538894230391
            ],
            [
               0.9211583597110624,
               0.714437364204491
            ],
            [
               0.9183586425163903,
               0.7129467437180185
            ],
            [
               0.9155589253217182,
               0.7111275251305418
            ],
            [
               0.9127592081270461,
               0.7091599847201926
            ],
            [
               0.909959490932374,
               0.7072141787144595
            ],
            [
               0.907159773737702,
               0.7054172980043665
            ],
            [
               0.9043600565430294,
               0.7038390571361011
            ],
            [
               0.9015603393483573,
               0.702493771443863
            ],
            [
               0.8987606221536852,
               0.7013526935469727
            ],
            [
               0.8959609049590131,
               0.7003586823861528
            ],
            [
               0.8931611877643411,
               0.699437447272536
            ],
            [
               0.890361470569669,
               0.6985040289663187
            ],
            [
               0.8875617533749969,
               0.6974675656645237
            ],
            [
               0.8847620361803243,
               0.6962395549311007
            ],
            [
               0.8819623189856522,
               0.6947495897847784
            ],
            [
               0.8791626017909802,
               0.6929682827807417
            ],
            [
               0.8763628845963081,
               0.6909316075979345
            ],
            [
               0.873563167401636,
               0.688756754209596
            ],
            [
               0.8707634502069639,
               0.6866391007773636
            ],
            [
               0.8679637330122918,
               0.6848240604356939
            ],
            [
               0.8651640158176197,
               0.6835555256285097
            ],
            [
               0.8623642986229472,
               0.6830118485357635
            ],
            [
               0.8595645814282751,
               0.6832473070817295
            ],
            [
               0.856764864233603,
               0.6841587134650714
            ],
            [
               0.8539651470389309,
               0.6854917307641615
            ],
            [
               0.8511654298442588,
               0.6868904408832863
            ],
            [
               0.8483657126495867,
               0.6879799295806001
            ],
            [
               0.8455659954549146,
               0.688459682089674
            ],
            [
               0.8427662782602421,
               0.6881798369328957
            ],
            [
               0.83996656106557,
               0.6871754902756846
            ],
            [
               0.8371668438708979,
               0.6856460592805108
            ],
            [
               0.8343671266762258,
               0.6838839104789798
            ],
            [
               0.8315674094815537,
               0.6821735745111037
            ],
            [
               0.8287676922868816,
               0.6806940087362918
            ],
            [
               0.8259679750922095,
               0.679457246551715
            ],
            [
               0.8231682578975374,
               0.6783063279082977
            ],
            [
               0.8203685407028649,
               0.6769764180648996
            ],
            [
               0.8175688235081928,
               0.6752014157398663
            ],
            [
               0.8147691063135207,
               0.6728313621895423
            ],
            [
               0.8119693891188486,
               0.6699197211670835
            ],
            [
               0.8091696719241765,
               0.6667469508032663
            ],
            [
               0.8063699547295045,
               0.6637661074073915
            ],
            [
               0.8035702375348324,
               0.6614817022288271
            ],
            [
               0.8007705203401598,
               0.6602964306196668
            ],
            [
               0.7979708031454877,
               0.6603736984520288
            ],
            [
               0.7951710859508156,
               0.661562040234076
            ],
            [
               0.7923713687561436,
               0.66341033972611
            ],
            [
               0.7895716515614715,
               0.6652751403491421
            ],
            [
               0.7867719343667994,
               0.6664918924292598
            ],
            [
               0.7839722171721273,
               0.6665603241027405
            ],
            [
               0.7811724999774552,
               0.6652876400584327
            ],
            [
               0.7783727827827827,
               0.6628445969023203
            ],
            [
               0.7755730655881106,
               0.6597155388853353
            ],
            [
               0.7727733483934385,
               0.6565561508315731
            ],
            [
               0.7699736311987664,
               0.6540015720762378
            ],
            [
               0.7671739140040943,
               0.6524832210542595
            ],
            [
               0.7643741968094222,
               0.6521099714542304
            ],
            [
               0.7615744796147501,
               0.6526489266280129
            ],
            [
               0.758774762420078,
               0.6536094871293249
            ],
            [
               0.7559750452254055,
               0.6544019176849114
            ],
            [
               0.7531753280307334,
               0.6545187428947294
            ],
            [
               0.7503756108360613,
               0.6536814075966038
            ],
            [
               0.7475758936413892,
               0.6519074650172649
            ],
            [
               0.7447761764467171,
               0.6494806314819435
            ],
            [
               0.741976459252045,
               0.6468382063577598
            ],
            [
               0.7391767420573729,
               0.6444168445774419
            ],
            [
               0.7363770248627004,
               0.6425097733068255
            ],
            [
               0.7335773076680283,
               0.641182520762259
            ],
            [
               0.7307775904733562,
               0.6402725217817721
            ],
            [
               0.7279778732786841,
               0.6394683199124226
            ],
            [
               0.725178156084012,
               0.638436820397193
            ],
            [
               0.72237843888934,
               0.6369514897394208
            ],
            [
               0.7195787216946679,
               0.634975673543173
            ],
            [
               0.7167790044999958,
               0.6326725180584181
            ],
            [
               0.7139792873053232,
               0.630339956437568
            ],
            [
               0.7111795701106511,
               0.6282961910587896
            ],
            [
               0.708379852915979,
               0.6267585306766839
            ],
            [
               0.705580135721307,
               0.6257602677009482
            ],
            [
               0.7027804185266349,
               0.6251360331861309
            ],
            [
               0.6999807013319628,
               0.6245809803778049
            ],
            [
               0.6971809841372907,
               0.6237622733796843
            ],
            [
               0.6943812669426181,
               0.6224423300226081
            ],
            [
               0.6915815497479461,
               0.620568878153646
            ],
            [
               0.688781832553274,
               0.6182986745820028
            ],
            [
               0.6859821153586019,
               0.6159454665021107
            ],
            [
               0.6831823981639298,
               0.6138699500684159
            ],
            [
               0.6803826809692577,
               0.6123503835054119
            ],
            [
               0.6775829637745856,
               0.6114796727450729
            ],
            [
               0.6747832465799135,
               0.6111256040541007
            ],
            [
               0.671983529385241,
               0.6109687049879721
            ],
            [
               0.6691838121905689,
               0.6106048764735398
            ],
            [
               0.6663840949958968,
               0.6096771836184913
            ],
            [
               0.6635843778012247,
               0.6079911002480147
            ],
            [
               0.6607846606065526,
               0.6055736201224768
            ],
            [
               0.6579849434118805,
               0.6026567330160464
            ],
            [
               0.6551852262172084,
               0.5995925940972242
            ],
            [
               0.6523855090225363,
               0.5967316825776119
            ],
            [
               0.6495857918278638,
               0.5943078028008733
            ],
            [
               0.6467860746331917,
               0.5923705035650211
            ],
            [
               0.6439863574385196,
               0.5907876602723539
            ],
            [
               0.6411866402438475,
               0.5893150969256349
            ],
            [
               0.6383869230491754,
               0.5877056232017652
            ],
            [
               0.6355872058545033,
               0.5858156204150965
            ],
            [
               0.6327874886598313,
               0.5836685022635247
            ],
            [
               0.6299877714651587,
               0.5814505756255158
            ],
            [
               0.6271880542704866,
               0.5794401461082732
            ],
            [
               0.6243883370758145,
               0.5778959157988455
            ],
            [
               0.6215886198811424,
               0.5769465520924908
            ],
            [
               0.6187889026864704,
               0.5765238503761406
            ],
            [
               0.6159891854917983,
               0.5763667635354404
            ],
            [
               0.6131894682971262,
               0.5760980288251276
            ],
            [
               0.6103897511024541,
               0.5753483352233248
            ],
            [
               0.6075900339077815,
               0.5738846725762909
            ],
            [
               0.6047903167131095,
               0.5716964975877468
            ],
            [
               0.6019905995184374,
               0.5690070426789242
            ],
            [
               0.5991908823237653,
               0.5662029033732945
            ],
            [
               0.5963911651290932,
               0.5637039728902947
            ],
            [
               0.5935914479344209,
               0.5618175940666414
            ],
            [
               0.5907917307397488,
               0.5606275902099753
            ],
            [
               0.5879920135450767,
               0.559957941167694
            ],
            [
               0.5851922963504046,
               0.5594258177641667
            ],
            [
               0.5823925791557323,
               0.5585680285868508
            ],
            [
               0.5795928619610602,
               0.5569992790463636
            ],
            [
               0.5767931447663881,
               0.5545489592490336
            ],
            [
               0.573993427571716,
               0.5513296408420716
            ],
            [
               0.5711937103770437,
               0.5477129850829641
            ],
            [
               0.5683939931823716,
               0.5442197028738234
            ],
            [
               0.5655942759876995,
               0.5413590142952762
            ],
            [
               0.5627945587930274,
               0.539469929399186
            ],
            [
               0.5599948415983551,
               0.5386159391000509
            ],
            [
               0.557195124403683,
               0.5385667443652201
            ],
            [
               0.5543954072090109,
               0.5388717121332129
            ],
            [
               0.5515956900143388,
               0.5389997314150198
            ],
            [
               0.5487959728196665,
               0.5384991617866434
            ],
            [
               0.5459962556249944,
               0.5371264620744269
            ],
            [
               0.5431965384303223,
               0.5349041530975218
            ],
            [
               0.54039682123565,
               0.5320934276074067
            ],
            [
               0.5375971040409779,
               0.5290952418824844
            ],
            [
               0.5347973868463058,
               0.5263163379858062
            ],
            [
               0.5319976696516338,
               0.5240459449244945
            ],
            [
               0.5291979524569614,
               0.5223823279770242
            ],
            [
               0.5263982352622893,
               0.5212289061013837
            ],
            [
               0.5235985180676173,
               0.5203546719639476
            ],
            [
               0.5207988008729452,
               0.5194920663636884
            ],
            [
               0.5179990836782729,
               0.5184346232963325
            ],
            [
               0.5151993664836008,
               0.517099835908454
            ],
            [
               0.5123996492889287,
               0.5155379172216952
            ],
            [
               0.5095999320942566,
               0.5138883327430919
            ],
            [
               0.5068002148995843,
               0.5123051819751073
            ],
            [
               0.5040004977049122,
               0.5108827984125652
            ],
            [
               0.5012007805102401,
               0.5096109627477554
            ],
            [
               0.498401063315568,
               0.5083761648725447
            ],
            [
               0.4956013461208957,
               0.5070067050950103
            ],
            [
               0.4928016289262236,
               0.5053423256025931
            ],
            [
               0.4900019117315515,
               0.5032999383683281
            ],
            [
               0.4872021945368792,
               0.5009091196172932
            ],
            [
               0.4844024773422071,
               0.4983033126980833
            ],
            [
               0.481602760147535,
               0.4956702318726817
            ],
            [
               0.4788030429528629,
               0.49318097777157355
            ],
            [
               0.4760033257581906,
               0.4909257209257446
            ],
            [
               0.4732036085635185,
               0.4888813221369148
            ],
            [
               0.4704038913688464,
               0.4869239227424349
            ],
            [
               0.4676041741741743,
               0.48488208707065283
            ],
            [
               0.464804456979502,
               0.482610192323843
            ],
            [
               0.4620047397848299,
               0.4800535375654863
            ],
            [
               0.45920502259015783,
               0.4772793018378946
            ],
            [
               0.45640530539548574,
               0.47446013652926433
            ],
            [
               0.4536055882008134,
               0.47181515229411175
            ],
            [
               0.45080587100614133,
               0.4695296183324469
            ],
            [
               0.44800615381146924,
               0.46768353998849865
            ],
            [
               0.44520643661679693,
               0.4662169292076724
            ],
            [
               0.44240671942212484,
               0.46494667281930246
            ],
            [
               0.43960700222745275,
               0.46363101820670694
            ],
            [
               0.43680728503278066,
               0.46205970973762883
            ],
            [
               0.43400756783810834,
               0.460137384353692
            ],
            [
               0.43120785064343625,
               0.4579289722722344
            ],
            [
               0.42840813344876416,
               0.4556483964806254
            ],
            [
               0.42560841625409207,
               0.4535915274501321
            ],
            [
               0.42280869905941976,
               0.4520342055769868
            ],
            [
               0.42000898186474767,
               0.4511291202183537
            ],
            [
               0.4172092646700756,
               0.45083674548772723
            ],
            [
               0.4144095474754035,
               0.45091476691303567
            ],
            [
               0.41160983028073117,
               0.4509711748129872
            ],
            [
               0.4088101130860591,
               0.45056511842568214
            ],
            [
               0.406010395891387,
               0.44932398712241994
            ],
            [
               0.4032106786967149,
               0.4470403215752128
            ],
            [
               0.4004109615020426,
               0.44371954754451065
            ],
            [
               0.3976112443073705,
               0.43956636341380473
            ],
            [
               0.3948115271126984,
               0.43491786440922897
            ],
            [
               0.3920118099180261,
               0.43014808354180634
            ],
            [
               0.389212092723354,
               0.42557599867710066
            ],
            [
               0.3864123755286819,
               0.42140506204901385
            ],
            [
               0.3836126583340098,
               0.41770892429432815
            ],
            [
               0.3808129411393375,
               0.41446049985802924
            ],
            [
               0.3780132239446654,
               0.41158638790135305
            ],
            [
               0.3752135067499933,
               0.4090213226678473
            ],
            [
               0.37241378955532123,
               0.4067400983996843
            ],
            [
               0.3696140723606489,
               0.40475576136842245
            ],
            [
               0.3668143551659768,
               0.40308806512716366
            ],
            [
               0.36401463797130473,
               0.4017191805282403
            ],
            [
               0.36121492077663264,
               0.4005593474214422
            ],
            [
               0.35841520358196033,
               0.39944135401218106
            ],
            [
               0.35561548638728824,
               0.39815094785989213
            ],
            [
               0.35281576919261615,
               0.39648515495248376
            ],
            [
               0.35001605199794406,
               0.3943179935836166
            ],
            [
               0.34721633480327174,
               0.39164826123673013
            ],
            [
               0.34441661760859965,
               0.3886091035894757
            ],
            [
               0.34161690041392756,
               0.3854323484768821
            ],
            [
               0.33881718321925525,
               0.3823772928667517
            ],
            [
               0.33601746602458316,
               0.3796475027737203
            ],
            [
               0.33321774882991106,
               0.3773248434522265
            ],
            [
               0.330418031635239,
               0.37534495078772956
            ],
            [
               0.32761831444056666,
               0.3735241586139994
            ],
            [
               0.32481859724589457,
               0.37162945865428176
            ],
            [
               0.3220188800512225,
               0.3694670636042269
            ],
            [
               0.3192191628565504,
               0.3669575456024785
            ],
            [
               0.3164194456618781,
               0.3641693919133403
            ],
            [
               0.313619728467206,
               0.3612971049294337
            ],
            [
               0.3108200112725339,
               0.35858979248606704
            ],
            [
               0.3080202940778618,
               0.3562545184446164
            ],
            [
               0.3052205768831895,
               0.35436883529821056
            ],
            [
               0.3024208596885174,
               0.35283499521579204
            ],
            [
               0.2996211424938453,
               0.3513946696172645
            ],
            [
               0.2968214252991732,
               0.3497021497370145
            ],
            [
               0.2940217081045009,
               0.3474331774140042
            ],
            [
               0.2912219909098288,
               0.3443931484866791
            ],
            [
               0.2884222737151567,
               0.34058736152059194
            ],
            [
               0.2856225565204844,
               0.336227926634614
            ],
            [
               0.2828228393258123,
               0.33167302111646013
            ],
            [
               0.2800231221311402,
               0.3273172341127576
            ],
            [
               0.27722340493646813,
               0.32346882609337546
            ],
            [
               0.2744236877417958,
               0.32025483999573545
            ],
            [
               0.2716239705471237,
               0.3175862048440379
            ],
            [
               0.26882425335245164,
               0.31519510987693306
            ],
            [
               0.26602453615777955,
               0.3127326712831315
            ],
            [
               0.26322481896310723,
               0.30989449521552703
            ],
            [
               0.26042510176843514,
               0.30653212544302866
            ],
            [
               0.25762538457376305,
               0.3027128597738067
            ],
            [
               0.25482566737909096,
               0.2987075400706686
            ],
            [
               0.25202595018441865,
               0.29490989525771294
            ],
            [
               0.24922623298974655,
               0.2917137641191453
            ],
            [
               0.24642651579507446,
               0.28938840941689575
            ],
            [
               0.24362679860040237,
               0.28799255442096067
            ],
            [
               0.24082708140573006,
               0.28735469349874837
            ],
            [
               0.23802736421105797,
               0.2871251539012277
            ],
            [
               0.23522764701638588,
               0.2868817882639799
            ],
            [
               0.23242792982171356,
               0.2862539410485758
            ],
            [
               0.22962821262704147,
               0.28502409509550236
            ],
            [
               0.22682849543236938,
               0.28317489944441765
            ],
            [
               0.2240287782376973,
               0.2808680923103396
            ],
            [
               0.22122906104302498,
               0.2783646999837395
            ],
            [
               0.21842934384835289,
               0.27591513586417915
            ],
            [
               0.2156296266536808,
               0.27365714573782723
            ],
            [
               0.2128299094590087,
               0.27155609598700753
            ],
            [
               0.2100301922643364,
               0.2694073400219321
            ],
            [
               0.2072304750696643,
               0.2668994890908848
            ],
            [
               0.2044307578749922,
               0.2637174015832198
            ],
            [
               0.20163104068032012,
               0.25965112039136806
            ],
            [
               0.1988313234856478,
               0.25467570241418813
            ],
            [
               0.1960316062909757,
               0.24897692638984958
            ],
            [
               0.19323188909630362,
               0.24291555785047741
            ],
            [
               0.19043217190163153,
               0.23694217288177577
            ],
            [
               0.18763245470695922,
               0.23148921493736346
            ],
            [
               0.18483273751228713,
               0.22687251666319883
            ],
            [
               0.18203302031761504,
               0.22322968988849157
            ],
            [
               0.17923330312294272,
               0.2205097427732282
            ],
            [
               0.17643358592827063,
               0.2185117320868238
            ],
            [
               0.17363386873359854,
               0.21695574780016652
            ],
            [
               0.17083415153892645,
               0.21556156101157703
            ],
            [
               0.16803443434425414,
               0.21411088373924958
            ],
            [
               0.16523471714958204,
               0.2124774517020978
            ],
            [
               0.16243499995490995,
               0.21062165005659478
            ],
            [
               0.15963528276023786,
               0.20855860906074314
            ],
            [
               0.15683556556556555,
               0.2063165171235627
            ],
            [
               0.15403584837089346,
               0.20390306039046674
            ],
            [
               0.15123613117622137,
               0.20129258432195618
            ],
            [
               0.14843641398154928,
               0.1984371859038318
            ],
            [
               0.14563669678687696,
               0.19529512635172722
            ],
            [
               0.14283697959220487,
               0.19186324346450745
            ],
            [
               0.14003726239753278,
               0.18819866140047115
            ],
            [
               0.13723754520286047,
               0.1844192611067204
            ],
            [
               0.13443782800818838,
               0.18068034946528339
            ],
            [
               0.13163811081351628,
               0.1771337754897131
            ],
            [
               0.1288383936188442,
               0.17388227507028636
            ],
            [
               0.12603867642417188,
               0.17094390609709031
            ],
            [
               0.12323895922949979,
               0.16823850995831463
            ],
            [
               0.1204392420348277,
               0.16560135987826227
            ],
            [
               0.11763952484015561,
               0.16282089862460714
            ],
            [
               0.1148398076454833,
               0.15969043324225016
            ],
            [
               0.1120400904508112,
               0.1560599655020944
            ],
            [
               0.10924037325613911,
               0.15187488253569115
            ],
            [
               0.10644065606146702,
               0.14719248550674824
            ],
            [
               0.10364093886679471,
               0.14217366113700386
            ],
            [
               0.10084122167212262,
               0.13705331089384504
            ],
            [
               0.09804150447745053,
               0.13209763440224137
            ],
            [
               0.09524178728277843,
               0.12755804378737814
            ],
            [
               0.09244207008810612,
               0.12363043332822149
            ],
            [
               0.08964235289343403,
               0.12042567148462527
            ],
            [
               0.08684263569876194,
               0.11795384049339955
            ],
            [
               0.08404291850408963,
               0.11612208880806314
            ],
            [
               0.08124320130941753,
               0.11474457955969795
            ],
            [
               0.07844348411474544,
               0.11356279812210066
            ],
            [
               0.07564376692007335,
               0.11227476085073772
            ],
            [
               0.07284404972540104,
               0.11057161671294938
            ],
            [
               0.07004433253072895,
               0.10817919147682947
            ],
            [
               0.06724461533605686,
               0.10490019699573908
            ],
            [
               0.06444489814138477,
               0.10065074332250468
            ],
            [
               0.06164518094671245,
               0.09548347538526605
            ],
            [
               0.05884546375204036,
               0.0895901221961134
            ],
            [
               0.05604574655736827,
               0.08327904882430467
            ],
            [
               0.05324602936269618,
               0.07692832318740797
            ],
            [
               0.050446312168023866,
               0.07092081370659833
            ],
            [
               0.047646594973351775,
               0.0655733045890056
            ],
            [
               0.044846877778679684,
               0.06107482806062829
            ],
            [
               0.04204716058400759,
               0.05744908134789077
            ],
            [
               0.03924744338933528,
               0.054551526111945504
            ],
            [
               0.03644772619466319,
               0.0521042644743632
            ],
            [
               0.0336480089999911,
               0.04976274234125828
            ],
            [
               0.030848291805318784,
               0.04720002028803887
            ],
            [
               0.028048574610646693,
               0.04418902886973976
            ],
            [
               0.0252488574159746,
               0.040662502064850295
            ],
            [
               0.02244914022130251,
               0.03673465845709138
            ],
            [
               0.019649423026630197,
               0.032677367054489995
            ],
            [
               0.016849705831958106,
               0.02885452676903239
            ],
            [
               0.014049988637286015,
               0.02562903681600251
            ],
            [
               0.011250271442613924,
               0.023264324504823672
            ],
            [
               0.00845055424794161,
               0.02184485818804002
            ],
            [
               0.00565083705326952,
               0.02123653924915922
            ],
            [
               0.0028511198585974284,
               0.021098946006926404
            ],
            [
               5.140266392533732e-05,
               0.020949090172247643
            ],
            [
               -0.002748314530746976,
               0.020263584419623802
            ],
            [
               -0.005548031725419067,
               0.01859609207231682
            ],
            [
               -0.008347748920091158,
               0.01568226560314809
            ],
            [
               -0.01114746611476325,
               0.011506456523836524
            ],
            [
               -0.013947183309435562,
               0.006313011151959464
            ],
            [
               -0.016746900504107654,
               0.0005580105217200897
            ],
            [
               -0.019546617698779745,
               -0.005188300799523621
            ],
            [
               -0.022346334893452058,
               -0.010366037852202057
            ],
            [
               -0.02514605208812415,
               -0.014548075506467447
            ],
            [
               -0.02794576928279624,
               -0.017531728154898334
            ],
            [
               -0.03074548647746833,
               -0.0193787264971893
            ],
            [
               -0.033545203672140644,
               -0.020395326694595088
            ],
            [
               -0.036344920866812735,
               -0.021059077249502
            ],
            [
               -0.03914463806148483,
               -0.021911494135100983
            ],
            [
               -0.04194435525615692,
               -0.023443360075146566
            ],
            [
               -0.04474407245082923,
               -0.025999732170403047
            ],
            [
               -0.04754378964550132,
               -0.029725144467134076
            ],
            [
               -0.05034350684017341,
               -0.03455797603653443
            ],
            [
               -0.053143224034845504,
               -0.04026987518321757
            ],
            [
               -0.05594294122951782,
               -0.04653515711648327
            ],
            [
               -0.05874265842418991,
               -0.05300913608264186
            ],
            [
               -0.061542375618862,
               -0.05939472936485416
            ],
            [
               -0.06434209281353409,
               -0.0654827652963948
            ],
            [
               -0.0671418100082064,
               -0.07116096010996598
            ],
            [
               -0.0699415272028785,
               -0.07639632811655298
            ],
            [
               -0.07274124439755059,
               -0.08120282849674086
            ],
            [
               -0.0755409615922229,
               -0.0856084003224707
            ],
            [
               -0.07834067878689499,
               -0.08963293093535307
            ],
            [
               -0.08114039598156708,
               -0.09328254078394982
            ],
            [
               -0.08394011317623917,
               -0.09655835423537976
            ],
            [
               -0.08673983037091149,
               -0.09947235226822077
            ],
            [
               -0.08953954756558358,
               -0.10206089395264958
            ],
            [
               -0.09233926476025567,
               -0.10438854752082949
            ],
            [
               -0.09513898195492776,
               -0.10653992522611144
            ],
            [
               -0.09793869914960007,
               -0.10860307749285276
            ],
            [
               -0.10073841634427216,
               -0.11065219665578219
            ],
            [
               -0.10353813353894425,
               -0.11273810327495483
            ],
            [
               -0.10633785073361635,
               -0.11489181204756027
            ],
            [
               -0.10913756792828866,
               -0.11714055499142696
            ],
            [
               -0.11193728512296075,
               -0.11952932179827047
            ],
            [
               -0.11473700231763284,
               -0.12213693581647467
            ],
            [
               -0.11753671951230515,
               -0.1250758978044273
            ],
            [
               -0.12033643670697725,
               -0.1284701624924564
            ],
            [
               -0.12313615390164934,
               -0.1324133153361584
            ],
            [
               -0.12593587109632143,
               -0.13691848267769244
            ],
            [
               -0.12873558829099374,
               -0.14187739661258672
            ],
            [
               -0.13153530548566583,
               -0.1470466534193028
            ],
            [
               -0.13433502268033792,
               -0.15207334479269646
            ],
            [
               -0.13713473987501001,
               -0.15656109768254622
            ],
            [
               -0.13993445706968233,
               -0.16016430236001963
            ],
            [
               -0.14273417426435442,
               -0.16268716350872114
            ],
            [
               -0.1455338914590265,
               -0.16415910365693864
            ],
            [
               -0.1483336086536986,
               -0.16486127684565155
            ],
            [
               -0.15113332584837091,
               -0.16529030053226365
            ],
            [
               -0.153933043043043,
               -0.16606196865151568
            ],
            [
               -0.1567327602377151,
               -0.16777499390811576
            ],
            [
               -0.1595324774323872,
               -0.1708675892306873
            ],
            [
               -0.1623321946270595,
               -0.17550389138111216
            ],
            [
               -0.1651319118217316,
               -0.18152120847803288
            ],
            [
               -0.16793162901640368,
               -0.1884541709427487
            ],
            [
               -0.170731346211076,
               -0.19563206410771974
            ],
            [
               -0.1735310634057481,
               -0.20232640417199899
            ],
            [
               -0.17633078060042018,
               -0.20791256024960514
            ],
            [
               -0.17913049779509227,
               -0.21200560575696012
            ],
            [
               -0.18193021498976458,
               -0.2145375297962026
            ],
            [
               -0.18472993218443667,
               -0.2157583980073792
            ],
            [
               -0.18752964937910876,
               -0.21616364285568151
            ],
            [
               -0.19032936657378086,
               -0.21636800472526593
            ],
            [
               -0.19312908376845317,
               -0.2169589225644712
            ],
            [
               -0.19592880096312526,
               -0.21836546790077066
            ],
            [
               -0.19872851815779735,
               -0.2207729163859634
            ],
            [
               -0.20152823535246944,
               -0.2240999623781088
            ],
            [
               -0.20432795254714176,
               -0.22803932302035346
            ],
            [
               -0.20712766974181385,
               -0.23214745082505953
            ],
            [
               -0.20992738693648594,
               -0.23595891062620267
            ],
            [
               -0.21272710413115803,
               -0.23909763952396187
            ],
            [
               -0.21552682132583034,
               -0.24136076712747934
            ],
            [
               -0.21832653852050243,
               -0.2427591936354793
            ],
            [
               -0.22112625571517452,
               -0.2435099947145432
            ],
            [
               -0.22392597290984684,
               -0.24398614320794554
            ],
            [
               -0.22672569010451893,
               -0.24463686141180857
            ],
            [
               -0.22952540729919102,
               -0.24589605215875093
            ],
            [
               -0.2323251244938631,
               -0.24809666422555687
            ],
            [
               -0.23512484168853542,
               -0.2514062315979301
            ],
            [
               -0.23792455888320752,
               -0.25579419670821235
            ],
            [
               -0.2407242760778796,
               -0.2610359367739261
            ],
            [
               -0.2435239932725517,
               -0.2667523898799077
            ],
            [
               -0.246323710467224,
               -0.2724783821114761
            ],
            [
               -0.2491234276618961,
               -0.2777477473089047
            ],
            [
               -0.2519231448565682,
               -0.2821798080177955
            ],
            [
               -0.2547228620512403,
               -0.2855505776863958
            ],
            [
               -0.2575225792459126,
               -0.28783388272345994
            ],
            [
               -0.2603222964405847,
               -0.2892027650940925
            ],
            [
               -0.2631220136352568,
               -0.28998948929257207
            ],
            [
               -0.26592173082992887,
               -0.2906117817896229
            ],
            [
               -0.2687214480246012,
               -0.2914813746204563
            ],
            [
               -0.2715211652192733,
               -0.29291610364890197
            ],
            [
               -0.27432088241394537,
               -0.2950768680370073
            ],
            [
               -0.2771205996086177,
               -0.29794508944545794
            ],
            [
               -0.27992031680328977,
               -0.3013459751023049
            ],
            [
               -0.28272003399796186,
               -0.3050104994245571
            ],
            [
               -0.28551975119263395,
               -0.30865809082724377
            ],
            [
               -0.28831946838730627,
               -0.3120759297239404
            ],
            [
               -0.29111918558197836,
               -0.3151716772252736
            ],
            [
               -0.29391890277665045,
               -0.3179844608448644
            ],
            [
               -0.29671861997132254,
               -0.3206518936861156
            ],
            [
               -0.29951833716599485,
               -0.3233449270514499
            ],
            [
               -0.30231805436066694,
               -0.3261929852912683
            ],
            [
               -0.30511777155533903,
               -0.3292254989704414
            ],
            [
               -0.3079174887500111,
               -0.33235111052117017
            ],
            [
               -0.31071720594468344,
               -0.33538365792653624
            ],
            [
               -0.31351692313935553,
               -0.3381082104273826
            ],
            [
               -0.3163166403340276,
               -0.3403660152902417
            ],
            [
               -0.3191163575286997,
               -0.34212911379274863
            ],
            [
               -0.321916074723372,
               -0.3435366839047631
            ],
            [
               -0.3247157919180441,
               -0.3448760197043046
            ],
            [
               -0.3275155091127162,
               -0.34650846802810614
            ],
            [
               -0.3303152263073885,
               -0.34875927718114585
            ],
            [
               -0.3331149435020606,
               -0.35180411775723064
            ],
            [
               -0.3359146606967327,
               -0.3555891774039475
            ],
            [
               -0.3387143778914048,
               -0.35981423004077984
            ],
            [
               -0.3415140950860771,
               -0.3639905979327164
            ],
            [
               -0.3443138122807492,
               -0.3675634122519434
            ],
            [
               -0.3471135294754213,
               -0.37006684409603957
            ],
            [
               -0.3499132466700934,
               -0.3712686093568756
            ],
            [
               -0.3527129638647657,
               -0.37126031621912764
            ],
            [
               -0.3555126810594378,
               -0.37046364171755647
            ],
            [
               -0.3583123982541099,
               -0.36954536591991816
            ],
            [
               -0.36111211544878197,
               -0.36926035418059944
            ],
            [
               -0.3639118326434543,
               -0.3702629373799212
            ],
            [
               -0.36671154983812637,
               -0.37293731155897436
            ],
            [
               -0.36951126703279846,
               -0.3772933280388054
            ],
            [
               -0.37231098422747055,
               -0.3829564288917445
            ],
            [
               -0.37511070142214287,
               -0.3892545691410966
            ],
            [
               -0.37791041861681496,
               -0.39537831943340307
            ],
            [
               -0.38071013581148705,
               -0.400570725720129
            ],
            [
               -0.38350985300615936,
               -0.404296526941213
            ],
            [
               -0.38630957020083145,
               -0.40634777352559215
            ],
            [
               -0.38910928739550354,
               -0.4068622010260016
            ],
            [
               -0.39190900459017564,
               -0.4062558731684883
            ],
            [
               -0.39470872178484795,
               -0.4050950301921871
            ],
            [
               -0.39750843897952004,
               -0.403946963738672
            ],
            [
               -0.40030815617419213,
               -0.403252135575248
            ],
            [
               -0.40310787336886433,
               -0.403249672305856
            ],
            [
               -0.4059075905635364,
               -0.4039696180596938
            ],
            [
               -0.4087073077582086,
               -0.4052841925842794
            ],
            [
               -0.4115070249528807,
               -0.40699345401728404
            ],
            [
               -0.4143067421475529,
               -0.40891314291338926
            ],
            [
               -0.417106459342225,
               -0.41093580668508106
            ],
            [
               -0.4199061765368972,
               -0.4130486784370163
            ],
            [
               -0.4227058937315693,
               -0.41530849690429195
            ],
            [
               -0.4255056109262415,
               -0.41778864784946357
            ],
            [
               -0.4283053281209137,
               -0.4205226669359243
            ],
            [
               -0.4311050453155858,
               -0.4234677227118963
            ],
            [
               -0.433904762510258,
               -0.42650285635553087
            ],
            [
               -0.4367044797049301,
               -0.4294629970542121
            ],
            [
               -0.4395041968996023,
               -0.432196139891879
            ],
            [
               -0.4423039140942744,
               -0.4346223644857546
            ],
            [
               -0.4451036312889466,
               -0.436772504915626
            ],
            [
               -0.4479033484836187,
               -0.4387913528442491
            ],
            [
               -0.4507030656782909,
               -0.44090262202975555
            ],
            [
               -0.453502782872963,
               -0.4433461028958125
            ],
            [
               -0.4563025000676352,
               -0.44630689459073686
            ],
            [
               -0.45910221726230727,
               -0.4498591445210872
            ],
            [
               -0.46190193445697947,
               -0.45394165711627144
            ],
            [
               -0.46470165165165156,
               -0.4583720075352759
            ],
            [
               -0.46750136884632376,
               -0.46289325410793464
            ],
            [
               -0.47030108604099585,
               -0.4672373204045579
            ],
            [
               -0.47310080323566805,
               -0.4711849136799774
            ],
            [
               -0.47590052043034026,
               -0.47460460611605804
            ],
            [
               -0.47870023762501235,
               -0.47746209334859846
            ],
            [
               -0.48149995481968455,
               -0.47980140894324863
            ],
            [
               -0.48429967201435664,
               -0.48170907545358704
            ],
            [
               -0.48709938920902884,
               -0.483276629174606
            ],
            [
               -0.48989910640370093,
               -0.4845753656752191
            ],
            [
               -0.49269882359837314,
               -0.4856505087009819
            ],
            [
               -0.49549854079304523,
               -0.4865331488249107
            ],
            [
               -0.49829825798771743,
               -0.4872608042827915
            ],
            [
               -0.5010979751823895,
               -0.4878942562444625
            ],
            [
               -0.5038976923770617,
               -0.48852057900142676
            ],
            [
               -0.5066974095717338,
               -0.4892390011940623
            ],
            [
               -0.509497126766406,
               -0.49013458228605367
            ],
            [
               -0.5122968439610781,
               -0.4912511542840747
            ],
            [
               -0.5150965611557503,
               -0.4925767259940234
            ],
            [
               -0.5178962783504224,
               -0.4940505605972331
            ],
            [
               -0.5206959955450946,
               -0.49559268922938654
            ],
            [
               -0.5234957127397667,
               -0.49714686944059694
            ],
            [
               -0.5262954299344389,
               -0.4987208309196834
            ],
            [
               -0.5290951471291111,
               -0.5004062224527409
            ],
            [
               -0.5318948643237832,
               -0.5023661271141346
            ],
            [
               -0.5346945815184554,
               -0.5047889171409303
            ],
            [
               -0.5374942987131275,
               -0.5078199475391467
            ],
            [
               -0.5402940159077997,
               -0.5114925297763415
            ],
            [
               -0.5430937331024718,
               -0.5156828435707942
            ],
            [
               -0.545893450297144,
               -0.5201081550723312
            ],
            [
               -0.5486931674918161,
               -0.5243750751452751
            ],
            [
               -0.5514928846864883,
               -0.5280684735428772
            ],
            [
               -0.5542926018811604,
               -0.5308574011293563
            ],
            [
               -0.5570923190758326,
               -0.5325869691017404
            ],
            [
               -0.5598920362705047,
               -0.5333274962945815
            ],
            [
               -0.5626917534651769,
               -0.5333640639614272
            ],
            [
               -0.565491470659849,
               -0.5331273852121846
            ],
            [
               -0.5682911878545212,
               -0.5330849479637982
            ],
            [
               -0.5710909050491932,
               -0.5336238104201495
            ],
            [
               -0.5738906222438654,
               -0.5349590491261718
            ],
            [
               -0.5766903394385375,
               -0.5370937127580471
            ],
            [
               -0.5794900566332097,
               -0.5398398294470843
            ],
            [
               -0.5822897738278819,
               -0.5428908968051867
            ],
            [
               -0.585089491022554,
               -0.5459206425010495
            ],
            [
               -0.5878892082172262,
               -0.5486757851073026
            ],
            [
               -0.5906889254118983,
               -0.5510342356197591
            ],
            [
               -0.5934886426065705,
               -0.5530131877945852
            ],
            [
               -0.5962883598012426,
               -0.5547292430807377
            ],
            [
               -0.5990880769959148,
               -0.5563289645228435
            ],
            [
               -0.6018877941905869,
               -0.5579175121178392
            ],
            [
               -0.6046875113852591,
               -0.5595122483783457
            ],
            [
               -0.6074872285799312,
               -0.5610379242537089
            ],
            [
               -0.6102869457746034,
               -0.5623640929835413
            ],
            [
               -0.6130866629692755,
               -0.5633695295359976
            ],
            [
               -0.6158863801639477,
               -0.5640083252044279
            ],
            [
               -0.6186860973586198,
               -0.5643515409354074
            ],
            [
               -0.621485814553292,
               -0.5645870476132975
            ],
            [
               -0.6242855317479641,
               -0.5649752666475674
            ],
            [
               -0.6270852489426363,
               -0.5657745205668252
            ],
            [
               -0.6298849661373085,
               -0.567160891045501
            ],
            [
               -0.6326846833319806,
               -0.5691698895599677
            ],
            [
               -0.6354844005266528,
               -0.5716800528955215
            ],
            [
               -0.6382841177213249,
               -0.5744443789288189
            ],
            [
               -0.6410838349159971,
               -0.5771593755238994
            ],
            [
               -0.6438835521106692,
               -0.5795490963675792
            ],
            [
               -0.6466832693053414,
               -0.5814371631351174
            ],
            [
               -0.6494829865000135,
               -0.5827847825313366
            ],
            [
               -0.6522827036946857,
               -0.5836851514877979
            ],
            [
               -0.6550824208893578,
               -0.5843198056166401
            ],
            [
               -0.65788213808403,
               -0.5848949225879911
            ],
            [
               -0.660681855278702,
               -0.5855809849550727
            ],
            [
               -0.6634815724733742,
               -0.5864758737218956
            ],
            [
               -0.6662812896680463,
               -0.5876010005349603
            ],
            [
               -0.6690810068627185,
               -0.5889266977987541
            ],
            [
               -0.6718807240573906,
               -0.5904119721786377
            ],
            [
               -0.6746804412520628,
               -0.5920391074995597
            ],
            [
               -0.6774801584467349,
               -0.5938271206496737
            ],
            [
               -0.6802798756414071,
               -0.5958181771270694
            ],
            [
               -0.6830795928360793,
               -0.5980436148643892
            ],
            [
               -0.6858793100307514,
               -0.6004860630383606
            ],
            [
               -0.6886790272254236,
               -0.603057137970108
            ],
            [
               -0.6914787444200957,
               -0.6056048621027584
            ],
            [
               -0.6942784616147679,
               -0.6079531009433052
            ],
            [
               -0.69707817880944,
               -0.609961460987088
            ],
            [
               -0.6998778960041122,
               -0.6115837796712681
            ],
            [
               -0.7026776131987843,
               -0.6129010065331997
            ],
            [
               -0.7054773303934565,
               -0.6141114775572405
            ],
            [
               -0.7082770475881286,
               -0.6154762401533826
            ],
            [
               -0.7110767647828008,
               -0.6172340833998011
            ],
            [
               -0.7138764819774729,
               -0.6195139174087041
            ],
            [
               -0.7166761991721451,
               -0.6222758840871419
            ],
            [
               -0.7194759163668172,
               -0.6253049757842355
            ],
            [
               -0.7222756335614894,
               -0.6282640060743869
            ],
            [
               -0.7250753507561615,
               -0.6307921219101316
            ],
            [
               -0.7278750679508337,
               -0.6326179763234275
            ],
            [
               -0.7306747851455058,
               -0.6336496058184982
            ],
            [
               -0.733474502340178,
               -0.6340090948195192
            ],
            [
               -0.7362742195348502,
               -0.6339977883778906
            ],
            [
               -0.7390739367295223,
               -0.6340013873218924
            ],
            [
               -0.7418736539241945,
               -0.6343655908485513
            ],
            [
               -0.7446733711188666,
               -0.6352843437697544
            ],
            [
               -0.7474730883135388,
               -0.6367397300927258
            ],
            [
               -0.7502728055082108,
               -0.6385156260198088
            ],
            [
               -0.753072522702883,
               -0.6402818625195743
            ],
            [
               -0.7558722398975551,
               -0.6417205467179504
            ],
            [
               -0.7586719570922273,
               -0.642650283052355
            ],
            [
               -0.7614716742868994,
               -0.6431033091848276
            ],
            [
               -0.7642713914815716,
               -0.6433258284684596
            ],
            [
               -0.7670711086762437,
               -0.6436982391669901
            ],
            [
               -0.7698708258709159,
               -0.6446005586245072
            ],
            [
               -0.772670543065588,
               -0.6462690528040604
            ],
            [
               -0.7754702602602602,
               -0.648695274414353
            ],
            [
               -0.7782699774549323,
               -0.6516059639901861
            ],
            [
               -0.7810696946496045,
               -0.6545353961989464
            ],
            [
               -0.7838694118442767,
               -0.6569696807390044
            ],
            [
               -0.7866691290389488,
               -0.6585163140277348
            ],
            [
               -0.789468846233621,
               -0.6590413173394355
            ],
            [
               -0.7922685634282931,
               -0.6587249791016874
            ],
            [
               -0.7950682806229653,
               -0.6580132450822692
            ],
            [
               -0.7978679978176374,
               -0.6574767787030531
            ],
            [
               -0.8006677150123096,
               -0.6576218882532545
            ],
            [
               -0.8034674322069817,
               -0.6587157324453933
            ],
            [
               -0.8062671494016539,
               -0.660685774128074
            ],
            [
               -0.809066866596326,
               -0.6631305339302411
            ],
            [
               -0.8118665837909982,
               -0.6654424686835084
            ],
            [
               -0.8146663009856703,
               -0.6670061399884875
            ],
            [
               -0.8174660181803425,
               -0.6674083986957594
            ],
            [
               -0.8202657353750146,
               -0.6665912489775634
            ],
            [
               -0.8230654525696868,
               -0.6648948754518118
            ],
            [
               -0.8258651697643589,
               -0.6629729134559443
            ],
            [
               -0.8286648869590311,
               -0.6616032994314868
            ],
            [
               -0.8314646041537032,
               -0.6614524658131267
            ],
            [
               -0.8342643213483754,
               -0.66286684956059
            ],
            [
               -0.8370640385430476,
               -0.6657581700938149
            ],
            [
               -0.8398637557377197,
               -0.6696199567881012
            ],
            [
               -0.8426634729323919,
               -0.673671654908329
            ],
            [
               -0.845463190127064,
               -0.6770865742134022
            ],
            [
               -0.8482629073217361,
               -0.679233839436506
            ],
            [
               -0.8510626245164082,
               -0.679860624961743
            ],
            [
               -0.8538623417110804,
               -0.6791603075264994
            ],
            [
               -0.8566620589057525,
               -0.6777082413904911
            ],
            [
               -0.8594617761004247,
               -0.6762878647862182
            ],
            [
               -0.8622614932950968,
               -0.6756626561552191
            ],
            [
               -0.865061210489769,
               -0.6763639028645974
            ],
            [
               -0.8678609276844411,
               -0.6785563469034925
            ],
            [
               -0.8706606448791133,
               -0.6820168705383275
            ],
            [
               -0.8734603620737854,
               -0.6862248209831443
            ],
            [
               -0.8762600792684576,
               -0.6905284388722847
            ],
            [
               -0.8790597964631297,
               -0.6943309408170258
            ],
            [
               -0.8818595136578019,
               -0.6972381164383541
            ],
            [
               -0.884659230852474,
               -0.6991262826170259
            ],
            [
               -0.8874589480471462,
               -0.7001184545230525
            ],
            [
               -0.8902586652418184,
               -0.7004873981187815
            ],
            [
               -0.8930583824364905,
               -0.7005265443050934
            ],
            [
               -0.8958580996311627,
               -0.7004366925493739
            ],
            [
               -0.8986578168258348,
               -0.7002666698105229
            ],
            [
               -0.9014575340205069,
               -0.699924006171337
            ],
            [
               -0.9042572512151791,
               -0.6992455517251654
            ],
            [
               -0.9070569684098513,
               -0.6980970193545263
            ],
            [
               -0.9098566856045234,
               -0.6964616484499364
            ],
            [
               -0.9126564027991956,
               -0.6944839536337746
            ],
            [
               -0.9154561199938678,
               -0.6924521071035951
            ],
            [
               -0.9182558371885399,
               -0.690725200159973
            ],
            [
               -0.921055554383212,
               -0.6896312754648366
            ],
            [
               -0.9238552715778842,
               -0.689371882170484
            ],
            [
               -0.9266549887725564,
               -0.6899659401551668
            ],
            [
               -0.9294547059672285,
               -0.6912514443808839
            ],
            [
               -0.9322544231619005,
               -0.6929433726609363
            ],
            [
               -0.9350541403565727,
               -0.6947272630675816
            ],
            [
               -0.937853857551245,
               -0.6963567260868817
            ],
            [
               -0.940653574745917,
               -0.6977231370529013
            ],
            [
               -0.9434532919405891,
               -0.6988764020106775
            ],
            [
               -0.9462530091352613,
               -0.69999286606816
            ],
            [
               -0.9490527263299335,
               -0.7013039846360505
            ],
            [
               -0.9518524435246056,
               -0.7030113620243389
            ],
            [
               -0.9546521607192777,
               -0.705216478671053
            ],
            [
               -0.9574518779139499,
               -0.7078865637826763
            ],
            [
               -0.9602515951086221,
               -0.7108645997646911
            ],
            [
               -0.9630513123032942,
               -0.7139163997450787
            ],
            [
               -0.9658510294979664,
               -0.7167962927844356
            ],
            [
               -0.9686507466926386,
               -0.7193087583312162
            ],
            [
               -0.9714504638873107,
               -0.7213471813310846
            ],
            [
               -0.9742501810819828,
               -0.7229007137085967
            ],
            [
               -0.977049898276655,
               -0.7240320691342974
            ],
            [
               -0.9798496154713272,
               -0.7248386133371831
            ],
            [
               -0.9826493326659993,
               -0.7254132021936031
            ],
            [
               -0.9854490498606714,
               -0.7258189466753064
            ],
            [
               -0.9882487670553436,
               -0.7260849051748652
            ],
            [
               -0.9910484842500158,
               -0.726220734072565
            ],
            [
               -0.9938482014446879,
               -0.7262410663440678
            ],
            [
               -0.99664791863936,
               -0.7261873996248696
            ],
            [
               -0.9994476358340322,
               -0.7261373079697908
            ],
            [
               -1.0022473530287044,
               -0.7261966375631976
            ],
            [
               -1.0050470702233765,
               -0.7264774447507036
            ],
            [
               -1.0078467874180486,
               -0.7270699449833495
            ],
            [
               -1.0106465046127209,
               -0.7280186539897952
            ],
            [
               -1.013446221807393,
               -0.7293107575824413
            ],
            [
               -1.016245939002065,
               -0.7308797078171265
            ],
            [
               -1.0190456561967371,
               -0.7326213342892354
            ],
            [
               -1.0218453733914095,
               -0.7344157123830275
            ],
            [
               -1.0246450905860816,
               -0.7361471402951201
            ],
            [
               -1.0274448077807536,
               -0.737716935026316
            ],
            [
               -1.030244524975426,
               -0.7390480775304613
            ],
            [
               -1.033044242170098,
               -0.7400849432228278
            ],
            [
               -1.0358439593647701,
               -0.7407934834605081
            ],
            [
               -1.0386436765594422,
               -0.7411662698353049
            ],
            [
               -1.0414433937541143,
               -0.7412331666942367
            ],
            [
               -1.0442431109487866,
               -0.7410737047385745
            ],
            [
               -1.0470428281434587,
               -0.7408237219483984
            ],
            [
               -1.0498425453381308,
               -0.7406684002062371
            ],
            [
               -1.0526422625328031,
               -0.7408171639847163
            ],
            [
               -1.0554419797274752,
               -0.7414621710878954
            ],
            [
               -1.0582416969221473,
               -0.7427291372796001
            ],
            [
               -1.0610414141168194,
               -0.7446342657596179
            ],
            [
               -1.0638411313114915,
               -0.7470618502123888
            ],
            [
               -1.0666408485061638,
               -0.7497728282473419
            ],
            [
               -1.069440565700836,
               -0.7524461408926433
            ],
            [
               -1.0722402828955082,
               -0.7547447509420375
            ],
            [
               -1.0750400000901803,
               -0.7563898933990841
            ],
            [
               -1.0778397172848524,
               -0.7572234947986982
            ],
            [
               -1.0806394344795245,
               -0.7572411899697087
            ],
            [
               -1.0834391516741966,
               -0.7565864596103147
            ],
            [
               -1.086238868868869,
               -0.7555076880291446
            ],
            [
               -1.089038586063541,
               -0.7542908545086718
            ],
            [
               -1.091838303258213,
               -0.7531876340891326
            ],
            [
               -1.0946380204528854,
               -0.7523596262054411
            ],
            [
               -1.0974377376475575,
               -0.7518539668121463
            ],
            [
               -1.1002374548422296,
               -0.7516155000477749
            ],
            [
               -1.1030371720369017,
               -0.7515292492843275
            ],
            [
               -1.1058368892315737,
               -0.7514777805316734
            ],
            [
               -1.108636606426246,
               -0.7513940302471315
            ],
            [
               -1.1114363236209182,
               -0.7512924000876575
            ],
            [
               -1.1142360408155902,
               -0.7512685015403278
            ],
            [
               -1.1170357580102626,
               -0.7514682918137603
            ],
            [
               -1.1198354752049346,
               -0.7520371231472016
            ],
            [
               -1.1226351923996067,
               -0.7530653940138818
            ],
            [
               -1.1254349095942788,
               -0.7545482727006639
            ],
            [
               -1.1282346267889511,
               -0.7563723510456724
            ],
            [
               -1.1310343439836232,
               -0.7583337318686234
            ],
            [
               -1.1338340611782953,
               -0.7601826589961521
            ],
            [
               -1.1366337783729676,
               -0.7616822118530453
            ],
            [
               -1.1394334955676397,
               -0.7626649249436828
            ],
            [
               -1.1422332127623118,
               -0.7630722649673372
            ],
            [
               -1.145032929956984,
               -0.76296707911514
            ],
            [
               -1.147832647151656,
               -0.7625166767610312
            ],
            [
               -1.1506323643463283,
               -0.7619518840863555
            ],
            [
               -1.1534320815410004,
               -0.7615131673137031
            ],
            [
               -1.1562317987356725,
               -0.7613974373830887
            ],
            [
               -1.1590315159303448,
               -0.7617180994379893
            ],
            [
               -1.161831233125017,
               -0.7624869023981005
            ],
            [
               -1.164630950319689,
               -0.76362042718139
            ],
            [
               -1.167430667514361,
               -0.7649681170489888
            ],
            [
               -1.1702303847090334,
               -0.7663539533226801
            ],
            [
               -1.1730301019037055,
               -0.7676211671512939
            ],
            [
               -1.1758298190983776,
               -0.7686691835502544
            ],
            [
               -1.1786295362930497,
               -0.7694742225154132
            ],
            [
               -1.181429253487722,
               -0.7700890839090031
            ],
            [
               -1.184228970682394,
               -0.7706227234794643
            ],
            [
               -1.1870286878770662,
               -0.7712051855654689
            ],
            [
               -1.1898284050717383,
               -0.7719471612387419
            ],
            [
               -1.1926281222664106,
               -0.7729049439248343
            ],
            [
               -1.1954278394610827,
               -0.7740603416908212
            ],
            [
               -1.1982275566557548,
               -0.7753212931887291
            ],
            [
               -1.201027273850427,
               -0.7765433554839437
            ],
            [
               -1.2038269910450992,
               -0.7775663222106162
            ],
            [
               -1.2066267082397713,
               -0.7782556953656783
            ],
            [
               -1.2094264254344433,
               -0.7785370562925746
            ],
            [
               -1.2122261426291157,
               -0.7784133069712831
            ],
            [
               -1.2150258598237877,
               -0.7779599393296143
            ],
            [
               -1.2178255770184598,
               -0.7773004784809006
            ],
            [
               -1.220625294213132,
               -0.7765708204875033
            ],
            [
               -1.2234250114078042,
               -0.7758850582640969
            ],
            [
               -1.2262247286024763,
               -0.7753149998696288
            ],
            [
               -1.2290244457971484,
               -0.7748907381963421
            ],
            [
               -1.2318241629918205,
               -0.7746217243691726
            ],
            [
               -1.2346238801864928,
               -0.774529477795721
            ],
            [
               -1.237423597381165,
               -0.7746774045893887
            ],
            [
               -1.240223314575837,
               -0.7751826040441581
            ],
            [
               -1.2430230317705093,
               -0.7761998114422757
            ],
            [
               -1.2458227489651814,
               -0.7778774574341725
            ],
            [
               -1.2486224661598535,
               -0.7802970813431611
            ],
            [
               -1.2514221833545256,
               -0.7834159890048158
            ],
            [
               -1.2542219005491977,
               -0.7870355522116395
            ],
            [
               -1.25702161774387,
               -0.7908121933135102
            ],
            [
               -1.259821334938542,
               -0.7943158193709442
            ],
            [
               -1.2626210521332142,
               -0.7971247914679953
            ],
            [
               -1.2654207693278865,
               -0.7989325617679782
            ],
            [
               -1.2682204865225586,
               -0.7996339498476053
            ],
            [
               -1.2710202037172307,
               -0.7993618758929562
            ],
            [
               -1.2738199209119028,
               -0.7984582858249489
            ],
            [
               -1.276619638106575,
               -0.7973825992687796
            ],
            [
               -1.2794193553012472,
               -0.7965813092645078
            ],
            [
               -1.2822190724959193,
               -0.7963566436965647
            ],
            [
               -1.2850187896905914,
               -0.7967752374640598
            ],
            [
               -1.2878185068852637,
               -0.7976477156573263
            ],
            [
               -1.2906182240799358,
               -0.7985893447821543
            ],
            [
               -1.2934179412746079,
               -0.7991465768234616
            ],
            [
               -1.29621765846928,
               -0.7989523901515989
            ],
            [
               -1.2990173756639523,
               -0.7978621564392608
            ],
            [
               -1.3018170928586243,
               -0.7960255276047786
            ],
            [
               -1.3046168100532964,
               -0.7938680479928675
            ],
            [
               -1.3074165272479688,
               -0.7919836215032601
            ],
            [
               -1.3102162444426408,
               -0.7909671518344471
            ],
            [
               -1.313015961637313,
               -0.7912366119971852
            ],
            [
               -1.315815678831985,
               -0.7928988402382262
            ],
            [
               -1.3186153960266573,
               -0.7957014696142397
            ],
            [
               -1.3214151132213294,
               -0.7990879443742017
            ],
            [
               -1.3242148304160015,
               -0.8023413555415498
            ],
            [
               -1.3270145476106736,
               -0.8047756222287689
            ],
            [
               -1.329814264805346,
               -0.8059179778751187
            ],
            [
               -1.332613982000018,
               -0.8056294489412896
            ],
            [
               -1.33541369919469,
               -0.8041291878327079
            ],
            [
               -1.3382134163893622,
               -0.8019180361786417
            ],
            [
               -1.3410131335840345,
               -0.7996271610169272
            ],
            [
               -1.3438128507787066,
               -0.7978394068380146
            ],
            [
               -1.3466125679733787,
               -0.796937415686374
            ],
            [
               -1.349412285168051,
               -0.7970219125915146
            ],
            [
               -1.352212002362723,
               -0.7979196956852163
            ],
            [
               -1.3550117195573952,
               -0.7992718583268712
            ],
            [
               -1.3578114367520673,
               -0.8006681272306462
            ],
            [
               -1.3606111539467396,
               -0.8017807590449013
            ],
            [
               -1.3634108711414117,
               -0.8024547896050297
            ],
            [
               -1.3662105883360838,
               -0.8027288320736248
            ],
            [
               -1.3690103055307559,
               -0.802785706976719
            ],
            [
               -1.3718100227254282,
               -0.802856221685771
            ],
            [
               -1.3746097399201003,
               -0.803114295000006
            ],
            [
               -1.3774094571147724,
               -0.8036026017481896
            ],
            [
               -1.3802091743094445,
               -0.8042151417452182
            ],
            [
               -1.3830088915041168,
               -0.8047414924596543
            ],
            [
               -1.3858086086987889,
               -0.8049547960294394
            ],
            [
               -1.388608325893461,
               -0.8047097814279824
            ],
            [
               -1.391408043088133,
               -0.8040136935603451
            ],
            [
               -1.3942077602828054,
               -0.8030430573617746
            ],
            [
               -1.3970074774774774,
               -0.8020986452184207
            ]
         ]
      }
   ]
}
