# Supplementary material for: Isolation of a planar π-aromatic Bi5− ring in a cobalt-based inverse-sandwich-type complex
Source: Nat Chem. 2025 Jan 20;17(4):547–55. doi: 10.1038/s41557-024-01713-8 (PMC11964920; doi:10.1038/s41557-024-01713-8)
Supplement: Supplementary file 4 — Original magnetic data of compound 1 and origin file of Fig. 3. [file 41557_2024_1713_MOESM4_ESM.zip › sr_and_T_Symmetrized/33.csv]

comment	corrected Loops
temperature	1.3
sr	0.032
angle	0
trans	0
B	M
-1.3999	-0.8170637226093591
-1.3970974874874873	-0.817601332349561
-1.394294974974975	-0.8189498367301059
-1.3914924624624623	-0.8209349650924929
-1.3886899499499499	-0.8231891834743419
-1.3858874374374373	-0.8252015137614142
-1.3830849249249249	-0.8264205056188404
-1.3802824124124122	-0.8263875234991237
-1.3774798998998998	-0.8248641416949776
-1.3746773873873872	-0.8219147318921028
-1.3718748748748748	-0.8179156330531383
-1.3690723623623622	-0.813482881318717
-1.3662698498498498	-0.8093349948576924
-1.3634673373373372	-0.8061276148019922
-1.3606648248248248	-0.8043059173345921
-1.3578623123123121	-0.8040153137036352
-1.3550597997997997	-0.8050926772417626
-1.3522572872872871	-0.8071352833566839
-1.3494547747747747	-0.8096212917248204
-1.346652262262262	-0.8120417863814233
-1.3438497497497497	-0.8140045411525929
-1.341047237237237	-0.815283214220025
-1.3382447247247247	-0.8158072507053592
-1.335442212212212	-0.815609258653458
-1.3326396996996996	-0.8147601242794695
-1.329837187187187	-0.8133229093921202
-1.3270346746746746	-0.8113448060599528
-1.324232162162162	-0.8088871198037947
-1.3214296496496496	-0.8060743387516277
-1.318627137137137	-0.8031326240104384
-1.3158246246246246	-0.8003901704575528
-1.313022112112112	-0.7982264509066601
-1.3102195995995995	-0.7969789742718352
-1.307417087087087	-0.7968364045328489
-1.3046145745745745	-0.79775737172274
-1.301812062062062	-0.7994500955856142
-1.2990095495495495	-0.8014295109283782
-1.2962070370370369	-0.8031419196863148
-1.2934045245245245	-0.8041217919310542
-1.2906020120120119	-0.8041307827941436
-1.2877994994994995	-0.8032314183970999
-1.2849969869869868	-0.8017674047697936
-1.2821944744744744	-0.8002530517504798
-1.2793919619619618	-0.7992055087760441
-1.2765894494494494	-0.7989743197476015
-1.2737869369369368	-0.7996254434237384
-1.2709844244244244	-0.8009197760318785
-1.2681819119119118	-0.8023947367946549
-1.2653793993993994	-0.8035222583849451
-1.2625768868868867	-0.8038897848595332
-1.2597743743743743	-0.8033421414768058
-1.2569718618618617	-0.8020347996025663
-1.2541693493493493	-0.8003790707018398
-1.2513668368368367	-0.7988969425190906
-1.2485643243243243	-0.7980347879082439
-1.2457618118118117	-0.7980000260557821
-1.2429592992992993	-0.798677688189273
-1.2401567867867866	-0.7996570255866867
-1.2373542742742742	-0.8003609311295434
-1.2345517617617616	-0.8002358472911273
-1.2317492492492492	-0.7989390555349845
-1.2289467367367366	-0.7964608836744875
-1.2261442242242242	-0.7931411295032686
-1.2233417117117116	-0.7895743296761153
-1.2205391991991992	-0.7864352707711593
-1.2177366866866866	-0.7842818730036143
-1.2149341741741742	-0.7833987720227336
-1.2121316616616615	-0.783729909562358
-1.2093291491491491	-0.7849178229981488
-1.2065266366366365	-0.7864318794215194
-1.203724124124124	-0.7877395430458932
-1.2009216116116115	-0.7884631201885723
-1.198119099099099	-0.7884725378034372
-1.1953165865865865	-0.7878889291947324
-1.192514074074074	-0.7870051043836136
-1.1897115615615614	-0.7861563346708145
-1.186909049049049	-0.78558915729205
-1.1841065365365364	-0.7853729957029363
-1.181304024024024	-0.7853813904248952
-1.1785015115115114	-0.7853437865368383
-1.175698998998999	-0.7849446687751068
-1.1728964864864864	-0.7839326869978653
-1.170093973973974	-0.7822024534328854
-1.1672914614614613	-0.7798247146620745
-1.164488948948949	-0.7770208031789902
-1.1616864364364363	-0.7740966915325213
-1.158883923923924	-0.7713635859795345
-1.1560814114114113	-0.7690723063336713
-1.153278898898899	-0.7673788222681928
-1.1504763863863863	-0.7663432507822296
-1.1476738738738739	-0.7659510258264635
-1.1448713613613613	-0.7661383808464473
-1.1420688488488488	-0.7668069606636384
-1.1392663363363362	-0.7678223967273163
-1.1364638238238238	-0.7690039270943834
-1.1336613113113112	-0.7701205397057935
-1.1308587987987986	-0.7709092617979378
-1.1280562862862862	-0.7711223508700105
-1.1252537737737738	-0.7705956218510945
-1.1224512612612612	-0.7693161989927321
-1.1196487487487485	-0.767461200824485
-1.1168462362362361	-0.7653834194146955
-1.1140437237237237	-0.763535735585962
-1.111241211211211	-0.762347955095125
-1.1084386986986985	-0.762090006293465
-1.105636186186186	-0.7627658754813301
-1.1028336736736737	-0.7640781283111302
-1.100031161161161	-0.7654834368412528
-1.0972286486486484	-0.7663308373895613
-1.094426136136136	-0.7660459737219322
-1.0916236236236236	-0.7643064219748855
-1.088821111111111	-0.761152389202773
-1.0860185985985984	-0.7569949162577514
-1.083216086086086	-0.7525150054412617
-1.0804135735735736	-0.7484817390413915
-1.077611061061061	-0.7455438494476998
-1.0748085485485483	-0.7440582549818652
-1.072006036036036	-0.744007451187844
-1.0692035235235235	-0.7450290310468919
-1.066401011011011	-0.7465445240096713
-1.0635984984984983	-0.7479433059869357
-1.060795985985986	-0.7487610577226919
-1.0579934734734735	-0.7487964153866092
-1.0551909609609609	-0.7481322929600194
-1.0523884484484483	-0.7470617031224405
-1.0495859359359359	-0.7459501171208707
-1.0467834234234235	-0.7450864527482399
-1.0439809109109108	-0.744576085768925
-1.0411783983983982	-0.7443119459991121
-1.0383758858858858	-0.7440304032865446
-1.0355733733733734	-0.7434279430549862
-1.0327708608608608	-0.7422934479964789
-1.0299683483483482	-0.7406064634764088
-1.0271658358358358	-0.7385652266306406
-1.0243633233233234	-0.7365342176081711
-1.0215608108108107	-0.7349299555735196
-1.0187582982982981	-0.734085332148599
-1.0159557857857857	-0.7341395118384297
-1.0131532732732733	-0.7349904113827581
-1.0103507607607607	-0.7363241167090366
-1.007548248248248	-0.7377087960945378
-1.0047457357357357	-0.738719380300633
-1.0019432232232233	-0.7390508082598493
-0.9991407107107106	-0.7385843706827876
-0.9963381981981981	-0.7373904191501464
-0.9935356856856856	-0.7356740353808003
-0.9907331731731731	-0.7336894489917918
-0.9879306606606606	-0.7316572862707313
-0.9851281481481481	-0.7297137546662755
-0.9823256356356356	-0.7279053466425637
-0.9795231231231231	-0.7262231775568059
-0.9767206106106106	-0.7246554573198989
-0.973918098098098	-0.7232308027825505
-0.9711155855855855	-0.7220310065875619
-0.968313073073073	-0.7211666579256737
-0.9655105605605605	-0.7207263401838673
-0.962708048048048	-0.7207227606521237
-0.9599055355355355	-0.7210618157968876
-0.957103023023023	-0.7215520458351883
-0.9543005105105105	-0.7219555244342584
-0.951497997997998	-0.7220635521457113
-0.9486954854854854	-0.7217688165394165
-0.9458929729729728	-0.7211049631703732
-0.9430904604604604	-0.7202355418498186
-0.9402879479479478	-0.7193931477303295
-0.9374854354354354	-0.7187891282125767
-0.9346829229229228	-0.7185268160378117
-0.9318804104104104	-0.7185516703767635
-0.9290778978978977	-0.7186592972717682
-0.9262753853853853	-0.7185613404557123
-0.9234728728728727	-0.7179873715566812
-0.9206703603603603	-0.716786433636798
-0.9178678478478477	-0.7149905212826273
-0.9150653353353353	-0.712814948169557
-0.9122628228228227	-0.7105929408419399
-0.9094603103103103	-0.7086658377447863
-0.9066577977977976	-0.7072670914809452
-0.9038552852852852	-0.7064414900049538
-0.9010527727727726	-0.7060291673752772
-0.8982502602602602	-0.7057211503185645
-0.8954477477477477	-0.7051675816064448
-0.8926452352352352	-0.7041007073268892
-0.8898427227227227	-0.702429239076179
-0.8870402102102102	-0.700270902407429
-0.8842376976976977	-0.6979122093487722
-0.8814351851851852	-0.6957106504148431
-0.8786326726726726	-0.6939750134446385
-0.8758301601601601	-0.692866879105063
-0.8730276476476476	-0.6923578428490211
-0.8702251351351351	-0.6922558621151469
-0.8674226226226226	-0.6922882225364819
-0.8646201101101101	-0.6922076424703174
-0.8618175975975975	-0.6918798605330421
-0.859015085085085	-0.6913187781131134
-0.8562125725725724	-0.690655996997789
-0.8534100600600599	-0.6900575974628191
-0.8506075475475474	-0.6896223743111657
-0.8478050350350349	-0.6893042299299694
-0.8450025225225224	-0.6888934896217049
-0.8422000100100099	-0.6880701574570893
-0.8393974974974974	-0.6865144312051161
-0.8365949849849849	-0.6840364253074339
-0.8337924724724723	-0.6806769398560607
-0.8309899599599598	-0.6767385023779774
-0.8281874474474473	-0.6727286966745767
-0.8253849349349348	-0.6692281852749085
-0.8225824224224223	-0.6667230849703338
-0.8197799099099098	-0.6654556256410114
-0.8169773973973973	-0.6653429374086861
-0.8141748848848848	-0.6659924492163729
-0.8113723723723723	-0.6668109471725858
-0.8085698598598597	-0.6671736314511107
-0.8057673473473472	-0.6666000941746677
-0.8029648348348347	-0.6648826155198853
-0.8001623223223222	-0.6621288589324756
-0.7973598098098097	-0.6587099194283639
-0.7945572972972972	-0.6551355872507703
-0.7917547847847847	-0.6519009939164383
-0.7889522722722722	-0.649355156323501
-0.7861497597597596	-0.6476307934006001
-0.7833472472472471	-0.6466508438494051
-0.7805447347347346	-0.6461994233101873
-0.7777422222222221	-0.6460235792747773
-0.7749397097097096	-0.6459245167999637
-0.7721371971971971	-0.6458050846031032
-0.7693346846846846	-0.645660441005419
-0.7665321721721721	-0.6455228394135245
-0.7637296596596596	-0.6453900524860765
-0.760927147147147	-0.6451730651271608
-0.7581246346346345	-0.6446901758960895
-0.755322122122122	-0.6437150396570128
-0.7525196096096095	-0.6420631782702472
-0.749717097097097	-0.6396840743449281
-0.7469145845845845	-0.6367210102596251
-0.744112072072072	-0.6335104745154326
-0.7413095595595595	-0.6305138680879163
-0.738507047047047	-0.6281987854328199
-0.7357045345345344	-0.6269062788730506
-0.7329020220220219	-0.6267471335288657
-0.7300995095095094	-0.6275617260365167
-0.7272969969969969	-0.6289574325825087
-0.7244944844844844	-0.6304120873088122
-0.7216919719719719	-0.6314106540652
-0.7188894594594594	-0.6315724545063448
-0.7160869469469469	-0.6307311453355275
-0.7132844344344343	-0.6289470140525382
-0.7104819219219218	-0.6264545285020837
-0.7076794094094093	-0.6235689863838125
-0.7048768968968968	-0.6205873393888566
-0.7020743843843843	-0.617716394979464
-0.6992718718718718	-0.6150481305205602
-0.6964693593593593	-0.6125824680893037
-0.6936668468468468	-0.6102801288315437
-0.6908643343343343	-0.6081186677340454
-0.6880618218218217	-0.6061265786672739
-0.6852593093093092	-0.6043820449875373
-0.6824567967967967	-0.6029792871434672
-0.6796542842842842	-0.6019796818546427
-0.6768517717717717	-0.6013711575544478
-0.6740492592592592	-0.601055423572455
-0.6712467467467467	-0.6008702270832134
-0.6684442342342342	-0.600638352225272
-0.6656417217217216	-0.6002230459463898
-0.6628392092092091	-0.5995661310282895
-0.6600366966966966	-0.5986918768947638
-0.6572341841841841	-0.5976741304268902
-0.6544316716716716	-0.596580395959571
-0.6516291591591591	-0.5954176962446824
-0.6488266466466466	-0.5941061626497409
-0.6460241341341341	-0.592496326601166
-0.6432216216216216	-0.590428457255506
-0.640419109109109	-0.5878137749427625
-0.6376165965965965	-0.584705493036296
-0.634814084084084	-0.5813277310835274
-0.6320115715715715	-0.5780433058148517
-0.629209059059059	-0.5752631387387942
-0.6264065465465465	-0.5733227359821187
-0.623604034034034	-0.5723662509482549
-0.6208015215215215	-0.5722797931152948
-0.617999009009009	-0.5727015562115234
-0.6151964964964964	-0.5731113033120614
-0.6123939839839839	-0.5729743418026236
-0.6095914714714714	-0.5718951876119922
-0.6067889589589589	-0.5697311610981481
-0.6039864464464464	-0.5666284944240916
-0.6011839339339339	-0.5629692695925136
-0.5983814214214214	-0.5592477842225241
-0.5955789089089089	-0.5559190299566825
-0.5927763963963963	-0.5532711436679582
-0.5899738838838838	-0.5513644671620275
-0.5871713713713713	-0.5500553571321184
-0.5843688588588588	-0.549091858267093
-0.5815663463463463	-0.5482420403032693
-0.5787638338338338	-0.5474039032627588
-0.5759613213213213	-0.5466528406425075
-0.5731588088088088	-0.5462063842938125
-0.5703562962962963	-0.5463178286111217
-0.5675537837837837	-0.5471386609778855
-0.5647512712712712	-0.5486038683088807
-0.5619487587587587	-0.55038846683247
-0.5591462462462462	-0.5519594850546188
-0.5563437337337337	-0.5527133671893529
-0.5535412212212212	-0.5521565411512794
-0.5507387087087087	-0.5500685074426763
-0.5479361961961962	-0.5465893907472226
-0.5451336836836836	-0.5421972610690384
-0.5423311711711711	-0.5375770589395052
-0.5395286586586586	-0.5334201699111348
-0.5367261461461461	-0.5302185780497259
-0.5339236336336336	-0.5281211314253732
-0.5311211211211211	-0.5269000832896842
-0.5283186086086086	-0.526039989510898
-0.5255160960960961	-0.524920358434481
-0.5227135835835836	-0.5230319734234326
-0.519911071071071	-0.5201552831425361
-0.5171085585585585	-0.5164416477787376
-0.514306046046046	-0.5123703759398873
-0.5115035335335335	-0.5085955439654772
-0.508701021021021	-0.5057327789686935
-0.5058985085085085	-0.5041555106126364
-0.503095995995996	-0.5038664791523072
-0.5002934834834833	-0.5044851649573523
-0.49749097097097084	-0.5053540103575251
-0.4946884584584583	-0.5057285524480031
-0.4918859459459458	-0.5049911856308538
-0.4890834334334333	-0.5028230172236817
-0.4862809209209208	-0.49928400419743163
-0.4834784084084083	-0.4947821602675436
-0.48067589589589577	-0.48994742860319995
-0.47787338338338325	-0.4854533982442497
-0.47507087087087074	-0.4818420882423796
-0.47226835835835823	-0.4794009232267523
-0.4694658458458457	-0.4781203518548178
-0.4666633333333332	-0.47773339580792024
-0.4638608208208207	-0.47781423143562973
-0.4610583083083082	-0.47789919210996146
-0.4582557957957957	-0.47759344874639165
-0.45545328328328316	-0.47663815857491343
-0.45265077077077065	-0.4749303270608162
-0.44984825825825814	-0.47250393592392403
-0.4470457457457456	-0.4694904108036093
-0.4442432332332331	-0.4660769886092546
-0.4414407207207206	-0.46247462887915225
-0.4386382082082081	-0.4588972260516654
-0.4358356956956956	-0.4555461331770856
-0.43303318318318307	-0.452591953018752
-0.43023067067067056	-0.45014972548737014
-0.42742815815815804	-0.4482514666981917
-0.42462564564564553	-0.44682707188022364
-0.421823133133133	-0.44570667159927085
-0.4190206206206205	-0.44465261072427675
-0.416218108108108	-0.44341853203591197
-0.4134155955955955	-0.44182073025300833
-0.410613083083083	-0.439798417582298
-0.40781057057057046	-0.43743923058682493
-0.40500805805805795	-0.4349556289529446
-0.40220554554554544	-0.4326143202574762
-0.39940303303303293	-0.4306387930612866
-0.3966005205205205	-0.4291175505251148
-0.3937980080080079	-0.4279522546323289
-0.3909954954954955	-0.4268689808275185
-0.3881929829829829	-0.4254950942926726
-0.3853904704704705	-0.42348074787089435
-0.38258795795795786	-0.42062610581611115
-0.37978544544544546	-0.4169700766729383
-0.37698293293293283	-0.41280639716343115
-0.37418042042042043	-0.4086157265900674
-0.3713779079079078	-0.40493061523563023
-0.3685753953953954	-0.4021741218323171
-0.3657728828828828	-0.4005238780811853
-0.3629703703703704	-0.3998471430234208
-0.36016785785785776	-0.39973038935935007
-0.35736534534534536	-0.39959631523322675
-0.35456283283283274	-0.3988721865739414
-0.35176032032032034	-0.3971560518851801
-0.3489578078078077	-0.39432775135630116
-0.3461552952952953	-0.39056983268426737
-0.3433527827827827	-0.3862934046468055
-0.3405502702702703	-0.3819954393132799
-0.33774775775775767	-0.3780963407876816
-0.33494524524524527	-0.37481216558800173
-0.33214273273273265	-0.37210293916128706
-0.32934022022022025	-0.36971169398018533
-0.3265377077077076	-0.36727753924165357
-0.323735195195195	-0.3644810940122024
-0.3209326826826826	-0.3611704744157421
-0.31813017017017	-0.3574239547477741
-0.3153276576576576	-0.35352833655310545
-0.31252514514514496	-0.349881729835418
-0.30972263263263256	-0.34685546626120234
-0.30692012012011993	-0.34466330973252357
-0.30411760760760753	-0.34328266544430996
-0.3013150950950949	-0.3424537606245176
-0.2985125825825825	-0.3417556834900239
-0.2957100700700699	-0.3407323257006001
-0.2929075575575575	-0.3390255385726779
-0.29010504504504486	-0.3364722193964336
-0.28730253253253246	-0.33313616288980286
-0.28450002002001984	-0.3292688014811741
-0.28169750750750744	-0.32521691167219546
-0.2788949949949948	-0.3213116430879098
-0.2760924824824824	-0.3177766105279367
-0.2732899699699698	-0.31468289335814176
-0.2704874574574574	-0.3119599748748972
-0.26768494494494477	-0.3094512375991104
-0.26488243243243237	-0.3069880712868881
-0.26207991991991975	-0.3044528319566245
-0.25927740740740735	-0.3018084498542759
-0.2564748948948947	-0.29908778776063044
-0.2536723823823823	-0.29635255754354517
-0.2508698698698697	-0.2936431813476175
-0.2480673573573573	-0.2909432047711198
-0.24526484484484468	-0.28817433265500714
-0.24246233233233228	-0.285224306237874
-0.23965981981981965	-0.2819954936309512
-0.23685730730730725	-0.2784530757127289
-0.23405479479479463	-0.2746516545109524
-0.23125228228228223	-0.2707279192829814
-0.2284497697697696	-0.26686102965929415
-0.2256472572572572	-0.2632158713435972
-0.22284474474474458	-0.25989176379593826
-0.22004223223223218	-0.2568974222116913
-0.21723971971971956	-0.25416255316120395
-0.21443720720720716	-0.25158145676369753
-0.21163469469469454	-0.24907042426992526
-0.20883218218218214	-0.24661415505083506
-0.2060296696696695	-0.244279822841656
-0.2032271571571571	-0.2421898584173141
-0.2004246446446445	-0.24046140101189162
-0.1976221321321321	-0.2391351507313811
-0.19481961961961947	-0.23812299722537678
-0.19201710710710707	-0.23719916474049668
-0.18921459459459444	-0.23604478695356498
-0.18641208208208204	-0.2343358878093492
-0.18360956956956942	-0.23184701162402213
-0.18080705705705702	-0.22853409544690448
-0.1780045445445444	-0.22456444759031843
-0.175202032032032	-0.22027812229114574
-0.17239951951951937	-0.21608827661357238
-0.16959700700700697	-0.21235020916915603
-0.16679449449449435	-0.2092417114151086
-0.16399198198198195	-0.20669605529948137
-0.16118946946946933	-0.20441319821414755
-0.15838695695695693	-0.20194949463515088
-0.1555844444444443	-0.19885975705249417
-0.1527819319319319	-0.19484695274319808
-0.14997941941941928	-0.18987071647682247
-0.14717690690690688	-0.18417795274770635
-0.14437439439439426	-0.17824335707497171
-0.14157188188188186	-0.17263669258159803
-0.13876936936936923	-0.16785752474559174
-0.13596685685685683	-0.16418892098140836
-0.1331643443443442	-0.16161578503102375
-0.1303618318318318	-0.15983297666292834
-0.1275593193193192	-0.1583399620250919
-0.12475680680680679	-0.15659176147171425
-0.12195429429429416	-0.1541590983114981
-0.11915178178178176	-0.15084909588955558
-0.11634926926926914	-0.14675168077967327
-0.11354675675675674	-0.1422010771257694
-0.11074424424424412	-0.13766825977146743
-0.10794173173173172	-0.1336204089394024
-0.1051392192192191	-0.13039115437777332
-0.10233670670670669	-0.12809894131953325
-0.09953419419419407	-0.12663314775532922
-0.09673168168168167	-0.12570508371040684
-0.09392916916916905	-0.1249413205860785
-0.09112665665665665	-0.12398610333899185
-0.08832414414414402	-0.1225806504516939
-0.08552163163163162	-0.12059859315175295
-0.082719119119119	-0.1180339138312507
-0.0799166066066066	-0.11495423910744142
-0.07711409409409398	-0.11144265210652635
-0.07431158158158158	-0.1075522963618451
-0.07150906906906895	-0.10329034797493214
-0.06870655655655655	-0.09863486517272507
-0.06590404404404393	-0.0935746494911976
-0.06310153153153153	-0.08815339531429958
-0.06029901901901891	-0.08249798613195658
-0.057496506506506506	-0.07681694276648202
-0.054693993993993884	-0.07136620625397946
-0.05189148148148148	-0.0663914949030569
-0.04908896896896886	-0.062065172910116484
-0.04628645645645646	-0.05843803412393406
-0.04348394394394384	-0.055422016911451585
-0.040681431431431436	-0.05281031233811387
-0.037878918918918814	-0.05032988769588865
-0.03507640640640641	-0.047711805945161424
-0.03227389389389379	-0.044759754492444626
-0.02947138138138139	-0.04139813172152862
-0.026668868868868767	-0.03768723032148666
-0.023866356356356366	-0.0338023696368817
-0.021063843843843744	-0.029983444850832937
-0.018261331331331343	-0.026468671550254418
-0.01545881881881872	-0.023429618961512334
-0.01265630630630632	-0.020923492270982138
-0.009853793793793697	-0.018873750716722308
-0.007051281281281296	-0.017083024749658
-0.004248768768768674	-0.015274711364111977
-0.001446256256256273	-0.013153235164530314
0.0013562562562563496	-0.010468997130132092
0.00415876876876875	-0.007073176876345451
0.006961281281281373	-0.0029499148833982518
0.009763793793793774	0.0017814736632112181
0.012566306306306396	0.006894688720812314
0.015368818818818797	0.012108192052410404
0.01817133133133142	0.01714768831032992
0.02097384384384382	0.021803457222737407
0.023776356356356443	0.025967612374959176
0.026578868868868843	0.029641511400574732
0.029381381381381466	0.03291186079825861
0.03218389389389387	0.03590340856960554
0.03498640640640649	0.03872372609714987
0.03778891891891911	0.041418844734971344
0.04059143143143151	0.04395590582017793
0.043393943943944135	0.04624074030077307
0.046196456456456536	0.04816658591489388
0.04899896896896916	0.049678592184503795
0.05180148148148156	0.0508313465501798
0.05460399399399418	0.05181639500996575
0.05740650650650658	0.052944500418465865
0.060209019019019205	0.05458136397364789
0.0630115315315316	0.05705156818140074
0.06581404404404423	0.060538284523104995
0.06861655655655663	0.06501112109013013
0.07141906906906925	0.0702089373392602
0.07422158158158165	0.07568941574904944
0.07702409409409428	0.08093683786431399
0.07982660660660668	0.08550017739715347
0.0826291191191193	0.08912175183110527
0.0854316316316317	0.09181669512732205
0.08823414414414432	0.09387620940975736
0.09103665665665672	0.0957895792173308
0.09383916916916935	0.09810470784814561
0.09664168168168175	0.10126666588392075
0.09944419419419437	0.10548193385681795
0.10224670670670677	0.11064966542995652
0.10504921921921939	0.11638196933186465
0.10785173173173179	0.12210867970745859
0.11065424424424442	0.12723654347707958
0.11345675675675682	0.13131619286690496
0.11625926926926944	0.13416790591385813
0.11906178178178184	0.13592972537651474
0.12186429429429446	0.1370150265037447
0.12466680680680686	0.137993695014353
0.12746931931931949	0.13943328068879657
0.13027183183183189	0.14174710479992242
0.1330743443443445	0.1450924063455794
0.1358768568568569	0.1493449407931491
0.13867936936936953	0.1541526688645014
0.14148188188188193	0.15904794947644102
0.14428439439439456	0.16358208586139555
0.14708690690690696	0.16744246728664527
0.14988941941941958	0.17052116260087724
0.15269193193193198	0.17292103368594802
0.1554944444444446	0.17490516382169566
0.158296956956957	0.17681124572379636
0.16109946946946962	0.17895995972579956
0.16390198198198203	0.18158387809690368
0.16670449449449465	0.18479301037587684
0.16950700700700705	0.1885791222937867
0.17230951951951967	0.1928484906335321
0.17511203203203207	0.1974657748681457
0.1779145445445447	0.20229180790655554
0.1807170570570571	0.20720426318122345
0.18351956956956972	0.21209925311623085
0.18632208208208212	0.2168801729621885
0.18912459459459474	0.22144450982401312
0.19192710710710714	0.22567868339253694
0.19472961961961976	0.22946614392828074
0.19753213213213217	0.23270733187790404
0.2003346446446448	0.2353445628598262
0.2031371571571572	0.23738259038917614
0.2059396696696698	0.2388971655828013
0.2087421821821822	0.24002838033106205
0.21154469469469483	0.2409608823017231
0.21434720720720724	0.2418969767476713
0.21714971971971986	0.24302976479050287
0.21995223223223226	0.24452172935991104
0.22275474474474488	0.2464907595460662
0.22555725725725728	0.24900234861273962
0.2283597697697699	0.25206522548620885
0.2311622822822823	0.2556286048474963
0.23396479479479493	0.2595818934895401
0.23676730730730733	0.2637604052751984
0.23956981981981995	0.2679615408124445
0.24237233233233235	0.2719738293021988
0.24517484484484497	0.2756164421663209
0.24797735735735738	0.27878097006048824
0.25077986986987	0.28146298796861413
0.2535823823823824	0.2837706308481315
0.256384894894895	0.2859022056174342
0.2591874074074074	0.28809394798307697
0.26198991991992004	0.290549650035301
0.26479243243243245	0.2933722188623489
0.26759494494494507	0.29651976398445773
0.27039745745745747	0.29980375297862283
0.2731999699699701	0.302934927143809
0.2760024824824825	0.3056074270760989
0.2788049949949951	0.3075979266835126
0.2816075075075075	0.3088494129208288
0.28441002002002014	0.3095116130165616
0.28721253253253254	0.30992190417742793
0.29001504504504516	0.31052849904231883
0.29281755755755756	0.31177612500393703
0.2956200700700702	0.3139871818453374
0.2984225825825826	0.31727398183533634
0.3012250950950952	0.32150891725936026
0.3040276076076076	0.3263618266420083
0.30683012012012023	0.3313930382404238
0.30963263263263263	0.33617334495904505
0.31243514514514525	0.34039419316811326
0.31523765765765766	0.3439352770243993
0.3180401701701703	0.34687116786408945
0.3208426826826827	0.34941868658295233
0.3236451951951953	0.3518456890714847
0.3264477077077077	0.35437347425936705
0.3292502202202203	0.3571054442553544
0.3320527327327327	0.3600041041877285
0.33485524524524535	0.36292089427816854
0.33765775775775775	0.3656649475747522
0.34046027027027037	0.3680840404179059
0.34326278278278277	0.37012802411340523
0.3460652952952954	0.37187261010083805
0.3488678078078078	0.3734965019549904
0.3516703203203204	0.3752219093764501
0.3544728328328328	0.3772412859838944
0.35727534534534544	0.3796572204902067
0.36007785785785784	0.3824565463688822
0.36288037037037046	0.3855263215805502
0.36568288288288286	0.3887034762930606
0.3684853953953955	0.3918375496789705
0.3712879079079079	0.3948415916386425
0.3740904204204205	0.397711529474983
0.3768929329329329	0.4005070691807373
0.37969544544544553	0.4033026863175204
0.38249795795795793	0.4061296034691788
0.38530047047047056	0.40893411246108574
0.38810298298298296	0.4115723106058162
0.3909054954954956	0.4138479924860876
0.393708008008008	0.41558378573544075
0.3965105205205206	0.41670169278127656
0.3993130330330332	0.4172832335031891
0.4021155455455456	0.4175839050822302
0.40491805805805825	0.4179905635874842
0.40772057057057065	0.41892914228672645
0.4105230830830833	0.4207475729263239
0.4133255955955957	0.4236088813087538
0.4161281081081083	0.4274285353089091
0.4189306206206207	0.43187816879342283
0.4217331331331333	0.4364583626227275
0.4245356456456457	0.4406222832058449
0.42733815815815834	0.4439162155370604
0.43014067067067074	0.44609733114419337
0.43294318318318337	0.4471951852617567
0.43574569569569577	0.4474995419868477
0.4385482082082084	0.44747826118780354
0.4413507207207208	0.4476487972548192
0.4441532332332334	0.44843955881427755
0.4469557457457458	0.4500794445279229
0.44975825825825844	0.45254503013548497
0.45256077077077084	0.4555780416999766
0.45536328328328346	0.45876598720574524
0.45816579579579586	0.46166179786908357
0.4609683083083085	0.46390865147330773
0.4637708208208209	0.4653361166668002
0.4665733333333335	0.4660028871383701
0.4693758458458459	0.46617672252292636
0.47217835835835853	0.4662593409590856
0.47498087087087093	0.4666782759899296
0.47778338338338355	0.4677755079332677
0.48058589589589595	0.46972228926599774
0.4833884084084086	0.4724814918714997
0.486190920920921	0.4758254450692293
0.4889934334334336	0.4794022767282484
0.491795945945946	0.48283115822335887
0.4945984584584586	0.48579982257228377
0.497400970970971	0.4881380169769697
0.5002034834834836	0.4898479947874882
0.503005995995996	0.491085693085701
0.5058085085085087	0.49210043488838934
0.5086110210210211	0.4931528659286487
0.5114135335335337	0.49443693718392157
0.5142160460460461	0.4960301435802944
0.5170185585585587	0.4978871618765485
0.5198210710710711	0.49987798697742303
0.5226235835835837	0.5018568173436873
0.5254260960960961	0.5037369926874201
0.5282286086086088	0.5055440457159437
0.5310311211211212	0.507424996043994
0.5338336336336338	0.5096060592319263
0.5366361461461462	0.512308865846556
0.5394386586586588	0.5156513111704701
0.5422411711711712	0.5195676208524795
0.5450436836836838	0.523779496359853
0.5478461961961962	0.5278361470572811
0.5506487087087089	0.5312193393198372
0.5534512212212213	0.5334869777331164
0.5562537337337339	0.5344128108831347
0.5590562462462463	0.5340766730430482
0.5618587587587589	0.5328714755930184
0.5646612712712713	0.5314172774704944
0.5674637837837839	0.5304021044915301
0.5702662962962963	0.53039431411749
0.573068808808809	0.5316834728199745
0.5758713213213213	0.5342009284524318
0.578673833833834	0.5375482485879087
0.5814763463463464	0.5411280664601221
0.584278858858859	0.5443382535136386
0.5870813713713714	0.5467679892811904
0.589883883883884	0.5483313266435351
0.5926863963963964	0.549292236346623
0.595488908908909	0.5501697045787433
0.5982914214214214	0.551551339880541
0.6010939339339341	0.5538758863678397
0.6038964464464465	0.5572578914155608
0.6066989589589589	0.561416384196264
0.6095014714714717	0.5657366579340113
0.6123039839839841	0.5694503719103678
0.6151064964964965	0.5718786417785495
0.6179090090090089	0.5726594236750233
0.6207115215215218	0.5718828305582955
0.6235140340340342	0.5700861186621274
0.6263165465465466	0.5681052680699372
0.629119059059059	0.5668276071545959
0.6319215715715718	0.5669238311765905
0.6347240840840842	0.5686462697897631
0.6375265965965966	0.571759914863778
0.640329109109109	0.5756297779689472
0.6431316216216219	0.5794366461077012
0.6459341341341343	0.582450452048579
0.6487366466466467	0.5842708396309406
0.651539159159159	0.5849549984661353
0.6543416716716719	0.5849902475658528
0.6571441841841843	0.5851207683581894
0.6599466966966967	0.5860868720742693
0.6627492092092091	0.5883646346240701
0.665551721721722	0.5919935814273992
0.6683542342342343	0.596550326668107
0.6711567467467467	0.6012767467900066
0.6739592592592591	0.6053191814090524
0.676761771771772	0.6079980563904727
0.6795642842842844	0.6090178268058766
0.6823667967967968	0.6085483637605331
0.6851693093093092	0.6071534042301692
0.687971821821822	0.605593993425853
0.6907743343343344	0.6045768806754405
0.6935768468468468	0.604535132239828
0.6963793593593592	0.6055150137845963
0.6991818718718721	0.6072043560153841
0.7019843843843845	0.6090869779372183
0.7047868968968969	0.6106632186323867
0.7075894094094093	0.611653926742219
0.7103919219219221	0.6121123458150839
0.7131944344344345	0.6124026268234772
0.7159969469469469	0.6130529464239631
0.7187994594594593	0.6145377981931222
0.7216019719719722	0.617071188730596
0.7244044844844846	0.6204902358556896
0.727206996996997	0.6242774304894737
0.7300095095095094	0.6277203112848444
0.7328120220220222	0.6301568780804456
0.7356145345345346	0.6312216972958242
0.738417047047047	0.6310035747625877
0.7412195595595594	0.630053053524835
0.7440220720720723	0.6292280319199414
0.7468245845845847	0.6294216392022145
0.7496270970970971	0.6312589884846442
0.7524296096096099	0.6348636535652231
0.7552321221221223	0.6397752152889671
0.7580346346346347	0.6450519043381315
0.7608371471471471	0.6495326049393424
0.76363965965966	0.6521799784307104
0.7664421721721724	0.652398638688602
0.7692446846846848	0.6502284785246288
0.7720471971971972	0.6463515309244972
0.77484970970971	0.6419087567434685
0.7776522222222224	0.6381821360970998
0.7804547347347348	0.6362385314535078
0.7832572472472472	0.6366421564709339
0.7860597597597601	0.6393194063706445
0.7888622722722725	0.6436113345625376
0.7916647847847849	0.64849113776002
0.7944672972972973	0.6528750949890932
0.7972698098098101	0.6559304464970732
0.8000723223223225	0.657289476227378
0.8028748348348349	0.6571123507853764
0.8056773473473473	0.6559903228793857
0.8084798598598602	0.654729630535833
0.8112823723723726	0.6540897266705092
0.814084884884885	0.6545580198133991
0.8168873973973974	0.656226121786184
0.8196899099099102	0.658796828645853
0.8224924224224226	0.661709140354523
0.825294934934935	0.6643339439628948
0.8280974474474474	0.6661755892272679
0.8308999599599602	0.6670182877235942
0.8337024724724726	0.6669780060394751
0.836504984984985	0.6664519789018262
0.8393074974974974	0.6659886909272397
0.8421100100100103	0.6661220772966603
0.8449125225225227	0.6672197107585491
0.8477150350350351	0.6693859067507514
0.8505175475475475	0.6724414331382877
0.8533200600600603	0.6759787226504262
0.8561225725725727	0.6794719856603633
0.8589250850850851	0.6824101543452548
0.8617275975975975	0.6844187898130418
0.8645301101101104	0.6853436311476517
0.8673326226226228	0.685280148912228
0.8701351351351352	0.6845465949897492
0.8729376476476476	0.6836096222608857
0.8757401601601604	0.6829798545070402
0.8785426726726728	0.6830992707972676
0.8813451851851852	0.6842430586441961
0.8841476976976976	0.6864559627729798
0.8869502102102105	0.6895373020535313
0.8897527227227229	0.6930800274041728
0.8925552352352353	0.6965582594640218
0.8953577477477477	0.6994463944102514
0.8981602602602605	0.7013437063648866
0.9009627727727729	0.7020743278788631
0.9037652852852853	0.7017357806246174
0.9065677977977977	0.7006803036135687
0.9093703103103106	0.6994300973415482
0.912172822822823	0.6985460011806608
0.9149753353353354	0.6984835761495323
0.9177778478478478	0.6994761281190253
0.9205803603603606	0.7014782593641882
0.923382872872873	0.7041869902364866
0.9261853853853854	0.7071348535735261
0.9289878978978978	0.7098275162183321
0.9317904104104107	0.7118845113969224
0.9345929229229231	0.713140441194632
0.9373954354354355	0.7136763730352064
0.9401979479479479	0.713773425271025
0.9430004604604607	0.7138055702753371
0.9458029729729731	0.7141082010637365
0.9486054854854855	0.7148664176654176
0.9514079979979979	0.7160597099919996
0.9542105105105108	0.7174801546247793
0.9570130230230232	0.7188160561177566
0.9598155355355356	0.7197707844318967
0.962618048048048	0.7201750096703783
0.9654205605605608	0.7200535396961782
0.9682230730730732	0.7196243583457135
0.9710255855855856	0.7192313805539855
0.973828098098098	0.7192354046951919
0.9766306106106108	0.7199016699209871
0.9794331231231233	0.7213225182924641
0.9822356356356357	0.7234001094182023
0.985038148148148	0.7258920291660022
0.9878406606606609	0.7285000986913843
0.9906431731731733	0.7309679213636642
0.9934456856856857	0.7331509828109493
0.9962481981981981	0.7350348866790657
0.9990507107107109	0.736698025100661
1.0018532232232233	0.7382368063822586
1.0046557357357357	0.7396862510559095
1.0074582482482481	0.7409707357454538
1.010260760760761	0.7419080704257051
1.0130632732732734	0.7422691840995974
1.0158657857857858	0.7418732633308605
1.0186682982982982	0.7406827236841343
1.021470810810811	0.7388599300968015
1.0242733233233234	0.7367594332820868
1.0270758358358358	0.7348516978490781
1.0298783483483482	0.7335990112669822
1.032680860860861	0.7333225504134205
1.0354833733733735	0.7341046724861686
1.0382858858858859	0.7357602558699701
1.0410883983983983	0.7378886643816249
1.0438909109109111	0.7399912697398747
1.0466934234234235	0.7416176682370268
1.049495935935936	0.7424943161958371
1.0522984484484483	0.7425954811765725
1.0551009609609612	0.7421359008769159
1.0579034734734736	0.7414904901639214
1.060705985985986	0.7410698452483157
1.0635084984984984	0.7411932522721558
1.0663110110110112	0.7419993567103033
1.0691135235235236	0.7434197222274332
1.071916036036036	0.7452179781878363
1.0747185485485484	0.7470753401840599
1.0775210610610613	0.7486896215050401
1.0803235735735737	0.7498537587810971
1.083126086086086	0.7504909220980636
1.0859285985985985	0.7506416261272661
1.0887311111111113	0.7504166064040096
1.0915336236236237	0.7499406319008991
1.0943361361361361	0.7493129055015098
1.0971386486486485	0.7485996481756849
1.0999411611611614	0.7478583664684952
1.1027436736736738	0.7471779369142066
1.1055461861861862	0.7467103760538116
1.1083486986986986	0.746672481604844
1.1111512112112114	0.7473076618643224
1.1139537237237238	0.7488154896123371
1.1167562362362362	0.7512719565768051
1.119558748748749	0.7545707141460853
1.1223612612612615	0.7584114112280773
1.1251637737737739	0.7623465804903038
1.1279662862862863	0.765878443444082
1.130768798798799	0.7685787918160882
1.1335713113113115	0.7701955652586496
1.136373823823824	0.7707126500672121
1.1391763363363363	0.770344042893661
1.1419788488488491	0.7694648443708711
1.1447813613613615	0.7685020722905826
1.147583873873874	0.7678207622842501
1.1503863863863864	0.7676409057336023
1.1531888988988992	0.7680085991261015
1.1559914114114116	0.7688249112052676
1.158793923923924	0.7699157119068832
1.1615964364364364	0.771112387337684
1.1643989489489492	0.7723116683978195
1.1672014614614616	0.7734930502682733
1.170003973973974	0.7746903625921747
1.1728064864864864	0.7759329810571689
1.1756089989989993	0.7771847163099287
1.1784115115115117	0.7783097946338646
1.181214024024024	0.7790850068066864
1.1840165365365365	0.7792589262221541
1.1868190490490493	0.7786399417357828
1.1896215615615617	0.7771819933158635
1.1924240740740741	0.7750353293220367
1.1952265865865865	0.7725401646288316
1.1980290990990994	0.7701601779432384
1.2008316116116118	0.7683735664315773
1.2036341241241242	0.767554429487821
1.2064366366366366	0.7678811794483796
1.2092391491491494	0.7693000690474654
1.2120416616616618	0.7715538515442033
1.2148441741741742	0.774264439617247
1.2176466866866866	0.7770415724873158
1.2204491991991995	0.7795826267539486
1.2232517117117119	0.7817338261446123
1.2260542242242243	0.7834979309666139
1.2288567367367367	0.7849923885944756
1.2316592492492495	0.7863780724483449
1.234461761761762	0.787786616313054
1.2372642742742743	0.7892717173123818
1.2400667867867867	0.7907983318778398
1.2428692992992996	0.792268257764031
1.245671811811812	0.7935672035946502
1.2484743243243244	0.7946119872711458
1.2512768368368368	0.7953789333853447
1.2540793493493496	0.7959042635692325
1.256881861861862	0.796259919178071
1.2596843743743744	0.7965184979697607
1.2624868868868868	0.7967246981764852
1.2652893993993997	0.7968865389747325
1.268091911911912	0.7969896515301857
1.2708944244244245	0.7970265297980891
1.2736969369369369	0.7970248171395837
1.2764994494494497	0.7970580311873876
1.279301961961962	0.7972291774643798
1.2821044744744745	0.7976297834440544
1.284906986986987	0.7982890562131322
1.2877094994994998	0.7991348856835053
1.2905120120120122	0.7999868704284385
1.2933145245245246	0.8005913235192447
1.296117037037037	0.8006927155965247
1.2989195495495498	0.8001209587598802
1.3017220620620622	0.7988652533410217
1.3045245745745746	0.797106740325762
1.307327087087087	0.7951940865116194
1.3101295995995998	0.7935646435690709
1.3129321121121122	0.7926325819365588
1.3157346246246246	0.792677655920832
1.318537137137137	0.793769379642896
1.32133964964965	0.7957506416791755
1.3241421621621623	0.7982856657190145
1.3269446746746747	0.8009562960718035
1.329747187187187	0.8033751313648465
1.3325496996997	0.8052794235847678
1.3353522122122123	0.8065774244944979
1.3381547247247247	0.8073361122949442
1.3409572372372371	0.8077197303273744
1.34375974974975	0.807905001317688
1.3465622622622624	0.8080055108922539
1.3493647747747748	0.8080324915468398
1.3521672872872872	0.8079043429378758
1.3549697997998	0.8074984100596186
1.3577723123123124	0.806722816884255
1.3605748248248248	0.8055792175506948
1.3633773373373372	0.8041914858502329
1.36617984984985	0.8027887436372579
1.3689823623623625	0.801648466033799
1.3717848748748749	0.8010200875010941
1.3745873873873873	0.8010561335757822
1.3773898998999001	0.801774190495298
1.3801924124124125	0.8030607577354896
1.382994924924925	0.8047121980942562
1.3857974374374373	0.8064948373614189
1.3885999499499502	0.8082008170367025
1.3914024624624626	0.8096804146162933
1.394204974974975	0.8108433447908089
1.3970074874874874	0.8116357136274732
1.39981	0.8120105268174032
1.39991	0.8170637226093591
1.3971102828053281	0.817601332349561
1.3943105656106556	0.8189498367301059
1.3915108484159835	0.8209349650924929
1.3887111312213114	0.8231891834743419
1.3859114140266393	0.8252015137614142
1.3831116968319672	0.8264205056188404
1.3803119796372951	0.8263875234991237
1.377512262442623	0.8248641416949776
1.374712545247951	0.8219147318921028
1.3719128280532784	0.8179156330531383
1.3691131108586063	0.813482881318717
1.3663133936639342	0.8093349948576924
1.3635136764692621	0.8061276148019922
1.36071395927459	0.8043059173345921
1.357914242079918	0.8040153137036352
1.3551145248852459	0.8050926772417626
1.3523148076905733	0.8071352833566839
1.3495150904959012	0.8096212917248204
1.3467153733012291	0.8120417863814233
1.343915656106557	0.8140045411525929
1.341115938911885	0.815283214220025
1.3383162217172129	0.8158072507053592
1.3355165045225408	0.815609258653458
1.3327167873278687	0.8147601242794695
1.3299170701331962	0.8133229093921202
1.327117352938524	0.8113448060599528
1.324317635743852	0.8088871198037947
1.3215179185491799	0.8060743387516277
1.3187182013545078	0.8031326240104384
1.3159184841598357	0.8003901704575528
1.3131187669651636	0.7982264509066601
1.310319049770491	0.7969789742718352
1.307519332575819	0.7968364045328489
1.304719615381147	0.79775737172274
1.3019198981864748	0.7994500955856142
1.2991201809918027	0.8014295109283782
1.2963204637971306	0.8031419196863148
1.2935207466024585	0.8041217919310542
1.2907210294077864	0.8041307827941436
1.287921312213114	0.8032314183970999
1.2851215950184418	0.8017674047697936
1.2823218778237697	0.8002530517504798
1.2795221606290976	0.7992055087760441
1.2767224434344255	0.7989743197476015
1.2739227262397534	0.7996254434237384
1.2711230090450814	0.8009197760318785
1.2683232918504093	0.8023947367946549
1.2655235746557367	0.8035222583849451
1.2627238574610646	0.8038897848595332
1.2599241402663925	0.8033421414768058
1.2571244230717205	0.8020347996025663
1.2543247058770484	0.8003790707018398
1.2515249886823763	0.7988969425190906
1.2487252714877042	0.7980347879082439
1.2459255542930316	0.7980000260557821
1.2431258370983596	0.798677688189273
1.2403261199036875	0.7996570255866867
1.2375264027090154	0.8003609311295434
1.2347266855143433	0.8002358472911273
1.2319269683196712	0.7989390555349845
1.229127251124999	0.7964608836744875
1.226327533930327	0.7931411295032686
1.2235278167356545	0.7895743296761153
1.2207280995409824	0.7864352707711593
1.2179283823463103	0.7842818730036143
1.2151286651516382	0.7833987720227336
1.212328947956966	0.783729909562358
1.209529230762294	0.7849178229981488
1.206729513567622	0.7864318794215194
1.2039297963729494	0.7877395430458932
1.2011300791782773	0.7884631201885723
1.1983303619836052	0.7884725378034372
1.1955306447889331	0.7878889291947324
1.192730927594261	0.7870051043836136
1.189931210399589	0.7861563346708145
1.1871314932049168	0.78558915729205
1.1843317760102448	0.7853729957029363
1.1815320588155722	0.7853813904248952
1.1787323416209001	0.7853437865368383
1.175932624426228	0.7849446687751068
1.173132907231556	0.7839326869978653
1.1703331900368839	0.7822024534328854
1.1675334728422118	0.7798247146620745
1.1647337556475397	0.7770208031789902
1.1619340384528671	0.7740966915325213
1.159134321258195	0.7713635859795345
1.156334604063523	0.7690723063336713
1.1535348868688509	0.7673788222681928
1.1507351696741788	0.7663432507822296
1.1479354524795067	0.7659510258264635
1.1451357352848346	0.7661383808464473
1.1423360180901625	0.7668069606636384
1.13953630089549	0.7678223967273163
1.1367365837008179	0.7690039270943834
1.1339368665061458	0.7701205397057935
1.1311371493114737	0.7709092617979378
1.1283374321168016	0.7711223508700105
1.1255377149221295	0.7705956218510945
1.1227379977274574	0.7693161989927321
1.1199382805327853	0.767461200824485
1.1171385633381128	0.7653834194146955
1.1143388461434407	0.763535735585962
1.1115391289487686	0.762347955095125
1.1087394117540965	0.762090006293465
1.1059396945594244	0.7627658754813301
1.1031399773647523	0.7640781283111302
1.1003402601700802	0.7654834368412528
1.0975405429754077	0.7663308373895613
1.0947408257807356	0.7660459737219322
1.0919411085860635	0.7643064219748855
1.0891413913913914	0.761152389202773
1.0863416741967193	0.7569949162577514
1.0835419570020473	0.7525150054412617
1.0807422398073752	0.7484817390413915
1.077942522612703	0.7455438494476998
1.0751428054180305	0.7440582549818652
1.0723430882233584	0.744007451187844
1.0695433710286864	0.7450290310468919
1.0667436538340143	0.7465445240096713
1.0639439366393422	0.7479433059869357
1.06114421944467	0.7487610577226919
1.058344502249998	0.7487964153866092
1.0555447850553255	0.7481322929600194
1.0527450678606534	0.7470617031224405
1.0499453506659813	0.7459501171208707
1.0471456334713092	0.7450864527482399
1.044345916276637	0.744576085768925
1.041546199081965	0.7443119459991121
1.038746481887293	0.7440304032865446
1.0359467646926208	0.7434279430549862
1.0331470474979483	0.7422934479964789
1.0303473303032762	0.7406064634764088
1.027547613108604	0.7385652266306406
1.024747895913932	0.7365342176081711
1.02194817871926	0.7349299555735196
1.0191484615245878	0.734085332148599
1.0163487443299157	0.7341395118384297
1.0135490271352436	0.7349904113827581
1.010749309940571	0.7363241167090366
1.007949592745899	0.7377087960945378
1.005149875551227	0.738719380300633
1.0023501583565548	0.7390508082598493
0.9995504411618827	0.7385843706827876
0.9967507239672107	0.7373904191501464
0.9939510067725386	0.7356740353808003
0.991151289577866	0.7336894489917918
0.9883515723831939	0.7316572862707313
0.9855518551885218	0.7297137546662755
0.9827521379938498	0.7279053466425637
0.9799524207991777	0.7262231775568059
0.9771527036045056	0.7246554573198989
0.9743529864098335	0.7232308027825505
0.9715532692151614	0.7220310065875619
0.9687535520204889	0.7211666579256737
0.9659538348258168	0.7207263401838673
0.9631541176311447	0.7207227606521237
0.9603544004364726	0.7210618157968876
0.9575546832418005	0.7215520458351883
0.9547549660471284	0.7219555244342584
0.9519552488524563	0.7220635521457113
0.9491555316577838	0.7217688165394165
0.9463558144631117	0.7211049631703732
0.9435560972684396	0.7202355418498186
0.9407563800737675	0.7193931477303295
0.9379566628790954	0.7187891282125767
0.9351569456844233	0.7185268160378117
0.9323572284897512	0.7185516703767635
0.9295575112950791	0.7186592972717682
0.9267577941004066	0.7185613404557123
0.9239580769057345	0.7179873715566812
0.9211583597110624	0.716786433636798
0.9183586425163903	0.7149905212826273
0.9155589253217182	0.712814948169557
0.9127592081270461	0.7105929408419399
0.909959490932374	0.7086658377447863
0.907159773737702	0.7072670914809452
0.9043600565430294	0.7064414900049538
0.9015603393483573	0.7060291673752772
0.8987606221536852	0.7057211503185645
0.8959609049590131	0.7051675816064448
0.8931611877643411	0.7041007073268892
0.890361470569669	0.702429239076179
0.8875617533749969	0.700270902407429
0.8847620361803243	0.6979122093487722
0.8819623189856522	0.6957106504148431
0.8791626017909802	0.6939750134446385
0.8763628845963081	0.692866879105063
0.873563167401636	0.6923578428490211
0.8707634502069639	0.6922558621151469
0.8679637330122918	0.6922882225364819
0.8651640158176197	0.6922076424703174
0.8623642986229472	0.6918798605330421
0.8595645814282751	0.6913187781131134
0.856764864233603	0.690655996997789
0.8539651470389309	0.6900575974628191
0.8511654298442588	0.6896223743111657
0.8483657126495867	0.6893042299299694
0.8455659954549146	0.6888934896217049
0.8427662782602421	0.6880701574570893
0.83996656106557	0.6865144312051161
0.8371668438708979	0.6840364253074339
0.8343671266762258	0.6806769398560607
0.8315674094815537	0.6767385023779774
0.8287676922868816	0.6727286966745767
0.8259679750922095	0.6692281852749085
0.8231682578975374	0.6667230849703338
0.8203685407028649	0.6654556256410114
0.8175688235081928	0.6653429374086861
0.8147691063135207	0.6659924492163729
0.8119693891188486	0.6668109471725858
0.8091696719241765	0.6671736314511107
0.8063699547295045	0.6666000941746677
0.8035702375348324	0.6648826155198853
0.8007705203401598	0.6621288589324756
0.7979708031454877	0.6587099194283639
0.7951710859508156	0.6551355872507703
0.7923713687561436	0.6519009939164383
0.7895716515614715	0.649355156323501
0.7867719343667994	0.6476307934006001
0.7839722171721273	0.6466508438494051
0.7811724999774552	0.6461994233101873
0.7783727827827827	0.6460235792747773
0.7755730655881106	0.6459245167999637
0.7727733483934385	0.6458050846031032
0.7699736311987664	0.645660441005419
0.7671739140040943	0.6455228394135245
0.7643741968094222	0.6453900524860765
0.7615744796147501	0.6451730651271608
0.758774762420078	0.6446901758960895
0.7559750452254055	0.6437150396570128
0.7531753280307334	0.6420631782702472
0.7503756108360613	0.6396840743449281
0.7475758936413892	0.6367210102596251
0.7447761764467171	0.6335104745154326
0.741976459252045	0.6305138680879163
0.7391767420573729	0.6281987854328199
0.7363770248627004	0.6269062788730506
0.7335773076680283	0.6267471335288657
0.7307775904733562	0.6275617260365167
0.7279778732786841	0.6289574325825087
0.725178156084012	0.6304120873088122
0.72237843888934	0.6314106540652
0.7195787216946679	0.6315724545063448
0.7167790044999958	0.6307311453355275
0.7139792873053232	0.6289470140525382
0.7111795701106511	0.6264545285020837
0.708379852915979	0.6235689863838125
0.705580135721307	0.6205873393888566
0.7027804185266349	0.617716394979464
0.6999807013319628	0.6150481305205602
0.6971809841372907	0.6125824680893037
0.6943812669426181	0.6102801288315437
0.6915815497479461	0.6081186677340454
0.688781832553274	0.6061265786672739
0.6859821153586019	0.6043820449875373
0.6831823981639298	0.6029792871434672
0.6803826809692577	0.6019796818546427
0.6775829637745856	0.6013711575544478
0.6747832465799135	0.601055423572455
0.671983529385241	0.6008702270832134
0.6691838121905689	0.600638352225272
0.6663840949958968	0.6002230459463898
0.6635843778012247	0.5995661310282895
0.6607846606065526	0.5986918768947638
0.6579849434118805	0.5976741304268902
0.6551852262172084	0.596580395959571
0.6523855090225363	0.5954176962446824
0.6495857918278638	0.5941061626497409
0.6467860746331917	0.592496326601166
0.6439863574385196	0.590428457255506
0.6411866402438475	0.5878137749427625
0.6383869230491754	0.584705493036296
0.6355872058545033	0.5813277310835274
0.6327874886598313	0.5780433058148517
0.6299877714651587	0.5752631387387942
0.6271880542704866	0.5733227359821187
0.6243883370758145	0.5723662509482549
0.6215886198811424	0.5722797931152948
0.6187889026864704	0.5727015562115234
0.6159891854917983	0.5731113033120614
0.6131894682971262	0.5729743418026236
0.6103897511024541	0.5718951876119922
0.6075900339077815	0.5697311610981481
0.6047903167131095	0.5666284944240916
0.6019905995184374	0.5629692695925136
0.5991908823237653	0.5592477842225241
0.5963911651290932	0.5559190299566825
0.5935914479344209	0.5532711436679582
0.5907917307397488	0.5513644671620275
0.5879920135450767	0.5500553571321184
0.5851922963504046	0.549091858267093
0.5823925791557323	0.5482420403032693
0.5795928619610602	0.5474039032627588
0.5767931447663881	0.5466528406425075
0.573993427571716	0.5462063842938125
0.5711937103770437	0.5463178286111217
0.5683939931823716	0.5471386609778855
0.5655942759876995	0.5486038683088807
0.5627945587930274	0.55038846683247
0.5599948415983551	0.5519594850546188
0.557195124403683	0.5527133671893529
0.5543954072090109	0.5521565411512794
0.5515956900143388	0.5500685074426763
0.5487959728196665	0.5465893907472226
0.5459962556249944	0.5421972610690384
0.5431965384303223	0.5375770589395052
0.54039682123565	0.5334201699111348
0.5375971040409779	0.5302185780497259
0.5347973868463058	0.5281211314253732
0.5319976696516338	0.5269000832896842
0.5291979524569614	0.526039989510898
0.5263982352622893	0.524920358434481
0.5235985180676173	0.5230319734234326
0.5207988008729452	0.5201552831425361
0.5179990836782729	0.5164416477787376
0.5151993664836008	0.5123703759398873
0.5123996492889287	0.5085955439654772
0.5095999320942566	0.5057327789686935
0.5068002148995843	0.5041555106126364
0.5040004977049122	0.5038664791523072
0.5012007805102401	0.5044851649573523
0.498401063315568	0.5053540103575251
0.4956013461208957	0.5057285524480031
0.4928016289262236	0.5049911856308538
0.4900019117315515	0.5028230172236817
0.4872021945368792	0.49928400419743163
0.4844024773422071	0.4947821602675436
0.481602760147535	0.48994742860319995
0.4788030429528629	0.4854533982442497
0.4760033257581906	0.4818420882423796
0.4732036085635185	0.4794009232267523
0.4704038913688464	0.4781203518548178
0.4676041741741743	0.47773339580792024
0.464804456979502	0.47781423143562973
0.4620047397848299	0.47789919210996146
0.45920502259015783	0.47759344874639165
0.45640530539548574	0.47663815857491343
0.4536055882008134	0.4749303270608162
0.45080587100614133	0.47250393592392403
0.44800615381146924	0.4694904108036093
0.44520643661679693	0.4660769886092546
0.44240671942212484	0.46247462887915225
0.43960700222745275	0.4588972260516654
0.43680728503278066	0.4555461331770856
0.43400756783810834	0.452591953018752
0.43120785064343625	0.45014972548737014
0.42840813344876416	0.4482514666981917
0.42560841625409207	0.44682707188022364
0.42280869905941976	0.44570667159927085
0.42000898186474767	0.44465261072427675
0.4172092646700756	0.44341853203591197
0.4144095474754035	0.44182073025300833
0.41160983028073117	0.439798417582298
0.4088101130860591	0.43743923058682493
0.406010395891387	0.4349556289529446
0.4032106786967149	0.4326143202574762
0.4004109615020426	0.4306387930612866
0.3976112443073705	0.4291175505251148
0.3948115271126984	0.4279522546323289
0.3920118099180261	0.4268689808275185
0.389212092723354	0.4254950942926726
0.3864123755286819	0.42348074787089435
0.3836126583340098	0.42062610581611115
0.3808129411393375	0.4169700766729383
0.3780132239446654	0.41280639716343115
0.3752135067499933	0.4086157265900674
0.37241378955532123	0.40493061523563023
0.3696140723606489	0.4021741218323171
0.3668143551659768	0.4005238780811853
0.36401463797130473	0.3998471430234208
0.36121492077663264	0.39973038935935007
0.35841520358196033	0.39959631523322675
0.35561548638728824	0.3988721865739414
0.35281576919261615	0.3971560518851801
0.35001605199794406	0.39432775135630116
0.34721633480327174	0.39056983268426737
0.34441661760859965	0.3862934046468055
0.34161690041392756	0.3819954393132799
0.33881718321925525	0.3780963407876816
0.33601746602458316	0.37481216558800173
0.33321774882991106	0.37210293916128706
0.330418031635239	0.36971169398018533
0.32761831444056666	0.36727753924165357
0.32481859724589457	0.3644810940122024
0.3220188800512225	0.3611704744157421
0.3192191628565504	0.3574239547477741
0.3164194456618781	0.35352833655310545
0.313619728467206	0.349881729835418
0.3108200112725339	0.34685546626120234
0.3080202940778618	0.34466330973252357
0.3052205768831895	0.34328266544430996
0.3024208596885174	0.3424537606245176
0.2996211424938453	0.3417556834900239
0.2968214252991732	0.3407323257006001
0.2940217081045009	0.3390255385726779
0.2912219909098288	0.3364722193964336
0.2884222737151567	0.33313616288980286
0.2856225565204844	0.3292688014811741
0.2828228393258123	0.32521691167219546
0.2800231221311402	0.3213116430879098
0.27722340493646813	0.3177766105279367
0.2744236877417958	0.31468289335814176
0.2716239705471237	0.3119599748748972
0.26882425335245164	0.3094512375991104
0.26602453615777955	0.3069880712868881
0.26322481896310723	0.3044528319566245
0.26042510176843514	0.3018084498542759
0.25762538457376305	0.29908778776063044
0.25482566737909096	0.29635255754354517
0.25202595018441865	0.2936431813476175
0.24922623298974655	0.2909432047711198
0.24642651579507446	0.28817433265500714
0.24362679860040237	0.285224306237874
0.24082708140573006	0.2819954936309512
0.23802736421105797	0.2784530757127289
0.23522764701638588	0.2746516545109524
0.23242792982171356	0.2707279192829814
0.22962821262704147	0.26686102965929415
0.22682849543236938	0.2632158713435972
0.2240287782376973	0.25989176379593826
0.22122906104302498	0.2568974222116913
0.21842934384835289	0.25416255316120395
0.2156296266536808	0.25158145676369753
0.2128299094590087	0.24907042426992526
0.2100301922643364	0.24661415505083506
0.2072304750696643	0.244279822841656
0.2044307578749922	0.2421898584173141
0.20163104068032012	0.24046140101189162
0.1988313234856478	0.2391351507313811
0.1960316062909757	0.23812299722537678
0.19323188909630362	0.23719916474049668
0.19043217190163153	0.23604478695356498
0.18763245470695922	0.2343358878093492
0.18483273751228713	0.23184701162402213
0.18203302031761504	0.22853409544690448
0.17923330312294272	0.22456444759031843
0.17643358592827063	0.22027812229114574
0.17363386873359854	0.21608827661357238
0.17083415153892645	0.21235020916915603
0.16803443434425414	0.2092417114151086
0.16523471714958204	0.20669605529948137
0.16243499995490995	0.20441319821414755
0.15963528276023786	0.20194949463515088
0.15683556556556555	0.19885975705249417
0.15403584837089346	0.19484695274319808
0.15123613117622137	0.18987071647682247
0.14843641398154928	0.18417795274770635
0.14563669678687696	0.17824335707497171
0.14283697959220487	0.17263669258159803
0.14003726239753278	0.16785752474559174
0.13723754520286047	0.16418892098140836
0.13443782800818838	0.16161578503102375
0.13163811081351628	0.15983297666292834
0.1288383936188442	0.1583399620250919
0.12603867642417188	0.15659176147171425
0.12323895922949979	0.1541590983114981
0.1204392420348277	0.15084909588955558
0.11763952484015561	0.14675168077967327
0.1148398076454833	0.1422010771257694
0.1120400904508112	0.13766825977146743
0.10924037325613911	0.1336204089394024
0.10644065606146702	0.13039115437777332
0.10364093886679471	0.12809894131953325
0.10084122167212262	0.12663314775532922
0.09804150447745053	0.12570508371040684
0.09524178728277843	0.1249413205860785
0.09244207008810612	0.12398610333899185
0.08964235289343403	0.1225806504516939
0.08684263569876194	0.12059859315175295
0.08404291850408963	0.1180339138312507
0.08124320130941753	0.11495423910744142
0.07844348411474544	0.11144265210652635
0.07564376692007335	0.1075522963618451
0.07284404972540104	0.10329034797493214
0.07004433253072895	0.09863486517272507
0.06724461533605686	0.0935746494911976
0.06444489814138477	0.08815339531429958
0.06164518094671245	0.08249798613195658
0.05884546375204036	0.07681694276648202
0.05604574655736827	0.07136620625397946
0.05324602936269618	0.0663914949030569
0.050446312168023866	0.062065172910116484
0.047646594973351775	0.05843803412393406
0.044846877778679684	0.055422016911451585
0.04204716058400759	0.05281031233811387
0.03924744338933528	0.05032988769588865
0.03644772619466319	0.047711805945161424
0.0336480089999911	0.044759754492444626
0.030848291805318784	0.04139813172152862
0.028048574610646693	0.03768723032148666
0.0252488574159746	0.0338023696368817
0.02244914022130251	0.029983444850832937
0.019649423026630197	0.026468671550254418
0.016849705831958106	0.023429618961512334
0.014049988637286015	0.020923492270982138
0.011250271442613924	0.018873750716722308
0.00845055424794161	0.017083024749658
0.00565083705326952	0.015274711364111977
0.0028511198585974284	0.013153235164530314
5.140266392533732e-05	0.010468997130132092
-0.002748314530746976	0.007073176876345451
-0.005548031725419067	0.0029499148833982518
-0.008347748920091158	-0.0017814736632112181
-0.01114746611476325	-0.006894688720812314
-0.013947183309435562	-0.012108192052410404
-0.016746900504107654	-0.01714768831032992
-0.019546617698779745	-0.021803457222737407
-0.022346334893452058	-0.025967612374959176
-0.02514605208812415	-0.029641511400574732
-0.02794576928279624	-0.03291186079825861
-0.03074548647746833	-0.03590340856960554
-0.033545203672140644	-0.03872372609714987
-0.036344920866812735	-0.041418844734971344
-0.03914463806148483	-0.04395590582017793
-0.04194435525615692	-0.04624074030077307
-0.04474407245082923	-0.04816658591489388
-0.04754378964550132	-0.049678592184503795
-0.05034350684017341	-0.0508313465501798
-0.053143224034845504	-0.05181639500996575
-0.05594294122951782	-0.052944500418465865
-0.05874265842418991	-0.05458136397364789
-0.061542375618862	-0.05705156818140074
-0.06434209281353409	-0.060538284523104995
-0.0671418100082064	-0.06501112109013013
-0.0699415272028785	-0.0702089373392602
-0.07274124439755059	-0.07568941574904944
-0.0755409615922229	-0.08093683786431399
-0.07834067878689499	-0.08550017739715347
-0.08114039598156708	-0.08912175183110527
-0.08394011317623917	-0.09181669512732205
-0.08673983037091149	-0.09387620940975736
-0.08953954756558358	-0.0957895792173308
-0.09233926476025567	-0.09810470784814561
-0.09513898195492776	-0.10126666588392075
-0.09793869914960007	-0.10548193385681795
-0.10073841634427216	-0.11064966542995652
-0.10353813353894425	-0.11638196933186465
-0.10633785073361635	-0.12210867970745859
-0.10913756792828866	-0.12723654347707958
-0.11193728512296075	-0.13131619286690496
-0.11473700231763284	-0.13416790591385813
-0.11753671951230515	-0.13592972537651474
-0.12033643670697725	-0.1370150265037447
-0.12313615390164934	-0.137993695014353
-0.12593587109632143	-0.13943328068879657
-0.12873558829099374	-0.14174710479992242
-0.13153530548566583	-0.1450924063455794
-0.13433502268033792	-0.1493449407931491
-0.13713473987501001	-0.1541526688645014
-0.13993445706968233	-0.15904794947644102
-0.14273417426435442	-0.16358208586139555
-0.1455338914590265	-0.16744246728664527
-0.1483336086536986	-0.17052116260087724
-0.15113332584837091	-0.17292103368594802
-0.153933043043043	-0.17490516382169566
-0.1567327602377151	-0.17681124572379636
-0.1595324774323872	-0.17895995972579956
-0.1623321946270595	-0.18158387809690368
-0.1651319118217316	-0.18479301037587684
-0.16793162901640368	-0.1885791222937867
-0.170731346211076	-0.1928484906335321
-0.1735310634057481	-0.1974657748681457
-0.17633078060042018	-0.20229180790655554
-0.17913049779509227	-0.20720426318122345
-0.18193021498976458	-0.21209925311623085
-0.18472993218443667	-0.2168801729621885
-0.18752964937910876	-0.22144450982401312
-0.19032936657378086	-0.22567868339253694
-0.19312908376845317	-0.22946614392828074
-0.19592880096312526	-0.23270733187790404
-0.19872851815779735	-0.2353445628598262
-0.20152823535246944	-0.23738259038917614
-0.20432795254714176	-0.2388971655828013
-0.20712766974181385	-0.24002838033106205
-0.20992738693648594	-0.2409608823017231
-0.21272710413115803	-0.2418969767476713
-0.21552682132583034	-0.24302976479050287
-0.21832653852050243	-0.24452172935991104
-0.22112625571517452	-0.2464907595460662
-0.22392597290984684	-0.24900234861273962
-0.22672569010451893	-0.25206522548620885
-0.22952540729919102	-0.2556286048474963
-0.2323251244938631	-0.2595818934895401
-0.23512484168853542	-0.2637604052751984
-0.23792455888320752	-0.2679615408124445
-0.2407242760778796	-0.2719738293021988
-0.2435239932725517	-0.2756164421663209
-0.246323710467224	-0.27878097006048824
-0.2491234276618961	-0.28146298796861413
-0.2519231448565682	-0.2837706308481315
-0.2547228620512403	-0.2859022056174342
-0.2575225792459126	-0.28809394798307697
-0.2603222964405847	-0.290549650035301
-0.2631220136352568	-0.2933722188623489
-0.26592173082992887	-0.29651976398445773
-0.2687214480246012	-0.29980375297862283
-0.2715211652192733	-0.302934927143809
-0.27432088241394537	-0.3056074270760989
-0.2771205996086177	-0.3075979266835126
-0.27992031680328977	-0.3088494129208288
-0.28272003399796186	-0.3095116130165616
-0.28551975119263395	-0.30992190417742793
-0.28831946838730627	-0.31052849904231883
-0.29111918558197836	-0.31177612500393703
-0.29391890277665045	-0.3139871818453374
-0.29671861997132254	-0.31727398183533634
-0.29951833716599485	-0.32150891725936026
-0.30231805436066694	-0.3263618266420083
-0.30511777155533903	-0.3313930382404238
-0.3079174887500111	-0.33617334495904505
-0.31071720594468344	-0.34039419316811326
-0.31351692313935553	-0.3439352770243993
-0.3163166403340276	-0.34687116786408945
-0.3191163575286997	-0.34941868658295233
-0.321916074723372	-0.3518456890714847
-0.3247157919180441	-0.35437347425936705
-0.3275155091127162	-0.3571054442553544
-0.3303152263073885	-0.3600041041877285
-0.3331149435020606	-0.36292089427816854
-0.3359146606967327	-0.3656649475747522
-0.3387143778914048	-0.3680840404179059
-0.3415140950860771	-0.37012802411340523
-0.3443138122807492	-0.37187261010083805
-0.3471135294754213	-0.3734965019549904
-0.3499132466700934	-0.3752219093764501
-0.3527129638647657	-0.3772412859838944
-0.3555126810594378	-0.3796572204902067
-0.3583123982541099	-0.3824565463688822
-0.36111211544878197	-0.3855263215805502
-0.3639118326434543	-0.3887034762930606
-0.36671154983812637	-0.3918375496789705
-0.36951126703279846	-0.3948415916386425
-0.37231098422747055	-0.397711529474983
-0.37511070142214287	-0.4005070691807373
-0.37791041861681496	-0.4033026863175204
-0.38071013581148705	-0.4061296034691788
-0.38350985300615936	-0.40893411246108574
-0.38630957020083145	-0.4115723106058162
-0.38910928739550354	-0.4138479924860876
-0.39190900459017564	-0.41558378573544075
-0.39470872178484795	-0.41670169278127656
-0.39750843897952004	-0.4172832335031891
-0.40030815617419213	-0.4175839050822302
-0.40310787336886433	-0.4179905635874842
-0.4059075905635364	-0.41892914228672645
-0.4087073077582086	-0.4207475729263239
-0.4115070249528807	-0.4236088813087538
-0.4143067421475529	-0.4274285353089091
-0.417106459342225	-0.43187816879342283
-0.4199061765368972	-0.4364583626227275
-0.4227058937315693	-0.4406222832058449
-0.4255056109262415	-0.4439162155370604
-0.4283053281209137	-0.44609733114419337
-0.4311050453155858	-0.4471951852617567
-0.433904762510258	-0.4474995419868477
-0.4367044797049301	-0.44747826118780354
-0.4395041968996023	-0.4476487972548192
-0.4423039140942744	-0.44843955881427755
-0.4451036312889466	-0.4500794445279229
-0.4479033484836187	-0.45254503013548497
-0.4507030656782909	-0.4555780416999766
-0.453502782872963	-0.45876598720574524
-0.4563025000676352	-0.46166179786908357
-0.45910221726230727	-0.46390865147330773
-0.46190193445697947	-0.4653361166668002
-0.46470165165165156	-0.4660028871383701
-0.46750136884632376	-0.46617672252292636
-0.47030108604099585	-0.4662593409590856
-0.47310080323566805	-0.4666782759899296
-0.47590052043034026	-0.4677755079332677
-0.47870023762501235	-0.46972228926599774
-0.48149995481968455	-0.4724814918714997
-0.48429967201435664	-0.4758254450692293
-0.48709938920902884	-0.4794022767282484
-0.48989910640370093	-0.48283115822335887
-0.49269882359837314	-0.48579982257228377
-0.49549854079304523	-0.4881380169769697
-0.49829825798771743	-0.4898479947874882
-0.5010979751823895	-0.491085693085701
-0.5038976923770617	-0.49210043488838934
-0.5066974095717338	-0.4931528659286487
-0.509497126766406	-0.49443693718392157
-0.5122968439610781	-0.4960301435802944
-0.5150965611557503	-0.4978871618765485
-0.5178962783504224	-0.49987798697742303
-0.5206959955450946	-0.5018568173436873
-0.5234957127397667	-0.5037369926874201
-0.5262954299344389	-0.5055440457159437
-0.5290951471291111	-0.507424996043994
-0.5318948643237832	-0.5096060592319263
-0.5346945815184554	-0.512308865846556
-0.5374942987131275	-0.5156513111704701
-0.5402940159077997	-0.5195676208524795
-0.5430937331024718	-0.523779496359853
-0.545893450297144	-0.5278361470572811
-0.5486931674918161	-0.5312193393198372
-0.5514928846864883	-0.5334869777331164
-0.5542926018811604	-0.5344128108831347
-0.5570923190758326	-0.5340766730430482
-0.5598920362705047	-0.5328714755930184
-0.5626917534651769	-0.5314172774704944
-0.565491470659849	-0.5304021044915301
-0.5682911878545212	-0.53039431411749
-0.5710909050491932	-0.5316834728199745
-0.5738906222438654	-0.5342009284524318
-0.5766903394385375	-0.5375482485879087
-0.5794900566332097	-0.5411280664601221
-0.5822897738278819	-0.5443382535136386
-0.585089491022554	-0.5467679892811904
-0.5878892082172262	-0.5483313266435351
-0.5906889254118983	-0.549292236346623
-0.5934886426065705	-0.5501697045787433
-0.5962883598012426	-0.551551339880541
-0.5990880769959148	-0.5538758863678397
-0.6018877941905869	-0.5572578914155608
-0.6046875113852591	-0.561416384196264
-0.6074872285799312	-0.5657366579340113
-0.6102869457746034	-0.5694503719103678
-0.6130866629692755	-0.5718786417785495
-0.6158863801639477	-0.5726594236750233
-0.6186860973586198	-0.5718828305582955
-0.621485814553292	-0.5700861186621274
-0.6242855317479641	-0.5681052680699372
-0.6270852489426363	-0.5668276071545959
-0.6298849661373085	-0.5669238311765905
-0.6326846833319806	-0.5686462697897631
-0.6354844005266528	-0.571759914863778
-0.6382841177213249	-0.5756297779689472
-0.6410838349159971	-0.5794366461077012
-0.6438835521106692	-0.582450452048579
-0.6466832693053414	-0.5842708396309406
-0.6494829865000135	-0.5849549984661353
-0.6522827036946857	-0.5849902475658528
-0.6550824208893578	-0.5851207683581894
-0.65788213808403	-0.5860868720742693
-0.660681855278702	-0.5883646346240701
-0.6634815724733742	-0.5919935814273992
-0.6662812896680463	-0.596550326668107
-0.6690810068627185	-0.6012767467900066
-0.6718807240573906	-0.6053191814090524
-0.6746804412520628	-0.6079980563904727
-0.6774801584467349	-0.6090178268058766
-0.6802798756414071	-0.6085483637605331
-0.6830795928360793	-0.6071534042301692
-0.6858793100307514	-0.605593993425853
-0.6886790272254236	-0.6045768806754405
-0.6914787444200957	-0.604535132239828
-0.6942784616147679	-0.6055150137845963
-0.69707817880944	-0.6072043560153841
-0.6998778960041122	-0.6090869779372183
-0.7026776131987843	-0.6106632186323867
-0.7054773303934565	-0.611653926742219
-0.7082770475881286	-0.6121123458150839
-0.7110767647828008	-0.6124026268234772
-0.7138764819774729	-0.6130529464239631
-0.7166761991721451	-0.6145377981931222
-0.7194759163668172	-0.617071188730596
-0.7222756335614894	-0.6204902358556896
-0.7250753507561615	-0.6242774304894737
-0.7278750679508337	-0.6277203112848444
-0.7306747851455058	-0.6301568780804456
-0.733474502340178	-0.6312216972958242
-0.7362742195348502	-0.6310035747625877
-0.7390739367295223	-0.630053053524835
-0.7418736539241945	-0.6292280319199414
-0.7446733711188666	-0.6294216392022145
-0.7474730883135388	-0.6312589884846442
-0.7502728055082108	-0.6348636535652231
-0.753072522702883	-0.6397752152889671
-0.7558722398975551	-0.6450519043381315
-0.7586719570922273	-0.6495326049393424
-0.7614716742868994	-0.6521799784307104
-0.7642713914815716	-0.652398638688602
-0.7670711086762437	-0.6502284785246288
-0.7698708258709159	-0.6463515309244972
-0.772670543065588	-0.6419087567434685
-0.7754702602602602	-0.6381821360970998
-0.7782699774549323	-0.6362385314535078
-0.7810696946496045	-0.6366421564709339
-0.7838694118442767	-0.6393194063706445
-0.7866691290389488	-0.6436113345625376
-0.789468846233621	-0.64849113776002
-0.7922685634282931	-0.6528750949890932
-0.7950682806229653	-0.6559304464970732
-0.7978679978176374	-0.657289476227378
-0.8006677150123096	-0.6571123507853764
-0.8034674322069817	-0.6559903228793857
-0.8062671494016539	-0.654729630535833
-0.809066866596326	-0.6540897266705092
-0.8118665837909982	-0.6545580198133991
-0.8146663009856703	-0.656226121786184
-0.8174660181803425	-0.658796828645853
-0.8202657353750146	-0.661709140354523
-0.8230654525696868	-0.6643339439628948
-0.8258651697643589	-0.6661755892272679
-0.8286648869590311	-0.6670182877235942
-0.8314646041537032	-0.6669780060394751
-0.8342643213483754	-0.6664519789018262
-0.8370640385430476	-0.6659886909272397
-0.8398637557377197	-0.6661220772966603
-0.8426634729323919	-0.6672197107585491
-0.845463190127064	-0.6693859067507514
-0.8482629073217361	-0.6724414331382877
-0.8510626245164082	-0.6759787226504262
-0.8538623417110804	-0.6794719856603633
-0.8566620589057525	-0.6824101543452548
-0.8594617761004247	-0.6844187898130418
-0.8622614932950968	-0.6853436311476517
-0.865061210489769	-0.685280148912228
-0.8678609276844411	-0.6845465949897492
-0.8706606448791133	-0.6836096222608857
-0.8734603620737854	-0.6829798545070402
-0.8762600792684576	-0.6830992707972676
-0.8790597964631297	-0.6842430586441961
-0.8818595136578019	-0.6864559627729798
-0.884659230852474	-0.6895373020535313
-0.8874589480471462	-0.6930800274041728
-0.8902586652418184	-0.6965582594640218
-0.8930583824364905	-0.6994463944102514
-0.8958580996311627	-0.7013437063648866
-0.8986578168258348	-0.7020743278788631
-0.9014575340205069	-0.7017357806246174
-0.9042572512151791	-0.7006803036135687
-0.9070569684098513	-0.6994300973415482
-0.9098566856045234	-0.6985460011806608
-0.9126564027991956	-0.6984835761495323
-0.9154561199938678	-0.6994761281190253
-0.9182558371885399	-0.7014782593641882
-0.921055554383212	-0.7041869902364866
-0.9238552715778842	-0.7071348535735261
-0.9266549887725564	-0.7098275162183321
-0.9294547059672285	-0.7118845113969224
-0.9322544231619005	-0.713140441194632
-0.9350541403565727	-0.7136763730352064
-0.937853857551245	-0.713773425271025
-0.940653574745917	-0.7138055702753371
-0.9434532919405891	-0.7141082010637365
-0.9462530091352613	-0.7148664176654176
-0.9490527263299335	-0.7160597099919996
-0.9518524435246056	-0.7174801546247793
-0.9546521607192777	-0.7188160561177566
-0.9574518779139499	-0.7197707844318967
-0.9602515951086221	-0.7201750096703783
-0.9630513123032942	-0.7200535396961782
-0.9658510294979664	-0.7196243583457135
-0.9686507466926386	-0.7192313805539855
-0.9714504638873107	-0.7192354046951919
-0.9742501810819828	-0.7199016699209871
-0.977049898276655	-0.7213225182924641
-0.9798496154713272	-0.7234001094182023
-0.9826493326659993	-0.7258920291660022
-0.9854490498606714	-0.7285000986913843
-0.9882487670553436	-0.7309679213636642
-0.9910484842500158	-0.7331509828109493
-0.9938482014446879	-0.7350348866790657
-0.99664791863936	-0.736698025100661
-0.9994476358340322	-0.7382368063822586
-1.0022473530287044	-0.7396862510559095
-1.0050470702233765	-0.7409707357454538
-1.0078467874180486	-0.7419080704257051
-1.0106465046127209	-0.7422691840995974
-1.013446221807393	-0.7418732633308605
-1.016245939002065	-0.7406827236841343
-1.0190456561967371	-0.7388599300968015
-1.0218453733914095	-0.7367594332820868
-1.0246450905860816	-0.7348516978490781
-1.0274448077807536	-0.7335990112669822
-1.030244524975426	-0.7333225504134205
-1.033044242170098	-0.7341046724861686
-1.0358439593647701	-0.7357602558699701
-1.0386436765594422	-0.7378886643816249
-1.0414433937541143	-0.7399912697398747
-1.0442431109487866	-0.7416176682370268
-1.0470428281434587	-0.7424943161958371
-1.0498425453381308	-0.7425954811765725
-1.0526422625328031	-0.7421359008769159
-1.0554419797274752	-0.7414904901639214
-1.0582416969221473	-0.7410698452483157
-1.0610414141168194	-0.7411932522721558
-1.0638411313114915	-0.7419993567103033
-1.0666408485061638	-0.7434197222274332
-1.069440565700836	-0.7452179781878363
-1.0722402828955082	-0.7470753401840599
-1.0750400000901803	-0.7486896215050401
-1.0778397172848524	-0.7498537587810971
-1.0806394344795245	-0.7504909220980636
-1.0834391516741966	-0.7506416261272661
-1.086238868868869	-0.7504166064040096
-1.089038586063541	-0.7499406319008991
-1.091838303258213	-0.7493129055015098
-1.0946380204528854	-0.7485996481756849
-1.0974377376475575	-0.7478583664684952
-1.1002374548422296	-0.7471779369142066
-1.1030371720369017	-0.7467103760538116
-1.1058368892315737	-0.746672481604844
-1.108636606426246	-0.7473076618643224
-1.1114363236209182	-0.7488154896123371
-1.1142360408155902	-0.7512719565768051
-1.1170357580102626	-0.7545707141460853
-1.1198354752049346	-0.7584114112280773
-1.1226351923996067	-0.7623465804903038
-1.1254349095942788	-0.765878443444082
-1.1282346267889511	-0.7685787918160882
-1.1310343439836232	-0.7701955652586496
-1.1338340611782953	-0.7707126500672121
-1.1366337783729676	-0.770344042893661
-1.1394334955676397	-0.7694648443708711
-1.1422332127623118	-0.7685020722905826
-1.145032929956984	-0.7678207622842501
-1.147832647151656	-0.7676409057336023
-1.1506323643463283	-0.7680085991261015
-1.1534320815410004	-0.7688249112052676
-1.1562317987356725	-0.7699157119068832
-1.1590315159303448	-0.771112387337684
-1.161831233125017	-0.7723116683978195
-1.164630950319689	-0.7734930502682733
-1.167430667514361	-0.7746903625921747
-1.1702303847090334	-0.7759329810571689
-1.1730301019037055	-0.7771847163099287
-1.1758298190983776	-0.7783097946338646
-1.1786295362930497	-0.7790850068066864
-1.181429253487722	-0.7792589262221541
-1.184228970682394	-0.7786399417357828
-1.1870286878770662	-0.7771819933158635
-1.1898284050717383	-0.7750353293220367
-1.1926281222664106	-0.7725401646288316
-1.1954278394610827	-0.7701601779432384
-1.1982275566557548	-0.7683735664315773
-1.201027273850427	-0.767554429487821
-1.2038269910450992	-0.7678811794483796
-1.2066267082397713	-0.7693000690474654
-1.2094264254344433	-0.7715538515442033
-1.2122261426291157	-0.774264439617247
-1.2150258598237877	-0.7770415724873158
-1.2178255770184598	-0.7795826267539486
-1.220625294213132	-0.7817338261446123
-1.2234250114078042	-0.7834979309666139
-1.2262247286024763	-0.7849923885944756
-1.2290244457971484	-0.7863780724483449
-1.2318241629918205	-0.787786616313054
-1.2346238801864928	-0.7892717173123818
-1.237423597381165	-0.7907983318778398
-1.240223314575837	-0.792268257764031
-1.2430230317705093	-0.7935672035946502
-1.2458227489651814	-0.7946119872711458
-1.2486224661598535	-0.7953789333853447
-1.2514221833545256	-0.7959042635692325
-1.2542219005491977	-0.796259919178071
-1.25702161774387	-0.7965184979697607
-1.259821334938542	-0.7967246981764852
-1.2626210521332142	-0.7968865389747325
-1.2654207693278865	-0.7969896515301857
-1.2682204865225586	-0.7970265297980891
-1.2710202037172307	-0.7970248171395837
-1.2738199209119028	-0.7970580311873876
-1.276619638106575	-0.7972291774643798
-1.2794193553012472	-0.7976297834440544
-1.2822190724959193	-0.7982890562131322
-1.2850187896905914	-0.7991348856835053
-1.2878185068852637	-0.7999868704284385
-1.2906182240799358	-0.8005913235192447
-1.2934179412746079	-0.8006927155965247
-1.29621765846928	-0.8001209587598802
-1.2990173756639523	-0.7988652533410217
-1.3018170928586243	-0.797106740325762
-1.3046168100532964	-0.7951940865116194
-1.3074165272479688	-0.7935646435690709
-1.3102162444426408	-0.7926325819365588
-1.313015961637313	-0.792677655920832
-1.315815678831985	-0.793769379642896
-1.3186153960266573	-0.7957506416791755
-1.3214151132213294	-0.7982856657190145
-1.3242148304160015	-0.8009562960718035
-1.3270145476106736	-0.8033751313648465
-1.329814264805346	-0.8052794235847678
-1.332613982000018	-0.8065774244944979
-1.33541369919469	-0.8073361122949442
-1.3382134163893622	-0.8077197303273744
-1.3410131335840345	-0.807905001317688
-1.3438128507787066	-0.8080055108922539
-1.3466125679733787	-0.8080324915468398
-1.349412285168051	-0.8079043429378758
-1.352212002362723	-0.8074984100596186
-1.3550117195573952	-0.806722816884255
-1.3578114367520673	-0.8055792175506948
-1.3606111539467396	-0.8041914858502329
-1.3634108711414117	-0.8027887436372579
-1.3662105883360838	-0.801648466033799
-1.3690103055307559	-0.8010200875010941
-1.3718100227254282	-0.8010561335757822
-1.3746097399201003	-0.801774190495298
-1.3774094571147724	-0.8030607577354896
-1.3802091743094445	-0.8047121980942562
[truncated: 6 more rows]
