# Supplementary material for: Isolation of a planar π-aromatic Bi5− ring in a cobalt-based inverse-sandwich-type complex
Source: Nat Chem. 2025 Jan 20;17(4):547–55. doi: 10.1038/s41557-024-01713-8 (PMC11964920; doi:10.1038/s41557-024-01713-8)
Supplement: Supplementary file 4 — Original magnetic data of compound 1 and origin file of Fig. 3. [file 41557_2024_1713_MOESM4_ESM.zip › sr_and_T_Symmetrized/34.csv]

comment	corrected Loops
temperature	1.3
sr	0.016
angle	0
trans	0
B	M
-1.3999	-0.7910930334412285
-1.3971003	-0.7908126233585426
-1.3943006	-0.7906017234677238
-1.3915008999999998	-0.7904494395636896
-1.3887011999999999	-0.7903427911349707
-1.3859015	-0.7902672718196566
-1.3831018	-0.7902074660579066
-1.3803021	-0.7901476901360757
-1.3775024	-0.7900726355163679
-1.3747026999999998	-0.7899679879662623
-1.3719029999999999	-0.7898209987487493
-1.3691033	-0.7896209856014696
-1.3663036	-0.7893597442926898
-1.3635039	-0.7890318551020362
-1.3607042	-0.7886348728045578
-1.3579044999999998	-0.7881693933768203
-1.3551047999999999	-0.787638995541285
-1.3523051	-0.7870500602205691
-1.3495054	-0.7864114757956179
-1.3467057	-0.7857342415626888
-1.343906	-0.7850309857881416
-1.3411062999999999	-0.7843154181113547
-1.3383066	-0.7836017386141481
-1.3355069	-0.7829040275600899
-1.3327072	-0.7822356405435764
-1.3299075	-0.7816086335485104
-1.3271077999999998	-0.7810332412095715
-1.3243080999999999	-0.7805174294434783
-1.3215084	-0.7800665406569962
-1.3187087	-0.7796830460593467
-1.315909	-0.7793664153538304
-1.3131093	-0.7791131094240846
-1.3103095999999999	-0.7789166967476453
-1.3075099	-0.7787680893552698
-1.3047102	-0.7786558894019715
-1.3019105	-0.7785668330116922
-1.2991108	-0.7784863141751
-1.2963111	-0.7783989682717147
-1.2935113999999999	-0.7782892923795146
-1.2907117	-0.7781422780219904
-1.287912	-0.7779440314436856
-1.2851123	-0.7776823569225711
-1.2823126	-0.7773472800046666
-1.2795128999999998	-0.7769314898290094
-1.2767131999999999	-0.7764306828097564
-1.2739135	-0.7758437937351133
-1.2711138	-0.775173104681212
-1.2683141	-0.7744242268527248
-1.2655143999999998	-0.7736059553663639
-1.2627146999999999	-0.7727300018964647
-1.259915	-0.7718106148119341
-1.2571153	-0.7708641007673422
-1.2543156	-0.7699082654990874
-1.2515159	-0.7689617946736078
-1.2487162	-0.7680435979190949
-1.2459164999999999	-0.7671721405579579
-1.2431168	-0.7663647879926538
-1.2403171	-0.7656371871683203
-1.2375174	-0.7650027080657057
-1.2347177	-0.7644719658278706
-1.2319179999999998	-0.7640524409891897
-1.2291182999999999	-0.7637482114809628
-1.2263186	-0.7635598057855029
-1.2235189	-0.7634841819704832
-1.2207192	-0.7635148325405666
-1.2179195	-0.7636420102821676
-1.2151197999999999	-0.7638530657356617
-1.2123201	-0.7641328827837526
-1.2095204	-0.7644643952547794
-1.2067207	-0.7648291645423207
-1.203921	-0.7652079961460732
-1.2011213	-0.7655815718198313
-1.1983215999999999	-0.7659310737112333
-1.1955219	-0.7662387774989072
-1.1927222	-0.766488593043075
-1.1899225	-0.7666665333977418
-1.1871228	-0.7667610960862088
-1.1843230999999999	-0.7667635441886911
-1.1815234	-0.7666680788803668
-1.1787237	-0.7664718994229418
-1.175924	-0.766175151075656
-1.1731243	-0.7657807657731981
-1.1703246	-0.7652942045435553
-1.1675248999999999	-0.7647231143456054
-1.1647252	-0.7640769151499449
-1.1619255	-0.763366335546679
-1.1591258	-0.7626029168493538
-1.1563261	-0.7617985065157279
-1.1535264	-0.7609647616992221
-1.1507266999999999	-0.7601126828903388
-1.147927	-0.7592521959505123
-1.1451273	-0.7583917984595399
-1.1423276	-0.7575382832988038
-1.1395279	-0.7566965489072621
-1.1367281999999999	-0.7558695018256919
-1.1339285	-0.7550580531496667
-1.1311288	-0.7542612065113619
-1.1283291	-0.7534762313715677
-1.1255294	-0.7526989118848688
-1.1227296999999998	-0.7519238585466392
-1.11993	-0.7511448673634868
-1.1171303	-0.7503553095064349
-1.1143306	-0.7495485333762413
-1.1115309	-0.7487182607683942
-1.1087312	-0.7478589593733846
-1.1059315	-0.7469661751544177
-1.1031317999999999	-0.7460368101463746
-1.1003321	-0.7450693338241615
-1.0975324	-0.7440639192781227
-1.0947327	-0.7430224988717187
-1.091933	-0.7419487376908407
-1.0891332999999999	-0.7408479267662833
-1.0863336	-0.7397268016016303
-1.0835339	-0.7385932948147657
-1.0807342	-0.7374562345618518
-1.0779345	-0.7363250027357544
-1.0751347999999998	-0.7352091686182636
-1.0723351	-0.7341181146466944
-1.0695354	-0.7330606711908405
-1.0667357	-0.7320447767188628
-1.063936	-0.7310771784859432
-1.0611363	-0.7301631869647877
-1.0583366	-0.7293064947383694
-1.0555369	-0.7285090676043867
-1.0527372	-0.7277711123297607
-1.0499375	-0.7270911219890094
-1.0471378	-0.7264659962779187
-1.0443381	-0.7258912307706444
-1.0415383999999999	-0.7253611659363757
-1.0387387	-0.7248692839914642
-1.035939	-0.7244085394571946
-1.0331393	-0.723971707721951
-1.0303396	-0.723551735041548
-1.0275398999999998	-0.7231420732946172
-1.0247402	-0.7227369834500545
-1.0219405	-0.7223317930765283
-1.0191408	-0.7219230952734953
-1.0163411	-0.7215088790426707
-1.0135414	-0.7210885842357257
-1.0107417	-0.7206630776735794
-1.007942	-0.7202345506845786
-1.0051423	-0.7198063419929317
-1.0023426	-0.7193826934420102
-0.9995429	-0.7189684493008549
-0.9967432	-0.7185687127285751
-0.9939435	-0.7181884752302605
-0.9911437999999999	-0.7178322365223733
-0.9883441	-0.717503633056539
-0.9855444	-0.7172050934808902
-0.9827447	-0.7169375385343539
-0.9799450000000001	-0.7167001412932174
-0.9771453	-0.7164901613769413
-0.9743455999999999	-0.7163028637598327
-0.9715459	-0.7161315293441195
-0.9687462	-0.7159675605697415
-0.9659465	-0.7158006812267813
-0.9631468	-0.7156192254700923
-0.9603471	-0.715410506989211
-0.9575473999999999	-0.715161255534556
-0.9547477	-0.7148581047077919
-0.951948	-0.7144881122377597
-0.9491483000000001	-0.7140392920079928
-0.9463486	-0.713501135973224
-0.9435488999999999	-0.7128651038630436
-0.9407492	-0.7121250592475679
-0.9379495	-0.7112776321214456
-0.9351498	-0.7103224906000974
-0.9323501000000001	-0.7092625075309205
-0.9295504	-0.7081038116844913
-0.9267506999999999	-0.7068557175601489
-0.923951	-0.7055305325474528
-0.9211513	-0.7041432450443443
-0.9183516	-0.7027111019499217
-0.9155519	-0.7012530885291939
-0.9127522	-0.6997893278004077
-0.9099524999999999	-0.6983404201486376
-0.9071528	-0.6969267466702749
-0.9043531	-0.6955677616780198
-0.9015534000000001	-0.6942813007547397
-0.8987537	-0.6930829306844178
-0.895954	-0.6919853664967743
-0.8931543	-0.6909979787673579
-0.8903546	-0.690126411285649
-0.8875549	-0.689372325346528
-0.8847552	-0.6887332823759678
-0.8819555	-0.6882027715393175
-0.8791558	-0.687770383591688
-0.8763561	-0.687422126721134
-0.8735564	-0.6871408747198279
-0.8707567	-0.686906932707765
-0.867957	-0.6866987010294058
-0.8651573	-0.6864934140295418
-0.8623576	-0.686267927348692
-0.8595579	-0.6859995252867919
-0.8567582	-0.6856667187560144
-0.8539585	-0.685250004427784
-0.8511588	-0.6847325568807952
-0.8483591	-0.6841008278383229
-0.8455594	-0.6833450298641561
-0.8427597	-0.6824594860477053
-0.83996	-0.6814428320961665
-0.8371603	-0.680298062681884
-0.8343606	-0.6790324196612958
-0.8315609	-0.6776571256690813
-0.8287612	-0.6761869723727951
-0.8259615	-0.6746397781281527
-0.8231618	-0.6730357346936753
-0.8203621	-0.671396666856279
-0.8175624	-0.6697452321244992
-0.8147627000000001	-0.6681040899352706
-0.811963	-0.6664950710040729
-0.8091633	-0.664938377479895
-0.8063636	-0.6634518434429699
-0.8035639	-0.6620502830463483
-0.8007642	-0.6607449503364009
-0.7979645	-0.6595431306163195
-0.7951648	-0.6584478782992782
-0.7923651	-0.6574579107214057
-0.7895654	-0.6565676615577698
-0.7867657	-0.6557674915289049
-0.783966	-0.6550440482276079
-0.7811663	-0.6543807613580144
-0.7783666	-0.6537584546709936
-0.7755669000000001	-0.6531560515904391
-0.7727672	-0.6525513481148681
-0.7699675	-0.6519218241744213
-0.7671678000000001	-0.6512454633125158
-0.7643681	-0.6505015503894456
-0.7615684	-0.649671417973769
-0.7587687	-0.6487391141541987
-0.755969	-0.6476919675860846
-0.7531693	-0.64652102955991
-0.7503696	-0.645221377588675
-0.7475699	-0.6437922702733861
-0.7447702	-0.6422371488177481
-0.7419705	-0.640563486309202
-0.7391708	-0.6387824915445246
-0.7363711000000001	-0.6369086795399876
-0.7335714	-0.6349593257272506
-0.7307717	-0.6329538250162083
-0.7279720000000001	-0.630912980251917
-0.7251723	-0.6288582469847221
-0.7223726	-0.6268109628287523
-0.7195729000000001	-0.6247915899623093
-0.7167732	-0.6228189985246143
-0.7139735	-0.6209098168282141
-0.7111738000000001	-0.6190778715160439
-0.7083741	-0.6173337371633543
-0.7055744	-0.6156844105050909
-0.7027747	-0.6141331196314461
-0.699975	-0.6126792733287405
-0.6971753	-0.6113185504504186
-0.6943756	-0.6100431239870485
-0.6915759	-0.6088420095627176
-0.6887762000000001	-0.6077015236027138
-0.6859765	-0.6066058325585149
-0.6831768	-0.6055375714790525
-0.6803771000000001	-0.6044785079888932
-0.6775774	-0.6034102264461498
-0.6747777	-0.6023148067399416
-0.6719780000000001	-0.6011754728451579
-0.6691783	-0.5999771878397185
-0.6663786	-0.5987071745295901
-0.6635789000000001	-0.597355344010885
-0.6607792	-0.5959146182907161
-0.6579795	-0.5943811373319654
-0.6551798	-0.5927543454099549
-0.6523801	-0.5910369562914626
-0.6495804000000001	-0.5892348012883517
-0.6467807	-0.5873565685255335
-0.643981	-0.5854134456356659
-0.6411813000000001	-0.5834186814098214
-0.6383816	-0.5813870845779461
-0.6355819	-0.5793344797777218
-0.6327822000000001	-0.5772771418395535
-0.6299825	-0.5752312297463862
-0.6271828	-0.5732122410310576
-0.6243831000000001	-0.5712345059945575
-0.6215834	-0.5693107390396621
-0.6187837	-0.5674516617162066
-0.6159840000000001	-0.5656657088890452
-0.6131843	-0.5639588259062638
-0.6103846	-0.5623343609128899
-0.6075849000000001	-0.5607930526778923
-0.6047852	-0.5593331106314127
-0.6019855000000001	-0.5579503803884325
-0.5991858	-0.5566385849942159
-0.5963861	-0.555389629576853
-0.5935864000000001	-0.5541939551209422
-0.5907867	-0.5530409257459734
-0.587987	-0.5519192332172047
-0.5851873000000001	-0.5508173024410798
-0.5823876	-0.5497236823784857
-0.5795879	-0.5486274080977753
-0.5767882000000001	-0.547518321511943
-0.5739885	-0.5463873406068268
-0.5711888	-0.5452266695601291
-0.5683891000000001	-0.5440299449539647
-0.5655894	-0.5427923161707505
-0.5627897000000001	-0.5415104609077455
-0.5599900000000001	-0.5401825394290907
-0.5571903	-0.5388080935859385
-0.5543906000000001	-0.5373878986802403
-0.5515909	-0.5359237778497439
-0.5487912	-0.5344183897561102
-0.5459915000000001	-0.5328750009334757
-0.5431918	-0.5312972541943384
-0.5403921	-0.5296889440103261
-0.5375924000000001	-0.5280538088268807
-0.5347927	-0.5263953488934059
-0.531993	-0.5247166764713165
-0.5291933000000001	-0.5230204033127159
-0.5263936	-0.521308568182087
-0.5235939000000001	-0.5195826050268495
-0.5207942000000001	-0.5178433502940083
-0.5179945	-0.5160910859382284
-0.5151948000000001	-0.5143256129609863
-0.5123951000000001	-0.5125463489368165
-0.5095954	-0.5107524419803557
-0.5067957000000001	-0.5089428930268476
-0.5039960000000001	-0.5071166781583226
-0.5011963	-0.5052728630057233
-0.4983966000000001	-0.5034107019707281
-0.4955969	-0.5015297160972825
-0.49279720000000005	-0.49962974482170264
-0.4899975000000001	-0.4977109684670896
-0.4871978	-0.495773900137259
-0.48439810000000005	-0.4938193475152736
-0.4815984000000001	-0.49184834688743384
-0.4787987	-0.4898620734027785
-0.47599900000000006	-0.48786173305475145
-0.4731993000000001	-0.4858484430601607
-0.47039960000000003	-0.4838231081492891
-0.46759990000000007	-0.48178630072535855
-0.4648002000000001	-0.47973815287579546
-0.46200050000000004	-0.47767826781638967
-0.4592008000000001	-0.4756056575375873
-0.4564011000000001	-0.4735187122347279
-0.45360140000000004	-0.4714152055943689
-0.4508017000000001	-0.46929233824621797
-0.448002	-0.4671468197567671
-0.44520230000000005	-0.46497498752780675
-0.4424026000000001	-0.4627729589667907
-0.4396029	-0.4605368114134818
-0.43680320000000006	-0.45826278263134007
-0.4340035000000001	-0.45594748328758344
-0.4312038	-0.4535881118254471
-0.42840410000000007	-0.45118266153295183
-0.4256044000000001	-0.448730109473224
-0.42280470000000003	-0.4462305772804436
-0.4200050000000001	-0.4436854546397704
-0.4172053000000001	-0.4410974775344551
-0.41440560000000004	-0.438470755013334
-0.4116059000000001	-0.4358107402425425
-0.4088062000000001	-0.4331241438756356
-0.40600650000000005	-0.4304187902122949
-0.4032068000000001	-0.42770341911422016
-0.4004071	-0.42498743909966963
-0.39760740000000006	-0.4222806393373094
-0.3948077000000001	-0.41959287030202463
-0.39200800000000013	-0.4169337045457694
-0.3892083000000002	-0.4143120902943236
-0.3864086	-0.41173601134197385
-0.38360890000000003	-0.4092121669366673
-0.38080920000000007	-0.40674568500625463
-0.3780095000000001	-0.4043398811736905
-0.37520980000000015	-0.40199607457075326
-0.37241009999999997	-0.39971346953423836
-0.3696104	-0.39748910992508313
-0.36681070000000005	-0.39531791013752726
-0.3640110000000001	-0.39319276396531666
-0.3612113000000001	-0.39110472947928426
-0.35841160000000016	-0.38904328506591024
-0.3556119	-0.38699664890167806
-0.3528122	-0.3849521515116381
-0.35001250000000006	-0.38289664879245794
-0.3472128000000001	-0.38081696106721474
-0.34441310000000014	-0.37870032246075147
-0.3416134000000002	-0.376534824199505
-0.3388137	-0.37430983538381113
-0.33601400000000003	-0.3720163853644497
-0.3332143000000001	-0.36964749306352207
-0.3304146000000001	-0.3671984303724146
-0.32761490000000015	-0.3646669090724499
-0.32481519999999997	-0.3620531834714044
-0.3220155	-0.35936006402772236
-0.31921580000000005	-0.35659284052631496
-0.3164161000000001	-0.35375911674824717
-0.31361640000000013	-0.35086856190989757
-0.31081670000000017	-0.3479325873048757
-0.308017	-0.3449639594396544
-0.3052173	-0.3419763633983809
-0.30241760000000006	-0.33898393210616184
-0.2996179000000001	-0.33600075850557687
-0.29681820000000014	-0.3330404083634047
-0.2940185000000002	-0.33011545145385585
-0.2912188	-0.3272370282177293
-0.28841910000000004	-0.3244144676972125
-0.2856194000000001	-0.3216549706425582
-0.2828197000000001	-0.3189633692525402
-0.28002000000000016	-0.31634197213923515
-0.2772203000000002	-0.3137904999104033
-0.2744206	-0.3113061133634458
-0.27162090000000005	-0.3088835328154375
-0.2688212000000001	-0.30651524368852096
-0.26602150000000013	-0.30419178026084726
-0.2632218000000002	-0.30190207660408364
-0.2604221	-0.2996338712704132
-0.25762240000000003	-0.29737415035874815
-0.25482270000000007	-0.2951096122545366
-0.2520230000000001	-0.2928271366493162
-0.24922330000000015	-0.2905142404286457
-0.2464236000000002	-0.2881595036673546
-0.2436239	-0.2857529502600804
-0.24082420000000004	-0.28328636958865405
-0.23802450000000008	-0.2807535680091779
-0.23522480000000012	-0.27815054173416154
-0.23242510000000016	-0.2754755657767258
-0.2296254000000002	-0.2727291968914732
-0.22682570000000002	-0.2699141917608019
-0.22402600000000006	-0.2670353449059586
-0.2212263000000001	-0.2640992538229801
-0.21842660000000014	-0.26111402153811486
-0.21562690000000018	-0.2580889090424756
-0.2128272	-0.2550339518165732
-0.21002750000000003	-0.2519595558281765
-0.20722780000000007	-0.24887608894135177
-0.2044281000000001	-0.24579348359528425
-0.20162840000000015	-0.24272086590869074
-0.1988287000000002	-0.2396662250742188
-0.196029	-0.23663613508532
-0.19322930000000005	-0.23363553856448765
-0.1904296000000001	-0.2306675998325393
-0.18762990000000013	-0.22773363148326692
-0.18483020000000017	-0.2248330957244087
-0.1820305000000002	-0.22196367873666717
-0.17923080000000002	-0.2191214334084662
-0.17643110000000006	-0.2163009831404462
-0.1736314000000001	-0.21349577708498602
-0.17083170000000014	-0.21069838528222493
-0.16803200000000018	-0.2079008207469511
-0.1652323	-0.20509487470116405
-0.16243260000000004	-0.2022724508631935
-0.15963290000000008	-0.19942588500035535
-0.15683320000000012	-0.19654823680898537
-0.15403350000000016	-0.19363354256140158
-0.1512338000000002	-0.1906770187913111
-0.1484341	-0.18767520949685373
-0.14563440000000005	-0.18462607182879953
-0.1428347000000001	-0.18152899789490284
-0.14003500000000013	-0.1783847730384931
-0.13723530000000017	-0.17519547362707677
-0.1344356000000002	-0.17196430990521405
-0.13163590000000003	-0.16869542172313834
-0.12883620000000007	-0.16539363685811287
-0.1260365000000001	-0.1620642031243726
-0.12323680000000015	-0.15871250646296875
-0.12043710000000019	-0.1553437876785735
-0.1176374	-0.15196287043175466
-0.11483770000000004	-0.14857391250985263
-0.11203800000000008	-0.14518019131646684
-0.10923830000000012	-0.14178393298793734
-0.10643860000000016	-0.13838619263222884
-0.1036389000000002	-0.13498679097355748
-0.10083920000000002	-0.13158431026861503
-0.09803950000000006	-0.12817614983863548
-0.0952398000000001	-0.12475863904037293
-0.09244010000000014	-0.12132720308196462
-0.08964040000000018	-0.11787657487495293
-0.08684070000000021	-0.11440104419064487
-0.08404100000000003	-0.110894733833907
-0.08124130000000007	-0.10735189142105442
-0.07844160000000011	-0.10376718469331647
-0.07564190000000015	-0.10013598813639091
-0.07284220000000019	-0.09645464901245271
-0.07004250000000023	-0.0927207217260237
-0.06724280000000005	-0.08893316070241591
-0.06444310000000009	-0.08509246360254998
-0.061643400000000126	-0.08120075866113434
-0.058843700000000165	-0.07726183213474347
-0.056044000000000205	-0.07328109419176485
-0.05324430000000002	-0.0692654839722596
-0.05044460000000006	-0.0652233168962304
-0.0476449000000001	-0.06116407951046754
-0.04484520000000014	-0.0570981791505908
-0.04204550000000018	-0.053036657379910535
-0.03924580000000022	-0.048990877487251436
-0.03644610000000004	-0.0449721972343914
-0.033646400000000076	-0.04099163851005584
-0.030846700000000116	-0.03705956555942811
-0.028047000000000155	-0.03318538302239856
-0.025247300000000195	-0.029377264154552322
-0.022447600000000234	-0.02564191836320621
-0.01964790000000005	-0.02198440562225354
-0.01684820000000009	-0.018408003501929872
-0.01404850000000013	-0.014914130539827479
-0.01124880000000017	-0.011502327570317324
-0.00844910000000021	-0.008170296506119615
-0.005649400000000027	-0.004913994012004902
-0.002849700000000066	-0.0017277756058006208
-5.0000000000105516e-05	0.0013954159624985705
0.002749699999999855	0.004463825605788166
0.005549399999999816	0.007486632695129022
0.008349099999999776	0.010473679092433855
0.011148799999999959	0.013435188088601342
0.01394849999999992	0.016381483864061894
0.01674819999999988	0.019322720669938634
0.01954789999999984	0.022268630170591663
0.0223475999999998	0.025228294334476202
0.02514729999999976	0.028209949963424203
0.027946999999999944	0.03122082947271628
0.030746699999999905	0.03426704094339578
0.033546399999999865	0.037353488834746415
0.036346099999999826	0.04048383513875166
0.039145799999999786	0.04366049924641175
0.04194549999999997	0.04688469343842814
0.04474519999999993	0.05015648976170177
0.04754489999999989	0.05347491314929853
0.05034459999999985	0.056838055013579886
0.05314429999999981	0.06024320120548363
0.05594399999999977	0.06368696818907144
0.058743699999999954	0.06716544151778715
0.061543399999999915	0.07067431119308444
0.06434309999999988	0.07420899920180482
0.06714279999999984	0.07776477542121302
0.0699424999999998	0.08133685909824488
0.07274219999999976	0.08492050419615388
0.07554189999999994	0.08851106799942987
0.0783415999999999	0.0921040634197701
0.08114129999999986	0.09569519639876906
0.08394099999999982	0.09928039060983482
0.08674069999999978	0.10285580228391028
0.08954039999999996	0.10641782839218916
0.09234009999999993	0.1099631115968649
0.09513979999999989	0.11348854532273737
0.09793949999999985	0.11699128201521003
0.1007391999999998	0.1204687471526002
0.10353889999999977	0.12391866090239617
0.10633859999999995	0.12733906849115872
0.10913829999999991	0.13072837944268592
0.11193799999999987	0.13408541488062414
0.11473769999999983	0.1374094611443556
0.11753739999999979	0.14070032708537827
0.12033709999999975	0.14395840164749263
0.12313679999999994	0.1471847077349278
0.1259364999999999	0.15038094797755147
0.12873619999999986	0.15354953784166137
0.13153589999999982	0.15669362162763611
0.13433559999999978	0.15981706724894862
0.13713529999999996	0.16292443629512554
0.13993499999999992	0.16602092672590302
0.14273469999999988	0.16911228659488275
0.14553439999999984	0.17220469841727648
0.1483340999999998	0.1753046351275726
0.15113379999999976	0.1784186899616732
0.15393349999999995	0.18155338398214405
0.1567331999999999	0.18471495628057277
0.15953289999999987	0.18790914307432294
0.16233259999999983	0.19114095290658928
0.1651322999999998	0.19441444590528945
0.16793199999999975	0.1977325255135469
0.17073169999999993	0.201096751238868
0.1735313999999999	0.2045071807588496
0.17633109999999985	0.207962249161527
0.1791307999999998	0.2114586921959278
0.18193049999999977	0.21499151918532222
0.18473019999999973	0.21855403974817383
0.18752989999999992	0.22213794672897053
0.19032959999999988	0.225733455822953
0.19312929999999984	0.22932950035425387
0.1959289999999998	0.23291397761125204
0.19872869999999976	0.23647404113463827
0.20152839999999994	0.23999643147158364
0.2043280999999999	0.2434678362294882
0.20712779999999986	0.24687526885512937
0.20992749999999982	0.25020645449085505
0.21272719999999978	0.25345021056872674
0.21552689999999974	0.25659680953256847
0.21832659999999993	0.259638311248023
0.2211262999999999	0.2625688532770204
0.22392599999999985	0.2653848882439449
0.2267256999999998	0.2680853589782537
0.22952539999999977	0.27067180393871093
0.23232509999999973	0.27314838754999815
0.2351247999999999	0.2755218524432934
0.23792449999999987	0.2778013931088583
0.24072419999999983	0.2799984530543167
0.2435238999999998	0.2821264501270137
0.24632359999999975	0.2842004371121888
0.24912329999999994	0.28623670697310655
0.2519229999999999	0.288252354073489
0.25472269999999986	0.29026480434444746
0.2575223999999998	0.2922913285673864
0.2603220999999998	0.2943485536949775
0.26312179999999974	0.29645198739401035
0.2659214999999999	0.2986155707535079
0.2687211999999999	0.3008512733632295
0.27152089999999984	0.3031687437532581
0.2743205999999998	0.3055750265331109
0.27712029999999976	0.30807435553234763
0.2799199999999997	0.310668029890964
0.2827196999999999	0.31335437745491895
0.28551939999999987	0.31612880708617774
0.28831909999999983	0.3189839486890132
0.2911187999999998	0.3219098769783444
0.29391849999999975	0.3248944123636327
0.29671819999999993	0.32792348988084774
0.2995178999999999	0.3309815849553133
0.30231759999999985	0.3340521829897072
0.3051172999999998	0.33711827840145825
0.3079169999999998	0.34016288782524473
0.31071669999999973	0.34316956177652014
0.3135163999999999	0.34612287915181333
0.3163160999999999	0.3490089095151765
0.31911579999999984	0.3518156291655312
0.3219154999999998	0.3545332784595153
0.32471519999999976	0.35715464972765637
0.3275148999999997	0.3596752973052686
0.3303145999999999	0.36209366363086926
0.33311429999999986	0.3644111179644416
0.3359139999999998	0.36663190696172965
0.3387136999999998	0.3687630190235563
0.34151339999999974	0.3708139669370367
0.3443130999999999	0.372796495758696
0.3471127999999999	0.37472422508468806
0.34991249999999985	0.37661223674624067
0.3527121999999998	0.3784766205054524
0.35551189999999977	0.38033399146621505
0.35831159999999973	0.3822009936290537
0.3611112999999999	0.3840938042925821
0.3639109999999999	0.3860276538374102
0.36671069999999983	0.3880163748335795
0.3695103999999998	0.39007199341547094
0.37231009999999976	0.39220437450578116
0.3751097999999997	0.3944209307897287
0.3779094999999999	0.396726403397661
0.38070919999999986	0.3991227201104781
0.3835088999999998	0.40160893462396463
0.3863085999999998	0.4041812480635063
0.38910829999999974	0.40683311159817115
0.3919079999999997	0.4095554067292121
0.3947076999999999	0.41233669768536757
0.39750739999999984	0.41516354840309105
0.4003070999999998	0.418020894854355
0.40310679999999977	0.42089246205016895
0.4059064999999997	0.4237612139278078
0.4087061999999999	0.4266098235477478
0.41150589999999987	0.4294211505965212
0.41430559999999983	0.43217871311840544
0.4171052999999998	0.4348671406767872
0.41990499999999975	0.43747259676096406
0.4227046999999997	0.4399831591834884
0.4255043999999999	0.4423891484269801
0.42830409999999985	0.44468339536128565
0.4311037999999998	0.4468614414203064
0.4339034999999998	0.4489216661570655
0.43670319999999974	0.4508653390370595
0.4395028999999997	0.4526965943333935
0.4423025999999999	0.45442233000197585
0.44510229999999984	0.45605203339108064
0.4479019999999998	0.457597538528668
0.45070169999999976	0.45907272148743666
0.4535013999999997	0.4604931419098416
0.4563010999999999	0.4618756401458709
0.45910079999999986	0.46323790058302317
0.4619004999999998	0.4645979926042544
0.4647001999999998	0.4659739011755447
0.46749989999999975	0.46738305932665647
0.4702995999999997	0.4688418947401013
0.4730992999999999	0.4703654023048585
0.47589899999999985	0.471966753830647
0.4786986999999998	0.47365695517032913
0.48149839999999977	0.475444559783874
0.48429809999999973	0.47733544632536673
0.4870977999999997	0.4793326661789185
0.4898974999999999	0.48143636504959625
0.49269719999999984	0.48364378077588605
0.4954968999999998	0.4859493175187523
0.49829659999999976	0.4883446944498797
0.5010962999999997	0.4908191650606492
0.5038959999999999	0.49335980129668855
0.5066956999999999	0.49595183494247014
0.5094953999999998	0.49857904708613754
0.5122950999999998	0.5012241951327125
0.5150947999999997	0.5038694657451512
0.5178944999999997	0.5064969413123035
0.5206941999999999	0.5090890670979928
0.5234938999999998	0.5116291061350331
0.5262935999999998	0.5141015692013564
0.5290932999999998	0.516492607851915
0.5318929999999997	0.5187903594684519
0.5346926999999997	0.5209852346079809
0.5374923999999999	0.5230701385478895
0.5402920999999998	0.5250406207993213
0.5430917999999998	0.5268949484403557
0.5458914999999998	0.5286341013483807
0.5486911999999997	0.530261689722724
0.5514908999999999	0.5317837966155456
0.5542905999999999	0.5332087504603665
0.5570902999999998	0.5345468347324855
0.5598899999999998	0.5358099438250591
0.5626896999999997	0.53701119591439
0.5654893999999997	0.5381645149602121
0.5682890999999999	0.5392841949924354
0.5710887999999998	0.5403844604365002
0.5738884999999998	0.5414790363989848
0.5766881999999998	0.5425807425605913
0.5794878999999997	0.5437011236066391
0.5822875999999997	0.5448501279817137
0.5850872999999999	0.5460358452157681
0.5878869999999998	0.5472643101780552
0.5906866999999998	0.5485393804298945
0.5934863999999997	0.5498626904355081
0.5962860999999997	0.5512336838291825
0.5990857999999999	0.5526497223105442
0.6018854999999996	0.5541062671353348
0.6046851999999998	0.5555971266753577
0.6074849	0.5571147612245424
0.6102845999999997	0.5586506342096895
0.6130842999999999	0.5601955972974829
0.6158839999999997	0.5617402956361404
0.6186836999999998	0.5632755786796138
0.6214833999999996	0.5647929017484331
0.6242830999999998	0.5662847037010985
0.6270827999999999	0.5677447468228556
0.6298824999999997	0.5691684062661118
0.6326821999999999	0.5705528980624668
0.6354818999999996	0.5718974368174101
0.6382815999999998	0.5732033166271281
0.6410813	0.5744739114415953
0.6438809999999997	0.5757145939478803
0.6466806999999999	0.5769325749639289
0.6494803999999996	0.5781366682136377
0.6522800999999998	0.579336988096353
0.6550798	0.5805445905689738
0.6578794999999997	0.5817710694345516
0.6606791999999999	0.5830281220962799
0.6634788999999996	0.5843271001219512
0.6662785999999998	0.585678560719654
0.6690782999999996	0.587091835417093
0.6718779999999998	0.5885746318507029
0.6746776999999999	0.5901326836133555
0.6774773999999997	0.591769461608112
0.6802770999999999	0.5934859583571699
0.6830767999999996	0.59528055428515
0.6858764999999998	0.5971489722157644
0.6886762	0.5990843232855709
0.6914758999999997	0.6010772442932389
0.6942755999999999	0.6031161232790676
0.6970752999999996	0.6051874069817293
0.6998749999999998	0.6072759808599821
0.7026747	0.6093656097035114
0.7054743999999997	0.6114394245866406
0.7082740999999999	0.6134804401258308
0.7110737999999996	0.6154720847547799
0.7138734999999998	0.6173987260787995
0.7166731999999996	0.6192461733413652
0.7194728999999997	0.6210021396367844
0.7222725999999999	0.622656647717738
0.7250722999999997	0.6242023650370727
0.7278719999999999	0.6256348559708236
0.7306716999999996	0.6269527419164029
0.7334713999999998	0.6281577630524517
0.7362711	0.6292547388782816
0.7390707999999997	0.6302514281053825
0.7418704999999999	0.6311582919302596
0.7446701999999996	0.6319881680552984
0.7474698999999998	0.6327558659245587
0.7502696	0.6334776963941664
0.7530692999999997	0.6341709513642054
0.7558689999999999	0.6348533506777133
0.7586686999999996	0.6355424747782149
0.7614683999999998	0.6362552021664885
0.7642680999999996	0.63700717058864
0.7670677999999997	0.6378122801230406
0.7698674999999999	0.6386822549382976
0.7726671999999997	0.6396262785156748
0.7754668999999998	0.640650714635306
0.7782665999999996	0.6417589235025323
0.7810662999999998	0.6429511791403522
0.783866	0.6442246907094107
0.7866656999999997	0.6455737268590266
0.7894653999999999	0.6469898386854189
0.7922650999999996	0.6484621734995906
0.7950647999999998	0.6499778685046769
0.7978644999999995	0.6515225107588265
0.8006641999999997	0.6530806475493527
0.8034638999999999	0.654636329604549
0.8062635999999996	0.6561736684795618
0.8090632999999998	0.6576773890087366
0.8118629999999996	0.6591333579330332
0.8146626999999997	0.6605290706783788
0.8174623999999999	0.6618540797473981
0.8202620999999997	0.6631003502395854
0.8230617999999998	0.6642625305607068
0.8258614999999996	0.6653381293313742
0.8286611999999998	0.6663275927537124
0.8314609	0.6672342801304992
0.8342605999999997	0.6680643387335461
0.8370602999999999	0.668826482666274
0.8398599999999996	0.6695316836406844
0.8426596999999998	0.6701927845791245
0.8454593999999995	0.6708240495548221
0.8482590999999997	0.6714406657144107
0.8510587999999999	0.6720582144098816
0.8538584999999996	0.672692129755045
0.8566581999999998	0.6733571631820466
0.8594578999999996	0.67406687229798
0.8622575999999997	0.6748331514431732
0.8650572999999999	0.6756658198658235
0.8678569999999997	0.6765722814064757
0.8706566999999998	0.6775572671027215
0.8734563999999996	0.6786226692667767
0.8762560999999998	0.6797674724558652
0.8790557999999999	0.6809877834556813
0.8818554999999997	0.6822769590435418
0.8846551999999999	0.6836258270039595
0.8874548999999996	0.6850229927460587
0.8902545999999998	0.6864552210235977
0.8930542999999995	0.6879078797781998
0.8958539999999997	0.6893654310953359
0.8986536999999999	0.6908119527453873
0.9014533999999996	0.6922316728256392
0.9042530999999998	0.6936094996509821
0.9070527999999995	0.6949315292691266
0.9098524999999997	0.6961855137880499
0.9126521999999999	0.6973612750676257
0.9154518999999997	0.6984510501943135
0.9182515999999998	0.6994497574617309
0.9210512999999996	0.7003551742412554
0.9238509999999998	0.7011680210551275
0.9266506999999999	0.7018919492614069
0.9294503999999997	0.7025334329227346
0.9322500999999999	0.7031015685553175
0.9350497999999996	0.7036077894391399
0.9378494999999998	0.7040655039193615
0.9406491999999995	0.7044896695546974
0.9434488999999997	0.7048963169955962
0.9462485999999999	0.7053020390409299
0.9490482999999996	0.7057234613800948
0.9518479999999998	0.7061767120480621
0.9546476999999995	0.7066769065916982
0.9574473999999997	0.7072376653720747
0.9602470999999999	0.7078706783322353
0.9630467999999996	0.7085853309820551
0.9658464999999998	0.70938840334549
0.9686461999999996	0.7102838512476214
0.9714458999999998	0.7112726766672783
0.9742455999999999	0.7123528910315087
0.9770452999999997	0.7135195723722061
0.9798449999999999	0.714765014296381
0.9826446999999996	0.7160789618333735
0.9854443999999998	0.7174489265045685
0.9882440999999995	0.7188605704977955
0.9910437999999997	0.7202981476948997
0.9938434999999999	0.7217449875612605
0.9966431999999996	0.7231840066122661
0.9994428999999998	0.7245982313614212
1.0022425999999995	0.7259713163504524
1.0050422999999997	0.7272880410703144
1.007842	0.7285347702943858
1.0106416999999996	0.7296998635371859
1.0134413999999998	0.7307740209846962
1.0162410999999996	0.7317505552638794
1.0190407999999997	0.7326255807654986
1.0218405	0.7333981148325288
1.0246401999999997	0.7340700878956672
1.0274398999999999	0.7346462624918744
1.0302395999999996	0.7351340639535884
1.0330392999999998	0.7355433283172828
1.0358389999999995	0.7358859755855085
1.0386386999999997	0.736175618806838
1.0414383999999999	0.7364271214413523
1.0442380999999996	0.736656117093633
1.0470377999999998	0.7368785068703135
1.0498374999999995	0.737109950318298
1.0526371999999997	0.7373653661002176
1.0554369	0.7376584582581446
1.0582365999999996	0.7380012831131643
1.0610362999999998	0.7384038705702923
1.0638359999999996	0.7388739118835175
1.0666356999999997	0.7394165238358734
1.0694354	0.740034096868278
1.0722350999999997	0.7407262320223607
1.0750347999999998	0.7414897687289632
1.0778344999999996	0.7423189025634704
1.0806341999999998	0.7432053891926753
1.0834338999999995	0.7441388279472032
1.0862335999999997	0.7451070158575954
1.0890332999999999	0.7460963606750426
1.0918329999999996	0.7470923394354754
1.0946326999999998	0.7480799875840469
1.0974323999999995	0.7490444026092155
1.1002320999999997	0.7499712455804939
1.1030318	0.7508472239645476
1.1058314999999996	0.751660539616898
1.1086311999999998	0.7524012869000478
1.1114308999999996	0.7530617874351163
1.1142305999999997	0.753636850008224
1.1170303	0.7541239465646304
1.1198299999999997	0.7545232979588367
1.1226296999999998	0.7548378661017985
1.1254293999999996	0.7550732522621639
1.1282290999999998	0.7552375044359778
1.1310287999999995	0.7553408397945571
1.1338284999999997	0.7553952911494457
1.1366281999999999	0.7554142890366435
1.1394278999999996	0.7554121933267697
1.1422275999999998	0.7554037901310751
1.1450272999999995	0.7554037711260988
1.1478269999999997	0.7554262132090208
1.1506267	0.7554840765861551
1.1534263999999996	0.7555887389728535
1.1562260999999998	0.7557495825491132
1.1590257999999996	0.7559736486969721
1.1618254999999997	0.756265373389102
1.1646252	0.7566264134679479
1.1674248999999997	0.7570555710335858
1.1702245999999998	0.757548819843511
1.1730242999999996	0.7580994341278178
1.1758239999999998	0.7586982166563048
1.1786236999999995	0.7593338193817291
1.1814233999999997	0.7599931466482014
1.1842230999999999	0.7606618279138899
1.1870227999999996	0.7613247443032605
1.1898224999999998	0.7619665911743297
1.1926221999999995	0.7625724573434165
1.1954218999999997	0.7631284007174355
1.1982215999999999	0.7636219998838367
1.2010212999999996	0.7640428617197854
1.2038209999999998	0.7643830662990236
1.2066206999999995	0.7646375322665209
1.2094203999999997	0.7648042883625117
1.2122201	0.7648846398311415
1.2150197999999997	0.7648832219466535
1.2178194999999998	0.7648079367162559
1.2206191999999996	0.7646697728445414
1.2234188999999998	0.764482513131217
1.2262185999999995	0.7642623374791344
1.2290182999999997	0.7640273334708629
1.2318179999999999	0.7637969298925616
1.2346176999999996	0.7635912715175139
1.2374173999999998	0.7634305557973946
1.2402170999999995	0.7633343537557219
1.2430167999999997	0.7633209382665453
1.2458164999999999	0.7634066429897761
1.2486161999999996	0.763605274508012
1.2514158999999998	0.7639275986823804
1.2542155999999995	0.76438091995983
1.2570152999999997	0.7649687693919474
1.2598149999999995	0.7656907135619302
1.2626146999999996	0.7665422925804424
1.2654143999999998	0.7675150909396398
1.2682140999999996	0.7685969404587951
1.2710137999999997	0.7697722499738611
1.2738134999999995	0.7710224519795609
1.2766131999999997	0.7723265522853924
1.2794128999999999	0.773661765047047
1.2822125999999996	0.775004212418422
1.2850122999999998	0.7763296656534912
1.2878119999999995	0.7776143028647708
1.2906116999999997	0.7788354578811851
1.2934113999999999	0.7799723347779572
1.2962110999999996	0.7810066636776863
1.2990107999999998	0.7819232753159522
1.3018104999999995	0.782710574565596
1.3046101999999997	0.7833608965307549
1.3074098999999995	0.7838707328374298
1.3102095999999996	0.7842408202218996
1.3130092999999998	0.7844760882939219
1.3158089999999996	0.7845854682585718
1.3186086999999997	0.784581569242953
1.3214083999999995	0.7844802335165094
1.3242080999999997	0.7842999861477242
1.3270077999999998	0.7840613983503625
1.3298074999999996	0.7837863868026285
1.3326071999999998	0.7834974734605059
1.3354068999999995	0.7832170317482996
1.3382065999999997	0.7829665454429506
1.3410062999999999	0.7827659060558836
1.3438059999999996	0.7826327730734294
1.3466056999999998	0.782582019095126
1.3494053999999995	0.7826252787918385
1.3522050999999997	0.7827706168057442
1.3550047999999995	0.7830223253704559
1.3578044999999996	0.783380857701099
1.3606041999999998	0.7838428982648984
1.3634038999999996	0.7844015660747662
1.3662035999999997	0.7850467423351182
1.3690032999999995	0.7857655092886873
1.3718029999999997	0.7865426831312397
1.3746026999999998	0.7873614205259835
1.3774023999999996	0.7882038756821618
1.3802020999999998	0.7890518832655109
1.3830017999999995	0.7898876416182409
1.3858014999999997	0.7906943709944112
1.3886011999999999	0.7914569224881813
1.3914008999999996	0.7921623158268809
1.3942005999999998	0.7928001856922098
1.3970002999999995	0.793363123441746
1.3998	0.7938468969098504
1.3999	0.7910930334412285
1.3971059021996972	0.7908126233585426
1.394311804399394	0.7906017234677238
1.3915177065990914	0.7904494395636896
1.3887236087987886	0.7903427911349707
1.385929510998486	0.7902672718196566
1.3831354131981828	0.7902074660579066
1.38034131539788	0.7901476901360757
1.3775472175975774	0.7900726355163679
1.3747531197972747	0.7899679879662623
1.371959021996972	0.7898209987487493
1.3691649241966688	0.7896209856014696
1.366370826396366	0.7893597442926898
1.3635767285960634	0.7890318551020362
1.3607826307957607	0.7886348728045578
1.357988532995458	0.7881693933768203
1.3551944351951548	0.787638995541285
1.352400337394852	0.7870500602205691
1.3496062395945494	0.7864114757956179
1.3468121417942467	0.7857342415626888
1.3440180439939435	0.7850309857881416
1.3412239461936408	0.7843154181113547
1.3384298483933381	0.7836017386141481
1.3356357505930354	0.7829040275600899
1.3328416527927327	0.7822356405435764
1.3300475549924295	0.7816086335485104
1.3272534571921268	0.7810332412095715
1.3244593593918241	0.7805174294434783
1.3216652615915214	0.7800665406569962
1.3188711637912183	0.7796830460593467
1.3160770659909156	0.7793664153538304
1.3132829681906129	0.7791131094240846
1.3104888703903101	0.7789166967476453
1.3076947725900074	0.7787680893552698
1.3049006747897043	0.7786558894019715
1.3021065769894016	0.7785668330116922
1.2993124791890989	0.7784863141751
1.2965183813887962	0.7783989682717147
1.293724283588493	0.7782892923795146
1.2909301857881903	0.7781422780219904
1.2881360879878876	0.7779440314436856
1.2853419901875849	0.7776823569225711
1.2825478923872822	0.7773472800046666
1.279753794586979	0.7769314898290094
1.2769596967866763	0.7764306828097564
1.2741655989863736	0.7758437937351133
1.271371501186071	0.775173104681212
1.2685774033857682	0.7744242268527248
1.265783305585465	0.7736059553663639
1.2629892077851623	0.7727300018964647
1.2601951099848596	0.7718106148119341
1.257401012184557	0.7708641007673422
1.2546069143842538	0.7699082654990874
1.251812816583951	0.7689617946736078
1.2490187187836483	0.7680435979190949
1.2462246209833456	0.7671721405579579
1.243430523183043	0.7663647879926538
1.2406364253827398	0.7656371871683203
1.237842327582437	0.7650027080657057
1.2350482297821344	0.7644719658278706
1.2322541319818316	0.7640524409891897
1.2294600341815285	0.7637482114809628
1.2266659363812258	0.7635598057855029
1.223871838580923	0.7634841819704832
1.2210777407806204	0.7635148325405666
1.2182836429803177	0.7636420102821676
1.2154895451800145	0.7638530657356617
1.2126954473797118	0.7641328827837526
1.209901349579409	0.7644643952547794
1.2071072517791064	0.7648291645423207
1.2043131539788037	0.7652079961460732
1.2015190561785005	0.7655815718198313
1.1987249583781978	0.7659310737112333
1.195930860577895	0.7662387774989072
1.1931367627775924	0.766488593043075
1.1903426649772892	0.7666665333977418
1.1875485671769865	0.7667610960862088
1.1847544693766838	0.7667635441886911
1.1819603715763811	0.7666680788803668
1.1791662737760784	0.7664718994229418
1.1763721759757753	0.766175151075656
1.1735780781754725	0.7657807657731981
1.1707839803751698	0.7652942045435553
1.1679898825748671	0.7647231143456054
1.165195784774564	0.7640769151499449
1.1624016869742613	0.763366335546679
1.1596075891739586	0.7626029168493538
1.1568134913736559	0.7617985065157279
1.1540193935733531	0.7609647616992221
1.15122529577305	0.7601126828903388
1.1484311979727473	0.7592521959505123
1.1456371001724446	0.7583917984595399
1.1428430023721419	0.7575382832988038
1.1400489045718392	0.7566965489072621
1.137254806771536	0.7558695018256919
1.1344607089712333	0.7550580531496667
1.1316666111709306	0.7542612065113619
1.1288725133706279	0.7534762313715677
1.1260784155703247	0.7526989118848688
1.123284317770022	0.7519238585466392
1.1204902199697193	0.7511448673634868
1.1176961221694166	0.7503553095064349
1.114902024369114	0.7495485333762413
1.1121079265688107	0.7487182607683942
1.109313828768508	0.7478589593733846
1.1065197309682053	0.7469661751544177
1.1037256331679026	0.7460368101463746
1.1009315353675995	0.7450693338241615
1.0981374375672968	0.7440639192781227
1.095343339766994	0.7430224988717187
1.0925492419666913	0.7419487376908407
1.0897551441663886	0.7408479267662833
1.0869610463660855	0.7397268016016303
1.0841669485657828	0.7385932948147657
1.08137285076548	0.7374562345618518
1.0785787529651774	0.7363250027357544
1.0757846551648746	0.7352091686182636
1.0729905573645715	0.7341181146466944
1.0701964595642688	0.7330606711908405
1.067402361763966	0.7320447767188628
1.0646082639636634	0.7310771784859432
1.0618141661633602	0.7301631869647877
1.0590200683630575	0.7293064947383694
1.0562259705627548	0.7285090676043867
1.053431872762452	0.7277711123297607
1.0506377749621494	0.7270911219890094
1.0478436771618462	0.7264659962779187
1.0450495793615435	0.7258912307706444
1.0422554815612408	0.7253611659363757
1.039461383760938	0.7248692839914642
1.036667285960635	0.7244085394571946
1.0338731881603322	0.723971707721951
1.0310790903600295	0.723551735041548
1.0282849925597268	0.7231420732946172
1.0254908947594241	0.7227369834500545
1.022696796959121	0.7223317930765283
1.0199026991588183	0.7219230952734953
1.0171086013585156	0.7215088790426707
1.0143145035582128	0.7210885842357257
1.0115204057579101	0.7206630776735794
1.008726307957607	0.7202345506845786
1.0059322101573043	0.7198063419929317
1.0031381123570016	0.7193826934420102
1.0003440145566989	0.7189684493008549
0.9975499167563957	0.7185687127285751
0.994755818956093	0.7181884752302605
0.9919617211557903	0.7178322365223733
0.9891676233554876	0.717503633056539
0.9863735255551849	0.7172050934808902
0.9835794277548817	0.7169375385343539
0.980785329954579	0.7167001412932174
0.9779912321542763	0.7164901613769413
0.9751971343539736	0.7163028637598327
0.9724030365536704	0.7161315293441195
0.9696089387533677	0.7159675605697415
0.966814840953065	0.7158006812267813
0.9640207431527623	0.7156192254700923
0.9612266453524596	0.715410506989211
0.9584325475521565	0.715161255534556
0.9556384497518537	0.7148581047077919
0.952844351951551	0.7144881122377597
0.9500502541512483	0.7140392920079928
0.9472561563509452	0.713501135973224
0.9444620585506425	0.7128651038630436
0.9416679607503398	0.7121250592475679
0.938873862950037	0.7112776321214456
0.9360797651497343	0.7103224906000974
0.9332856673494312	0.7092625075309205
0.9304915695491285	0.7081038116844913
0.9276974717488258	0.7068557175601489
0.9249033739485231	0.7055305325474528
0.9221092761482204	0.7041432450443443
0.9193151783479172	0.7027111019499217
0.9165210805476145	0.7012530885291939
0.9137269827473118	0.6997893278004077
0.9109328849470091	0.6983404201486376
0.9081387871467059	0.6969267466702749
0.9053446893464032	0.6955677616780198
0.9025505915461005	0.6942813007547397
0.8997564937457978	0.6930829306844178
0.8969623959454951	0.6919853664967743
0.8941682981451919	0.6909979787673579
0.8913742003448892	0.690126411285649
0.8885801025445865	0.689372325346528
0.8857860047442838	0.6887332823759678
0.8829919069439807	0.6882027715393175
0.880197809143678	0.687770383591688
0.8774037113433752	0.687422126721134
0.8746096135430725	0.6871408747198279
0.8718155157427698	0.686906932707765
0.8690214179424667	0.6866987010294058
0.866227320142164	0.6864934140295418
0.8634332223418613	0.686267927348692
0.8606391245415586	0.6859995252867919
0.8578450267412558	0.6856667187560144
0.8550509289409527	0.685250004427784
0.85225683114065	0.6847325568807952
0.8494627333403473	0.6841008278383229
0.8466686355400446	0.6833450298641561
0.8438745377397414	0.6824594860477053
0.8410804399394387	0.6814428320961665
0.838286342139136	0.680298062681884
0.8354922443388333	0.6790324196612958
0.8326981465385306	0.6776571256690813
0.8299040487382274	0.6761869723727951
0.8271099509379247	0.6746397781281527
0.824315853137622	0.6730357346936753
0.8215217553373193	0.671396666856279
0.8187276575370162	0.6697452321244992
0.8159335597367134	0.6681040899352706
0.8131394619364107	0.6664950710040729
0.810345364136108	0.664938377479895
0.8075512663358053	0.6634518434429699
0.8047571685355022	0.6620502830463483
0.8019630707351995	0.6607449503364009
0.7991689729348967	0.6595431306163195
0.796374875134594	0.6584478782992782
0.7935807773342913	0.6574579107214057
0.7907866795339882	0.6565676615577698
0.7879925817336855	0.6557674915289049
0.7851984839333828	0.6550440482276079
0.78240438613308	0.6543807613580144
0.7796102883327769	0.6537584546709936
0.7768161905324742	0.6531560515904391
0.7740220927321715	0.6525513481148681
0.7712279949318688	0.6519218241744213
0.7684338971315661	0.6512454633125158
0.7656397993312629	0.6505015503894456
0.7628457015309602	0.649671417973769
0.7600516037306575	0.6487391141541987
0.7572575059303548	0.6476919675860846
0.7544634081300516	0.64652102955991
0.7516693103297489	0.645221377588675
0.7488752125294462	0.6437922702733861
0.7460811147291435	0.6422371488177481
0.7432870169288408	0.640563486309202
0.7404929191285377	0.6387824915445246
0.7376988213282349	0.6369086795399876
0.7349047235279322	0.6349593257272506
0.7321106257276295	0.6329538250162083
0.7293165279273268	0.630912980251917
0.7265224301270237	0.6288582469847221
0.723728332326721	0.6268109628287523
0.7209342345264182	0.6247915899623093
0.7181401367261155	0.6228189985246143
0.7153460389258124	0.6209098168282141
0.7125519411255097	0.6190778715160439
0.709757843325207	0.6173337371633543
0.7069637455249043	0.6156844105050909
0.7041696477246016	0.6141331196314461
0.7013755499242984	0.6126792733287405
0.6985814521239957	0.6113185504504186
0.695787354323693	0.6100431239870485
0.6929932565233903	0.6088420095627176
0.6901991587230871	0.6077015236027138
0.6874050609227844	0.6066058325585149
0.6846109631224817	0.6055375714790525
0.681816865322179	0.6044785079888932
0.6790227675218763	0.6034102264461498
0.6762286697215731	0.6023148067399416
0.6734345719212704	0.6011754728451579
0.6706404741209677	0.5999771878397185
0.667846376320665	0.5987071745295901
0.6650522785203619	0.597355344010885
0.6622581807200592	0.5959146182907161
0.6594640829197564	0.5943811373319654
0.6566699851194537	0.5927543454099549
0.653875887319151	0.5910369562914626
0.6510817895188479	0.5892348012883517
0.6482876917185452	0.5873565685255335
0.6454935939182425	0.5854134456356659
0.6426994961179398	0.5834186814098214
0.639905398317637	0.5813870845779461
0.6371113005173339	0.5793344797777218
0.6343172027170312	0.5772771418395535
0.6315231049167285	0.5752312297463862
0.6287290071164258	0.5732122410310576
0.6259349093161226	0.5712345059945575
0.6231408115158199	0.5693107390396621
0.6203467137155172	0.5674516617162066
0.6175526159152145	0.5656657088890452
0.6147585181149118	0.5639588259062638
0.6119644203146086	0.5623343609128899
0.6091703225143059	0.5607930526778923
0.6063762247140032	0.5593331106314127
0.6035821269137003	0.5579503803884325
0.6007880291133976	0.5566385849942159
0.5979939313130949	0.555389629576853
0.5951998335127919	0.5541939551209422
0.5924057357124892	0.5530409257459734
0.5896116379121863	0.5519192332172047
0.5868175401118836	0.5508173024410798
0.5840234423115807	0.5497236823784857
0.581229344511278	0.5486274080977753
0.578435246710975	0.547518321511943
0.5756411489106723	0.5463873406068268
0.5728470511103696	0.5452266695601291
0.5700529533100667	0.5440299449539647
0.567258855509764	0.5427923161707505
0.564464757709461	0.5415104609077455
0.5616706599091583	0.5401825394290907
0.5588765621088554	0.5388080935859385
0.5560824643085527	0.5373878986802403
0.55328836650825	0.5359237778497439
0.550494268707947	0.5344183897561102
0.5477001709076443	0.5328750009334757
0.5449060731073414	0.5312972541943384
0.5421119753070387	0.5296889440103261
0.5393178775067358	0.5280538088268807
0.5365237797064331	0.5263953488934059
0.5337296819061303	0.5247166764713165
0.5309355841058274	0.5230204033127159
0.5281414863055247	0.521308568182087
0.5253473885052218	0.5195826050268495
0.5225532907049191	0.5178433502940083
0.5197591929046161	0.5160910859382284
0.5169650951043134	0.5143256129609863
0.5141709973040105	0.5125463489368165
0.5113768995037078	0.5107524419803557
0.5085828017034051	0.5089428930268476
0.5057887039031022	0.5071166781583226
0.5029946061027994	0.5052728630057233
0.5002005083024965	0.5034107019707281
0.4974064105021938	0.5015297160972825
0.4946123127018909	0.49962974482170264
0.49181821490158817	0.4977109684670896
0.48902411710128546	0.495773900137259
0.48623001930098253	0.4938193475152736
0.4834359215006798	0.49184834688743384
0.4806418237003769	0.4898620734027785
0.4778477259000742	0.48786173305475145
0.47505362809977125	0.4858484430601607
0.47225953029946854	0.4838231081492891
0.46946543249916584	0.48178630072535855
0.4666713346988629	0.47973815287579546
0.4638772368985602	0.47767826781638967
0.46108313909825727	0.4756056575375873
0.45828904129795456	0.4735187122347279
0.4554949434976516	0.4714152055943689
0.4527008456973489	0.46929233824621797
0.449906747897046	0.4671468197567671
0.4471126500967433	0.46497498752780675
0.44431855229644057	0.4627729589667907
0.44152445449613764	0.4605368114134818
0.43873035669583493	0.45826278263134007
0.435936258895532	0.45594748328758344
0.4331421610952293	0.4535881118254471
0.43034806329492636	0.45118266153295183
0.42755396549462366	0.448730109473224
0.42475986769432095	0.4462305772804436
0.421965769894018	0.4436854546397704
0.4191716720937153	0.4410974775344551
0.4163775742934124	0.438470755013334
0.41358347649310967	0.4358107402425425
0.41078937869280674	0.4331241438756356
0.40799528089250403	0.4304187902122949
0.4052011830922011	0.42770341911422016
0.4024070852918984	0.42498743909966963
0.3996129874915957	0.4222806393373094
0.39681888969129275	0.41959287030202463
0.39402479189099004	0.4169337045457694
0.3912306940906871	0.4143120902943236
0.3884365962903844	0.41173601134197385
0.3856424984900815	0.4092121669366673
0.38284840068977877	0.40674568500625463
0.38005430288947606	0.4043398811736905
0.37726020508917313	0.40199607457075326
0.3744661072888704	0.39971346953423836
0.3716720094885675	0.39748910992508313
0.3688779116882648	0.39531791013752726
0.36608381388796185	0.39319276396531666
0.36328971608765914	0.39110472947928426
0.36049561828735643	0.38904328506591024
0.3577015204870535	0.38699664890167806
0.3549074226867508	0.3849521515116381
0.35211332488644786	0.38289664879245794
0.34931922708614516	0.38081696106721474
0.3465251292858422	0.37870032246075147
0.3437310314855395	0.376534824199505
0.3409369336852366	0.37430983538381113
0.3381428358849339	0.3720163853644497
0.33534873808463117	0.36964749306352207
0.33255464028432824	0.3671984303724146
0.32976054248402553	0.3646669090724499
0.3269664446837226	0.3620531834714044
0.3241723468834199	0.35936006402772236
0.32137824908311696	0.35659284052631496
0.31858415128281425	0.35375911674824717
0.31579005348251155	0.35086856190989757
0.3129959556822086	0.3479325873048757
0.3102018578819059	0.3449639594396544
0.307407760081603	0.3419763633983809
0.30461366228130027	0.33898393210616184
0.30181956448099734	0.33600075850557687
0.29902546668069463	0.3330404083634047
0.2962313688803919	0.33011545145385585
0.293437271080089	0.3272370282177293
0.2906431732797863	0.3244144676972125
0.28784907547948335	0.3216549706425582
0.28505497767918064	0.3189633692525402
0.2822608798788777	0.31634197213923515
0.279466782078575	0.3137904999104033
0.2766726842782721	0.3113061133634458
0.27387858647796937	0.3088835328154375
0.27108448867766666	0.30651524368852096
0.2682903908773637	0.30419178026084726
0.265496293077061	0.30190207660408364
0.2627021952767581	0.2996338712704132
0.2599080974764554	0.29737415035874815
0.25711399967615245	0.2951096122545366
0.25431990187584974	0.2928271366493162
0.25152580407554703	0.2905142404286457
0.2487317062752441	0.2881595036673546
0.2459376084749414	0.2857529502600804
0.24314351067463846	0.28328636958865405
0.24034941287433575	0.2807535680091779
0.23755531507403282	0.27815054173416154
0.23476121727373012	0.2754755657767258
0.23196711947342719	0.2727291968914732
0.22917302167312448	0.2699141917608019
0.22637892387282177	0.2670353449059586
0.22358482607251884	0.2640992538229801
0.22079072827221613	0.26111402153811486
0.2179966304719132	0.2580889090424756
0.2152025326716105	0.2550339518165732
0.21240843487130756	0.2519595558281765
0.20961433707100485	0.24887608894135177
0.20682023927070214	0.24579348359528425
0.2040261414703992	0.24272086590869074
0.2012320436700965	0.2396662250742188
0.19843794586979357	0.23663613508532
0.19564384806949087	0.23363553856448765
0.19284975026918794	0.2306675998325393
0.19005565246888523	0.22773363148326692
0.18726155466858252	0.2248330957244087
0.1844674568682796	0.22196367873666717
0.18167335906797688	0.2191214334084662
0.17887926126767395	0.2163009831404462
0.17608516346737124	0.21349577708498602
0.1732910656670683	0.21069838528222493
0.1704969678667656	0.2079008207469511
0.16770287006646267	0.20509487470116405
0.16490877226615996	0.2022724508631935
0.16211467446585726	0.19942588500035535
0.15932057666555433	0.19654823680898537
0.15652647886525162	0.19363354256140158
0.1537323810649487	0.1906770187913111
0.15093828326464598	0.18767520949685373
0.14814418546434305	0.18462607182879953
0.14535008766404034	0.18152899789490284
0.14255598986373763	0.1783847730384931
0.1397618920634347	0.17519547362707677
0.136967794263132	0.17196430990521405
0.13417369646282906	0.16869542172313834
0.13137959866252635	0.16539363685811287
0.12858550086222342	0.1620642031243726
0.12579140306192071	0.15871250646296875
0.122997305261618	0.1553437876785735
0.12020320746131508	0.15196287043175466
0.11740910966101237	0.14857391250985263
0.11461501186070944	0.14518019131646684
0.11182091406040673	0.14178393298793734
0.1090268162601038	0.13838619263222884
0.10623271845980109	0.13498679097355748
0.10343862065949816	0.13158431026861503
0.10064452285919545	0.12817614983863548
0.09785042505889274	0.12475863904037293
0.09505632725858981	0.12132720308196462
0.0922622294582871	0.11787657487495293
0.08946813165798417	0.11440104419064487
0.08667403385768147	0.110894733833907
0.08387993605737853	0.10735189142105442
0.08108583825707583	0.10376718469331647
0.07829174045677312	0.10013598813639091
0.07549764265647019	0.09645464901245271
0.07270354485616748	0.0927207217260237
0.06990944705586455	0.08893316070241591
0.06711534925556184	0.08509246360254998
0.06432125145525891	0.08120075866113434
0.0615271536549562	0.07726183213474347
0.05873305585465327	0.07328109419176485
0.05593895805435056	0.0692654839722596
0.053144860254047854	0.0652233168962304
0.050350762453744924	0.06116407951046754
0.047556664653442215	0.0570981791505908
0.044762566853139285	0.053036657379910535
0.04196846905283658	0.048990877487251436
0.039174371252533646	0.0449721972343914
0.03638027345223094	0.04099163851005584
0.03358617565192823	0.03705956555942811
0.0307920778516253	0.03318538302239856
0.02799798005132259	0.029377264154552322
0.02520388225101966	0.02564191836320621
0.022409784450716952	0.02198440562225354
0.01961568665041402	0.018408003501929872
0.016821588850111313	0.014914130539827479
0.014027491049808605	0.011502327570317324
0.011233393249505674	0.008170296506119615
0.008439295449202966	0.004913994012004902
0.0056451976489000355	0.0017277756058006208
0.002851099848597327	-0.0013954159624985705
5.70020482943967e-05	-0.004463825605788166
-0.0027370957520083117	-0.007486632695129022
-0.005531193552311242	-0.010473679092433855
-0.00832529135261395	-0.013435188088601342
-0.011119389152916659	-0.016381483864061894
-0.01391348695321959	-0.019322720669938634
-0.016707584753522298	-0.022268630170591663
-0.019501682553825228	-0.025228294334476202
-0.022295780354127936	-0.028209949963424203
-0.025089878154430867	-0.03122082947271628
-0.027883975954733575	-0.03426704094339578
-0.030678073755036284	-0.037353488834746415
-0.033472171555339214	-0.04048383513875166
-0.03626626935564192	-0.04366049924641175
-0.03906036715594485	-0.04688469343842814
-0.04185446495624756	-0.05015648976170177
-0.04464856275655049	-0.05347491314929853
-0.0474426605568532	-0.056838055013579886
-0.05023675835715613	-0.06024320120548363
-0.05303085615745884	-0.06368696818907144
-0.05582495395776155	-0.06716544151778715
-0.05861905175806448	-0.07067431119308444
-0.061413149558367186	-0.07420899920180482
-0.06420724735867012	-0.07776477542121302
-0.06700134515897282	-0.08133685909824488
-0.06979544295927576	-0.08492050419615388
-0.07258954075957846	-0.08851106799942987
-0.07538363855988117	-0.0921040634197701
-0.0781777363601841	-0.09569519639876906
-0.08097183416048681	-0.09928039060983482
-0.08376593196078974	-0.10285580228391028
-0.08656002976109245	-0.10641782839218916
-0.08935412756139538	-0.1099631115968649
-0.09214822536169809	-0.11348854532273737
-0.0949423231620008	-0.11699128201521003
-0.09773642096230373	-0.1204687471526002
-0.10053051876260644	-0.12391866090239617
-0.10332461656290937	-0.12733906849115872
-0.10611871436321207	-0.13072837944268592
-0.108912812163515	-0.13408541488062414
-0.11170690996381771	-0.1374094611443556
-0.11450100776412064	-0.14070032708537827
-0.11729510556442335	-0.14395840164749263
-0.12008920336472606	-0.1471847077349278
-0.12288330116502899	-0.15038094797755147
-0.1256773989653317	-0.15354953784166137
-0.12847149676563463	-0.15669362162763611
-0.13126559456593734	-0.15981706724894862
-0.13405969236624027	-0.16292443629512554
-0.13685379016654298	-0.16602092672590302
-0.13964788796684569	-0.16911228659488275
-0.14244198576714862	-0.17220469841727648
-0.14523608356745132	-0.1753046351275726
-0.14803018136775425	-0.1784186899616732
-0.15082427916805696	-0.18155338398214405
-0.1536183769683599	-0.18471495628057277
-0.1564124747686626	-0.18790914307432294
-0.1592065725689653	-0.19114095290658928
-0.16200067036926824	-0.19441444590528945
-0.16479476816957095	-0.1977325255135469
-0.16758886596987388	-0.201096751238868
-0.1703829637701766	-0.2045071807588496
-0.17317706157047952	-0.207962249161527
-0.17597115937078223	-0.2114586921959278
-0.17876525717108516	-0.21499151918532222
-0.18155935497138787	-0.21855403974817383
-0.18435345277169057	-0.22213794672897053
-0.1871475505719935	-0.225733455822953
-0.1899416483722962	-0.22932950035425387
-0.19273574617259914	-0.23291397761125204
-0.19552984397290185	-0.23647404113463827
-0.19832394177320478	-0.23999643147158364
-0.2011180395735075	-0.2434678362294882
-0.2039121373738102	-0.24687526885512937
-0.20670623517411313	-0.25020645449085505
-0.20950033297441584	-0.25345021056872674
-0.21229443077471877	-0.25659680953256847
-0.21508852857502148	-0.259638311248023
-0.2178826263753244	-0.2625688532770204
-0.22067672417562711	-0.2653848882439449
-0.22347082197593005	-0.2680853589782537
-0.22626491977623275	-0.27067180393871093
-0.22905901757653546	-0.27314838754999815
-0.2318531153768384	-0.2755218524432934
-0.2346472131771411	-0.2778013931088583
-0.23744131097744403	-0.2799984530543167
-0.24023540877774674	-0.2821264501270137
-0.24302950657804967	-0.2842004371121888
-0.24582360437835238	-0.28623670697310655
-0.2486177021786551	-0.288252354073489
-0.251411799978958	-0.29026480434444746
-0.2542058977792607	-0.2922913285673864
-0.25699999557956366	-0.2943485536949775
-0.25979409337986636	-0.29645198739401035
-0.2625881911801693	-0.2986155707535079
-0.265382288980472	-0.3008512733632295
-0.2681763867807747	-0.3031687437532581
-0.27097048458107764	-0.3055750265331109
-0.27376458238138035	-0.30807435553234763
-0.2765586801816833	-0.310668029890964
-0.279352777981986	-0.31335437745491895
-0.2821468757822889	-0.31612880708617774
-0.28494097358259163	-0.3189839486890132
-0.28773507138289456	-0.3219098769783444
-0.29052916918319727	-0.3248944123636327
-0.2933232669835	-0.32792348988084774
-0.2961173647838029	-0.3309815849553133
-0.2989114625841056	-0.3340521829897072
-0.30170556038440854	-0.33711827840145825
-0.30449965818471125	-0.34016288782524473
-0.3072937559850142	-0.34316956177652014
-0.3100878537853169	-0.34612287915181333
-0.3128819515856196	-0.3490089095151765
-0.31567604938592253	-0.3518156291655312
-0.31847014718622524	-0.3545332784595153
-0.32126424498652817	-0.35715464972765637
-0.3240583427868309	-0.3596752973052686
-0.3268524405871338	-0.36209366363086926
-0.3296465383874365	-0.3644111179644416
-0.3324406361877392	-0.36663190696172965
-0.33523473398804216	-0.3687630190235563
-0.33802883178834486	-0.3708139669370367
-0.3408229295886478	-0.372796495758696
-0.3436170273889505	-0.37472422508468806
-0.34641112518925343	-0.37661223674624067
-0.34920522298955614	-0.3784766205054524
-0.35199932078985907	-0.38033399146621505
-0.3547934185901618	-0.3822009936290537
-0.3575875163904645	-0.3840938042925821
-0.3603816141907674	-0.3860276538374102
-0.3631757119910701	-0.3880163748335795
-0.36596980979137306	-0.39007199341547094
-0.36876390759167577	-0.39220437450578116
-0.3715580053919787	-0.3944209307897287
-0.3743521031922814	-0.396726403397661
-0.3771462009925841	-0.3991227201104781
-0.37994029879288704	-0.40160893462396463
-0.38273439659318975	-0.4041812480635063
-0.3855284943934927	-0.40683311159817115
-0.3883225921937954	-0.4095554067292121
-0.3911166899940983	-0.41233669768536757
-0.39391078779440103	-0.41516354840309105
-0.39670488559470385	-0.418020894854355
-0.39949898339500667	-0.42089246205016895
-0.4022930811953095	-0.4237612139278078
-0.4050871789956123	-0.4266098235477478
-0.4078812767959151	-0.4294211505965212
-0.41067537459621783	-0.43217871311840544
-0.41346947239652065	-0.4348671406767872
-0.4162635701968235	-0.43747259676096406
-0.4190576679971263	-0.4399831591834884
-0.4218517657974291	-0.4423891484269801
-0.42464586359773193	-0.44468339536128565
-0.42743996139803475	-0.4468614414203064
-0.43023405919833746	-0.4489216661570655
-0.4330281569986403	-0.4508653390370595
-0.4358222547989431	-0.4526965943333935
-0.4386163525992459	-0.45442233000197585
-0.44141045039954874	-0.45605203339108064
-0.44420454819985156	-0.457597538528668
-0.4469986460001544	-0.45907272148743666
-0.4497927438004572	-0.4604931419098416
-0.4525868416007599	-0.4618756401458709
-0.4553809394010627	-0.46323790058302317
-0.45817503720136554	-0.4645979926042544
-0.46096913500166836	-0.4659739011755447
-0.4637632328019712	-0.46738305932665647
-0.466557330602274	-0.4688418947401013
-0.4693514284025768	-0.4703654023048585
-0.47214552620287964	-0.471966753830647
-0.47493962400318235	-0.47365695517032913
-0.47773372180348517	-0.475444559783874
-0.480527819603788	-0.47733544632536673
-0.4833219174040908	-0.4793326661789185
-0.4861160152043936	-0.48143636504959625
-0.48891011300469644	-0.48364378077588605
-0.49170421080499926	-0.4859493175187523
-0.4944983086053021	-0.4883446944498797
-0.4972924064056048	-0.4908191650606492
-0.5000865042059076	-0.49335980129668855
-0.5028806020062104	-0.49595183494247014
-0.5056746998065133	-0.49857904708613754
-0.5084687976068161	-0.5012241951327125
-0.5112628954071189	-0.5038694657451512
-0.5140569932074217	-0.5064969413123035
-0.5168510910077244	-0.5090890670979928
-0.5196451888080272	-0.5116291061350331
-0.5224392866083301	-0.5141015692013564
-0.5252333844086329	-0.516492607851915
-0.5280274822089357	-0.5187903594684519
-0.5308215800092385	-0.5209852346079809
-0.5336156778095413	-0.5230701385478895
-0.5364097756098442	-0.5250406207993213
-0.5392038734101469	-0.5268949484403557
-0.5419979712104497	-0.5286341013483807
-0.5447920690107525	-0.530261689722724
-0.5475861668110553	-0.5317837966155456
-0.5503802646113581	-0.5332087504603665
-0.553174362411661	-0.5345468347324855
-0.5559684602119638	-0.5358099438250591
-0.5587625580122666	-0.53701119591439
-0.5615566558125693	-0.5381645149602121
-0.5643507536128721	-0.5392841949924354
-0.5671448514131749	-0.5403844604365002
-0.5699389492134778	-0.5414790363989848
-0.5727330470137806	-0.5425807425605913
-0.5755271448140834	-0.5437011236066391
-0.5783212426143862	-0.5448501279817137
-0.581115340414689	-0.5460358452157681
-0.5839094382149917	-0.5472643101780552
-0.5867035360152946	-0.5485393804298945
-0.5894976338155974	-0.5498626904355081
-0.5922917316159002	-0.5512336838291825
-0.595085829416203	-0.5526497223105442
-0.5978799272165058	-0.5541062671353348
-0.6006740250168087	-0.5555971266753577
-0.6034681228171114	-0.5571147612245424
-0.6062622206174142	-0.5586506342096895
-0.609056318417717	-0.5601955972974829
-0.6118504162180198	-0.5617402956361404
-0.6146445140183227	-0.5632755786796138
-0.6174386118186255	-0.5647929017484331
-0.6202327096189283	-0.5662847037010985
-0.6230268074192311	-0.5677447468228556
-0.6258209052195338	-0.5691684062661118
-0.6286150030198366	-0.5705528980624668
-0.6314091008201395	-0.5718974368174101
-0.6342031986204423	-0.5732033166271281
-0.6369972964207451	-0.5744739114415953
-0.6397913942210479	-0.5757145939478803
-0.6425854920213507	-0.5769325749639289
-0.6453795898216536	-0.5781366682136377
-0.6481736876219563	-0.579336988096353
-0.6509677854222591	-0.5805445905689738
-0.6537618832225619	-0.5817710694345516
-0.6565559810228647	-0.5830281220962799
-0.6593500788231675	-0.5843271001219512
-0.6621441766234704	-0.585678560719654
-0.6649382744237732	-0.587091835417093
-0.667732372224076	-0.5885746318507029
-0.6705264700243787	-0.5901326836133555
-0.6733205678246815	-0.591769461608112
-0.6761146656249843	-0.5934859583571699
-0.6789087634252872	-0.59528055428515
-0.68170286122559	-0.5971489722157644
-0.6844969590258928	-0.5990843232855709
-0.6872910568261956	-0.6010772442932389
-0.6900851546264983	-0.6031161232790676
-0.6928792524268012	-0.6051874069817293
-0.695673350227104	-0.6072759808599821
-0.6984674480274068	-0.6093656097035114
-0.7012615458277096	-0.6114394245866406
-0.7040556436280124	-0.6134804401258308
-0.7068497414283152	-0.6154720847547799
-0.7096438392286181	-0.6173987260787995
-0.7124379370289208	-0.6192461733413652
-0.7152320348292236	-0.6210021396367844
-0.7180261326295264	-0.622656647717738
-0.7208202304298292	-0.6242023650370727
-0.723614328230132	-0.6256348559708236
-0.7264084260304349	-0.6269527419164029
-0.7292025238307377	-0.6281577630524517
-0.7319966216310405	-0.6292547388782816
-0.7347907194313432	-0.6302514281053825
-0.737584817231646	-0.6311582919302596
-0.7403789150319489	-0.6319881680552984
-0.7431730128322517	-0.6327558659245587
-0.7459671106325545	-0.6334776963941664
-0.7487612084328573	-0.6341709513642054
-0.7515553062331601	-0.6348533506777133
-0.754349404033463	-0.6355424747782149
-0.7571435018337657	-0.6362552021664885
-0.7599375996340685	-0.63700717058864
-0.7627316974343713	-0.6378122801230406
-0.7655257952346741	-0.6386822549382976
-0.7683198930349769	-0.6396262785156748
-0.7711139908352798	-0.640650714635306
-0.7739080886355826	-0.6417589235025323
-0.7767021864358853	-0.6429511791403522
-0.7794962842361881	-0.6442246907094107
-0.7822903820364909	-0.6455737268590266
-0.7850844798367937	-0.6469898386854189
-0.7878785776370966	-0.6484621734995906
-0.7906726754373994	-0.6499778685046769
-0.7934667732377022	-0.6515225107588265
-0.796260871038005	-0.6530806475493527
-0.7990549688383077	-0.654636329604549
-0.8018490666386106	-0.6561736684795618
-0.8046431644389134	-0.6576773890087366
-0.8074372622392162	-0.6591333579330332
-0.810231360039519	-0.6605290706783788
-0.8130254578398218	-0.6618540797473981
-0.8158195556401246	-0.6631003502395854
-0.8186136534404275	-0.6642625305607068
-0.8214077512407302	-0.6653381293313742
-0.824201849041033	-0.6663275927537124
-0.8269959468413358	-0.6672342801304992
-0.8297900446416386	-0.6680643387335461
-0.8325841424419415	-0.668826482666274
-0.8353782402422443	-0.6695316836406844
-0.8381723380425471	-0.6701927845791245
-0.8409664358428499	-0.6708240495548221
-0.8437605336431526	-0.6714406657144107
-0.8465546314434554	-0.6720582144098816
-0.8493487292437583	-0.672692129755045
-0.8521428270440611	-0.6733571631820466
-0.8549369248443639	-0.67406687229798
-0.8577310226446667	-0.6748331514431732
-0.8605251204449695	-0.6756658198658235
-0.8633192182452722	-0.6765722814064757
-0.8661133160455751	-0.6775572671027215
-0.8689074138458779	-0.6786226692667767
-0.8717015116461807	-0.6797674724558652
-0.8744956094464835	-0.6809877834556813
-0.8772897072467863	-0.6822769590435418
-0.8800838050470892	-0.6836258270039595
-0.882877902847392	-0.6850229927460587
-0.8856720006476947	-0.6864552210235977
-0.8884660984479975	-0.6879078797781998
-0.8912601962483003	-0.6893654310953359
-0.8940542940486031	-0.6908119527453873
-0.896848391848906	-0.6922316728256392
-0.8996424896492088	-0.6936094996509821
-0.9024365874495115	-0.6949315292691266
-0.9052306852498144	-0.6961855137880499
-0.9080247830501171	-0.6973612750676257
-0.9108188808504201	-0.6984510501943135
-0.9136129786507228	-0.6994497574617309
-0.9164070764510256	-0.7003551742412554
-0.9192011742513284	-0.7011680210551275
-0.9219952720516312	-0.7018919492614069
-0.924789369851934	-0.7025334329227346
-0.9275834676522368	-0.7031015685553175
-0.9303775654525397	-0.7036077894391399
-0.9331716632528424	-0.7040655039193615
-0.9359657610531452	-0.7044896695546974
-0.938759858853448	-0.7048963169955962
-0.9415539566537509	-0.7053020390409299
-0.9443480544540537	-0.7057234613800948
-0.9471421522543564	-0.7061767120480621
-0.9499362500546593	-0.7066769065916982
-0.952730347854962	-0.7072376653720747
-0.9555244456552648	-0.7078706783322353
-0.9583185434555677	-0.7085853309820551
-0.9611126412558705	-0.70938840334549
-0.9639067390561733	-0.7102838512476214
-0.966700836856476	-0.7112726766672783
-0.9694949346567789	-0.7123528910315087
-0.9722890324570816	-0.7135195723722061
-0.9750831302573846	-0.714765014296381
-0.9778772280576873	-0.7160789618333735
-0.9806713258579901	-0.7174489265045685
-0.9834654236582929	-0.7188605704977955
-0.9862595214585957	-0.7202981476948997
-0.9890536192588986	-0.7217449875612605
-0.9918477170592013	-0.7231840066122661
-0.9946418148595042	-0.7245982313614212
-0.9974359126598069	-0.7259713163504524
-1.0002300104601098	-0.7272880410703144
-1.0030241082604126	-0.7285347702943858
-1.0058182060607153	-0.7296998635371859
-1.0086123038610182	-0.7307740209846962
-1.011406401661321	-0.7317505552638794
-1.0142004994616238	-0.7326255807654986
-1.0169945972619265	-0.7333981148325288
-1.0197886950622295	-0.7340700878956672
-1.0225827928625322	-0.7346462624918744
-1.025376890662835	-0.7351340639535884
-1.0281709884631378	-0.7355433283172828
-1.0309650862634405	-0.7358859755855085
-1.0337591840637435	-0.736175618806838
-1.0365532818640462	-0.7364271214413523
-1.039347379664349	-0.736656117093633
-1.0421414774646518	-0.7368785068703135
-1.0449355752649545	-0.737109950318298
-1.0477296730652574	-0.7373653661002176
-1.0505237708655604	-0.7376584582581446
-1.053317868665863	-0.7380012831131643
-1.0561119664661658	-0.7384038705702923
-1.0589060642664687	-0.7388739118835175
-1.0617001620667714	-0.7394165238358734
-1.0644942598670744	-0.740034096868278
-1.067288357667377	-0.7407262320223607
-1.0700824554676798	-0.7414897687289632
-1.0728765532679827	-0.7423189025634704
-1.0756706510682854	-0.7432053891926753
-1.0784647488685883	-0.7441388279472032
-1.081258846668891	-0.7451070158575954
-1.084052944469194	-0.7460963606750426
-1.0868470422694967	-0.7470923394354754
-1.0896411400697996	-0.7480799875840469
-1.0924352378701023	-0.7490444026092155
-1.095229335670405	-0.7499712455804939
-1.098023433470708	-0.7508472239645476
-1.1008175312710107	-0.751660539616898
-1.1036116290713136	-0.7524012869000478
-1.1064057268716163	-0.7530617874351163
-1.109199824671919	-0.753636850008224
-1.111993922472222	-0.7541239465646304
-1.1147880202725249	-0.7545232979588367
-1.1175821180728276	-0.7548378661017985
-1.1203762158731303	-0.7550732522621639
-1.1231703136734332	-0.7552375044359778
-1.125964411473736	-0.7553408397945571
-1.1287585092740389	-0.7553952911494457
-1.1315526070743416	-0.7554142890366435
-1.1343467048746443	-0.7554121933267697
-1.1371408026749472	-0.7554037901310751
-1.13993490047525	-0.7554037711260988
-1.1427289982755529	-0.7554262132090208
-1.1455230960758556	-0.7554840765861551
-1.1483171938761585	-0.7555887389728535
-1.1511112916764612	-0.7557495825491132
-1.1539053894767641	-0.7559736486969721
-1.1566994872770668	-0.756265373389102
-1.1594935850773695	-0.7566264134679479
-1.1622876828776725	-0.7570555710335858
-1.1650817806779752	-0.757548819843511
-1.1678758784782781	-0.7580994341278178
-1.1706699762785808	-0.7586982166563048
-1.1734640740788838	-0.7593338193817291
-1.1762581718791865	-0.7599931466482014
-1.1790522696794894	-0.7606618279138899
-1.181846367479792	-0.7613247443032605
-1.1846404652800948	-0.7619665911743297
-1.1874345630803977	-0.7625724573434165
-1.1902286608807005	-0.7631284007174355
-1.1930227586810034	-0.7636219998838367
-1.195816856481306	-0.7640428617197854
-1.1986109542816088	-0.7643830662990236
-1.2014050520819117	-0.7646375322665209
-1.2041991498822144	-0.7648042883625117
-1.2069932476825174	-0.7648846398311415
-1.20978734548282	-0.7648832219466535
-1.212581443283123	-0.7648079367162559
-1.2153755410834257	-0.7646697728445414
-1.2181696388837286	-0.764482513131217
-1.2209637366840314	-0.7642623374791344
-1.223757834484334	-0.7640273334708629
-1.226551932284637	-0.7637969298925616
-1.2293460300849397	-0.7635912715175139
-1.2321401278852426	-0.7634305557973946
-1.2349342256855453	-0.7633343537557219
-1.2377283234858483	-0.7633209382665453
-1.240522421286151	-0.7634066429897761
-1.243316519086454	-0.763605274508012
-1.2461106168867566	-0.7639275986823804
-1.2489047146870593	-0.76438091995983
-1.2516988124873623	-0.7649687693919474
-1.254492910287665	-0.7656907135619302
-1.257287008087968	-0.7665422925804424
-1.2600811058882706	-0.7675150909396398
-1.2628752036885733	-0.7685969404587951
-1.2656693014888762	-0.7697722499738611
-1.268463399289179	-0.7710224519795609
-1.2712574970894819	-0.7723265522853924
-1.2740515948897846	-0.773661765047047
-1.2768456926900875	-0.775004212418422
-1.2796397904903902	-0.7763296656534912
-1.2824338882906932	-0.7776143028647708
-1.2852279860909959	-0.7788354578811851
-1.2880220838912986	-0.7799723347779572
-1.2908161816916015	-0.7810066636776863
-1.2936102794919042	-0.7819232753159522
-1.2964043772922071	-0.782710574565596
-1.2991984750925099	-0.7833608965307549
-1.3019925728928128	-0.7838707328374298
-1.3047866706931155	-0.7842408202218996
-1.3075807684934184	-0.7844760882939219
-1.3103748662937211	-0.7845854682585718
-1.3131689640940238	-0.784581569242953
-1.3159630618943268	-0.7844802335165094
-1.3187571596946295	-0.7842999861477242
-1.3215512574949324	-0.7840613983503625
-1.3243453552952351	-0.7837863868026285
-1.327139453095538	-0.7834974734605059
-1.3299335508958408	-0.7832170317482996
-1.3327276486961435	-0.7829665454429506
-1.3355217464964464	-0.7827659060558836
-1.338315844296749	-0.7826327730734294
-1.341109942097052	-0.782582019095126
-1.3439040398973547	-0.7826252787918385
-1.3466981376976577	-0.7827706168057442
-1.3494922354979604	-0.7830223253704559
-1.352286333298263	-0.783380857701099
-1.355080431098566	-0.7838428982648984
-1.3578745288988687	-0.7844015660747662
-1.3606686266991717	-0.7850467423351182
-1.3634627244994744	-0.7857655092886873
-1.3662568222997773	-0.7865426831312397
-1.36905092010008	-0.7873614205259835
-1.371845017900383	-0.7882038756821618
[truncated: 8 more rows]
