# Supplementary material for: Isolation of a planar π-aromatic Bi5− ring in a cobalt-based inverse-sandwich-type complex
Source: Nat Chem. 2025 Jan 20;17(4):547–55. doi: 10.1038/s41557-024-01713-8 (PMC11964920; doi:10.1038/s41557-024-01713-8)
Supplement: Supplementary file 4 — Original magnetic data of compound 1 and origin file of Fig. 3. [file 41557_2024_1713_MOESM4_ESM.zip › sr_and_T_Symmetrized/34.json]

{
   "comment": "corrected Loops",
   "temperature": 1.3,
   "measures": [
      {
         "sr": 0.016,
         "angle": 0,
         "trans": 0,
         "cool_t": 1,
         "comment": "to H_stop",
         "data": [
            [
               -1.3999,
               -0.7910930334412285
            ],
            [
               -1.3971003,
               -0.7908126233585426
            ],
            [
               -1.3943006,
               -0.7906017234677238
            ],
            [
               -1.3915008999999998,
               -0.7904494395636896
            ],
            [
               -1.3887011999999999,
               -0.7903427911349707
            ],
            [
               -1.3859015,
               -0.7902672718196566
            ],
            [
               -1.3831018,
               -0.7902074660579066
            ],
            [
               -1.3803021,
               -0.7901476901360757
            ],
            [
               -1.3775024,
               -0.7900726355163679
            ],
            [
               -1.3747026999999998,
               -0.7899679879662623
            ],
            [
               -1.3719029999999999,
               -0.7898209987487493
            ],
            [
               -1.3691033,
               -0.7896209856014696
            ],
            [
               -1.3663036,
               -0.7893597442926898
            ],
            [
               -1.3635039,
               -0.7890318551020362
            ],
            [
               -1.3607042,
               -0.7886348728045578
            ],
            [
               -1.3579044999999998,
               -0.7881693933768203
            ],
            [
               -1.3551047999999999,
               -0.787638995541285
            ],
            [
               -1.3523051,
               -0.7870500602205691
            ],
            [
               -1.3495054,
               -0.7864114757956179
            ],
            [
               -1.3467057,
               -0.7857342415626888
            ],
            [
               -1.343906,
               -0.7850309857881416
            ],
            [
               -1.3411062999999999,
               -0.7843154181113547
            ],
            [
               -1.3383066,
               -0.7836017386141481
            ],
            [
               -1.3355069,
               -0.7829040275600899
            ],
            [
               -1.3327072,
               -0.7822356405435764
            ],
            [
               -1.3299075,
               -0.7816086335485104
            ],
            [
               -1.3271077999999998,
               -0.7810332412095715
            ],
            [
               -1.3243080999999999,
               -0.7805174294434783
            ],
            [
               -1.3215084,
               -0.7800665406569962
            ],
            [
               -1.3187087,
               -0.7796830460593467
            ],
            [
               -1.315909,
               -0.7793664153538304
            ],
            [
               -1.3131093,
               -0.7791131094240846
            ],
            [
               -1.3103095999999999,
               -0.7789166967476453
            ],
            [
               -1.3075099,
               -0.7787680893552698
            ],
            [
               -1.3047102,
               -0.7786558894019715
            ],
            [
               -1.3019105,
               -0.7785668330116922
            ],
            [
               -1.2991108,
               -0.7784863141751
            ],
            [
               -1.2963111,
               -0.7783989682717147
            ],
            [
               -1.2935113999999999,
               -0.7782892923795146
            ],
            [
               -1.2907117,
               -0.7781422780219904
            ],
            [
               -1.287912,
               -0.7779440314436856
            ],
            [
               -1.2851123,
               -0.7776823569225711
            ],
            [
               -1.2823126,
               -0.7773472800046666
            ],
            [
               -1.2795128999999998,
               -0.7769314898290094
            ],
            [
               -1.2767131999999999,
               -0.7764306828097564
            ],
            [
               -1.2739135,
               -0.7758437937351133
            ],
            [
               -1.2711138,
               -0.775173104681212
            ],
            [
               -1.2683141,
               -0.7744242268527248
            ],
            [
               -1.2655143999999998,
               -0.7736059553663639
            ],
            [
               -1.2627146999999999,
               -0.7727300018964647
            ],
            [
               -1.259915,
               -0.7718106148119341
            ],
            [
               -1.2571153,
               -0.7708641007673422
            ],
            [
               -1.2543156,
               -0.7699082654990874
            ],
            [
               -1.2515159,
               -0.7689617946736078
            ],
            [
               -1.2487162,
               -0.7680435979190949
            ],
            [
               -1.2459164999999999,
               -0.7671721405579579
            ],
            [
               -1.2431168,
               -0.7663647879926538
            ],
            [
               -1.2403171,
               -0.7656371871683203
            ],
            [
               -1.2375174,
               -0.7650027080657057
            ],
            [
               -1.2347177,
               -0.7644719658278706
            ],
            [
               -1.2319179999999998,
               -0.7640524409891897
            ],
            [
               -1.2291182999999999,
               -0.7637482114809628
            ],
            [
               -1.2263186,
               -0.7635598057855029
            ],
            [
               -1.2235189,
               -0.7634841819704832
            ],
            [
               -1.2207192,
               -0.7635148325405666
            ],
            [
               -1.2179195,
               -0.7636420102821676
            ],
            [
               -1.2151197999999999,
               -0.7638530657356617
            ],
            [
               -1.2123201,
               -0.7641328827837526
            ],
            [
               -1.2095204,
               -0.7644643952547794
            ],
            [
               -1.2067207,
               -0.7648291645423207
            ],
            [
               -1.203921,
               -0.7652079961460732
            ],
            [
               -1.2011213,
               -0.7655815718198313
            ],
            [
               -1.1983215999999999,
               -0.7659310737112333
            ],
            [
               -1.1955219,
               -0.7662387774989072
            ],
            [
               -1.1927222,
               -0.766488593043075
            ],
            [
               -1.1899225,
               -0.7666665333977418
            ],
            [
               -1.1871228,
               -0.7667610960862088
            ],
            [
               -1.1843230999999999,
               -0.7667635441886911
            ],
            [
               -1.1815234,
               -0.7666680788803668
            ],
            [
               -1.1787237,
               -0.7664718994229418
            ],
            [
               -1.175924,
               -0.766175151075656
            ],
            [
               -1.1731243,
               -0.7657807657731981
            ],
            [
               -1.1703246,
               -0.7652942045435553
            ],
            [
               -1.1675248999999999,
               -0.7647231143456054
            ],
            [
               -1.1647252,
               -0.7640769151499449
            ],
            [
               -1.1619255,
               -0.763366335546679
            ],
            [
               -1.1591258,
               -0.7626029168493538
            ],
            [
               -1.1563261,
               -0.7617985065157279
            ],
            [
               -1.1535264,
               -0.7609647616992221
            ],
            [
               -1.1507266999999999,
               -0.7601126828903388
            ],
            [
               -1.147927,
               -0.7592521959505123
            ],
            [
               -1.1451273,
               -0.7583917984595399
            ],
            [
               -1.1423276,
               -0.7575382832988038
            ],
            [
               -1.1395279,
               -0.7566965489072621
            ],
            [
               -1.1367281999999999,
               -0.7558695018256919
            ],
            [
               -1.1339285,
               -0.7550580531496667
            ],
            [
               -1.1311288,
               -0.7542612065113619
            ],
            [
               -1.1283291,
               -0.7534762313715677
            ],
            [
               -1.1255294,
               -0.7526989118848688
            ],
            [
               -1.1227296999999998,
               -0.7519238585466392
            ],
            [
               -1.11993,
               -0.7511448673634868
            ],
            [
               -1.1171303,
               -0.7503553095064349
            ],
            [
               -1.1143306,
               -0.7495485333762413
            ],
            [
               -1.1115309,
               -0.7487182607683942
            ],
            [
               -1.1087312,
               -0.7478589593733846
            ],
            [
               -1.1059315,
               -0.7469661751544177
            ],
            [
               -1.1031317999999999,
               -0.7460368101463746
            ],
            [
               -1.1003321,
               -0.7450693338241615
            ],
            [
               -1.0975324,
               -0.7440639192781227
            ],
            [
               -1.0947327,
               -0.7430224988717187
            ],
            [
               -1.091933,
               -0.7419487376908407
            ],
            [
               -1.0891332999999999,
               -0.7408479267662833
            ],
            [
               -1.0863336,
               -0.7397268016016303
            ],
            [
               -1.0835339,
               -0.7385932948147657
            ],
            [
               -1.0807342,
               -0.7374562345618518
            ],
            [
               -1.0779345,
               -0.7363250027357544
            ],
            [
               -1.0751347999999998,
               -0.7352091686182636
            ],
            [
               -1.0723351,
               -0.7341181146466944
            ],
            [
               -1.0695354,
               -0.7330606711908405
            ],
            [
               -1.0667357,
               -0.7320447767188628
            ],
            [
               -1.063936,
               -0.7310771784859432
            ],
            [
               -1.0611363,
               -0.7301631869647877
            ],
            [
               -1.0583366,
               -0.7293064947383694
            ],
            [
               -1.0555369,
               -0.7285090676043867
            ],
            [
               -1.0527372,
               -0.7277711123297607
            ],
            [
               -1.0499375,
               -0.7270911219890094
            ],
            [
               -1.0471378,
               -0.7264659962779187
            ],
            [
               -1.0443381,
               -0.7258912307706444
            ],
            [
               -1.0415383999999999,
               -0.7253611659363757
            ],
            [
               -1.0387387,
               -0.7248692839914642
            ],
            [
               -1.035939,
               -0.7244085394571946
            ],
            [
               -1.0331393,
               -0.723971707721951
            ],
            [
               -1.0303396,
               -0.723551735041548
            ],
            [
               -1.0275398999999998,
               -0.7231420732946172
            ],
            [
               -1.0247402,
               -0.7227369834500545
            ],
            [
               -1.0219405,
               -0.7223317930765283
            ],
            [
               -1.0191408,
               -0.7219230952734953
            ],
            [
               -1.0163411,
               -0.7215088790426707
            ],
            [
               -1.0135414,
               -0.7210885842357257
            ],
            [
               -1.0107417,
               -0.7206630776735794
            ],
            [
               -1.007942,
               -0.7202345506845786
            ],
            [
               -1.0051423,
               -0.7198063419929317
            ],
            [
               -1.0023426,
               -0.7193826934420102
            ],
            [
               -0.9995429,
               -0.7189684493008549
            ],
            [
               -0.9967432,
               -0.7185687127285751
            ],
            [
               -0.9939435,
               -0.7181884752302605
            ],
            [
               -0.9911437999999999,
               -0.7178322365223733
            ],
            [
               -0.9883441,
               -0.717503633056539
            ],
            [
               -0.9855444,
               -0.7172050934808902
            ],
            [
               -0.9827447,
               -0.7169375385343539
            ],
            [
               -0.9799450000000001,
               -0.7167001412932174
            ],
            [
               -0.9771453,
               -0.7164901613769413
            ],
            [
               -0.9743455999999999,
               -0.7163028637598327
            ],
            [
               -0.9715459,
               -0.7161315293441195
            ],
            [
               -0.9687462,
               -0.7159675605697415
            ],
            [
               -0.9659465,
               -0.7158006812267813
            ],
            [
               -0.9631468,
               -0.7156192254700923
            ],
            [
               -0.9603471,
               -0.715410506989211
            ],
            [
               -0.9575473999999999,
               -0.715161255534556
            ],
            [
               -0.9547477,
               -0.7148581047077919
            ],
            [
               -0.951948,
               -0.7144881122377597
            ],
            [
               -0.9491483000000001,
               -0.7140392920079928
            ],
            [
               -0.9463486,
               -0.713501135973224
            ],
            [
               -0.9435488999999999,
               -0.7128651038630436
            ],
            [
               -0.9407492,
               -0.7121250592475679
            ],
            [
               -0.9379495,
               -0.7112776321214456
            ],
            [
               -0.9351498,
               -0.7103224906000974
            ],
            [
               -0.9323501000000001,
               -0.7092625075309205
            ],
            [
               -0.9295504,
               -0.7081038116844913
            ],
            [
               -0.9267506999999999,
               -0.7068557175601489
            ],
            [
               -0.923951,
               -0.7055305325474528
            ],
            [
               -0.9211513,
               -0.7041432450443443
            ],
            [
               -0.9183516,
               -0.7027111019499217
            ],
            [
               -0.9155519,
               -0.7012530885291939
            ],
            [
               -0.9127522,
               -0.6997893278004077
            ],
            [
               -0.9099524999999999,
               -0.6983404201486376
            ],
            [
               -0.9071528,
               -0.6969267466702749
            ],
            [
               -0.9043531,
               -0.6955677616780198
            ],
            [
               -0.9015534000000001,
               -0.6942813007547397
            ],
            [
               -0.8987537,
               -0.6930829306844178
            ],
            [
               -0.895954,
               -0.6919853664967743
            ],
            [
               -0.8931543,
               -0.6909979787673579
            ],
            [
               -0.8903546,
               -0.690126411285649
            ],
            [
               -0.8875549,
               -0.689372325346528
            ],
            [
               -0.8847552,
               -0.6887332823759678
            ],
            [
               -0.8819555,
               -0.6882027715393175
            ],
            [
               -0.8791558,
               -0.687770383591688
            ],
            [
               -0.8763561,
               -0.687422126721134
            ],
            [
               -0.8735564,
               -0.6871408747198279
            ],
            [
               -0.8707567,
               -0.686906932707765
            ],
            [
               -0.867957,
               -0.6866987010294058
            ],
            [
               -0.8651573,
               -0.6864934140295418
            ],
            [
               -0.8623576,
               -0.686267927348692
            ],
            [
               -0.8595579,
               -0.6859995252867919
            ],
            [
               -0.8567582,
               -0.6856667187560144
            ],
            [
               -0.8539585,
               -0.685250004427784
            ],
            [
               -0.8511588,
               -0.6847325568807952
            ],
            [
               -0.8483591,
               -0.6841008278383229
            ],
            [
               -0.8455594,
               -0.6833450298641561
            ],
            [
               -0.8427597,
               -0.6824594860477053
            ],
            [
               -0.83996,
               -0.6814428320961665
            ],
            [
               -0.8371603,
               -0.680298062681884
            ],
            [
               -0.8343606,
               -0.6790324196612958
            ],
            [
               -0.8315609,
               -0.6776571256690813
            ],
            [
               -0.8287612,
               -0.6761869723727951
            ],
            [
               -0.8259615,
               -0.6746397781281527
            ],
            [
               -0.8231618,
               -0.6730357346936753
            ],
            [
               -0.8203621,
               -0.671396666856279
            ],
            [
               -0.8175624,
               -0.6697452321244992
            ],
            [
               -0.8147627000000001,
               -0.6681040899352706
            ],
            [
               -0.811963,
               -0.6664950710040729
            ],
            [
               -0.8091633,
               -0.664938377479895
            ],
            [
               -0.8063636,
               -0.6634518434429699
            ],
            [
               -0.8035639,
               -0.6620502830463483
            ],
            [
               -0.8007642,
               -0.6607449503364009
            ],
            [
               -0.7979645,
               -0.6595431306163195
            ],
            [
               -0.7951648,
               -0.6584478782992782
            ],
            [
               -0.7923651,
               -0.6574579107214057
            ],
            [
               -0.7895654,
               -0.6565676615577698
            ],
            [
               -0.7867657,
               -0.6557674915289049
            ],
            [
               -0.783966,
               -0.6550440482276079
            ],
            [
               -0.7811663,
               -0.6543807613580144
            ],
            [
               -0.7783666,
               -0.6537584546709936
            ],
            [
               -0.7755669000000001,
               -0.6531560515904391
            ],
            [
               -0.7727672,
               -0.6525513481148681
            ],
            [
               -0.7699675,
               -0.6519218241744213
            ],
            [
               -0.7671678000000001,
               -0.6512454633125158
            ],
            [
               -0.7643681,
               -0.6505015503894456
            ],
            [
               -0.7615684,
               -0.649671417973769
            ],
            [
               -0.7587687,
               -0.6487391141541987
            ],
            [
               -0.755969,
               -0.6476919675860846
            ],
            [
               -0.7531693,
               -0.64652102955991
            ],
            [
               -0.7503696,
               -0.645221377588675
            ],
            [
               -0.7475699,
               -0.6437922702733861
            ],
            [
               -0.7447702,
               -0.6422371488177481
            ],
            [
               -0.7419705,
               -0.640563486309202
            ],
            [
               -0.7391708,
               -0.6387824915445246
            ],
            [
               -0.7363711000000001,
               -0.6369086795399876
            ],
            [
               -0.7335714,
               -0.6349593257272506
            ],
            [
               -0.7307717,
               -0.6329538250162083
            ],
            [
               -0.7279720000000001,
               -0.630912980251917
            ],
            [
               -0.7251723,
               -0.6288582469847221
            ],
            [
               -0.7223726,
               -0.6268109628287523
            ],
            [
               -0.7195729000000001,
               -0.6247915899623093
            ],
            [
               -0.7167732,
               -0.6228189985246143
            ],
            [
               -0.7139735,
               -0.6209098168282141
            ],
            [
               -0.7111738000000001,
               -0.6190778715160439
            ],
            [
               -0.7083741,
               -0.6173337371633543
            ],
            [
               -0.7055744,
               -0.6156844105050909
            ],
            [
               -0.7027747,
               -0.6141331196314461
            ],
            [
               -0.699975,
               -0.6126792733287405
            ],
            [
               -0.6971753,
               -0.6113185504504186
            ],
            [
               -0.6943756,
               -0.6100431239870485
            ],
            [
               -0.6915759,
               -0.6088420095627176
            ],
            [
               -0.6887762000000001,
               -0.6077015236027138
            ],
            [
               -0.6859765,
               -0.6066058325585149
            ],
            [
               -0.6831768,
               -0.6055375714790525
            ],
            [
               -0.6803771000000001,
               -0.6044785079888932
            ],
            [
               -0.6775774,
               -0.6034102264461498
            ],
            [
               -0.6747777,
               -0.6023148067399416
            ],
            [
               -0.6719780000000001,
               -0.6011754728451579
            ],
            [
               -0.6691783,
               -0.5999771878397185
            ],
            [
               -0.6663786,
               -0.5987071745295901
            ],
            [
               -0.6635789000000001,
               -0.597355344010885
            ],
            [
               -0.6607792,
               -0.5959146182907161
            ],
            [
               -0.6579795,
               -0.5943811373319654
            ],
            [
               -0.6551798,
               -0.5927543454099549
            ],
            [
               -0.6523801,
               -0.5910369562914626
            ],
            [
               -0.6495804000000001,
               -0.5892348012883517
            ],
            [
               -0.6467807,
               -0.5873565685255335
            ],
            [
               -0.643981,
               -0.5854134456356659
            ],
            [
               -0.6411813000000001,
               -0.5834186814098214
            ],
            [
               -0.6383816,
               -0.5813870845779461
            ],
            [
               -0.6355819,
               -0.5793344797777218
            ],
            [
               -0.6327822000000001,
               -0.5772771418395535
            ],
            [
               -0.6299825,
               -0.5752312297463862
            ],
            [
               -0.6271828,
               -0.5732122410310576
            ],
            [
               -0.6243831000000001,
               -0.5712345059945575
            ],
            [
               -0.6215834,
               -0.5693107390396621
            ],
            [
               -0.6187837,
               -0.5674516617162066
            ],
            [
               -0.6159840000000001,
               -0.5656657088890452
            ],
            [
               -0.6131843,
               -0.5639588259062638
            ],
            [
               -0.6103846,
               -0.5623343609128899
            ],
            [
               -0.6075849000000001,
               -0.5607930526778923
            ],
            [
               -0.6047852,
               -0.5593331106314127
            ],
            [
               -0.6019855000000001,
               -0.5579503803884325
            ],
            [
               -0.5991858,
               -0.5566385849942159
            ],
            [
               -0.5963861,
               -0.555389629576853
            ],
            [
               -0.5935864000000001,
               -0.5541939551209422
            ],
            [
               -0.5907867,
               -0.5530409257459734
            ],
            [
               -0.587987,
               -0.5519192332172047
            ],
            [
               -0.5851873000000001,
               -0.5508173024410798
            ],
            [
               -0.5823876,
               -0.5497236823784857
            ],
            [
               -0.5795879,
               -0.5486274080977753
            ],
            [
               -0.5767882000000001,
               -0.547518321511943
            ],
            [
               -0.5739885,
               -0.5463873406068268
            ],
            [
               -0.5711888,
               -0.5452266695601291
            ],
            [
               -0.5683891000000001,
               -0.5440299449539647
            ],
            [
               -0.5655894,
               -0.5427923161707505
            ],
            [
               -0.5627897000000001,
               -0.5415104609077455
            ],
            [
               -0.5599900000000001,
               -0.5401825394290907
            ],
            [
               -0.5571903,
               -0.5388080935859385
            ],
            [
               -0.5543906000000001,
               -0.5373878986802403
            ],
            [
               -0.5515909,
               -0.5359237778497439
            ],
            [
               -0.5487912,
               -0.5344183897561102
            ],
            [
               -0.5459915000000001,
               -0.5328750009334757
            ],
            [
               -0.5431918,
               -0.5312972541943384
            ],
            [
               -0.5403921,
               -0.5296889440103261
            ],
            [
               -0.5375924000000001,
               -0.5280538088268807
            ],
            [
               -0.5347927,
               -0.5263953488934059
            ],
            [
               -0.531993,
               -0.5247166764713165
            ],
            [
               -0.5291933000000001,
               -0.5230204033127159
            ],
            [
               -0.5263936,
               -0.521308568182087
            ],
            [
               -0.5235939000000001,
               -0.5195826050268495
            ],
            [
               -0.5207942000000001,
               -0.5178433502940083
            ],
            [
               -0.5179945,
               -0.5160910859382284
            ],
            [
               -0.5151948000000001,
               -0.5143256129609863
            ],
            [
               -0.5123951000000001,
               -0.5125463489368165
            ],
            [
               -0.5095954,
               -0.5107524419803557
            ],
            [
               -0.5067957000000001,
               -0.5089428930268476
            ],
            [
               -0.5039960000000001,
               -0.5071166781583226
            ],
            [
               -0.5011963,
               -0.5052728630057233
            ],
            [
               -0.4983966000000001,
               -0.5034107019707281
            ],
            [
               -0.4955969,
               -0.5015297160972825
            ],
            [
               -0.49279720000000005,
               -0.49962974482170264
            ],
            [
               -0.4899975000000001,
               -0.4977109684670896
            ],
            [
               -0.4871978,
               -0.495773900137259
            ],
            [
               -0.48439810000000005,
               -0.4938193475152736
            ],
            [
               -0.4815984000000001,
               -0.49184834688743384
            ],
            [
               -0.4787987,
               -0.4898620734027785
            ],
            [
               -0.47599900000000006,
               -0.48786173305475145
            ],
            [
               -0.4731993000000001,
               -0.4858484430601607
            ],
            [
               -0.47039960000000003,
               -0.4838231081492891
            ],
            [
               -0.46759990000000007,
               -0.48178630072535855
            ],
            [
               -0.4648002000000001,
               -0.47973815287579546
            ],
            [
               -0.46200050000000004,
               -0.47767826781638967
            ],
            [
               -0.4592008000000001,
               -0.4756056575375873
            ],
            [
               -0.4564011000000001,
               -0.4735187122347279
            ],
            [
               -0.45360140000000004,
               -0.4714152055943689
            ],
            [
               -0.4508017000000001,
               -0.46929233824621797
            ],
            [
               -0.448002,
               -0.4671468197567671
            ],
            [
               -0.44520230000000005,
               -0.46497498752780675
            ],
            [
               -0.4424026000000001,
               -0.4627729589667907
            ],
            [
               -0.4396029,
               -0.4605368114134818
            ],
            [
               -0.43680320000000006,
               -0.45826278263134007
            ],
            [
               -0.4340035000000001,
               -0.45594748328758344
            ],
            [
               -0.4312038,
               -0.4535881118254471
            ],
            [
               -0.42840410000000007,
               -0.45118266153295183
            ],
            [
               -0.4256044000000001,
               -0.448730109473224
            ],
            [
               -0.42280470000000003,
               -0.4462305772804436
            ],
            [
               -0.4200050000000001,
               -0.4436854546397704
            ],
            [
               -0.4172053000000001,
               -0.4410974775344551
            ],
            [
               -0.41440560000000004,
               -0.438470755013334
            ],
            [
               -0.4116059000000001,
               -0.4358107402425425
            ],
            [
               -0.4088062000000001,
               -0.4331241438756356
            ],
            [
               -0.40600650000000005,
               -0.4304187902122949
            ],
            [
               -0.4032068000000001,
               -0.42770341911422016
            ],
            [
               -0.4004071,
               -0.42498743909966963
            ],
            [
               -0.39760740000000006,
               -0.4222806393373094
            ],
            [
               -0.3948077000000001,
               -0.41959287030202463
            ],
            [
               -0.39200800000000013,
               -0.4169337045457694
            ],
            [
               -0.3892083000000002,
               -0.4143120902943236
            ],
            [
               -0.3864086,
               -0.41173601134197385
            ],
            [
               -0.38360890000000003,
               -0.4092121669366673
            ],
            [
               -0.38080920000000007,
               -0.40674568500625463
            ],
            [
               -0.3780095000000001,
               -0.4043398811736905
            ],
            [
               -0.37520980000000015,
               -0.40199607457075326
            ],
            [
               -0.37241009999999997,
               -0.39971346953423836
            ],
            [
               -0.3696104,
               -0.39748910992508313
            ],
            [
               -0.36681070000000005,
               -0.39531791013752726
            ],
            [
               -0.3640110000000001,
               -0.39319276396531666
            ],
            [
               -0.3612113000000001,
               -0.39110472947928426
            ],
            [
               -0.35841160000000016,
               -0.38904328506591024
            ],
            [
               -0.3556119,
               -0.38699664890167806
            ],
            [
               -0.3528122,
               -0.3849521515116381
            ],
            [
               -0.35001250000000006,
               -0.38289664879245794
            ],
            [
               -0.3472128000000001,
               -0.38081696106721474
            ],
            [
               -0.34441310000000014,
               -0.37870032246075147
            ],
            [
               -0.3416134000000002,
               -0.376534824199505
            ],
            [
               -0.3388137,
               -0.37430983538381113
            ],
            [
               -0.33601400000000003,
               -0.3720163853644497
            ],
            [
               -0.3332143000000001,
               -0.36964749306352207
            ],
            [
               -0.3304146000000001,
               -0.3671984303724146
            ],
            [
               -0.32761490000000015,
               -0.3646669090724499
            ],
            [
               -0.32481519999999997,
               -0.3620531834714044
            ],
            [
               -0.3220155,
               -0.35936006402772236
            ],
            [
               -0.31921580000000005,
               -0.35659284052631496
            ],
            [
               -0.3164161000000001,
               -0.35375911674824717
            ],
            [
               -0.31361640000000013,
               -0.35086856190989757
            ],
            [
               -0.31081670000000017,
               -0.3479325873048757
            ],
            [
               -0.308017,
               -0.3449639594396544
            ],
            [
               -0.3052173,
               -0.3419763633983809
            ],
            [
               -0.30241760000000006,
               -0.33898393210616184
            ],
            [
               -0.2996179000000001,
               -0.33600075850557687
            ],
            [
               -0.29681820000000014,
               -0.3330404083634047
            ],
            [
               -0.2940185000000002,
               -0.33011545145385585
            ],
            [
               -0.2912188,
               -0.3272370282177293
            ],
            [
               -0.28841910000000004,
               -0.3244144676972125
            ],
            [
               -0.2856194000000001,
               -0.3216549706425582
            ],
            [
               -0.2828197000000001,
               -0.3189633692525402
            ],
            [
               -0.28002000000000016,
               -0.31634197213923515
            ],
            [
               -0.2772203000000002,
               -0.3137904999104033
            ],
            [
               -0.2744206,
               -0.3113061133634458
            ],
            [
               -0.27162090000000005,
               -0.3088835328154375
            ],
            [
               -0.2688212000000001,
               -0.30651524368852096
            ],
            [
               -0.26602150000000013,
               -0.30419178026084726
            ],
            [
               -0.2632218000000002,
               -0.30190207660408364
            ],
            [
               -0.2604221,
               -0.2996338712704132
            ],
            [
               -0.25762240000000003,
               -0.29737415035874815
            ],
            [
               -0.25482270000000007,
               -0.2951096122545366
            ],
            [
               -0.2520230000000001,
               -0.2928271366493162
            ],
            [
               -0.24922330000000015,
               -0.2905142404286457
            ],
            [
               -0.2464236000000002,
               -0.2881595036673546
            ],
            [
               -0.2436239,
               -0.2857529502600804
            ],
            [
               -0.24082420000000004,
               -0.28328636958865405
            ],
            [
               -0.23802450000000008,
               -0.2807535680091779
            ],
            [
               -0.23522480000000012,
               -0.27815054173416154
            ],
            [
               -0.23242510000000016,
               -0.2754755657767258
            ],
            [
               -0.2296254000000002,
               -0.2727291968914732
            ],
            [
               -0.22682570000000002,
               -0.2699141917608019
            ],
            [
               -0.22402600000000006,
               -0.2670353449059586
            ],
            [
               -0.2212263000000001,
               -0.2640992538229801
            ],
            [
               -0.21842660000000014,
               -0.26111402153811486
            ],
            [
               -0.21562690000000018,
               -0.2580889090424756
            ],
            [
               -0.2128272,
               -0.2550339518165732
            ],
            [
               -0.21002750000000003,
               -0.2519595558281765
            ],
            [
               -0.20722780000000007,
               -0.24887608894135177
            ],
            [
               -0.2044281000000001,
               -0.24579348359528425
            ],
            [
               -0.20162840000000015,
               -0.24272086590869074
            ],
            [
               -0.1988287000000002,
               -0.2396662250742188
            ],
            [
               -0.196029,
               -0.23663613508532
            ],
            [
               -0.19322930000000005,
               -0.23363553856448765
            ],
            [
               -0.1904296000000001,
               -0.2306675998325393
            ],
            [
               -0.18762990000000013,
               -0.22773363148326692
            ],
            [
               -0.18483020000000017,
               -0.2248330957244087
            ],
            [
               -0.1820305000000002,
               -0.22196367873666717
            ],
            [
               -0.17923080000000002,
               -0.2191214334084662
            ],
            [
               -0.17643110000000006,
               -0.2163009831404462
            ],
            [
               -0.1736314000000001,
               -0.21349577708498602
            ],
            [
               -0.17083170000000014,
               -0.21069838528222493
            ],
            [
               -0.16803200000000018,
               -0.2079008207469511
            ],
            [
               -0.1652323,
               -0.20509487470116405
            ],
            [
               -0.16243260000000004,
               -0.2022724508631935
            ],
            [
               -0.15963290000000008,
               -0.19942588500035535
            ],
            [
               -0.15683320000000012,
               -0.19654823680898537
            ],
            [
               -0.15403350000000016,
               -0.19363354256140158
            ],
            [
               -0.1512338000000002,
               -0.1906770187913111
            ],
            [
               -0.1484341,
               -0.18767520949685373
            ],
            [
               -0.14563440000000005,
               -0.18462607182879953
            ],
            [
               -0.1428347000000001,
               -0.18152899789490284
            ],
            [
               -0.14003500000000013,
               -0.1783847730384931
            ],
            [
               -0.13723530000000017,
               -0.17519547362707677
            ],
            [
               -0.1344356000000002,
               -0.17196430990521405
            ],
            [
               -0.13163590000000003,
               -0.16869542172313834
            ],
            [
               -0.12883620000000007,
               -0.16539363685811287
            ],
            [
               -0.1260365000000001,
               -0.1620642031243726
            ],
            [
               -0.12323680000000015,
               -0.15871250646296875
            ],
            [
               -0.12043710000000019,
               -0.1553437876785735
            ],
            [
               -0.1176374,
               -0.15196287043175466
            ],
            [
               -0.11483770000000004,
               -0.14857391250985263
            ],
            [
               -0.11203800000000008,
               -0.14518019131646684
            ],
            [
               -0.10923830000000012,
               -0.14178393298793734
            ],
            [
               -0.10643860000000016,
               -0.13838619263222884
            ],
            [
               -0.1036389000000002,
               -0.13498679097355748
            ],
            [
               -0.10083920000000002,
               -0.13158431026861503
            ],
            [
               -0.09803950000000006,
               -0.12817614983863548
            ],
            [
               -0.0952398000000001,
               -0.12475863904037293
            ],
            [
               -0.09244010000000014,
               -0.12132720308196462
            ],
            [
               -0.08964040000000018,
               -0.11787657487495293
            ],
            [
               -0.08684070000000021,
               -0.11440104419064487
            ],
            [
               -0.08404100000000003,
               -0.110894733833907
            ],
            [
               -0.08124130000000007,
               -0.10735189142105442
            ],
            [
               -0.07844160000000011,
               -0.10376718469331647
            ],
            [
               -0.07564190000000015,
               -0.10013598813639091
            ],
            [
               -0.07284220000000019,
               -0.09645464901245271
            ],
            [
               -0.07004250000000023,
               -0.0927207217260237
            ],
            [
               -0.06724280000000005,
               -0.08893316070241591
            ],
            [
               -0.06444310000000009,
               -0.08509246360254998
            ],
            [
               -0.061643400000000126,
               -0.08120075866113434
            ],
            [
               -0.058843700000000165,
               -0.07726183213474347
            ],
            [
               -0.056044000000000205,
               -0.07328109419176485
            ],
            [
               -0.05324430000000002,
               -0.0692654839722596
            ],
            [
               -0.05044460000000006,
               -0.0652233168962304
            ],
            [
               -0.0476449000000001,
               -0.06116407951046754
            ],
            [
               -0.04484520000000014,
               -0.0570981791505908
            ],
            [
               -0.04204550000000018,
               -0.053036657379910535
            ],
            [
               -0.03924580000000022,
               -0.048990877487251436
            ],
            [
               -0.03644610000000004,
               -0.0449721972343914
            ],
            [
               -0.033646400000000076,
               -0.04099163851005584
            ],
            [
               -0.030846700000000116,
               -0.03705956555942811
            ],
            [
               -0.028047000000000155,
               -0.03318538302239856
            ],
            [
               -0.025247300000000195,
               -0.029377264154552322
            ],
            [
               -0.022447600000000234,
               -0.02564191836320621
            ],
            [
               -0.01964790000000005,
               -0.02198440562225354
            ],
            [
               -0.01684820000000009,
               -0.018408003501929872
            ],
            [
               -0.01404850000000013,
               -0.014914130539827479
            ],
            [
               -0.01124880000000017,
               -0.011502327570317324
            ],
            [
               -0.00844910000000021,
               -0.008170296506119615
            ],
            [
               -0.005649400000000027,
               -0.004913994012004902
            ],
            [
               -0.002849700000000066,
               -0.0017277756058006208
            ],
            [
               -5.0000000000105516e-05,
               0.0013954159624985705
            ],
            [
               0.002749699999999855,
               0.004463825605788166
            ],
            [
               0.005549399999999816,
               0.007486632695129022
            ],
            [
               0.008349099999999776,
               0.010473679092433855
            ],
            [
               0.011148799999999959,
               0.013435188088601342
            ],
            [
               0.01394849999999992,
               0.016381483864061894
            ],
            [
               0.01674819999999988,
               0.019322720669938634
            ],
            [
               0.01954789999999984,
               0.022268630170591663
            ],
            [
               0.0223475999999998,
               0.025228294334476202
            ],
            [
               0.02514729999999976,
               0.028209949963424203
            ],
            [
               0.027946999999999944,
               0.03122082947271628
            ],
            [
               0.030746699999999905,
               0.03426704094339578
            ],
            [
               0.033546399999999865,
               0.037353488834746415
            ],
            [
               0.036346099999999826,
               0.04048383513875166
            ],
            [
               0.039145799999999786,
               0.04366049924641175
            ],
            [
               0.04194549999999997,
               0.04688469343842814
            ],
            [
               0.04474519999999993,
               0.05015648976170177
            ],
            [
               0.04754489999999989,
               0.05347491314929853
            ],
            [
               0.05034459999999985,
               0.056838055013579886
            ],
            [
               0.05314429999999981,
               0.06024320120548363
            ],
            [
               0.05594399999999977,
               0.06368696818907144
            ],
            [
               0.058743699999999954,
               0.06716544151778715
            ],
            [
               0.061543399999999915,
               0.07067431119308444
            ],
            [
               0.06434309999999988,
               0.07420899920180482
            ],
            [
               0.06714279999999984,
               0.07776477542121302
            ],
            [
               0.0699424999999998,
               0.08133685909824488
            ],
            [
               0.07274219999999976,
               0.08492050419615388
            ],
            [
               0.07554189999999994,
               0.08851106799942987
            ],
            [
               0.0783415999999999,
               0.0921040634197701
            ],
            [
               0.08114129999999986,
               0.09569519639876906
            ],
            [
               0.08394099999999982,
               0.09928039060983482
            ],
            [
               0.08674069999999978,
               0.10285580228391028
            ],
            [
               0.08954039999999996,
               0.10641782839218916
            ],
            [
               0.09234009999999993,
               0.1099631115968649
            ],
            [
               0.09513979999999989,
               0.11348854532273737
            ],
            [
               0.09793949999999985,
               0.11699128201521003
            ],
            [
               0.1007391999999998,
               0.1204687471526002
            ],
            [
               0.10353889999999977,
               0.12391866090239617
            ],
            [
               0.10633859999999995,
               0.12733906849115872
            ],
            [
               0.10913829999999991,
               0.13072837944268592
            ],
            [
               0.11193799999999987,
               0.13408541488062414
            ],
            [
               0.11473769999999983,
               0.1374094611443556
            ],
            [
               0.11753739999999979,
               0.14070032708537827
            ],
            [
               0.12033709999999975,
               0.14395840164749263
            ],
            [
               0.12313679999999994,
               0.1471847077349278
            ],
            [
               0.1259364999999999,
               0.15038094797755147
            ],
            [
               0.12873619999999986,
               0.15354953784166137
            ],
            [
               0.13153589999999982,
               0.15669362162763611
            ],
            [
               0.13433559999999978,
               0.15981706724894862
            ],
            [
               0.13713529999999996,
               0.16292443629512554
            ],
            [
               0.13993499999999992,
               0.16602092672590302
            ],
            [
               0.14273469999999988,
               0.16911228659488275
            ],
            [
               0.14553439999999984,
               0.17220469841727648
            ],
            [
               0.1483340999999998,
               0.1753046351275726
            ],
            [
               0.15113379999999976,
               0.1784186899616732
            ],
            [
               0.15393349999999995,
               0.18155338398214405
            ],
            [
               0.1567331999999999,
               0.18471495628057277
            ],
            [
               0.15953289999999987,
               0.18790914307432294
            ],
            [
               0.16233259999999983,
               0.19114095290658928
            ],
            [
               0.1651322999999998,
               0.19441444590528945
            ],
            [
               0.16793199999999975,
               0.1977325255135469
            ],
            [
               0.17073169999999993,
               0.201096751238868
            ],
            [
               0.1735313999999999,
               0.2045071807588496
            ],
            [
               0.17633109999999985,
               0.207962249161527
            ],
            [
               0.1791307999999998,
               0.2114586921959278
            ],
            [
               0.18193049999999977,
               0.21499151918532222
            ],
            [
               0.18473019999999973,
               0.21855403974817383
            ],
            [
               0.18752989999999992,
               0.22213794672897053
            ],
            [
               0.19032959999999988,
               0.225733455822953
            ],
            [
               0.19312929999999984,
               0.22932950035425387
            ],
            [
               0.1959289999999998,
               0.23291397761125204
            ],
            [
               0.19872869999999976,
               0.23647404113463827
            ],
            [
               0.20152839999999994,
               0.23999643147158364
            ],
            [
               0.2043280999999999,
               0.2434678362294882
            ],
            [
               0.20712779999999986,
               0.24687526885512937
            ],
            [
               0.20992749999999982,
               0.25020645449085505
            ],
            [
               0.21272719999999978,
               0.25345021056872674
            ],
            [
               0.21552689999999974,
               0.25659680953256847
            ],
            [
               0.21832659999999993,
               0.259638311248023
            ],
            [
               0.2211262999999999,
               0.2625688532770204
            ],
            [
               0.22392599999999985,
               0.2653848882439449
            ],
            [
               0.2267256999999998,
               0.2680853589782537
            ],
            [
               0.22952539999999977,
               0.27067180393871093
            ],
            [
               0.23232509999999973,
               0.27314838754999815
            ],
            [
               0.2351247999999999,
               0.2755218524432934
            ],
            [
               0.23792449999999987,
               0.2778013931088583
            ],
            [
               0.24072419999999983,
               0.2799984530543167
            ],
            [
               0.2435238999999998,
               0.2821264501270137
            ],
            [
               0.24632359999999975,
               0.2842004371121888
            ],
            [
               0.24912329999999994,
               0.28623670697310655
            ],
            [
               0.2519229999999999,
               0.288252354073489
            ],
            [
               0.25472269999999986,
               0.29026480434444746
            ],
            [
               0.2575223999999998,
               0.2922913285673864
            ],
            [
               0.2603220999999998,
               0.2943485536949775
            ],
            [
               0.26312179999999974,
               0.29645198739401035
            ],
            [
               0.2659214999999999,
               0.2986155707535079
            ],
            [
               0.2687211999999999,
               0.3008512733632295
            ],
            [
               0.27152089999999984,
               0.3031687437532581
            ],
            [
               0.2743205999999998,
               0.3055750265331109
            ],
            [
               0.27712029999999976,
               0.30807435553234763
            ],
            [
               0.2799199999999997,
               0.310668029890964
            ],
            [
               0.2827196999999999,
               0.31335437745491895
            ],
            [
               0.28551939999999987,
               0.31612880708617774
            ],
            [
               0.28831909999999983,
               0.3189839486890132
            ],
            [
               0.2911187999999998,
               0.3219098769783444
            ],
            [
               0.29391849999999975,
               0.3248944123636327
            ],
            [
               0.29671819999999993,
               0.32792348988084774
            ],
            [
               0.2995178999999999,
               0.3309815849553133
            ],
            [
               0.30231759999999985,
               0.3340521829897072
            ],
            [
               0.3051172999999998,
               0.33711827840145825
            ],
            [
               0.3079169999999998,
               0.34016288782524473
            ],
            [
               0.31071669999999973,
               0.34316956177652014
            ],
            [
               0.3135163999999999,
               0.34612287915181333
            ],
            [
               0.3163160999999999,
               0.3490089095151765
            ],
            [
               0.31911579999999984,
               0.3518156291655312
            ],
            [
               0.3219154999999998,
               0.3545332784595153
            ],
            [
               0.32471519999999976,
               0.35715464972765637
            ],
            [
               0.3275148999999997,
               0.3596752973052686
            ],
            [
               0.3303145999999999,
               0.36209366363086926
            ],
            [
               0.33311429999999986,
               0.3644111179644416
            ],
            [
               0.3359139999999998,
               0.36663190696172965
            ],
            [
               0.3387136999999998,
               0.3687630190235563
            ],
            [
               0.34151339999999974,
               0.3708139669370367
            ],
            [
               0.3443130999999999,
               0.372796495758696
            ],
            [
               0.3471127999999999,
               0.37472422508468806
            ],
            [
               0.34991249999999985,
               0.37661223674624067
            ],
            [
               0.3527121999999998,
               0.3784766205054524
            ],
            [
               0.35551189999999977,
               0.38033399146621505
            ],
            [
               0.35831159999999973,
               0.3822009936290537
            ],
            [
               0.3611112999999999,
               0.3840938042925821
            ],
            [
               0.3639109999999999,
               0.3860276538374102
            ],
            [
               0.36671069999999983,
               0.3880163748335795
            ],
            [
               0.3695103999999998,
               0.39007199341547094
            ],
            [
               0.37231009999999976,
               0.39220437450578116
            ],
            [
               0.3751097999999997,
               0.3944209307897287
            ],
            [
               0.3779094999999999,
               0.396726403397661
            ],
            [
               0.38070919999999986,
               0.3991227201104781
            ],
            [
               0.3835088999999998,
               0.40160893462396463
            ],
            [
               0.3863085999999998,
               0.4041812480635063
            ],
            [
               0.38910829999999974,
               0.40683311159817115
            ],
            [
               0.3919079999999997,
               0.4095554067292121
            ],
            [
               0.3947076999999999,
               0.41233669768536757
            ],
            [
               0.39750739999999984,
               0.41516354840309105
            ],
            [
               0.4003070999999998,
               0.418020894854355
            ],
            [
               0.40310679999999977,
               0.42089246205016895
            ],
            [
               0.4059064999999997,
               0.4237612139278078
            ],
            [
               0.4087061999999999,
               0.4266098235477478
            ],
            [
               0.41150589999999987,
               0.4294211505965212
            ],
            [
               0.41430559999999983,
               0.43217871311840544
            ],
            [
               0.4171052999999998,
               0.4348671406767872
            ],
            [
               0.41990499999999975,
               0.43747259676096406
            ],
            [
               0.4227046999999997,
               0.4399831591834884
            ],
            [
               0.4255043999999999,
               0.4423891484269801
            ],
            [
               0.42830409999999985,
               0.44468339536128565
            ],
            [
               0.4311037999999998,
               0.4468614414203064
            ],
            [
               0.4339034999999998,
               0.4489216661570655
            ],
            [
               0.43670319999999974,
               0.4508653390370595
            ],
            [
               0.4395028999999997,
               0.4526965943333935
            ],
            [
               0.4423025999999999,
               0.45442233000197585
            ],
            [
               0.44510229999999984,
               0.45605203339108064
            ],
            [
               0.4479019999999998,
               0.457597538528668
            ],
            [
               0.45070169999999976,
               0.45907272148743666
            ],
            [
               0.4535013999999997,
               0.4604931419098416
            ],
            [
               0.4563010999999999,
               0.4618756401458709
            ],
            [
               0.45910079999999986,
               0.46323790058302317
            ],
            [
               0.4619004999999998,
               0.4645979926042544
            ],
            [
               0.4647001999999998,
               0.4659739011755447
            ],
            [
               0.46749989999999975,
               0.46738305932665647
            ],
            [
               0.4702995999999997,
               0.4688418947401013
            ],
            [
               0.4730992999999999,
               0.4703654023048585
            ],
            [
               0.47589899999999985,
               0.471966753830647
            ],
            [
               0.4786986999999998,
               0.47365695517032913
            ],
            [
               0.48149839999999977,
               0.475444559783874
            ],
            [
               0.48429809999999973,
               0.47733544632536673
            ],
            [
               0.4870977999999997,
               0.4793326661789185
            ],
            [
               0.4898974999999999,
               0.48143636504959625
            ],
            [
               0.49269719999999984,
               0.48364378077588605
            ],
            [
               0.4954968999999998,
               0.4859493175187523
            ],
            [
               0.49829659999999976,
               0.4883446944498797
            ],
            [
               0.5010962999999997,
               0.4908191650606492
            ],
            [
               0.5038959999999999,
               0.49335980129668855
            ],
            [
               0.5066956999999999,
               0.49595183494247014
            ],
            [
               0.5094953999999998,
               0.49857904708613754
            ],
            [
               0.5122950999999998,
               0.5012241951327125
            ],
            [
               0.5150947999999997,
               0.5038694657451512
            ],
            [
               0.5178944999999997,
               0.5064969413123035
            ],
            [
               0.5206941999999999,
               0.5090890670979928
            ],
            [
               0.5234938999999998,
               0.5116291061350331
            ],
            [
               0.5262935999999998,
               0.5141015692013564
            ],
            [
               0.5290932999999998,
               0.516492607851915
            ],
            [
               0.5318929999999997,
               0.5187903594684519
            ],
            [
               0.5346926999999997,
               0.5209852346079809
            ],
            [
               0.5374923999999999,
               0.5230701385478895
            ],
            [
               0.5402920999999998,
               0.5250406207993213
            ],
            [
               0.5430917999999998,
               0.5268949484403557
            ],
            [
               0.5458914999999998,
               0.5286341013483807
            ],
            [
               0.5486911999999997,
               0.530261689722724
            ],
            [
               0.5514908999999999,
               0.5317837966155456
            ],
            [
               0.5542905999999999,
               0.5332087504603665
            ],
            [
               0.5570902999999998,
               0.5345468347324855
            ],
            [
               0.5598899999999998,
               0.5358099438250591
            ],
            [
               0.5626896999999997,
               0.53701119591439
            ],
            [
               0.5654893999999997,
               0.5381645149602121
            ],
            [
               0.5682890999999999,
               0.5392841949924354
            ],
            [
               0.5710887999999998,
               0.5403844604365002
            ],
            [
               0.5738884999999998,
               0.5414790363989848
            ],
            [
               0.5766881999999998,
               0.5425807425605913
            ],
            [
               0.5794878999999997,
               0.5437011236066391
            ],
            [
               0.5822875999999997,
               0.5448501279817137
            ],
            [
               0.5850872999999999,
               0.5460358452157681
            ],
            [
               0.5878869999999998,
               0.5472643101780552
            ],
            [
               0.5906866999999998,
               0.5485393804298945
            ],
            [
               0.5934863999999997,
               0.5498626904355081
            ],
            [
               0.5962860999999997,
               0.5512336838291825
            ],
            [
               0.5990857999999999,
               0.5526497223105442
            ],
            [
               0.6018854999999996,
               0.5541062671353348
            ],
            [
               0.6046851999999998,
               0.5555971266753577
            ],
            [
               0.6074849,
               0.5571147612245424
            ],
            [
               0.6102845999999997,
               0.5586506342096895
            ],
            [
               0.6130842999999999,
               0.5601955972974829
            ],
            [
               0.6158839999999997,
               0.5617402956361404
            ],
            [
               0.6186836999999998,
               0.5632755786796138
            ],
            [
               0.6214833999999996,
               0.5647929017484331
            ],
            [
               0.6242830999999998,
               0.5662847037010985
            ],
            [
               0.6270827999999999,
               0.5677447468228556
            ],
            [
               0.6298824999999997,
               0.5691684062661118
            ],
            [
               0.6326821999999999,
               0.5705528980624668
            ],
            [
               0.6354818999999996,
               0.5718974368174101
            ],
            [
               0.6382815999999998,
               0.5732033166271281
            ],
            [
               0.6410813,
               0.5744739114415953
            ],
            [
               0.6438809999999997,
               0.5757145939478803
            ],
            [
               0.6466806999999999,
               0.5769325749639289
            ],
            [
               0.6494803999999996,
               0.5781366682136377
            ],
            [
               0.6522800999999998,
               0.579336988096353
            ],
            [
               0.6550798,
               0.5805445905689738
            ],
            [
               0.6578794999999997,
               0.5817710694345516
            ],
            [
               0.6606791999999999,
               0.5830281220962799
            ],
            [
               0.6634788999999996,
               0.5843271001219512
            ],
            [
               0.6662785999999998,
               0.585678560719654
            ],
            [
               0.6690782999999996,
               0.587091835417093
            ],
            [
               0.6718779999999998,
               0.5885746318507029
            ],
            [
               0.6746776999999999,
               0.5901326836133555
            ],
            [
               0.6774773999999997,
               0.591769461608112
            ],
            [
               0.6802770999999999,
               0.5934859583571699
            ],
            [
               0.6830767999999996,
               0.59528055428515
            ],
            [
               0.6858764999999998,
               0.5971489722157644
            ],
            [
               0.6886762,
               0.5990843232855709
            ],
            [
               0.6914758999999997,
               0.6010772442932389
            ],
            [
               0.6942755999999999,
               0.6031161232790676
            ],
            [
               0.6970752999999996,
               0.6051874069817293
            ],
            [
               0.6998749999999998,
               0.6072759808599821
            ],
            [
               0.7026747,
               0.6093656097035114
            ],
            [
               0.7054743999999997,
               0.6114394245866406
            ],
            [
               0.7082740999999999,
               0.6134804401258308
            ],
            [
               0.7110737999999996,
               0.6154720847547799
            ],
            [
               0.7138734999999998,
               0.6173987260787995
            ],
            [
               0.7166731999999996,
               0.6192461733413652
            ],
            [
               0.7194728999999997,
               0.6210021396367844
            ],
            [
               0.7222725999999999,
               0.622656647717738
            ],
            [
               0.7250722999999997,
               0.6242023650370727
            ],
            [
               0.7278719999999999,
               0.6256348559708236
            ],
            [
               0.7306716999999996,
               0.6269527419164029
            ],
            [
               0.7334713999999998,
               0.6281577630524517
            ],
            [
               0.7362711,
               0.6292547388782816
            ],
            [
               0.7390707999999997,
               0.6302514281053825
            ],
            [
               0.7418704999999999,
               0.6311582919302596
            ],
            [
               0.7446701999999996,
               0.6319881680552984
            ],
            [
               0.7474698999999998,
               0.6327558659245587
            ],
            [
               0.7502696,
               0.6334776963941664
            ],
            [
               0.7530692999999997,
               0.6341709513642054
            ],
            [
               0.7558689999999999,
               0.6348533506777133
            ],
            [
               0.7586686999999996,
               0.6355424747782149
            ],
            [
               0.7614683999999998,
               0.6362552021664885
            ],
            [
               0.7642680999999996,
               0.63700717058864
            ],
            [
               0.7670677999999997,
               0.6378122801230406
            ],
            [
               0.7698674999999999,
               0.6386822549382976
            ],
            [
               0.7726671999999997,
               0.6396262785156748
            ],
            [
               0.7754668999999998,
               0.640650714635306
            ],
            [
               0.7782665999999996,
               0.6417589235025323
            ],
            [
               0.7810662999999998,
               0.6429511791403522
            ],
            [
               0.783866,
               0.6442246907094107
            ],
            [
               0.7866656999999997,
               0.6455737268590266
            ],
            [
               0.7894653999999999,
               0.6469898386854189
            ],
            [
               0.7922650999999996,
               0.6484621734995906
            ],
            [
               0.7950647999999998,
               0.6499778685046769
            ],
            [
               0.7978644999999995,
               0.6515225107588265
            ],
            [
               0.8006641999999997,
               0.6530806475493527
            ],
            [
               0.8034638999999999,
               0.654636329604549
            ],
            [
               0.8062635999999996,
               0.6561736684795618
            ],
            [
               0.8090632999999998,
               0.6576773890087366
            ],
            [
               0.8118629999999996,
               0.6591333579330332
            ],
            [
               0.8146626999999997,
               0.6605290706783788
            ],
            [
               0.8174623999999999,
               0.6618540797473981
            ],
            [
               0.8202620999999997,
               0.6631003502395854
            ],
            [
               0.8230617999999998,
               0.6642625305607068
            ],
            [
               0.8258614999999996,
               0.6653381293313742
            ],
            [
               0.8286611999999998,
               0.6663275927537124
            ],
            [
               0.8314609,
               0.6672342801304992
            ],
            [
               0.8342605999999997,
               0.6680643387335461
            ],
            [
               0.8370602999999999,
               0.668826482666274
            ],
            [
               0.8398599999999996,
               0.6695316836406844
            ],
            [
               0.8426596999999998,
               0.6701927845791245
            ],
            [
               0.8454593999999995,
               0.6708240495548221
            ],
            [
               0.8482590999999997,
               0.6714406657144107
            ],
            [
               0.8510587999999999,
               0.6720582144098816
            ],
            [
               0.8538584999999996,
               0.672692129755045
            ],
            [
               0.8566581999999998,
               0.6733571631820466
            ],
            [
               0.8594578999999996,
               0.67406687229798
            ],
            [
               0.8622575999999997,
               0.6748331514431732
            ],
            [
               0.8650572999999999,
               0.6756658198658235
            ],
            [
               0.8678569999999997,
               0.6765722814064757
            ],
            [
               0.8706566999999998,
               0.6775572671027215
            ],
            [
               0.8734563999999996,
               0.6786226692667767
            ],
            [
               0.8762560999999998,
               0.6797674724558652
            ],
            [
               0.8790557999999999,
               0.6809877834556813
            ],
            [
               0.8818554999999997,
               0.6822769590435418
            ],
            [
               0.8846551999999999,
               0.6836258270039595
            ],
            [
               0.8874548999999996,
               0.6850229927460587
            ],
            [
               0.8902545999999998,
               0.6864552210235977
            ],
            [
               0.8930542999999995,
               0.6879078797781998
            ],
            [
               0.8958539999999997,
               0.6893654310953359
            ],
            [
               0.8986536999999999,
               0.6908119527453873
            ],
            [
               0.9014533999999996,
               0.6922316728256392
            ],
            [
               0.9042530999999998,
               0.6936094996509821
            ],
            [
               0.9070527999999995,
               0.6949315292691266
            ],
            [
               0.9098524999999997,
               0.6961855137880499
            ],
            [
               0.9126521999999999,
               0.6973612750676257
            ],
            [
               0.9154518999999997,
               0.6984510501943135
            ],
            [
               0.9182515999999998,
               0.6994497574617309
            ],
            [
               0.9210512999999996,
               0.7003551742412554
            ],
            [
               0.9238509999999998,
               0.7011680210551275
            ],
            [
               0.9266506999999999,
               0.7018919492614069
            ],
            [
               0.9294503999999997,
               0.7025334329227346
            ],
            [
               0.9322500999999999,
               0.7031015685553175
            ],
            [
               0.9350497999999996,
               0.7036077894391399
            ],
            [
               0.9378494999999998,
               0.7040655039193615
            ],
            [
               0.9406491999999995,
               0.7044896695546974
            ],
            [
               0.9434488999999997,
               0.7048963169955962
            ],
            [
               0.9462485999999999,
               0.7053020390409299
            ],
            [
               0.9490482999999996,
               0.7057234613800948
            ],
            [
               0.9518479999999998,
               0.7061767120480621
            ],
            [
               0.9546476999999995,
               0.7066769065916982
            ],
            [
               0.9574473999999997,
               0.7072376653720747
            ],
            [
               0.9602470999999999,
               0.7078706783322353
            ],
            [
               0.9630467999999996,
               0.7085853309820551
            ],
            [
               0.9658464999999998,
               0.70938840334549
            ],
            [
               0.9686461999999996,
               0.7102838512476214
            ],
            [
               0.9714458999999998,
               0.7112726766672783
            ],
            [
               0.9742455999999999,
               0.7123528910315087
            ],
            [
               0.9770452999999997,
               0.7135195723722061
            ],
            [
               0.9798449999999999,
               0.714765014296381
            ],
            [
               0.9826446999999996,
               0.7160789618333735
            ],
            [
               0.9854443999999998,
               0.7174489265045685
            ],
            [
               0.9882440999999995,
               0.7188605704977955
            ],
            [
               0.9910437999999997,
               0.7202981476948997
            ],
            [
               0.9938434999999999,
               0.7217449875612605
            ],
            [
               0.9966431999999996,
               0.7231840066122661
            ],
            [
               0.9994428999999998,
               0.7245982313614212
            ],
            [
               1.0022425999999995,
               0.7259713163504524
            ],
            [
               1.0050422999999997,
               0.7272880410703144
            ],
            [
               1.007842,
               0.7285347702943858
            ],
            [
               1.0106416999999996,
               0.7296998635371859
            ],
            [
               1.0134413999999998,
               0.7307740209846962
            ],
            [
               1.0162410999999996,
               0.7317505552638794
            ],
            [
               1.0190407999999997,
               0.7326255807654986
            ],
            [
               1.0218405,
               0.7333981148325288
            ],
            [
               1.0246401999999997,
               0.7340700878956672
            ],
            [
               1.0274398999999999,
               0.7346462624918744
            ],
            [
               1.0302395999999996,
               0.7351340639535884
            ],
            [
               1.0330392999999998,
               0.7355433283172828
            ],
            [
               1.0358389999999995,
               0.7358859755855085
            ],
            [
               1.0386386999999997,
               0.736175618806838
            ],
            [
               1.0414383999999999,
               0.7364271214413523
            ],
            [
               1.0442380999999996,
               0.736656117093633
            ],
            [
               1.0470377999999998,
               0.7368785068703135
            ],
            [
               1.0498374999999995,
               0.737109950318298
            ],
            [
               1.0526371999999997,
               0.7373653661002176
            ],
            [
               1.0554369,
               0.7376584582581446
            ],
            [
               1.0582365999999996,
               0.7380012831131643
            ],
            [
               1.0610362999999998,
               0.7384038705702923
            ],
            [
               1.0638359999999996,
               0.7388739118835175
            ],
            [
               1.0666356999999997,
               0.7394165238358734
            ],
            [
               1.0694354,
               0.740034096868278
            ],
            [
               1.0722350999999997,
               0.7407262320223607
            ],
            [
               1.0750347999999998,
               0.7414897687289632
            ],
            [
               1.0778344999999996,
               0.7423189025634704
            ],
            [
               1.0806341999999998,
               0.7432053891926753
            ],
            [
               1.0834338999999995,
               0.7441388279472032
            ],
            [
               1.0862335999999997,
               0.7451070158575954
            ],
            [
               1.0890332999999999,
               0.7460963606750426
            ],
            [
               1.0918329999999996,
               0.7470923394354754
            ],
            [
               1.0946326999999998,
               0.7480799875840469
            ],
            [
               1.0974323999999995,
               0.7490444026092155
            ],
            [
               1.1002320999999997,
               0.7499712455804939
            ],
            [
               1.1030318,
               0.7508472239645476
            ],
            [
               1.1058314999999996,
               0.751660539616898
            ],
            [
               1.1086311999999998,
               0.7524012869000478
            ],
            [
               1.1114308999999996,
               0.7530617874351163
            ],
            [
               1.1142305999999997,
               0.753636850008224
            ],
            [
               1.1170303,
               0.7541239465646304
            ],
            [
               1.1198299999999997,
               0.7545232979588367
            ],
            [
               1.1226296999999998,
               0.7548378661017985
            ],
            [
               1.1254293999999996,
               0.7550732522621639
            ],
            [
               1.1282290999999998,
               0.7552375044359778
            ],
            [
               1.1310287999999995,
               0.7553408397945571
            ],
            [
               1.1338284999999997,
               0.7553952911494457
            ],
            [
               1.1366281999999999,
               0.7554142890366435
            ],
            [
               1.1394278999999996,
               0.7554121933267697
            ],
            [
               1.1422275999999998,
               0.7554037901310751
            ],
            [
               1.1450272999999995,
               0.7554037711260988
            ],
            [
               1.1478269999999997,
               0.7554262132090208
            ],
            [
               1.1506267,
               0.7554840765861551
            ],
            [
               1.1534263999999996,
               0.7555887389728535
            ],
            [
               1.1562260999999998,
               0.7557495825491132
            ],
            [
               1.1590257999999996,
               0.7559736486969721
            ],
            [
               1.1618254999999997,
               0.756265373389102
            ],
            [
               1.1646252,
               0.7566264134679479
            ],
            [
               1.1674248999999997,
               0.7570555710335858
            ],
            [
               1.1702245999999998,
               0.757548819843511
            ],
            [
               1.1730242999999996,
               0.7580994341278178
            ],
            [
               1.1758239999999998,
               0.7586982166563048
            ],
            [
               1.1786236999999995,
               0.7593338193817291
            ],
            [
               1.1814233999999997,
               0.7599931466482014
            ],
            [
               1.1842230999999999,
               0.7606618279138899
            ],
            [
               1.1870227999999996,
               0.7613247443032605
            ],
            [
               1.1898224999999998,
               0.7619665911743297
            ],
            [
               1.1926221999999995,
               0.7625724573434165
            ],
            [
               1.1954218999999997,
               0.7631284007174355
            ],
            [
               1.1982215999999999,
               0.7636219998838367
            ],
            [
               1.2010212999999996,
               0.7640428617197854
            ],
            [
               1.2038209999999998,
               0.7643830662990236
            ],
            [
               1.2066206999999995,
               0.7646375322665209
            ],
            [
               1.2094203999999997,
               0.7648042883625117
            ],
            [
               1.2122201,
               0.7648846398311415
            ],
            [
               1.2150197999999997,
               0.7648832219466535
            ],
            [
               1.2178194999999998,
               0.7648079367162559
            ],
            [
               1.2206191999999996,
               0.7646697728445414
            ],
            [
               1.2234188999999998,
               0.764482513131217
            ],
            [
               1.2262185999999995,
               0.7642623374791344
            ],
            [
               1.2290182999999997,
               0.7640273334708629
            ],
            [
               1.2318179999999999,
               0.7637969298925616
            ],
            [
               1.2346176999999996,
               0.7635912715175139
            ],
            [
               1.2374173999999998,
               0.7634305557973946
            ],
            [
               1.2402170999999995,
               0.7633343537557219
            ],
            [
               1.2430167999999997,
               0.7633209382665453
            ],
            [
               1.2458164999999999,
               0.7634066429897761
            ],
            [
               1.2486161999999996,
               0.763605274508012
            ],
            [
               1.2514158999999998,
               0.7639275986823804
            ],
            [
               1.2542155999999995,
               0.76438091995983
            ],
            [
               1.2570152999999997,
               0.7649687693919474
            ],
            [
               1.2598149999999995,
               0.7656907135619302
            ],
            [
               1.2626146999999996,
               0.7665422925804424
            ],
            [
               1.2654143999999998,
               0.7675150909396398
            ],
            [
               1.2682140999999996,
               0.7685969404587951
            ],
            [
               1.2710137999999997,
               0.7697722499738611
            ],
            [
               1.2738134999999995,
               0.7710224519795609
            ],
            [
               1.2766131999999997,
               0.7723265522853924
            ],
            [
               1.2794128999999999,
               0.773661765047047
            ],
            [
               1.2822125999999996,
               0.775004212418422
            ],
            [
               1.2850122999999998,
               0.7763296656534912
            ],
            [
               1.2878119999999995,
               0.7776143028647708
            ],
            [
               1.2906116999999997,
               0.7788354578811851
            ],
            [
               1.2934113999999999,
               0.7799723347779572
            ],
            [
               1.2962110999999996,
               0.7810066636776863
            ],
            [
               1.2990107999999998,
               0.7819232753159522
            ],
            [
               1.3018104999999995,
               0.782710574565596
            ],
            [
               1.3046101999999997,
               0.7833608965307549
            ],
            [
               1.3074098999999995,
               0.7838707328374298
            ],
            [
               1.3102095999999996,
               0.7842408202218996
            ],
            [
               1.3130092999999998,
               0.7844760882939219
            ],
            [
               1.3158089999999996,
               0.7845854682585718
            ],
            [
               1.3186086999999997,
               0.784581569242953
            ],
            [
               1.3214083999999995,
               0.7844802335165094
            ],
            [
               1.3242080999999997,
               0.7842999861477242
            ],
            [
               1.3270077999999998,
               0.7840613983503625
            ],
            [
               1.3298074999999996,
               0.7837863868026285
            ],
            [
               1.3326071999999998,
               0.7834974734605059
            ],
            [
               1.3354068999999995,
               0.7832170317482996
            ],
            [
               1.3382065999999997,
               0.7829665454429506
            ],
            [
               1.3410062999999999,
               0.7827659060558836
            ],
            [
               1.3438059999999996,
               0.7826327730734294
            ],
            [
               1.3466056999999998,
               0.782582019095126
            ],
            [
               1.3494053999999995,
               0.7826252787918385
            ],
            [
               1.3522050999999997,
               0.7827706168057442
            ],
            [
               1.3550047999999995,
               0.7830223253704559
            ],
            [
               1.3578044999999996,
               0.783380857701099
            ],
            [
               1.3606041999999998,
               0.7838428982648984
            ],
            [
               1.3634038999999996,
               0.7844015660747662
            ],
            [
               1.3662035999999997,
               0.7850467423351182
            ],
            [
               1.3690032999999995,
               0.7857655092886873
            ],
            [
               1.3718029999999997,
               0.7865426831312397
            ],
            [
               1.3746026999999998,
               0.7873614205259835
            ],
            [
               1.3774023999999996,
               0.7882038756821618
            ],
            [
               1.3802020999999998,
               0.7890518832655109
            ],
            [
               1.3830017999999995,
               0.7898876416182409
            ],
            [
               1.3858014999999997,
               0.7906943709944112
            ],
            [
               1.3886011999999999,
               0.7914569224881813
            ],
            [
               1.3914008999999996,
               0.7921623158268809
            ],
            [
               1.3942005999999998,
               0.7928001856922098
            ],
            [
               1.3970002999999995,
               0.793363123441746
            ],
            [
               1.3998,
               0.7938468969098504
            ]
         ]
      },
      {
         "data": [
            [
               1.3999,
               0.7910930334412285
            ],
            [
               1.3971059021996972,
               0.7908126233585426
            ],
            [
               1.394311804399394,
               0.7906017234677238
            ],
            [
               1.3915177065990914,
               0.7904494395636896
            ],
            [
               1.3887236087987886,
               0.7903427911349707
            ],
            [
               1.385929510998486,
               0.7902672718196566
            ],
            [
               1.3831354131981828,
               0.7902074660579066
            ],
            [
               1.38034131539788,
               0.7901476901360757
            ],
            [
               1.3775472175975774,
               0.7900726355163679
            ],
            [
               1.3747531197972747,
               0.7899679879662623
            ],
            [
               1.371959021996972,
               0.7898209987487493
            ],
            [
               1.3691649241966688,
               0.7896209856014696
            ],
            [
               1.366370826396366,
               0.7893597442926898
            ],
            [
               1.3635767285960634,
               0.7890318551020362
            ],
            [
               1.3607826307957607,
               0.7886348728045578
            ],
            [
               1.357988532995458,
               0.7881693933768203
            ],
            [
               1.3551944351951548,
               0.787638995541285
            ],
            [
               1.352400337394852,
               0.7870500602205691
            ],
            [
               1.3496062395945494,
               0.7864114757956179
            ],
            [
               1.3468121417942467,
               0.7857342415626888
            ],
            [
               1.3440180439939435,
               0.7850309857881416
            ],
            [
               1.3412239461936408,
               0.7843154181113547
            ],
            [
               1.3384298483933381,
               0.7836017386141481
            ],
            [
               1.3356357505930354,
               0.7829040275600899
            ],
            [
               1.3328416527927327,
               0.7822356405435764
            ],
            [
               1.3300475549924295,
               0.7816086335485104
            ],
            [
               1.3272534571921268,
               0.7810332412095715
            ],
            [
               1.3244593593918241,
               0.7805174294434783
            ],
            [
               1.3216652615915214,
               0.7800665406569962
            ],
            [
               1.3188711637912183,
               0.7796830460593467
            ],
            [
               1.3160770659909156,
               0.7793664153538304
            ],
            [
               1.3132829681906129,
               0.7791131094240846
            ],
            [
               1.3104888703903101,
               0.7789166967476453
            ],
            [
               1.3076947725900074,
               0.7787680893552698
            ],
            [
               1.3049006747897043,
               0.7786558894019715
            ],
            [
               1.3021065769894016,
               0.7785668330116922
            ],
            [
               1.2993124791890989,
               0.7784863141751
            ],
            [
               1.2965183813887962,
               0.7783989682717147
            ],
            [
               1.293724283588493,
               0.7782892923795146
            ],
            [
               1.2909301857881903,
               0.7781422780219904
            ],
            [
               1.2881360879878876,
               0.7779440314436856
            ],
            [
               1.2853419901875849,
               0.7776823569225711
            ],
            [
               1.2825478923872822,
               0.7773472800046666
            ],
            [
               1.279753794586979,
               0.7769314898290094
            ],
            [
               1.2769596967866763,
               0.7764306828097564
            ],
            [
               1.2741655989863736,
               0.7758437937351133
            ],
            [
               1.271371501186071,
               0.775173104681212
            ],
            [
               1.2685774033857682,
               0.7744242268527248
            ],
            [
               1.265783305585465,
               0.7736059553663639
            ],
            [
               1.2629892077851623,
               0.7727300018964647
            ],
            [
               1.2601951099848596,
               0.7718106148119341
            ],
            [
               1.257401012184557,
               0.7708641007673422
            ],
            [
               1.2546069143842538,
               0.7699082654990874
            ],
            [
               1.251812816583951,
               0.7689617946736078
            ],
            [
               1.2490187187836483,
               0.7680435979190949
            ],
            [
               1.2462246209833456,
               0.7671721405579579
            ],
            [
               1.243430523183043,
               0.7663647879926538
            ],
            [
               1.2406364253827398,
               0.7656371871683203
            ],
            [
               1.237842327582437,
               0.7650027080657057
            ],
            [
               1.2350482297821344,
               0.7644719658278706
            ],
            [
               1.2322541319818316,
               0.7640524409891897
            ],
            [
               1.2294600341815285,
               0.7637482114809628
            ],
            [
               1.2266659363812258,
               0.7635598057855029
            ],
            [
               1.223871838580923,
               0.7634841819704832
            ],
            [
               1.2210777407806204,
               0.7635148325405666
            ],
            [
               1.2182836429803177,
               0.7636420102821676
            ],
            [
               1.2154895451800145,
               0.7638530657356617
            ],
            [
               1.2126954473797118,
               0.7641328827837526
            ],
            [
               1.209901349579409,
               0.7644643952547794
            ],
            [
               1.2071072517791064,
               0.7648291645423207
            ],
            [
               1.2043131539788037,
               0.7652079961460732
            ],
            [
               1.2015190561785005,
               0.7655815718198313
            ],
            [
               1.1987249583781978,
               0.7659310737112333
            ],
            [
               1.195930860577895,
               0.7662387774989072
            ],
            [
               1.1931367627775924,
               0.766488593043075
            ],
            [
               1.1903426649772892,
               0.7666665333977418
            ],
            [
               1.1875485671769865,
               0.7667610960862088
            ],
            [
               1.1847544693766838,
               0.7667635441886911
            ],
            [
               1.1819603715763811,
               0.7666680788803668
            ],
            [
               1.1791662737760784,
               0.7664718994229418
            ],
            [
               1.1763721759757753,
               0.766175151075656
            ],
            [
               1.1735780781754725,
               0.7657807657731981
            ],
            [
               1.1707839803751698,
               0.7652942045435553
            ],
            [
               1.1679898825748671,
               0.7647231143456054
            ],
            [
               1.165195784774564,
               0.7640769151499449
            ],
            [
               1.1624016869742613,
               0.763366335546679
            ],
            [
               1.1596075891739586,
               0.7626029168493538
            ],
            [
               1.1568134913736559,
               0.7617985065157279
            ],
            [
               1.1540193935733531,
               0.7609647616992221
            ],
            [
               1.15122529577305,
               0.7601126828903388
            ],
            [
               1.1484311979727473,
               0.7592521959505123
            ],
            [
               1.1456371001724446,
               0.7583917984595399
            ],
            [
               1.1428430023721419,
               0.7575382832988038
            ],
            [
               1.1400489045718392,
               0.7566965489072621
            ],
            [
               1.137254806771536,
               0.7558695018256919
            ],
            [
               1.1344607089712333,
               0.7550580531496667
            ],
            [
               1.1316666111709306,
               0.7542612065113619
            ],
            [
               1.1288725133706279,
               0.7534762313715677
            ],
            [
               1.1260784155703247,
               0.7526989118848688
            ],
            [
               1.123284317770022,
               0.7519238585466392
            ],
            [
               1.1204902199697193,
               0.7511448673634868
            ],
            [
               1.1176961221694166,
               0.7503553095064349
            ],
            [
               1.114902024369114,
               0.7495485333762413
            ],
            [
               1.1121079265688107,
               0.7487182607683942
            ],
            [
               1.109313828768508,
               0.7478589593733846
            ],
            [
               1.1065197309682053,
               0.7469661751544177
            ],
            [
               1.1037256331679026,
               0.7460368101463746
            ],
            [
               1.1009315353675995,
               0.7450693338241615
            ],
            [
               1.0981374375672968,
               0.7440639192781227
            ],
            [
               1.095343339766994,
               0.7430224988717187
            ],
            [
               1.0925492419666913,
               0.7419487376908407
            ],
            [
               1.0897551441663886,
               0.7408479267662833
            ],
            [
               1.0869610463660855,
               0.7397268016016303
            ],
            [
               1.0841669485657828,
               0.7385932948147657
            ],
            [
               1.08137285076548,
               0.7374562345618518
            ],
            [
               1.0785787529651774,
               0.7363250027357544
            ],
            [
               1.0757846551648746,
               0.7352091686182636
            ],
            [
               1.0729905573645715,
               0.7341181146466944
            ],
            [
               1.0701964595642688,
               0.7330606711908405
            ],
            [
               1.067402361763966,
               0.7320447767188628
            ],
            [
               1.0646082639636634,
               0.7310771784859432
            ],
            [
               1.0618141661633602,
               0.7301631869647877
            ],
            [
               1.0590200683630575,
               0.7293064947383694
            ],
            [
               1.0562259705627548,
               0.7285090676043867
            ],
            [
               1.053431872762452,
               0.7277711123297607
            ],
            [
               1.0506377749621494,
               0.7270911219890094
            ],
            [
               1.0478436771618462,
               0.7264659962779187
            ],
            [
               1.0450495793615435,
               0.7258912307706444
            ],
            [
               1.0422554815612408,
               0.7253611659363757
            ],
            [
               1.039461383760938,
               0.7248692839914642
            ],
            [
               1.036667285960635,
               0.7244085394571946
            ],
            [
               1.0338731881603322,
               0.723971707721951
            ],
            [
               1.0310790903600295,
               0.723551735041548
            ],
            [
               1.0282849925597268,
               0.7231420732946172
            ],
            [
               1.0254908947594241,
               0.7227369834500545
            ],
            [
               1.022696796959121,
               0.7223317930765283
            ],
            [
               1.0199026991588183,
               0.7219230952734953
            ],
            [
               1.0171086013585156,
               0.7215088790426707
            ],
            [
               1.0143145035582128,
               0.7210885842357257
            ],
            [
               1.0115204057579101,
               0.7206630776735794
            ],
            [
               1.008726307957607,
               0.7202345506845786
            ],
            [
               1.0059322101573043,
               0.7198063419929317
            ],
            [
               1.0031381123570016,
               0.7193826934420102
            ],
            [
               1.0003440145566989,
               0.7189684493008549
            ],
            [
               0.9975499167563957,
               0.7185687127285751
            ],
            [
               0.994755818956093,
               0.7181884752302605
            ],
            [
               0.9919617211557903,
               0.7178322365223733
            ],
            [
               0.9891676233554876,
               0.717503633056539
            ],
            [
               0.9863735255551849,
               0.7172050934808902
            ],
            [
               0.9835794277548817,
               0.7169375385343539
            ],
            [
               0.980785329954579,
               0.7167001412932174
            ],
            [
               0.9779912321542763,
               0.7164901613769413
            ],
            [
               0.9751971343539736,
               0.7163028637598327
            ],
            [
               0.9724030365536704,
               0.7161315293441195
            ],
            [
               0.9696089387533677,
               0.7159675605697415
            ],
            [
               0.966814840953065,
               0.7158006812267813
            ],
            [
               0.9640207431527623,
               0.7156192254700923
            ],
            [
               0.9612266453524596,
               0.715410506989211
            ],
            [
               0.9584325475521565,
               0.715161255534556
            ],
            [
               0.9556384497518537,
               0.7148581047077919
            ],
            [
               0.952844351951551,
               0.7144881122377597
            ],
            [
               0.9500502541512483,
               0.7140392920079928
            ],
            [
               0.9472561563509452,
               0.713501135973224
            ],
            [
               0.9444620585506425,
               0.7128651038630436
            ],
            [
               0.9416679607503398,
               0.7121250592475679
            ],
            [
               0.938873862950037,
               0.7112776321214456
            ],
            [
               0.9360797651497343,
               0.7103224906000974
            ],
            [
               0.9332856673494312,
               0.7092625075309205
            ],
            [
               0.9304915695491285,
               0.7081038116844913
            ],
            [
               0.9276974717488258,
               0.7068557175601489
            ],
            [
               0.9249033739485231,
               0.7055305325474528
            ],
            [
               0.9221092761482204,
               0.7041432450443443
            ],
            [
               0.9193151783479172,
               0.7027111019499217
            ],
            [
               0.9165210805476145,
               0.7012530885291939
            ],
            [
               0.9137269827473118,
               0.6997893278004077
            ],
            [
               0.9109328849470091,
               0.6983404201486376
            ],
            [
               0.9081387871467059,
               0.6969267466702749
            ],
            [
               0.9053446893464032,
               0.6955677616780198
            ],
            [
               0.9025505915461005,
               0.6942813007547397
            ],
            [
               0.8997564937457978,
               0.6930829306844178
            ],
            [
               0.8969623959454951,
               0.6919853664967743
            ],
            [
               0.8941682981451919,
               0.6909979787673579
            ],
            [
               0.8913742003448892,
               0.690126411285649
            ],
            [
               0.8885801025445865,
               0.689372325346528
            ],
            [
               0.8857860047442838,
               0.6887332823759678
            ],
            [
               0.8829919069439807,
               0.6882027715393175
            ],
            [
               0.880197809143678,
               0.687770383591688
            ],
            [
               0.8774037113433752,
               0.687422126721134
            ],
            [
               0.8746096135430725,
               0.6871408747198279
            ],
            [
               0.8718155157427698,
               0.686906932707765
            ],
            [
               0.8690214179424667,
               0.6866987010294058
            ],
            [
               0.866227320142164,
               0.6864934140295418
            ],
            [
               0.8634332223418613,
               0.686267927348692
            ],
            [
               0.8606391245415586,
               0.6859995252867919
            ],
            [
               0.8578450267412558,
               0.6856667187560144
            ],
            [
               0.8550509289409527,
               0.685250004427784
            ],
            [
               0.85225683114065,
               0.6847325568807952
            ],
            [
               0.8494627333403473,
               0.6841008278383229
            ],
            [
               0.8466686355400446,
               0.6833450298641561
            ],
            [
               0.8438745377397414,
               0.6824594860477053
            ],
            [
               0.8410804399394387,
               0.6814428320961665
            ],
            [
               0.838286342139136,
               0.680298062681884
            ],
            [
               0.8354922443388333,
               0.6790324196612958
            ],
            [
               0.8326981465385306,
               0.6776571256690813
            ],
            [
               0.8299040487382274,
               0.6761869723727951
            ],
            [
               0.8271099509379247,
               0.6746397781281527
            ],
            [
               0.824315853137622,
               0.6730357346936753
            ],
            [
               0.8215217553373193,
               0.671396666856279
            ],
            [
               0.8187276575370162,
               0.6697452321244992
            ],
            [
               0.8159335597367134,
               0.6681040899352706
            ],
            [
               0.8131394619364107,
               0.6664950710040729
            ],
            [
               0.810345364136108,
               0.664938377479895
            ],
            [
               0.8075512663358053,
               0.6634518434429699
            ],
            [
               0.8047571685355022,
               0.6620502830463483
            ],
            [
               0.8019630707351995,
               0.6607449503364009
            ],
            [
               0.7991689729348967,
               0.6595431306163195
            ],
            [
               0.796374875134594,
               0.6584478782992782
            ],
            [
               0.7935807773342913,
               0.6574579107214057
            ],
            [
               0.7907866795339882,
               0.6565676615577698
            ],
            [
               0.7879925817336855,
               0.6557674915289049
            ],
            [
               0.7851984839333828,
               0.6550440482276079
            ],
            [
               0.78240438613308,
               0.6543807613580144
            ],
            [
               0.7796102883327769,
               0.6537584546709936
            ],
            [
               0.7768161905324742,
               0.6531560515904391
            ],
            [
               0.7740220927321715,
               0.6525513481148681
            ],
            [
               0.7712279949318688,
               0.6519218241744213
            ],
            [
               0.7684338971315661,
               0.6512454633125158
            ],
            [
               0.7656397993312629,
               0.6505015503894456
            ],
            [
               0.7628457015309602,
               0.649671417973769
            ],
            [
               0.7600516037306575,
               0.6487391141541987
            ],
            [
               0.7572575059303548,
               0.6476919675860846
            ],
            [
               0.7544634081300516,
               0.64652102955991
            ],
            [
               0.7516693103297489,
               0.645221377588675
            ],
            [
               0.7488752125294462,
               0.6437922702733861
            ],
            [
               0.7460811147291435,
               0.6422371488177481
            ],
            [
               0.7432870169288408,
               0.640563486309202
            ],
            [
               0.7404929191285377,
               0.6387824915445246
            ],
            [
               0.7376988213282349,
               0.6369086795399876
            ],
            [
               0.7349047235279322,
               0.6349593257272506
            ],
            [
               0.7321106257276295,
               0.6329538250162083
            ],
            [
               0.7293165279273268,
               0.630912980251917
            ],
            [
               0.7265224301270237,
               0.6288582469847221
            ],
            [
               0.723728332326721,
               0.6268109628287523
            ],
            [
               0.7209342345264182,
               0.6247915899623093
            ],
            [
               0.7181401367261155,
               0.6228189985246143
            ],
            [
               0.7153460389258124,
               0.6209098168282141
            ],
            [
               0.7125519411255097,
               0.6190778715160439
            ],
            [
               0.709757843325207,
               0.6173337371633543
            ],
            [
               0.7069637455249043,
               0.6156844105050909
            ],
            [
               0.7041696477246016,
               0.6141331196314461
            ],
            [
               0.7013755499242984,
               0.6126792733287405
            ],
            [
               0.6985814521239957,
               0.6113185504504186
            ],
            [
               0.695787354323693,
               0.6100431239870485
            ],
            [
               0.6929932565233903,
               0.6088420095627176
            ],
            [
               0.6901991587230871,
               0.6077015236027138
            ],
            [
               0.6874050609227844,
               0.6066058325585149
            ],
            [
               0.6846109631224817,
               0.6055375714790525
            ],
            [
               0.681816865322179,
               0.6044785079888932
            ],
            [
               0.6790227675218763,
               0.6034102264461498
            ],
            [
               0.6762286697215731,
               0.6023148067399416
            ],
            [
               0.6734345719212704,
               0.6011754728451579
            ],
            [
               0.6706404741209677,
               0.5999771878397185
            ],
            [
               0.667846376320665,
               0.5987071745295901
            ],
            [
               0.6650522785203619,
               0.597355344010885
            ],
            [
               0.6622581807200592,
               0.5959146182907161
            ],
            [
               0.6594640829197564,
               0.5943811373319654
            ],
            [
               0.6566699851194537,
               0.5927543454099549
            ],
            [
               0.653875887319151,
               0.5910369562914626
            ],
            [
               0.6510817895188479,
               0.5892348012883517
            ],
            [
               0.6482876917185452,
               0.5873565685255335
            ],
            [
               0.6454935939182425,
               0.5854134456356659
            ],
            [
               0.6426994961179398,
               0.5834186814098214
            ],
            [
               0.639905398317637,
               0.5813870845779461
            ],
            [
               0.6371113005173339,
               0.5793344797777218
            ],
            [
               0.6343172027170312,
               0.5772771418395535
            ],
            [
               0.6315231049167285,
               0.5752312297463862
            ],
            [
               0.6287290071164258,
               0.5732122410310576
            ],
            [
               0.6259349093161226,
               0.5712345059945575
            ],
            [
               0.6231408115158199,
               0.5693107390396621
            ],
            [
               0.6203467137155172,
               0.5674516617162066
            ],
            [
               0.6175526159152145,
               0.5656657088890452
            ],
            [
               0.6147585181149118,
               0.5639588259062638
            ],
            [
               0.6119644203146086,
               0.5623343609128899
            ],
            [
               0.6091703225143059,
               0.5607930526778923
            ],
            [
               0.6063762247140032,
               0.5593331106314127
            ],
            [
               0.6035821269137003,
               0.5579503803884325
            ],
            [
               0.6007880291133976,
               0.5566385849942159
            ],
            [
               0.5979939313130949,
               0.555389629576853
            ],
            [
               0.5951998335127919,
               0.5541939551209422
            ],
            [
               0.5924057357124892,
               0.5530409257459734
            ],
            [
               0.5896116379121863,
               0.5519192332172047
            ],
            [
               0.5868175401118836,
               0.5508173024410798
            ],
            [
               0.5840234423115807,
               0.5497236823784857
            ],
            [
               0.581229344511278,
               0.5486274080977753
            ],
            [
               0.578435246710975,
               0.547518321511943
            ],
            [
               0.5756411489106723,
               0.5463873406068268
            ],
            [
               0.5728470511103696,
               0.5452266695601291
            ],
            [
               0.5700529533100667,
               0.5440299449539647
            ],
            [
               0.567258855509764,
               0.5427923161707505
            ],
            [
               0.564464757709461,
               0.5415104609077455
            ],
            [
               0.5616706599091583,
               0.5401825394290907
            ],
            [
               0.5588765621088554,
               0.5388080935859385
            ],
            [
               0.5560824643085527,
               0.5373878986802403
            ],
            [
               0.55328836650825,
               0.5359237778497439
            ],
            [
               0.550494268707947,
               0.5344183897561102
            ],
            [
               0.5477001709076443,
               0.5328750009334757
            ],
            [
               0.5449060731073414,
               0.5312972541943384
            ],
            [
               0.5421119753070387,
               0.5296889440103261
            ],
            [
               0.5393178775067358,
               0.5280538088268807
            ],
            [
               0.5365237797064331,
               0.5263953488934059
            ],
            [
               0.5337296819061303,
               0.5247166764713165
            ],
            [
               0.5309355841058274,
               0.5230204033127159
            ],
            [
               0.5281414863055247,
               0.521308568182087
            ],
            [
               0.5253473885052218,
               0.5195826050268495
            ],
            [
               0.5225532907049191,
               0.5178433502940083
            ],
            [
               0.5197591929046161,
               0.5160910859382284
            ],
            [
               0.5169650951043134,
               0.5143256129609863
            ],
            [
               0.5141709973040105,
               0.5125463489368165
            ],
            [
               0.5113768995037078,
               0.5107524419803557
            ],
            [
               0.5085828017034051,
               0.5089428930268476
            ],
            [
               0.5057887039031022,
               0.5071166781583226
            ],
            [
               0.5029946061027994,
               0.5052728630057233
            ],
            [
               0.5002005083024965,
               0.5034107019707281
            ],
            [
               0.4974064105021938,
               0.5015297160972825
            ],
            [
               0.4946123127018909,
               0.49962974482170264
            ],
            [
               0.49181821490158817,
               0.4977109684670896
            ],
            [
               0.48902411710128546,
               0.495773900137259
            ],
            [
               0.48623001930098253,
               0.4938193475152736
            ],
            [
               0.4834359215006798,
               0.49184834688743384
            ],
            [
               0.4806418237003769,
               0.4898620734027785
            ],
            [
               0.4778477259000742,
               0.48786173305475145
            ],
            [
               0.47505362809977125,
               0.4858484430601607
            ],
            [
               0.47225953029946854,
               0.4838231081492891
            ],
            [
               0.46946543249916584,
               0.48178630072535855
            ],
            [
               0.4666713346988629,
               0.47973815287579546
            ],
            [
               0.4638772368985602,
               0.47767826781638967
            ],
            [
               0.46108313909825727,
               0.4756056575375873
            ],
            [
               0.45828904129795456,
               0.4735187122347279
            ],
            [
               0.4554949434976516,
               0.4714152055943689
            ],
            [
               0.4527008456973489,
               0.46929233824621797
            ],
            [
               0.449906747897046,
               0.4671468197567671
            ],
            [
               0.4471126500967433,
               0.46497498752780675
            ],
            [
               0.44431855229644057,
               0.4627729589667907
            ],
            [
               0.44152445449613764,
               0.4605368114134818
            ],
            [
               0.43873035669583493,
               0.45826278263134007
            ],
            [
               0.435936258895532,
               0.45594748328758344
            ],
            [
               0.4331421610952293,
               0.4535881118254471
            ],
            [
               0.43034806329492636,
               0.45118266153295183
            ],
            [
               0.42755396549462366,
               0.448730109473224
            ],
            [
               0.42475986769432095,
               0.4462305772804436
            ],
            [
               0.421965769894018,
               0.4436854546397704
            ],
            [
               0.4191716720937153,
               0.4410974775344551
            ],
            [
               0.4163775742934124,
               0.438470755013334
            ],
            [
               0.41358347649310967,
               0.4358107402425425
            ],
            [
               0.41078937869280674,
               0.4331241438756356
            ],
            [
               0.40799528089250403,
               0.4304187902122949
            ],
            [
               0.4052011830922011,
               0.42770341911422016
            ],
            [
               0.4024070852918984,
               0.42498743909966963
            ],
            [
               0.3996129874915957,
               0.4222806393373094
            ],
            [
               0.39681888969129275,
               0.41959287030202463
            ],
            [
               0.39402479189099004,
               0.4169337045457694
            ],
            [
               0.3912306940906871,
               0.4143120902943236
            ],
            [
               0.3884365962903844,
               0.41173601134197385
            ],
            [
               0.3856424984900815,
               0.4092121669366673
            ],
            [
               0.38284840068977877,
               0.40674568500625463
            ],
            [
               0.38005430288947606,
               0.4043398811736905
            ],
            [
               0.37726020508917313,
               0.40199607457075326
            ],
            [
               0.3744661072888704,
               0.39971346953423836
            ],
            [
               0.3716720094885675,
               0.39748910992508313
            ],
            [
               0.3688779116882648,
               0.39531791013752726
            ],
            [
               0.36608381388796185,
               0.39319276396531666
            ],
            [
               0.36328971608765914,
               0.39110472947928426
            ],
            [
               0.36049561828735643,
               0.38904328506591024
            ],
            [
               0.3577015204870535,
               0.38699664890167806
            ],
            [
               0.3549074226867508,
               0.3849521515116381
            ],
            [
               0.35211332488644786,
               0.38289664879245794
            ],
            [
               0.34931922708614516,
               0.38081696106721474
            ],
            [
               0.3465251292858422,
               0.37870032246075147
            ],
            [
               0.3437310314855395,
               0.376534824199505
            ],
            [
               0.3409369336852366,
               0.37430983538381113
            ],
            [
               0.3381428358849339,
               0.3720163853644497
            ],
            [
               0.33534873808463117,
               0.36964749306352207
            ],
            [
               0.33255464028432824,
               0.3671984303724146
            ],
            [
               0.32976054248402553,
               0.3646669090724499
            ],
            [
               0.3269664446837226,
               0.3620531834714044
            ],
            [
               0.3241723468834199,
               0.35936006402772236
            ],
            [
               0.32137824908311696,
               0.35659284052631496
            ],
            [
               0.31858415128281425,
               0.35375911674824717
            ],
            [
               0.31579005348251155,
               0.35086856190989757
            ],
            [
               0.3129959556822086,
               0.3479325873048757
            ],
            [
               0.3102018578819059,
               0.3449639594396544
            ],
            [
               0.307407760081603,
               0.3419763633983809
            ],
            [
               0.30461366228130027,
               0.33898393210616184
            ],
            [
               0.30181956448099734,
               0.33600075850557687
            ],
            [
               0.29902546668069463,
               0.3330404083634047
            ],
            [
               0.2962313688803919,
               0.33011545145385585
            ],
            [
               0.293437271080089,
               0.3272370282177293
            ],
            [
               0.2906431732797863,
               0.3244144676972125
            ],
            [
               0.28784907547948335,
               0.3216549706425582
            ],
            [
               0.28505497767918064,
               0.3189633692525402
            ],
            [
               0.2822608798788777,
               0.31634197213923515
            ],
            [
               0.279466782078575,
               0.3137904999104033
            ],
            [
               0.2766726842782721,
               0.3113061133634458
            ],
            [
               0.27387858647796937,
               0.3088835328154375
            ],
            [
               0.27108448867766666,
               0.30651524368852096
            ],
            [
               0.2682903908773637,
               0.30419178026084726
            ],
            [
               0.265496293077061,
               0.30190207660408364
            ],
            [
               0.2627021952767581,
               0.2996338712704132
            ],
            [
               0.2599080974764554,
               0.29737415035874815
            ],
            [
               0.25711399967615245,
               0.2951096122545366
            ],
            [
               0.25431990187584974,
               0.2928271366493162
            ],
            [
               0.25152580407554703,
               0.2905142404286457
            ],
            [
               0.2487317062752441,
               0.2881595036673546
            ],
            [
               0.2459376084749414,
               0.2857529502600804
            ],
            [
               0.24314351067463846,
               0.28328636958865405
            ],
            [
               0.24034941287433575,
               0.2807535680091779
            ],
            [
               0.23755531507403282,
               0.27815054173416154
            ],
            [
               0.23476121727373012,
               0.2754755657767258
            ],
            [
               0.23196711947342719,
               0.2727291968914732
            ],
            [
               0.22917302167312448,
               0.2699141917608019
            ],
            [
               0.22637892387282177,
               0.2670353449059586
            ],
            [
               0.22358482607251884,
               0.2640992538229801
            ],
            [
               0.22079072827221613,
               0.26111402153811486
            ],
            [
               0.2179966304719132,
               0.2580889090424756
            ],
            [
               0.2152025326716105,
               0.2550339518165732
            ],
            [
               0.21240843487130756,
               0.2519595558281765
            ],
            [
               0.20961433707100485,
               0.24887608894135177
            ],
            [
               0.20682023927070214,
               0.24579348359528425
            ],
            [
               0.2040261414703992,
               0.24272086590869074
            ],
            [
               0.2012320436700965,
               0.2396662250742188
            ],
            [
               0.19843794586979357,
               0.23663613508532
            ],
            [
               0.19564384806949087,
               0.23363553856448765
            ],
            [
               0.19284975026918794,
               0.2306675998325393
            ],
            [
               0.19005565246888523,
               0.22773363148326692
            ],
            [
               0.18726155466858252,
               0.2248330957244087
            ],
            [
               0.1844674568682796,
               0.22196367873666717
            ],
            [
               0.18167335906797688,
               0.2191214334084662
            ],
            [
               0.17887926126767395,
               0.2163009831404462
            ],
            [
               0.17608516346737124,
               0.21349577708498602
            ],
            [
               0.1732910656670683,
               0.21069838528222493
            ],
            [
               0.1704969678667656,
               0.2079008207469511
            ],
            [
               0.16770287006646267,
               0.20509487470116405
            ],
            [
               0.16490877226615996,
               0.2022724508631935
            ],
            [
               0.16211467446585726,
               0.19942588500035535
            ],
            [
               0.15932057666555433,
               0.19654823680898537
            ],
            [
               0.15652647886525162,
               0.19363354256140158
            ],
            [
               0.1537323810649487,
               0.1906770187913111
            ],
            [
               0.15093828326464598,
               0.18767520949685373
            ],
            [
               0.14814418546434305,
               0.18462607182879953
            ],
            [
               0.14535008766404034,
               0.18152899789490284
            ],
            [
               0.14255598986373763,
               0.1783847730384931
            ],
            [
               0.1397618920634347,
               0.17519547362707677
            ],
            [
               0.136967794263132,
               0.17196430990521405
            ],
            [
               0.13417369646282906,
               0.16869542172313834
            ],
            [
               0.13137959866252635,
               0.16539363685811287
            ],
            [
               0.12858550086222342,
               0.1620642031243726
            ],
            [
               0.12579140306192071,
               0.15871250646296875
            ],
            [
               0.122997305261618,
               0.1553437876785735
            ],
            [
               0.12020320746131508,
               0.15196287043175466
            ],
            [
               0.11740910966101237,
               0.14857391250985263
            ],
            [
               0.11461501186070944,
               0.14518019131646684
            ],
            [
               0.11182091406040673,
               0.14178393298793734
            ],
            [
               0.1090268162601038,
               0.13838619263222884
            ],
            [
               0.10623271845980109,
               0.13498679097355748
            ],
            [
               0.10343862065949816,
               0.13158431026861503
            ],
            [
               0.10064452285919545,
               0.12817614983863548
            ],
            [
               0.09785042505889274,
               0.12475863904037293
            ],
            [
               0.09505632725858981,
               0.12132720308196462
            ],
            [
               0.0922622294582871,
               0.11787657487495293
            ],
            [
               0.08946813165798417,
               0.11440104419064487
            ],
            [
               0.08667403385768147,
               0.110894733833907
            ],
            [
               0.08387993605737853,
               0.10735189142105442
            ],
            [
               0.08108583825707583,
               0.10376718469331647
            ],
            [
               0.07829174045677312,
               0.10013598813639091
            ],
            [
               0.07549764265647019,
               0.09645464901245271
            ],
            [
               0.07270354485616748,
               0.0927207217260237
            ],
            [
               0.06990944705586455,
               0.08893316070241591
            ],
            [
               0.06711534925556184,
               0.08509246360254998
            ],
            [
               0.06432125145525891,
               0.08120075866113434
            ],
            [
               0.0615271536549562,
               0.07726183213474347
            ],
            [
               0.05873305585465327,
               0.07328109419176485
            ],
            [
               0.05593895805435056,
               0.0692654839722596
            ],
            [
               0.053144860254047854,
               0.0652233168962304
            ],
            [
               0.050350762453744924,
               0.06116407951046754
            ],
            [
               0.047556664653442215,
               0.0570981791505908
            ],
            [
               0.044762566853139285,
               0.053036657379910535
            ],
            [
               0.04196846905283658,
               0.048990877487251436
            ],
            [
               0.039174371252533646,
               0.0449721972343914
            ],
            [
               0.03638027345223094,
               0.04099163851005584
            ],
            [
               0.03358617565192823,
               0.03705956555942811
            ],
            [
               0.0307920778516253,
               0.03318538302239856
            ],
            [
               0.02799798005132259,
               0.029377264154552322
            ],
            [
               0.02520388225101966,
               0.02564191836320621
            ],
            [
               0.022409784450716952,
               0.02198440562225354
            ],
            [
               0.01961568665041402,
               0.018408003501929872
            ],
            [
               0.016821588850111313,
               0.014914130539827479
            ],
            [
               0.014027491049808605,
               0.011502327570317324
            ],
            [
               0.011233393249505674,
               0.008170296506119615
            ],
            [
               0.008439295449202966,
               0.004913994012004902
            ],
            [
               0.0056451976489000355,
               0.0017277756058006208
            ],
            [
               0.002851099848597327,
               -0.0013954159624985705
            ],
            [
               5.70020482943967e-05,
               -0.004463825605788166
            ],
            [
               -0.0027370957520083117,
               -0.007486632695129022
            ],
            [
               -0.005531193552311242,
               -0.010473679092433855
            ],
            [
               -0.00832529135261395,
               -0.013435188088601342
            ],
            [
               -0.011119389152916659,
               -0.016381483864061894
            ],
            [
               -0.01391348695321959,
               -0.019322720669938634
            ],
            [
               -0.016707584753522298,
               -0.022268630170591663
            ],
            [
               -0.019501682553825228,
               -0.025228294334476202
            ],
            [
               -0.022295780354127936,
               -0.028209949963424203
            ],
            [
               -0.025089878154430867,
               -0.03122082947271628
            ],
            [
               -0.027883975954733575,
               -0.03426704094339578
            ],
            [
               -0.030678073755036284,
               -0.037353488834746415
            ],
            [
               -0.033472171555339214,
               -0.04048383513875166
            ],
            [
               -0.03626626935564192,
               -0.04366049924641175
            ],
            [
               -0.03906036715594485,
               -0.04688469343842814
            ],
            [
               -0.04185446495624756,
               -0.05015648976170177
            ],
            [
               -0.04464856275655049,
               -0.05347491314929853
            ],
            [
               -0.0474426605568532,
               -0.056838055013579886
            ],
            [
               -0.05023675835715613,
               -0.06024320120548363
            ],
            [
               -0.05303085615745884,
               -0.06368696818907144
            ],
            [
               -0.05582495395776155,
               -0.06716544151778715
            ],
            [
               -0.05861905175806448,
               -0.07067431119308444
            ],
            [
               -0.061413149558367186,
               -0.07420899920180482
            ],
            [
               -0.06420724735867012,
               -0.07776477542121302
            ],
            [
               -0.06700134515897282,
               -0.08133685909824488
            ],
            [
               -0.06979544295927576,
               -0.08492050419615388
            ],
            [
               -0.07258954075957846,
               -0.08851106799942987
            ],
            [
               -0.07538363855988117,
               -0.0921040634197701
            ],
            [
               -0.0781777363601841,
               -0.09569519639876906
            ],
            [
               -0.08097183416048681,
               -0.09928039060983482
            ],
            [
               -0.08376593196078974,
               -0.10285580228391028
            ],
            [
               -0.08656002976109245,
               -0.10641782839218916
            ],
            [
               -0.08935412756139538,
               -0.1099631115968649
            ],
            [
               -0.09214822536169809,
               -0.11348854532273737
            ],
            [
               -0.0949423231620008,
               -0.11699128201521003
            ],
            [
               -0.09773642096230373,
               -0.1204687471526002
            ],
            [
               -0.10053051876260644,
               -0.12391866090239617
            ],
            [
               -0.10332461656290937,
               -0.12733906849115872
            ],
            [
               -0.10611871436321207,
               -0.13072837944268592
            ],
            [
               -0.108912812163515,
               -0.13408541488062414
            ],
            [
               -0.11170690996381771,
               -0.1374094611443556
            ],
            [
               -0.11450100776412064,
               -0.14070032708537827
            ],
            [
               -0.11729510556442335,
               -0.14395840164749263
            ],
            [
               -0.12008920336472606,
               -0.1471847077349278
            ],
            [
               -0.12288330116502899,
               -0.15038094797755147
            ],
            [
               -0.1256773989653317,
               -0.15354953784166137
            ],
            [
               -0.12847149676563463,
               -0.15669362162763611
            ],
            [
               -0.13126559456593734,
               -0.15981706724894862
            ],
            [
               -0.13405969236624027,
               -0.16292443629512554
            ],
            [
               -0.13685379016654298,
               -0.16602092672590302
            ],
            [
               -0.13964788796684569,
               -0.16911228659488275
            ],
            [
               -0.14244198576714862,
               -0.17220469841727648
            ],
            [
               -0.14523608356745132,
               -0.1753046351275726
            ],
            [
               -0.14803018136775425,
               -0.1784186899616732
            ],
            [
               -0.15082427916805696,
               -0.18155338398214405
            ],
            [
               -0.1536183769683599,
               -0.18471495628057277
            ],
            [
               -0.1564124747686626,
               -0.18790914307432294
            ],
            [
               -0.1592065725689653,
               -0.19114095290658928
            ],
            [
               -0.16200067036926824,
               -0.19441444590528945
            ],
            [
               -0.16479476816957095,
               -0.1977325255135469
            ],
            [
               -0.16758886596987388,
               -0.201096751238868
            ],
            [
               -0.1703829637701766,
               -0.2045071807588496
            ],
            [
               -0.17317706157047952,
               -0.207962249161527
            ],
            [
               -0.17597115937078223,
               -0.2114586921959278
            ],
            [
               -0.17876525717108516,
               -0.21499151918532222
            ],
            [
               -0.18155935497138787,
               -0.21855403974817383
            ],
            [
               -0.18435345277169057,
               -0.22213794672897053
            ],
            [
               -0.1871475505719935,
               -0.225733455822953
            ],
            [
               -0.1899416483722962,
               -0.22932950035425387
            ],
            [
               -0.19273574617259914,
               -0.23291397761125204
            ],
            [
               -0.19552984397290185,
               -0.23647404113463827
            ],
            [
               -0.19832394177320478,
               -0.23999643147158364
            ],
            [
               -0.2011180395735075,
               -0.2434678362294882
            ],
            [
               -0.2039121373738102,
               -0.24687526885512937
            ],
            [
               -0.20670623517411313,
               -0.25020645449085505
            ],
            [
               -0.20950033297441584,
               -0.25345021056872674
            ],
            [
               -0.21229443077471877,
               -0.25659680953256847
            ],
            [
               -0.21508852857502148,
               -0.259638311248023
            ],
            [
               -0.2178826263753244,
               -0.2625688532770204
            ],
            [
               -0.22067672417562711,
               -0.2653848882439449
            ],
            [
               -0.22347082197593005,
               -0.2680853589782537
            ],
            [
               -0.22626491977623275,
               -0.27067180393871093
            ],
            [
               -0.22905901757653546,
               -0.27314838754999815
            ],
            [
               -0.2318531153768384,
               -0.2755218524432934
            ],
            [
               -0.2346472131771411,
               -0.2778013931088583
            ],
            [
               -0.23744131097744403,
               -0.2799984530543167
            ],
            [
               -0.24023540877774674,
               -0.2821264501270137
            ],
            [
               -0.24302950657804967,
               -0.2842004371121888
            ],
            [
               -0.24582360437835238,
               -0.28623670697310655
            ],
            [
               -0.2486177021786551,
               -0.288252354073489
            ],
            [
               -0.251411799978958,
               -0.29026480434444746
            ],
            [
               -0.2542058977792607,
               -0.2922913285673864
            ],
            [
               -0.25699999557956366,
               -0.2943485536949775
            ],
            [
               -0.25979409337986636,
               -0.29645198739401035
            ],
            [
               -0.2625881911801693,
               -0.2986155707535079
            ],
            [
               -0.265382288980472,
               -0.3008512733632295
            ],
            [
               -0.2681763867807747,
               -0.3031687437532581
            ],
            [
               -0.27097048458107764,
               -0.3055750265331109
            ],
            [
               -0.27376458238138035,
               -0.30807435553234763
            ],
            [
               -0.2765586801816833,
               -0.310668029890964
            ],
            [
               -0.279352777981986,
               -0.31335437745491895
            ],
            [
               -0.2821468757822889,
               -0.31612880708617774
            ],
            [
               -0.28494097358259163,
               -0.3189839486890132
            ],
            [
               -0.28773507138289456,
               -0.3219098769783444
            ],
            [
               -0.29052916918319727,
               -0.3248944123636327
            ],
            [
               -0.2933232669835,
               -0.32792348988084774
            ],
            [
               -0.2961173647838029,
               -0.3309815849553133
            ],
            [
               -0.2989114625841056,
               -0.3340521829897072
            ],
            [
               -0.30170556038440854,
               -0.33711827840145825
            ],
            [
               -0.30449965818471125,
               -0.34016288782524473
            ],
            [
               -0.3072937559850142,
               -0.34316956177652014
            ],
            [
               -0.3100878537853169,
               -0.34612287915181333
            ],
            [
               -0.3128819515856196,
               -0.3490089095151765
            ],
            [
               -0.31567604938592253,
               -0.3518156291655312
            ],
            [
               -0.31847014718622524,
               -0.3545332784595153
            ],
            [
               -0.32126424498652817,
               -0.35715464972765637
            ],
            [
               -0.3240583427868309,
               -0.3596752973052686
            ],
            [
               -0.3268524405871338,
               -0.36209366363086926
            ],
            [
               -0.3296465383874365,
               -0.3644111179644416
            ],
            [
               -0.3324406361877392,
               -0.36663190696172965
            ],
            [
               -0.33523473398804216,
               -0.3687630190235563
            ],
            [
               -0.33802883178834486,
               -0.3708139669370367
            ],
            [
               -0.3408229295886478,
               -0.372796495758696
            ],
            [
               -0.3436170273889505,
               -0.37472422508468806
            ],
            [
               -0.34641112518925343,
               -0.37661223674624067
            ],
            [
               -0.34920522298955614,
               -0.3784766205054524
            ],
            [
               -0.35199932078985907,
               -0.38033399146621505
            ],
            [
               -0.3547934185901618,
               -0.3822009936290537
            ],
            [
               -0.3575875163904645,
               -0.3840938042925821
            ],
            [
               -0.3603816141907674,
               -0.3860276538374102
            ],
            [
               -0.3631757119910701,
               -0.3880163748335795
            ],
            [
               -0.36596980979137306,
               -0.39007199341547094
            ],
            [
               -0.36876390759167577,
               -0.39220437450578116
            ],
            [
               -0.3715580053919787,
               -0.3944209307897287
            ],
            [
               -0.3743521031922814,
               -0.396726403397661
            ],
            [
               -0.3771462009925841,
               -0.3991227201104781
            ],
            [
               -0.37994029879288704,
               -0.40160893462396463
            ],
            [
               -0.38273439659318975,
               -0.4041812480635063
            ],
            [
               -0.3855284943934927,
               -0.40683311159817115
            ],
            [
               -0.3883225921937954,
               -0.4095554067292121
            ],
            [
               -0.3911166899940983,
               -0.41233669768536757
            ],
            [
               -0.39391078779440103,
               -0.41516354840309105
            ],
            [
               -0.39670488559470385,
               -0.418020894854355
            ],
            [
               -0.39949898339500667,
               -0.42089246205016895
            ],
            [
               -0.4022930811953095,
               -0.4237612139278078
            ],
            [
               -0.4050871789956123,
               -0.4266098235477478
            ],
            [
               -0.4078812767959151,
               -0.4294211505965212
            ],
            [
               -0.41067537459621783,
               -0.43217871311840544
            ],
            [
               -0.41346947239652065,
               -0.4348671406767872
            ],
            [
               -0.4162635701968235,
               -0.43747259676096406
            ],
            [
               -0.4190576679971263,
               -0.4399831591834884
            ],
            [
               -0.4218517657974291,
               -0.4423891484269801
            ],
            [
               -0.42464586359773193,
               -0.44468339536128565
            ],
            [
               -0.42743996139803475,
               -0.4468614414203064
            ],
            [
               -0.43023405919833746,
               -0.4489216661570655
            ],
            [
               -0.4330281569986403,
               -0.4508653390370595
            ],
            [
               -0.4358222547989431,
               -0.4526965943333935
            ],
            [
               -0.4386163525992459,
               -0.45442233000197585
            ],
            [
               -0.44141045039954874,
               -0.45605203339108064
            ],
            [
               -0.44420454819985156,
               -0.457597538528668
            ],
            [
               -0.4469986460001544,
               -0.45907272148743666
            ],
            [
               -0.4497927438004572,
               -0.4604931419098416
            ],
            [
               -0.4525868416007599,
               -0.4618756401458709
            ],
            [
               -0.4553809394010627,
               -0.46323790058302317
            ],
            [
               -0.45817503720136554,
               -0.4645979926042544
            ],
            [
               -0.46096913500166836,
               -0.4659739011755447
            ],
            [
               -0.4637632328019712,
               -0.46738305932665647
            ],
            [
               -0.466557330602274,
               -0.4688418947401013
            ],
            [
               -0.4693514284025768,
               -0.4703654023048585
            ],
            [
               -0.47214552620287964,
               -0.471966753830647
            ],
            [
               -0.47493962400318235,
               -0.47365695517032913
            ],
            [
               -0.47773372180348517,
               -0.475444559783874
            ],
            [
               -0.480527819603788,
               -0.47733544632536673
            ],
            [
               -0.4833219174040908,
               -0.4793326661789185
            ],
            [
               -0.4861160152043936,
               -0.48143636504959625
            ],
            [
               -0.48891011300469644,
               -0.48364378077588605
            ],
            [
               -0.49170421080499926,
               -0.4859493175187523
            ],
            [
               -0.4944983086053021,
               -0.4883446944498797
            ],
            [
               -0.4972924064056048,
               -0.4908191650606492
            ],
            [
               -0.5000865042059076,
               -0.49335980129668855
            ],
            [
               -0.5028806020062104,
               -0.49595183494247014
            ],
            [
               -0.5056746998065133,
               -0.49857904708613754
            ],
            [
               -0.5084687976068161,
               -0.5012241951327125
            ],
            [
               -0.5112628954071189,
               -0.5038694657451512
            ],
            [
               -0.5140569932074217,
               -0.5064969413123035
            ],
            [
               -0.5168510910077244,
               -0.5090890670979928
            ],
            [
               -0.5196451888080272,
               -0.5116291061350331
            ],
            [
               -0.5224392866083301,
               -0.5141015692013564
            ],
            [
               -0.5252333844086329,
               -0.516492607851915
            ],
            [
               -0.5280274822089357,
               -0.5187903594684519
            ],
            [
               -0.5308215800092385,
               -0.5209852346079809
            ],
            [
               -0.5336156778095413,
               -0.5230701385478895
            ],
            [
               -0.5364097756098442,
               -0.5250406207993213
            ],
            [
               -0.5392038734101469,
               -0.5268949484403557
            ],
            [
               -0.5419979712104497,
               -0.5286341013483807
            ],
            [
               -0.5447920690107525,
               -0.530261689722724
            ],
            [
               -0.5475861668110553,
               -0.5317837966155456
            ],
            [
               -0.5503802646113581,
               -0.5332087504603665
            ],
            [
               -0.553174362411661,
               -0.5345468347324855
            ],
            [
               -0.5559684602119638,
               -0.5358099438250591
            ],
            [
               -0.5587625580122666,
               -0.53701119591439
            ],
            [
               -0.5615566558125693,
               -0.5381645149602121
            ],
            [
               -0.5643507536128721,
               -0.5392841949924354
            ],
            [
               -0.5671448514131749,
               -0.5403844604365002
            ],
            [
               -0.5699389492134778,
               -0.5414790363989848
            ],
            [
               -0.5727330470137806,
               -0.5425807425605913
            ],
            [
               -0.5755271448140834,
               -0.5437011236066391
            ],
            [
               -0.5783212426143862,
               -0.5448501279817137
            ],
            [
               -0.581115340414689,
               -0.5460358452157681
            ],
            [
               -0.5839094382149917,
               -0.5472643101780552
            ],
            [
               -0.5867035360152946,
               -0.5485393804298945
            ],
            [
               -0.5894976338155974,
               -0.5498626904355081
            ],
            [
               -0.5922917316159002,
               -0.5512336838291825
            ],
            [
               -0.595085829416203,
               -0.5526497223105442
            ],
            [
               -0.5978799272165058,
               -0.5541062671353348
            ],
            [
               -0.6006740250168087,
               -0.5555971266753577
            ],
            [
               -0.6034681228171114,
               -0.5571147612245424
            ],
            [
               -0.6062622206174142,
               -0.5586506342096895
            ],
            [
               -0.609056318417717,
               -0.5601955972974829
            ],
            [
               -0.6118504162180198,
               -0.5617402956361404
            ],
            [
               -0.6146445140183227,
               -0.5632755786796138
            ],
            [
               -0.6174386118186255,
               -0.5647929017484331
            ],
            [
               -0.6202327096189283,
               -0.5662847037010985
            ],
            [
               -0.6230268074192311,
               -0.5677447468228556
            ],
            [
               -0.6258209052195338,
               -0.5691684062661118
            ],
            [
               -0.6286150030198366,
               -0.5705528980624668
            ],
            [
               -0.6314091008201395,
               -0.5718974368174101
            ],
            [
               -0.6342031986204423,
               -0.5732033166271281
            ],
            [
               -0.6369972964207451,
               -0.5744739114415953
            ],
            [
               -0.6397913942210479,
               -0.5757145939478803
            ],
            [
               -0.6425854920213507,
               -0.5769325749639289
            ],
            [
               -0.6453795898216536,
               -0.5781366682136377
            ],
            [
               -0.6481736876219563,
               -0.579336988096353
            ],
            [
               -0.6509677854222591,
               -0.5805445905689738
            ],
            [
               -0.6537618832225619,
               -0.5817710694345516
            ],
            [
               -0.6565559810228647,
               -0.5830281220962799
            ],
            [
               -0.6593500788231675,
               -0.5843271001219512
            ],
            [
               -0.6621441766234704,
               -0.585678560719654
            ],
            [
               -0.6649382744237732,
               -0.587091835417093
            ],
            [
               -0.667732372224076,
               -0.5885746318507029
            ],
            [
               -0.6705264700243787,
               -0.5901326836133555
            ],
            [
               -0.6733205678246815,
               -0.591769461608112
            ],
            [
               -0.6761146656249843,
               -0.5934859583571699
            ],
            [
               -0.6789087634252872,
               -0.59528055428515
            ],
            [
               -0.68170286122559,
               -0.5971489722157644
            ],
            [
               -0.6844969590258928,
               -0.5990843232855709
            ],
            [
               -0.6872910568261956,
               -0.6010772442932389
            ],
            [
               -0.6900851546264983,
               -0.6031161232790676
            ],
            [
               -0.6928792524268012,
               -0.6051874069817293
            ],
            [
               -0.695673350227104,
               -0.6072759808599821
            ],
            [
               -0.6984674480274068,
               -0.6093656097035114
            ],
            [
               -0.7012615458277096,
               -0.6114394245866406
            ],
            [
               -0.7040556436280124,
               -0.6134804401258308
            ],
            [
               -0.7068497414283152,
               -0.6154720847547799
            ],
            [
               -0.7096438392286181,
               -0.6173987260787995
            ],
            [
               -0.7124379370289208,
               -0.6192461733413652
            ],
            [
               -0.7152320348292236,
               -0.6210021396367844
            ],
            [
               -0.7180261326295264,
               -0.622656647717738
            ],
            [
               -0.7208202304298292,
               -0.6242023650370727
            ],
            [
               -0.723614328230132,
               -0.6256348559708236
            ],
            [
               -0.7264084260304349,
               -0.6269527419164029
            ],
            [
               -0.7292025238307377,
               -0.6281577630524517
            ],
            [
               -0.7319966216310405,
               -0.6292547388782816
            ],
            [
               -0.7347907194313432,
               -0.6302514281053825
            ],
            [
               -0.737584817231646,
               -0.6311582919302596
            ],
            [
               -0.7403789150319489,
               -0.6319881680552984
            ],
            [
               -0.7431730128322517,
               -0.6327558659245587
            ],
            [
               -0.7459671106325545,
               -0.6334776963941664
            ],
            [
               -0.7487612084328573,
               -0.6341709513642054
            ],
            [
               -0.7515553062331601,
               -0.6348533506777133
            ],
            [
               -0.754349404033463,
               -0.6355424747782149
            ],
            [
               -0.7571435018337657,
               -0.6362552021664885
            ],
            [
               -0.7599375996340685,
               -0.63700717058864
            ],
            [
               -0.7627316974343713,
               -0.6378122801230406
            ],
            [
               -0.7655257952346741,
               -0.6386822549382976
            ],
            [
               -0.7683198930349769,
               -0.6396262785156748
            ],
            [
               -0.7711139908352798,
               -0.640650714635306
            ],
            [
               -0.7739080886355826,
               -0.6417589235025323
            ],
            [
               -0.7767021864358853,
               -0.6429511791403522
            ],
            [
               -0.7794962842361881,
               -0.6442246907094107
            ],
            [
               -0.7822903820364909,
               -0.6455737268590266
            ],
            [
               -0.7850844798367937,
               -0.6469898386854189
            ],
            [
               -0.7878785776370966,
               -0.6484621734995906
            ],
            [
               -0.7906726754373994,
               -0.6499778685046769
            ],
            [
               -0.7934667732377022,
               -0.6515225107588265
            ],
            [
               -0.796260871038005,
               -0.6530806475493527
            ],
            [
               -0.7990549688383077,
               -0.654636329604549
            ],
            [
               -0.8018490666386106,
               -0.6561736684795618
            ],
            [
               -0.8046431644389134,
               -0.6576773890087366
            ],
            [
               -0.8074372622392162,
               -0.6591333579330332
            ],
            [
               -0.810231360039519,
               -0.6605290706783788
            ],
            [
               -0.8130254578398218,
               -0.6618540797473981
            ],
            [
               -0.8158195556401246,
               -0.6631003502395854
            ],
            [
               -0.8186136534404275,
               -0.6642625305607068
            ],
            [
               -0.8214077512407302,
               -0.6653381293313742
            ],
            [
               -0.824201849041033,
               -0.6663275927537124
            ],
            [
               -0.8269959468413358,
               -0.6672342801304992
            ],
            [
               -0.8297900446416386,
               -0.6680643387335461
            ],
            [
               -0.8325841424419415,
               -0.668826482666274
            ],
            [
               -0.8353782402422443,
               -0.6695316836406844
            ],
            [
               -0.8381723380425471,
               -0.6701927845791245
            ],
            [
               -0.8409664358428499,
               -0.6708240495548221
            ],
            [
               -0.8437605336431526,
               -0.6714406657144107
            ],
            [
               -0.8465546314434554,
               -0.6720582144098816
            ],
            [
               -0.8493487292437583,
               -0.672692129755045
            ],
            [
               -0.8521428270440611,
               -0.6733571631820466
            ],
            [
               -0.8549369248443639,
               -0.67406687229798
            ],
            [
               -0.8577310226446667,
               -0.6748331514431732
            ],
            [
               -0.8605251204449695,
               -0.6756658198658235
            ],
            [
               -0.8633192182452722,
               -0.6765722814064757
            ],
            [
               -0.8661133160455751,
               -0.6775572671027215
            ],
            [
               -0.8689074138458779,
               -0.6786226692667767
            ],
            [
               -0.8717015116461807,
               -0.6797674724558652
            ],
            [
               -0.8744956094464835,
               -0.6809877834556813
            ],
            [
               -0.8772897072467863,
               -0.6822769590435418
            ],
            [
               -0.8800838050470892,
               -0.6836258270039595
            ],
            [
               -0.882877902847392,
               -0.6850229927460587
            ],
            [
               -0.8856720006476947,
               -0.6864552210235977
            ],
            [
               -0.8884660984479975,
               -0.6879078797781998
            ],
            [
               -0.8912601962483003,
               -0.6893654310953359
            ],
            [
               -0.8940542940486031,
               -0.6908119527453873
            ],
            [
               -0.896848391848906,
               -0.6922316728256392
            ],
            [
               -0.8996424896492088,
               -0.6936094996509821
            ],
            [
               -0.9024365874495115,
               -0.6949315292691266
            ],
            [
               -0.9052306852498144,
               -0.6961855137880499
            ],
            [
               -0.9080247830501171,
               -0.6973612750676257
            ],
            [
               -0.9108188808504201,
               -0.6984510501943135
            ],
            [
               -0.9136129786507228,
               -0.6994497574617309
            ],
            [
               -0.9164070764510256,
               -0.7003551742412554
            ],
            [
               -0.9192011742513284,
               -0.7011680210551275
            ],
            [
               -0.9219952720516312,
               -0.7018919492614069
            ],
            [
               -0.924789369851934,
               -0.7025334329227346
            ],
            [
               -0.9275834676522368,
               -0.7031015685553175
            ],
            [
               -0.9303775654525397,
               -0.7036077894391399
            ],
            [
               -0.9331716632528424,
               -0.7040655039193615
            ],
            [
               -0.9359657610531452,
               -0.7044896695546974
            ],
            [
               -0.938759858853448,
               -0.7048963169955962
            ],
            [
               -0.9415539566537509,
               -0.7053020390409299
            ],
            [
               -0.9443480544540537,
               -0.7057234613800948
            ],
            [
               -0.9471421522543564,
               -0.7061767120480621
            ],
            [
               -0.9499362500546593,
               -0.7066769065916982
            ],
            [
               -0.952730347854962,
               -0.7072376653720747
            ],
            [
               -0.9555244456552648,
               -0.7078706783322353
            ],
            [
               -0.9583185434555677,
               -0.7085853309820551
            ],
            [
               -0.9611126412558705,
               -0.70938840334549
            ],
            [
               -0.9639067390561733,
               -0.7102838512476214
            ],
            [
               -0.966700836856476,
               -0.7112726766672783
            ],
            [
               -0.9694949346567789,
               -0.7123528910315087
            ],
            [
               -0.9722890324570816,
               -0.7135195723722061
            ],
            [
               -0.9750831302573846,
               -0.714765014296381
            ],
            [
               -0.9778772280576873,
               -0.7160789618333735
            ],
            [
               -0.9806713258579901,
               -0.7174489265045685
            ],
            [
               -0.9834654236582929,
               -0.7188605704977955
            ],
            [
               -0.9862595214585957,
               -0.7202981476948997
            ],
            [
               -0.9890536192588986,
               -0.7217449875612605
            ],
            [
               -0.9918477170592013,
               -0.7231840066122661
            ],
            [
               -0.9946418148595042,
               -0.7245982313614212
            ],
            [
               -0.9974359126598069,
               -0.7259713163504524
            ],
            [
               -1.0002300104601098,
               -0.7272880410703144
            ],
            [
               -1.0030241082604126,
               -0.7285347702943858
            ],
            [
               -1.0058182060607153,
               -0.7296998635371859
            ],
            [
               -1.0086123038610182,
               -0.7307740209846962
            ],
            [
               -1.011406401661321,
               -0.7317505552638794
            ],
            [
               -1.0142004994616238,
               -0.7326255807654986
            ],
            [
               -1.0169945972619265,
               -0.7333981148325288
            ],
            [
               -1.0197886950622295,
               -0.7340700878956672
            ],
            [
               -1.0225827928625322,
               -0.7346462624918744
            ],
            [
               -1.025376890662835,
               -0.7351340639535884
            ],
            [
               -1.0281709884631378,
               -0.7355433283172828
            ],
            [
               -1.0309650862634405,
               -0.7358859755855085
            ],
            [
               -1.0337591840637435,
               -0.736175618806838
            ],
            [
               -1.0365532818640462,
               -0.7364271214413523
            ],
            [
               -1.039347379664349,
               -0.736656117093633
            ],
            [
               -1.0421414774646518,
               -0.7368785068703135
            ],
            [
               -1.0449355752649545,
               -0.737109950318298
            ],
            [
               -1.0477296730652574,
               -0.7373653661002176
            ],
            [
               -1.0505237708655604,
               -0.7376584582581446
            ],
            [
               -1.053317868665863,
               -0.7380012831131643
            ],
            [
               -1.0561119664661658,
               -0.7384038705702923
            ],
            [
               -1.0589060642664687,
               -0.7388739118835175
            ],
            [
               -1.0617001620667714,
               -0.7394165238358734
            ],
            [
               -1.0644942598670744,
               -0.740034096868278
            ],
            [
               -1.067288357667377,
               -0.7407262320223607
            ],
            [
               -1.0700824554676798,
               -0.7414897687289632
            ],
            [
               -1.0728765532679827,
               -0.7423189025634704
            ],
            [
               -1.0756706510682854,
               -0.7432053891926753
            ],
            [
               -1.0784647488685883,
               -0.7441388279472032
            ],
            [
               -1.081258846668891,
               -0.7451070158575954
            ],
            [
               -1.084052944469194,
               -0.7460963606750426
            ],
            [
               -1.0868470422694967,
               -0.7470923394354754
            ],
            [
               -1.0896411400697996,
               -0.7480799875840469
            ],
            [
               -1.0924352378701023,
               -0.7490444026092155
            ],
            [
               -1.095229335670405,
               -0.7499712455804939
            ],
            [
               -1.098023433470708,
               -0.7508472239645476
            ],
            [
               -1.1008175312710107,
               -0.751660539616898
            ],
            [
               -1.1036116290713136,
               -0.7524012869000478
            ],
            [
               -1.1064057268716163,
               -0.7530617874351163
            ],
            [
               -1.109199824671919,
               -0.753636850008224
            ],
            [
               -1.111993922472222,
               -0.7541239465646304
            ],
            [
               -1.1147880202725249,
               -0.7545232979588367
            ],
            [
               -1.1175821180728276,
               -0.7548378661017985
            ],
            [
               -1.1203762158731303,
               -0.7550732522621639
            ],
            [
               -1.1231703136734332,
               -0.7552375044359778
            ],
            [
               -1.125964411473736,
               -0.7553408397945571
            ],
            [
               -1.1287585092740389,
               -0.7553952911494457
            ],
            [
               -1.1315526070743416,
               -0.7554142890366435
            ],
            [
               -1.1343467048746443,
               -0.7554121933267697
            ],
            [
               -1.1371408026749472,
               -0.7554037901310751
            ],
            [
               -1.13993490047525,
               -0.7554037711260988
            ],
            [
               -1.1427289982755529,
               -0.7554262132090208
            ],
            [
               -1.1455230960758556,
               -0.7554840765861551
            ],
            [
               -1.1483171938761585,
               -0.7555887389728535
            ],
            [
               -1.1511112916764612,
               -0.7557495825491132
            ],
            [
               -1.1539053894767641,
               -0.7559736486969721
            ],
            [
               -1.1566994872770668,
               -0.756265373389102
            ],
            [
               -1.1594935850773695,
               -0.7566264134679479
            ],
            [
               -1.1622876828776725,
               -0.7570555710335858
            ],
            [
               -1.1650817806779752,
               -0.757548819843511
            ],
            [
               -1.1678758784782781,
               -0.7580994341278178
            ],
            [
               -1.1706699762785808,
               -0.7586982166563048
            ],
            [
               -1.1734640740788838,
               -0.7593338193817291
            ],
            [
               -1.1762581718791865,
               -0.7599931466482014
            ],
            [
               -1.1790522696794894,
               -0.7606618279138899
            ],
            [
               -1.181846367479792,
               -0.7613247443032605
            ],
            [
               -1.1846404652800948,
               -0.7619665911743297
            ],
            [
               -1.1874345630803977,
               -0.7625724573434165
            ],
            [
               -1.1902286608807005,
               -0.7631284007174355
            ],
            [
               -1.1930227586810034,
               -0.7636219998838367
            ],
            [
               -1.195816856481306,
               -0.7640428617197854
            ],
            [
               -1.1986109542816088,
               -0.7643830662990236
            ],
            [
               -1.2014050520819117,
               -0.7646375322665209
            ],
            [
               -1.2041991498822144,
               -0.7648042883625117
            ],
            [
               -1.2069932476825174,
               -0.7648846398311415
            ],
            [
               -1.20978734548282,
               -0.7648832219466535
            ],
            [
               -1.212581443283123,
               -0.7648079367162559
            ],
            [
               -1.2153755410834257,
               -0.7646697728445414
            ],
            [
               -1.2181696388837286,
               -0.764482513131217
            ],
            [
               -1.2209637366840314,
               -0.7642623374791344
            ],
            [
               -1.223757834484334,
               -0.7640273334708629
            ],
            [
               -1.226551932284637,
               -0.7637969298925616
            ],
            [
               -1.2293460300849397,
               -0.7635912715175139
            ],
            [
               -1.2321401278852426,
               -0.7634305557973946
            ],
            [
               -1.2349342256855453,
               -0.7633343537557219
            ],
            [
               -1.2377283234858483,
               -0.7633209382665453
            ],
            [
               -1.240522421286151,
               -0.7634066429897761
            ],
            [
               -1.243316519086454,
               -0.763605274508012
            ],
            [
               -1.2461106168867566,
               -0.7639275986823804
            ],
            [
               -1.2489047146870593,
               -0.76438091995983
            ],
            [
               -1.2516988124873623,
               -0.7649687693919474
            ],
            [
               -1.254492910287665,
               -0.7656907135619302
            ],
            [
               -1.257287008087968,
               -0.7665422925804424
            ],
            [
               -1.2600811058882706,
               -0.7675150909396398
            ],
            [
               -1.2628752036885733,
               -0.7685969404587951
            ],
            [
               -1.2656693014888762,
               -0.7697722499738611
            ],
            [
               -1.268463399289179,
               -0.7710224519795609
            ],
            [
               -1.2712574970894819,
               -0.7723265522853924
            ],
            [
               -1.2740515948897846,
               -0.773661765047047
            ],
            [
               -1.2768456926900875,
               -0.775004212418422
            ],
            [
               -1.2796397904903902,
               -0.7763296656534912
            ],
            [
               -1.2824338882906932,
               -0.7776143028647708
            ],
            [
               -1.2852279860909959,
               -0.7788354578811851
            ],
            [
               -1.2880220838912986,
               -0.7799723347779572
            ],
            [
               -1.2908161816916015,
               -0.7810066636776863
            ],
            [
               -1.2936102794919042,
               -0.7819232753159522
            ],
            [
               -1.2964043772922071,
               -0.782710574565596
            ],
            [
               -1.2991984750925099,
               -0.7833608965307549
            ],
            [
               -1.3019925728928128,
               -0.7838707328374298
            ],
            [
               -1.3047866706931155,
               -0.7842408202218996
            ],
            [
               -1.3075807684934184,
               -0.7844760882939219
            ],
            [
               -1.3103748662937211,
               -0.7845854682585718
            ],
            [
               -1.3131689640940238,
               -0.784581569242953
            ],
            [
               -1.3159630618943268,
               -0.7844802335165094
            ],
            [
               -1.3187571596946295,
               -0.7842999861477242
            ],
            [
               -1.3215512574949324,
               -0.7840613983503625
            ],
            [
               -1.3243453552952351,
               -0.7837863868026285
            ],
            [
               -1.327139453095538,
               -0.7834974734605059
            ],
            [
               -1.3299335508958408,
               -0.7832170317482996
            ],
            [
               -1.3327276486961435,
               -0.7829665454429506
            ],
            [
               -1.3355217464964464,
               -0.7827659060558836
            ],
            [
               -1.338315844296749,
               -0.7826327730734294
            ],
            [
               -1.341109942097052,
               -0.782582019095126
            ],
            [
               -1.3439040398973547,
               -0.7826252787918385
            ],
            [
               -1.3466981376976577,
               -0.7827706168057442
            ],
            [
               -1.3494922354979604,
               -0.7830223253704559
            ],
            [
               -1.352286333298263,
               -0.783380857701099
            ],
            [
               -1.355080431098566,
               -0.7838428982648984
            ],
            [
               -1.3578745288988687,
               -0.7844015660747662
            ],
            [
               -1.3606686266991717,
               -0.7850467423351182
            ],
            [
               -1.3634627244994744,
               -0.7857655092886873
            ],
            [
               -1.3662568222997773,
               -0.7865426831312397
            ],
            [
               -1.36905092010008,
               -0.7873614205259835
            ],
            [
               -1.371845017900383,
               -0.7882038756821618
            ],
            [
               -1.3746391157006856,
               -0.7890518832655109
            ],
            [
               -1.3774332135009884,
               -0.7898876416182409
            ],
            [
               -1.3802273113012913,
               -0.7906943709944112
            ],
            [
               -1.383021409101594,
               -0.7914569224881813
            ],
            [
               -1.385815506901897,
               -0.7921623158268809
            ],
            [
               -1.3886096047021996,
               -0.7928001856922098
            ],
            [
               -1.3914037025025026,
               -0.793363123441746
            ],
            [
               -1.3941978003028053,
               -0.7938468969098504
            ]
         ]
      }
   ]
}
