# Supplementary material for: Isolation of a planar π-aromatic Bi5− ring in a cobalt-based inverse-sandwich-type complex
Source: Nat Chem. 2025 Jan 20;17(4):547–55. doi: 10.1038/s41557-024-01713-8 (PMC11964920; doi:10.1038/s41557-024-01713-8)
Supplement: Supplementary file 4 — Original magnetic data of compound 1 and origin file of Fig. 3. [file 41557_2024_1713_MOESM4_ESM.zip › sr_and_T_Symmetrized/35.csv]

comment	corrected Loops
temperature	1.5
sr	0.128
angle	0
trans	0
B	M
-1.3999	-0.7741408924287597
-1.3970974874874873	-0.7739170436955745
-1.394294974974975	-0.7738851209172781
-1.3914924624624623	-0.7740084683465667
-1.3886899499499499	-0.7742444966303046
-1.3858874374374373	-0.7745585270005985
-1.3830849249249249	-0.774930166494365
-1.3802824124124122	-0.7753506498253668
-1.3774798998998998	-0.7758130209438299
-1.3746773873873872	-0.7762996267915149
-1.3718748748748748	-0.7767722875919649
-1.3690723623623622	-0.7771694963483151
-1.3662698498498498	-0.7774125159222632
-1.3634673373373372	-0.7774191854501706
-1.3606648248248248	-0.7771216529601306
-1.3578623123123121	-0.7764829409771157
-1.3550597997997997	-0.775507583774983
-1.3522572872872871	-0.774243356728999
-1.3494547747747747	-0.7727737100920193
-1.346652262262262	-0.771203072744936
-1.3438497497497497	-0.7696389360114304
-1.341047237237237	-0.7681751105996357
-1.3382447247247247	-0.7668797512630674
-1.335442212212212	-0.7657900428608004
-1.3326396996996996	-0.7649134560540425
-1.329837187187187	-0.7642338452600187
-1.3270346746746746	-0.7637198200068509
-1.324232162162162	-0.7633329038282426
-1.3214296496496496	-0.7630338110535907
-1.318627137137137	-0.7627863096683503
-1.3158246246246246	-0.7625591327663541
-1.313022112112112	-0.7623269041904225
-1.3102195995995995	-0.76207094087355
-1.307417087087087	-0.7617802270803864
-1.3046145745745745	-0.7614521516093351
-1.301812062062062	-0.7610921334950616
-1.2990095495495495	-0.760711305696278
-1.2962070370370369	-0.760322033090246
-1.2934045245245245	-0.7599320146816506
-1.2906020120120119	-0.75953867629626
-1.2877994994994995	-0.7591260640306582
-1.2849969869869868	-0.7586661802747146
-1.2821944744744744	-0.7581255963681632
-1.2793919619619618	-0.7574764743317034
-1.2765894494494494	-0.7567093446836548
-1.2737869369369368	-0.7558437451601665
-1.2709844244244244	-0.7549326638075753
-1.2681819119119118	-0.7540578971783543
-1.2653793993993994	-0.7533157628455589
-1.2625768868868867	-0.7527955131913966
-1.2597743743743743	-0.7525554283424317
-1.2569718618618617	-0.7526030390303691
-1.2541693493493493	-0.752885625422544
-1.2513668368368367	-0.7532949307062922
-1.2485643243243243	-0.753686384870236
-1.2457618118118117	-0.7539090258760713
-1.2429592992992993	-0.7538389478175891
-1.2401567867867866	-0.7534075927511248
-1.2373542742742742	-0.7526171457855714
-1.2345517617617616	-0.7515385825456045
-1.2317492492492492	-0.750292700758002
-1.2289467367367366	-0.7490193617225778
-1.2261442242242242	-0.7478436679953576
-1.2233417117117116	-0.7468487584978869
-1.2205391991991992	-0.7460629061558237
-1.2177366866866866	-0.7454641739442488
-1.2149341741741742	-0.7450003481679675
-1.2121316616616615	-0.7446169664498559
-1.2093291491491491	-0.7442836034427937
-1.2065266366366365	-0.7440091108092828
-1.203724124124124	-0.7438401566241961
-1.2009216116116115	-0.743843063139885
-1.198119099099099	-0.7440747774895236
-1.1953165865865865	-0.7445528702591216
-1.192514074074074	-0.7452353035765545
-1.1897115615615614	-0.7460179315131341
-1.186909049049049	-0.7467520883857187
-1.1841065365365364	-0.7472779712784304
-1.181304024024024	-0.747464040721521
-1.1785015115115114	-0.7472402450276276
-1.175698998998999	-0.7466144462404789
-1.1728964864864864	-0.7456665932358949
-1.170093973973974	-0.7445223187333325
-1.1672914614614613	-0.7433143789774648
-1.164488948948949	-0.7421444146622818
-1.1616864364364363	-0.7410574447731763
-1.158883923923924	-0.7400372388849623
-1.1560814114114113	-0.7390236151424165
-1.153278898898899	-0.7379451593032309
-1.1504763863863863	-0.7367554526302287
-1.1476738738738739	-0.7354595560628834
-1.1448713613613613	-0.7341207852520455
-1.1420688488488488	-0.7328446879091782
-1.1392663363363362	-0.7317452798388098
-1.1364638238238238	-0.7309051756351648
-1.1336613113113112	-0.7303438947315538
-1.1308587987987986	-0.730006271949827
-1.1280562862862862	-0.7297762149141608
-1.1252537737737738	-0.7295122369584751
-1.1224512612612612	-0.7290932868650776
-1.1196487487487485	-0.7284592197537405
-1.1168462362362361	-0.7276314250581991
-1.1140437237237237	-0.7267054523846443
-1.111241211211211	-0.7258169488883934
-1.1084386986986985	-0.7250916618584091
-1.105636186186186	-0.7245963754115575
-1.1028336736736737	-0.724308175427704
-1.100031161161161	-0.7241139539579131
-1.0972286486486484	-0.7238422109505358
-1.094426136136136	-0.7233181880490809
-1.0916236236236236	-0.7224248956394914
-1.088821111111111	-0.7211496543948954
-1.0860185985985984	-0.7195995766014898
-1.083216086086086	-0.7179789332817449
-1.0804135735735736	-0.7165336087223725
-1.077611061061061	-0.71547884876053
-1.0748085485485483	-0.7149325841635582
-1.072006036036036	-0.7148756186613279
-1.0692035235235235	-0.715152060100406
-1.066401011011011	-0.7155109675661269
-1.0635984984984983	-0.7156772246760891
-1.060795985985986	-0.715430304234988
-1.0579934734734735	-0.7146669072190426
-1.0551909609609609	-0.7134283509601891
-1.0523884484484483	-0.7118845173904391
-1.0495859359359359	-0.7102796734872387
-1.0467834234234235	-0.70885724523394
-1.0439809109109108	-0.7077869414608365
-1.0411783983983982	-0.7071165365830266
-1.0383758858858858	-0.7067625680614709
-1.0355733733733734	-0.7065418365047147
-1.0327708608608608	-0.706232893469766
-1.0299683483483482	-0.7056476714965425
-1.0271658358358358	-0.7046908031081014
-1.0243633233233234	-0.7033886343208391
-1.0215608108108107	-0.7018798524828571
-1.0187582982982981	-0.7003717340832811
-1.0159557857857857	-0.6990764214508665
-1.0131532732732733	-0.6981471818544158
-1.0103507607607607	-0.6976337738255616
-1.007548248248248	-0.6974694003520618
-1.0047457357357357	-0.6974916218477663
-1.0019432232232233	-0.6974893486699013
-0.9991407107107106	-0.6972608048721267
-0.9963381981981981	-0.6966651811481075
-0.9935356856856856	-0.6956538885839212
-0.9907331731731731	-0.6942744957320373
-0.9879306606606606	-0.6926490472420218
-0.9851281481481481	-0.6909357397942779
-0.9823256356356356	-0.689286745732294
-0.9795231231231231	-0.6878144876866494
-0.9767206106106106	-0.6865744852838234
-0.973918098098098	-0.6855667443737711
-0.9711155855855855	-0.6847517211453148
-0.968313073073073	-0.6840730462545614
-0.9655105605605605	-0.6834784244066479
-0.962708048048048	-0.6829322909515271
-0.9599055355355355	-0.6824178027750171
-0.957103023023023	-0.681929969515179
-0.9543005105105105	-0.6814647008370196
-0.951497997997998	-0.6810093696130907
-0.9486954854854854	-0.6805391318074323
-0.9458929729729728	-0.6800204385518278
-0.9430904604604604	-0.6794200988090211
-0.9402879479479478	-0.6787160568968036
-0.9374854354354354	-0.6779054667736777
-0.9346829229229228	-0.677006759682952
-0.9318804104104104	-0.6760546852879035
-0.9290778978978977	-0.6750898600506219
-0.9262753853853853	-0.6741462608525151
-0.9234728728728727	-0.6732407394210596
-0.9206703603603603	-0.6723678739507556
-0.9178678478478477	-0.6715016723658327
-0.9150653353353353	-0.6706034652013177
-0.9122628228228227	-0.6696334995377586
-0.9094603103103103	-0.6685628036809752
-0.9066577977977976	-0.6673820305970101
-0.9038552852852852	-0.6661050464054212
-0.9010527727727726	-0.6647665967109915
-0.8982502602602602	-0.6634149625004232
-0.8954477477477477	-0.6621016918964472
-0.8926452352352352	-0.6608710294081942
-0.8898427227227227	-0.6597515295111531
-0.8870402102102102	-0.6587516639651881
-0.8842376976976977	-0.6578602222382102
-0.8814351851851852	-0.6570511867351334
-0.8786326726726726	-0.656291743097053
-0.8758301601601601	-0.6555513371631323
-0.8730276476476476	-0.6548093666308628
-0.8702251351351351	-0.6540593131871669
-0.8674226226226226	-0.6533079212511165
-0.8646201101101101	-0.652569325000629
-0.8618175975975975	-0.6518555619411333
-0.859015085085085	-0.651166282954496
-0.8562125725725724	-0.6504812060644919
-0.8534100600600599	-0.6497585819221576
-0.8506075475475474	-0.6489415155869416
-0.8478050350350349	-0.6479716639996753
-0.8450025225225224	-0.6468072152744542
-0.8422000100100099	-0.6454399973435684
-0.8393974974974974	-0.6439058710555718
-0.8365949849849849	-0.6422837163743257
-0.8337924724724723	-0.6406812362658704
-0.8309899599599598	-0.6392097710677774
-0.8281874474474473	-0.6379541558630704
-0.8253849349349348	-0.63694606223895
-0.8225824224224223	-0.6361492595224347
-0.8197799099099098	-0.6354625244219998
-0.8169773973973973	-0.6347411149430493
-0.8141748848848848	-0.6338321638413908
-0.8113723723723723	-0.6326147741116461
-0.8085698598598597	-0.6310335684809131
-0.8057673473473472	-0.6291157886193263
-0.8029648348348347	-0.6269665332501622
-0.8001623223223222	-0.6247430919070491
-0.7973598098098097	-0.6226156124813058
-0.7945572972972972	-0.6207255136382756
-0.7917547847847847	-0.6191537105335412
-0.7889522722722722	-0.6179075717598554
-0.7861497597597596	-0.616929529987625
-0.7833472472472471	-0.6161233625657861
-0.7805447347347346	-0.6153886200324014
-0.7777422222222221	-0.6146513671563669
-0.7749397097097096	-0.6138811044073396
-0.7721371971971971	-0.613088889045778
-0.7693346846846846	-0.6123085130597192
-0.7665321721721721	-0.611568750533074
-0.7637296596596596	-0.6108679915065391
-0.760927147147147	-0.6101618240009122
-0.7581246346346345	-0.609369502153332
-0.755322122122122	-0.6083983018111172
-0.7525196096096095	-0.6071779221664786
-0.749717097097097	-0.6056927806515655
-0.7469145845845845	-0.6039998874364108
-0.744112072072072	-0.6022241926397127
-0.7413095595595595	-0.600530579053335
-0.738507047047047	-0.5990796296880262
-0.7357045345345344	-0.5979802335048339
-0.7329020220220219	-0.5972539190906104
-0.7300995095095094	-0.5968227764218419
-0.7272969969969969	-0.5965258080934848
-0.7244944844844844	-0.5961597594246146
-0.7216919719719719	-0.5955327518858401
-0.7188894594594594	-0.5945149099049609
-0.7160869469469469	-0.593070994532723
-0.7132844344344343	-0.5912655940399794
-0.7104819219219218	-0.5892398958831848
-0.7076794094094093	-0.587167758892009
-0.7048768968968968	-0.5852049544603692
-0.7020743843843843	-0.5834471408652476
-0.6992718718718718	-0.5819089275150657
-0.6964693593593593	-0.580529407351875
-0.6936668468468468	-0.5792010950846842
-0.6908643343343343	-0.5778120175142194
-0.6880618218218217	-0.576286987872975
-0.6852593093093092	-0.574614903845459
-0.6824567967967967	-0.5728538093314322
-0.6796542842842842	-0.5711127461295105
-0.6768517717717717	-0.5695167097973545
-0.6740492592592592	-0.5681660437829104
-0.6712467467467467	-0.5671029143466314
-0.6684442342342342	-0.5662948987731714
-0.6656417217217216	-0.5656402099804851
-0.6628392092092091	-0.5649925176831987
-0.6600366966966966	-0.5641977490476093
-0.6572341841841841	-0.5631322470437126
-0.6544316716716716	-0.5617319162848264
-0.6516291591591591	-0.5600051474631034
-0.6488266466466466	-0.5580272113963284
-0.6460241341341341	-0.5559188962334759
-0.6432216216216216	-0.5538159938075209
-0.640419109109109	-0.5518379211206428
-0.6376165965965965	-0.5500631090491561
-0.634814084084084	-0.5485162867078179
-0.6320115715715715	-0.5471693409486942
-0.629209059059059	-0.5459540354761563
-0.6264065465465465	-0.5447823391383244
-0.623604034034034	-0.5435688828268005
-0.6208015215215215	-0.5422501980254489
-0.617999009009009	-0.5407966478902397
-0.6151964964964964	-0.5392149408926961
-0.6123939839839839	-0.537541371103193
-0.6095914714714714	-0.5358280385022961
-0.6067889589589589	-0.5341258986305633
-0.6039864464464464	-0.5324692651502347
-0.6011839339339339	-0.5308661236345593
-0.5983814214214214	-0.529297247739758
-0.5955789089089089	-0.5277248134505613
-0.5927763963963963	-0.5261084409803554
-0.5899738838838838	-0.5244240615595432
-0.5871713713713713	-0.5226795084721121
-0.5843688588588588	-0.5209209221641318
-0.5815663463463463	-0.5192261811885315
-0.5787638338338338	-0.5176852746115579
-0.5759613213213213	-0.5163718690767545
-0.5731588088088088	-0.5153139611210922
-0.5703562962962963	-0.5144731186509462
-0.5675537837837837	-0.5137405541298476
-0.5647512712712712	-0.5129541291392881
-0.5619487587587587	-0.5119343292085965
-0.5591462462462462	-0.5105310054425807
-0.5563437337337337	-0.5086682698611994
-0.5535412212212212	-0.5063739958222238
-0.5507387087087087	-0.503783586639643
-0.5479361961961962	-0.5011144154956937
-0.5451336836836836	-0.49861578268293527
-0.5423311711711711	-0.4965068534160498
-0.5395286586586586	-0.49491937928924473
-0.5367261461461461	-0.4938615056140244
-0.5339236336336336	-0.4932135177467824
-0.5311211211211211	-0.49275744591042414
-0.5283186086086086	-0.4922326649857105
-0.5255160960960961	-0.4914019931037553
-0.5227135835835836	-0.4901097160013277
-0.519911071071071	-0.48831545845094193
-0.5171085585585585	-0.4860951553906119
-0.514306046046046	-0.48361026830068066
-0.5115035335335335	-0.4810557505999894
-0.508701021021021	-0.47860317203376546
-0.5058985085085085	-0.4763560765824699
-0.503095995995996	-0.4743299884508228
-0.5002934834834833	-0.4724611329074896
-0.49749097097097084	-0.4706387006118163
-0.4946884584584583	-0.46874837233406613
-0.4918859459459458	-0.4667120672237021
-0.4890834334334333	-0.4645112016989821
-0.4862809209209208	-0.4621871507137282
-0.4834784084084083	-0.459820755928984
-0.48067589589589577	-0.45749978568325206
-0.47787338338338325	-0.45528685508631495
-0.47507087087087074	-0.4531993703756284
-0.47226835835835823	-0.4512080922952848
-0.4694658458458457	-0.4492538257113125
-0.4666633333333332	-0.4472751230766429
-0.4638608208208207	-0.44523607672006715
-0.4610583083083082	-0.4431435438723206
-0.4582557957957957	-0.44104728620723005
-0.45545328328328316	-0.4390229253864356
-0.45265077077077065	-0.43714395383495863
-0.44984825825825814	-0.43545301577069473
-0.4470457457457456	-0.4339429033126875
-0.4442432332332331	-0.4325541832933582
-0.4414407207207206	-0.43119041551762366
-0.4386382082082081	-0.4297457165366685
-0.4358356956956956	-0.4281351828833846
-0.43303318318318307	-0.42631788169123813
-0.43023067067067056	-0.4243049523840022
-0.42742815815815804	-0.42215074271163233
-0.42462564564564553	-0.4199308464002327
-0.421823133133133	-0.41771528874416897
-0.4190206206206205	-0.4155464098349715
-0.416218108108108	-0.4134288578963399
-0.4134155955955955	-0.4113344092872805
-0.410613083083083	-0.4092188537073259
-0.40781057057057046	-0.4070439271363535
-0.40500805805805795	-0.40479574042294447
-0.40220554554554544	-0.4024928029069887
-0.39940303303303293	-0.40018086875301917
-0.3966005205205205	-0.3979168478904809
-0.3937980080080079	-0.39574805750320663
-0.3909954954954955	-0.39369469307890603
-0.3881929829829829	-0.3917420538514925
-0.3853904704704705	-0.38984534596236636
-0.38258795795795786	-0.3879452379334409
-0.37978544544544546	-0.38598848537710784
-0.37698293293293283	-0.3839462561550211
-0.37418042042042043	-0.38182380955847683
-0.3713779079079078	-0.37965843635665
-0.3685753953953954	-0.37750677400321286
-0.3657728828828828	-0.37542620142276195
-0.3629703703703704	-0.3734567221716387
-0.36016785785785776	-0.3716090603727957
-0.35736534534534536	-0.3698620386423014
-0.35456283283283274	-0.36816881844135363
-0.35176032032032034	-0.3664686456911278
-0.3489578078078077	-0.36469943878768546
-0.3461552952952953	-0.36280724455956415
-0.3433527827827827	-0.3607507972219769
-0.3405502702702703	-0.3585020604080772
-0.33774775775775767	-0.3560454838181066
-0.33494524524524527	-0.3533789163095072
-0.33214273273273265	-0.3505175875186084
-0.32934022022022025	-0.34750000780289125
-0.3265377077077076	-0.3443922731110205
-0.323735195195195	-0.3412863381774546
-0.3209326826826826	-0.33828904351601197
-0.31813017017017	-0.3355018667421084
-0.3153276576576576	-0.3329954410263516
-0.31252514514514496	-0.33078623634049187
-0.30972263263263256	-0.3288239030159134
-0.30692012012011993	-0.3269958066842681
-0.30411760760760753	-0.32515051882424983
-0.3013150950950949	-0.32313585654206023
-0.2985125825825825	-0.32084156450160395
-0.2957100700700699	-0.3182339493768085
-0.2929075575575575	-0.3153709769073229
-0.29010504504504486	-0.31239148301477176
-0.28730253253253246	-0.3094798090834753
-0.28450002002001984	-0.3068149535964452
-0.28169750750750744	-0.30451865679618917
-0.2788949949949948	-0.30261781962086864
-0.2760924824824824	-0.30103279782891507
-0.2732899699699698	-0.2995955028813685
-0.2704874574574574	-0.2980922556807861
-0.26768494494494477	-0.29631885484431375
-0.26488243243243237	-0.294131757505286
-0.26207991991991975	-0.2914807700588112
-0.25927740740740735	-0.28841468224879574
-0.2564748948948947	-0.2850598314091518
-0.2536723823823823	-0.281579829206272
-0.2508698698698697	-0.2781299493682737
-0.2480673573573573	-0.2748203447790358
-0.24526484484484468	-0.2716983035566375
-0.24246233233233228	-0.2687526957988376
-0.23965981981981965	-0.2659361351724654
-0.23685730730730725	-0.2631948136200473
-0.23405479479479463	-0.2604942795645592
-0.23125228228228223	-0.25783200989047467
-0.2284497697697696	-0.25523334047887136
-0.2256472572572572	-0.25273395811670196
-0.22284474474474458	-0.2503572489041357
-0.22004223223223218	-0.24809651317865652
-0.21723971971971956	-0.24590985036782587
-0.21443720720720716	-0.24373030643980154
-0.21163469469469454	-0.2414876816841097
-0.20883218218218214	-0.2391335840117195
-0.2060296696696695	-0.23665972075632605
-0.2032271571571571	-0.2341016833301522
-0.2004246446446445	-0.2315257901203251
-0.1976221321321321	-0.2290029662576557
-0.19481961961961947	-0.22657877485265832
-0.19201710710710707	-0.22425063181082788
-0.18921459459459444	-0.22196114620943627
-0.18641208208208204	-0.21961109170211715
-0.18360956956956942	-0.21708861830687778
-0.18080705705705702	-0.21430540241051188
-0.1780045445445444	-0.2112276354545399
-0.175202032032032	-0.207891119783623
-0.17239951951951937	-0.20439486399295292
-0.16959700700700697	-0.20087471481147134
-0.16679449449449435	-0.19746527256774127
-0.16399198198198195	-0.19426229622333027
-0.16118946946946933	-0.1912976448163419
-0.15838695695695693	-0.18853458275325763
-0.1555844444444443	-0.1858844545533275
-0.1527819319319319	-0.18323865497218503
-0.14997941941941928	-0.18050489592023727
-0.14717690690690688	-0.17763564896759154
-0.14437439439439426	-0.174639642162151
-0.14157188188188186	-0.17157331389245162
-0.13876936936936923	-0.16851605667530908
-0.13596685685685683	-0.16553852912110878
-0.1331643443443442	-0.16267543955374503
-0.1303618318318318	-0.159912351901935
-0.1275593193193192	-0.15719095658599552
-0.12475680680680679	-0.15443071312393344
-0.12195429429429416	-0.15155908582048713
-0.11915178178178176	-0.1485396962151702
-0.11634926926926914	-0.14538854343671337
-0.11354675675675674	-0.14217263575509392
-0.11074424424424412	-0.1389914299073312
-0.10794173173173172	-0.13594728589798466
-0.1051392192192191	-0.13311474529058456
-0.10233670670670669	-0.13051866456121497
-0.09953419419419407	-0.12812809312953313
-0.09673168168168167	-0.12586742823552646
-0.09392916916916905	-0.12364066943878321
-0.09112665665665665	-0.1213604570575609
-0.08832414414414402	-0.1189723412645409
-0.08552163163163162	-0.1164667004940971
-0.082719119119119	-0.1138751298803413
-0.0799166066066066	-0.11125338878733704
-0.07711409409409398	-0.10865733954984991
-0.07431158158158158	-0.10612031914215363
-0.07150906906906895	-0.1036394935001585
-0.06870655655655655	-0.10117537722008713
-0.06590404404404393	-0.09866409448240245
-0.06310153153153153	-0.09603770494046478
-0.06029901901901891	-0.0932454259857156
-0.057496506506506506	-0.09026860509246587
-0.054693993993993884	-0.08712471519003875
-0.05189148148148148	-0.08385955046899574
-0.04908896896896886	-0.0805308221941971
-0.04628645645645646	-0.07718914390086375
-0.04348394394394384	-0.07386306541312875
-0.040681431431431436	-0.07055321332989004
-0.037878918918918814	-0.06723732484732212
-0.03507640640640641	-0.06388415346162543
-0.03227389389389379	-0.06047115237774941
-0.02947138138138139	-0.05699950415176995
-0.026668868868868767	-0.0535008795112203
-0.023866356356356366	-0.050032993911526075
-0.021063843843843744	-0.04666471838844075
-0.018261331331331343	-0.04345502002067376
-0.01545881881881872	-0.040432249070924145
-0.01265630630630632	-0.03758054489244848
-0.009853793793793697	-0.03483829396768425
-0.007051281281281296	-0.03211015882855256
-0.004248768768768674	-0.029290190337426893
-0.001446256256256273	-0.026290101654500048
0.0013562562562563496	-0.023064932283736718
0.00415876876876875	-0.01962864117846329
0.006961281281281373	-0.01605461716421351
0.009763793793793774	-0.012460062890061196
0.012566306306306396	-0.0089776375226325
0.015368818818818797	-0.005721417558485173
0.01817133133133142	-0.002756107279131644
0.02097384384384382	-7.791285382910233e-05
0.023776356356356443	0.0023873636111818343
0.026578868868868843	0.004767952126159442
0.029381381381381466	0.007215360047082406
0.03218389389389387	0.009867171304060889
0.03498640640640649	0.01281329542815391
0.03778891891891911	0.01607480398325686
0.04059143143143151	0.01960113056495543
0.043393943943944135	0.023286316723507162
0.046196456456456536	0.026999575585916067
0.04899896896896916	0.03062129027820099
0.05180148148148156	0.03407393522405438
0.05460399399399418	0.03733887360712551
0.05740650650650658	0.04045420169764518
0.060209019019019205	0.04349458554244191
0.0630115315315316	0.04653964579413799
0.06581404404404423	0.04964115216697853
0.06861655655655663	0.0527998746513403
0.07141906906906925	0.05596011875764129
0.07422158158158165	0.059024521838675854
0.07702409409409428	0.06188524111178384
0.07982660660660668	0.064462228753013
0.0826291191191193	0.06673661957584029
0.0854316316316317	0.06876828352198726
0.08823414414414432	0.07069110139285449
0.09103665665665672	0.07268617770070929
0.09383916916916935	0.07493996276230071
0.09664168168168175	0.07759899495036393
0.09944419419419437	0.08073417618261877
0.10224670670670677	0.08432474566485042
0.10504921921921939	0.0882662565569424
0.10785173173173179	0.09239971900128846
0.11065424424424442	0.09655289039660266
0.11345675675675682	0.10058139460869205
0.11625926926926944	0.10439792339867326
0.11906178178178184	0.1079819512521525
0.12186429429429446	0.11136876130355951
0.12466680680680686	0.11462304291263599
0.12746931931931949	0.11780681104479152
0.13027183183183189	0.12095254723188535
0.1330743443443445	0.12405004228632552
0.1358768568568569	0.1270503852551043
0.13867936936936953	0.12988467280532437
0.14148188188188193	0.1324902925374295
0.14428439439439456	0.13483557192417484
0.14708690690690696	0.13693472071307672
0.14988941941941958	0.13884875173583625
0.15269193193193198	0.1406729962977743
0.1554944444444446	0.14251616090280422
0.158296956956957	0.1444781382584683
0.16109946946946962	0.14663334102822456
0.16390198198198203	0.14902353891759165
0.16670449449449465	0.15166025179681075
0.16950700700700705	0.15453324544435407
0.17230951951951967	0.1576199154032002
0.17511203203203207	0.16089091951566292
0.1779145445445447	0.1643099814719469
0.1807170570570571	0.16782919755744877
0.18351956956956972	0.17138396109045645
0.18632208208208212	0.17489254272558621
0.18912459459459474	0.1782639344375228
0.19192710710710714	0.18141423444725363
0.19472961961961976	0.18428787421136159
0.19753213213213217	0.18687696154855285
0.2003346446446448	0.1892312654241024
0.2031371571571572	0.19145343614952784
0.2059396696696698	0.19367843967337245
0.2087421821821822	0.19604147887647405
0.21154469469469483	0.19864303602037653
0.21434720720720724	0.20152147178804686
0.21714971971971986	0.20464204304102218
0.21995223223223226	0.20790657764699372
0.22275474474474488	0.21118176575338743
0.22555725725725728	0.21433811202726016
0.2283597697697699	0.21728800980641957
0.2311622822822823	0.22001138834271167
0.23396479479479493	0.2225610317413348
0.23676730730730733	0.22504585298598911
0.23956981981981995	0.22759716925213844
0.24237233233233235	0.23032821410074625
0.24517484484484497	0.23329910421275474
0.24797735735735738	0.23649766747494855
0.25077986986987	0.23984157298565656
0.2535823823823824	0.24320070886234813
0.256384894894895	0.24643279253981715
0.2591874074074074	0.24942158705950554
0.26198991991992004	0.25210683221569763
0.26479243243243245	0.2544979772424205
0.26759494494494507	0.25666891125863456
0.27039745745745747	0.2587364301920339
0.2731999699699701	0.26082945269378577
0.2760024824824825	0.2630578430564483
0.2788049949949951	0.2654888231655439
0.2816075075075075	0.2681359414853079
0.28441002002002014	0.27096159284946764
0.28721253253253254	0.2738904678219457
0.29001504504504516	0.2768290643385419
0.29281755755755756	0.27968592510549783
0.2956200700700702	0.28238833177765427
0.2984225825825826	0.28489309333301793
0.3012250950950952	0.2871909853265579
0.3040276076076076	0.2893057047167936
0.30683012012012023	0.2912886822879456
0.30963263263263263	0.29321093623196615
0.31243514514514525	0.29515279827150653
0.31523765765765766	0.29719223042753323
0.3180401701701703	0.2993927721153629
0.3208426826826827	0.30179277499181256
0.3236451951951953	0.30439809494055875
0.3264477077077077	0.30718035739767535
0.3292502202202203	0.3100820231120708
0.3320527327327327	0.31302784766163555
0.33485524524524535	0.3159404202044663
0.33765775775775775	0.3187559782458348
0.34046027027027037	0.32143626766541167
0.34326278278278277	0.3239731611382945
0.3460652952952954	0.3263848739670413
0.3488678078078078	0.32870525894238123
0.3516703203203204	0.3309699000425943
0.3544728328328328	0.33320372197878845
0.35727534534534544	0.33541416846450156
0.36007785785785784	0.3375918626355206
0.36288037037037046	0.3397178051070857
0.36568288288288286	0.34177365611654564
0.3684853953953955	0.3437504701421198
0.3712879079079079	0.34565191648192695
0.3740904204204205	0.3474903461933917
0.3768929329329329	0.3492772119236185
0.37969544544544553	0.3510120973938859
0.38249795795795793	0.35267582772221573
0.38530047047047056	0.3542321894471334
0.38810298298298296	0.3556398591961241
0.3909054954954956	0.35687216901598134
0.393708008008008	0.3579387430142087
0.3965105205205206	0.35890121637054434
0.3993130330330332	0.3598760444640676
0.4021155455455456	0.3610207920542583
0.40491805805805825	0.36250530102069617
0.40772057057057065	0.36447417788682407
0.4105230830830833	0.3670104223686591
0.4133255955955957	0.37011051826768926
0.4161281081081083	0.3736786249655021
0.4189306206206207	0.37754238065332246
0.4217331331331333	0.38148681071773793
0.4245356456456457	0.3852977856612172
0.42733815815815834	0.38880394304590793
0.43014067067067074	0.39190671071642963
0.43294318318318337	0.394591732964645
0.43574569569569577	0.396920379553811
0.4385482082082084	0.39900539742670327
0.4413507207207208	0.40097853051673954
0.4441532332332334	0.4029590887798836
0.4469557457457458	0.4050309066669961
0.44975825825825844	0.4072316785787822
0.45256077077077084	0.409554616213761
0.45536328328328346	0.4119591010314403
0.45816579579579586	0.4143854297556341
0.4609683083083085	0.41676908072557073
0.4637708208208209	0.4190516592322308
0.4665733333333335	0.4211878611643942
0.4693758458458459	0.42314944833359464
0.47217835835835853	0.4249277447713235
0.47498087087087093	0.42653551775284715
0.47778338338338355	0.42800783042201235
0.48058589589589595	0.42940036244004254
0.4833884084084086	0.43078351415689065
0.486190920920921	0.43223162839850005
0.4889934334334336	0.43380858599333705
0.491795945945946	0.43555307334349913
0.4945984584584586	0.43746802729733647
0.497400970970971	0.43951841377495016
0.5002034834834836	0.4416394404048306
0.503005995995996	0.4437540779168045
0.5058085085085087	0.4457954458740871
0.5086110210210211	0.447727440452067
0.5114135335335337	0.44955687262487554
0.5142160460460461	0.4513325858283496
0.5170185585585587	0.4531309495666146
0.5198210710710711	0.45503153474068603
0.5226235835835837	0.4570901785674303
0.5254260960960961	0.4593178327811733
0.5282286086086088	0.46167207077063044
0.5310311211211212	0.4640643353319331
0.5338336336336338	0.46638115295869303
0.5366361461461462	0.46851321225925047
0.5394386586586588	0.4703838197607517
0.5422411711711712	0.47196856179215396
0.5450436836836838	0.4733008576625314
0.5478461961961962	0.4744624841865752
0.5506487087087089	0.4755626032919313
0.5534512212212213	0.47671189753734344
0.5562537337337339	0.477999215667648
0.5590562462462463	0.4794765762145423
0.5618587587587589	0.48115519630886616
0.5646612712712713	0.4830116232165095
0.5674637837837839	0.4850002901355158
0.5702662962962963	0.48706771297311047
0.573068808808809	0.48916422059434916
0.5758713213213213	0.4912510231799468
0.578673833833834	0.49330262688023924
0.5814763463463464	0.49530616473521316
0.584278858858859	0.49725959436475464
0.5870813713713714	0.49916996409253195
0.589883883883884	0.5010516518493456
0.5926863963963964	0.5029234548278982
0.595488908908909	0.5048033178868805
0.5982914214214214	0.5067005213673071
0.6010939339339341	0.5086068962871633
0.6038964464464465	0.5104902468889846
0.6066989589589589	0.5122937103039289
0.6095014714714717	0.5139436968662089
0.6123039839839841	0.5153664243493619
0.6151064964964965	0.5165096943130554
0.6179090090090089	0.5173637319734838
0.6207115215215218	0.5179738816683999
0.6235140340340342	0.5184394391240219
0.6263165465465466	0.5188967325316812
0.629119059059059	0.5194896266063214
0.6319215715715718	0.5203352042022811
0.6347240840840842	0.521494759890706
0.6375265965965966	0.5229593466862821
0.640329109109109	0.5246549839283775
0.6431316216216219	0.5264664762042017
0.6459341341341343	0.5282726451794291
0.6487366466466467	0.5299818010009487
0.651539159159159	0.5315559848931786
0.6543416716716719	0.5330161651278187
0.6571441841841843	0.5344270274272527
0.6599466966966967	0.5358670745682259
0.6627492092092091	0.5373949391400703
0.665551721721722	0.5390242086333272
0.6683542342342343	0.5407160609325905
0.6711567467467467	0.542392582633302
0.6739592592592591	0.5439660389777937
0.676761771771772	0.5453733267719849
0.6795642842842844	0.5466026251650665
0.6823667967967968	0.5477017876254912
0.6851693093093092	0.5487645035079893
0.687971821821822	0.5498984328419405
0.6907743343343344	0.5511864231218768
0.6935768468468468	0.5526549621617339
0.6963793593593592	0.5542619496812609
0.6991818718718721	0.555909262600539
0.7019843843843845	0.5574767091442148
0.7047868968968969	0.5588659874889532
0.7075894094094093	0.560039135172544
0.7103919219219221	0.5610373167766312
0.7131944344344345	0.5619723421278171
0.7159969469469469	0.56299283179795
0.7187994594594593	0.56423609610095
0.7216019719719722	0.5657822476853908
0.7244044844844846	0.5676267471902436
0.727206996996997	0.569681437799967
0.7300095095095094	0.5718042133774761
0.7328120220220222	0.5738472578035558
0.7356145345345346	0.5757069592066415
0.738417047047047	0.5773576871023063
0.7412195595595594	0.5788570969401317
0.7440220720720723	0.5803206757743476
0.7468245845845847	0.5818743528550684
0.7496270970970971	0.5836021908380098
0.7524296096096099	0.5855084224533276
0.7552321221221223	0.5875084435324036
0.7580346346346347	0.5894533120049805
0.7608371471471471	0.5911803038902519
0.76363965965966	0.59257238615044
0.7664421721721724	0.5936056011414756
0.7692446846846848	0.5943668407781517
0.7720471971971972	0.5950342661220749
0.77484970970971	0.5958253961242879
0.7776522222222224	0.596929227110975
0.7804547347347348	0.5984446608242389
0.7832572472472472	0.600345865678205
0.7860597597597601	0.6024864481824299
0.7888622722722725	0.6046414263428536
0.7916647847847849	0.6065733955098748
0.7944672972972973	0.6081013027604676
0.7972698098098101	0.6091496403388703
0.8000723223223225	0.6097628079238009
0.8028748348348349	0.610081425574703
0.8056773473473473	0.6102902891003252
0.8084798598598602	0.6105569559575869
0.8112823723723726	0.6109824467879734
0.814084884884885	0.6115804805030909
0.8168873973973974	0.6122909393968812
0.8196899099099102	0.6130207735809677
0.8224924224224226	0.6136957723919446
0.825294934934935	0.6143030128402311
0.8280974474474474	0.6149075620935365
0.8308999599599602	0.6156367257096669
0.8337024724724726	0.6166372356338765
0.836504984984985	0.6180208690936663
0.8393074974974974	0.6198184383738732
0.8421100100100103	0.621959303198085
0.8449125225225227	0.6242845573382687
0.8477150350350351	0.6265900859267834
0.8505175475475475	0.6286850850596033
0.8533200600600603	0.6304461802530616
0.8561225725725727	0.6318489048027865
0.8589250850850851	0.6329663789090445
0.8617275975975975	0.6339366270966413
0.8645301101101104	0.6349109042830112
0.8673326226226228	0.6360017607968809
0.8701351351351352	0.6372491334908833
0.8729376476476476	0.6386157454071715
0.8757401601601604	0.6400121391903875
0.8785426726726728	0.6413407763137222
0.8813451851851852	0.6425417662516241
0.8841476976976976	0.643622417104789
0.8869502102102105	0.6446590132784876
0.8897527227227229	0.6457697181540728
0.8925552352352353	0.6470684110632583
0.8953577477477477	0.6486165964956059
0.8981602602602605	0.6503915795756413
0.9009627727727729	0.6522834813552842
0.9037652852852853	0.6541233937238322
0.9065677977977977	0.6557337590520751
0.9093703103103106	0.6569839573933943
0.912172822822823	0.6578320214287532
0.9149753353353354	0.6583381227561818
0.9177778478478478	0.6586452854958331
0.9205803603603606	0.658934165020645
0.923382872872873	0.6593676151580846
0.9261853853853854	0.6600440110129753
0.9289878978978978	0.6609747977121037
0.9317904104104107	0.6620928262406308
0.9345929229229231	0.6632869742613987
0.9373954354354355	0.6644493299590463
0.9401979479479479	0.6655171294161331
0.9430004604604607	0.6664940823943051
0.9458029729729731	0.6674437198304191
0.9486054854854855	0.6684579693449437
0.9514079979979979	0.6696134283789215
0.9542105105105108	0.670932384919924
0.9570130230230232	0.6723638899756865
0.9598155355355356	0.6737927838433662
0.962618048048048	0.6750742430822346
0.9654205605605608	0.6760819222936796
0.9682230730730732	0.6767525671279628
0.9710255855855856	0.6771109552039625
0.973828098098098	0.6772658228971029
0.9766306106106108	0.677377606371412
0.9794331231231233	0.6776087177290664
0.9822356356356357	0.6780731714100272
0.985038148148148	0.6788025408305809
0.9878406606606609	0.6797394663545908
0.9906431731731733	0.680760364810725
0.9934456856856857	0.6817190380097666
0.9962481981981981	0.6824960418657516
0.9990507107107109	0.6830372732577719
1.0018532232232233	0.6833695857632569
1.0046557357357357	0.6835896274890088
1.0074582482482481	0.6838313918376421
1.010260760760761	0.6842248513533375
1.0130632732732734	0.6848601649136337
1.0158657857857858	0.6857687839125404
1.0186682982982982	0.6869257600283803
1.021470810810811	0.688269467627862
1.0242733233233234	0.6897288767028025
1.0270758358358358	0.6912466515385203
1.0298783483483482	0.6927892253732739
1.032680860860861	0.6943412870671408
1.0354833733733735	0.6958891860346545
1.0382858858858859	0.697402723354688
1.0410883983983983	0.6988256203352889
1.0438909109109111	0.7000812700983184
1.0466934234234235	0.7010936280375265
1.049495935935936	0.7018159990026553
1.0522984484484483	0.7022559736400688
1.0551009609609612	0.7024848669329852
1.0579034734734736	0.7026249834154487
1.060705985985986	0.7028162217501401
1.0635084984984984	0.7031719244372445
1.0663110110110112	0.7037392053015328
1.0691135235235236	0.7044789556131993
1.071916036036036	0.7052749420844271
1.0747185485485484	0.7059716085834338
1.0775210610610613	0.7064297184290652
1.0803235735735737	0.7065816119064294
1.083126086086086	0.7064664754543617
1.0859285985985985	0.7062314990019967
1.0887311111111113	0.7060956098854128
1.0915336236236237	0.7062851291675369
1.0943361361361361	0.7069609032136172
1.0971386486486485	0.7081605876797926
1.0999411611611614	0.7097761178988937
1.1027436736736738	0.7115758939645467
1.1055461861861862	0.713267099218839
1.1083486986986986	0.7145804214919769
1.1111512112112114	0.715351615241724
1.1139537237237238	0.7155745171919776
1.1167562362362362	0.7154084070464211
1.119558748748749	0.7151364402560703
1.1223612612612615	0.7150868999220987
1.1251637737737739	0.7155404526706104
1.1279662862862863	0.7166508403059433
1.130768798798799	0.7184022073645405
1.1335713113113115	0.7206149766542631
1.136373823823824	0.7229974732133184
1.1391763363363363	0.7252269970259266
1.1419788488488491	0.727035889735023
1.1447813613613615	0.728277661670901
1.147583873873874	0.7289552928245722
1.1503863863863864	0.729205906395777
1.1531888988988992	0.7292491952909295
1.1559914114114116	0.729317178129753
1.158793923923924	0.7295871400100863
1.1615964364364364	0.7301370486727916
1.1643989489489492	0.7309345764290665
1.1672014614614616	0.7318599889509859
1.170003973973974	0.7327530904594444
1.1728064864864864	0.7334681253350596
1.1756089989989993	0.7339196022441099
1.1784115115115117	0.7341062228452626
1.181214024024024	0.7341077054545567
1.1840165365365365	0.7340576821645421
1.1868190490490493	0.7341024459510472
1.1896215615615617	0.7343583934614368
1.1924240740740741	0.734880077940119
1.1952265865865865	0.7356466337720095
1.1980290990990994	0.7365685786820306
1.2008316116116118	0.7375114841109844
1.2036341241241242	0.7383291999497847
1.2064366366366366	0.738897948001425
1.2092391491491494	0.7391435584965959
1.2120416616616618	0.7390566981552542
1.2148441741741742	0.7386941527557602
1.2176466866866866	0.7381672098279384
1.2204491991991995	0.7376203950554345
1.2232517117117119	0.7372050783164702
1.2260542242242243	0.7370528714839777
1.2288567367367367	0.7372534644091839
1.2316592492492495	0.7378407096958445
1.234461761761762	0.7387894082214599
1.2372642742742743	0.7400233953068939
1.2400667867867867	0.7414333310225575
1.2428692992992996	0.7429004162835917
1.245671811811812	0.7443206373959529
1.2484743243243244	0.7456236709674751
1.2512768368368368	0.7467816441419644
1.2540793493493496	0.7478055044811033
1.256881861861862	0.7487302490849267
1.2596843743743744	0.749593704850951
1.2624868868868868	0.7504158094486042
1.2652893993993997	0.751185532497441
1.268091911911912	0.7518604204647757
1.2708944244244245	0.7523797513788284
1.2736969369369369	0.7526876424940301
1.2764994494494497	0.752758698378738
1.279301961961962	0.752617276608089
1.2821044744744745	0.752342872661157
1.284906986986987	0.7520582110077562
1.2877094994994998	0.7519021658441492
1.2905120120120122	0.7519948365304836
1.2933145245245246	0.7524051922779634
1.296117037037037	0.7531315237281895
1.2989195495495498	0.7541013921398215
1.3017220620620622	0.7551918793588577
1.3045245745745746	0.7562645700271144
1.307327087087087	0.7572049232749332
1.3101295995995998	0.7579541235161722
1.3129321121121122	0.7585237202344506
1.3157346246246246	0.7589887109983144
1.318537137137137	0.7594614832983542
1.32133964964965	0.7600550175630829
1.3241421621621623	0.760847018585789
1.3269446746746747	0.7618561341254109
1.329747187187187	0.763037333661263
1.3325496996997	0.7642972319574168
1.3353522122122123	0.7655237391848664
1.3381547247247247	0.766620000109297
1.3409572372372371	0.7675315576090891
1.34375974974975	0.7682582988422136
1.3465622622622624	0.768848057204617
1.3493647747747748	0.7693749181682985
1.3521672872872872	0.769910238587991
1.3549697997998	0.7704965213846539
1.3577723123123124	0.7711329628076128
1.3605748248248248	0.7717772525915062
1.3633773373373372	0.7723625611603342
1.36617984984985	0.772823522415749
1.3689823623623625	0.7731221129801007
1.3717848748748749	0.7732645429091469
1.3745873873873873	0.7733034425859104
1.3773898998999001	0.7733246112021968
1.3801924124124125	0.7734226774629193
1.382994924924925	0.7736735337309151
1.3857974374374373	0.7741122452787026
1.3885999499499502	0.7747231359794008
1.3914024624624626	0.7754446761233924
1.394204974974975	0.7761870702413416
1.3970074874874874	0.7768565955874429
1.39981	0.7773790360615764
1.39991	0.7741408924287597
1.3971102828053281	0.7739170436955745
1.3943105656106556	0.7738851209172781
1.3915108484159835	0.7740084683465667
1.3887111312213114	0.7742444966303046
1.3859114140266393	0.7745585270005985
1.3831116968319672	0.774930166494365
1.3803119796372951	0.7753506498253668
1.377512262442623	0.7758130209438299
1.374712545247951	0.7762996267915149
1.3719128280532784	0.7767722875919649
1.3691131108586063	0.7771694963483151
1.3663133936639342	0.7774125159222632
1.3635136764692621	0.7774191854501706
1.36071395927459	0.7771216529601306
1.357914242079918	0.7764829409771157
1.3551145248852459	0.775507583774983
1.3523148076905733	0.774243356728999
1.3495150904959012	0.7727737100920193
1.3467153733012291	0.771203072744936
1.343915656106557	0.7696389360114304
1.341115938911885	0.7681751105996357
1.3383162217172129	0.7668797512630674
1.3355165045225408	0.7657900428608004
1.3327167873278687	0.7649134560540425
1.3299170701331962	0.7642338452600187
1.327117352938524	0.7637198200068509
1.324317635743852	0.7633329038282426
1.3215179185491799	0.7630338110535907
1.3187182013545078	0.7627863096683503
1.3159184841598357	0.7625591327663541
1.3131187669651636	0.7623269041904225
1.310319049770491	0.76207094087355
1.307519332575819	0.7617802270803864
1.304719615381147	0.7614521516093351
1.3019198981864748	0.7610921334950616
1.2991201809918027	0.760711305696278
1.2963204637971306	0.760322033090246
1.2935207466024585	0.7599320146816506
1.2907210294077864	0.75953867629626
1.287921312213114	0.7591260640306582
1.2851215950184418	0.7586661802747146
1.2823218778237697	0.7581255963681632
1.2795221606290976	0.7574764743317034
1.2767224434344255	0.7567093446836548
1.2739227262397534	0.7558437451601665
1.2711230090450814	0.7549326638075753
1.2683232918504093	0.7540578971783543
1.2655235746557367	0.7533157628455589
1.2627238574610646	0.7527955131913966
1.2599241402663925	0.7525554283424317
1.2571244230717205	0.7526030390303691
1.2543247058770484	0.752885625422544
1.2515249886823763	0.7532949307062922
1.2487252714877042	0.753686384870236
1.2459255542930316	0.7539090258760713
1.2431258370983596	0.7538389478175891
1.2403261199036875	0.7534075927511248
1.2375264027090154	0.7526171457855714
1.2347266855143433	0.7515385825456045
1.2319269683196712	0.750292700758002
1.229127251124999	0.7490193617225778
1.226327533930327	0.7478436679953576
1.2235278167356545	0.7468487584978869
1.2207280995409824	0.7460629061558237
1.2179283823463103	0.7454641739442488
1.2151286651516382	0.7450003481679675
1.212328947956966	0.7446169664498559
1.209529230762294	0.7442836034427937
1.206729513567622	0.7440091108092828
1.2039297963729494	0.7438401566241961
1.2011300791782773	0.743843063139885
1.1983303619836052	0.7440747774895236
1.1955306447889331	0.7445528702591216
1.192730927594261	0.7452353035765545
1.189931210399589	0.7460179315131341
1.1871314932049168	0.7467520883857187
1.1843317760102448	0.7472779712784304
1.1815320588155722	0.747464040721521
1.1787323416209001	0.7472402450276276
1.175932624426228	0.7466144462404789
1.173132907231556	0.7456665932358949
1.1703331900368839	0.7445223187333325
1.1675334728422118	0.7433143789774648
1.1647337556475397	0.7421444146622818
1.1619340384528671	0.7410574447731763
1.159134321258195	0.7400372388849623
1.156334604063523	0.7390236151424165
1.1535348868688509	0.7379451593032309
1.1507351696741788	0.7367554526302287
1.1479354524795067	0.7354595560628834
1.1451357352848346	0.7341207852520455
1.1423360180901625	0.7328446879091782
1.13953630089549	0.7317452798388098
1.1367365837008179	0.7309051756351648
1.1339368665061458	0.7303438947315538
1.1311371493114737	0.730006271949827
1.1283374321168016	0.7297762149141608
1.1255377149221295	0.7295122369584751
1.1227379977274574	0.7290932868650776
1.1199382805327853	0.7284592197537405
1.1171385633381128	0.7276314250581991
1.1143388461434407	0.7267054523846443
1.1115391289487686	0.7258169488883934
1.1087394117540965	0.7250916618584091
1.1059396945594244	0.7245963754115575
1.1031399773647523	0.724308175427704
1.1003402601700802	0.7241139539579131
1.0975405429754077	0.7238422109505358
1.0947408257807356	0.7233181880490809
1.0919411085860635	0.7224248956394914
1.0891413913913914	0.7211496543948954
1.0863416741967193	0.7195995766014898
1.0835419570020473	0.7179789332817449
1.0807422398073752	0.7165336087223725
1.077942522612703	0.71547884876053
1.0751428054180305	0.7149325841635582
1.0723430882233584	0.7148756186613279
1.0695433710286864	0.715152060100406
1.0667436538340143	0.7155109675661269
1.0639439366393422	0.7156772246760891
1.06114421944467	0.715430304234988
1.058344502249998	0.7146669072190426
1.0555447850553255	0.7134283509601891
1.0527450678606534	0.7118845173904391
1.0499453506659813	0.7102796734872387
1.0471456334713092	0.70885724523394
1.044345916276637	0.7077869414608365
1.041546199081965	0.7071165365830266
1.038746481887293	0.7067625680614709
1.0359467646926208	0.7065418365047147
1.0331470474979483	0.706232893469766
1.0303473303032762	0.7056476714965425
1.027547613108604	0.7046908031081014
1.024747895913932	0.7033886343208391
1.02194817871926	0.7018798524828571
1.0191484615245878	0.7003717340832811
1.0163487443299157	0.6990764214508665
1.0135490271352436	0.6981471818544158
1.010749309940571	0.6976337738255616
1.007949592745899	0.6974694003520618
1.005149875551227	0.6974916218477663
1.0023501583565548	0.6974893486699013
0.9995504411618827	0.6972608048721267
0.9967507239672107	0.6966651811481075
0.9939510067725386	0.6956538885839212
0.991151289577866	0.6942744957320373
0.9883515723831939	0.6926490472420218
0.9855518551885218	0.6909357397942779
0.9827521379938498	0.689286745732294
0.9799524207991777	0.6878144876866494
0.9771527036045056	0.6865744852838234
0.9743529864098335	0.6855667443737711
0.9715532692151614	0.6847517211453148
0.9687535520204889	0.6840730462545614
0.9659538348258168	0.6834784244066479
0.9631541176311447	0.6829322909515271
0.9603544004364726	0.6824178027750171
0.9575546832418005	0.681929969515179
0.9547549660471284	0.6814647008370196
0.9519552488524563	0.6810093696130907
0.9491555316577838	0.6805391318074323
0.9463558144631117	0.6800204385518278
0.9435560972684396	0.6794200988090211
0.9407563800737675	0.6787160568968036
0.9379566628790954	0.6779054667736777
0.9351569456844233	0.677006759682952
0.9323572284897512	0.6760546852879035
0.9295575112950791	0.6750898600506219
0.9267577941004066	0.6741462608525151
0.9239580769057345	0.6732407394210596
0.9211583597110624	0.6723678739507556
0.9183586425163903	0.6715016723658327
0.9155589253217182	0.6706034652013177
0.9127592081270461	0.6696334995377586
0.909959490932374	0.6685628036809752
0.907159773737702	0.6673820305970101
0.9043600565430294	0.6661050464054212
0.9015603393483573	0.6647665967109915
0.8987606221536852	0.6634149625004232
0.8959609049590131	0.6621016918964472
0.8931611877643411	0.6608710294081942
0.890361470569669	0.6597515295111531
0.8875617533749969	0.6587516639651881
0.8847620361803243	0.6578602222382102
0.8819623189856522	0.6570511867351334
0.8791626017909802	0.656291743097053
0.8763628845963081	0.6555513371631323
0.873563167401636	0.6548093666308628
0.8707634502069639	0.6540593131871669
0.8679637330122918	0.6533079212511165
0.8651640158176197	0.652569325000629
0.8623642986229472	0.6518555619411333
0.8595645814282751	0.651166282954496
0.856764864233603	0.6504812060644919
0.8539651470389309	0.6497585819221576
0.8511654298442588	0.6489415155869416
0.8483657126495867	0.6479716639996753
0.8455659954549146	0.6468072152744542
0.8427662782602421	0.6454399973435684
0.83996656106557	0.6439058710555718
0.8371668438708979	0.6422837163743257
0.8343671266762258	0.6406812362658704
0.8315674094815537	0.6392097710677774
0.8287676922868816	0.6379541558630704
0.8259679750922095	0.63694606223895
0.8231682578975374	0.6361492595224347
0.8203685407028649	0.6354625244219998
0.8175688235081928	0.6347411149430493
0.8147691063135207	0.6338321638413908
0.8119693891188486	0.6326147741116461
0.8091696719241765	0.6310335684809131
0.8063699547295045	0.6291157886193263
0.8035702375348324	0.6269665332501622
0.8007705203401598	0.6247430919070491
0.7979708031454877	0.6226156124813058
0.7951710859508156	0.6207255136382756
0.7923713687561436	0.6191537105335412
0.7895716515614715	0.6179075717598554
0.7867719343667994	0.616929529987625
0.7839722171721273	0.6161233625657861
0.7811724999774552	0.6153886200324014
0.7783727827827827	0.6146513671563669
0.7755730655881106	0.6138811044073396
0.7727733483934385	0.613088889045778
0.7699736311987664	0.6123085130597192
0.7671739140040943	0.611568750533074
0.7643741968094222	0.6108679915065391
0.7615744796147501	0.6101618240009122
0.758774762420078	0.609369502153332
0.7559750452254055	0.6083983018111172
0.7531753280307334	0.6071779221664786
0.7503756108360613	0.6056927806515655
0.7475758936413892	0.6039998874364108
0.7447761764467171	0.6022241926397127
0.741976459252045	0.600530579053335
0.7391767420573729	0.5990796296880262
0.7363770248627004	0.5979802335048339
0.7335773076680283	0.5972539190906104
0.7307775904733562	0.5968227764218419
0.7279778732786841	0.5965258080934848
0.725178156084012	0.5961597594246146
0.72237843888934	0.5955327518858401
0.7195787216946679	0.5945149099049609
0.7167790044999958	0.593070994532723
0.7139792873053232	0.5912655940399794
0.7111795701106511	0.5892398958831848
0.708379852915979	0.587167758892009
0.705580135721307	0.5852049544603692
0.7027804185266349	0.5834471408652476
0.6999807013319628	0.5819089275150657
0.6971809841372907	0.580529407351875
0.6943812669426181	0.5792010950846842
0.6915815497479461	0.5778120175142194
0.688781832553274	0.576286987872975
0.6859821153586019	0.574614903845459
0.6831823981639298	0.5728538093314322
0.6803826809692577	0.5711127461295105
0.6775829637745856	0.5695167097973545
0.6747832465799135	0.5681660437829104
0.671983529385241	0.5671029143466314
0.6691838121905689	0.5662948987731714
0.6663840949958968	0.5656402099804851
0.6635843778012247	0.5649925176831987
0.6607846606065526	0.5641977490476093
0.6579849434118805	0.5631322470437126
0.6551852262172084	0.5617319162848264
0.6523855090225363	0.5600051474631034
0.6495857918278638	0.5580272113963284
0.6467860746331917	0.5559188962334759
0.6439863574385196	0.5538159938075209
0.6411866402438475	0.5518379211206428
0.6383869230491754	0.5500631090491561
0.6355872058545033	0.5485162867078179
0.6327874886598313	0.5471693409486942
0.6299877714651587	0.5459540354761563
0.6271880542704866	0.5447823391383244
0.6243883370758145	0.5435688828268005
0.6215886198811424	0.5422501980254489
0.6187889026864704	0.5407966478902397
0.6159891854917983	0.5392149408926961
0.6131894682971262	0.537541371103193
0.6103897511024541	0.5358280385022961
0.6075900339077815	0.5341258986305633
0.6047903167131095	0.5324692651502347
0.6019905995184374	0.5308661236345593
0.5991908823237653	0.529297247739758
0.5963911651290932	0.5277248134505613
0.5935914479344209	0.5261084409803554
0.5907917307397488	0.5244240615595432
0.5879920135450767	0.5226795084721121
0.5851922963504046	0.5209209221641318
0.5823925791557323	0.5192261811885315
0.5795928619610602	0.5176852746115579
0.5767931447663881	0.5163718690767545
0.573993427571716	0.5153139611210922
0.5711937103770437	0.5144731186509462
0.5683939931823716	0.5137405541298476
0.5655942759876995	0.5129541291392881
0.5627945587930274	0.5119343292085965
0.5599948415983551	0.5105310054425807
0.557195124403683	0.5086682698611994
0.5543954072090109	0.5063739958222238
0.5515956900143388	0.503783586639643
0.5487959728196665	0.5011144154956937
0.5459962556249944	0.49861578268293527
0.5431965384303223	0.4965068534160498
0.54039682123565	0.49491937928924473
0.5375971040409779	0.4938615056140244
0.5347973868463058	0.4932135177467824
0.5319976696516338	0.49275744591042414
0.5291979524569614	0.4922326649857105
0.5263982352622893	0.4914019931037553
0.5235985180676173	0.4901097160013277
0.5207988008729452	0.48831545845094193
0.5179990836782729	0.4860951553906119
0.5151993664836008	0.48361026830068066
0.5123996492889287	0.4810557505999894
0.5095999320942566	0.47860317203376546
0.5068002148995843	0.4763560765824699
0.5040004977049122	0.4743299884508228
0.5012007805102401	0.4724611329074896
0.498401063315568	0.4706387006118163
0.4956013461208957	0.46874837233406613
0.4928016289262236	0.4667120672237021
0.4900019117315515	0.4645112016989821
0.4872021945368792	0.4621871507137282
0.4844024773422071	0.459820755928984
0.481602760147535	0.45749978568325206
0.4788030429528629	0.45528685508631495
0.4760033257581906	0.4531993703756284
0.4732036085635185	0.4512080922952848
0.4704038913688464	0.4492538257113125
0.4676041741741743	0.4472751230766429
0.464804456979502	0.44523607672006715
0.4620047397848299	0.4431435438723206
0.45920502259015783	0.44104728620723005
0.45640530539548574	0.4390229253864356
0.4536055882008134	0.43714395383495863
0.45080587100614133	0.43545301577069473
0.44800615381146924	0.4339429033126875
0.44520643661679693	0.4325541832933582
0.44240671942212484	0.43119041551762366
0.43960700222745275	0.4297457165366685
0.43680728503278066	0.4281351828833846
0.43400756783810834	0.42631788169123813
0.43120785064343625	0.4243049523840022
0.42840813344876416	0.42215074271163233
0.42560841625409207	0.4199308464002327
0.42280869905941976	0.41771528874416897
0.42000898186474767	0.4155464098349715
0.4172092646700756	0.4134288578963399
0.4144095474754035	0.4113344092872805
0.41160983028073117	0.4092188537073259
0.4088101130860591	0.4070439271363535
0.406010395891387	0.40479574042294447
0.4032106786967149	0.4024928029069887
0.4004109615020426	0.40018086875301917
0.3976112443073705	0.3979168478904809
0.3948115271126984	0.39574805750320663
0.3920118099180261	0.39369469307890603
0.389212092723354	0.3917420538514925
0.3864123755286819	0.38984534596236636
0.3836126583340098	0.3879452379334409
0.3808129411393375	0.38598848537710784
0.3780132239446654	0.3839462561550211
0.3752135067499933	0.38182380955847683
0.37241378955532123	0.37965843635665
0.3696140723606489	0.37750677400321286
0.3668143551659768	0.37542620142276195
0.36401463797130473	0.3734567221716387
0.36121492077663264	0.3716090603727957
0.35841520358196033	0.3698620386423014
0.35561548638728824	0.36816881844135363
0.35281576919261615	0.3664686456911278
0.35001605199794406	0.36469943878768546
0.34721633480327174	0.36280724455956415
0.34441661760859965	0.3607507972219769
0.34161690041392756	0.3585020604080772
0.33881718321925525	0.3560454838181066
0.33601746602458316	0.3533789163095072
0.33321774882991106	0.3505175875186084
0.330418031635239	0.34750000780289125
0.32761831444056666	0.3443922731110205
0.32481859724589457	0.3412863381774546
0.3220188800512225	0.33828904351601197
0.3192191628565504	0.3355018667421084
0.3164194456618781	0.3329954410263516
0.313619728467206	0.33078623634049187
0.3108200112725339	0.3288239030159134
0.3080202940778618	0.3269958066842681
0.3052205768831895	0.32515051882424983
0.3024208596885174	0.32313585654206023
0.2996211424938453	0.32084156450160395
0.2968214252991732	0.3182339493768085
0.2940217081045009	0.3153709769073229
0.2912219909098288	0.31239148301477176
0.2884222737151567	0.3094798090834753
0.2856225565204844	0.3068149535964452
0.2828228393258123	0.30451865679618917
0.2800231221311402	0.30261781962086864
0.27722340493646813	0.30103279782891507
0.2744236877417958	0.2995955028813685
0.2716239705471237	0.2980922556807861
0.26882425335245164	0.29631885484431375
0.26602453615777955	0.294131757505286
0.26322481896310723	0.2914807700588112
0.26042510176843514	0.28841468224879574
0.25762538457376305	0.2850598314091518
0.25482566737909096	0.281579829206272
0.25202595018441865	0.2781299493682737
0.24922623298974655	0.2748203447790358
0.24642651579507446	0.2716983035566375
0.24362679860040237	0.2687526957988376
0.24082708140573006	0.2659361351724654
0.23802736421105797	0.2631948136200473
0.23522764701638588	0.2604942795645592
0.23242792982171356	0.25783200989047467
0.22962821262704147	0.25523334047887136
0.22682849543236938	0.25273395811670196
0.2240287782376973	0.2503572489041357
0.22122906104302498	0.24809651317865652
0.21842934384835289	0.24590985036782587
0.2156296266536808	0.24373030643980154
0.2128299094590087	0.2414876816841097
0.2100301922643364	0.2391335840117195
0.2072304750696643	0.23665972075632605
0.2044307578749922	0.2341016833301522
0.20163104068032012	0.2315257901203251
0.1988313234856478	0.2290029662576557
0.1960316062909757	0.22657877485265832
0.19323188909630362	0.22425063181082788
0.19043217190163153	0.22196114620943627
0.18763245470695922	0.21961109170211715
0.18483273751228713	0.21708861830687778
0.18203302031761504	0.21430540241051188
0.17923330312294272	0.2112276354545399
0.17643358592827063	0.207891119783623
0.17363386873359854	0.20439486399295292
0.17083415153892645	0.20087471481147134
0.16803443434425414	0.19746527256774127
0.16523471714958204	0.19426229622333027
0.16243499995490995	0.1912976448163419
0.15963528276023786	0.18853458275325763
0.15683556556556555	0.1858844545533275
0.15403584837089346	0.18323865497218503
0.15123613117622137	0.18050489592023727
0.14843641398154928	0.17763564896759154
0.14563669678687696	0.174639642162151
0.14283697959220487	0.17157331389245162
0.14003726239753278	0.16851605667530908
0.13723754520286047	0.16553852912110878
0.13443782800818838	0.16267543955374503
0.13163811081351628	0.159912351901935
0.1288383936188442	0.15719095658599552
0.12603867642417188	0.15443071312393344
0.12323895922949979	0.15155908582048713
0.1204392420348277	0.1485396962151702
0.11763952484015561	0.14538854343671337
0.1148398076454833	0.14217263575509392
0.1120400904508112	0.1389914299073312
0.10924037325613911	0.13594728589798466
0.10644065606146702	0.13311474529058456
0.10364093886679471	0.13051866456121497
0.10084122167212262	0.12812809312953313
0.09804150447745053	0.12586742823552646
0.09524178728277843	0.12364066943878321
0.09244207008810612	0.1213604570575609
0.08964235289343403	0.1189723412645409
0.08684263569876194	0.1164667004940971
0.08404291850408963	0.1138751298803413
0.08124320130941753	0.11125338878733704
0.07844348411474544	0.10865733954984991
0.07564376692007335	0.10612031914215363
0.07284404972540104	0.1036394935001585
0.07004433253072895	0.10117537722008713
0.06724461533605686	0.09866409448240245
0.06444489814138477	0.09603770494046478
0.06164518094671245	0.0932454259857156
0.05884546375204036	0.09026860509246587
0.05604574655736827	0.08712471519003875
0.05324602936269618	0.08385955046899574
0.050446312168023866	0.0805308221941971
0.047646594973351775	0.07718914390086375
0.044846877778679684	0.07386306541312875
0.04204716058400759	0.07055321332989004
0.03924744338933528	0.06723732484732212
0.03644772619466319	0.06388415346162543
0.0336480089999911	0.06047115237774941
0.030848291805318784	0.05699950415176995
0.028048574610646693	0.0535008795112203
0.0252488574159746	0.050032993911526075
0.02244914022130251	0.04666471838844075
0.019649423026630197	0.04345502002067376
0.016849705831958106	0.040432249070924145
0.014049988637286015	0.03758054489244848
0.011250271442613924	0.03483829396768425
0.00845055424794161	0.03211015882855256
0.00565083705326952	0.029290190337426893
0.0028511198585974284	0.026290101654500048
5.140266392533732e-05	0.023064932283736718
-0.002748314530746976	0.01962864117846329
-0.005548031725419067	0.01605461716421351
-0.008347748920091158	0.012460062890061196
-0.01114746611476325	0.0089776375226325
-0.013947183309435562	0.005721417558485173
-0.016746900504107654	0.002756107279131644
-0.019546617698779745	7.791285382910233e-05
-0.022346334893452058	-0.0023873636111818343
-0.02514605208812415	-0.004767952126159442
-0.02794576928279624	-0.007215360047082406
-0.03074548647746833	-0.009867171304060889
-0.033545203672140644	-0.01281329542815391
-0.036344920866812735	-0.01607480398325686
-0.03914463806148483	-0.01960113056495543
-0.04194435525615692	-0.023286316723507162
-0.04474407245082923	-0.026999575585916067
-0.04754378964550132	-0.03062129027820099
-0.05034350684017341	-0.03407393522405438
-0.053143224034845504	-0.03733887360712551
-0.05594294122951782	-0.04045420169764518
-0.05874265842418991	-0.04349458554244191
-0.061542375618862	-0.04653964579413799
-0.06434209281353409	-0.04964115216697853
-0.0671418100082064	-0.0527998746513403
-0.0699415272028785	-0.05596011875764129
-0.07274124439755059	-0.059024521838675854
-0.0755409615922229	-0.06188524111178384
-0.07834067878689499	-0.064462228753013
-0.08114039598156708	-0.06673661957584029
-0.08394011317623917	-0.06876828352198726
-0.08673983037091149	-0.07069110139285449
-0.08953954756558358	-0.07268617770070929
-0.09233926476025567	-0.07493996276230071
-0.09513898195492776	-0.07759899495036393
-0.09793869914960007	-0.08073417618261877
-0.10073841634427216	-0.08432474566485042
-0.10353813353894425	-0.0882662565569424
-0.10633785073361635	-0.09239971900128846
-0.10913756792828866	-0.09655289039660266
-0.11193728512296075	-0.10058139460869205
-0.11473700231763284	-0.10439792339867326
-0.11753671951230515	-0.1079819512521525
-0.12033643670697725	-0.11136876130355951
-0.12313615390164934	-0.11462304291263599
-0.12593587109632143	-0.11780681104479152
-0.12873558829099374	-0.12095254723188535
-0.13153530548566583	-0.12405004228632552
-0.13433502268033792	-0.1270503852551043
-0.13713473987501001	-0.12988467280532437
-0.13993445706968233	-0.1324902925374295
-0.14273417426435442	-0.13483557192417484
-0.1455338914590265	-0.13693472071307672
-0.1483336086536986	-0.13884875173583625
-0.15113332584837091	-0.1406729962977743
-0.153933043043043	-0.14251616090280422
-0.1567327602377151	-0.1444781382584683
-0.1595324774323872	-0.14663334102822456
-0.1623321946270595	-0.14902353891759165
-0.1651319118217316	-0.15166025179681075
-0.16793162901640368	-0.15453324544435407
-0.170731346211076	-0.1576199154032002
-0.1735310634057481	-0.16089091951566292
-0.17633078060042018	-0.1643099814719469
-0.17913049779509227	-0.16782919755744877
-0.18193021498976458	-0.17138396109045645
-0.18472993218443667	-0.17489254272558621
-0.18752964937910876	-0.1782639344375228
-0.19032936657378086	-0.18141423444725363
-0.19312908376845317	-0.18428787421136159
-0.19592880096312526	-0.18687696154855285
-0.19872851815779735	-0.1892312654241024
-0.20152823535246944	-0.19145343614952784
-0.20432795254714176	-0.19367843967337245
-0.20712766974181385	-0.19604147887647405
-0.20992738693648594	-0.19864303602037653
-0.21272710413115803	-0.20152147178804686
-0.21552682132583034	-0.20464204304102218
-0.21832653852050243	-0.20790657764699372
-0.22112625571517452	-0.21118176575338743
-0.22392597290984684	-0.21433811202726016
-0.22672569010451893	-0.21728800980641957
-0.22952540729919102	-0.22001138834271167
-0.2323251244938631	-0.2225610317413348
-0.23512484168853542	-0.22504585298598911
-0.23792455888320752	-0.22759716925213844
-0.2407242760778796	-0.23032821410074625
-0.2435239932725517	-0.23329910421275474
-0.246323710467224	-0.23649766747494855
-0.2491234276618961	-0.23984157298565656
-0.2519231448565682	-0.24320070886234813
-0.2547228620512403	-0.24643279253981715
-0.2575225792459126	-0.24942158705950554
-0.2603222964405847	-0.25210683221569763
-0.2631220136352568	-0.2544979772424205
-0.26592173082992887	-0.25666891125863456
-0.2687214480246012	-0.2587364301920339
-0.2715211652192733	-0.26082945269378577
-0.27432088241394537	-0.2630578430564483
-0.2771205996086177	-0.2654888231655439
-0.27992031680328977	-0.2681359414853079
-0.28272003399796186	-0.27096159284946764
-0.28551975119263395	-0.2738904678219457
-0.28831946838730627	-0.2768290643385419
-0.29111918558197836	-0.27968592510549783
-0.29391890277665045	-0.28238833177765427
-0.29671861997132254	-0.28489309333301793
-0.29951833716599485	-0.2871909853265579
-0.30231805436066694	-0.2893057047167936
-0.30511777155533903	-0.2912886822879456
-0.3079174887500111	-0.29321093623196615
-0.31071720594468344	-0.29515279827150653
-0.31351692313935553	-0.29719223042753323
-0.3163166403340276	-0.2993927721153629
-0.3191163575286997	-0.30179277499181256
-0.321916074723372	-0.30439809494055875
-0.3247157919180441	-0.30718035739767535
-0.3275155091127162	-0.3100820231120708
-0.3303152263073885	-0.31302784766163555
-0.3331149435020606	-0.3159404202044663
-0.3359146606967327	-0.3187559782458348
-0.3387143778914048	-0.32143626766541167
-0.3415140950860771	-0.3239731611382945
-0.3443138122807492	-0.3263848739670413
-0.3471135294754213	-0.32870525894238123
-0.3499132466700934	-0.3309699000425943
-0.3527129638647657	-0.33320372197878845
-0.3555126810594378	-0.33541416846450156
-0.3583123982541099	-0.3375918626355206
-0.36111211544878197	-0.3397178051070857
-0.3639118326434543	-0.34177365611654564
-0.36671154983812637	-0.3437504701421198
-0.36951126703279846	-0.34565191648192695
-0.37231098422747055	-0.3474903461933917
-0.37511070142214287	-0.3492772119236185
-0.37791041861681496	-0.3510120973938859
-0.38071013581148705	-0.35267582772221573
-0.38350985300615936	-0.3542321894471334
-0.38630957020083145	-0.3556398591961241
-0.38910928739550354	-0.35687216901598134
-0.39190900459017564	-0.3579387430142087
-0.39470872178484795	-0.35890121637054434
-0.39750843897952004	-0.3598760444640676
-0.40030815617419213	-0.3610207920542583
-0.40310787336886433	-0.36250530102069617
-0.4059075905635364	-0.36447417788682407
-0.4087073077582086	-0.3670104223686591
-0.4115070249528807	-0.37011051826768926
-0.4143067421475529	-0.3736786249655021
-0.417106459342225	-0.37754238065332246
-0.4199061765368972	-0.38148681071773793
-0.4227058937315693	-0.3852977856612172
-0.4255056109262415	-0.38880394304590793
-0.4283053281209137	-0.39190671071642963
-0.4311050453155858	-0.394591732964645
-0.433904762510258	-0.396920379553811
-0.4367044797049301	-0.39900539742670327
-0.4395041968996023	-0.40097853051673954
-0.4423039140942744	-0.4029590887798836
-0.4451036312889466	-0.4050309066669961
-0.4479033484836187	-0.4072316785787822
-0.4507030656782909	-0.409554616213761
-0.453502782872963	-0.4119591010314403
-0.4563025000676352	-0.4143854297556341
-0.45910221726230727	-0.41676908072557073
-0.46190193445697947	-0.4190516592322308
-0.46470165165165156	-0.4211878611643942
-0.46750136884632376	-0.42314944833359464
-0.47030108604099585	-0.4249277447713235
-0.47310080323566805	-0.42653551775284715
-0.47590052043034026	-0.42800783042201235
-0.47870023762501235	-0.42940036244004254
-0.48149995481968455	-0.43078351415689065
-0.48429967201435664	-0.43223162839850005
-0.48709938920902884	-0.43380858599333705
-0.48989910640370093	-0.43555307334349913
-0.49269882359837314	-0.43746802729733647
-0.49549854079304523	-0.43951841377495016
-0.49829825798771743	-0.4416394404048306
-0.5010979751823895	-0.4437540779168045
-0.5038976923770617	-0.4457954458740871
-0.5066974095717338	-0.447727440452067
-0.509497126766406	-0.44955687262487554
-0.5122968439610781	-0.4513325858283496
-0.5150965611557503	-0.4531309495666146
-0.5178962783504224	-0.45503153474068603
-0.5206959955450946	-0.4570901785674303
-0.5234957127397667	-0.4593178327811733
-0.5262954299344389	-0.46167207077063044
-0.5290951471291111	-0.4640643353319331
-0.5318948643237832	-0.46638115295869303
-0.5346945815184554	-0.46851321225925047
-0.5374942987131275	-0.4703838197607517
-0.5402940159077997	-0.47196856179215396
-0.5430937331024718	-0.4733008576625314
-0.545893450297144	-0.4744624841865752
-0.5486931674918161	-0.4755626032919313
-0.5514928846864883	-0.47671189753734344
-0.5542926018811604	-0.477999215667648
-0.5570923190758326	-0.4794765762145423
-0.5598920362705047	-0.48115519630886616
-0.5626917534651769	-0.4830116232165095
-0.565491470659849	-0.4850002901355158
-0.5682911878545212	-0.48706771297311047
-0.5710909050491932	-0.48916422059434916
-0.5738906222438654	-0.4912510231799468
-0.5766903394385375	-0.49330262688023924
-0.5794900566332097	-0.49530616473521316
-0.5822897738278819	-0.49725959436475464
-0.585089491022554	-0.49916996409253195
-0.5878892082172262	-0.5010516518493456
-0.5906889254118983	-0.5029234548278982
-0.5934886426065705	-0.5048033178868805
-0.5962883598012426	-0.5067005213673071
-0.5990880769959148	-0.5086068962871633
-0.6018877941905869	-0.5104902468889846
-0.6046875113852591	-0.5122937103039289
-0.6074872285799312	-0.5139436968662089
-0.6102869457746034	-0.5153664243493619
-0.6130866629692755	-0.5165096943130554
-0.6158863801639477	-0.5173637319734838
-0.6186860973586198	-0.5179738816683999
-0.621485814553292	-0.5184394391240219
-0.6242855317479641	-0.5188967325316812
-0.6270852489426363	-0.5194896266063214
-0.6298849661373085	-0.5203352042022811
-0.6326846833319806	-0.521494759890706
-0.6354844005266528	-0.5229593466862821
-0.6382841177213249	-0.5246549839283775
-0.6410838349159971	-0.5264664762042017
-0.6438835521106692	-0.5282726451794291
-0.6466832693053414	-0.5299818010009487
-0.6494829865000135	-0.5315559848931786
-0.6522827036946857	-0.5330161651278187
-0.6550824208893578	-0.5344270274272527
-0.65788213808403	-0.5358670745682259
-0.660681855278702	-0.5373949391400703
-0.6634815724733742	-0.5390242086333272
-0.6662812896680463	-0.5407160609325905
-0.6690810068627185	-0.542392582633302
-0.6718807240573906	-0.5439660389777937
-0.6746804412520628	-0.5453733267719849
-0.6774801584467349	-0.5466026251650665
-0.6802798756414071	-0.5477017876254912
-0.6830795928360793	-0.5487645035079893
-0.6858793100307514	-0.5498984328419405
-0.6886790272254236	-0.5511864231218768
-0.6914787444200957	-0.5526549621617339
-0.6942784616147679	-0.5542619496812609
-0.69707817880944	-0.555909262600539
-0.6998778960041122	-0.5574767091442148
-0.7026776131987843	-0.5588659874889532
-0.7054773303934565	-0.560039135172544
-0.7082770475881286	-0.5610373167766312
-0.7110767647828008	-0.5619723421278171
-0.7138764819774729	-0.56299283179795
-0.7166761991721451	-0.56423609610095
-0.7194759163668172	-0.5657822476853908
-0.7222756335614894	-0.5676267471902436
-0.7250753507561615	-0.569681437799967
-0.7278750679508337	-0.5718042133774761
-0.7306747851455058	-0.5738472578035558
-0.733474502340178	-0.5757069592066415
-0.7362742195348502	-0.5773576871023063
-0.7390739367295223	-0.5788570969401317
-0.7418736539241945	-0.5803206757743476
-0.7446733711188666	-0.5818743528550684
-0.7474730883135388	-0.5836021908380098
-0.7502728055082108	-0.5855084224533276
-0.753072522702883	-0.5875084435324036
-0.7558722398975551	-0.5894533120049805
-0.7586719570922273	-0.5911803038902519
-0.7614716742868994	-0.59257238615044
-0.7642713914815716	-0.5936056011414756
-0.7670711086762437	-0.5943668407781517
-0.7698708258709159	-0.5950342661220749
-0.772670543065588	-0.5958253961242879
-0.7754702602602602	-0.596929227110975
-0.7782699774549323	-0.5984446608242389
-0.7810696946496045	-0.600345865678205
-0.7838694118442767	-0.6024864481824299
-0.7866691290389488	-0.6046414263428536
-0.789468846233621	-0.6065733955098748
-0.7922685634282931	-0.6081013027604676
-0.7950682806229653	-0.6091496403388703
-0.7978679978176374	-0.6097628079238009
-0.8006677150123096	-0.610081425574703
-0.8034674322069817	-0.6102902891003252
-0.8062671494016539	-0.6105569559575869
-0.809066866596326	-0.6109824467879734
-0.8118665837909982	-0.6115804805030909
-0.8146663009856703	-0.6122909393968812
-0.8174660181803425	-0.6130207735809677
-0.8202657353750146	-0.6136957723919446
-0.8230654525696868	-0.6143030128402311
-0.8258651697643589	-0.6149075620935365
-0.8286648869590311	-0.6156367257096669
-0.8314646041537032	-0.6166372356338765
-0.8342643213483754	-0.6180208690936663
-0.8370640385430476	-0.6198184383738732
-0.8398637557377197	-0.621959303198085
-0.8426634729323919	-0.6242845573382687
-0.845463190127064	-0.6265900859267834
-0.8482629073217361	-0.6286850850596033
-0.8510626245164082	-0.6304461802530616
-0.8538623417110804	-0.6318489048027865
-0.8566620589057525	-0.6329663789090445
-0.8594617761004247	-0.6339366270966413
-0.8622614932950968	-0.6349109042830112
-0.865061210489769	-0.6360017607968809
-0.8678609276844411	-0.6372491334908833
-0.8706606448791133	-0.6386157454071715
-0.8734603620737854	-0.6400121391903875
-0.8762600792684576	-0.6413407763137222
-0.8790597964631297	-0.6425417662516241
-0.8818595136578019	-0.643622417104789
-0.884659230852474	-0.6446590132784876
-0.8874589480471462	-0.6457697181540728
-0.8902586652418184	-0.6470684110632583
-0.8930583824364905	-0.6486165964956059
-0.8958580996311627	-0.6503915795756413
-0.8986578168258348	-0.6522834813552842
-0.9014575340205069	-0.6541233937238322
-0.9042572512151791	-0.6557337590520751
-0.9070569684098513	-0.6569839573933943
-0.9098566856045234	-0.6578320214287532
-0.9126564027991956	-0.6583381227561818
-0.9154561199938678	-0.6586452854958331
-0.9182558371885399	-0.658934165020645
-0.921055554383212	-0.6593676151580846
-0.9238552715778842	-0.6600440110129753
-0.9266549887725564	-0.6609747977121037
-0.9294547059672285	-0.6620928262406308
-0.9322544231619005	-0.6632869742613987
-0.9350541403565727	-0.6644493299590463
-0.937853857551245	-0.6655171294161331
-0.940653574745917	-0.6664940823943051
-0.9434532919405891	-0.6674437198304191
-0.9462530091352613	-0.6684579693449437
-0.9490527263299335	-0.6696134283789215
-0.9518524435246056	-0.670932384919924
-0.9546521607192777	-0.6723638899756865
-0.9574518779139499	-0.6737927838433662
-0.9602515951086221	-0.6750742430822346
-0.9630513123032942	-0.6760819222936796
-0.9658510294979664	-0.6767525671279628
-0.9686507466926386	-0.6771109552039625
-0.9714504638873107	-0.6772658228971029
-0.9742501810819828	-0.677377606371412
-0.977049898276655	-0.6776087177290664
-0.9798496154713272	-0.6780731714100272
-0.9826493326659993	-0.6788025408305809
-0.9854490498606714	-0.6797394663545908
-0.9882487670553436	-0.680760364810725
-0.9910484842500158	-0.6817190380097666
-0.9938482014446879	-0.6824960418657516
-0.99664791863936	-0.6830372732577719
-0.9994476358340322	-0.6833695857632569
-1.0022473530287044	-0.6835896274890088
-1.0050470702233765	-0.6838313918376421
-1.0078467874180486	-0.6842248513533375
-1.0106465046127209	-0.6848601649136337
-1.013446221807393	-0.6857687839125404
-1.016245939002065	-0.6869257600283803
-1.0190456561967371	-0.688269467627862
-1.0218453733914095	-0.6897288767028025
-1.0246450905860816	-0.6912466515385203
-1.0274448077807536	-0.6927892253732739
-1.030244524975426	-0.6943412870671408
-1.033044242170098	-0.6958891860346545
-1.0358439593647701	-0.697402723354688
-1.0386436765594422	-0.6988256203352889
-1.0414433937541143	-0.7000812700983184
-1.0442431109487866	-0.7010936280375265
-1.0470428281434587	-0.7018159990026553
-1.0498425453381308	-0.7022559736400688
-1.0526422625328031	-0.7024848669329852
-1.0554419797274752	-0.7026249834154487
-1.0582416969221473	-0.7028162217501401
-1.0610414141168194	-0.7031719244372445
-1.0638411313114915	-0.7037392053015328
-1.0666408485061638	-0.7044789556131993
-1.069440565700836	-0.7052749420844271
-1.0722402828955082	-0.7059716085834338
-1.0750400000901803	-0.7064297184290652
-1.0778397172848524	-0.7065816119064294
-1.0806394344795245	-0.7064664754543617
-1.0834391516741966	-0.7062314990019967
-1.086238868868869	-0.7060956098854128
-1.089038586063541	-0.7062851291675369
-1.091838303258213	-0.7069609032136172
-1.0946380204528854	-0.7081605876797926
-1.0974377376475575	-0.7097761178988937
-1.1002374548422296	-0.7115758939645467
-1.1030371720369017	-0.713267099218839
-1.1058368892315737	-0.7145804214919769
-1.108636606426246	-0.715351615241724
-1.1114363236209182	-0.7155745171919776
-1.1142360408155902	-0.7154084070464211
-1.1170357580102626	-0.7151364402560703
-1.1198354752049346	-0.7150868999220987
-1.1226351923996067	-0.7155404526706104
-1.1254349095942788	-0.7166508403059433
-1.1282346267889511	-0.7184022073645405
-1.1310343439836232	-0.7206149766542631
-1.1338340611782953	-0.7229974732133184
-1.1366337783729676	-0.7252269970259266
-1.1394334955676397	-0.727035889735023
-1.1422332127623118	-0.728277661670901
-1.145032929956984	-0.7289552928245722
-1.147832647151656	-0.729205906395777
-1.1506323643463283	-0.7292491952909295
-1.1534320815410004	-0.729317178129753
-1.1562317987356725	-0.7295871400100863
-1.1590315159303448	-0.7301370486727916
-1.161831233125017	-0.7309345764290665
-1.164630950319689	-0.7318599889509859
-1.167430667514361	-0.7327530904594444
-1.1702303847090334	-0.7334681253350596
-1.1730301019037055	-0.7339196022441099
-1.1758298190983776	-0.7341062228452626
-1.1786295362930497	-0.7341077054545567
-1.181429253487722	-0.7340576821645421
-1.184228970682394	-0.7341024459510472
-1.1870286878770662	-0.7343583934614368
-1.1898284050717383	-0.734880077940119
-1.1926281222664106	-0.7356466337720095
-1.1954278394610827	-0.7365685786820306
-1.1982275566557548	-0.7375114841109844
-1.201027273850427	-0.7383291999497847
-1.2038269910450992	-0.738897948001425
-1.2066267082397713	-0.7391435584965959
-1.2094264254344433	-0.7390566981552542
-1.2122261426291157	-0.7386941527557602
-1.2150258598237877	-0.7381672098279384
-1.2178255770184598	-0.7376203950554345
-1.220625294213132	-0.7372050783164702
-1.2234250114078042	-0.7370528714839777
-1.2262247286024763	-0.7372534644091839
-1.2290244457971484	-0.7378407096958445
-1.2318241629918205	-0.7387894082214599
-1.2346238801864928	-0.7400233953068939
-1.237423597381165	-0.7414333310225575
-1.240223314575837	-0.7429004162835917
-1.2430230317705093	-0.7443206373959529
-1.2458227489651814	-0.7456236709674751
-1.2486224661598535	-0.7467816441419644
-1.2514221833545256	-0.7478055044811033
-1.2542219005491977	-0.7487302490849267
-1.25702161774387	-0.749593704850951
-1.259821334938542	-0.7504158094486042
-1.2626210521332142	-0.751185532497441
-1.2654207693278865	-0.7518604204647757
-1.2682204865225586	-0.7523797513788284
-1.2710202037172307	-0.7526876424940301
-1.2738199209119028	-0.752758698378738
-1.276619638106575	-0.752617276608089
-1.2794193553012472	-0.752342872661157
-1.2822190724959193	-0.7520582110077562
-1.2850187896905914	-0.7519021658441492
-1.2878185068852637	-0.7519948365304836
-1.2906182240799358	-0.7524051922779634
-1.2934179412746079	-0.7531315237281895
-1.29621765846928	-0.7541013921398215
-1.2990173756639523	-0.7551918793588577
-1.3018170928586243	-0.7562645700271144
-1.3046168100532964	-0.7572049232749332
-1.3074165272479688	-0.7579541235161722
-1.3102162444426408	-0.7585237202344506
-1.313015961637313	-0.7589887109983144
-1.315815678831985	-0.7594614832983542
-1.3186153960266573	-0.7600550175630829
-1.3214151132213294	-0.760847018585789
-1.3242148304160015	-0.7618561341254109
-1.3270145476106736	-0.763037333661263
-1.329814264805346	-0.7642972319574168
-1.332613982000018	-0.7655237391848664
-1.33541369919469	-0.766620000109297
-1.3382134163893622	-0.7675315576090891
-1.3410131335840345	-0.7682582988422136
-1.3438128507787066	-0.768848057204617
-1.3466125679733787	-0.7693749181682985
-1.349412285168051	-0.769910238587991
-1.352212002362723	-0.7704965213846539
-1.3550117195573952	-0.7711329628076128
-1.3578114367520673	-0.7717772525915062
-1.3606111539467396	-0.7723625611603342
-1.3634108711414117	-0.772823522415749
-1.3662105883360838	-0.7731221129801007
-1.3690103055307559	-0.7732645429091469
-1.3718100227254282	-0.7733034425859104
-1.3746097399201003	-0.7733246112021968
-1.3774094571147724	-0.7734226774629193
-1.3802091743094445	-0.7736735337309151
[truncated: 6 more rows]
