# Supplementary material for: Isolation of a planar π-aromatic Bi5− ring in a cobalt-based inverse-sandwich-type complex
Source: Nat Chem. 2025 Jan 20;17(4):547–55. doi: 10.1038/s41557-024-01713-8 (PMC11964920; doi:10.1038/s41557-024-01713-8)
Supplement: Supplementary file 4 — Original magnetic data of compound 1 and origin file of Fig. 3. [file 41557_2024_1713_MOESM4_ESM.zip › sr_and_T_Symmetrized/35.json]

{
   "comment": "corrected Loops",
   "temperature": 1.5,
   "measures": [
      {
         "sr": 0.128,
         "angle": 0,
         "trans": 0,
         "cool_t": 1,
         "comment": "to H_stop",
         "data": [
            [
               -1.3999,
               -0.7741408924287597
            ],
            [
               -1.3970974874874873,
               -0.7739170436955745
            ],
            [
               -1.394294974974975,
               -0.7738851209172781
            ],
            [
               -1.3914924624624623,
               -0.7740084683465667
            ],
            [
               -1.3886899499499499,
               -0.7742444966303046
            ],
            [
               -1.3858874374374373,
               -0.7745585270005985
            ],
            [
               -1.3830849249249249,
               -0.774930166494365
            ],
            [
               -1.3802824124124122,
               -0.7753506498253668
            ],
            [
               -1.3774798998998998,
               -0.7758130209438299
            ],
            [
               -1.3746773873873872,
               -0.7762996267915149
            ],
            [
               -1.3718748748748748,
               -0.7767722875919649
            ],
            [
               -1.3690723623623622,
               -0.7771694963483151
            ],
            [
               -1.3662698498498498,
               -0.7774125159222632
            ],
            [
               -1.3634673373373372,
               -0.7774191854501706
            ],
            [
               -1.3606648248248248,
               -0.7771216529601306
            ],
            [
               -1.3578623123123121,
               -0.7764829409771157
            ],
            [
               -1.3550597997997997,
               -0.775507583774983
            ],
            [
               -1.3522572872872871,
               -0.774243356728999
            ],
            [
               -1.3494547747747747,
               -0.7727737100920193
            ],
            [
               -1.346652262262262,
               -0.771203072744936
            ],
            [
               -1.3438497497497497,
               -0.7696389360114304
            ],
            [
               -1.341047237237237,
               -0.7681751105996357
            ],
            [
               -1.3382447247247247,
               -0.7668797512630674
            ],
            [
               -1.335442212212212,
               -0.7657900428608004
            ],
            [
               -1.3326396996996996,
               -0.7649134560540425
            ],
            [
               -1.329837187187187,
               -0.7642338452600187
            ],
            [
               -1.3270346746746746,
               -0.7637198200068509
            ],
            [
               -1.324232162162162,
               -0.7633329038282426
            ],
            [
               -1.3214296496496496,
               -0.7630338110535907
            ],
            [
               -1.318627137137137,
               -0.7627863096683503
            ],
            [
               -1.3158246246246246,
               -0.7625591327663541
            ],
            [
               -1.313022112112112,
               -0.7623269041904225
            ],
            [
               -1.3102195995995995,
               -0.76207094087355
            ],
            [
               -1.307417087087087,
               -0.7617802270803864
            ],
            [
               -1.3046145745745745,
               -0.7614521516093351
            ],
            [
               -1.301812062062062,
               -0.7610921334950616
            ],
            [
               -1.2990095495495495,
               -0.760711305696278
            ],
            [
               -1.2962070370370369,
               -0.760322033090246
            ],
            [
               -1.2934045245245245,
               -0.7599320146816506
            ],
            [
               -1.2906020120120119,
               -0.75953867629626
            ],
            [
               -1.2877994994994995,
               -0.7591260640306582
            ],
            [
               -1.2849969869869868,
               -0.7586661802747146
            ],
            [
               -1.2821944744744744,
               -0.7581255963681632
            ],
            [
               -1.2793919619619618,
               -0.7574764743317034
            ],
            [
               -1.2765894494494494,
               -0.7567093446836548
            ],
            [
               -1.2737869369369368,
               -0.7558437451601665
            ],
            [
               -1.2709844244244244,
               -0.7549326638075753
            ],
            [
               -1.2681819119119118,
               -0.7540578971783543
            ],
            [
               -1.2653793993993994,
               -0.7533157628455589
            ],
            [
               -1.2625768868868867,
               -0.7527955131913966
            ],
            [
               -1.2597743743743743,
               -0.7525554283424317
            ],
            [
               -1.2569718618618617,
               -0.7526030390303691
            ],
            [
               -1.2541693493493493,
               -0.752885625422544
            ],
            [
               -1.2513668368368367,
               -0.7532949307062922
            ],
            [
               -1.2485643243243243,
               -0.753686384870236
            ],
            [
               -1.2457618118118117,
               -0.7539090258760713
            ],
            [
               -1.2429592992992993,
               -0.7538389478175891
            ],
            [
               -1.2401567867867866,
               -0.7534075927511248
            ],
            [
               -1.2373542742742742,
               -0.7526171457855714
            ],
            [
               -1.2345517617617616,
               -0.7515385825456045
            ],
            [
               -1.2317492492492492,
               -0.750292700758002
            ],
            [
               -1.2289467367367366,
               -0.7490193617225778
            ],
            [
               -1.2261442242242242,
               -0.7478436679953576
            ],
            [
               -1.2233417117117116,
               -0.7468487584978869
            ],
            [
               -1.2205391991991992,
               -0.7460629061558237
            ],
            [
               -1.2177366866866866,
               -0.7454641739442488
            ],
            [
               -1.2149341741741742,
               -0.7450003481679675
            ],
            [
               -1.2121316616616615,
               -0.7446169664498559
            ],
            [
               -1.2093291491491491,
               -0.7442836034427937
            ],
            [
               -1.2065266366366365,
               -0.7440091108092828
            ],
            [
               -1.203724124124124,
               -0.7438401566241961
            ],
            [
               -1.2009216116116115,
               -0.743843063139885
            ],
            [
               -1.198119099099099,
               -0.7440747774895236
            ],
            [
               -1.1953165865865865,
               -0.7445528702591216
            ],
            [
               -1.192514074074074,
               -0.7452353035765545
            ],
            [
               -1.1897115615615614,
               -0.7460179315131341
            ],
            [
               -1.186909049049049,
               -0.7467520883857187
            ],
            [
               -1.1841065365365364,
               -0.7472779712784304
            ],
            [
               -1.181304024024024,
               -0.747464040721521
            ],
            [
               -1.1785015115115114,
               -0.7472402450276276
            ],
            [
               -1.175698998998999,
               -0.7466144462404789
            ],
            [
               -1.1728964864864864,
               -0.7456665932358949
            ],
            [
               -1.170093973973974,
               -0.7445223187333325
            ],
            [
               -1.1672914614614613,
               -0.7433143789774648
            ],
            [
               -1.164488948948949,
               -0.7421444146622818
            ],
            [
               -1.1616864364364363,
               -0.7410574447731763
            ],
            [
               -1.158883923923924,
               -0.7400372388849623
            ],
            [
               -1.1560814114114113,
               -0.7390236151424165
            ],
            [
               -1.153278898898899,
               -0.7379451593032309
            ],
            [
               -1.1504763863863863,
               -0.7367554526302287
            ],
            [
               -1.1476738738738739,
               -0.7354595560628834
            ],
            [
               -1.1448713613613613,
               -0.7341207852520455
            ],
            [
               -1.1420688488488488,
               -0.7328446879091782
            ],
            [
               -1.1392663363363362,
               -0.7317452798388098
            ],
            [
               -1.1364638238238238,
               -0.7309051756351648
            ],
            [
               -1.1336613113113112,
               -0.7303438947315538
            ],
            [
               -1.1308587987987986,
               -0.730006271949827
            ],
            [
               -1.1280562862862862,
               -0.7297762149141608
            ],
            [
               -1.1252537737737738,
               -0.7295122369584751
            ],
            [
               -1.1224512612612612,
               -0.7290932868650776
            ],
            [
               -1.1196487487487485,
               -0.7284592197537405
            ],
            [
               -1.1168462362362361,
               -0.7276314250581991
            ],
            [
               -1.1140437237237237,
               -0.7267054523846443
            ],
            [
               -1.111241211211211,
               -0.7258169488883934
            ],
            [
               -1.1084386986986985,
               -0.7250916618584091
            ],
            [
               -1.105636186186186,
               -0.7245963754115575
            ],
            [
               -1.1028336736736737,
               -0.724308175427704
            ],
            [
               -1.100031161161161,
               -0.7241139539579131
            ],
            [
               -1.0972286486486484,
               -0.7238422109505358
            ],
            [
               -1.094426136136136,
               -0.7233181880490809
            ],
            [
               -1.0916236236236236,
               -0.7224248956394914
            ],
            [
               -1.088821111111111,
               -0.7211496543948954
            ],
            [
               -1.0860185985985984,
               -0.7195995766014898
            ],
            [
               -1.083216086086086,
               -0.7179789332817449
            ],
            [
               -1.0804135735735736,
               -0.7165336087223725
            ],
            [
               -1.077611061061061,
               -0.71547884876053
            ],
            [
               -1.0748085485485483,
               -0.7149325841635582
            ],
            [
               -1.072006036036036,
               -0.7148756186613279
            ],
            [
               -1.0692035235235235,
               -0.715152060100406
            ],
            [
               -1.066401011011011,
               -0.7155109675661269
            ],
            [
               -1.0635984984984983,
               -0.7156772246760891
            ],
            [
               -1.060795985985986,
               -0.715430304234988
            ],
            [
               -1.0579934734734735,
               -0.7146669072190426
            ],
            [
               -1.0551909609609609,
               -0.7134283509601891
            ],
            [
               -1.0523884484484483,
               -0.7118845173904391
            ],
            [
               -1.0495859359359359,
               -0.7102796734872387
            ],
            [
               -1.0467834234234235,
               -0.70885724523394
            ],
            [
               -1.0439809109109108,
               -0.7077869414608365
            ],
            [
               -1.0411783983983982,
               -0.7071165365830266
            ],
            [
               -1.0383758858858858,
               -0.7067625680614709
            ],
            [
               -1.0355733733733734,
               -0.7065418365047147
            ],
            [
               -1.0327708608608608,
               -0.706232893469766
            ],
            [
               -1.0299683483483482,
               -0.7056476714965425
            ],
            [
               -1.0271658358358358,
               -0.7046908031081014
            ],
            [
               -1.0243633233233234,
               -0.7033886343208391
            ],
            [
               -1.0215608108108107,
               -0.7018798524828571
            ],
            [
               -1.0187582982982981,
               -0.7003717340832811
            ],
            [
               -1.0159557857857857,
               -0.6990764214508665
            ],
            [
               -1.0131532732732733,
               -0.6981471818544158
            ],
            [
               -1.0103507607607607,
               -0.6976337738255616
            ],
            [
               -1.007548248248248,
               -0.6974694003520618
            ],
            [
               -1.0047457357357357,
               -0.6974916218477663
            ],
            [
               -1.0019432232232233,
               -0.6974893486699013
            ],
            [
               -0.9991407107107106,
               -0.6972608048721267
            ],
            [
               -0.9963381981981981,
               -0.6966651811481075
            ],
            [
               -0.9935356856856856,
               -0.6956538885839212
            ],
            [
               -0.9907331731731731,
               -0.6942744957320373
            ],
            [
               -0.9879306606606606,
               -0.6926490472420218
            ],
            [
               -0.9851281481481481,
               -0.6909357397942779
            ],
            [
               -0.9823256356356356,
               -0.689286745732294
            ],
            [
               -0.9795231231231231,
               -0.6878144876866494
            ],
            [
               -0.9767206106106106,
               -0.6865744852838234
            ],
            [
               -0.973918098098098,
               -0.6855667443737711
            ],
            [
               -0.9711155855855855,
               -0.6847517211453148
            ],
            [
               -0.968313073073073,
               -0.6840730462545614
            ],
            [
               -0.9655105605605605,
               -0.6834784244066479
            ],
            [
               -0.962708048048048,
               -0.6829322909515271
            ],
            [
               -0.9599055355355355,
               -0.6824178027750171
            ],
            [
               -0.957103023023023,
               -0.681929969515179
            ],
            [
               -0.9543005105105105,
               -0.6814647008370196
            ],
            [
               -0.951497997997998,
               -0.6810093696130907
            ],
            [
               -0.9486954854854854,
               -0.6805391318074323
            ],
            [
               -0.9458929729729728,
               -0.6800204385518278
            ],
            [
               -0.9430904604604604,
               -0.6794200988090211
            ],
            [
               -0.9402879479479478,
               -0.6787160568968036
            ],
            [
               -0.9374854354354354,
               -0.6779054667736777
            ],
            [
               -0.9346829229229228,
               -0.677006759682952
            ],
            [
               -0.9318804104104104,
               -0.6760546852879035
            ],
            [
               -0.9290778978978977,
               -0.6750898600506219
            ],
            [
               -0.9262753853853853,
               -0.6741462608525151
            ],
            [
               -0.9234728728728727,
               -0.6732407394210596
            ],
            [
               -0.9206703603603603,
               -0.6723678739507556
            ],
            [
               -0.9178678478478477,
               -0.6715016723658327
            ],
            [
               -0.9150653353353353,
               -0.6706034652013177
            ],
            [
               -0.9122628228228227,
               -0.6696334995377586
            ],
            [
               -0.9094603103103103,
               -0.6685628036809752
            ],
            [
               -0.9066577977977976,
               -0.6673820305970101
            ],
            [
               -0.9038552852852852,
               -0.6661050464054212
            ],
            [
               -0.9010527727727726,
               -0.6647665967109915
            ],
            [
               -0.8982502602602602,
               -0.6634149625004232
            ],
            [
               -0.8954477477477477,
               -0.6621016918964472
            ],
            [
               -0.8926452352352352,
               -0.6608710294081942
            ],
            [
               -0.8898427227227227,
               -0.6597515295111531
            ],
            [
               -0.8870402102102102,
               -0.6587516639651881
            ],
            [
               -0.8842376976976977,
               -0.6578602222382102
            ],
            [
               -0.8814351851851852,
               -0.6570511867351334
            ],
            [
               -0.8786326726726726,
               -0.656291743097053
            ],
            [
               -0.8758301601601601,
               -0.6555513371631323
            ],
            [
               -0.8730276476476476,
               -0.6548093666308628
            ],
            [
               -0.8702251351351351,
               -0.6540593131871669
            ],
            [
               -0.8674226226226226,
               -0.6533079212511165
            ],
            [
               -0.8646201101101101,
               -0.652569325000629
            ],
            [
               -0.8618175975975975,
               -0.6518555619411333
            ],
            [
               -0.859015085085085,
               -0.651166282954496
            ],
            [
               -0.8562125725725724,
               -0.6504812060644919
            ],
            [
               -0.8534100600600599,
               -0.6497585819221576
            ],
            [
               -0.8506075475475474,
               -0.6489415155869416
            ],
            [
               -0.8478050350350349,
               -0.6479716639996753
            ],
            [
               -0.8450025225225224,
               -0.6468072152744542
            ],
            [
               -0.8422000100100099,
               -0.6454399973435684
            ],
            [
               -0.8393974974974974,
               -0.6439058710555718
            ],
            [
               -0.8365949849849849,
               -0.6422837163743257
            ],
            [
               -0.8337924724724723,
               -0.6406812362658704
            ],
            [
               -0.8309899599599598,
               -0.6392097710677774
            ],
            [
               -0.8281874474474473,
               -0.6379541558630704
            ],
            [
               -0.8253849349349348,
               -0.63694606223895
            ],
            [
               -0.8225824224224223,
               -0.6361492595224347
            ],
            [
               -0.8197799099099098,
               -0.6354625244219998
            ],
            [
               -0.8169773973973973,
               -0.6347411149430493
            ],
            [
               -0.8141748848848848,
               -0.6338321638413908
            ],
            [
               -0.8113723723723723,
               -0.6326147741116461
            ],
            [
               -0.8085698598598597,
               -0.6310335684809131
            ],
            [
               -0.8057673473473472,
               -0.6291157886193263
            ],
            [
               -0.8029648348348347,
               -0.6269665332501622
            ],
            [
               -0.8001623223223222,
               -0.6247430919070491
            ],
            [
               -0.7973598098098097,
               -0.6226156124813058
            ],
            [
               -0.7945572972972972,
               -0.6207255136382756
            ],
            [
               -0.7917547847847847,
               -0.6191537105335412
            ],
            [
               -0.7889522722722722,
               -0.6179075717598554
            ],
            [
               -0.7861497597597596,
               -0.616929529987625
            ],
            [
               -0.7833472472472471,
               -0.6161233625657861
            ],
            [
               -0.7805447347347346,
               -0.6153886200324014
            ],
            [
               -0.7777422222222221,
               -0.6146513671563669
            ],
            [
               -0.7749397097097096,
               -0.6138811044073396
            ],
            [
               -0.7721371971971971,
               -0.613088889045778
            ],
            [
               -0.7693346846846846,
               -0.6123085130597192
            ],
            [
               -0.7665321721721721,
               -0.611568750533074
            ],
            [
               -0.7637296596596596,
               -0.6108679915065391
            ],
            [
               -0.760927147147147,
               -0.6101618240009122
            ],
            [
               -0.7581246346346345,
               -0.609369502153332
            ],
            [
               -0.755322122122122,
               -0.6083983018111172
            ],
            [
               -0.7525196096096095,
               -0.6071779221664786
            ],
            [
               -0.749717097097097,
               -0.6056927806515655
            ],
            [
               -0.7469145845845845,
               -0.6039998874364108
            ],
            [
               -0.744112072072072,
               -0.6022241926397127
            ],
            [
               -0.7413095595595595,
               -0.600530579053335
            ],
            [
               -0.738507047047047,
               -0.5990796296880262
            ],
            [
               -0.7357045345345344,
               -0.5979802335048339
            ],
            [
               -0.7329020220220219,
               -0.5972539190906104
            ],
            [
               -0.7300995095095094,
               -0.5968227764218419
            ],
            [
               -0.7272969969969969,
               -0.5965258080934848
            ],
            [
               -0.7244944844844844,
               -0.5961597594246146
            ],
            [
               -0.7216919719719719,
               -0.5955327518858401
            ],
            [
               -0.7188894594594594,
               -0.5945149099049609
            ],
            [
               -0.7160869469469469,
               -0.593070994532723
            ],
            [
               -0.7132844344344343,
               -0.5912655940399794
            ],
            [
               -0.7104819219219218,
               -0.5892398958831848
            ],
            [
               -0.7076794094094093,
               -0.587167758892009
            ],
            [
               -0.7048768968968968,
               -0.5852049544603692
            ],
            [
               -0.7020743843843843,
               -0.5834471408652476
            ],
            [
               -0.6992718718718718,
               -0.5819089275150657
            ],
            [
               -0.6964693593593593,
               -0.580529407351875
            ],
            [
               -0.6936668468468468,
               -0.5792010950846842
            ],
            [
               -0.6908643343343343,
               -0.5778120175142194
            ],
            [
               -0.6880618218218217,
               -0.576286987872975
            ],
            [
               -0.6852593093093092,
               -0.574614903845459
            ],
            [
               -0.6824567967967967,
               -0.5728538093314322
            ],
            [
               -0.6796542842842842,
               -0.5711127461295105
            ],
            [
               -0.6768517717717717,
               -0.5695167097973545
            ],
            [
               -0.6740492592592592,
               -0.5681660437829104
            ],
            [
               -0.6712467467467467,
               -0.5671029143466314
            ],
            [
               -0.6684442342342342,
               -0.5662948987731714
            ],
            [
               -0.6656417217217216,
               -0.5656402099804851
            ],
            [
               -0.6628392092092091,
               -0.5649925176831987
            ],
            [
               -0.6600366966966966,
               -0.5641977490476093
            ],
            [
               -0.6572341841841841,
               -0.5631322470437126
            ],
            [
               -0.6544316716716716,
               -0.5617319162848264
            ],
            [
               -0.6516291591591591,
               -0.5600051474631034
            ],
            [
               -0.6488266466466466,
               -0.5580272113963284
            ],
            [
               -0.6460241341341341,
               -0.5559188962334759
            ],
            [
               -0.6432216216216216,
               -0.5538159938075209
            ],
            [
               -0.640419109109109,
               -0.5518379211206428
            ],
            [
               -0.6376165965965965,
               -0.5500631090491561
            ],
            [
               -0.634814084084084,
               -0.5485162867078179
            ],
            [
               -0.6320115715715715,
               -0.5471693409486942
            ],
            [
               -0.629209059059059,
               -0.5459540354761563
            ],
            [
               -0.6264065465465465,
               -0.5447823391383244
            ],
            [
               -0.623604034034034,
               -0.5435688828268005
            ],
            [
               -0.6208015215215215,
               -0.5422501980254489
            ],
            [
               -0.617999009009009,
               -0.5407966478902397
            ],
            [
               -0.6151964964964964,
               -0.5392149408926961
            ],
            [
               -0.6123939839839839,
               -0.537541371103193
            ],
            [
               -0.6095914714714714,
               -0.5358280385022961
            ],
            [
               -0.6067889589589589,
               -0.5341258986305633
            ],
            [
               -0.6039864464464464,
               -0.5324692651502347
            ],
            [
               -0.6011839339339339,
               -0.5308661236345593
            ],
            [
               -0.5983814214214214,
               -0.529297247739758
            ],
            [
               -0.5955789089089089,
               -0.5277248134505613
            ],
            [
               -0.5927763963963963,
               -0.5261084409803554
            ],
            [
               -0.5899738838838838,
               -0.5244240615595432
            ],
            [
               -0.5871713713713713,
               -0.5226795084721121
            ],
            [
               -0.5843688588588588,
               -0.5209209221641318
            ],
            [
               -0.5815663463463463,
               -0.5192261811885315
            ],
            [
               -0.5787638338338338,
               -0.5176852746115579
            ],
            [
               -0.5759613213213213,
               -0.5163718690767545
            ],
            [
               -0.5731588088088088,
               -0.5153139611210922
            ],
            [
               -0.5703562962962963,
               -0.5144731186509462
            ],
            [
               -0.5675537837837837,
               -0.5137405541298476
            ],
            [
               -0.5647512712712712,
               -0.5129541291392881
            ],
            [
               -0.5619487587587587,
               -0.5119343292085965
            ],
            [
               -0.5591462462462462,
               -0.5105310054425807
            ],
            [
               -0.5563437337337337,
               -0.5086682698611994
            ],
            [
               -0.5535412212212212,
               -0.5063739958222238
            ],
            [
               -0.5507387087087087,
               -0.503783586639643
            ],
            [
               -0.5479361961961962,
               -0.5011144154956937
            ],
            [
               -0.5451336836836836,
               -0.49861578268293527
            ],
            [
               -0.5423311711711711,
               -0.4965068534160498
            ],
            [
               -0.5395286586586586,
               -0.49491937928924473
            ],
            [
               -0.5367261461461461,
               -0.4938615056140244
            ],
            [
               -0.5339236336336336,
               -0.4932135177467824
            ],
            [
               -0.5311211211211211,
               -0.49275744591042414
            ],
            [
               -0.5283186086086086,
               -0.4922326649857105
            ],
            [
               -0.5255160960960961,
               -0.4914019931037553
            ],
            [
               -0.5227135835835836,
               -0.4901097160013277
            ],
            [
               -0.519911071071071,
               -0.48831545845094193
            ],
            [
               -0.5171085585585585,
               -0.4860951553906119
            ],
            [
               -0.514306046046046,
               -0.48361026830068066
            ],
            [
               -0.5115035335335335,
               -0.4810557505999894
            ],
            [
               -0.508701021021021,
               -0.47860317203376546
            ],
            [
               -0.5058985085085085,
               -0.4763560765824699
            ],
            [
               -0.503095995995996,
               -0.4743299884508228
            ],
            [
               -0.5002934834834833,
               -0.4724611329074896
            ],
            [
               -0.49749097097097084,
               -0.4706387006118163
            ],
            [
               -0.4946884584584583,
               -0.46874837233406613
            ],
            [
               -0.4918859459459458,
               -0.4667120672237021
            ],
            [
               -0.4890834334334333,
               -0.4645112016989821
            ],
            [
               -0.4862809209209208,
               -0.4621871507137282
            ],
            [
               -0.4834784084084083,
               -0.459820755928984
            ],
            [
               -0.48067589589589577,
               -0.45749978568325206
            ],
            [
               -0.47787338338338325,
               -0.45528685508631495
            ],
            [
               -0.47507087087087074,
               -0.4531993703756284
            ],
            [
               -0.47226835835835823,
               -0.4512080922952848
            ],
            [
               -0.4694658458458457,
               -0.4492538257113125
            ],
            [
               -0.4666633333333332,
               -0.4472751230766429
            ],
            [
               -0.4638608208208207,
               -0.44523607672006715
            ],
            [
               -0.4610583083083082,
               -0.4431435438723206
            ],
            [
               -0.4582557957957957,
               -0.44104728620723005
            ],
            [
               -0.45545328328328316,
               -0.4390229253864356
            ],
            [
               -0.45265077077077065,
               -0.43714395383495863
            ],
            [
               -0.44984825825825814,
               -0.43545301577069473
            ],
            [
               -0.4470457457457456,
               -0.4339429033126875
            ],
            [
               -0.4442432332332331,
               -0.4325541832933582
            ],
            [
               -0.4414407207207206,
               -0.43119041551762366
            ],
            [
               -0.4386382082082081,
               -0.4297457165366685
            ],
            [
               -0.4358356956956956,
               -0.4281351828833846
            ],
            [
               -0.43303318318318307,
               -0.42631788169123813
            ],
            [
               -0.43023067067067056,
               -0.4243049523840022
            ],
            [
               -0.42742815815815804,
               -0.42215074271163233
            ],
            [
               -0.42462564564564553,
               -0.4199308464002327
            ],
            [
               -0.421823133133133,
               -0.41771528874416897
            ],
            [
               -0.4190206206206205,
               -0.4155464098349715
            ],
            [
               -0.416218108108108,
               -0.4134288578963399
            ],
            [
               -0.4134155955955955,
               -0.4113344092872805
            ],
            [
               -0.410613083083083,
               -0.4092188537073259
            ],
            [
               -0.40781057057057046,
               -0.4070439271363535
            ],
            [
               -0.40500805805805795,
               -0.40479574042294447
            ],
            [
               -0.40220554554554544,
               -0.4024928029069887
            ],
            [
               -0.39940303303303293,
               -0.40018086875301917
            ],
            [
               -0.3966005205205205,
               -0.3979168478904809
            ],
            [
               -0.3937980080080079,
               -0.39574805750320663
            ],
            [
               -0.3909954954954955,
               -0.39369469307890603
            ],
            [
               -0.3881929829829829,
               -0.3917420538514925
            ],
            [
               -0.3853904704704705,
               -0.38984534596236636
            ],
            [
               -0.38258795795795786,
               -0.3879452379334409
            ],
            [
               -0.37978544544544546,
               -0.38598848537710784
            ],
            [
               -0.37698293293293283,
               -0.3839462561550211
            ],
            [
               -0.37418042042042043,
               -0.38182380955847683
            ],
            [
               -0.3713779079079078,
               -0.37965843635665
            ],
            [
               -0.3685753953953954,
               -0.37750677400321286
            ],
            [
               -0.3657728828828828,
               -0.37542620142276195
            ],
            [
               -0.3629703703703704,
               -0.3734567221716387
            ],
            [
               -0.36016785785785776,
               -0.3716090603727957
            ],
            [
               -0.35736534534534536,
               -0.3698620386423014
            ],
            [
               -0.35456283283283274,
               -0.36816881844135363
            ],
            [
               -0.35176032032032034,
               -0.3664686456911278
            ],
            [
               -0.3489578078078077,
               -0.36469943878768546
            ],
            [
               -0.3461552952952953,
               -0.36280724455956415
            ],
            [
               -0.3433527827827827,
               -0.3607507972219769
            ],
            [
               -0.3405502702702703,
               -0.3585020604080772
            ],
            [
               -0.33774775775775767,
               -0.3560454838181066
            ],
            [
               -0.33494524524524527,
               -0.3533789163095072
            ],
            [
               -0.33214273273273265,
               -0.3505175875186084
            ],
            [
               -0.32934022022022025,
               -0.34750000780289125
            ],
            [
               -0.3265377077077076,
               -0.3443922731110205
            ],
            [
               -0.323735195195195,
               -0.3412863381774546
            ],
            [
               -0.3209326826826826,
               -0.33828904351601197
            ],
            [
               -0.31813017017017,
               -0.3355018667421084
            ],
            [
               -0.3153276576576576,
               -0.3329954410263516
            ],
            [
               -0.31252514514514496,
               -0.33078623634049187
            ],
            [
               -0.30972263263263256,
               -0.3288239030159134
            ],
            [
               -0.30692012012011993,
               -0.3269958066842681
            ],
            [
               -0.30411760760760753,
               -0.32515051882424983
            ],
            [
               -0.3013150950950949,
               -0.32313585654206023
            ],
            [
               -0.2985125825825825,
               -0.32084156450160395
            ],
            [
               -0.2957100700700699,
               -0.3182339493768085
            ],
            [
               -0.2929075575575575,
               -0.3153709769073229
            ],
            [
               -0.29010504504504486,
               -0.31239148301477176
            ],
            [
               -0.28730253253253246,
               -0.3094798090834753
            ],
            [
               -0.28450002002001984,
               -0.3068149535964452
            ],
            [
               -0.28169750750750744,
               -0.30451865679618917
            ],
            [
               -0.2788949949949948,
               -0.30261781962086864
            ],
            [
               -0.2760924824824824,
               -0.30103279782891507
            ],
            [
               -0.2732899699699698,
               -0.2995955028813685
            ],
            [
               -0.2704874574574574,
               -0.2980922556807861
            ],
            [
               -0.26768494494494477,
               -0.29631885484431375
            ],
            [
               -0.26488243243243237,
               -0.294131757505286
            ],
            [
               -0.26207991991991975,
               -0.2914807700588112
            ],
            [
               -0.25927740740740735,
               -0.28841468224879574
            ],
            [
               -0.2564748948948947,
               -0.2850598314091518
            ],
            [
               -0.2536723823823823,
               -0.281579829206272
            ],
            [
               -0.2508698698698697,
               -0.2781299493682737
            ],
            [
               -0.2480673573573573,
               -0.2748203447790358
            ],
            [
               -0.24526484484484468,
               -0.2716983035566375
            ],
            [
               -0.24246233233233228,
               -0.2687526957988376
            ],
            [
               -0.23965981981981965,
               -0.2659361351724654
            ],
            [
               -0.23685730730730725,
               -0.2631948136200473
            ],
            [
               -0.23405479479479463,
               -0.2604942795645592
            ],
            [
               -0.23125228228228223,
               -0.25783200989047467
            ],
            [
               -0.2284497697697696,
               -0.25523334047887136
            ],
            [
               -0.2256472572572572,
               -0.25273395811670196
            ],
            [
               -0.22284474474474458,
               -0.2503572489041357
            ],
            [
               -0.22004223223223218,
               -0.24809651317865652
            ],
            [
               -0.21723971971971956,
               -0.24590985036782587
            ],
            [
               -0.21443720720720716,
               -0.24373030643980154
            ],
            [
               -0.21163469469469454,
               -0.2414876816841097
            ],
            [
               -0.20883218218218214,
               -0.2391335840117195
            ],
            [
               -0.2060296696696695,
               -0.23665972075632605
            ],
            [
               -0.2032271571571571,
               -0.2341016833301522
            ],
            [
               -0.2004246446446445,
               -0.2315257901203251
            ],
            [
               -0.1976221321321321,
               -0.2290029662576557
            ],
            [
               -0.19481961961961947,
               -0.22657877485265832
            ],
            [
               -0.19201710710710707,
               -0.22425063181082788
            ],
            [
               -0.18921459459459444,
               -0.22196114620943627
            ],
            [
               -0.18641208208208204,
               -0.21961109170211715
            ],
            [
               -0.18360956956956942,
               -0.21708861830687778
            ],
            [
               -0.18080705705705702,
               -0.21430540241051188
            ],
            [
               -0.1780045445445444,
               -0.2112276354545399
            ],
            [
               -0.175202032032032,
               -0.207891119783623
            ],
            [
               -0.17239951951951937,
               -0.20439486399295292
            ],
            [
               -0.16959700700700697,
               -0.20087471481147134
            ],
            [
               -0.16679449449449435,
               -0.19746527256774127
            ],
            [
               -0.16399198198198195,
               -0.19426229622333027
            ],
            [
               -0.16118946946946933,
               -0.1912976448163419
            ],
            [
               -0.15838695695695693,
               -0.18853458275325763
            ],
            [
               -0.1555844444444443,
               -0.1858844545533275
            ],
            [
               -0.1527819319319319,
               -0.18323865497218503
            ],
            [
               -0.14997941941941928,
               -0.18050489592023727
            ],
            [
               -0.14717690690690688,
               -0.17763564896759154
            ],
            [
               -0.14437439439439426,
               -0.174639642162151
            ],
            [
               -0.14157188188188186,
               -0.17157331389245162
            ],
            [
               -0.13876936936936923,
               -0.16851605667530908
            ],
            [
               -0.13596685685685683,
               -0.16553852912110878
            ],
            [
               -0.1331643443443442,
               -0.16267543955374503
            ],
            [
               -0.1303618318318318,
               -0.159912351901935
            ],
            [
               -0.1275593193193192,
               -0.15719095658599552
            ],
            [
               -0.12475680680680679,
               -0.15443071312393344
            ],
            [
               -0.12195429429429416,
               -0.15155908582048713
            ],
            [
               -0.11915178178178176,
               -0.1485396962151702
            ],
            [
               -0.11634926926926914,
               -0.14538854343671337
            ],
            [
               -0.11354675675675674,
               -0.14217263575509392
            ],
            [
               -0.11074424424424412,
               -0.1389914299073312
            ],
            [
               -0.10794173173173172,
               -0.13594728589798466
            ],
            [
               -0.1051392192192191,
               -0.13311474529058456
            ],
            [
               -0.10233670670670669,
               -0.13051866456121497
            ],
            [
               -0.09953419419419407,
               -0.12812809312953313
            ],
            [
               -0.09673168168168167,
               -0.12586742823552646
            ],
            [
               -0.09392916916916905,
               -0.12364066943878321
            ],
            [
               -0.09112665665665665,
               -0.1213604570575609
            ],
            [
               -0.08832414414414402,
               -0.1189723412645409
            ],
            [
               -0.08552163163163162,
               -0.1164667004940971
            ],
            [
               -0.082719119119119,
               -0.1138751298803413
            ],
            [
               -0.0799166066066066,
               -0.11125338878733704
            ],
            [
               -0.07711409409409398,
               -0.10865733954984991
            ],
            [
               -0.07431158158158158,
               -0.10612031914215363
            ],
            [
               -0.07150906906906895,
               -0.1036394935001585
            ],
            [
               -0.06870655655655655,
               -0.10117537722008713
            ],
            [
               -0.06590404404404393,
               -0.09866409448240245
            ],
            [
               -0.06310153153153153,
               -0.09603770494046478
            ],
            [
               -0.06029901901901891,
               -0.0932454259857156
            ],
            [
               -0.057496506506506506,
               -0.09026860509246587
            ],
            [
               -0.054693993993993884,
               -0.08712471519003875
            ],
            [
               -0.05189148148148148,
               -0.08385955046899574
            ],
            [
               -0.04908896896896886,
               -0.0805308221941971
            ],
            [
               -0.04628645645645646,
               -0.07718914390086375
            ],
            [
               -0.04348394394394384,
               -0.07386306541312875
            ],
            [
               -0.040681431431431436,
               -0.07055321332989004
            ],
            [
               -0.037878918918918814,
               -0.06723732484732212
            ],
            [
               -0.03507640640640641,
               -0.06388415346162543
            ],
            [
               -0.03227389389389379,
               -0.06047115237774941
            ],
            [
               -0.02947138138138139,
               -0.05699950415176995
            ],
            [
               -0.026668868868868767,
               -0.0535008795112203
            ],
            [
               -0.023866356356356366,
               -0.050032993911526075
            ],
            [
               -0.021063843843843744,
               -0.04666471838844075
            ],
            [
               -0.018261331331331343,
               -0.04345502002067376
            ],
            [
               -0.01545881881881872,
               -0.040432249070924145
            ],
            [
               -0.01265630630630632,
               -0.03758054489244848
            ],
            [
               -0.009853793793793697,
               -0.03483829396768425
            ],
            [
               -0.007051281281281296,
               -0.03211015882855256
            ],
            [
               -0.004248768768768674,
               -0.029290190337426893
            ],
            [
               -0.001446256256256273,
               -0.026290101654500048
            ],
            [
               0.0013562562562563496,
               -0.023064932283736718
            ],
            [
               0.00415876876876875,
               -0.01962864117846329
            ],
            [
               0.006961281281281373,
               -0.01605461716421351
            ],
            [
               0.009763793793793774,
               -0.012460062890061196
            ],
            [
               0.012566306306306396,
               -0.0089776375226325
            ],
            [
               0.015368818818818797,
               -0.005721417558485173
            ],
            [
               0.01817133133133142,
               -0.002756107279131644
            ],
            [
               0.02097384384384382,
               -7.791285382910233e-05
            ],
            [
               0.023776356356356443,
               0.0023873636111818343
            ],
            [
               0.026578868868868843,
               0.004767952126159442
            ],
            [
               0.029381381381381466,
               0.007215360047082406
            ],
            [
               0.03218389389389387,
               0.009867171304060889
            ],
            [
               0.03498640640640649,
               0.01281329542815391
            ],
            [
               0.03778891891891911,
               0.01607480398325686
            ],
            [
               0.04059143143143151,
               0.01960113056495543
            ],
            [
               0.043393943943944135,
               0.023286316723507162
            ],
            [
               0.046196456456456536,
               0.026999575585916067
            ],
            [
               0.04899896896896916,
               0.03062129027820099
            ],
            [
               0.05180148148148156,
               0.03407393522405438
            ],
            [
               0.05460399399399418,
               0.03733887360712551
            ],
            [
               0.05740650650650658,
               0.04045420169764518
            ],
            [
               0.060209019019019205,
               0.04349458554244191
            ],
            [
               0.0630115315315316,
               0.04653964579413799
            ],
            [
               0.06581404404404423,
               0.04964115216697853
            ],
            [
               0.06861655655655663,
               0.0527998746513403
            ],
            [
               0.07141906906906925,
               0.05596011875764129
            ],
            [
               0.07422158158158165,
               0.059024521838675854
            ],
            [
               0.07702409409409428,
               0.06188524111178384
            ],
            [
               0.07982660660660668,
               0.064462228753013
            ],
            [
               0.0826291191191193,
               0.06673661957584029
            ],
            [
               0.0854316316316317,
               0.06876828352198726
            ],
            [
               0.08823414414414432,
               0.07069110139285449
            ],
            [
               0.09103665665665672,
               0.07268617770070929
            ],
            [
               0.09383916916916935,
               0.07493996276230071
            ],
            [
               0.09664168168168175,
               0.07759899495036393
            ],
            [
               0.09944419419419437,
               0.08073417618261877
            ],
            [
               0.10224670670670677,
               0.08432474566485042
            ],
            [
               0.10504921921921939,
               0.0882662565569424
            ],
            [
               0.10785173173173179,
               0.09239971900128846
            ],
            [
               0.11065424424424442,
               0.09655289039660266
            ],
            [
               0.11345675675675682,
               0.10058139460869205
            ],
            [
               0.11625926926926944,
               0.10439792339867326
            ],
            [
               0.11906178178178184,
               0.1079819512521525
            ],
            [
               0.12186429429429446,
               0.11136876130355951
            ],
            [
               0.12466680680680686,
               0.11462304291263599
            ],
            [
               0.12746931931931949,
               0.11780681104479152
            ],
            [
               0.13027183183183189,
               0.12095254723188535
            ],
            [
               0.1330743443443445,
               0.12405004228632552
            ],
            [
               0.1358768568568569,
               0.1270503852551043
            ],
            [
               0.13867936936936953,
               0.12988467280532437
            ],
            [
               0.14148188188188193,
               0.1324902925374295
            ],
            [
               0.14428439439439456,
               0.13483557192417484
            ],
            [
               0.14708690690690696,
               0.13693472071307672
            ],
            [
               0.14988941941941958,
               0.13884875173583625
            ],
            [
               0.15269193193193198,
               0.1406729962977743
            ],
            [
               0.1554944444444446,
               0.14251616090280422
            ],
            [
               0.158296956956957,
               0.1444781382584683
            ],
            [
               0.16109946946946962,
               0.14663334102822456
            ],
            [
               0.16390198198198203,
               0.14902353891759165
            ],
            [
               0.16670449449449465,
               0.15166025179681075
            ],
            [
               0.16950700700700705,
               0.15453324544435407
            ],
            [
               0.17230951951951967,
               0.1576199154032002
            ],
            [
               0.17511203203203207,
               0.16089091951566292
            ],
            [
               0.1779145445445447,
               0.1643099814719469
            ],
            [
               0.1807170570570571,
               0.16782919755744877
            ],
            [
               0.18351956956956972,
               0.17138396109045645
            ],
            [
               0.18632208208208212,
               0.17489254272558621
            ],
            [
               0.18912459459459474,
               0.1782639344375228
            ],
            [
               0.19192710710710714,
               0.18141423444725363
            ],
            [
               0.19472961961961976,
               0.18428787421136159
            ],
            [
               0.19753213213213217,
               0.18687696154855285
            ],
            [
               0.2003346446446448,
               0.1892312654241024
            ],
            [
               0.2031371571571572,
               0.19145343614952784
            ],
            [
               0.2059396696696698,
               0.19367843967337245
            ],
            [
               0.2087421821821822,
               0.19604147887647405
            ],
            [
               0.21154469469469483,
               0.19864303602037653
            ],
            [
               0.21434720720720724,
               0.20152147178804686
            ],
            [
               0.21714971971971986,
               0.20464204304102218
            ],
            [
               0.21995223223223226,
               0.20790657764699372
            ],
            [
               0.22275474474474488,
               0.21118176575338743
            ],
            [
               0.22555725725725728,
               0.21433811202726016
            ],
            [
               0.2283597697697699,
               0.21728800980641957
            ],
            [
               0.2311622822822823,
               0.22001138834271167
            ],
            [
               0.23396479479479493,
               0.2225610317413348
            ],
            [
               0.23676730730730733,
               0.22504585298598911
            ],
            [
               0.23956981981981995,
               0.22759716925213844
            ],
            [
               0.24237233233233235,
               0.23032821410074625
            ],
            [
               0.24517484484484497,
               0.23329910421275474
            ],
            [
               0.24797735735735738,
               0.23649766747494855
            ],
            [
               0.25077986986987,
               0.23984157298565656
            ],
            [
               0.2535823823823824,
               0.24320070886234813
            ],
            [
               0.256384894894895,
               0.24643279253981715
            ],
            [
               0.2591874074074074,
               0.24942158705950554
            ],
            [
               0.26198991991992004,
               0.25210683221569763
            ],
            [
               0.26479243243243245,
               0.2544979772424205
            ],
            [
               0.26759494494494507,
               0.25666891125863456
            ],
            [
               0.27039745745745747,
               0.2587364301920339
            ],
            [
               0.2731999699699701,
               0.26082945269378577
            ],
            [
               0.2760024824824825,
               0.2630578430564483
            ],
            [
               0.2788049949949951,
               0.2654888231655439
            ],
            [
               0.2816075075075075,
               0.2681359414853079
            ],
            [
               0.28441002002002014,
               0.27096159284946764
            ],
            [
               0.28721253253253254,
               0.2738904678219457
            ],
            [
               0.29001504504504516,
               0.2768290643385419
            ],
            [
               0.29281755755755756,
               0.27968592510549783
            ],
            [
               0.2956200700700702,
               0.28238833177765427
            ],
            [
               0.2984225825825826,
               0.28489309333301793
            ],
            [
               0.3012250950950952,
               0.2871909853265579
            ],
            [
               0.3040276076076076,
               0.2893057047167936
            ],
            [
               0.30683012012012023,
               0.2912886822879456
            ],
            [
               0.30963263263263263,
               0.29321093623196615
            ],
            [
               0.31243514514514525,
               0.29515279827150653
            ],
            [
               0.31523765765765766,
               0.29719223042753323
            ],
            [
               0.3180401701701703,
               0.2993927721153629
            ],
            [
               0.3208426826826827,
               0.30179277499181256
            ],
            [
               0.3236451951951953,
               0.30439809494055875
            ],
            [
               0.3264477077077077,
               0.30718035739767535
            ],
            [
               0.3292502202202203,
               0.3100820231120708
            ],
            [
               0.3320527327327327,
               0.31302784766163555
            ],
            [
               0.33485524524524535,
               0.3159404202044663
            ],
            [
               0.33765775775775775,
               0.3187559782458348
            ],
            [
               0.34046027027027037,
               0.32143626766541167
            ],
            [
               0.34326278278278277,
               0.3239731611382945
            ],
            [
               0.3460652952952954,
               0.3263848739670413
            ],
            [
               0.3488678078078078,
               0.32870525894238123
            ],
            [
               0.3516703203203204,
               0.3309699000425943
            ],
            [
               0.3544728328328328,
               0.33320372197878845
            ],
            [
               0.35727534534534544,
               0.33541416846450156
            ],
            [
               0.36007785785785784,
               0.3375918626355206
            ],
            [
               0.36288037037037046,
               0.3397178051070857
            ],
            [
               0.36568288288288286,
               0.34177365611654564
            ],
            [
               0.3684853953953955,
               0.3437504701421198
            ],
            [
               0.3712879079079079,
               0.34565191648192695
            ],
            [
               0.3740904204204205,
               0.3474903461933917
            ],
            [
               0.3768929329329329,
               0.3492772119236185
            ],
            [
               0.37969544544544553,
               0.3510120973938859
            ],
            [
               0.38249795795795793,
               0.35267582772221573
            ],
            [
               0.38530047047047056,
               0.3542321894471334
            ],
            [
               0.38810298298298296,
               0.3556398591961241
            ],
            [
               0.3909054954954956,
               0.35687216901598134
            ],
            [
               0.393708008008008,
               0.3579387430142087
            ],
            [
               0.3965105205205206,
               0.35890121637054434
            ],
            [
               0.3993130330330332,
               0.3598760444640676
            ],
            [
               0.4021155455455456,
               0.3610207920542583
            ],
            [
               0.40491805805805825,
               0.36250530102069617
            ],
            [
               0.40772057057057065,
               0.36447417788682407
            ],
            [
               0.4105230830830833,
               0.3670104223686591
            ],
            [
               0.4133255955955957,
               0.37011051826768926
            ],
            [
               0.4161281081081083,
               0.3736786249655021
            ],
            [
               0.4189306206206207,
               0.37754238065332246
            ],
            [
               0.4217331331331333,
               0.38148681071773793
            ],
            [
               0.4245356456456457,
               0.3852977856612172
            ],
            [
               0.42733815815815834,
               0.38880394304590793
            ],
            [
               0.43014067067067074,
               0.39190671071642963
            ],
            [
               0.43294318318318337,
               0.394591732964645
            ],
            [
               0.43574569569569577,
               0.396920379553811
            ],
            [
               0.4385482082082084,
               0.39900539742670327
            ],
            [
               0.4413507207207208,
               0.40097853051673954
            ],
            [
               0.4441532332332334,
               0.4029590887798836
            ],
            [
               0.4469557457457458,
               0.4050309066669961
            ],
            [
               0.44975825825825844,
               0.4072316785787822
            ],
            [
               0.45256077077077084,
               0.409554616213761
            ],
            [
               0.45536328328328346,
               0.4119591010314403
            ],
            [
               0.45816579579579586,
               0.4143854297556341
            ],
            [
               0.4609683083083085,
               0.41676908072557073
            ],
            [
               0.4637708208208209,
               0.4190516592322308
            ],
            [
               0.4665733333333335,
               0.4211878611643942
            ],
            [
               0.4693758458458459,
               0.42314944833359464
            ],
            [
               0.47217835835835853,
               0.4249277447713235
            ],
            [
               0.47498087087087093,
               0.42653551775284715
            ],
            [
               0.47778338338338355,
               0.42800783042201235
            ],
            [
               0.48058589589589595,
               0.42940036244004254
            ],
            [
               0.4833884084084086,
               0.43078351415689065
            ],
            [
               0.486190920920921,
               0.43223162839850005
            ],
            [
               0.4889934334334336,
               0.43380858599333705
            ],
            [
               0.491795945945946,
               0.43555307334349913
            ],
            [
               0.4945984584584586,
               0.43746802729733647
            ],
            [
               0.497400970970971,
               0.43951841377495016
            ],
            [
               0.5002034834834836,
               0.4416394404048306
            ],
            [
               0.503005995995996,
               0.4437540779168045
            ],
            [
               0.5058085085085087,
               0.4457954458740871
            ],
            [
               0.5086110210210211,
               0.447727440452067
            ],
            [
               0.5114135335335337,
               0.44955687262487554
            ],
            [
               0.5142160460460461,
               0.4513325858283496
            ],
            [
               0.5170185585585587,
               0.4531309495666146
            ],
            [
               0.5198210710710711,
               0.45503153474068603
            ],
            [
               0.5226235835835837,
               0.4570901785674303
            ],
            [
               0.5254260960960961,
               0.4593178327811733
            ],
            [
               0.5282286086086088,
               0.46167207077063044
            ],
            [
               0.5310311211211212,
               0.4640643353319331
            ],
            [
               0.5338336336336338,
               0.46638115295869303
            ],
            [
               0.5366361461461462,
               0.46851321225925047
            ],
            [
               0.5394386586586588,
               0.4703838197607517
            ],
            [
               0.5422411711711712,
               0.47196856179215396
            ],
            [
               0.5450436836836838,
               0.4733008576625314
            ],
            [
               0.5478461961961962,
               0.4744624841865752
            ],
            [
               0.5506487087087089,
               0.4755626032919313
            ],
            [
               0.5534512212212213,
               0.47671189753734344
            ],
            [
               0.5562537337337339,
               0.477999215667648
            ],
            [
               0.5590562462462463,
               0.4794765762145423
            ],
            [
               0.5618587587587589,
               0.48115519630886616
            ],
            [
               0.5646612712712713,
               0.4830116232165095
            ],
            [
               0.5674637837837839,
               0.4850002901355158
            ],
            [
               0.5702662962962963,
               0.48706771297311047
            ],
            [
               0.573068808808809,
               0.48916422059434916
            ],
            [
               0.5758713213213213,
               0.4912510231799468
            ],
            [
               0.578673833833834,
               0.49330262688023924
            ],
            [
               0.5814763463463464,
               0.49530616473521316
            ],
            [
               0.584278858858859,
               0.49725959436475464
            ],
            [
               0.5870813713713714,
               0.49916996409253195
            ],
            [
               0.589883883883884,
               0.5010516518493456
            ],
            [
               0.5926863963963964,
               0.5029234548278982
            ],
            [
               0.595488908908909,
               0.5048033178868805
            ],
            [
               0.5982914214214214,
               0.5067005213673071
            ],
            [
               0.6010939339339341,
               0.5086068962871633
            ],
            [
               0.6038964464464465,
               0.5104902468889846
            ],
            [
               0.6066989589589589,
               0.5122937103039289
            ],
            [
               0.6095014714714717,
               0.5139436968662089
            ],
            [
               0.6123039839839841,
               0.5153664243493619
            ],
            [
               0.6151064964964965,
               0.5165096943130554
            ],
            [
               0.6179090090090089,
               0.5173637319734838
            ],
            [
               0.6207115215215218,
               0.5179738816683999
            ],
            [
               0.6235140340340342,
               0.5184394391240219
            ],
            [
               0.6263165465465466,
               0.5188967325316812
            ],
            [
               0.629119059059059,
               0.5194896266063214
            ],
            [
               0.6319215715715718,
               0.5203352042022811
            ],
            [
               0.6347240840840842,
               0.521494759890706
            ],
            [
               0.6375265965965966,
               0.5229593466862821
            ],
            [
               0.640329109109109,
               0.5246549839283775
            ],
            [
               0.6431316216216219,
               0.5264664762042017
            ],
            [
               0.6459341341341343,
               0.5282726451794291
            ],
            [
               0.6487366466466467,
               0.5299818010009487
            ],
            [
               0.651539159159159,
               0.5315559848931786
            ],
            [
               0.6543416716716719,
               0.5330161651278187
            ],
            [
               0.6571441841841843,
               0.5344270274272527
            ],
            [
               0.6599466966966967,
               0.5358670745682259
            ],
            [
               0.6627492092092091,
               0.5373949391400703
            ],
            [
               0.665551721721722,
               0.5390242086333272
            ],
            [
               0.6683542342342343,
               0.5407160609325905
            ],
            [
               0.6711567467467467,
               0.542392582633302
            ],
            [
               0.6739592592592591,
               0.5439660389777937
            ],
            [
               0.676761771771772,
               0.5453733267719849
            ],
            [
               0.6795642842842844,
               0.5466026251650665
            ],
            [
               0.6823667967967968,
               0.5477017876254912
            ],
            [
               0.6851693093093092,
               0.5487645035079893
            ],
            [
               0.687971821821822,
               0.5498984328419405
            ],
            [
               0.6907743343343344,
               0.5511864231218768
            ],
            [
               0.6935768468468468,
               0.5526549621617339
            ],
            [
               0.6963793593593592,
               0.5542619496812609
            ],
            [
               0.6991818718718721,
               0.555909262600539
            ],
            [
               0.7019843843843845,
               0.5574767091442148
            ],
            [
               0.7047868968968969,
               0.5588659874889532
            ],
            [
               0.7075894094094093,
               0.560039135172544
            ],
            [
               0.7103919219219221,
               0.5610373167766312
            ],
            [
               0.7131944344344345,
               0.5619723421278171
            ],
            [
               0.7159969469469469,
               0.56299283179795
            ],
            [
               0.7187994594594593,
               0.56423609610095
            ],
            [
               0.7216019719719722,
               0.5657822476853908
            ],
            [
               0.7244044844844846,
               0.5676267471902436
            ],
            [
               0.727206996996997,
               0.569681437799967
            ],
            [
               0.7300095095095094,
               0.5718042133774761
            ],
            [
               0.7328120220220222,
               0.5738472578035558
            ],
            [
               0.7356145345345346,
               0.5757069592066415
            ],
            [
               0.738417047047047,
               0.5773576871023063
            ],
            [
               0.7412195595595594,
               0.5788570969401317
            ],
            [
               0.7440220720720723,
               0.5803206757743476
            ],
            [
               0.7468245845845847,
               0.5818743528550684
            ],
            [
               0.7496270970970971,
               0.5836021908380098
            ],
            [
               0.7524296096096099,
               0.5855084224533276
            ],
            [
               0.7552321221221223,
               0.5875084435324036
            ],
            [
               0.7580346346346347,
               0.5894533120049805
            ],
            [
               0.7608371471471471,
               0.5911803038902519
            ],
            [
               0.76363965965966,
               0.59257238615044
            ],
            [
               0.7664421721721724,
               0.5936056011414756
            ],
            [
               0.7692446846846848,
               0.5943668407781517
            ],
            [
               0.7720471971971972,
               0.5950342661220749
            ],
            [
               0.77484970970971,
               0.5958253961242879
            ],
            [
               0.7776522222222224,
               0.596929227110975
            ],
            [
               0.7804547347347348,
               0.5984446608242389
            ],
            [
               0.7832572472472472,
               0.600345865678205
            ],
            [
               0.7860597597597601,
               0.6024864481824299
            ],
            [
               0.7888622722722725,
               0.6046414263428536
            ],
            [
               0.7916647847847849,
               0.6065733955098748
            ],
            [
               0.7944672972972973,
               0.6081013027604676
            ],
            [
               0.7972698098098101,
               0.6091496403388703
            ],
            [
               0.8000723223223225,
               0.6097628079238009
            ],
            [
               0.8028748348348349,
               0.610081425574703
            ],
            [
               0.8056773473473473,
               0.6102902891003252
            ],
            [
               0.8084798598598602,
               0.6105569559575869
            ],
            [
               0.8112823723723726,
               0.6109824467879734
            ],
            [
               0.814084884884885,
               0.6115804805030909
            ],
            [
               0.8168873973973974,
               0.6122909393968812
            ],
            [
               0.8196899099099102,
               0.6130207735809677
            ],
            [
               0.8224924224224226,
               0.6136957723919446
            ],
            [
               0.825294934934935,
               0.6143030128402311
            ],
            [
               0.8280974474474474,
               0.6149075620935365
            ],
            [
               0.8308999599599602,
               0.6156367257096669
            ],
            [
               0.8337024724724726,
               0.6166372356338765
            ],
            [
               0.836504984984985,
               0.6180208690936663
            ],
            [
               0.8393074974974974,
               0.6198184383738732
            ],
            [
               0.8421100100100103,
               0.621959303198085
            ],
            [
               0.8449125225225227,
               0.6242845573382687
            ],
            [
               0.8477150350350351,
               0.6265900859267834
            ],
            [
               0.8505175475475475,
               0.6286850850596033
            ],
            [
               0.8533200600600603,
               0.6304461802530616
            ],
            [
               0.8561225725725727,
               0.6318489048027865
            ],
            [
               0.8589250850850851,
               0.6329663789090445
            ],
            [
               0.8617275975975975,
               0.6339366270966413
            ],
            [
               0.8645301101101104,
               0.6349109042830112
            ],
            [
               0.8673326226226228,
               0.6360017607968809
            ],
            [
               0.8701351351351352,
               0.6372491334908833
            ],
            [
               0.8729376476476476,
               0.6386157454071715
            ],
            [
               0.8757401601601604,
               0.6400121391903875
            ],
            [
               0.8785426726726728,
               0.6413407763137222
            ],
            [
               0.8813451851851852,
               0.6425417662516241
            ],
            [
               0.8841476976976976,
               0.643622417104789
            ],
            [
               0.8869502102102105,
               0.6446590132784876
            ],
            [
               0.8897527227227229,
               0.6457697181540728
            ],
            [
               0.8925552352352353,
               0.6470684110632583
            ],
            [
               0.8953577477477477,
               0.6486165964956059
            ],
            [
               0.8981602602602605,
               0.6503915795756413
            ],
            [
               0.9009627727727729,
               0.6522834813552842
            ],
            [
               0.9037652852852853,
               0.6541233937238322
            ],
            [
               0.9065677977977977,
               0.6557337590520751
            ],
            [
               0.9093703103103106,
               0.6569839573933943
            ],
            [
               0.912172822822823,
               0.6578320214287532
            ],
            [
               0.9149753353353354,
               0.6583381227561818
            ],
            [
               0.9177778478478478,
               0.6586452854958331
            ],
            [
               0.9205803603603606,
               0.658934165020645
            ],
            [
               0.923382872872873,
               0.6593676151580846
            ],
            [
               0.9261853853853854,
               0.6600440110129753
            ],
            [
               0.9289878978978978,
               0.6609747977121037
            ],
            [
               0.9317904104104107,
               0.6620928262406308
            ],
            [
               0.9345929229229231,
               0.6632869742613987
            ],
            [
               0.9373954354354355,
               0.6644493299590463
            ],
            [
               0.9401979479479479,
               0.6655171294161331
            ],
            [
               0.9430004604604607,
               0.6664940823943051
            ],
            [
               0.9458029729729731,
               0.6674437198304191
            ],
            [
               0.9486054854854855,
               0.6684579693449437
            ],
            [
               0.9514079979979979,
               0.6696134283789215
            ],
            [
               0.9542105105105108,
               0.670932384919924
            ],
            [
               0.9570130230230232,
               0.6723638899756865
            ],
            [
               0.9598155355355356,
               0.6737927838433662
            ],
            [
               0.962618048048048,
               0.6750742430822346
            ],
            [
               0.9654205605605608,
               0.6760819222936796
            ],
            [
               0.9682230730730732,
               0.6767525671279628
            ],
            [
               0.9710255855855856,
               0.6771109552039625
            ],
            [
               0.973828098098098,
               0.6772658228971029
            ],
            [
               0.9766306106106108,
               0.677377606371412
            ],
            [
               0.9794331231231233,
               0.6776087177290664
            ],
            [
               0.9822356356356357,
               0.6780731714100272
            ],
            [
               0.985038148148148,
               0.6788025408305809
            ],
            [
               0.9878406606606609,
               0.6797394663545908
            ],
            [
               0.9906431731731733,
               0.680760364810725
            ],
            [
               0.9934456856856857,
               0.6817190380097666
            ],
            [
               0.9962481981981981,
               0.6824960418657516
            ],
            [
               0.9990507107107109,
               0.6830372732577719
            ],
            [
               1.0018532232232233,
               0.6833695857632569
            ],
            [
               1.0046557357357357,
               0.6835896274890088
            ],
            [
               1.0074582482482481,
               0.6838313918376421
            ],
            [
               1.010260760760761,
               0.6842248513533375
            ],
            [
               1.0130632732732734,
               0.6848601649136337
            ],
            [
               1.0158657857857858,
               0.6857687839125404
            ],
            [
               1.0186682982982982,
               0.6869257600283803
            ],
            [
               1.021470810810811,
               0.688269467627862
            ],
            [
               1.0242733233233234,
               0.6897288767028025
            ],
            [
               1.0270758358358358,
               0.6912466515385203
            ],
            [
               1.0298783483483482,
               0.6927892253732739
            ],
            [
               1.032680860860861,
               0.6943412870671408
            ],
            [
               1.0354833733733735,
               0.6958891860346545
            ],
            [
               1.0382858858858859,
               0.697402723354688
            ],
            [
               1.0410883983983983,
               0.6988256203352889
            ],
            [
               1.0438909109109111,
               0.7000812700983184
            ],
            [
               1.0466934234234235,
               0.7010936280375265
            ],
            [
               1.049495935935936,
               0.7018159990026553
            ],
            [
               1.0522984484484483,
               0.7022559736400688
            ],
            [
               1.0551009609609612,
               0.7024848669329852
            ],
            [
               1.0579034734734736,
               0.7026249834154487
            ],
            [
               1.060705985985986,
               0.7028162217501401
            ],
            [
               1.0635084984984984,
               0.7031719244372445
            ],
            [
               1.0663110110110112,
               0.7037392053015328
            ],
            [
               1.0691135235235236,
               0.7044789556131993
            ],
            [
               1.071916036036036,
               0.7052749420844271
            ],
            [
               1.0747185485485484,
               0.7059716085834338
            ],
            [
               1.0775210610610613,
               0.7064297184290652
            ],
            [
               1.0803235735735737,
               0.7065816119064294
            ],
            [
               1.083126086086086,
               0.7064664754543617
            ],
            [
               1.0859285985985985,
               0.7062314990019967
            ],
            [
               1.0887311111111113,
               0.7060956098854128
            ],
            [
               1.0915336236236237,
               0.7062851291675369
            ],
            [
               1.0943361361361361,
               0.7069609032136172
            ],
            [
               1.0971386486486485,
               0.7081605876797926
            ],
            [
               1.0999411611611614,
               0.7097761178988937
            ],
            [
               1.1027436736736738,
               0.7115758939645467
            ],
            [
               1.1055461861861862,
               0.713267099218839
            ],
            [
               1.1083486986986986,
               0.7145804214919769
            ],
            [
               1.1111512112112114,
               0.715351615241724
            ],
            [
               1.1139537237237238,
               0.7155745171919776
            ],
            [
               1.1167562362362362,
               0.7154084070464211
            ],
            [
               1.119558748748749,
               0.7151364402560703
            ],
            [
               1.1223612612612615,
               0.7150868999220987
            ],
            [
               1.1251637737737739,
               0.7155404526706104
            ],
            [
               1.1279662862862863,
               0.7166508403059433
            ],
            [
               1.130768798798799,
               0.7184022073645405
            ],
            [
               1.1335713113113115,
               0.7206149766542631
            ],
            [
               1.136373823823824,
               0.7229974732133184
            ],
            [
               1.1391763363363363,
               0.7252269970259266
            ],
            [
               1.1419788488488491,
               0.727035889735023
            ],
            [
               1.1447813613613615,
               0.728277661670901
            ],
            [
               1.147583873873874,
               0.7289552928245722
            ],
            [
               1.1503863863863864,
               0.729205906395777
            ],
            [
               1.1531888988988992,
               0.7292491952909295
            ],
            [
               1.1559914114114116,
               0.729317178129753
            ],
            [
               1.158793923923924,
               0.7295871400100863
            ],
            [
               1.1615964364364364,
               0.7301370486727916
            ],
            [
               1.1643989489489492,
               0.7309345764290665
            ],
            [
               1.1672014614614616,
               0.7318599889509859
            ],
            [
               1.170003973973974,
               0.7327530904594444
            ],
            [
               1.1728064864864864,
               0.7334681253350596
            ],
            [
               1.1756089989989993,
               0.7339196022441099
            ],
            [
               1.1784115115115117,
               0.7341062228452626
            ],
            [
               1.181214024024024,
               0.7341077054545567
            ],
            [
               1.1840165365365365,
               0.7340576821645421
            ],
            [
               1.1868190490490493,
               0.7341024459510472
            ],
            [
               1.1896215615615617,
               0.7343583934614368
            ],
            [
               1.1924240740740741,
               0.734880077940119
            ],
            [
               1.1952265865865865,
               0.7356466337720095
            ],
            [
               1.1980290990990994,
               0.7365685786820306
            ],
            [
               1.2008316116116118,
               0.7375114841109844
            ],
            [
               1.2036341241241242,
               0.7383291999497847
            ],
            [
               1.2064366366366366,
               0.738897948001425
            ],
            [
               1.2092391491491494,
               0.7391435584965959
            ],
            [
               1.2120416616616618,
               0.7390566981552542
            ],
            [
               1.2148441741741742,
               0.7386941527557602
            ],
            [
               1.2176466866866866,
               0.7381672098279384
            ],
            [
               1.2204491991991995,
               0.7376203950554345
            ],
            [
               1.2232517117117119,
               0.7372050783164702
            ],
            [
               1.2260542242242243,
               0.7370528714839777
            ],
            [
               1.2288567367367367,
               0.7372534644091839
            ],
            [
               1.2316592492492495,
               0.7378407096958445
            ],
            [
               1.234461761761762,
               0.7387894082214599
            ],
            [
               1.2372642742742743,
               0.7400233953068939
            ],
            [
               1.2400667867867867,
               0.7414333310225575
            ],
            [
               1.2428692992992996,
               0.7429004162835917
            ],
            [
               1.245671811811812,
               0.7443206373959529
            ],
            [
               1.2484743243243244,
               0.7456236709674751
            ],
            [
               1.2512768368368368,
               0.7467816441419644
            ],
            [
               1.2540793493493496,
               0.7478055044811033
            ],
            [
               1.256881861861862,
               0.7487302490849267
            ],
            [
               1.2596843743743744,
               0.749593704850951
            ],
            [
               1.2624868868868868,
               0.7504158094486042
            ],
            [
               1.2652893993993997,
               0.751185532497441
            ],
            [
               1.268091911911912,
               0.7518604204647757
            ],
            [
               1.2708944244244245,
               0.7523797513788284
            ],
            [
               1.2736969369369369,
               0.7526876424940301
            ],
            [
               1.2764994494494497,
               0.752758698378738
            ],
            [
               1.279301961961962,
               0.752617276608089
            ],
            [
               1.2821044744744745,
               0.752342872661157
            ],
            [
               1.284906986986987,
               0.7520582110077562
            ],
            [
               1.2877094994994998,
               0.7519021658441492
            ],
            [
               1.2905120120120122,
               0.7519948365304836
            ],
            [
               1.2933145245245246,
               0.7524051922779634
            ],
            [
               1.296117037037037,
               0.7531315237281895
            ],
            [
               1.2989195495495498,
               0.7541013921398215
            ],
            [
               1.3017220620620622,
               0.7551918793588577
            ],
            [
               1.3045245745745746,
               0.7562645700271144
            ],
            [
               1.307327087087087,
               0.7572049232749332
            ],
            [
               1.3101295995995998,
               0.7579541235161722
            ],
            [
               1.3129321121121122,
               0.7585237202344506
            ],
            [
               1.3157346246246246,
               0.7589887109983144
            ],
            [
               1.318537137137137,
               0.7594614832983542
            ],
            [
               1.32133964964965,
               0.7600550175630829
            ],
            [
               1.3241421621621623,
               0.760847018585789
            ],
            [
               1.3269446746746747,
               0.7618561341254109
            ],
            [
               1.329747187187187,
               0.763037333661263
            ],
            [
               1.3325496996997,
               0.7642972319574168
            ],
            [
               1.3353522122122123,
               0.7655237391848664
            ],
            [
               1.3381547247247247,
               0.766620000109297
            ],
            [
               1.3409572372372371,
               0.7675315576090891
            ],
            [
               1.34375974974975,
               0.7682582988422136
            ],
            [
               1.3465622622622624,
               0.768848057204617
            ],
            [
               1.3493647747747748,
               0.7693749181682985
            ],
            [
               1.3521672872872872,
               0.769910238587991
            ],
            [
               1.3549697997998,
               0.7704965213846539
            ],
            [
               1.3577723123123124,
               0.7711329628076128
            ],
            [
               1.3605748248248248,
               0.7717772525915062
            ],
            [
               1.3633773373373372,
               0.7723625611603342
            ],
            [
               1.36617984984985,
               0.772823522415749
            ],
            [
               1.3689823623623625,
               0.7731221129801007
            ],
            [
               1.3717848748748749,
               0.7732645429091469
            ],
            [
               1.3745873873873873,
               0.7733034425859104
            ],
            [
               1.3773898998999001,
               0.7733246112021968
            ],
            [
               1.3801924124124125,
               0.7734226774629193
            ],
            [
               1.382994924924925,
               0.7736735337309151
            ],
            [
               1.3857974374374373,
               0.7741122452787026
            ],
            [
               1.3885999499499502,
               0.7747231359794008
            ],
            [
               1.3914024624624626,
               0.7754446761233924
            ],
            [
               1.394204974974975,
               0.7761870702413416
            ],
            [
               1.3970074874874874,
               0.7768565955874429
            ],
            [
               1.39981,
               0.7773790360615764
            ]
         ]
      },
      {
         "data": [
            [
               1.39991,
               0.7741408924287597
            ],
            [
               1.3971102828053281,
               0.7739170436955745
            ],
            [
               1.3943105656106556,
               0.7738851209172781
            ],
            [
               1.3915108484159835,
               0.7740084683465667
            ],
            [
               1.3887111312213114,
               0.7742444966303046
            ],
            [
               1.3859114140266393,
               0.7745585270005985
            ],
            [
               1.3831116968319672,
               0.774930166494365
            ],
            [
               1.3803119796372951,
               0.7753506498253668
            ],
            [
               1.377512262442623,
               0.7758130209438299
            ],
            [
               1.374712545247951,
               0.7762996267915149
            ],
            [
               1.3719128280532784,
               0.7767722875919649
            ],
            [
               1.3691131108586063,
               0.7771694963483151
            ],
            [
               1.3663133936639342,
               0.7774125159222632
            ],
            [
               1.3635136764692621,
               0.7774191854501706
            ],
            [
               1.36071395927459,
               0.7771216529601306
            ],
            [
               1.357914242079918,
               0.7764829409771157
            ],
            [
               1.3551145248852459,
               0.775507583774983
            ],
            [
               1.3523148076905733,
               0.774243356728999
            ],
            [
               1.3495150904959012,
               0.7727737100920193
            ],
            [
               1.3467153733012291,
               0.771203072744936
            ],
            [
               1.343915656106557,
               0.7696389360114304
            ],
            [
               1.341115938911885,
               0.7681751105996357
            ],
            [
               1.3383162217172129,
               0.7668797512630674
            ],
            [
               1.3355165045225408,
               0.7657900428608004
            ],
            [
               1.3327167873278687,
               0.7649134560540425
            ],
            [
               1.3299170701331962,
               0.7642338452600187
            ],
            [
               1.327117352938524,
               0.7637198200068509
            ],
            [
               1.324317635743852,
               0.7633329038282426
            ],
            [
               1.3215179185491799,
               0.7630338110535907
            ],
            [
               1.3187182013545078,
               0.7627863096683503
            ],
            [
               1.3159184841598357,
               0.7625591327663541
            ],
            [
               1.3131187669651636,
               0.7623269041904225
            ],
            [
               1.310319049770491,
               0.76207094087355
            ],
            [
               1.307519332575819,
               0.7617802270803864
            ],
            [
               1.304719615381147,
               0.7614521516093351
            ],
            [
               1.3019198981864748,
               0.7610921334950616
            ],
            [
               1.2991201809918027,
               0.760711305696278
            ],
            [
               1.2963204637971306,
               0.760322033090246
            ],
            [
               1.2935207466024585,
               0.7599320146816506
            ],
            [
               1.2907210294077864,
               0.75953867629626
            ],
            [
               1.287921312213114,
               0.7591260640306582
            ],
            [
               1.2851215950184418,
               0.7586661802747146
            ],
            [
               1.2823218778237697,
               0.7581255963681632
            ],
            [
               1.2795221606290976,
               0.7574764743317034
            ],
            [
               1.2767224434344255,
               0.7567093446836548
            ],
            [
               1.2739227262397534,
               0.7558437451601665
            ],
            [
               1.2711230090450814,
               0.7549326638075753
            ],
            [
               1.2683232918504093,
               0.7540578971783543
            ],
            [
               1.2655235746557367,
               0.7533157628455589
            ],
            [
               1.2627238574610646,
               0.7527955131913966
            ],
            [
               1.2599241402663925,
               0.7525554283424317
            ],
            [
               1.2571244230717205,
               0.7526030390303691
            ],
            [
               1.2543247058770484,
               0.752885625422544
            ],
            [
               1.2515249886823763,
               0.7532949307062922
            ],
            [
               1.2487252714877042,
               0.753686384870236
            ],
            [
               1.2459255542930316,
               0.7539090258760713
            ],
            [
               1.2431258370983596,
               0.7538389478175891
            ],
            [
               1.2403261199036875,
               0.7534075927511248
            ],
            [
               1.2375264027090154,
               0.7526171457855714
            ],
            [
               1.2347266855143433,
               0.7515385825456045
            ],
            [
               1.2319269683196712,
               0.750292700758002
            ],
            [
               1.229127251124999,
               0.7490193617225778
            ],
            [
               1.226327533930327,
               0.7478436679953576
            ],
            [
               1.2235278167356545,
               0.7468487584978869
            ],
            [
               1.2207280995409824,
               0.7460629061558237
            ],
            [
               1.2179283823463103,
               0.7454641739442488
            ],
            [
               1.2151286651516382,
               0.7450003481679675
            ],
            [
               1.212328947956966,
               0.7446169664498559
            ],
            [
               1.209529230762294,
               0.7442836034427937
            ],
            [
               1.206729513567622,
               0.7440091108092828
            ],
            [
               1.2039297963729494,
               0.7438401566241961
            ],
            [
               1.2011300791782773,
               0.743843063139885
            ],
            [
               1.1983303619836052,
               0.7440747774895236
            ],
            [
               1.1955306447889331,
               0.7445528702591216
            ],
            [
               1.192730927594261,
               0.7452353035765545
            ],
            [
               1.189931210399589,
               0.7460179315131341
            ],
            [
               1.1871314932049168,
               0.7467520883857187
            ],
            [
               1.1843317760102448,
               0.7472779712784304
            ],
            [
               1.1815320588155722,
               0.747464040721521
            ],
            [
               1.1787323416209001,
               0.7472402450276276
            ],
            [
               1.175932624426228,
               0.7466144462404789
            ],
            [
               1.173132907231556,
               0.7456665932358949
            ],
            [
               1.1703331900368839,
               0.7445223187333325
            ],
            [
               1.1675334728422118,
               0.7433143789774648
            ],
            [
               1.1647337556475397,
               0.7421444146622818
            ],
            [
               1.1619340384528671,
               0.7410574447731763
            ],
            [
               1.159134321258195,
               0.7400372388849623
            ],
            [
               1.156334604063523,
               0.7390236151424165
            ],
            [
               1.1535348868688509,
               0.7379451593032309
            ],
            [
               1.1507351696741788,
               0.7367554526302287
            ],
            [
               1.1479354524795067,
               0.7354595560628834
            ],
            [
               1.1451357352848346,
               0.7341207852520455
            ],
            [
               1.1423360180901625,
               0.7328446879091782
            ],
            [
               1.13953630089549,
               0.7317452798388098
            ],
            [
               1.1367365837008179,
               0.7309051756351648
            ],
            [
               1.1339368665061458,
               0.7303438947315538
            ],
            [
               1.1311371493114737,
               0.730006271949827
            ],
            [
               1.1283374321168016,
               0.7297762149141608
            ],
            [
               1.1255377149221295,
               0.7295122369584751
            ],
            [
               1.1227379977274574,
               0.7290932868650776
            ],
            [
               1.1199382805327853,
               0.7284592197537405
            ],
            [
               1.1171385633381128,
               0.7276314250581991
            ],
            [
               1.1143388461434407,
               0.7267054523846443
            ],
            [
               1.1115391289487686,
               0.7258169488883934
            ],
            [
               1.1087394117540965,
               0.7250916618584091
            ],
            [
               1.1059396945594244,
               0.7245963754115575
            ],
            [
               1.1031399773647523,
               0.724308175427704
            ],
            [
               1.1003402601700802,
               0.7241139539579131
            ],
            [
               1.0975405429754077,
               0.7238422109505358
            ],
            [
               1.0947408257807356,
               0.7233181880490809
            ],
            [
               1.0919411085860635,
               0.7224248956394914
            ],
            [
               1.0891413913913914,
               0.7211496543948954
            ],
            [
               1.0863416741967193,
               0.7195995766014898
            ],
            [
               1.0835419570020473,
               0.7179789332817449
            ],
            [
               1.0807422398073752,
               0.7165336087223725
            ],
            [
               1.077942522612703,
               0.71547884876053
            ],
            [
               1.0751428054180305,
               0.7149325841635582
            ],
            [
               1.0723430882233584,
               0.7148756186613279
            ],
            [
               1.0695433710286864,
               0.715152060100406
            ],
            [
               1.0667436538340143,
               0.7155109675661269
            ],
            [
               1.0639439366393422,
               0.7156772246760891
            ],
            [
               1.06114421944467,
               0.715430304234988
            ],
            [
               1.058344502249998,
               0.7146669072190426
            ],
            [
               1.0555447850553255,
               0.7134283509601891
            ],
            [
               1.0527450678606534,
               0.7118845173904391
            ],
            [
               1.0499453506659813,
               0.7102796734872387
            ],
            [
               1.0471456334713092,
               0.70885724523394
            ],
            [
               1.044345916276637,
               0.7077869414608365
            ],
            [
               1.041546199081965,
               0.7071165365830266
            ],
            [
               1.038746481887293,
               0.7067625680614709
            ],
            [
               1.0359467646926208,
               0.7065418365047147
            ],
            [
               1.0331470474979483,
               0.706232893469766
            ],
            [
               1.0303473303032762,
               0.7056476714965425
            ],
            [
               1.027547613108604,
               0.7046908031081014
            ],
            [
               1.024747895913932,
               0.7033886343208391
            ],
            [
               1.02194817871926,
               0.7018798524828571
            ],
            [
               1.0191484615245878,
               0.7003717340832811
            ],
            [
               1.0163487443299157,
               0.6990764214508665
            ],
            [
               1.0135490271352436,
               0.6981471818544158
            ],
            [
               1.010749309940571,
               0.6976337738255616
            ],
            [
               1.007949592745899,
               0.6974694003520618
            ],
            [
               1.005149875551227,
               0.6974916218477663
            ],
            [
               1.0023501583565548,
               0.6974893486699013
            ],
            [
               0.9995504411618827,
               0.6972608048721267
            ],
            [
               0.9967507239672107,
               0.6966651811481075
            ],
            [
               0.9939510067725386,
               0.6956538885839212
            ],
            [
               0.991151289577866,
               0.6942744957320373
            ],
            [
               0.9883515723831939,
               0.6926490472420218
            ],
            [
               0.9855518551885218,
               0.6909357397942779
            ],
            [
               0.9827521379938498,
               0.689286745732294
            ],
            [
               0.9799524207991777,
               0.6878144876866494
            ],
            [
               0.9771527036045056,
               0.6865744852838234
            ],
            [
               0.9743529864098335,
               0.6855667443737711
            ],
            [
               0.9715532692151614,
               0.6847517211453148
            ],
            [
               0.9687535520204889,
               0.6840730462545614
            ],
            [
               0.9659538348258168,
               0.6834784244066479
            ],
            [
               0.9631541176311447,
               0.6829322909515271
            ],
            [
               0.9603544004364726,
               0.6824178027750171
            ],
            [
               0.9575546832418005,
               0.681929969515179
            ],
            [
               0.9547549660471284,
               0.6814647008370196
            ],
            [
               0.9519552488524563,
               0.6810093696130907
            ],
            [
               0.9491555316577838,
               0.6805391318074323
            ],
            [
               0.9463558144631117,
               0.6800204385518278
            ],
            [
               0.9435560972684396,
               0.6794200988090211
            ],
            [
               0.9407563800737675,
               0.6787160568968036
            ],
            [
               0.9379566628790954,
               0.6779054667736777
            ],
            [
               0.9351569456844233,
               0.677006759682952
            ],
            [
               0.9323572284897512,
               0.6760546852879035
            ],
            [
               0.9295575112950791,
               0.6750898600506219
            ],
            [
               0.9267577941004066,
               0.6741462608525151
            ],
            [
               0.9239580769057345,
               0.6732407394210596
            ],
            [
               0.9211583597110624,
               0.6723678739507556
            ],
            [
               0.9183586425163903,
               0.6715016723658327
            ],
            [
               0.9155589253217182,
               0.6706034652013177
            ],
            [
               0.9127592081270461,
               0.6696334995377586
            ],
            [
               0.909959490932374,
               0.6685628036809752
            ],
            [
               0.907159773737702,
               0.6673820305970101
            ],
            [
               0.9043600565430294,
               0.6661050464054212
            ],
            [
               0.9015603393483573,
               0.6647665967109915
            ],
            [
               0.8987606221536852,
               0.6634149625004232
            ],
            [
               0.8959609049590131,
               0.6621016918964472
            ],
            [
               0.8931611877643411,
               0.6608710294081942
            ],
            [
               0.890361470569669,
               0.6597515295111531
            ],
            [
               0.8875617533749969,
               0.6587516639651881
            ],
            [
               0.8847620361803243,
               0.6578602222382102
            ],
            [
               0.8819623189856522,
               0.6570511867351334
            ],
            [
               0.8791626017909802,
               0.656291743097053
            ],
            [
               0.8763628845963081,
               0.6555513371631323
            ],
            [
               0.873563167401636,
               0.6548093666308628
            ],
            [
               0.8707634502069639,
               0.6540593131871669
            ],
            [
               0.8679637330122918,
               0.6533079212511165
            ],
            [
               0.8651640158176197,
               0.652569325000629
            ],
            [
               0.8623642986229472,
               0.6518555619411333
            ],
            [
               0.8595645814282751,
               0.651166282954496
            ],
            [
               0.856764864233603,
               0.6504812060644919
            ],
            [
               0.8539651470389309,
               0.6497585819221576
            ],
            [
               0.8511654298442588,
               0.6489415155869416
            ],
            [
               0.8483657126495867,
               0.6479716639996753
            ],
            [
               0.8455659954549146,
               0.6468072152744542
            ],
            [
               0.8427662782602421,
               0.6454399973435684
            ],
            [
               0.83996656106557,
               0.6439058710555718
            ],
            [
               0.8371668438708979,
               0.6422837163743257
            ],
            [
               0.8343671266762258,
               0.6406812362658704
            ],
            [
               0.8315674094815537,
               0.6392097710677774
            ],
            [
               0.8287676922868816,
               0.6379541558630704
            ],
            [
               0.8259679750922095,
               0.63694606223895
            ],
            [
               0.8231682578975374,
               0.6361492595224347
            ],
            [
               0.8203685407028649,
               0.6354625244219998
            ],
            [
               0.8175688235081928,
               0.6347411149430493
            ],
            [
               0.8147691063135207,
               0.6338321638413908
            ],
            [
               0.8119693891188486,
               0.6326147741116461
            ],
            [
               0.8091696719241765,
               0.6310335684809131
            ],
            [
               0.8063699547295045,
               0.6291157886193263
            ],
            [
               0.8035702375348324,
               0.6269665332501622
            ],
            [
               0.8007705203401598,
               0.6247430919070491
            ],
            [
               0.7979708031454877,
               0.6226156124813058
            ],
            [
               0.7951710859508156,
               0.6207255136382756
            ],
            [
               0.7923713687561436,
               0.6191537105335412
            ],
            [
               0.7895716515614715,
               0.6179075717598554
            ],
            [
               0.7867719343667994,
               0.616929529987625
            ],
            [
               0.7839722171721273,
               0.6161233625657861
            ],
            [
               0.7811724999774552,
               0.6153886200324014
            ],
            [
               0.7783727827827827,
               0.6146513671563669
            ],
            [
               0.7755730655881106,
               0.6138811044073396
            ],
            [
               0.7727733483934385,
               0.613088889045778
            ],
            [
               0.7699736311987664,
               0.6123085130597192
            ],
            [
               0.7671739140040943,
               0.611568750533074
            ],
            [
               0.7643741968094222,
               0.6108679915065391
            ],
            [
               0.7615744796147501,
               0.6101618240009122
            ],
            [
               0.758774762420078,
               0.609369502153332
            ],
            [
               0.7559750452254055,
               0.6083983018111172
            ],
            [
               0.7531753280307334,
               0.6071779221664786
            ],
            [
               0.7503756108360613,
               0.6056927806515655
            ],
            [
               0.7475758936413892,
               0.6039998874364108
            ],
            [
               0.7447761764467171,
               0.6022241926397127
            ],
            [
               0.741976459252045,
               0.600530579053335
            ],
            [
               0.7391767420573729,
               0.5990796296880262
            ],
            [
               0.7363770248627004,
               0.5979802335048339
            ],
            [
               0.7335773076680283,
               0.5972539190906104
            ],
            [
               0.7307775904733562,
               0.5968227764218419
            ],
            [
               0.7279778732786841,
               0.5965258080934848
            ],
            [
               0.725178156084012,
               0.5961597594246146
            ],
            [
               0.72237843888934,
               0.5955327518858401
            ],
            [
               0.7195787216946679,
               0.5945149099049609
            ],
            [
               0.7167790044999958,
               0.593070994532723
            ],
            [
               0.7139792873053232,
               0.5912655940399794
            ],
            [
               0.7111795701106511,
               0.5892398958831848
            ],
            [
               0.708379852915979,
               0.587167758892009
            ],
            [
               0.705580135721307,
               0.5852049544603692
            ],
            [
               0.7027804185266349,
               0.5834471408652476
            ],
            [
               0.6999807013319628,
               0.5819089275150657
            ],
            [
               0.6971809841372907,
               0.580529407351875
            ],
            [
               0.6943812669426181,
               0.5792010950846842
            ],
            [
               0.6915815497479461,
               0.5778120175142194
            ],
            [
               0.688781832553274,
               0.576286987872975
            ],
            [
               0.6859821153586019,
               0.574614903845459
            ],
            [
               0.6831823981639298,
               0.5728538093314322
            ],
            [
               0.6803826809692577,
               0.5711127461295105
            ],
            [
               0.6775829637745856,
               0.5695167097973545
            ],
            [
               0.6747832465799135,
               0.5681660437829104
            ],
            [
               0.671983529385241,
               0.5671029143466314
            ],
            [
               0.6691838121905689,
               0.5662948987731714
            ],
            [
               0.6663840949958968,
               0.5656402099804851
            ],
            [
               0.6635843778012247,
               0.5649925176831987
            ],
            [
               0.6607846606065526,
               0.5641977490476093
            ],
            [
               0.6579849434118805,
               0.5631322470437126
            ],
            [
               0.6551852262172084,
               0.5617319162848264
            ],
            [
               0.6523855090225363,
               0.5600051474631034
            ],
            [
               0.6495857918278638,
               0.5580272113963284
            ],
            [
               0.6467860746331917,
               0.5559188962334759
            ],
            [
               0.6439863574385196,
               0.5538159938075209
            ],
            [
               0.6411866402438475,
               0.5518379211206428
            ],
            [
               0.6383869230491754,
               0.5500631090491561
            ],
            [
               0.6355872058545033,
               0.5485162867078179
            ],
            [
               0.6327874886598313,
               0.5471693409486942
            ],
            [
               0.6299877714651587,
               0.5459540354761563
            ],
            [
               0.6271880542704866,
               0.5447823391383244
            ],
            [
               0.6243883370758145,
               0.5435688828268005
            ],
            [
               0.6215886198811424,
               0.5422501980254489
            ],
            [
               0.6187889026864704,
               0.5407966478902397
            ],
            [
               0.6159891854917983,
               0.5392149408926961
            ],
            [
               0.6131894682971262,
               0.537541371103193
            ],
            [
               0.6103897511024541,
               0.5358280385022961
            ],
            [
               0.6075900339077815,
               0.5341258986305633
            ],
            [
               0.6047903167131095,
               0.5324692651502347
            ],
            [
               0.6019905995184374,
               0.5308661236345593
            ],
            [
               0.5991908823237653,
               0.529297247739758
            ],
            [
               0.5963911651290932,
               0.5277248134505613
            ],
            [
               0.5935914479344209,
               0.5261084409803554
            ],
            [
               0.5907917307397488,
               0.5244240615595432
            ],
            [
               0.5879920135450767,
               0.5226795084721121
            ],
            [
               0.5851922963504046,
               0.5209209221641318
            ],
            [
               0.5823925791557323,
               0.5192261811885315
            ],
            [
               0.5795928619610602,
               0.5176852746115579
            ],
            [
               0.5767931447663881,
               0.5163718690767545
            ],
            [
               0.573993427571716,
               0.5153139611210922
            ],
            [
               0.5711937103770437,
               0.5144731186509462
            ],
            [
               0.5683939931823716,
               0.5137405541298476
            ],
            [
               0.5655942759876995,
               0.5129541291392881
            ],
            [
               0.5627945587930274,
               0.5119343292085965
            ],
            [
               0.5599948415983551,
               0.5105310054425807
            ],
            [
               0.557195124403683,
               0.5086682698611994
            ],
            [
               0.5543954072090109,
               0.5063739958222238
            ],
            [
               0.5515956900143388,
               0.503783586639643
            ],
            [
               0.5487959728196665,
               0.5011144154956937
            ],
            [
               0.5459962556249944,
               0.49861578268293527
            ],
            [
               0.5431965384303223,
               0.4965068534160498
            ],
            [
               0.54039682123565,
               0.49491937928924473
            ],
            [
               0.5375971040409779,
               0.4938615056140244
            ],
            [
               0.5347973868463058,
               0.4932135177467824
            ],
            [
               0.5319976696516338,
               0.49275744591042414
            ],
            [
               0.5291979524569614,
               0.4922326649857105
            ],
            [
               0.5263982352622893,
               0.4914019931037553
            ],
            [
               0.5235985180676173,
               0.4901097160013277
            ],
            [
               0.5207988008729452,
               0.48831545845094193
            ],
            [
               0.5179990836782729,
               0.4860951553906119
            ],
            [
               0.5151993664836008,
               0.48361026830068066
            ],
            [
               0.5123996492889287,
               0.4810557505999894
            ],
            [
               0.5095999320942566,
               0.47860317203376546
            ],
            [
               0.5068002148995843,
               0.4763560765824699
            ],
            [
               0.5040004977049122,
               0.4743299884508228
            ],
            [
               0.5012007805102401,
               0.4724611329074896
            ],
            [
               0.498401063315568,
               0.4706387006118163
            ],
            [
               0.4956013461208957,
               0.46874837233406613
            ],
            [
               0.4928016289262236,
               0.4667120672237021
            ],
            [
               0.4900019117315515,
               0.4645112016989821
            ],
            [
               0.4872021945368792,
               0.4621871507137282
            ],
            [
               0.4844024773422071,
               0.459820755928984
            ],
            [
               0.481602760147535,
               0.45749978568325206
            ],
            [
               0.4788030429528629,
               0.45528685508631495
            ],
            [
               0.4760033257581906,
               0.4531993703756284
            ],
            [
               0.4732036085635185,
               0.4512080922952848
            ],
            [
               0.4704038913688464,
               0.4492538257113125
            ],
            [
               0.4676041741741743,
               0.4472751230766429
            ],
            [
               0.464804456979502,
               0.44523607672006715
            ],
            [
               0.4620047397848299,
               0.4431435438723206
            ],
            [
               0.45920502259015783,
               0.44104728620723005
            ],
            [
               0.45640530539548574,
               0.4390229253864356
            ],
            [
               0.4536055882008134,
               0.43714395383495863
            ],
            [
               0.45080587100614133,
               0.43545301577069473
            ],
            [
               0.44800615381146924,
               0.4339429033126875
            ],
            [
               0.44520643661679693,
               0.4325541832933582
            ],
            [
               0.44240671942212484,
               0.43119041551762366
            ],
            [
               0.43960700222745275,
               0.4297457165366685
            ],
            [
               0.43680728503278066,
               0.4281351828833846
            ],
            [
               0.43400756783810834,
               0.42631788169123813
            ],
            [
               0.43120785064343625,
               0.4243049523840022
            ],
            [
               0.42840813344876416,
               0.42215074271163233
            ],
            [
               0.42560841625409207,
               0.4199308464002327
            ],
            [
               0.42280869905941976,
               0.41771528874416897
            ],
            [
               0.42000898186474767,
               0.4155464098349715
            ],
            [
               0.4172092646700756,
               0.4134288578963399
            ],
            [
               0.4144095474754035,
               0.4113344092872805
            ],
            [
               0.41160983028073117,
               0.4092188537073259
            ],
            [
               0.4088101130860591,
               0.4070439271363535
            ],
            [
               0.406010395891387,
               0.40479574042294447
            ],
            [
               0.4032106786967149,
               0.4024928029069887
            ],
            [
               0.4004109615020426,
               0.40018086875301917
            ],
            [
               0.3976112443073705,
               0.3979168478904809
            ],
            [
               0.3948115271126984,
               0.39574805750320663
            ],
            [
               0.3920118099180261,
               0.39369469307890603
            ],
            [
               0.389212092723354,
               0.3917420538514925
            ],
            [
               0.3864123755286819,
               0.38984534596236636
            ],
            [
               0.3836126583340098,
               0.3879452379334409
            ],
            [
               0.3808129411393375,
               0.38598848537710784
            ],
            [
               0.3780132239446654,
               0.3839462561550211
            ],
            [
               0.3752135067499933,
               0.38182380955847683
            ],
            [
               0.37241378955532123,
               0.37965843635665
            ],
            [
               0.3696140723606489,
               0.37750677400321286
            ],
            [
               0.3668143551659768,
               0.37542620142276195
            ],
            [
               0.36401463797130473,
               0.3734567221716387
            ],
            [
               0.36121492077663264,
               0.3716090603727957
            ],
            [
               0.35841520358196033,
               0.3698620386423014
            ],
            [
               0.35561548638728824,
               0.36816881844135363
            ],
            [
               0.35281576919261615,
               0.3664686456911278
            ],
            [
               0.35001605199794406,
               0.36469943878768546
            ],
            [
               0.34721633480327174,
               0.36280724455956415
            ],
            [
               0.34441661760859965,
               0.3607507972219769
            ],
            [
               0.34161690041392756,
               0.3585020604080772
            ],
            [
               0.33881718321925525,
               0.3560454838181066
            ],
            [
               0.33601746602458316,
               0.3533789163095072
            ],
            [
               0.33321774882991106,
               0.3505175875186084
            ],
            [
               0.330418031635239,
               0.34750000780289125
            ],
            [
               0.32761831444056666,
               0.3443922731110205
            ],
            [
               0.32481859724589457,
               0.3412863381774546
            ],
            [
               0.3220188800512225,
               0.33828904351601197
            ],
            [
               0.3192191628565504,
               0.3355018667421084
            ],
            [
               0.3164194456618781,
               0.3329954410263516
            ],
            [
               0.313619728467206,
               0.33078623634049187
            ],
            [
               0.3108200112725339,
               0.3288239030159134
            ],
            [
               0.3080202940778618,
               0.3269958066842681
            ],
            [
               0.3052205768831895,
               0.32515051882424983
            ],
            [
               0.3024208596885174,
               0.32313585654206023
            ],
            [
               0.2996211424938453,
               0.32084156450160395
            ],
            [
               0.2968214252991732,
               0.3182339493768085
            ],
            [
               0.2940217081045009,
               0.3153709769073229
            ],
            [
               0.2912219909098288,
               0.31239148301477176
            ],
            [
               0.2884222737151567,
               0.3094798090834753
            ],
            [
               0.2856225565204844,
               0.3068149535964452
            ],
            [
               0.2828228393258123,
               0.30451865679618917
            ],
            [
               0.2800231221311402,
               0.30261781962086864
            ],
            [
               0.27722340493646813,
               0.30103279782891507
            ],
            [
               0.2744236877417958,
               0.2995955028813685
            ],
            [
               0.2716239705471237,
               0.2980922556807861
            ],
            [
               0.26882425335245164,
               0.29631885484431375
            ],
            [
               0.26602453615777955,
               0.294131757505286
            ],
            [
               0.26322481896310723,
               0.2914807700588112
            ],
            [
               0.26042510176843514,
               0.28841468224879574
            ],
            [
               0.25762538457376305,
               0.2850598314091518
            ],
            [
               0.25482566737909096,
               0.281579829206272
            ],
            [
               0.25202595018441865,
               0.2781299493682737
            ],
            [
               0.24922623298974655,
               0.2748203447790358
            ],
            [
               0.24642651579507446,
               0.2716983035566375
            ],
            [
               0.24362679860040237,
               0.2687526957988376
            ],
            [
               0.24082708140573006,
               0.2659361351724654
            ],
            [
               0.23802736421105797,
               0.2631948136200473
            ],
            [
               0.23522764701638588,
               0.2604942795645592
            ],
            [
               0.23242792982171356,
               0.25783200989047467
            ],
            [
               0.22962821262704147,
               0.25523334047887136
            ],
            [
               0.22682849543236938,
               0.25273395811670196
            ],
            [
               0.2240287782376973,
               0.2503572489041357
            ],
            [
               0.22122906104302498,
               0.24809651317865652
            ],
            [
               0.21842934384835289,
               0.24590985036782587
            ],
            [
               0.2156296266536808,
               0.24373030643980154
            ],
            [
               0.2128299094590087,
               0.2414876816841097
            ],
            [
               0.2100301922643364,
               0.2391335840117195
            ],
            [
               0.2072304750696643,
               0.23665972075632605
            ],
            [
               0.2044307578749922,
               0.2341016833301522
            ],
            [
               0.20163104068032012,
               0.2315257901203251
            ],
            [
               0.1988313234856478,
               0.2290029662576557
            ],
            [
               0.1960316062909757,
               0.22657877485265832
            ],
            [
               0.19323188909630362,
               0.22425063181082788
            ],
            [
               0.19043217190163153,
               0.22196114620943627
            ],
            [
               0.18763245470695922,
               0.21961109170211715
            ],
            [
               0.18483273751228713,
               0.21708861830687778
            ],
            [
               0.18203302031761504,
               0.21430540241051188
            ],
            [
               0.17923330312294272,
               0.2112276354545399
            ],
            [
               0.17643358592827063,
               0.207891119783623
            ],
            [
               0.17363386873359854,
               0.20439486399295292
            ],
            [
               0.17083415153892645,
               0.20087471481147134
            ],
            [
               0.16803443434425414,
               0.19746527256774127
            ],
            [
               0.16523471714958204,
               0.19426229622333027
            ],
            [
               0.16243499995490995,
               0.1912976448163419
            ],
            [
               0.15963528276023786,
               0.18853458275325763
            ],
            [
               0.15683556556556555,
               0.1858844545533275
            ],
            [
               0.15403584837089346,
               0.18323865497218503
            ],
            [
               0.15123613117622137,
               0.18050489592023727
            ],
            [
               0.14843641398154928,
               0.17763564896759154
            ],
            [
               0.14563669678687696,
               0.174639642162151
            ],
            [
               0.14283697959220487,
               0.17157331389245162
            ],
            [
               0.14003726239753278,
               0.16851605667530908
            ],
            [
               0.13723754520286047,
               0.16553852912110878
            ],
            [
               0.13443782800818838,
               0.16267543955374503
            ],
            [
               0.13163811081351628,
               0.159912351901935
            ],
            [
               0.1288383936188442,
               0.15719095658599552
            ],
            [
               0.12603867642417188,
               0.15443071312393344
            ],
            [
               0.12323895922949979,
               0.15155908582048713
            ],
            [
               0.1204392420348277,
               0.1485396962151702
            ],
            [
               0.11763952484015561,
               0.14538854343671337
            ],
            [
               0.1148398076454833,
               0.14217263575509392
            ],
            [
               0.1120400904508112,
               0.1389914299073312
            ],
            [
               0.10924037325613911,
               0.13594728589798466
            ],
            [
               0.10644065606146702,
               0.13311474529058456
            ],
            [
               0.10364093886679471,
               0.13051866456121497
            ],
            [
               0.10084122167212262,
               0.12812809312953313
            ],
            [
               0.09804150447745053,
               0.12586742823552646
            ],
            [
               0.09524178728277843,
               0.12364066943878321
            ],
            [
               0.09244207008810612,
               0.1213604570575609
            ],
            [
               0.08964235289343403,
               0.1189723412645409
            ],
            [
               0.08684263569876194,
               0.1164667004940971
            ],
            [
               0.08404291850408963,
               0.1138751298803413
            ],
            [
               0.08124320130941753,
               0.11125338878733704
            ],
            [
               0.07844348411474544,
               0.10865733954984991
            ],
            [
               0.07564376692007335,
               0.10612031914215363
            ],
            [
               0.07284404972540104,
               0.1036394935001585
            ],
            [
               0.07004433253072895,
               0.10117537722008713
            ],
            [
               0.06724461533605686,
               0.09866409448240245
            ],
            [
               0.06444489814138477,
               0.09603770494046478
            ],
            [
               0.06164518094671245,
               0.0932454259857156
            ],
            [
               0.05884546375204036,
               0.09026860509246587
            ],
            [
               0.05604574655736827,
               0.08712471519003875
            ],
            [
               0.05324602936269618,
               0.08385955046899574
            ],
            [
               0.050446312168023866,
               0.0805308221941971
            ],
            [
               0.047646594973351775,
               0.07718914390086375
            ],
            [
               0.044846877778679684,
               0.07386306541312875
            ],
            [
               0.04204716058400759,
               0.07055321332989004
            ],
            [
               0.03924744338933528,
               0.06723732484732212
            ],
            [
               0.03644772619466319,
               0.06388415346162543
            ],
            [
               0.0336480089999911,
               0.06047115237774941
            ],
            [
               0.030848291805318784,
               0.05699950415176995
            ],
            [
               0.028048574610646693,
               0.0535008795112203
            ],
            [
               0.0252488574159746,
               0.050032993911526075
            ],
            [
               0.02244914022130251,
               0.04666471838844075
            ],
            [
               0.019649423026630197,
               0.04345502002067376
            ],
            [
               0.016849705831958106,
               0.040432249070924145
            ],
            [
               0.014049988637286015,
               0.03758054489244848
            ],
            [
               0.011250271442613924,
               0.03483829396768425
            ],
            [
               0.00845055424794161,
               0.03211015882855256
            ],
            [
               0.00565083705326952,
               0.029290190337426893
            ],
            [
               0.0028511198585974284,
               0.026290101654500048
            ],
            [
               5.140266392533732e-05,
               0.023064932283736718
            ],
            [
               -0.002748314530746976,
               0.01962864117846329
            ],
            [
               -0.005548031725419067,
               0.01605461716421351
            ],
            [
               -0.008347748920091158,
               0.012460062890061196
            ],
            [
               -0.01114746611476325,
               0.0089776375226325
            ],
            [
               -0.013947183309435562,
               0.005721417558485173
            ],
            [
               -0.016746900504107654,
               0.002756107279131644
            ],
            [
               -0.019546617698779745,
               7.791285382910233e-05
            ],
            [
               -0.022346334893452058,
               -0.0023873636111818343
            ],
            [
               -0.02514605208812415,
               -0.004767952126159442
            ],
            [
               -0.02794576928279624,
               -0.007215360047082406
            ],
            [
               -0.03074548647746833,
               -0.009867171304060889
            ],
            [
               -0.033545203672140644,
               -0.01281329542815391
            ],
            [
               -0.036344920866812735,
               -0.01607480398325686
            ],
            [
               -0.03914463806148483,
               -0.01960113056495543
            ],
            [
               -0.04194435525615692,
               -0.023286316723507162
            ],
            [
               -0.04474407245082923,
               -0.026999575585916067
            ],
            [
               -0.04754378964550132,
               -0.03062129027820099
            ],
            [
               -0.05034350684017341,
               -0.03407393522405438
            ],
            [
               -0.053143224034845504,
               -0.03733887360712551
            ],
            [
               -0.05594294122951782,
               -0.04045420169764518
            ],
            [
               -0.05874265842418991,
               -0.04349458554244191
            ],
            [
               -0.061542375618862,
               -0.04653964579413799
            ],
            [
               -0.06434209281353409,
               -0.04964115216697853
            ],
            [
               -0.0671418100082064,
               -0.0527998746513403
            ],
            [
               -0.0699415272028785,
               -0.05596011875764129
            ],
            [
               -0.07274124439755059,
               -0.059024521838675854
            ],
            [
               -0.0755409615922229,
               -0.06188524111178384
            ],
            [
               -0.07834067878689499,
               -0.064462228753013
            ],
            [
               -0.08114039598156708,
               -0.06673661957584029
            ],
            [
               -0.08394011317623917,
               -0.06876828352198726
            ],
            [
               -0.08673983037091149,
               -0.07069110139285449
            ],
            [
               -0.08953954756558358,
               -0.07268617770070929
            ],
            [
               -0.09233926476025567,
               -0.07493996276230071
            ],
            [
               -0.09513898195492776,
               -0.07759899495036393
            ],
            [
               -0.09793869914960007,
               -0.08073417618261877
            ],
            [
               -0.10073841634427216,
               -0.08432474566485042
            ],
            [
               -0.10353813353894425,
               -0.0882662565569424
            ],
            [
               -0.10633785073361635,
               -0.09239971900128846
            ],
            [
               -0.10913756792828866,
               -0.09655289039660266
            ],
            [
               -0.11193728512296075,
               -0.10058139460869205
            ],
            [
               -0.11473700231763284,
               -0.10439792339867326
            ],
            [
               -0.11753671951230515,
               -0.1079819512521525
            ],
            [
               -0.12033643670697725,
               -0.11136876130355951
            ],
            [
               -0.12313615390164934,
               -0.11462304291263599
            ],
            [
               -0.12593587109632143,
               -0.11780681104479152
            ],
            [
               -0.12873558829099374,
               -0.12095254723188535
            ],
            [
               -0.13153530548566583,
               -0.12405004228632552
            ],
            [
               -0.13433502268033792,
               -0.1270503852551043
            ],
            [
               -0.13713473987501001,
               -0.12988467280532437
            ],
            [
               -0.13993445706968233,
               -0.1324902925374295
            ],
            [
               -0.14273417426435442,
               -0.13483557192417484
            ],
            [
               -0.1455338914590265,
               -0.13693472071307672
            ],
            [
               -0.1483336086536986,
               -0.13884875173583625
            ],
            [
               -0.15113332584837091,
               -0.1406729962977743
            ],
            [
               -0.153933043043043,
               -0.14251616090280422
            ],
            [
               -0.1567327602377151,
               -0.1444781382584683
            ],
            [
               -0.1595324774323872,
               -0.14663334102822456
            ],
            [
               -0.1623321946270595,
               -0.14902353891759165
            ],
            [
               -0.1651319118217316,
               -0.15166025179681075
            ],
            [
               -0.16793162901640368,
               -0.15453324544435407
            ],
            [
               -0.170731346211076,
               -0.1576199154032002
            ],
            [
               -0.1735310634057481,
               -0.16089091951566292
            ],
            [
               -0.17633078060042018,
               -0.1643099814719469
            ],
            [
               -0.17913049779509227,
               -0.16782919755744877
            ],
            [
               -0.18193021498976458,
               -0.17138396109045645
            ],
            [
               -0.18472993218443667,
               -0.17489254272558621
            ],
            [
               -0.18752964937910876,
               -0.1782639344375228
            ],
            [
               -0.19032936657378086,
               -0.18141423444725363
            ],
            [
               -0.19312908376845317,
               -0.18428787421136159
            ],
            [
               -0.19592880096312526,
               -0.18687696154855285
            ],
            [
               -0.19872851815779735,
               -0.1892312654241024
            ],
            [
               -0.20152823535246944,
               -0.19145343614952784
            ],
            [
               -0.20432795254714176,
               -0.19367843967337245
            ],
            [
               -0.20712766974181385,
               -0.19604147887647405
            ],
            [
               -0.20992738693648594,
               -0.19864303602037653
            ],
            [
               -0.21272710413115803,
               -0.20152147178804686
            ],
            [
               -0.21552682132583034,
               -0.20464204304102218
            ],
            [
               -0.21832653852050243,
               -0.20790657764699372
            ],
            [
               -0.22112625571517452,
               -0.21118176575338743
            ],
            [
               -0.22392597290984684,
               -0.21433811202726016
            ],
            [
               -0.22672569010451893,
               -0.21728800980641957
            ],
            [
               -0.22952540729919102,
               -0.22001138834271167
            ],
            [
               -0.2323251244938631,
               -0.2225610317413348
            ],
            [
               -0.23512484168853542,
               -0.22504585298598911
            ],
            [
               -0.23792455888320752,
               -0.22759716925213844
            ],
            [
               -0.2407242760778796,
               -0.23032821410074625
            ],
            [
               -0.2435239932725517,
               -0.23329910421275474
            ],
            [
               -0.246323710467224,
               -0.23649766747494855
            ],
            [
               -0.2491234276618961,
               -0.23984157298565656
            ],
            [
               -0.2519231448565682,
               -0.24320070886234813
            ],
            [
               -0.2547228620512403,
               -0.24643279253981715
            ],
            [
               -0.2575225792459126,
               -0.24942158705950554
            ],
            [
               -0.2603222964405847,
               -0.25210683221569763
            ],
            [
               -0.2631220136352568,
               -0.2544979772424205
            ],
            [
               -0.26592173082992887,
               -0.25666891125863456
            ],
            [
               -0.2687214480246012,
               -0.2587364301920339
            ],
            [
               -0.2715211652192733,
               -0.26082945269378577
            ],
            [
               -0.27432088241394537,
               -0.2630578430564483
            ],
            [
               -0.2771205996086177,
               -0.2654888231655439
            ],
            [
               -0.27992031680328977,
               -0.2681359414853079
            ],
            [
               -0.28272003399796186,
               -0.27096159284946764
            ],
            [
               -0.28551975119263395,
               -0.2738904678219457
            ],
            [
               -0.28831946838730627,
               -0.2768290643385419
            ],
            [
               -0.29111918558197836,
               -0.27968592510549783
            ],
            [
               -0.29391890277665045,
               -0.28238833177765427
            ],
            [
               -0.29671861997132254,
               -0.28489309333301793
            ],
            [
               -0.29951833716599485,
               -0.2871909853265579
            ],
            [
               -0.30231805436066694,
               -0.2893057047167936
            ],
            [
               -0.30511777155533903,
               -0.2912886822879456
            ],
            [
               -0.3079174887500111,
               -0.29321093623196615
            ],
            [
               -0.31071720594468344,
               -0.29515279827150653
            ],
            [
               -0.31351692313935553,
               -0.29719223042753323
            ],
            [
               -0.3163166403340276,
               -0.2993927721153629
            ],
            [
               -0.3191163575286997,
               -0.30179277499181256
            ],
            [
               -0.321916074723372,
               -0.30439809494055875
            ],
            [
               -0.3247157919180441,
               -0.30718035739767535
            ],
            [
               -0.3275155091127162,
               -0.3100820231120708
            ],
            [
               -0.3303152263073885,
               -0.31302784766163555
            ],
            [
               -0.3331149435020606,
               -0.3159404202044663
            ],
            [
               -0.3359146606967327,
               -0.3187559782458348
            ],
            [
               -0.3387143778914048,
               -0.32143626766541167
            ],
            [
               -0.3415140950860771,
               -0.3239731611382945
            ],
            [
               -0.3443138122807492,
               -0.3263848739670413
            ],
            [
               -0.3471135294754213,
               -0.32870525894238123
            ],
            [
               -0.3499132466700934,
               -0.3309699000425943
            ],
            [
               -0.3527129638647657,
               -0.33320372197878845
            ],
            [
               -0.3555126810594378,
               -0.33541416846450156
            ],
            [
               -0.3583123982541099,
               -0.3375918626355206
            ],
            [
               -0.36111211544878197,
               -0.3397178051070857
            ],
            [
               -0.3639118326434543,
               -0.34177365611654564
            ],
            [
               -0.36671154983812637,
               -0.3437504701421198
            ],
            [
               -0.36951126703279846,
               -0.34565191648192695
            ],
            [
               -0.37231098422747055,
               -0.3474903461933917
            ],
            [
               -0.37511070142214287,
               -0.3492772119236185
            ],
            [
               -0.37791041861681496,
               -0.3510120973938859
            ],
            [
               -0.38071013581148705,
               -0.35267582772221573
            ],
            [
               -0.38350985300615936,
               -0.3542321894471334
            ],
            [
               -0.38630957020083145,
               -0.3556398591961241
            ],
            [
               -0.38910928739550354,
               -0.35687216901598134
            ],
            [
               -0.39190900459017564,
               -0.3579387430142087
            ],
            [
               -0.39470872178484795,
               -0.35890121637054434
            ],
            [
               -0.39750843897952004,
               -0.3598760444640676
            ],
            [
               -0.40030815617419213,
               -0.3610207920542583
            ],
            [
               -0.40310787336886433,
               -0.36250530102069617
            ],
            [
               -0.4059075905635364,
               -0.36447417788682407
            ],
            [
               -0.4087073077582086,
               -0.3670104223686591
            ],
            [
               -0.4115070249528807,
               -0.37011051826768926
            ],
            [
               -0.4143067421475529,
               -0.3736786249655021
            ],
            [
               -0.417106459342225,
               -0.37754238065332246
            ],
            [
               -0.4199061765368972,
               -0.38148681071773793
            ],
            [
               -0.4227058937315693,
               -0.3852977856612172
            ],
            [
               -0.4255056109262415,
               -0.38880394304590793
            ],
            [
               -0.4283053281209137,
               -0.39190671071642963
            ],
            [
               -0.4311050453155858,
               -0.394591732964645
            ],
            [
               -0.433904762510258,
               -0.396920379553811
            ],
            [
               -0.4367044797049301,
               -0.39900539742670327
            ],
            [
               -0.4395041968996023,
               -0.40097853051673954
            ],
            [
               -0.4423039140942744,
               -0.4029590887798836
            ],
            [
               -0.4451036312889466,
               -0.4050309066669961
            ],
            [
               -0.4479033484836187,
               -0.4072316785787822
            ],
            [
               -0.4507030656782909,
               -0.409554616213761
            ],
            [
               -0.453502782872963,
               -0.4119591010314403
            ],
            [
               -0.4563025000676352,
               -0.4143854297556341
            ],
            [
               -0.45910221726230727,
               -0.41676908072557073
            ],
            [
               -0.46190193445697947,
               -0.4190516592322308
            ],
            [
               -0.46470165165165156,
               -0.4211878611643942
            ],
            [
               -0.46750136884632376,
               -0.42314944833359464
            ],
            [
               -0.47030108604099585,
               -0.4249277447713235
            ],
            [
               -0.47310080323566805,
               -0.42653551775284715
            ],
            [
               -0.47590052043034026,
               -0.42800783042201235
            ],
            [
               -0.47870023762501235,
               -0.42940036244004254
            ],
            [
               -0.48149995481968455,
               -0.43078351415689065
            ],
            [
               -0.48429967201435664,
               -0.43223162839850005
            ],
            [
               -0.48709938920902884,
               -0.43380858599333705
            ],
            [
               -0.48989910640370093,
               -0.43555307334349913
            ],
            [
               -0.49269882359837314,
               -0.43746802729733647
            ],
            [
               -0.49549854079304523,
               -0.43951841377495016
            ],
            [
               -0.49829825798771743,
               -0.4416394404048306
            ],
            [
               -0.5010979751823895,
               -0.4437540779168045
            ],
            [
               -0.5038976923770617,
               -0.4457954458740871
            ],
            [
               -0.5066974095717338,
               -0.447727440452067
            ],
            [
               -0.509497126766406,
               -0.44955687262487554
            ],
            [
               -0.5122968439610781,
               -0.4513325858283496
            ],
            [
               -0.5150965611557503,
               -0.4531309495666146
            ],
            [
               -0.5178962783504224,
               -0.45503153474068603
            ],
            [
               -0.5206959955450946,
               -0.4570901785674303
            ],
            [
               -0.5234957127397667,
               -0.4593178327811733
            ],
            [
               -0.5262954299344389,
               -0.46167207077063044
            ],
            [
               -0.5290951471291111,
               -0.4640643353319331
            ],
            [
               -0.5318948643237832,
               -0.46638115295869303
            ],
            [
               -0.5346945815184554,
               -0.46851321225925047
            ],
            [
               -0.5374942987131275,
               -0.4703838197607517
            ],
            [
               -0.5402940159077997,
               -0.47196856179215396
            ],
            [
               -0.5430937331024718,
               -0.4733008576625314
            ],
            [
               -0.545893450297144,
               -0.4744624841865752
            ],
            [
               -0.5486931674918161,
               -0.4755626032919313
            ],
            [
               -0.5514928846864883,
               -0.47671189753734344
            ],
            [
               -0.5542926018811604,
               -0.477999215667648
            ],
            [
               -0.5570923190758326,
               -0.4794765762145423
            ],
            [
               -0.5598920362705047,
               -0.48115519630886616
            ],
            [
               -0.5626917534651769,
               -0.4830116232165095
            ],
            [
               -0.565491470659849,
               -0.4850002901355158
            ],
            [
               -0.5682911878545212,
               -0.48706771297311047
            ],
            [
               -0.5710909050491932,
               -0.48916422059434916
            ],
            [
               -0.5738906222438654,
               -0.4912510231799468
            ],
            [
               -0.5766903394385375,
               -0.49330262688023924
            ],
            [
               -0.5794900566332097,
               -0.49530616473521316
            ],
            [
               -0.5822897738278819,
               -0.49725959436475464
            ],
            [
               -0.585089491022554,
               -0.49916996409253195
            ],
            [
               -0.5878892082172262,
               -0.5010516518493456
            ],
            [
               -0.5906889254118983,
               -0.5029234548278982
            ],
            [
               -0.5934886426065705,
               -0.5048033178868805
            ],
            [
               -0.5962883598012426,
               -0.5067005213673071
            ],
            [
               -0.5990880769959148,
               -0.5086068962871633
            ],
            [
               -0.6018877941905869,
               -0.5104902468889846
            ],
            [
               -0.6046875113852591,
               -0.5122937103039289
            ],
            [
               -0.6074872285799312,
               -0.5139436968662089
            ],
            [
               -0.6102869457746034,
               -0.5153664243493619
            ],
            [
               -0.6130866629692755,
               -0.5165096943130554
            ],
            [
               -0.6158863801639477,
               -0.5173637319734838
            ],
            [
               -0.6186860973586198,
               -0.5179738816683999
            ],
            [
               -0.621485814553292,
               -0.5184394391240219
            ],
            [
               -0.6242855317479641,
               -0.5188967325316812
            ],
            [
               -0.6270852489426363,
               -0.5194896266063214
            ],
            [
               -0.6298849661373085,
               -0.5203352042022811
            ],
            [
               -0.6326846833319806,
               -0.521494759890706
            ],
            [
               -0.6354844005266528,
               -0.5229593466862821
            ],
            [
               -0.6382841177213249,
               -0.5246549839283775
            ],
            [
               -0.6410838349159971,
               -0.5264664762042017
            ],
            [
               -0.6438835521106692,
               -0.5282726451794291
            ],
            [
               -0.6466832693053414,
               -0.5299818010009487
            ],
            [
               -0.6494829865000135,
               -0.5315559848931786
            ],
            [
               -0.6522827036946857,
               -0.5330161651278187
            ],
            [
               -0.6550824208893578,
               -0.5344270274272527
            ],
            [
               -0.65788213808403,
               -0.5358670745682259
            ],
            [
               -0.660681855278702,
               -0.5373949391400703
            ],
            [
               -0.6634815724733742,
               -0.5390242086333272
            ],
            [
               -0.6662812896680463,
               -0.5407160609325905
            ],
            [
               -0.6690810068627185,
               -0.542392582633302
            ],
            [
               -0.6718807240573906,
               -0.5439660389777937
            ],
            [
               -0.6746804412520628,
               -0.5453733267719849
            ],
            [
               -0.6774801584467349,
               -0.5466026251650665
            ],
            [
               -0.6802798756414071,
               -0.5477017876254912
            ],
            [
               -0.6830795928360793,
               -0.5487645035079893
            ],
            [
               -0.6858793100307514,
               -0.5498984328419405
            ],
            [
               -0.6886790272254236,
               -0.5511864231218768
            ],
            [
               -0.6914787444200957,
               -0.5526549621617339
            ],
            [
               -0.6942784616147679,
               -0.5542619496812609
            ],
            [
               -0.69707817880944,
               -0.555909262600539
            ],
            [
               -0.6998778960041122,
               -0.5574767091442148
            ],
            [
               -0.7026776131987843,
               -0.5588659874889532
            ],
            [
               -0.7054773303934565,
               -0.560039135172544
            ],
            [
               -0.7082770475881286,
               -0.5610373167766312
            ],
            [
               -0.7110767647828008,
               -0.5619723421278171
            ],
            [
               -0.7138764819774729,
               -0.56299283179795
            ],
            [
               -0.7166761991721451,
               -0.56423609610095
            ],
            [
               -0.7194759163668172,
               -0.5657822476853908
            ],
            [
               -0.7222756335614894,
               -0.5676267471902436
            ],
            [
               -0.7250753507561615,
               -0.569681437799967
            ],
            [
               -0.7278750679508337,
               -0.5718042133774761
            ],
            [
               -0.7306747851455058,
               -0.5738472578035558
            ],
            [
               -0.733474502340178,
               -0.5757069592066415
            ],
            [
               -0.7362742195348502,
               -0.5773576871023063
            ],
            [
               -0.7390739367295223,
               -0.5788570969401317
            ],
            [
               -0.7418736539241945,
               -0.5803206757743476
            ],
            [
               -0.7446733711188666,
               -0.5818743528550684
            ],
            [
               -0.7474730883135388,
               -0.5836021908380098
            ],
            [
               -0.7502728055082108,
               -0.5855084224533276
            ],
            [
               -0.753072522702883,
               -0.5875084435324036
            ],
            [
               -0.7558722398975551,
               -0.5894533120049805
            ],
            [
               -0.7586719570922273,
               -0.5911803038902519
            ],
            [
               -0.7614716742868994,
               -0.59257238615044
            ],
            [
               -0.7642713914815716,
               -0.5936056011414756
            ],
            [
               -0.7670711086762437,
               -0.5943668407781517
            ],
            [
               -0.7698708258709159,
               -0.5950342661220749
            ],
            [
               -0.772670543065588,
               -0.5958253961242879
            ],
            [
               -0.7754702602602602,
               -0.596929227110975
            ],
            [
               -0.7782699774549323,
               -0.5984446608242389
            ],
            [
               -0.7810696946496045,
               -0.600345865678205
            ],
            [
               -0.7838694118442767,
               -0.6024864481824299
            ],
            [
               -0.7866691290389488,
               -0.6046414263428536
            ],
            [
               -0.789468846233621,
               -0.6065733955098748
            ],
            [
               -0.7922685634282931,
               -0.6081013027604676
            ],
            [
               -0.7950682806229653,
               -0.6091496403388703
            ],
            [
               -0.7978679978176374,
               -0.6097628079238009
            ],
            [
               -0.8006677150123096,
               -0.610081425574703
            ],
            [
               -0.8034674322069817,
               -0.6102902891003252
            ],
            [
               -0.8062671494016539,
               -0.6105569559575869
            ],
            [
               -0.809066866596326,
               -0.6109824467879734
            ],
            [
               -0.8118665837909982,
               -0.6115804805030909
            ],
            [
               -0.8146663009856703,
               -0.6122909393968812
            ],
            [
               -0.8174660181803425,
               -0.6130207735809677
            ],
            [
               -0.8202657353750146,
               -0.6136957723919446
            ],
            [
               -0.8230654525696868,
               -0.6143030128402311
            ],
            [
               -0.8258651697643589,
               -0.6149075620935365
            ],
            [
               -0.8286648869590311,
               -0.6156367257096669
            ],
            [
               -0.8314646041537032,
               -0.6166372356338765
            ],
            [
               -0.8342643213483754,
               -0.6180208690936663
            ],
            [
               -0.8370640385430476,
               -0.6198184383738732
            ],
            [
               -0.8398637557377197,
               -0.621959303198085
            ],
            [
               -0.8426634729323919,
               -0.6242845573382687
            ],
            [
               -0.845463190127064,
               -0.6265900859267834
            ],
            [
               -0.8482629073217361,
               -0.6286850850596033
            ],
            [
               -0.8510626245164082,
               -0.6304461802530616
            ],
            [
               -0.8538623417110804,
               -0.6318489048027865
            ],
            [
               -0.8566620589057525,
               -0.6329663789090445
            ],
            [
               -0.8594617761004247,
               -0.6339366270966413
            ],
            [
               -0.8622614932950968,
               -0.6349109042830112
            ],
            [
               -0.865061210489769,
               -0.6360017607968809
            ],
            [
               -0.8678609276844411,
               -0.6372491334908833
            ],
            [
               -0.8706606448791133,
               -0.6386157454071715
            ],
            [
               -0.8734603620737854,
               -0.6400121391903875
            ],
            [
               -0.8762600792684576,
               -0.6413407763137222
            ],
            [
               -0.8790597964631297,
               -0.6425417662516241
            ],
            [
               -0.8818595136578019,
               -0.643622417104789
            ],
            [
               -0.884659230852474,
               -0.6446590132784876
            ],
            [
               -0.8874589480471462,
               -0.6457697181540728
            ],
            [
               -0.8902586652418184,
               -0.6470684110632583
            ],
            [
               -0.8930583824364905,
               -0.6486165964956059
            ],
            [
               -0.8958580996311627,
               -0.6503915795756413
            ],
            [
               -0.8986578168258348,
               -0.6522834813552842
            ],
            [
               -0.9014575340205069,
               -0.6541233937238322
            ],
            [
               -0.9042572512151791,
               -0.6557337590520751
            ],
            [
               -0.9070569684098513,
               -0.6569839573933943
            ],
            [
               -0.9098566856045234,
               -0.6578320214287532
            ],
            [
               -0.9126564027991956,
               -0.6583381227561818
            ],
            [
               -0.9154561199938678,
               -0.6586452854958331
            ],
            [
               -0.9182558371885399,
               -0.658934165020645
            ],
            [
               -0.921055554383212,
               -0.6593676151580846
            ],
            [
               -0.9238552715778842,
               -0.6600440110129753
            ],
            [
               -0.9266549887725564,
               -0.6609747977121037
            ],
            [
               -0.9294547059672285,
               -0.6620928262406308
            ],
            [
               -0.9322544231619005,
               -0.6632869742613987
            ],
            [
               -0.9350541403565727,
               -0.6644493299590463
            ],
            [
               -0.937853857551245,
               -0.6655171294161331
            ],
            [
               -0.940653574745917,
               -0.6664940823943051
            ],
            [
               -0.9434532919405891,
               -0.6674437198304191
            ],
            [
               -0.9462530091352613,
               -0.6684579693449437
            ],
            [
               -0.9490527263299335,
               -0.6696134283789215
            ],
            [
               -0.9518524435246056,
               -0.670932384919924
            ],
            [
               -0.9546521607192777,
               -0.6723638899756865
            ],
            [
               -0.9574518779139499,
               -0.6737927838433662
            ],
            [
               -0.9602515951086221,
               -0.6750742430822346
            ],
            [
               -0.9630513123032942,
               -0.6760819222936796
            ],
            [
               -0.9658510294979664,
               -0.6767525671279628
            ],
            [
               -0.9686507466926386,
               -0.6771109552039625
            ],
            [
               -0.9714504638873107,
               -0.6772658228971029
            ],
            [
               -0.9742501810819828,
               -0.677377606371412
            ],
            [
               -0.977049898276655,
               -0.6776087177290664
            ],
            [
               -0.9798496154713272,
               -0.6780731714100272
            ],
            [
               -0.9826493326659993,
               -0.6788025408305809
            ],
            [
               -0.9854490498606714,
               -0.6797394663545908
            ],
            [
               -0.9882487670553436,
               -0.680760364810725
            ],
            [
               -0.9910484842500158,
               -0.6817190380097666
            ],
            [
               -0.9938482014446879,
               -0.6824960418657516
            ],
            [
               -0.99664791863936,
               -0.6830372732577719
            ],
            [
               -0.9994476358340322,
               -0.6833695857632569
            ],
            [
               -1.0022473530287044,
               -0.6835896274890088
            ],
            [
               -1.0050470702233765,
               -0.6838313918376421
            ],
            [
               -1.0078467874180486,
               -0.6842248513533375
            ],
            [
               -1.0106465046127209,
               -0.6848601649136337
            ],
            [
               -1.013446221807393,
               -0.6857687839125404
            ],
            [
               -1.016245939002065,
               -0.6869257600283803
            ],
            [
               -1.0190456561967371,
               -0.688269467627862
            ],
            [
               -1.0218453733914095,
               -0.6897288767028025
            ],
            [
               -1.0246450905860816,
               -0.6912466515385203
            ],
            [
               -1.0274448077807536,
               -0.6927892253732739
            ],
            [
               -1.030244524975426,
               -0.6943412870671408
            ],
            [
               -1.033044242170098,
               -0.6958891860346545
            ],
            [
               -1.0358439593647701,
               -0.697402723354688
            ],
            [
               -1.0386436765594422,
               -0.6988256203352889
            ],
            [
               -1.0414433937541143,
               -0.7000812700983184
            ],
            [
               -1.0442431109487866,
               -0.7010936280375265
            ],
            [
               -1.0470428281434587,
               -0.7018159990026553
            ],
            [
               -1.0498425453381308,
               -0.7022559736400688
            ],
            [
               -1.0526422625328031,
               -0.7024848669329852
            ],
            [
               -1.0554419797274752,
               -0.7026249834154487
            ],
            [
               -1.0582416969221473,
               -0.7028162217501401
            ],
            [
               -1.0610414141168194,
               -0.7031719244372445
            ],
            [
               -1.0638411313114915,
               -0.7037392053015328
            ],
            [
               -1.0666408485061638,
               -0.7044789556131993
            ],
            [
               -1.069440565700836,
               -0.7052749420844271
            ],
            [
               -1.0722402828955082,
               -0.7059716085834338
            ],
            [
               -1.0750400000901803,
               -0.7064297184290652
            ],
            [
               -1.0778397172848524,
               -0.7065816119064294
            ],
            [
               -1.0806394344795245,
               -0.7064664754543617
            ],
            [
               -1.0834391516741966,
               -0.7062314990019967
            ],
            [
               -1.086238868868869,
               -0.7060956098854128
            ],
            [
               -1.089038586063541,
               -0.7062851291675369
            ],
            [
               -1.091838303258213,
               -0.7069609032136172
            ],
            [
               -1.0946380204528854,
               -0.7081605876797926
            ],
            [
               -1.0974377376475575,
               -0.7097761178988937
            ],
            [
               -1.1002374548422296,
               -0.7115758939645467
            ],
            [
               -1.1030371720369017,
               -0.713267099218839
            ],
            [
               -1.1058368892315737,
               -0.7145804214919769
            ],
            [
               -1.108636606426246,
               -0.715351615241724
            ],
            [
               -1.1114363236209182,
               -0.7155745171919776
            ],
            [
               -1.1142360408155902,
               -0.7154084070464211
            ],
            [
               -1.1170357580102626,
               -0.7151364402560703
            ],
            [
               -1.1198354752049346,
               -0.7150868999220987
            ],
            [
               -1.1226351923996067,
               -0.7155404526706104
            ],
            [
               -1.1254349095942788,
               -0.7166508403059433
            ],
            [
               -1.1282346267889511,
               -0.7184022073645405
            ],
            [
               -1.1310343439836232,
               -0.7206149766542631
            ],
            [
               -1.1338340611782953,
               -0.7229974732133184
            ],
            [
               -1.1366337783729676,
               -0.7252269970259266
            ],
            [
               -1.1394334955676397,
               -0.727035889735023
            ],
            [
               -1.1422332127623118,
               -0.728277661670901
            ],
            [
               -1.145032929956984,
               -0.7289552928245722
            ],
            [
               -1.147832647151656,
               -0.729205906395777
            ],
            [
               -1.1506323643463283,
               -0.7292491952909295
            ],
            [
               -1.1534320815410004,
               -0.729317178129753
            ],
            [
               -1.1562317987356725,
               -0.7295871400100863
            ],
            [
               -1.1590315159303448,
               -0.7301370486727916
            ],
            [
               -1.161831233125017,
               -0.7309345764290665
            ],
            [
               -1.164630950319689,
               -0.7318599889509859
            ],
            [
               -1.167430667514361,
               -0.7327530904594444
            ],
            [
               -1.1702303847090334,
               -0.7334681253350596
            ],
            [
               -1.1730301019037055,
               -0.7339196022441099
            ],
            [
               -1.1758298190983776,
               -0.7341062228452626
            ],
            [
               -1.1786295362930497,
               -0.7341077054545567
            ],
            [
               -1.181429253487722,
               -0.7340576821645421
            ],
            [
               -1.184228970682394,
               -0.7341024459510472
            ],
            [
               -1.1870286878770662,
               -0.7343583934614368
            ],
            [
               -1.1898284050717383,
               -0.734880077940119
            ],
            [
               -1.1926281222664106,
               -0.7356466337720095
            ],
            [
               -1.1954278394610827,
               -0.7365685786820306
            ],
            [
               -1.1982275566557548,
               -0.7375114841109844
            ],
            [
               -1.201027273850427,
               -0.7383291999497847
            ],
            [
               -1.2038269910450992,
               -0.738897948001425
            ],
            [
               -1.2066267082397713,
               -0.7391435584965959
            ],
            [
               -1.2094264254344433,
               -0.7390566981552542
            ],
            [
               -1.2122261426291157,
               -0.7386941527557602
            ],
            [
               -1.2150258598237877,
               -0.7381672098279384
            ],
            [
               -1.2178255770184598,
               -0.7376203950554345
            ],
            [
               -1.220625294213132,
               -0.7372050783164702
            ],
            [
               -1.2234250114078042,
               -0.7370528714839777
            ],
            [
               -1.2262247286024763,
               -0.7372534644091839
            ],
            [
               -1.2290244457971484,
               -0.7378407096958445
            ],
            [
               -1.2318241629918205,
               -0.7387894082214599
            ],
            [
               -1.2346238801864928,
               -0.7400233953068939
            ],
            [
               -1.237423597381165,
               -0.7414333310225575
            ],
            [
               -1.240223314575837,
               -0.7429004162835917
            ],
            [
               -1.2430230317705093,
               -0.7443206373959529
            ],
            [
               -1.2458227489651814,
               -0.7456236709674751
            ],
            [
               -1.2486224661598535,
               -0.7467816441419644
            ],
            [
               -1.2514221833545256,
               -0.7478055044811033
            ],
            [
               -1.2542219005491977,
               -0.7487302490849267
            ],
            [
               -1.25702161774387,
               -0.749593704850951
            ],
            [
               -1.259821334938542,
               -0.7504158094486042
            ],
            [
               -1.2626210521332142,
               -0.751185532497441
            ],
            [
               -1.2654207693278865,
               -0.7518604204647757
            ],
            [
               -1.2682204865225586,
               -0.7523797513788284
            ],
            [
               -1.2710202037172307,
               -0.7526876424940301
            ],
            [
               -1.2738199209119028,
               -0.752758698378738
            ],
            [
               -1.276619638106575,
               -0.752617276608089
            ],
            [
               -1.2794193553012472,
               -0.752342872661157
            ],
            [
               -1.2822190724959193,
               -0.7520582110077562
            ],
            [
               -1.2850187896905914,
               -0.7519021658441492
            ],
            [
               -1.2878185068852637,
               -0.7519948365304836
            ],
            [
               -1.2906182240799358,
               -0.7524051922779634
            ],
            [
               -1.2934179412746079,
               -0.7531315237281895
            ],
            [
               -1.29621765846928,
               -0.7541013921398215
            ],
            [
               -1.2990173756639523,
               -0.7551918793588577
            ],
            [
               -1.3018170928586243,
               -0.7562645700271144
            ],
            [
               -1.3046168100532964,
               -0.7572049232749332
            ],
            [
               -1.3074165272479688,
               -0.7579541235161722
            ],
            [
               -1.3102162444426408,
               -0.7585237202344506
            ],
            [
               -1.313015961637313,
               -0.7589887109983144
            ],
            [
               -1.315815678831985,
               -0.7594614832983542
            ],
            [
               -1.3186153960266573,
               -0.7600550175630829
            ],
            [
               -1.3214151132213294,
               -0.760847018585789
            ],
            [
               -1.3242148304160015,
               -0.7618561341254109
            ],
            [
               -1.3270145476106736,
               -0.763037333661263
            ],
            [
               -1.329814264805346,
               -0.7642972319574168
            ],
            [
               -1.332613982000018,
               -0.7655237391848664
            ],
            [
               -1.33541369919469,
               -0.766620000109297
            ],
            [
               -1.3382134163893622,
               -0.7675315576090891
            ],
            [
               -1.3410131335840345,
               -0.7682582988422136
            ],
            [
               -1.3438128507787066,
               -0.768848057204617
            ],
            [
               -1.3466125679733787,
               -0.7693749181682985
            ],
            [
               -1.349412285168051,
               -0.769910238587991
            ],
            [
               -1.352212002362723,
               -0.7704965213846539
            ],
            [
               -1.3550117195573952,
               -0.7711329628076128
            ],
            [
               -1.3578114367520673,
               -0.7717772525915062
            ],
            [
               -1.3606111539467396,
               -0.7723625611603342
            ],
            [
               -1.3634108711414117,
               -0.772823522415749
            ],
            [
               -1.3662105883360838,
               -0.7731221129801007
            ],
            [
               -1.3690103055307559,
               -0.7732645429091469
            ],
            [
               -1.3718100227254282,
               -0.7733034425859104
            ],
            [
               -1.3746097399201003,
               -0.7733246112021968
            ],
            [
               -1.3774094571147724,
               -0.7734226774629193
            ],
            [
               -1.3802091743094445,
               -0.7736735337309151
            ],
            [
               -1.3830088915041168,
               -0.7741122452787026
            ],
            [
               -1.3858086086987889,
               -0.7747231359794008
            ],
            [
               -1.388608325893461,
               -0.7754446761233924
            ],
            [
               -1.391408043088133,
               -0.7761870702413416
            ],
            [
               -1.3942077602828054,
               -0.7768565955874429
            ],
            [
               -1.3970074774774774,
               -0.7773790360615764
            ]
         ]
      }
   ]
}
