# Supplementary material for: Isolation of a planar π-aromatic Bi5− ring in a cobalt-based inverse-sandwich-type complex
Source: Nat Chem. 2025 Jan 20;17(4):547–55. doi: 10.1038/s41557-024-01713-8 (PMC11964920; doi:10.1038/s41557-024-01713-8)
Supplement: Supplementary file 4 — Original magnetic data of compound 1 and origin file of Fig. 3. [file 41557_2024_1713_MOESM4_ESM.zip › sr_and_T_Symmetrized/36.csv]

comment	corrected Loops
temperature	1.5
sr	0.064
angle	0
trans	0
B	M
-1.3999	-0.7774638211458113
-1.3970974874874873	-0.7771368608285547
-1.394294974974975	-0.7772281899564839
-1.3914924624624623	-0.7776448695812529
-1.3886899499499499	-0.7782024852351797
-1.3858874374374373	-0.7786798450704531
-1.3830849249249249	-0.7788853672839271
-1.3802824124124122	-0.7787132973109834
-1.3774798998998998	-0.7781710117592358
-1.3746773873873872	-0.7773680674317418
-1.3718748748748748	-0.7764708116943131
-1.3690723623623622	-0.7756385050847714
-1.3662698498498498	-0.7749637314338119
-1.3634673373373372	-0.7744387480964704
-1.3606648248248248	-0.7739605256065776
-1.3578623123123121	-0.7733734983525063
-1.3550597997997997	-0.772535279319352
-1.3522572872872871	-0.7713817222158158
-1.3494547747747747	-0.7699670689267806
-1.346652262262262	-0.7684629710378175
-1.3438497497497497	-0.767114294192407
-1.341047237237237	-0.7661649393864656
-1.3382447247247247	-0.7657780304419606
-1.335442212212212	-0.7659776759037189
-1.3326396996996996	-0.7666329124708433
-1.329837187187187	-0.7674904996720167
-1.3270346746746746	-0.7682467199135785
-1.324232162162162	-0.7686349904663797
-1.3214296496496496	-0.7685006232454341
-1.318627137137137	-0.7678384598714975
-1.3158246246246246	-0.7667818875303472
-1.313022112112112	-0.7655484553427909
-1.3102195995995995	-0.7643620911755076
-1.307417087087087	-0.7633795533124158
-1.3046145745745745	-0.7626465508871332
-1.301812062062062	-0.7620977437543475
-1.2990095495495495	-0.7615986334795839
-1.2962070370370369	-0.761012033005336
-1.2934045245245245	-0.7602629143152189
-1.2906020120120119	-0.7593762422754459
-1.2877994994994995	-0.7584726680189514
-1.2849969869869868	-0.7577229827526737
-1.2821944744744744	-0.7572781733983569
-1.2793919619619618	-0.7572018660457138
-1.2765894494494494	-0.7574320719019545
-1.2737869369369368	-0.7577891601484612
-1.2709844244244244	-0.7580302673238262
-1.2681819119119118	-0.7579328538733248
-1.2653793993993994	-0.7573782288492972
-1.2625768868868867	-0.7564041313973082
-1.2597743743743743	-0.7552049006221295
-1.2569718618618617	-0.7540754152607998
-1.2541693493493493	-0.7533148433860368
-1.2513668368368367	-0.7531213383631573
-1.2485643243243243	-0.7535136494356627
-1.2457618118118117	-0.7543081286575786
-1.2429592992992993	-0.755162003200651
-1.2401567867867866	-0.7556718113764211
-1.2373542742742742	-0.7554969827738992
-1.2345517617617616	-0.7544691969272237
-1.2317492492492492	-0.7526517482092501
-1.2289467367367366	-0.7503286941292924
-1.2261442242242242	-0.747926024140137
-1.2233417117117116	-0.7458890326386531
-1.2205391991991992	-0.7445542191147287
-1.2177366866866866	-0.7440556772504348
-1.2149341741741742	-0.7442945668747125
-1.2121316616616615	-0.7449797269566838
-1.2093291491491491	-0.7457246498270604
-1.2065266366366365	-0.7461684517690168
-1.203724124124124	-0.7460818383517855
-1.2009216116116115	-0.745425320124993
-1.198119099099099	-0.7443436892221063
-1.1953165865865865	-0.7431021713715902
-1.192514074074074	-0.7419884654374005
-1.1897115615615614	-0.7412148951067119
-1.186909049049049	-0.7408530861431211
-1.1841065365365364	-0.7408209956041679
-1.181304024024024	-0.740923419275944
-1.1785015115115114	-0.7409288722304913
-1.175698998998999	-0.740654168250618
-1.1728964864864864	-0.7400268113692128
-1.170093973973974	-0.7391044623001216
-1.1672914614614613	-0.7380466873965583
-1.164488948948949	-0.7370511479455673
-1.1616864364364363	-0.736278408857238
-1.158883923923924	-0.7357926265235235
-1.1560814114114113	-0.7355387622115048
-1.153278898898899	-0.7353633228934104
-1.1504763863863863	-0.7350699950765093
-1.1476738738738739	-0.7344894822688393
-1.1448713613613613	-0.7335385153692651
-1.1420688488488488	-0.7322476574706169
-1.1392663363363362	-0.7307492320645108
-1.1364638238238238	-0.72923108969622
-1.1336613113113112	-0.7278737973809668
-1.1308587987987986	-0.7267940394055865
-1.1280562862862862	-0.7260139020787995
-1.1252537737737738	-0.7254656397135091
-1.1224512612612612	-0.7250283011644423
-1.1196487487487485	-0.7245810858200423
-1.1168462362362361	-0.724052620894408
-1.1140437237237237	-0.7234474469787322
-1.111241211211211	-0.7228399641791008
-1.1084386986986985	-0.7223385558914428
-1.105636186186186	-0.7220339775625768
-1.1028336736736737	-0.7219522199042032
-1.100031161161161	-0.7220306994827113
-1.0972286486486484	-0.7221282683396215
-1.094426136136136	-0.7220671597741017
-1.0916236236236236	-0.7216930328043436
-1.088821111111111	-0.7209320430272342
-1.0860185985985984	-0.7198240035016654
-1.083216086086086	-0.7185182798989443
-1.0804135735735736	-0.7172315624277714
-1.077611061061061	-0.7161798216816911
-1.0748085485485483	-0.7155060754656082
-1.072006036036036	-0.7152278397154554
-1.0692035235235235	-0.715222453834527
-1.066401011011011	-0.7152566569686731
-1.0635984984984983	-0.7150526823887466
-1.060795985985986	-0.7143713188498124
-1.0579934734734735	-0.7130866829476519
-1.0551909609609609	-0.7112296761204406
-1.0523884484484483	-0.7089865251448855
-1.0495859359359359	-0.7066524111861572
-1.0467834234234235	-0.704553698919482
-1.0439809109109108	-0.7029615219093223
-1.0411783983983982	-0.7020217226574117
-1.0383758858858858	-0.7017208748126651
-1.0355733733733734	-0.701897129734601
-1.0327708608608608	-0.7022913969768477
-1.0299683483483482	-0.7026228974370617
-1.0271658358358358	-0.7026667333741237
-1.0243633233233234	-0.7023114603687641
-1.0215608108108107	-0.7015813183792114
-1.0187582982982981	-0.7006185476254847
-1.0159557857857857	-0.6996327757980367
-1.0131532732732733	-0.6988334672672292
-1.0103507607607607	-0.6983654474698306
-1.007548248248248	-0.6982656884058928
-1.0047457357357357	-0.698452696345364
-1.0019432232232233	-0.6987501658347739
-0.9991407107107106	-0.6989368958604554
-0.9963381981981981	-0.6988079762264161
-0.9935356856856856	-0.6982297312090731
-0.9907331731731731	-0.6971733294310899
-0.9879306606606606	-0.6957184518801727
-0.9851281481481481	-0.6940270246568598
-0.9823256356356356	-0.6922953527383282
-0.9795231231231231	-0.690698784454441
-0.9767206106106106	-0.6893447859132891
-0.973918098098098	-0.6882476149782724
-0.9711155855855855	-0.6873314514998632
-0.968313073073073	-0.6864606300033205
-0.9655105605605605	-0.6854878032798266
-0.962708048048048	-0.6843056187087669
-0.9599055355355355	-0.6828863166087453
-0.957103023023023	-0.6812969663725292
-0.9543005105105105	-0.6796850033268713
-0.951497997997998	-0.678237422369766
-0.9486954854854854	-0.677124961176595
-0.9458929729729728	-0.676447512979761
-0.9430904604604604	-0.6761972882680395
-0.9402879479479478	-0.6762516291992426
-0.9374854354354354	-0.6763990408457573
-0.9346829229229228	-0.6763922743560296
-0.9318804104104104	-0.6760140355163528
-0.9290778978978977	-0.6751366375655022
-0.9262753853853853	-0.6737581015611638
-0.9234728728728727	-0.672003664788797
-0.9206703603603603	-0.670091603684458
-0.9178678478478477	-0.668272796736179
-0.9150653353353353	-0.6667613605155334
-0.9122628228228227	-0.6656765192217191
-0.9094603103103103	-0.6650126552327192
-0.9066577977977976	-0.6646461268247548
-0.9038552852852852	-0.6643764351146637
-0.9010527727727726	-0.6639890366463719
-0.8982502602602602	-0.6633206993995493
-0.8954477477477477	-0.6623077595199673
-0.8926452352352352	-0.6610030944067317
-0.8898427227227227	-0.6595573453765584
-0.8870402102102102	-0.6581708365380798
-0.8842376976976977	-0.657031342729499
-0.8814351851851852	-0.6562567060094091
-0.8786326726726726	-0.6558592229353241
-0.8758301601601601	-0.655741557581079
-0.8730276476476476	-0.6557240955441461
-0.8702251351351351	-0.6555943177299479
-0.8674226226226226	-0.6551628203855184
-0.8646201101101101	-0.654309702802765
-0.8618175975975975	-0.6530091445309126
-0.859015085085085	-0.651327452898938
-0.8562125725725724	-0.6493980597262801
-0.8534100600600599	-0.6473832207640713
-0.8506075475475474	-0.6454347114536412
-0.8478050350350349	-0.6436642092518396
-0.8450025225225224	-0.6421293310831405
-0.8422000100100099	-0.6408354395065363
-0.8393974974974974	-0.6397485042582365
-0.8365949849849849	-0.6388120502960178
-0.8337924724724723	-0.6379619516618349
-0.8309899599599598	-0.6371357684004197
-0.8281874474474473	-0.6362769123416497
-0.8253849349349348	-0.635336506441222
-0.8225824224224223	-0.6342762993286307
-0.8197799099099098	-0.633074349950618
-0.8169773973973973	-0.6317323479352621
-0.8141748848848848	-0.6302808993026798
-0.8113723723723723	-0.6287783018744302
-0.8085698598598597	-0.6272999372972041
-0.8057673473473472	-0.6259190086622766
-0.8029648348348347	-0.6246835640037043
-0.8001623223223222	-0.62359772129322
-0.7973598098098097	-0.6226152037715044
-0.7945572972972972	-0.6216501440078817
-0.7917547847847847	-0.6206043795484864
-0.7889522722722722	-0.6194040499895275
-0.7861497597597596	-0.6180336279847605
-0.7833472472472471	-0.6165545986216269
-0.7805447347347346	-0.6150996596309322
-0.7777422222222221	-0.6138407384570721
-0.7749397097097096	-0.612938033971806
-0.7721371971971971	-0.6124846645356156
-0.7693346846846846	-0.6124646077265976
-0.7665321721721721	-0.6127390131588017
-0.7637296596596596	-0.6130681107446776
-0.760927147147147	-0.6131651168589962
-0.7581246346346345	-0.6127681953742654
-0.755322122122122	-0.6117101037898367
-0.7525196096096095	-0.6099649217260832
-0.749717097097097	-0.6076575128934569
-0.7469145845845845	-0.6050322694954922
-0.744112072072072	-0.6023898246888271
-0.7413095595595595	-0.6000099412986458
-0.738507047047047	-0.5980826715292431
-0.7357045345345344	-0.5966669463683552
-0.7329020220220219	-0.5956870285174682
-0.7300995095095094	-0.5949656376280276
-0.7272969969969969	-0.5942817888646716
-0.7244944844844844	-0.5934348390409936
-0.7216919719719719	-0.5922957759203981
-0.7188894594594594	-0.5908322183734662
-0.7160869469469469	-0.5891028053933778
-0.7132844344344343	-0.5872264082000049
-0.7104819219219218	-0.5853386959346931
-0.7076794094094093	-0.583550928730749
-0.7048768968968968	-0.5819231112925916
-0.7020743843843843	-0.5804572479024763
-0.6992718718718718	-0.5791089718341677
-0.6964693593593593	-0.5778100053416175
-0.6936668468468468	-0.5764916276453818
-0.6908643343343343	-0.5751010054713308
-0.6880618218218217	-0.5736067699598373
-0.6852593093093092	-0.5719954990799714
-0.6824567967967967	-0.5702645510057338
-0.6796542842842842	-0.5684175111843055
-0.6768517717717717	-0.5664661955062305
-0.6740492592592592	-0.5644388607436764
-0.6712467467467467	-0.5623900065391234
-0.6684442342342342	-0.560404903980986
-0.6656417217217216	-0.558592919715831
-0.6628392092092091	-0.5570676631419482
-0.6600366966966966	-0.555917514323226
-0.6572341841841841	-0.5551749913277895
-0.6544316716716716	-0.5547955971159527
-0.6516291591591591	-0.5546551046572756
-0.6488266466466466	-0.5545689909957192
-0.6460241341341341	-0.5543306023193066
-0.6432216216216216	-0.5537581134534731
-0.640419109109109	-0.5527368247784212
-0.6376165965965965	-0.5512442097636607
-0.634814084084084	-0.5493502410354114
-0.6320115715715715	-0.5471932144185827
-0.629209059059059	-0.5449389474181312
-0.6264065465465465	-0.5427362277026025
-0.623604034034034	-0.5406820365049695
-0.6208015215215215	-0.5388062193452187
-0.617999009009009	-0.5370783572892037
-0.6151964964964964	-0.5354320979762983
-0.6123939839839839	-0.5337967732177418
-0.6095914714714714	-0.5321245837837683
-0.6067889589589589	-0.5304043383044295
-0.6039864464464464	-0.5286584990922407
-0.6011839339339339	-0.5269268386927842
-0.5983814214214214	-0.5252448630808833
-0.5955789089089089	-0.5236265529749736
-0.5927763963963963	-0.5220585295833852
-0.5899738838838838	-0.520507571349178
-0.5871713713713713	-0.518937636883325
-0.5843688588588588	-0.5173285193244824
-0.5815663463463463	-0.515687578436423
-0.5787638338338338	-0.5140489265058796
-0.5759613213213213	-0.512459787873694
-0.5731588088088088	-0.510959331255339
-0.5703562962962963	-0.5095587855535968
-0.5675537837837837	-0.5082315838302479
-0.5647512712712712	-0.5069185401557234
-0.5619487587587587	-0.5055470414664878
-0.5591462462462462	-0.504057298476748
-0.5563437337337337	-0.5024252778825885
-0.5535412212212212	-0.5006725634360347
-0.5507387087087087	-0.49885805095679087
-0.5479361961961962	-0.497053447733362
-0.5451336836836836	-0.4953113490800011
-0.5423311711711711	-0.4936384798965945
-0.5395286586586586	-0.49198579751879046
-0.5367261461461461	-0.4902615583694291
-0.5339236336336336	-0.4883649752318764
-0.5311211211211211	-0.48622977517674715
-0.5283186086086086	-0.4838619859564191
-0.5255160960960961	-0.48135675409291856
-0.5227135835835836	-0.4788851523530677
-0.519911071071071	-0.4766519064829022
-0.5171085585585585	-0.4748353963750307
-0.514306046046046	-0.47352845262871857
-0.5115035335335335	-0.4726996433347078
-0.508701021021021	-0.4721891990177447
-0.5058985085085085	-0.47174306833426316
-0.503095995995996	-0.4710762968648903
-0.5002934834834833	-0.4699471268755905
-0.49749097097097084	-0.46821932721932646
-0.4946884584584583	-0.4658937235626633
-0.4918859459459458	-0.4630996578161463
-0.4890834334334333	-0.46004994146652944
-0.4862809209209208	-0.45697448222472153
-0.4834784084084083	-0.4540542588582406
-0.48067589589589577	-0.45137654465309124
-0.47787338338338325	-0.4489245752640807
-0.47507087087087074	-0.44660292692167347
-0.47226835835835823	-0.44428783816860173
-0.4694658458458457	-0.4418836737352354
-0.4666633333333332	-0.4393653531103187
-0.4638608208208207	-0.43679216454341696
-0.4610583083083082	-0.4342888550329902
-0.4582557957957957	-0.43200148105481073
-0.45545328328328316	-0.4300441699615708
-0.45265077077077065	-0.4284557422250009
-0.44984825825825814	-0.42718126619546504
-0.4470457457457456	-0.4260846050413979
-0.4442432332332331	-0.4249871729080811
-0.4414407207207206	-0.42371929431576216
-0.4386382082082081	-0.4221667783026444
-0.4358356956956956	-0.4202977200849657
-0.43303318318318307	-0.4181620416261045
-0.43023067067067056	-0.41586601747720414
-0.42742815815815804	-0.41353244857333266
-0.42462564564564553	-0.41126129740602335
-0.421823133133133	-0.4091041916149136
-0.4190206206206205	-0.4070600215201814
-0.416218108108108	-0.40509040634405746
-0.4134155955955955	-0.4031463405402106
-0.410613083083083	-0.40119363618151954
-0.40781057057057046	-0.3992261291323598
-0.40500805805805795	-0.3972613462689909
-0.40220554554554544	-0.39532110567375084
-0.39940303303303293	-0.3934062489777461
-0.3966005205205205	-0.3914777106732058
-0.3937980080080079	-0.3894541702421773
-0.3909954954954955	-0.38723026980254444
-0.3881929829829829	-0.38471113603346574
-0.3853904704704705	-0.38185184539817474
-0.38258795795795786	-0.3786872809734091
-0.37978544544544546	-0.3753399191334662
-0.37698293293293283	-0.37199990852976383
-0.37418042042042043	-0.3688810729100239
-0.3713779079079078	-0.3661649608902753
-0.3685753953953954	-0.36394977329720934
-0.3657728828828828	-0.3622202032674625
-0.3629703703703704	-0.3608481044444648
-0.36016785785785776	-0.35962446790888103
-0.35736534534534536	-0.3583135686898651
-0.35456283283283274	-0.3567134945593545
-0.35176032032032034	-0.3547056951486011
-0.3489578078078077	-0.3522800460789287
-0.3461552952952953	-0.349529760134989
-0.3433527827827827	-0.34661959958674526
-0.3405502702702703	-0.3437382794968197
-0.33774775775775767	-0.3410494742919452
-0.33494524524524527	-0.33865467319722087
-0.33214273273273265	-0.33657610995045706
-0.32934022022022025	-0.3347611523068559
-0.3265377077077076	-0.3331033037334027
-0.323735195195195	-0.3314712798097018
-0.3209326826826826	-0.3297372872781295
-0.31813017017017	-0.3277981724016867
-0.3153276576576576	-0.3255870662646251
-0.31252514514514496	-0.3230767797111941
-0.30972263263263256	-0.32027814532863674
-0.30692012012011993	-0.3172363320168805
-0.30411760760760753	-0.31402642710180617
-0.3013150950950949	-0.3107475093937413
-0.2985125825825825	-0.3075133054874872
-0.2957100700700699	-0.3044380772234009
-0.2929075575575575	-0.3016184944767686
-0.29010504504504486	-0.29911493591169513
-0.28730253253253246	-0.296937556556241
-0.28450002002001984	-0.29504240769862106
-0.28169750750750744	-0.2933405072545983
-0.2788949949949948	-0.29171867235711085
-0.2760924824824824	-0.2900666124585722
-0.2732899699699698	-0.2883019938151226
-0.2704874574574574	-0.28638524193599924
-0.26768494494494477	-0.2843190388136545
-0.26488243243243237	-0.28213285053905635
-0.26207991991991975	-0.2798584814845052
-0.25927740740740735	-0.27750641008116395
-0.2564748948948947	-0.2750529017708165
-0.2536723823823823	-0.27244424619304164
-0.2508698698698697	-0.26961803984990196
-0.2480673573573573	-0.2665345022567561
-0.24526484484484468	-0.26320600785205484
-0.24246233233233228	-0.2597123541363694
-0.23965981981981965	-0.2561933581902316
-0.23685730730730725	-0.2528180252099107
-0.23405479479479463	-0.24973818867190217
-0.23125228228228223	-0.2470410568480502
-0.2284497697697696	-0.2447169628798459
-0.2256472572572572	-0.24265479761484154
-0.22284474474474458	-0.2406690935769802
-0.22004223223223218	-0.23855225245508305
-0.21723971971971956	-0.23613653665437145
-0.21443720720720716	-0.23334634946629934
-0.21163469469469454	-0.23022363866872889
-0.20883218218218214	-0.22691743122903474
-0.2060296696696695	-0.22363994544800886
-0.2032271571571571	-0.22060263329953922
-0.2004246446446445	-0.21795217763287153
-0.1976221321321321	-0.2157265904621574
-0.19481961961961947	-0.2138450266261867
-0.19201710710710707	-0.21213391341521753
-0.18921459459459444	-0.21038021427609116
-0.18641208208208204	-0.20839406889503653
-0.18360956956956942	-0.20606054422937498
-0.18080705705705702	-0.20336454927130804
-0.1780045445445444	-0.20038251249030492
-0.175202032032032	-0.19724581553637108
-0.17239951951951937	-0.1940902558803167
-0.16959700700700697	-0.19100982033562486
-0.16679449449449435	-0.18803054310662248
-0.16399198198198195	-0.18511226688895788
-0.16118946946946933	-0.18217569826135832
-0.15838695695695693	-0.17914304063824
-0.1555844444444443	-0.17597594178300988
-0.1527819319319319	-0.17269604778309994
-0.14997941941941928	-0.16938041809020965
-0.14717690690690688	-0.16613377945853658
-0.14437439439439426	-0.16304845995948375
-0.14157188188188186	-0.16016757787579192
-0.13876936936936923	-0.15746593149211646
-0.13596685685685683	-0.15485647090099
-0.1331643443443442	-0.1522206529777837
-0.1303618318318318	-0.14945191461523355
-0.1275593193193192	-0.146496298436762
-0.12475680680680679	-0.14337488466290227
-0.12195429429429416	-0.1401789696118666
-0.11915178178178176	-0.13703867383722285
-0.11634926926926914	-0.13407538155408166
-0.11354675675675674	-0.13135460605336696
-0.11074424424424412	-0.12885627260783372
-0.10794173173173172	-0.12647378431587358
-0.1051392192192191	-0.12404348990568378
-0.10233670670670669	-0.12139566832873527
-0.09953419419419407	-0.1184105244337749
-0.09673168168168167	-0.11506060081915376
-0.09392916916916905	-0.11142519163370265
-0.09112665665665665	-0.10767138239461606
-0.08832414414414402	-0.10400718009904525
-0.08552163163163162	-0.10062120812820713
-0.082719119119119	-0.09762765876015195
-0.0799166066066066	-0.09503332032891401
-0.07711409409409398	-0.09273628177067633
-0.07431158158158158	-0.09055586373397548
-0.07150906906906895	-0.08828377971517333
-0.06870655655655655	-0.08574053795651398
-0.06590404404404393	-0.08282039806536476
-0.06310153153153153	-0.07951272130013418
-0.06029901901901891	-0.07589553239081942
-0.057496506506506506	-0.07210576909296772
-0.054693993993993884	-0.06829723646973644
-0.05189148148148148	-0.06459981389825092
-0.04908896896896886	-0.061091552605654284
-0.04628645645645646	-0.057789999923289016
-0.04348394394394384	-0.054662441775371606
-0.040681431431431436	-0.05164903536237468
-0.037878918918918814	-0.04868971751799678
-0.03507640640640641	-0.045745959097959865
-0.03227389389389379	-0.04281137423406186
-0.02947138138138139	-0.03990953563445861
-0.026668868868868767	-0.03708148646477481
-0.023866356356356366	-0.0343681016050801
-0.021063843843843744	-0.031793082778388077
-0.018261331331331343	-0.029351207816900267
-0.01545881881881872	-0.027004280778189668
-0.01265630630630632	-0.02468497881235515
-0.009853793793793697	-0.02230715055599254
-0.007051281281281296	-0.01978031598094517
-0.004248768768768674	-0.017025944220434998
-0.001446256256256273	-0.01399313653075101
0.0013562562562563496	-0.010671304210569109
0.00415876876876875	-0.007097301333961682
0.006961281281281373	-0.0033545699035405
0.009763793793793774	0.0004373631706147754
0.012566306306306396	0.004142945358407009
0.015368818818818797	0.007637551213686599
0.01817133133133142	0.010835952794735839
0.02097384384384382	0.013715106655932976
0.023776356356356443	0.016324112832521824
0.026578868868868843	0.018776642287853824
0.029381381381381466	0.021225633840989404
0.03218389389389387	0.023825445240622467
0.03498640640640649	0.026691169612766394
0.03778891891891911	0.029866792844673938
0.04059143143143151	0.03331224818400948
0.043393943943944135	0.036914355113453264
0.046196456456456536	0.040519484719974304
0.04899896896896916	0.04397881584846782
0.05180148148148156	0.04719261490196282
0.05460399399399418	0.0501397591943433
0.05740650650650658	0.05288304271556238
0.060209019019019205	0.055548407755705485
0.0630115315315316	0.058284682590540704
0.06581404404404423	0.061216823516973384
0.06861655655655663	0.0644078058442672
0.07141906906906925	0.06784135314455611
0.07422158158158165	0.07143057686727707
0.07702409409409428	0.07504874891604063
0.07982660660660668	0.07857093919821612
0.0826291191191193	0.08191177704625668
0.0854316316316317	0.08504639615253162
0.08823414414414432	0.08800806546851861
0.09103665665665672	0.09086476390186349
0.09383916916916935	0.09368481445072378
0.09664168168168175	0.09650572427725153
0.09944419419419437	0.09931902064341668
0.10224670670670677	0.10207754843588598
0.10504921921921939	0.10472269868992766
0.10785173173173179	0.10722073721916833
0.11065424424424442	0.10959301356711362
0.11345675675675682	0.1119262082493726
0.11625926926926944	0.11435567327208455
0.11906178178178184	0.11702499906404128
0.12186429429429446	0.12003455799170851
0.12466680680680686	0.12339728163162603
0.12746931931931949	0.12701901898528833
0.13027183183183189	0.1307134376618625
0.1330743443443445	0.13424987883526443
0.1358768568568569	0.13742079634383925
0.13867936936936953	0.1401076079914832
0.14148188188188193	0.14232293750261288
0.14428439439439456	0.14421395907407092
0.14708690690690696	0.1460238511066072
0.14988941941941958	0.14802217545555296
0.15269193193193198	0.15042561844686964
0.1554944444444446	0.1533342301039666
0.158296956956957	0.1567036524462126
0.16109946946946962	0.16036226021039043
0.16390198198198203	0.1640674775682165
0.16670449449449465	0.167582723604617
0.16950700700700705	0.17074982959643104
0.17230951951951967	0.17353361167991627
0.17511203203203207	0.17602492692378402
0.1779145445445447	0.17840266041962094
0.1807170570570571	0.18086882588239347
0.18351956956956972	0.1835796107793083
0.18632208208208212	0.1865958515868028
0.18912459459459474	0.18986897865381835
0.19192710710710714	0.19326564010892927
0.19472961961961976	0.19662057125315904
0.19753213213213217	0.19979762638969073
0.2003346446446448	0.20273658063078961
0.2031371571571572	0.20546905410715408
0.2059396696696698	0.20809855630800467
0.2087421821821822	0.21075295418538342
0.21154469469469483	0.2135278282927041
0.21434720720720724	0.2164425406694268
0.21714971971971986	0.21942619228235494
0.21995223223223226	0.22233966992983895
0.22275474474474488	0.22502662331650258
0.22555725725725728	0.22737528975155707
0.2283597697697699	0.22936856153247642
0.2311622822822823	0.23110326633754846
0.23396479479479493	0.23277012195788302
0.23676730730730733	0.2345995830594016
0.23956981981981995	0.23679098494958892
0.24237233233233235	0.2394486923970113
0.24517484484484497	0.24254710501164678
0.24797735735735738	0.24593692154049795
0.25077986986987	0.2493912382922381
0.2535823823823824	0.2526765942251249
0.256384894894895	0.25562559887930886
0.2591874074074074	0.25818719207639385
0.26198991991992004	0.2604380771532675
0.26479243243243245	0.26255187390213075
0.26759494494494507	0.2647366285763618
0.27039745745745747	0.26716174548768756
0.2731999699699701	0.26989871150771594
0.2760024824824825	0.27289516128024516
0.2788049949949951	0.2759906108519653
0.2816075075075075	0.2789684069632862
0.28441002002002014	0.28162669920565375
0.28721253253253254	0.28384534781347887
0.29001504504504516	0.2856273954015323
0.29281755755755756	0.28710226249090653
0.2956200700700702	0.2884901811154832
0.2984225825825826	0.29003944603714205
0.3012250950950952	0.2919560125395522
0.3040276076076076	0.294346501973938
0.30683012012012023	0.2971906796606978
0.30963263263263263	0.3003499206226812
0.31243514514514525	0.3036073529377049
0.31523765765765766	0.3067266797133244
0.3180401701701703	0.30951256322095766
0.3208426826826827	0.3118566687026151
0.3236451951951953	0.3137590245464438
0.3264477077077077	0.3153220473157476
0.3292502202202203	0.3167218411232968
0.3320527327327327	0.3181661862042237
0.33485524524524535	0.31985008245773794
0.33765775775775775	0.3219181474130397
0.34046027027027037	0.32443980781302295
0.34326278278278277	0.3273995582374443
0.3460652952952954	0.33070172477268756
0.3488678078078078	0.33418758160164963
0.3516703203203204	0.3376620210281317
0.3544728328328328	0.34092658590431524
0.35727534534534544	0.3438149482586622
0.36007785785785784	0.34622576179374903
0.36288037037037046	0.34814674116421046
0.36568288288288286	0.34966372836018206
0.3684853953953955	0.3509502186240221
0.3712879079079079	0.35223657660482843
0.3740904204204205	0.35376333782129965
0.3768929329329329	0.3557281054111489
0.37969544544544553	0.3582387954646082
0.38249795795795793	0.36128585075709213
0.38530047047047056	0.36474200104229065
0.38810298298298296	0.368390996951382
0.3909054954954956	0.37197849198133237
0.393708008008008	0.37527151173230044
0.3965105205205206	0.37811007136434194
0.3993130330330332	0.3804366762152271
0.4021155455455456	0.3822962021176245
0.40491805805805825	0.3838079306903556
0.40772057057057065	0.38512027342365657
0.4105230830830833	0.38636397719501886
0.4133255955955957	0.38761949795518863
0.4161281081081083	0.3889087142238382
0.4189306206206207	0.39021208666197316
0.4217331331331333	0.39150292003332354
0.4245356456456457	0.39278393401574563
0.42733815815815834	0.39411029839233847
0.43014067067067074	0.3955881571375811
0.43294318318318337	0.39734685078573473
0.43574569569569577	0.39949332598451776
0.4385482082082084	0.40206486170505606
0.4413507207207208	0.40499832187483675
0.4441532332332334	0.4081296322791338
0.4469557457457458	0.4112273703255348
0.44975825825825844	0.41405249434656843
0.45256077077077084	0.41642643766304727
0.45536328328328346	0.4182856107206351
0.45816579579579586	0.4197035262202612
0.4609683083083085	0.4208715276216256
0.4637708208208209	0.42204239071017224
0.4665733333333335	0.4234534921457658
0.4693758458458459	0.4252535629074581
0.47217835835835853	0.42745664089339735
0.47498087087087093	0.4299386192695732
0.47778338338338355	0.4324782935898075
0.48058589589589595	0.4348303963426566
0.4833884084084086	0.4368075104819554
0.486190920920921	0.43834451481375414
0.4889934334334336	0.43952448596393934
0.491795945945946	0.44055712686835624
0.4945984584584586	0.44171591212811934
0.497400970970971	0.44325335691621504
0.5002034834834836	0.445320870390477
0.503005995995996	0.4479182994336691
0.5058085085085087	0.45088898449791204
0.5086110210210211	0.4539619594788412
0.5114135335335337	0.4568283836879726
0.5142160460460461	0.4592289818736045
0.5170185585585587	0.461026332489502
0.5198210710710711	0.46224101611263557
0.5226235835835837	0.463042067557233
0.5254260960960961	0.4636961129685525
0.5282286086086088	0.4644916197005482
0.5310311211211212	0.4656612225293235
0.5338336336336338	0.46732438441757107
0.5366361461461462	0.4694653171572377
0.5394386586586588	0.4719497654391439
0.5422411711711712	0.47457266157958833
0.5450436836836838	0.477120339157007
0.5478461961961962	0.4794282326908045
0.5506487087087089	0.48141816809654414
0.5534512212212213	0.4831069705986238
0.5562537337337339	0.48458743704338314
0.5590562462462463	0.4859907163417574
0.5618587587587589	0.48744350055281954
0.5646612712712713	0.48903321135710653
0.5674637837837839	0.4907901722424459
0.5702662962962963	0.492689371950117
0.573068808808809	0.4946681197360552
0.5758713213213213	0.49665163469166296
0.578673833833834	0.4985774616304042
0.5814763463463464	0.5004114864367035
0.584278858858859	0.5021521857078559
0.5870813713713714	0.50382404306599
0.589883883883884	0.5054643344644784
0.5926863963963964	0.5071088234413644
0.595488908908909	0.5087811931376109
0.5982914214214214	0.510488860320607
0.6010939339339341	0.5122251518065108
0.6038964464464465	0.513975658205948
0.6066989589589589	0.5157255568868235
0.6095014714714717	0.5174649546467786
0.6123039839839841	0.5191905180974314
0.6151064964964965	0.5209032511906779
0.6179090090090089	0.5226036541215848
0.6207115215215218	0.5242862668606402
0.6235140340340342	0.5259356629015703
0.6263165465465466	0.527525458336622
0.629119059059059	0.5290210986211402
0.6319215715715718	0.5303863195848307
0.6347240840840842	0.5315923874850303
0.6375265965965966	0.5326285455759613
0.640329109109109	0.5335115477449737
0.6431316216216219	0.5342918186761771
0.6459341341341343	0.5350538138291723
0.6487366466466467	0.5359087733034866
0.651539159159159	0.5369794023137924
0.6543416716716719	0.5383779764010244
0.6571441841841843	0.5401815684804028
0.6599466966966967	0.5424098757885409
0.6627492092092091	0.5450117595453583
0.665551721721722	0.5478655657148019
0.6683542342342343	0.550795496716719
0.6711567467467467	0.5536022745153963
0.6739592592592591	0.55610213184636
0.676761771771772	0.5581651000131889
0.6795642842842844	0.5597427685068845
0.6823667967967968	0.5608777187924838
0.6851693093093092	0.5616913639510754
0.687971821821822	0.5623527826395966
0.6907743343343344	0.5630365979778746
0.6935768468468468	0.5638812821849851
0.6963793593593592	0.5649592982557652
0.6991818718718721	0.5662670567021553
0.7019843843843845	0.5677367273312438
0.7047868968968969	0.5692653254048778
0.7075894094094093	0.5707513026353062
0.7103919219219221	0.5721268220609963
0.7131944344344345	0.5733756868325228
0.7159969469469469	0.5745319582615913
0.7187994594594593	0.5756609538133548
0.7216019719719722	0.5768303083486261
0.7244044844844846	0.5780820529458315
0.727206996996997	0.5794160672976392
0.7300095095095094	0.5807909772781119
0.7328120220220222	0.5821420790971934
0.7356145345345346	0.5834094629783737
0.738417047047047	0.5845654903226336
0.7412195595595594	0.5856306612501676
0.7440220720720723	0.5866708529920751
0.7468245845845847	0.587775622450627
0.7496270970970971	0.5890244197269165
0.7524296096096099	0.5904525797914313
0.7552321221221223	0.5920299320885714
0.7580346346346347	0.5936612390971743
0.7608371471471471	0.5952104993547267
0.76363965965966	0.596542782873285
0.7664421721721724	0.5975705885284315
0.7692446846846848	0.5982891479471653
0.7720471971971972	0.5987877561415295
0.77484970970971	0.5992314427849776
0.7776522222222224	0.5998168704824001
0.7804547347347348	0.6007151283215983
0.7832572472472472	0.602019092997482
0.7860597597597601	0.603712425534924
0.7888622722722725	0.605671038982109
0.7916647847847849	0.6076978628223899
0.7944672972972973	0.6095811014906958
0.7972698098098101	0.6111583878155357
0.8000723223223225	0.6123668766104349
0.8028748348348349	0.613263299914474
0.8056773473473473	0.6140071616540952
0.8084798598598602	0.6148117343759171
0.8112823723723726	0.6158776891285191
0.814084884884885	0.617329778605072
0.8168873973973974	0.6191761839374856
0.8196899099099102	0.6213031495570702
0.8224924224224226	0.6235065697452296
0.825294934934935	0.6255507297836849
0.8280974474474474	0.6272360736459108
0.8308999599599602	0.6284552860410421
0.8337024724724726	0.6292209075092119
0.836504984984985	0.62965683142213
0.8393074974974974	0.629957400666115
0.8421100100100103	0.6303277904781306
0.8449125225225227	0.6309247907013967
0.8477150350350351	0.6318163439599185
0.8505175475475475	0.6329716211711722
0.8533200600600603	0.6342832477154801
0.8561225725725727	0.6356128731059537
0.8589250850850851	0.6368439666598025
0.8617275975975975	0.6379238219740391
0.8645301101101104	0.6388807782077337
0.8673326226226228	0.6398112076481107
0.8701351351351352	0.6408410307061465
0.8729376476476476	0.6420750581385226
0.8757401601601604	0.6435515700058941
0.8785426726726728	0.645217930079412
0.8813451851851852	0.6469362677169326
0.8841476976976976	0.6485185478076043
0.8869502102102105	0.649780818976375
0.8897527227227229	0.6506001116899038
0.8925552352352353	0.6509563279702986
0.8953577477477477	0.6509458407603806
0.8981602602602605	0.6507619945634117
0.9009627727727729	0.6506476114181299
0.9037652852852853	0.6508329065051888
0.9065677977977977	0.6514764173370343
0.9093703103103106	0.652625475108439
0.912172822822823	0.6542068548680485
0.9149753353353354	0.6560494271355678
0.9177778478478478	0.6579315963037214
0.9205803603603606	0.6596397023822907
0.923382872872873	0.6610211892287992
0.9261853853853854	0.6620186665121975
0.9289878978978978	0.6626770686058678
0.9317904104104107	0.6631239565481493
0.9345929229229231	0.6635302558639302
0.9373954354354355	0.6640633622135288
0.9401979479479479	0.664845489691875
0.9430004604604607	0.6659274625430445
0.9458029729729731	0.6672829785448811
0.9486054854854855	0.668822425786552
0.9514079979979979	0.6704203686547316
0.9542105105105108	0.6719480927567637
0.9570130230230232	0.6733025599674072
0.9598155355355356	0.6744253810883184
0.962618048048048	0.6753089668975105
0.9654205605605608	0.6759906586811718
0.9682230730730732	0.67653834868756
0.9710255855855856	0.6770323344822429
0.973828098098098	0.6775479188278626
0.9766306106106108	0.678142016184625
0.9794331231231233	0.6788453986860927
0.9822356356356357	0.6796607758361773
0.985038148148148	0.6805659622943898
0.9878406606606609	0.6815209517671348
0.9906431731731733	0.6824775730155945
0.9934456856856857	0.6833903024713849
0.9962481981981981	0.6842266120100895
0.9990507107107109	0.684975006330548
1.0018532232232233	0.6856488848140607
1.0046557357357357	0.686284813281903
1.0074582482482481	0.6869348411490133
1.010260760760761	0.6876540188174587
1.0130632732732734	0.6884858551308101
1.0158657857857858	0.6894495437334494
1.0186682982982982	0.6905328691854292
1.021470810810811	0.6916935404907922
1.0242733233233234	0.6928694701427656
1.0270758358358358	0.6939958145317353
1.0298783483483482	0.6950242614564991
1.032680860860861	0.6959389110199613
1.0354833733733735	0.6967636435449778
1.0382858858858859	0.6975580713610493
1.0410883983983983	0.698402441214081
1.0438909109109111	0.6993752085620142
1.0466934234234235	0.7005293822457512
1.049495935935936	0.7018743519488502
1.0522984484484483	0.7033685245747403
1.0551009609609612	0.7049251126205116
1.0579034734734736	0.7064297542123261
1.060705985985986	0.7077654254506212
1.0635084984984984	0.7088382884728377
1.0663110110110112	0.7095981792142552
1.0691135235235236	0.7100492310124925
1.071916036036036	0.7102489658475836
1.0747185485485484	0.7102971025562996
1.0775210610610613	0.7103174494549103
1.0803235735735737	0.7104370714318438
1.083126086086086	0.710766480450777
1.0859285985985985	0.7113833824341569
1.0887311111111113	0.7123212189650168
1.0915336236236237	0.7135629492665594
1.0943361361361361	0.7150404294398159
1.0971386486486485	0.7166401021579079
1.0999411611611614	0.7182159206583902
1.1027436736736738	0.7196098767524659
1.1055461861861862	0.7206788820414969
1.1083486986986986	0.7213243186409521
1.1111512112112114	0.7215181495699987
1.1139537237237238	0.7213181896643795
1.1167562362362362	0.7208659822387783
1.119558748748749	0.7203640958761488
1.1223612612612615	0.7200350283927852
1.1251637737737739	0.7200698580924911
1.1279662862862863	0.7205793624470052
1.130768798798799	0.7215616874120606
1.1335713113113115	0.7228977620158719
1.136373823823824	0.7243787900972926
1.1391763363363363	0.7257609972738763
1.1419788488488491	0.7268340550266528
1.1447813613613615	0.7274841334384647
1.147583873873874	0.7277324705117141
1.1503863863863864	0.7277362411992295
1.1531888988988992	0.7277490081766406
1.1559914114114116	0.7280501607830183
1.158793923923924	0.7288627574511972
1.1615964364364364	0.730283761225966
1.1643989489489492	0.7322480269306011
1.1672014614614616	0.7345380197985734
1.170003973973974	0.7368377791786069
1.1728064864864864	0.7388161872971484
1.1756089989989993	0.740215421308403
1.1784115115115117	0.7409185847862179
1.181214024024024	0.7409766921698018
1.1840165365365365	0.7405875892694818
1.1868190490490493	0.7400341528191947
1.1896215615615617	0.7396015172677319
1.1924240740740741	0.7394991360562257
1.1952265865865865	0.7398112502730836
1.1980290990990994	0.7404895772601012
1.2008316116116118	0.741387997295274
1.2036341241241242	0.7423253745204745
1.2064366366366366	0.7431539212266236
1.2092391491491494	0.7438095562169458
1.2120416616616618	0.7443277344097932
1.2148441741741742	0.7448207391575175
1.2176466866866866	0.7454260735608349
1.2204491991991995	0.7462456402811039
1.2232517117117119	0.7472984019978808
1.2260542242242243	0.7485041681519518
1.2288567367367367	0.7497048681376361
1.2316592492492495	0.7507161378692602
1.234461761761762	0.7513910464262535
1.2372642742742743	0.7516732187382198
1.2400667867867867	0.751620109222225
1.2428692992992996	0.7513875474763658
1.245671811811812	0.7511802761161761
1.2484743243243244	0.7511852364199006
1.2512768368368368	0.7515105599023633
1.2540793493493496	0.752151363325539
1.256881861861862	0.7529941330787704
1.2596843743743744	0.7538579783324011
1.2624868868868868	0.7545580944835496
1.2652893993993997	0.7549690008983074
1.268091911911912	0.7550652880845075
1.2708944244244245	0.7549257095881711
1.2736969369369369	0.7546996402080535
1.2764994494494497	0.7545485161771391
1.279301961961962	0.7545840098808851
1.2821044744744745	0.7548260505573399
1.284906986986987	0.7551968043615478
1.2877094994994998	0.7555537705942905
1.2905120120120122	0.7557507916714103
1.2933145245245246	0.7557051320829018
1.296117037037037	0.755445729626415
1.2989195495495498	0.7551235013609247
1.3017220620620622	0.7549773356023539
1.3045245745745746	0.7552647769814125
1.307327087087087	0.7561790892768028
1.3101295995995998	0.7577799091393849
1.3129321121121122	0.7599610656209705
1.3157346246246246	0.7624674683124302
1.318537137137137	0.7649571619985942
1.32133964964965	0.7670900312211224
1.3241421621621623	0.7686161203366835
1.3269446746746747	0.7694369163543284
1.329747187187187	0.7696219768590985
1.3325496996997	0.7693777999441986
1.3353522122122123	0.7689808622048953
1.3381547247247247	0.768697280066897
1.3409572372372371	0.7687142442249095
1.34375974974975	0.7691026901328921
1.3465622622622624	0.7698189487806318
1.3493647747747748	0.7707397042385753
1.3521672872872872	0.7717141941430806
1.3549697997998	0.772613660104674
1.3577723123123124	0.7733615503786714
1.3605748248248248	0.7739371348178208
1.3633773373373372	0.7743562641864694
1.36617984984985	0.774641704785572
1.3689823623623625	0.7747985875388026
1.3717848748748749	0.7748070587636176
1.3745873873873873	0.7746358027128102
1.3773898998999001	0.7742702303291007
1.3801924124124125	0.7737418438005238
1.382994924924925	0.773143617169733
1.3857974374374373	0.7726210019995681
1.3885999499499502	0.7723376602060816
1.3914024624624626	0.7724256036403416
1.394204974974975	0.7729369378228194
1.3970074874874874	0.7738156520677283
1.39981	0.774902247114825
1.39991	0.7774638211458113
1.3971102828053281	0.7771368608285547
1.3943105656106556	0.7772281899564839
1.3915108484159835	0.7776448695812529
1.3887111312213114	0.7782024852351797
1.3859114140266393	0.7786798450704531
1.3831116968319672	0.7788853672839271
1.3803119796372951	0.7787132973109834
1.377512262442623	0.7781710117592358
1.374712545247951	0.7773680674317418
1.3719128280532784	0.7764708116943131
1.3691131108586063	0.7756385050847714
1.3663133936639342	0.7749637314338119
1.3635136764692621	0.7744387480964704
1.36071395927459	0.7739605256065776
1.357914242079918	0.7733734983525063
1.3551145248852459	0.772535279319352
1.3523148076905733	0.7713817222158158
1.3495150904959012	0.7699670689267806
1.3467153733012291	0.7684629710378175
1.343915656106557	0.767114294192407
1.341115938911885	0.7661649393864656
1.3383162217172129	0.7657780304419606
1.3355165045225408	0.7659776759037189
1.3327167873278687	0.7666329124708433
1.3299170701331962	0.7674904996720167
1.327117352938524	0.7682467199135785
1.324317635743852	0.7686349904663797
1.3215179185491799	0.7685006232454341
1.3187182013545078	0.7678384598714975
1.3159184841598357	0.7667818875303472
1.3131187669651636	0.7655484553427909
1.310319049770491	0.7643620911755076
1.307519332575819	0.7633795533124158
1.304719615381147	0.7626465508871332
1.3019198981864748	0.7620977437543475
1.2991201809918027	0.7615986334795839
1.2963204637971306	0.761012033005336
1.2935207466024585	0.7602629143152189
1.2907210294077864	0.7593762422754459
1.287921312213114	0.7584726680189514
1.2851215950184418	0.7577229827526737
1.2823218778237697	0.7572781733983569
1.2795221606290976	0.7572018660457138
1.2767224434344255	0.7574320719019545
1.2739227262397534	0.7577891601484612
1.2711230090450814	0.7580302673238262
1.2683232918504093	0.7579328538733248
1.2655235746557367	0.7573782288492972
1.2627238574610646	0.7564041313973082
1.2599241402663925	0.7552049006221295
1.2571244230717205	0.7540754152607998
1.2543247058770484	0.7533148433860368
1.2515249886823763	0.7531213383631573
1.2487252714877042	0.7535136494356627
1.2459255542930316	0.7543081286575786
1.2431258370983596	0.755162003200651
1.2403261199036875	0.7556718113764211
1.2375264027090154	0.7554969827738992
1.2347266855143433	0.7544691969272237
1.2319269683196712	0.7526517482092501
1.229127251124999	0.7503286941292924
1.226327533930327	0.747926024140137
1.2235278167356545	0.7458890326386531
1.2207280995409824	0.7445542191147287
1.2179283823463103	0.7440556772504348
1.2151286651516382	0.7442945668747125
1.212328947956966	0.7449797269566838
1.209529230762294	0.7457246498270604
1.206729513567622	0.7461684517690168
1.2039297963729494	0.7460818383517855
1.2011300791782773	0.745425320124993
1.1983303619836052	0.7443436892221063
1.1955306447889331	0.7431021713715902
1.192730927594261	0.7419884654374005
1.189931210399589	0.7412148951067119
1.1871314932049168	0.7408530861431211
1.1843317760102448	0.7408209956041679
1.1815320588155722	0.740923419275944
1.1787323416209001	0.7409288722304913
1.175932624426228	0.740654168250618
1.173132907231556	0.7400268113692128
1.1703331900368839	0.7391044623001216
1.1675334728422118	0.7380466873965583
1.1647337556475397	0.7370511479455673
1.1619340384528671	0.736278408857238
1.159134321258195	0.7357926265235235
1.156334604063523	0.7355387622115048
1.1535348868688509	0.7353633228934104
1.1507351696741788	0.7350699950765093
1.1479354524795067	0.7344894822688393
1.1451357352848346	0.7335385153692651
1.1423360180901625	0.7322476574706169
1.13953630089549	0.7307492320645108
1.1367365837008179	0.72923108969622
1.1339368665061458	0.7278737973809668
1.1311371493114737	0.7267940394055865
1.1283374321168016	0.7260139020787995
1.1255377149221295	0.7254656397135091
1.1227379977274574	0.7250283011644423
1.1199382805327853	0.7245810858200423
1.1171385633381128	0.724052620894408
1.1143388461434407	0.7234474469787322
1.1115391289487686	0.7228399641791008
1.1087394117540965	0.7223385558914428
1.1059396945594244	0.7220339775625768
1.1031399773647523	0.7219522199042032
1.1003402601700802	0.7220306994827113
1.0975405429754077	0.7221282683396215
1.0947408257807356	0.7220671597741017
1.0919411085860635	0.7216930328043436
1.0891413913913914	0.7209320430272342
1.0863416741967193	0.7198240035016654
1.0835419570020473	0.7185182798989443
1.0807422398073752	0.7172315624277714
1.077942522612703	0.7161798216816911
1.0751428054180305	0.7155060754656082
1.0723430882233584	0.7152278397154554
1.0695433710286864	0.715222453834527
1.0667436538340143	0.7152566569686731
1.0639439366393422	0.7150526823887466
1.06114421944467	0.7143713188498124
1.058344502249998	0.7130866829476519
1.0555447850553255	0.7112296761204406
1.0527450678606534	0.7089865251448855
1.0499453506659813	0.7066524111861572
1.0471456334713092	0.704553698919482
1.044345916276637	0.7029615219093223
1.041546199081965	0.7020217226574117
1.038746481887293	0.7017208748126651
1.0359467646926208	0.701897129734601
1.0331470474979483	0.7022913969768477
1.0303473303032762	0.7026228974370617
1.027547613108604	0.7026667333741237
1.024747895913932	0.7023114603687641
1.02194817871926	0.7015813183792114
1.0191484615245878	0.7006185476254847
1.0163487443299157	0.6996327757980367
1.0135490271352436	0.6988334672672292
1.010749309940571	0.6983654474698306
1.007949592745899	0.6982656884058928
1.005149875551227	0.698452696345364
1.0023501583565548	0.6987501658347739
0.9995504411618827	0.6989368958604554
0.9967507239672107	0.6988079762264161
0.9939510067725386	0.6982297312090731
0.991151289577866	0.6971733294310899
0.9883515723831939	0.6957184518801727
0.9855518551885218	0.6940270246568598
0.9827521379938498	0.6922953527383282
0.9799524207991777	0.690698784454441
0.9771527036045056	0.6893447859132891
0.9743529864098335	0.6882476149782724
0.9715532692151614	0.6873314514998632
0.9687535520204889	0.6864606300033205
0.9659538348258168	0.6854878032798266
0.9631541176311447	0.6843056187087669
0.9603544004364726	0.6828863166087453
0.9575546832418005	0.6812969663725292
0.9547549660471284	0.6796850033268713
0.9519552488524563	0.678237422369766
0.9491555316577838	0.677124961176595
0.9463558144631117	0.676447512979761
0.9435560972684396	0.6761972882680395
0.9407563800737675	0.6762516291992426
0.9379566628790954	0.6763990408457573
0.9351569456844233	0.6763922743560296
0.9323572284897512	0.6760140355163528
0.9295575112950791	0.6751366375655022
0.9267577941004066	0.6737581015611638
0.9239580769057345	0.672003664788797
0.9211583597110624	0.670091603684458
0.9183586425163903	0.668272796736179
0.9155589253217182	0.6667613605155334
0.9127592081270461	0.6656765192217191
0.909959490932374	0.6650126552327192
0.907159773737702	0.6646461268247548
0.9043600565430294	0.6643764351146637
0.9015603393483573	0.6639890366463719
0.8987606221536852	0.6633206993995493
0.8959609049590131	0.6623077595199673
0.8931611877643411	0.6610030944067317
0.890361470569669	0.6595573453765584
0.8875617533749969	0.6581708365380798
0.8847620361803243	0.657031342729499
0.8819623189856522	0.6562567060094091
0.8791626017909802	0.6558592229353241
0.8763628845963081	0.655741557581079
0.873563167401636	0.6557240955441461
0.8707634502069639	0.6555943177299479
0.8679637330122918	0.6551628203855184
0.8651640158176197	0.654309702802765
0.8623642986229472	0.6530091445309126
0.8595645814282751	0.651327452898938
0.856764864233603	0.6493980597262801
0.8539651470389309	0.6473832207640713
0.8511654298442588	0.6454347114536412
0.8483657126495867	0.6436642092518396
0.8455659954549146	0.6421293310831405
0.8427662782602421	0.6408354395065363
0.83996656106557	0.6397485042582365
0.8371668438708979	0.6388120502960178
0.8343671266762258	0.6379619516618349
0.8315674094815537	0.6371357684004197
0.8287676922868816	0.6362769123416497
0.8259679750922095	0.635336506441222
0.8231682578975374	0.6342762993286307
0.8203685407028649	0.633074349950618
0.8175688235081928	0.6317323479352621
0.8147691063135207	0.6302808993026798
0.8119693891188486	0.6287783018744302
0.8091696719241765	0.6272999372972041
0.8063699547295045	0.6259190086622766
0.8035702375348324	0.6246835640037043
0.8007705203401598	0.62359772129322
0.7979708031454877	0.6226152037715044
0.7951710859508156	0.6216501440078817
0.7923713687561436	0.6206043795484864
0.7895716515614715	0.6194040499895275
0.7867719343667994	0.6180336279847605
0.7839722171721273	0.6165545986216269
0.7811724999774552	0.6150996596309322
0.7783727827827827	0.6138407384570721
0.7755730655881106	0.612938033971806
0.7727733483934385	0.6124846645356156
0.7699736311987664	0.6124646077265976
0.7671739140040943	0.6127390131588017
0.7643741968094222	0.6130681107446776
0.7615744796147501	0.6131651168589962
0.758774762420078	0.6127681953742654
0.7559750452254055	0.6117101037898367
0.7531753280307334	0.6099649217260832
0.7503756108360613	0.6076575128934569
0.7475758936413892	0.6050322694954922
0.7447761764467171	0.6023898246888271
0.741976459252045	0.6000099412986458
0.7391767420573729	0.5980826715292431
0.7363770248627004	0.5966669463683552
0.7335773076680283	0.5956870285174682
0.7307775904733562	0.5949656376280276
0.7279778732786841	0.5942817888646716
0.725178156084012	0.5934348390409936
0.72237843888934	0.5922957759203981
0.7195787216946679	0.5908322183734662
0.7167790044999958	0.5891028053933778
0.7139792873053232	0.5872264082000049
0.7111795701106511	0.5853386959346931
0.708379852915979	0.583550928730749
0.705580135721307	0.5819231112925916
0.7027804185266349	0.5804572479024763
0.6999807013319628	0.5791089718341677
0.6971809841372907	0.5778100053416175
0.6943812669426181	0.5764916276453818
0.6915815497479461	0.5751010054713308
0.688781832553274	0.5736067699598373
0.6859821153586019	0.5719954990799714
0.6831823981639298	0.5702645510057338
0.6803826809692577	0.5684175111843055
0.6775829637745856	0.5664661955062305
0.6747832465799135	0.5644388607436764
0.671983529385241	0.5623900065391234
0.6691838121905689	0.560404903980986
0.6663840949958968	0.558592919715831
0.6635843778012247	0.5570676631419482
0.6607846606065526	0.555917514323226
0.6579849434118805	0.5551749913277895
0.6551852262172084	0.5547955971159527
0.6523855090225363	0.5546551046572756
0.6495857918278638	0.5545689909957192
0.6467860746331917	0.5543306023193066
0.6439863574385196	0.5537581134534731
0.6411866402438475	0.5527368247784212
0.6383869230491754	0.5512442097636607
0.6355872058545033	0.5493502410354114
0.6327874886598313	0.5471932144185827
0.6299877714651587	0.5449389474181312
0.6271880542704866	0.5427362277026025
0.6243883370758145	0.5406820365049695
0.6215886198811424	0.5388062193452187
0.6187889026864704	0.5370783572892037
0.6159891854917983	0.5354320979762983
0.6131894682971262	0.5337967732177418
0.6103897511024541	0.5321245837837683
0.6075900339077815	0.5304043383044295
0.6047903167131095	0.5286584990922407
0.6019905995184374	0.5269268386927842
0.5991908823237653	0.5252448630808833
0.5963911651290932	0.5236265529749736
0.5935914479344209	0.5220585295833852
0.5907917307397488	0.520507571349178
0.5879920135450767	0.518937636883325
0.5851922963504046	0.5173285193244824
0.5823925791557323	0.515687578436423
0.5795928619610602	0.5140489265058796
0.5767931447663881	0.512459787873694
0.573993427571716	0.510959331255339
0.5711937103770437	0.5095587855535968
0.5683939931823716	0.5082315838302479
0.5655942759876995	0.5069185401557234
0.5627945587930274	0.5055470414664878
0.5599948415983551	0.504057298476748
0.557195124403683	0.5024252778825885
0.5543954072090109	0.5006725634360347
0.5515956900143388	0.49885805095679087
0.5487959728196665	0.497053447733362
0.5459962556249944	0.4953113490800011
0.5431965384303223	0.4936384798965945
0.54039682123565	0.49198579751879046
0.5375971040409779	0.4902615583694291
0.5347973868463058	0.4883649752318764
0.5319976696516338	0.48622977517674715
0.5291979524569614	0.4838619859564191
0.5263982352622893	0.48135675409291856
0.5235985180676173	0.4788851523530677
0.5207988008729452	0.4766519064829022
0.5179990836782729	0.4748353963750307
0.5151993664836008	0.47352845262871857
0.5123996492889287	0.4726996433347078
0.5095999320942566	0.4721891990177447
0.5068002148995843	0.47174306833426316
0.5040004977049122	0.4710762968648903
0.5012007805102401	0.4699471268755905
0.498401063315568	0.46821932721932646
0.4956013461208957	0.4658937235626633
0.4928016289262236	0.4630996578161463
0.4900019117315515	0.46004994146652944
0.4872021945368792	0.45697448222472153
0.4844024773422071	0.4540542588582406
0.481602760147535	0.45137654465309124
0.4788030429528629	0.4489245752640807
0.4760033257581906	0.44660292692167347
0.4732036085635185	0.44428783816860173
0.4704038913688464	0.4418836737352354
0.4676041741741743	0.4393653531103187
0.464804456979502	0.43679216454341696
0.4620047397848299	0.4342888550329902
0.45920502259015783	0.43200148105481073
0.45640530539548574	0.4300441699615708
0.4536055882008134	0.4284557422250009
0.45080587100614133	0.42718126619546504
0.44800615381146924	0.4260846050413979
0.44520643661679693	0.4249871729080811
0.44240671942212484	0.42371929431576216
0.43960700222745275	0.4221667783026444
0.43680728503278066	0.4202977200849657
0.43400756783810834	0.4181620416261045
0.43120785064343625	0.41586601747720414
0.42840813344876416	0.41353244857333266
0.42560841625409207	0.41126129740602335
0.42280869905941976	0.4091041916149136
0.42000898186474767	0.4070600215201814
0.4172092646700756	0.40509040634405746
0.4144095474754035	0.4031463405402106
0.41160983028073117	0.40119363618151954
0.4088101130860591	0.3992261291323598
0.406010395891387	0.3972613462689909
0.4032106786967149	0.39532110567375084
0.4004109615020426	0.3934062489777461
0.3976112443073705	0.3914777106732058
0.3948115271126984	0.3894541702421773
0.3920118099180261	0.38723026980254444
0.389212092723354	0.38471113603346574
0.3864123755286819	0.38185184539817474
0.3836126583340098	0.3786872809734091
0.3808129411393375	0.3753399191334662
0.3780132239446654	0.37199990852976383
0.3752135067499933	0.3688810729100239
0.37241378955532123	0.3661649608902753
0.3696140723606489	0.36394977329720934
0.3668143551659768	0.3622202032674625
0.36401463797130473	0.3608481044444648
0.36121492077663264	0.35962446790888103
0.35841520358196033	0.3583135686898651
0.35561548638728824	0.3567134945593545
0.35281576919261615	0.3547056951486011
0.35001605199794406	0.3522800460789287
0.34721633480327174	0.349529760134989
0.34441661760859965	0.34661959958674526
0.34161690041392756	0.3437382794968197
0.33881718321925525	0.3410494742919452
0.33601746602458316	0.33865467319722087
0.33321774882991106	0.33657610995045706
0.330418031635239	0.3347611523068559
0.32761831444056666	0.3331033037334027
0.32481859724589457	0.3314712798097018
0.3220188800512225	0.3297372872781295
0.3192191628565504	0.3277981724016867
0.3164194456618781	0.3255870662646251
0.313619728467206	0.3230767797111941
0.3108200112725339	0.32027814532863674
0.3080202940778618	0.3172363320168805
0.3052205768831895	0.31402642710180617
0.3024208596885174	0.3107475093937413
0.2996211424938453	0.3075133054874872
0.2968214252991732	0.3044380772234009
0.2940217081045009	0.3016184944767686
0.2912219909098288	0.29911493591169513
0.2884222737151567	0.296937556556241
0.2856225565204844	0.29504240769862106
0.2828228393258123	0.2933405072545983
0.2800231221311402	0.29171867235711085
0.27722340493646813	0.2900666124585722
0.2744236877417958	0.2883019938151226
0.2716239705471237	0.28638524193599924
0.26882425335245164	0.2843190388136545
0.26602453615777955	0.28213285053905635
0.26322481896310723	0.2798584814845052
0.26042510176843514	0.27750641008116395
0.25762538457376305	0.2750529017708165
0.25482566737909096	0.27244424619304164
0.25202595018441865	0.26961803984990196
0.24922623298974655	0.2665345022567561
0.24642651579507446	0.26320600785205484
0.24362679860040237	0.2597123541363694
0.24082708140573006	0.2561933581902316
0.23802736421105797	0.2528180252099107
0.23522764701638588	0.24973818867190217
0.23242792982171356	0.2470410568480502
0.22962821262704147	0.2447169628798459
0.22682849543236938	0.24265479761484154
0.2240287782376973	0.2406690935769802
0.22122906104302498	0.23855225245508305
0.21842934384835289	0.23613653665437145
0.2156296266536808	0.23334634946629934
0.2128299094590087	0.23022363866872889
0.2100301922643364	0.22691743122903474
0.2072304750696643	0.22363994544800886
0.2044307578749922	0.22060263329953922
0.20163104068032012	0.21795217763287153
0.1988313234856478	0.2157265904621574
0.1960316062909757	0.2138450266261867
0.19323188909630362	0.21213391341521753
0.19043217190163153	0.21038021427609116
0.18763245470695922	0.20839406889503653
0.18483273751228713	0.20606054422937498
0.18203302031761504	0.20336454927130804
0.17923330312294272	0.20038251249030492
0.17643358592827063	0.19724581553637108
0.17363386873359854	0.1940902558803167
0.17083415153892645	0.19100982033562486
0.16803443434425414	0.18803054310662248
0.16523471714958204	0.18511226688895788
0.16243499995490995	0.18217569826135832
0.15963528276023786	0.17914304063824
0.15683556556556555	0.17597594178300988
0.15403584837089346	0.17269604778309994
0.15123613117622137	0.16938041809020965
0.14843641398154928	0.16613377945853658
0.14563669678687696	0.16304845995948375
0.14283697959220487	0.16016757787579192
0.14003726239753278	0.15746593149211646
0.13723754520286047	0.15485647090099
0.13443782800818838	0.1522206529777837
0.13163811081351628	0.14945191461523355
0.1288383936188442	0.146496298436762
0.12603867642417188	0.14337488466290227
0.12323895922949979	0.1401789696118666
0.1204392420348277	0.13703867383722285
0.11763952484015561	0.13407538155408166
0.1148398076454833	0.13135460605336696
0.1120400904508112	0.12885627260783372
0.10924037325613911	0.12647378431587358
0.10644065606146702	0.12404348990568378
0.10364093886679471	0.12139566832873527
0.10084122167212262	0.1184105244337749
0.09804150447745053	0.11506060081915376
0.09524178728277843	0.11142519163370265
0.09244207008810612	0.10767138239461606
0.08964235289343403	0.10400718009904525
0.08684263569876194	0.10062120812820713
0.08404291850408963	0.09762765876015195
0.08124320130941753	0.09503332032891401
0.07844348411474544	0.09273628177067633
0.07564376692007335	0.09055586373397548
0.07284404972540104	0.08828377971517333
0.07004433253072895	0.08574053795651398
0.06724461533605686	0.08282039806536476
0.06444489814138477	0.07951272130013418
0.06164518094671245	0.07589553239081942
0.05884546375204036	0.07210576909296772
0.05604574655736827	0.06829723646973644
0.05324602936269618	0.06459981389825092
0.050446312168023866	0.061091552605654284
0.047646594973351775	0.057789999923289016
0.044846877778679684	0.054662441775371606
0.04204716058400759	0.05164903536237468
0.03924744338933528	0.04868971751799678
0.03644772619466319	0.045745959097959865
0.0336480089999911	0.04281137423406186
0.030848291805318784	0.03990953563445861
0.028048574610646693	0.03708148646477481
0.0252488574159746	0.0343681016050801
0.02244914022130251	0.031793082778388077
0.019649423026630197	0.029351207816900267
0.016849705831958106	0.027004280778189668
0.014049988637286015	0.02468497881235515
0.011250271442613924	0.02230715055599254
0.00845055424794161	0.01978031598094517
0.00565083705326952	0.017025944220434998
0.0028511198585974284	0.01399313653075101
5.140266392533732e-05	0.010671304210569109
-0.002748314530746976	0.007097301333961682
-0.005548031725419067	0.0033545699035405
-0.008347748920091158	-0.0004373631706147754
-0.01114746611476325	-0.004142945358407009
-0.013947183309435562	-0.007637551213686599
-0.016746900504107654	-0.010835952794735839
-0.019546617698779745	-0.013715106655932976
-0.022346334893452058	-0.016324112832521824
-0.02514605208812415	-0.018776642287853824
-0.02794576928279624	-0.021225633840989404
-0.03074548647746833	-0.023825445240622467
-0.033545203672140644	-0.026691169612766394
-0.036344920866812735	-0.029866792844673938
-0.03914463806148483	-0.03331224818400948
-0.04194435525615692	-0.036914355113453264
-0.04474407245082923	-0.040519484719974304
-0.04754378964550132	-0.04397881584846782
-0.05034350684017341	-0.04719261490196282
-0.053143224034845504	-0.0501397591943433
-0.05594294122951782	-0.05288304271556238
-0.05874265842418991	-0.055548407755705485
-0.061542375618862	-0.058284682590540704
-0.06434209281353409	-0.061216823516973384
-0.0671418100082064	-0.0644078058442672
-0.0699415272028785	-0.06784135314455611
-0.07274124439755059	-0.07143057686727707
-0.0755409615922229	-0.07504874891604063
-0.07834067878689499	-0.07857093919821612
-0.08114039598156708	-0.08191177704625668
-0.08394011317623917	-0.08504639615253162
-0.08673983037091149	-0.08800806546851861
-0.08953954756558358	-0.09086476390186349
-0.09233926476025567	-0.09368481445072378
-0.09513898195492776	-0.09650572427725153
-0.09793869914960007	-0.09931902064341668
-0.10073841634427216	-0.10207754843588598
-0.10353813353894425	-0.10472269868992766
-0.10633785073361635	-0.10722073721916833
-0.10913756792828866	-0.10959301356711362
-0.11193728512296075	-0.1119262082493726
-0.11473700231763284	-0.11435567327208455
-0.11753671951230515	-0.11702499906404128
-0.12033643670697725	-0.12003455799170851
-0.12313615390164934	-0.12339728163162603
-0.12593587109632143	-0.12701901898528833
-0.12873558829099374	-0.1307134376618625
-0.13153530548566583	-0.13424987883526443
-0.13433502268033792	-0.13742079634383925
-0.13713473987501001	-0.1401076079914832
-0.13993445706968233	-0.14232293750261288
-0.14273417426435442	-0.14421395907407092
-0.1455338914590265	-0.1460238511066072
-0.1483336086536986	-0.14802217545555296
-0.15113332584837091	-0.15042561844686964
-0.153933043043043	-0.1533342301039666
-0.1567327602377151	-0.1567036524462126
-0.1595324774323872	-0.16036226021039043
-0.1623321946270595	-0.1640674775682165
-0.1651319118217316	-0.167582723604617
-0.16793162901640368	-0.17074982959643104
-0.170731346211076	-0.17353361167991627
-0.1735310634057481	-0.17602492692378402
-0.17633078060042018	-0.17840266041962094
-0.17913049779509227	-0.18086882588239347
-0.18193021498976458	-0.1835796107793083
-0.18472993218443667	-0.1865958515868028
-0.18752964937910876	-0.18986897865381835
-0.19032936657378086	-0.19326564010892927
-0.19312908376845317	-0.19662057125315904
-0.19592880096312526	-0.19979762638969073
-0.19872851815779735	-0.20273658063078961
-0.20152823535246944	-0.20546905410715408
-0.20432795254714176	-0.20809855630800467
-0.20712766974181385	-0.21075295418538342
-0.20992738693648594	-0.2135278282927041
-0.21272710413115803	-0.2164425406694268
-0.21552682132583034	-0.21942619228235494
-0.21832653852050243	-0.22233966992983895
-0.22112625571517452	-0.22502662331650258
-0.22392597290984684	-0.22737528975155707
-0.22672569010451893	-0.22936856153247642
-0.22952540729919102	-0.23110326633754846
-0.2323251244938631	-0.23277012195788302
-0.23512484168853542	-0.2345995830594016
-0.23792455888320752	-0.23679098494958892
-0.2407242760778796	-0.2394486923970113
-0.2435239932725517	-0.24254710501164678
-0.246323710467224	-0.24593692154049795
-0.2491234276618961	-0.2493912382922381
-0.2519231448565682	-0.2526765942251249
-0.2547228620512403	-0.25562559887930886
-0.2575225792459126	-0.25818719207639385
-0.2603222964405847	-0.2604380771532675
-0.2631220136352568	-0.26255187390213075
-0.26592173082992887	-0.2647366285763618
-0.2687214480246012	-0.26716174548768756
-0.2715211652192733	-0.26989871150771594
-0.27432088241394537	-0.27289516128024516
-0.2771205996086177	-0.2759906108519653
-0.27992031680328977	-0.2789684069632862
-0.28272003399796186	-0.28162669920565375
-0.28551975119263395	-0.28384534781347887
-0.28831946838730627	-0.2856273954015323
-0.29111918558197836	-0.28710226249090653
-0.29391890277665045	-0.2884901811154832
-0.29671861997132254	-0.29003944603714205
-0.29951833716599485	-0.2919560125395522
-0.30231805436066694	-0.294346501973938
-0.30511777155533903	-0.2971906796606978
-0.3079174887500111	-0.3003499206226812
-0.31071720594468344	-0.3036073529377049
-0.31351692313935553	-0.3067266797133244
-0.3163166403340276	-0.30951256322095766
-0.3191163575286997	-0.3118566687026151
-0.321916074723372	-0.3137590245464438
-0.3247157919180441	-0.3153220473157476
-0.3275155091127162	-0.3167218411232968
-0.3303152263073885	-0.3181661862042237
-0.3331149435020606	-0.31985008245773794
-0.3359146606967327	-0.3219181474130397
-0.3387143778914048	-0.32443980781302295
-0.3415140950860771	-0.3273995582374443
-0.3443138122807492	-0.33070172477268756
-0.3471135294754213	-0.33418758160164963
-0.3499132466700934	-0.3376620210281317
-0.3527129638647657	-0.34092658590431524
-0.3555126810594378	-0.3438149482586622
-0.3583123982541099	-0.34622576179374903
-0.36111211544878197	-0.34814674116421046
-0.3639118326434543	-0.34966372836018206
-0.36671154983812637	-0.3509502186240221
-0.36951126703279846	-0.35223657660482843
-0.37231098422747055	-0.35376333782129965
-0.37511070142214287	-0.3557281054111489
-0.37791041861681496	-0.3582387954646082
-0.38071013581148705	-0.36128585075709213
-0.38350985300615936	-0.36474200104229065
-0.38630957020083145	-0.368390996951382
-0.38910928739550354	-0.37197849198133237
-0.39190900459017564	-0.37527151173230044
-0.39470872178484795	-0.37811007136434194
-0.39750843897952004	-0.3804366762152271
-0.40030815617419213	-0.3822962021176245
-0.40310787336886433	-0.3838079306903556
-0.4059075905635364	-0.38512027342365657
-0.4087073077582086	-0.38636397719501886
-0.4115070249528807	-0.38761949795518863
-0.4143067421475529	-0.3889087142238382
-0.417106459342225	-0.39021208666197316
-0.4199061765368972	-0.39150292003332354
-0.4227058937315693	-0.39278393401574563
-0.4255056109262415	-0.39411029839233847
-0.4283053281209137	-0.3955881571375811
-0.4311050453155858	-0.39734685078573473
-0.433904762510258	-0.39949332598451776
-0.4367044797049301	-0.40206486170505606
-0.4395041968996023	-0.40499832187483675
-0.4423039140942744	-0.4081296322791338
-0.4451036312889466	-0.4112273703255348
-0.4479033484836187	-0.41405249434656843
-0.4507030656782909	-0.41642643766304727
-0.453502782872963	-0.4182856107206351
-0.4563025000676352	-0.4197035262202612
-0.45910221726230727	-0.4208715276216256
-0.46190193445697947	-0.42204239071017224
-0.46470165165165156	-0.4234534921457658
-0.46750136884632376	-0.4252535629074581
-0.47030108604099585	-0.42745664089339735
-0.47310080323566805	-0.4299386192695732
-0.47590052043034026	-0.4324782935898075
-0.47870023762501235	-0.4348303963426566
-0.48149995481968455	-0.4368075104819554
-0.48429967201435664	-0.43834451481375414
-0.48709938920902884	-0.43952448596393934
-0.48989910640370093	-0.44055712686835624
-0.49269882359837314	-0.44171591212811934
-0.49549854079304523	-0.44325335691621504
-0.49829825798771743	-0.445320870390477
-0.5010979751823895	-0.4479182994336691
-0.5038976923770617	-0.45088898449791204
-0.5066974095717338	-0.4539619594788412
-0.509497126766406	-0.4568283836879726
-0.5122968439610781	-0.4592289818736045
-0.5150965611557503	-0.461026332489502
-0.5178962783504224	-0.46224101611263557
-0.5206959955450946	-0.463042067557233
-0.5234957127397667	-0.4636961129685525
-0.5262954299344389	-0.4644916197005482
-0.5290951471291111	-0.4656612225293235
-0.5318948643237832	-0.46732438441757107
-0.5346945815184554	-0.4694653171572377
-0.5374942987131275	-0.4719497654391439
-0.5402940159077997	-0.47457266157958833
-0.5430937331024718	-0.477120339157007
-0.545893450297144	-0.4794282326908045
-0.5486931674918161	-0.48141816809654414
-0.5514928846864883	-0.4831069705986238
-0.5542926018811604	-0.48458743704338314
-0.5570923190758326	-0.4859907163417574
-0.5598920362705047	-0.48744350055281954
-0.5626917534651769	-0.48903321135710653
-0.565491470659849	-0.4907901722424459
-0.5682911878545212	-0.492689371950117
-0.5710909050491932	-0.4946681197360552
-0.5738906222438654	-0.49665163469166296
-0.5766903394385375	-0.4985774616304042
-0.5794900566332097	-0.5004114864367035
-0.5822897738278819	-0.5021521857078559
-0.585089491022554	-0.50382404306599
-0.5878892082172262	-0.5054643344644784
-0.5906889254118983	-0.5071088234413644
-0.5934886426065705	-0.5087811931376109
-0.5962883598012426	-0.510488860320607
-0.5990880769959148	-0.5122251518065108
-0.6018877941905869	-0.513975658205948
-0.6046875113852591	-0.5157255568868235
-0.6074872285799312	-0.5174649546467786
-0.6102869457746034	-0.5191905180974314
-0.6130866629692755	-0.5209032511906779
-0.6158863801639477	-0.5226036541215848
-0.6186860973586198	-0.5242862668606402
-0.621485814553292	-0.5259356629015703
-0.6242855317479641	-0.527525458336622
-0.6270852489426363	-0.5290210986211402
-0.6298849661373085	-0.5303863195848307
-0.6326846833319806	-0.5315923874850303
-0.6354844005266528	-0.5326285455759613
-0.6382841177213249	-0.5335115477449737
-0.6410838349159971	-0.5342918186761771
-0.6438835521106692	-0.5350538138291723
-0.6466832693053414	-0.5359087733034866
-0.6494829865000135	-0.5369794023137924
-0.6522827036946857	-0.5383779764010244
-0.6550824208893578	-0.5401815684804028
-0.65788213808403	-0.5424098757885409
-0.660681855278702	-0.5450117595453583
-0.6634815724733742	-0.5478655657148019
-0.6662812896680463	-0.550795496716719
-0.6690810068627185	-0.5536022745153963
-0.6718807240573906	-0.55610213184636
-0.6746804412520628	-0.5581651000131889
-0.6774801584467349	-0.5597427685068845
-0.6802798756414071	-0.5608777187924838
-0.6830795928360793	-0.5616913639510754
-0.6858793100307514	-0.5623527826395966
-0.6886790272254236	-0.5630365979778746
-0.6914787444200957	-0.5638812821849851
-0.6942784616147679	-0.5649592982557652
-0.69707817880944	-0.5662670567021553
-0.6998778960041122	-0.5677367273312438
-0.7026776131987843	-0.5692653254048778
-0.7054773303934565	-0.5707513026353062
-0.7082770475881286	-0.5721268220609963
-0.7110767647828008	-0.5733756868325228
-0.7138764819774729	-0.5745319582615913
-0.7166761991721451	-0.5756609538133548
-0.7194759163668172	-0.5768303083486261
-0.7222756335614894	-0.5780820529458315
-0.7250753507561615	-0.5794160672976392
-0.7278750679508337	-0.5807909772781119
-0.7306747851455058	-0.5821420790971934
-0.733474502340178	-0.5834094629783737
-0.7362742195348502	-0.5845654903226336
-0.7390739367295223	-0.5856306612501676
-0.7418736539241945	-0.5866708529920751
-0.7446733711188666	-0.587775622450627
-0.7474730883135388	-0.5890244197269165
-0.7502728055082108	-0.5904525797914313
-0.753072522702883	-0.5920299320885714
-0.7558722398975551	-0.5936612390971743
-0.7586719570922273	-0.5952104993547267
-0.7614716742868994	-0.596542782873285
-0.7642713914815716	-0.5975705885284315
-0.7670711086762437	-0.5982891479471653
-0.7698708258709159	-0.5987877561415295
-0.772670543065588	-0.5992314427849776
-0.7754702602602602	-0.5998168704824001
-0.7782699774549323	-0.6007151283215983
-0.7810696946496045	-0.602019092997482
-0.7838694118442767	-0.603712425534924
-0.7866691290389488	-0.605671038982109
-0.789468846233621	-0.6076978628223899
-0.7922685634282931	-0.6095811014906958
-0.7950682806229653	-0.6111583878155357
-0.7978679978176374	-0.6123668766104349
-0.8006677150123096	-0.613263299914474
-0.8034674322069817	-0.6140071616540952
-0.8062671494016539	-0.6148117343759171
-0.809066866596326	-0.6158776891285191
-0.8118665837909982	-0.617329778605072
-0.8146663009856703	-0.6191761839374856
-0.8174660181803425	-0.6213031495570702
-0.8202657353750146	-0.6235065697452296
-0.8230654525696868	-0.6255507297836849
-0.8258651697643589	-0.6272360736459108
-0.8286648869590311	-0.6284552860410421
-0.8314646041537032	-0.6292209075092119
-0.8342643213483754	-0.62965683142213
-0.8370640385430476	-0.629957400666115
-0.8398637557377197	-0.6303277904781306
-0.8426634729323919	-0.6309247907013967
-0.845463190127064	-0.6318163439599185
-0.8482629073217361	-0.6329716211711722
-0.8510626245164082	-0.6342832477154801
-0.8538623417110804	-0.6356128731059537
-0.8566620589057525	-0.6368439666598025
-0.8594617761004247	-0.6379238219740391
-0.8622614932950968	-0.6388807782077337
-0.865061210489769	-0.6398112076481107
-0.8678609276844411	-0.6408410307061465
-0.8706606448791133	-0.6420750581385226
-0.8734603620737854	-0.6435515700058941
-0.8762600792684576	-0.645217930079412
-0.8790597964631297	-0.6469362677169326
-0.8818595136578019	-0.6485185478076043
-0.884659230852474	-0.649780818976375
-0.8874589480471462	-0.6506001116899038
-0.8902586652418184	-0.6509563279702986
-0.8930583824364905	-0.6509458407603806
-0.8958580996311627	-0.6507619945634117
-0.8986578168258348	-0.6506476114181299
-0.9014575340205069	-0.6508329065051888
-0.9042572512151791	-0.6514764173370343
-0.9070569684098513	-0.652625475108439
-0.9098566856045234	-0.6542068548680485
-0.9126564027991956	-0.6560494271355678
-0.9154561199938678	-0.6579315963037214
-0.9182558371885399	-0.6596397023822907
-0.921055554383212	-0.6610211892287992
-0.9238552715778842	-0.6620186665121975
-0.9266549887725564	-0.6626770686058678
-0.9294547059672285	-0.6631239565481493
-0.9322544231619005	-0.6635302558639302
-0.9350541403565727	-0.6640633622135288
-0.937853857551245	-0.664845489691875
-0.940653574745917	-0.6659274625430445
-0.9434532919405891	-0.6672829785448811
-0.9462530091352613	-0.668822425786552
-0.9490527263299335	-0.6704203686547316
-0.9518524435246056	-0.6719480927567637
-0.9546521607192777	-0.6733025599674072
-0.9574518779139499	-0.6744253810883184
-0.9602515951086221	-0.6753089668975105
-0.9630513123032942	-0.6759906586811718
-0.9658510294979664	-0.67653834868756
-0.9686507466926386	-0.6770323344822429
-0.9714504638873107	-0.6775479188278626
-0.9742501810819828	-0.678142016184625
-0.977049898276655	-0.6788453986860927
-0.9798496154713272	-0.6796607758361773
-0.9826493326659993	-0.6805659622943898
-0.9854490498606714	-0.6815209517671348
-0.9882487670553436	-0.6824775730155945
-0.9910484842500158	-0.6833903024713849
-0.9938482014446879	-0.6842266120100895
-0.99664791863936	-0.684975006330548
-0.9994476358340322	-0.6856488848140607
-1.0022473530287044	-0.686284813281903
-1.0050470702233765	-0.6869348411490133
-1.0078467874180486	-0.6876540188174587
-1.0106465046127209	-0.6884858551308101
-1.013446221807393	-0.6894495437334494
-1.016245939002065	-0.6905328691854292
-1.0190456561967371	-0.6916935404907922
-1.0218453733914095	-0.6928694701427656
-1.0246450905860816	-0.6939958145317353
-1.0274448077807536	-0.6950242614564991
-1.030244524975426	-0.6959389110199613
-1.033044242170098	-0.6967636435449778
-1.0358439593647701	-0.6975580713610493
-1.0386436765594422	-0.698402441214081
-1.0414433937541143	-0.6993752085620142
-1.0442431109487866	-0.7005293822457512
-1.0470428281434587	-0.7018743519488502
-1.0498425453381308	-0.7033685245747403
-1.0526422625328031	-0.7049251126205116
-1.0554419797274752	-0.7064297542123261
-1.0582416969221473	-0.7077654254506212
-1.0610414141168194	-0.7088382884728377
-1.0638411313114915	-0.7095981792142552
-1.0666408485061638	-0.7100492310124925
-1.069440565700836	-0.7102489658475836
-1.0722402828955082	-0.7102971025562996
-1.0750400000901803	-0.7103174494549103
-1.0778397172848524	-0.7104370714318438
-1.0806394344795245	-0.710766480450777
-1.0834391516741966	-0.7113833824341569
-1.086238868868869	-0.7123212189650168
-1.089038586063541	-0.7135629492665594
-1.091838303258213	-0.7150404294398159
-1.0946380204528854	-0.7166401021579079
-1.0974377376475575	-0.7182159206583902
-1.1002374548422296	-0.7196098767524659
-1.1030371720369017	-0.7206788820414969
-1.1058368892315737	-0.7213243186409521
-1.108636606426246	-0.7215181495699987
-1.1114363236209182	-0.7213181896643795
-1.1142360408155902	-0.7208659822387783
-1.1170357580102626	-0.7203640958761488
-1.1198354752049346	-0.7200350283927852
-1.1226351923996067	-0.7200698580924911
-1.1254349095942788	-0.7205793624470052
-1.1282346267889511	-0.7215616874120606
-1.1310343439836232	-0.7228977620158719
-1.1338340611782953	-0.7243787900972926
-1.1366337783729676	-0.7257609972738763
-1.1394334955676397	-0.7268340550266528
-1.1422332127623118	-0.7274841334384647
-1.145032929956984	-0.7277324705117141
-1.147832647151656	-0.7277362411992295
-1.1506323643463283	-0.7277490081766406
-1.1534320815410004	-0.7280501607830183
-1.1562317987356725	-0.7288627574511972
-1.1590315159303448	-0.730283761225966
-1.161831233125017	-0.7322480269306011
-1.164630950319689	-0.7345380197985734
-1.167430667514361	-0.7368377791786069
-1.1702303847090334	-0.7388161872971484
-1.1730301019037055	-0.740215421308403
-1.1758298190983776	-0.7409185847862179
-1.1786295362930497	-0.7409766921698018
-1.181429253487722	-0.7405875892694818
-1.184228970682394	-0.7400341528191947
-1.1870286878770662	-0.7396015172677319
-1.1898284050717383	-0.7394991360562257
-1.1926281222664106	-0.7398112502730836
-1.1954278394610827	-0.7404895772601012
-1.1982275566557548	-0.741387997295274
-1.201027273850427	-0.7423253745204745
-1.2038269910450992	-0.7431539212266236
-1.2066267082397713	-0.7438095562169458
-1.2094264254344433	-0.7443277344097932
-1.2122261426291157	-0.7448207391575175
-1.2150258598237877	-0.7454260735608349
-1.2178255770184598	-0.7462456402811039
-1.220625294213132	-0.7472984019978808
-1.2234250114078042	-0.7485041681519518
-1.2262247286024763	-0.7497048681376361
-1.2290244457971484	-0.7507161378692602
-1.2318241629918205	-0.7513910464262535
-1.2346238801864928	-0.7516732187382198
-1.237423597381165	-0.751620109222225
-1.240223314575837	-0.7513875474763658
-1.2430230317705093	-0.7511802761161761
-1.2458227489651814	-0.7511852364199006
-1.2486224661598535	-0.7515105599023633
-1.2514221833545256	-0.752151363325539
-1.2542219005491977	-0.7529941330787704
-1.25702161774387	-0.7538579783324011
-1.259821334938542	-0.7545580944835496
-1.2626210521332142	-0.7549690008983074
-1.2654207693278865	-0.7550652880845075
-1.2682204865225586	-0.7549257095881711
-1.2710202037172307	-0.7546996402080535
-1.2738199209119028	-0.7545485161771391
-1.276619638106575	-0.7545840098808851
-1.2794193553012472	-0.7548260505573399
-1.2822190724959193	-0.7551968043615478
-1.2850187896905914	-0.7555537705942905
-1.2878185068852637	-0.7557507916714103
-1.2906182240799358	-0.7557051320829018
-1.2934179412746079	-0.755445729626415
-1.29621765846928	-0.7551235013609247
-1.2990173756639523	-0.7549773356023539
-1.3018170928586243	-0.7552647769814125
-1.3046168100532964	-0.7561790892768028
-1.3074165272479688	-0.7577799091393849
-1.3102162444426408	-0.7599610656209705
-1.313015961637313	-0.7624674683124302
-1.315815678831985	-0.7649571619985942
-1.3186153960266573	-0.7670900312211224
-1.3214151132213294	-0.7686161203366835
-1.3242148304160015	-0.7694369163543284
-1.3270145476106736	-0.7696219768590985
-1.329814264805346	-0.7693777999441986
-1.332613982000018	-0.7689808622048953
-1.33541369919469	-0.768697280066897
-1.3382134163893622	-0.7687142442249095
-1.3410131335840345	-0.7691026901328921
-1.3438128507787066	-0.7698189487806318
-1.3466125679733787	-0.7707397042385753
-1.349412285168051	-0.7717141941430806
-1.352212002362723	-0.772613660104674
-1.3550117195573952	-0.7733615503786714
-1.3578114367520673	-0.7739371348178208
-1.3606111539467396	-0.7743562641864694
-1.3634108711414117	-0.774641704785572
-1.3662105883360838	-0.7747985875388026
-1.3690103055307559	-0.7748070587636176
-1.3718100227254282	-0.7746358027128102
-1.3746097399201003	-0.7742702303291007
-1.3774094571147724	-0.7737418438005238
-1.3802091743094445	-0.773143617169733
[truncated: 6 more rows]
