# Supplementary material for: Isolation of a planar π-aromatic Bi5− ring in a cobalt-based inverse-sandwich-type complex
Source: Nat Chem. 2025 Jan 20;17(4):547–55. doi: 10.1038/s41557-024-01713-8 (PMC11964920; doi:10.1038/s41557-024-01713-8)
Supplement: Supplementary file 4 — Original magnetic data of compound 1 and origin file of Fig. 3. [file 41557_2024_1713_MOESM4_ESM.zip › sr_and_T_Symmetrized/37.csv]

comment	corrected Loops
temperature	1.5
sr	0.032
angle	0
trans	0
B	M
-1.3999	-0.7782573897144867
-1.3970974874874873	-0.7781199152590073
-1.394294974974975	-0.7781263868161902
-1.3914924624624623	-0.7781458488163462
-1.3886899499499499	-0.7780383215598675
-1.3858874374374373	-0.7777001722789644
-1.3830849249249249	-0.7770932731285882
-1.3802824124124122	-0.7762500240589276
-1.3774798998998998	-0.7752552929018055
-1.3746773873873872	-0.7742140053811124
-1.3718748748748748	-0.773217106069383
-1.3690723623623622	-0.7723177876550489
-1.3662698498498498	-0.7715249704583232
-1.3634673373373372	-0.770814085515889
-1.3606648248248248	-0.770148912815457
-1.3578623123123121	-0.769504763172394
-1.3550597997997997	-0.7688836926450124
-1.3522572872872871	-0.7683162514757149
-1.3494547747747747	-0.7678498328825369
-1.346652262262262	-0.7675288141776202
-1.3438497497497497	-0.7673745007346244
-1.341047237237237	-0.7673725049367617
-1.3382447247247247	-0.7674719835887966
-1.335442212212212	-0.7675965235969129
-1.3326396996996996	-0.7676622588412257
-1.329837187187187	-0.767596589815369
-1.3270346746746746	-0.7673513624392672
-1.324232162162162	-0.7669071519390681
-1.3214296496496496	-0.7662691161200963
-1.318627137137137	-0.7654581139555525
-1.3158246246246246	-0.764502132700793
-1.313022112112112	-0.7634320632162057
-1.3102195995995995	-0.7622830425398142
-1.307417087087087	-0.7610992439025408
-1.3046145745745745	-0.7599376596972359
-1.301812062062062	-0.758866206108299
-1.2990095495495495	-0.7579536125958148
-1.2962070370370369	-0.7572522755290767
-1.2934045245245245	-0.7567790593774979
-1.2906020120120119	-0.7565012815402361
-1.2877994994994995	-0.7563346892358864
-1.2849969869869868	-0.7561569908004075
-1.2821944744744744	-0.7558354046726347
-1.2793919619619618	-0.7552614967713042
-1.2765894494494494	-0.7543832179590879
-1.2737869369369368	-0.7532239063970372
-1.2709844244244244	-0.7518813753848584
-1.2681819119119118	-0.7505061116544934
-1.2653793993993994	-0.7492641576285166
-1.2625768868868867	-0.7482952377205249
-1.2597743743743743	-0.7476783796489481
-1.2569718618618617	-0.7474150375995693
-1.2541693493493493	-0.7474342431577703
-1.2513668368368367	-0.7476174010465249
-1.2485643243243243	-0.7478343088427363
-1.2457618118118117	-0.7479788071969833
-1.2429592992992993	-0.747993161258816
-1.2401567867867866	-0.7478745068713306
-1.2373542742742742	-0.7476629397787744
-1.2345517617617616	-0.7474169061398745
-1.2317492492492492	-0.747185410531731
-1.2289467367367366	-0.7469869676649541
-1.2261442242242242	-0.746802197866127
-1.2233417117117116	-0.7465817127665101
-1.2205391991991992	-0.7462653995736266
-1.2177366866866866	-0.7458053558820299
-1.2149341741741742	-0.7451838419452765
-1.2121316616616615	-0.7444198801018174
-1.2093291491491491	-0.7435625809208691
-1.2065266366366365	-0.7426742021401722
-1.203724124124124	-0.7418095366235731
-1.2009216116116115	-0.7409992284963871
-1.198119099099099	-0.74024278204206
-1.1953165865865865	-0.7395131633526446
-1.192514074074074	-0.7387705297213779
-1.1897115615615614	-0.7379794134752031
-1.186909049049049	-0.7371227937535063
-1.1841065365365364	-0.736208148217443
-1.181304024024024	-0.7352640366851051
-1.1785015115115114	-0.7343296050190343
-1.175698998998999	-0.7334420745478819
-1.1728964864864864	-0.7326277534889793
-1.170093973973974	-0.7319002207416903
-1.1672914614614613	-0.7312658891894358
-1.164488948948949	-0.730733593327028
-1.1616864364364363	-0.7303226755372902
-1.158883923923924	-0.7300642496777334
-1.1560814114114113	-0.729992949148629
-1.153278898898899	-0.7301305834521912
-1.1504763863863863	-0.7304671409563033
-1.1476738738738739	-0.7309468328164495
-1.1448713613613613	-0.7314662977406658
-1.1420688488488488	-0.7318886249686568
-1.1392663363363362	-0.7320715470335752
-1.1364638238238238	-0.7319028152039009
-1.1336613113113112	-0.73133234779799
-1.1308587987987986	-0.7303906169499031
-1.1280562862862862	-0.7291862018445359
-1.1252537737737738	-0.7278815290826224
-1.1224512612612612	-0.7266526267646618
-1.1196487487487485	-0.7256439940837702
-1.1168462362362361	-0.7249316255749108
-1.1140437237237237	-0.7245050879188398
-1.111241211211211	-0.7242739265847704
-1.1084386986986985	-0.7240963379867279
-1.105636186186186	-0.7238213211915256
-1.1028336736736737	-0.7233315689243075
-1.100031161161161	-0.7225744132492251
-1.0972286486486484	-0.7215721396275295
-1.094426136136136	-0.720409582803883
-1.0916236236236236	-0.7192039631807223
-1.088821111111111	-0.7180671642735931
-1.0860185985985984	-0.7170724862908632
-1.083216086086086	-0.7162358837000252
-1.0804135735735736	-0.7155166126934319
-1.077611061061061	-0.7148358368212233
-1.0748085485485483	-0.7141061654124654
-1.072006036036036	-0.7132620705329327
-1.0692035235235235	-0.7122814748399882
-1.066401011011011	-0.7111922196048599
-1.0635984984984983	-0.7100623277927676
-1.060795985985986	-0.7089781862160011
-1.0579934734734735	-0.7080183071434365
-1.0551909609609609	-0.7072311671791989
-1.0523884484484483	-0.7066236777735503
-1.0495859359359359	-0.7061629443298851
-1.0467834234234235	-0.7057895231660901
-1.0439809109109108	-0.7054368688392512
-1.0411783983983982	-0.7050501481830984
-1.0383758858858858	-0.7045984213960574
-1.0355733733733734	-0.7040769086492269
-1.0327708608608608	-0.7034996465232296
-1.0299683483483482	-0.7028860625807102
-1.0271658358358358	-0.7022468376866418
-1.0243633233233234	-0.701574381834744
-1.0215608108108107	-0.700841453382254
-1.0187582982982981	-0.700008578491766
-1.0159557857857857	-0.6990379394640234
-1.0131532732732733	-0.697909229437359
-1.0103507607607607	-0.6966322415596464
-1.007548248248248	-0.6952518340932289
-1.0047457357357357	-0.6938430794892281
-1.0019432232232233	-0.6924972113234804
-0.9991407107107106	-0.6913016344026304
-0.9963381981981981	-0.6903190443553802
-0.9935356856856856	-0.6895711494473786
-0.9907331731731731	-0.6890314837374182
-0.9879306606606606	-0.6886295912740158
-0.9851281481481481	-0.6882659846606012
-0.9823256356356356	-0.687834449541711
-0.9795231231231231	-0.6872462072450012
-0.9767206106106106	-0.6864497380926269
-0.973918098098098	-0.6854409839865884
-0.9711155855855855	-0.684261065300912
-0.968313073073073	-0.6829820193203391
-0.9655105605605605	-0.6816845226513586
-0.962708048048048	-0.6804340976739871
-0.9599055355355355	-0.6792630716266401
-0.957103023023023	-0.6781641370015234
-0.9543005105105105	-0.6770979651604444
-0.951497997997998	-0.6760128230951483
-0.9486954854854854	-0.6748698828623624
-0.9458929729729728	-0.6736653400176175
-0.9430904604604604	-0.6724406438310069
-0.9402879479479478	-0.6712753688919779
-0.9374854354354354	-0.6702628046534804
-0.9346829229229228	-0.6694745928339498
-0.9318804104104104	-0.6689256296998377
-0.9290778978978977	-0.6685520950500546
-0.9262753853853853	-0.6682128690290545
-0.9234728728728727	-0.6677180821795219
-0.9206703603603603	-0.6668798324213103
-0.9178678478478477	-0.6655718810833666
-0.9150653353353353	-0.6637802545192644
-0.9122628228228227	-0.6616271772859279
-0.9094603103103103	-0.6593571112015377
-0.9066577977977976	-0.6572844217259737
-0.9038552852852852	-0.6557142674778474
-0.9010527727727726	-0.6548578917146906
-0.8982502602602602	-0.6547672315529974
-0.8954477477477477	-0.6553099239030065
-0.8926452352352352	-0.6561949897206826
-0.8898427227227227	-0.6570446586928895
-0.8870402102102102	-0.6574934215362036
-0.8842376976976977	-0.6572860946637993
-0.8814351851851852	-0.6563457260611866
-0.8786326726726726	-0.6547903192336252
-0.8758301601601601	-0.652892448576011
-0.8730276476476476	-0.6509933652846369
-0.8702251351351351	-0.6493976291033827
-0.8674226226226226	-0.6482808945470746
-0.8646201101101101	-0.6476398390295512
-0.8618175975975975	-0.6473001986485769
-0.859015085085085	-0.6469804204871513
-0.8562125725725724	-0.6463903985744051
-0.8534100600600599	-0.6453330275147793
-0.8506075475475474	-0.643774877861413
-0.8478050350350349	-0.6418618903884703
-0.8450025225225224	-0.6398737152808153
-0.8422000100100099	-0.6381305476364894
-0.8393974974974974	-0.636882433069395
-0.8365949849849849	-0.6362176338171411
-0.8337924724724723	-0.6360213630928283
-0.8309899599599598	-0.6360004854433365
-0.8281874474474473	-0.6357685746796589
-0.8253849349349348	-0.6349658492676511
-0.8225824224224223	-0.6333764827376236
-0.8197799099099098	-0.6310056658882582
-0.8169773973973973	-0.6280908035504675
-0.8141748848848848	-0.625041640332037
-0.8113723723723723	-0.6223264385886571
-0.8085698598598597	-0.6203384207046263
-0.8057673473473472	-0.6192830415324977
-0.8029648348348347	-0.6191202360402734
-0.8001623223223222	-0.6195786704300895
-0.7973598098098097	-0.6202367211953481
-0.7945572972972972	-0.6206445467580515
-0.7917547847847847	-0.6204496257565437
-0.7889522722722722	-0.6194881586292343
-0.7861497597597596	-0.6178164864241273
-0.7833472472472471	-0.6156761319577128
-0.7805447347347346	-0.6134068008041311
-0.7777422222222221	-0.6113370500473928
-0.7749397097097096	-0.6096876381520423
-0.7721371971971971	-0.608516525359445
-0.7693346846846846	-0.6077195469387827
-0.7665321721721721	-0.6070821778195491
-0.7637296596596596	-0.6063617637001761
-0.760927147147147	-0.6053712070665215
-0.7581246346346345	-0.6040366981874554
-0.755322122122122	-0.6024125795372158
-0.7525196096096095	-0.6006518297741873
-0.749717097097097	-0.5989455237741561
-0.7469145845845845	-0.5974540124955849
-0.744112072072072	-0.5962536448258929
-0.7413095595595595	-0.5953157857696794
-0.738507047047047	-0.5945226158908241
-0.7357045345345344	-0.5937112928346712
-0.7329020220220219	-0.5927290353840583
-0.7300995095095094	-0.5914794446004868
-0.7272969969969969	-0.5899452330071602
-0.7244944844844844	-0.5881822704572072
-0.7216919719719719	-0.5862906270699426
-0.7188894594594594	-0.5843760941705158
-0.7160869469469469	-0.5825177968516977
-0.7132844344344343	-0.5807535229162349
-0.7104819219219218	-0.5790861506691661
-0.7076794094094093	-0.577505470737358
-0.7048768968968968	-0.5760133810306836
-0.7020743843843843	-0.5746393342526117
-0.6992718718718718	-0.5734373953542655
-0.6964693593593593	-0.5724644861726731
-0.6936668468468468	-0.5717480427729478
-0.6908643343343343	-0.5712568740607953
-0.6880618218218217	-0.5708891288226909
-0.6852593093093092	-0.570485671868297
-0.6824567967967967	-0.5698677819824197
-0.6796542842842842	-0.5688883896710805
-0.6768517717717717	-0.5674797958101958
-0.6740492592592592	-0.5656805283144406
-0.6712467467467467	-0.5636301287560055
-0.6684442342342342	-0.561531267918568
-0.6656417217217216	-0.5595899979721226
-0.6628392092092091	-0.5579530622034545
-0.6600366966966966	-0.55666296107255
-0.6572341841841841	-0.5556460651944679
-0.6544316716716716	-0.554738173589852
-0.6516291591591591	-0.5537392424414698
-0.6488266466466466	-0.5524789775680273
-0.6460241341341341	-0.5508711685450285
-0.6432216216216216	-0.548938482926876
-0.640419109109109	-0.5467996883467494
-0.6376165965965965	-0.544624394275905
-0.634814084084084	-0.5425718017887482
-0.6320115715715715	-0.5407355657217494
-0.629209059059059	-0.5391146510182938
-0.6264065465465465	-0.537620700097452
-0.623604034034034	-0.5361191660202813
-0.6208015215215215	-0.5344889906651545
-0.617999009009009	-0.532678404337063
-0.6151964964964964	-0.5307351910146865
-0.6123939839839839	-0.5287984251242079
-0.6095914714714714	-0.5270523640254318
-0.6067889589589589	-0.5256571533725578
-0.6039864464464464	-0.5246803212048291
-0.6011839339339339	-0.5240542495554348
-0.5983814214214214	-0.523577199300036
-0.5955789089089089	-0.5229613452291149
-0.5927763963963963	-0.5219152813431831
-0.5899738838838838	-0.5202359789677289
-0.5871713713713713	-0.5178805678975835
-0.5843688588588588	-0.5149933659226611
-0.5815663463463463	-0.5118769147986558
-0.5787638338338338	-0.5089132253858022
-0.5759613213213213	-0.5064573986584647
-0.5731588088088088	-0.5047350849343499
-0.5703562962962963	-0.50377479334029
-0.5675537837837837	-0.503395911692004
-0.5647512712712712	-0.5032565971922688
-0.5619487587587587	-0.5029476858763493
-0.5591462462462462	-0.5021050648491837
-0.5563437337337337	-0.5005077620748708
-0.5535412212212212	-0.4981338060672662
-0.5507387087087087	-0.49515901493396786
-0.5479361961961962	-0.49190106609061335
-0.5451336836836836	-0.4887271031269381
-0.5423311711711711	-0.48595296167176605
-0.5395286586586586	-0.4837631107788104
-0.5367261461461461	-0.4821727155164779
-0.5339236336336336	-0.4810396136902573
-0.5311211211211211	-0.48011892705634834
-0.5283186086086086	-0.479141152059685
-0.5255160960960961	-0.47788928123786406
-0.5227135835835836	-0.47625292345173376
-0.519911071071071	-0.47424618648429995
-0.5171085585585585	-0.4719880532600571
-0.514306046046046	-0.4696551890969947
-0.5115035335335335	-0.4674241970563467
-0.508701021021021	-0.4654215137048805
-0.5058985085085085	-0.4636946468058416
-0.503095995995996	-0.4622102987173441
-0.5002934834834833	-0.46087605086173544
-0.49749097097097084	-0.4595755749389531
-0.4946884584584583	-0.45820464779908465
-0.4918859459459458	-0.45669693167927783
-0.4890834334334333	-0.4550334288474003
-0.4862809209209208	-0.4532356841156967
-0.4834784084084083	-0.45134799900198685
-0.48067589589589577	-0.449416555916491
-0.47787338338338325	-0.44747292354048984
-0.47507087087087074	-0.44552653843225876
-0.47226835835835823	-0.443566812226547
-0.4694658458458457	-0.4415720597753402
-0.4666633333333332	-0.43952063937599
-0.4638608208208207	-0.4373999237567172
-0.4610583083083082	-0.435210540310027
-0.4582557957957957	-0.4329657395672325
-0.45545328328328316	-0.4306876819148674
-0.45265077077077065	-0.42840313406154407
-0.44984825825825814	-0.42614041869606367
-0.4470457457457456	-0.4239279598368457
-0.4442432332332331	-0.4217932676232765
-0.4414407207207206	-0.41976052650885937
-0.4386382082082081	-0.4178455006074541
-0.4358356956956956	-0.4160480652687463
-0.43303318318318307	-0.41434460267628886
-0.43023067067067056	-0.4126838157800254
-0.42742815815815804	-0.41098944478400323
-0.42462564564564553	-0.40917166244347886
-0.421823133133133	-0.407146005606038
-0.4190206206206205	-0.40485556451071975
-0.416218108108108	-0.40229001265035413
-0.4134155955955955	-0.3994948960413893
-0.410613083083083	-0.39656675368863586
-0.40781057057057046	-0.39363363154750647
-0.40500805805805795	-0.39082518616823025
-0.40220554554554544	-0.3882403172015114
-0.39940303303303293	-0.3859217659126636
-0.3966005205205205	-0.3838456819239378
-0.3937980080080079	-0.3819300499762522
-0.3909954954954955	-0.380060251327259
-0.3881929829829829	-0.37812464391546985
-0.3853904704704705	-0.3760496281285873
-0.38258795795795786	-0.3738234043572579
-0.37978544544544546	-0.3715007366559653
-0.37698293293293283	-0.36918665407604606
-0.37418042042042043	-0.3670034625853278
-0.3713779079079078	-0.3650507147420405
-0.3685753953953954	-0.36337022099334304
-0.3657728828828828	-0.36192696971723415
-0.3629703703703704	-0.3606122603494313
-0.36016785785785776	-0.3592687925296035
-0.35736534534534536	-0.3577308713183904
-0.35456283283283274	-0.3558682829938909
-0.35176032032032034	-0.3536211729791127
-0.3489578078078077	-0.351015798015502
-0.3461552952952953	-0.34815657143352097
-0.3433527827827827	-0.345196712863308
-0.3405502702702703	-0.34229599700205005
-0.33774775775775767	-0.33957774355802833
-0.33494524524524527	-0.337097250299153
-0.33214273273273265	-0.3348303709575009
-0.32934022022022025	-0.33268496272549075
-0.3265377077077076	-0.33053127274247474
-0.323735195195195	-0.32824196556755614
-0.3209326826826826	-0.3257299611885096
-0.31813017017017	-0.3229732333204445
-0.3153276576576576	-0.32001983694895003
-0.31252514514514496	-0.3169724015520897
-0.30972263263263256	-0.3139573379189837
-0.30692012012011993	-0.3110882908926087
-0.30411760760760753	-0.3084347141729264
-0.3013150950950949	-0.3060045371938194
-0.2985125825825825	-0.3037454026359072
-0.2957100700700699	-0.3015632927819001
-0.2929075575575575	-0.299352260087245
-0.29010504504504486	-0.29702594317462494
-0.28730253253253246	-0.29454142999917876
-0.28450002002001984	-0.2919087656298509
-0.28169750750750744	-0.2891840660659322
-0.2788949949949948	-0.2864492990175681
-0.2760924824824824	-0.2837857388515687
-0.2732899699699698	-0.28124970390031356
-0.2704874574574574	-0.2788580088190783
-0.26768494494494477	-0.27658706588720744
-0.26488243243243237	-0.27438493053988117
-0.26207991991991975	-0.27219133819873986
-0.25927740740740735	-0.2699583062536127
-0.2564748948948947	-0.2676639699496772
-0.2536723823823823	-0.26531492820189023
-0.2508698698698697	-0.2629366054748205
-0.2480673573573573	-0.2605555514318323
-0.24526484484484468	-0.2581806840464883
-0.24246233233233228	-0.2557911395947764
-0.23965981981981965	-0.25333632514225973
-0.23685730730730725	-0.2507495916183751
-0.23405479479479463	-0.2479720101932565
-0.23125228228228223	-0.24497870239464328
-0.2284497697697696	-0.2417984733488604
-0.2256472572572572	-0.2385188403448939
-0.22284474474474458	-0.2352726692848704
-0.22004223223223218	-0.23220833288089027
-0.21723971971971956	-0.22945081434896117
-0.21443720720720716	-0.22706470500733308
-0.21163469469469454	-0.22503034782821274
-0.20883218218218214	-0.22324120139933384
-0.2060296696696695	-0.2215246712680889
-0.2032271571571571	-0.21968187067464678
-0.2004246446446445	-0.21753607300432967
-0.1976221321321321	-0.2149767643457428
-0.19481961961961947	-0.21198712003087578
-0.19201710710710707	-0.20864720262823738
-0.18921459459459444	-0.2051119193608138
-0.18641208208208204	-0.2015698063090121
-0.18360956956956942	-0.19819396707591486
-0.18080705705705702	-0.19509847506108552
-0.1780045445445444	-0.19231174039052362
-0.175202032032032	-0.1897733669759038
-0.17239951951951937	-0.18735441738493414
-0.16959700700700697	-0.18489471641013128
-0.16679449449449435	-0.18224662342441886
-0.16399198198198195	-0.179313644167789
-0.16118946946946933	-0.17607440529936927
-0.15838695695695693	-0.17258701306544394
-0.1555844444444443	-0.1689741923567612
-0.1527819319319319	-0.16539428294219644
-0.14997941941941928	-0.16200596979517806
-0.14717690690690688	-0.15893506196628504
-0.14437439439439426	-0.15624998802964168
-0.14157188188188186	-0.15394978539681375
-0.13876936936936923	-0.15196526353273998
-0.13596685685685683	-0.15017157206645643
-0.1331643443443442	-0.148409016765778
-0.1303618318318318	-0.14650855811854802
-0.1275593193193192	-0.14431857772764792
-0.12475680680680679	-0.14172972428909553
-0.12195429429429416	-0.13869468372462496
-0.11915178178178176	-0.1352396475109718
-0.11634926926926914	-0.13146448418768225
-0.11354675675675674	-0.12752964799349437
-0.11074424424424412	-0.12362996973911433
-0.10794173173173172	-0.11995849109221338
-0.1051392192192191	-0.11666671501221075
-0.10233670670670669	-0.1138299758955137
-0.09953419419419407	-0.11142700477543188
-0.09673168168168167	-0.10934053764712649
-0.09392916916916905	-0.10738113380206882
-0.09112665665665665	-0.10533026805709822
-0.08832414414414402	-0.10299293820615507
-0.08552163163163162	-0.10024636398574528
-0.082719119119119	-0.0970712731458454
-0.0799166066066066	-0.09355620733258292
-0.07711409409409398	-0.08987241673282673
-0.07431158158158158	-0.08622532102623277
-0.07150906906906895	-0.08279569325400732
-0.06870655655655655	-0.07968736648928135
-0.06590404404404393	-0.07689702405613658
-0.06310153153153153	-0.0743156243958667
-0.06029901901901891	-0.07176185208467159
-0.057496506506506506	-0.06903836578526377
-0.054693993993993884	-0.06599447954809148
-0.05189148148148148	-0.0625765437929184
-0.04908896896896886	-0.05885054824209197
-0.04628645645645646	-0.054989482133485965
-0.04348394394394384	-0.05122839058429616
-0.040681431431431436	-0.04779971360248135
-0.037878918918918814	-0.044867439271768984
-0.03507640640640641	-0.04247902579248754
-0.03227389389389379	-0.040548831659924435
-0.02947138138138139	-0.03887755982663471
-0.026668868868868767	-0.03720180976139339
-0.023866356356356366	-0.035259397003533643
-0.021063843843843744	-0.032852123004519014
-0.018261331331331343	-0.029889200869041996
-0.01545881881881872	-0.02640088194256425
-0.01265630630630632	-0.02252084640726388
-0.009853793793793697	-0.01844475421299227
-0.007051281281281296	-0.014378346993052798
-0.004248768768768674	-0.01049003583717712
-0.001446256256256273	-0.006879893950122875
0.0013562562562563496	-0.0035707363257066133
0.00415876876876875	-0.0005197729446674432
0.006961281281281373	0.002356450137278217
0.009763793793793774	0.00515375272997049
0.012566306306306396	0.007957613649769666
0.015368818818818797	0.010831175450247069
0.01817133133133142	0.01381410854413458
0.02097384384384382	0.016928315569616926
0.023776356356356443	0.020184577519322622
0.026578868868868843	0.023585152360492665
0.029381381381381466	0.027120423812613207
0.03218389389389387	0.03076152468108814
0.03498640640640649	0.03445374336225052
0.03778891891891911	0.03811619558699986
0.04059143143143151	0.04165134086575213
0.043393943943944135	0.044964122568685705
0.046196456456456536	0.047986277157841276
0.04899896896896916	0.05069838808629708
0.05180148148148156	0.05314183340403392
0.05460399399399418	0.05541525813459673
0.05740650650650658	0.057654878083873665
0.060209019019019205	0.0600032289486791
0.0630115315315316	0.06257505323241266
0.06581404404404423	0.06543037680489505
0.06861655655655663	0.06856289089310359
0.07141906906906925	0.07190708717426278
0.07422158158158165	0.0753617168867194
0.07702409409409428	0.07882202110787584
0.07982660660660668	0.08221052811018031
0.0826291191191193	0.08549691476489976
0.0854316316316317	0.0887012187578134
0.08823414414414432	0.09188025703478686
0.09103665665665672	0.09510255862308306
0.09383916916916935	0.09842063765801676
0.09664168168168175	0.1018498968552975
0.09944419419419437	0.10536081567694097
0.10224670670670677	0.108886353654231
0.10504921921921939	0.1123413779678321
0.10785173173173179	0.11564716299741494
0.11065424424424442	0.11875281637657693
0.11345675675675682	0.1216471169875255
0.11625926926926944	0.12435795836083097
0.11906178178178184	0.1269409374428572
0.12186429429429446	0.12946203337165796
0.12466680680680686	0.1319806436803284
0.12746931931931949	0.13453818499039616
0.13027183183183189	0.1371546316070437
0.1330743443443445	0.13983200589139977
0.1358768568568569	0.14256132519028766
0.13867936936936953	0.1453288110527574
0.14148188188188193	0.1481184484015472
0.14428439439439456	0.15091057281119805
0.14708690690690696	0.15367883115817227
0.14988941941941958	0.15638932618115142
0.15269193193193198	0.15900523548012005
0.1554944444444446	0.16149775654856297
0.158296956956957	0.16386080769641387
0.16109946946946962	0.16612397958693237
0.16390198198198203	0.16835721037077245
0.16670449449449465	0.17066233362754202
0.16950700700700705	0.1731507771179127
0.17230951951951967	0.17591198665678048
0.17511203203203207	0.17898168725433253
0.1779145445445447	0.18232098935644725
0.1807170570570571	0.1858154885216055
0.18351956956956972	0.18929805173446013
0.18632208208208212	0.1925914358704527
0.18912459459459474	0.19555967209830982
0.19192710710710714	0.1981528382558162
0.19472961961961976	0.2004302271155685
0.19753213213213217	0.20255233528393363
0.2003346446446448	0.20474118156081444
0.2031371571571572	0.2072184979296699
0.2059396696696698	0.21013908459850955
0.2087421821821822	0.21353938921841986
0.21154469469469483	0.21731794553897052
0.21434720720720724	0.2212554380108879
0.21714971971971986	0.22507040679739435
0.21995223223223226	0.228495579543797
0.22275474474474488	0.2313530249480188
0.22555725725725728	0.2336060391612093
0.2283597697697699	0.2353721552945033
0.2311622822822823	0.23689302024852624
0.23396479479479493	0.2384696476526047
0.23676730730730733	0.24038178368324756
0.23956981981981995	0.242814646104685
0.24237233233233235	0.245813746191405
0.24517484484484497	0.24927974415415585
0.24797735735735738	0.25300313408116615
0.25077986986987	0.2567268435840491
0.2535823823823824	0.2602171855575518
0.256384894894895	0.26332225366517364
0.2591874074074074	0.26600197616016985
0.26198991991992004	0.2683237285616713
0.26479243243243245	0.27042835641210095
0.26759494494494507	0.2724801078747572
0.27039745745745747	0.27461766928459375
0.2731999699699701	0.27692134059231976
0.2760024824824825	0.27940447618978587
0.2788049949949951	0.2820282847384521
0.2816075075075075	0.2847311477989888
0.28441002002002014	0.287459456989931
0.28721253253253254	0.2901878117728909
0.29001504504504516	0.2929216715185642
0.29281755755755756	0.29568307367232227
0.2956200700700702	0.2984869335023306
0.2984225825825826	0.3013191637346226
0.3012250950950952	0.3041270622259916
0.3040276076076076	0.30682747623815
0.30683012012012023	0.3093310670914224
0.30963263263263263	0.3115743041313066
0.31243514514514525	0.3135471718381182
0.31523765765765766	0.315305422881506
0.3180401701701703	0.3169613455927609
0.3208426826826827	0.31865463844840214
0.3236451951951953	0.32051234555354635
0.3264477077077077	0.32261119055623555
0.3292502202202203	0.32495535988787927
0.3320527327327327	0.32747779239277386
0.33485524524524535	0.330064994461977
0.33765775775775775	0.33259711800068276
0.34046027027027037	0.334989470561335
0.34326278278278277	0.33722083434624484
0.3460652952952954	0.3393383648014079
0.3488678078078078	0.3414369977798596
0.3516703203203204	0.3436204221218506
0.3544728328328328	0.3459575596477243
0.35727534534534544	0.3484506276972431
0.36007785785785784	0.3510273317671675
0.36288037037037046	0.35356159675524557
0.36568288288288286	0.3559171858407921
0.3684853953953955	0.35800001740656
0.3712879079079079	0.35980099565597023
0.3740904204204205	0.3614132762749398
0.3768929329329329	0.36301561757435574
0.37969544544544553	0.36482442331112863
0.38249795795795793	0.36702771466612316
0.38530047047047056	0.3697210355357387
0.38810298298298296	0.3728658460965456
0.3909054954954956	0.37628492820570514
0.393708008008008	0.3796984782603646
0.3965105205205206	0.38279224326441563
0.3993130330330332	0.38529911637786785
0.4021155455455456	0.3870711726647965
0.40491805805805825	0.38812159210233776
0.40772057057057065	0.38862452337937037
0.4105230830830833	0.3888730294692217
0.4133255955955957	0.3892071315375617
0.4161281081081083	0.38993207991751355
0.4189306206206207	0.3912490214226926
0.4217331331331333	0.3932158140462382
0.4245356456456457	0.39574644728079056
0.42733815815815834	0.39864634320080006
0.43014067067067074	0.4016711387461835
0.43294318318318337	0.40459112821930177
0.43574569569569577	0.40724366152423574
0.4385482082082084	0.4095609708596457
0.4413507207207208	0.41156916738228544
0.4441532332332334	0.41336276953244455
0.4469557457457458	0.4150654955475003
0.44975825825825844	0.41679050875367113
0.45256077077077084	0.4186115490149862
0.45536328328328346	0.4205514501628398
0.45816579579579586	0.4225883334307525
0.4609683083083085	0.42467435773612117
0.4637708208208209	0.426758870542612
0.4665733333333335	0.42880776011361976
0.4693758458458459	0.4308133490355178
0.47217835835835853	0.43279310790848424
0.47498087087087093	0.4347793421282493
0.47778338338338355	0.4368045855293565
0.48058589589589595	0.4388881025284779
0.4833884084084086	0.44102775816945616
0.486190920920921	0.44319923928441307
0.4889934334334336	0.44536212439468015
0.491795945945946	0.4474704182726402
0.4945984584584586	0.4494843326756752
0.497400970970971	0.45138030408793534
0.5002034834834836	0.4531571469092541
0.503005995995996	0.45483737530731017
0.5058085085085087	0.4564637128407953
0.5086110210210211	0.45809149479682126
0.5114135335335337	0.4597781217422392
0.5142160460460461	0.46157110993075323
0.5170185585585587	0.4634967063285648
0.5198210710710711	0.4655514158533087
0.5226235835835837	0.46769886912184877
0.5254260960960961	0.4698739257720328
0.5282286086086088	0.47199458040379355
0.5310311211211212	0.4739802384401826
0.5338336336336338	0.4757727409117265
0.5366361461461462	0.4773548767407767
0.5394386586586588	0.47876076794551614
0.5422411711711712	0.48007388272427676
0.5450436836836838	0.48141141464788795
0.5478461961961962	0.4828976469938233
0.5506487087087089	0.4846325424592881
0.5534512212212213	0.4866639221154271
0.5562537337337339	0.4889713425676113
0.5590562462462463	0.49146698006087775
0.5618587587587589	0.49401416568430345
0.5646612712712713	0.4964590552337833
0.5674637837837839	0.49866689606768755
0.5702662962962963	0.5005528269128774
0.573068808808809	0.5020987064844684
0.5758713213213213	0.5033516973231712
0.578673833833834	0.5044059083986163
0.5814763463463464	0.5053735135287157
0.584278858858859	0.5063547253251413
0.5870813713713714	0.5074158384467237
0.589883883883884	0.5085813466384279
0.5926863963963964	0.5098410205523233
0.595488908908909	0.51116760767702
0.5982914214214214	0.5125373176840284
0.6010939339339341	0.5139447053354911
0.6038964464464465	0.5154061197793891
0.6066989589589589	0.5169505895002171
0.6095014714714717	0.5186021066123441
0.6123039839839841	0.520360857159514
0.6151064964964965	0.5221916512130117
0.6179090090090089	0.524025324432192
0.6207115215215218	0.5257740818226153
0.6235140340340342	0.527356388484095
0.6263165465465466	0.5287230859100984
0.629119059059059	0.5298754431561985
0.6319215715715718	0.5308682953342492
0.6347240840840842	0.5317964762711618
0.6375265965965966	0.5327686260960982
0.640329109109109	0.5338770051516888
0.6431316216216219	0.535173464626767
0.6459341341341343	0.5366595826676646
0.6487366466466467	0.538293884346926
0.651539159159159	0.5400128487527852
0.6543416716716719	0.5417573547238681
0.6571441841841843	0.5434942417408373
0.6599466966966967	0.5452245784209757
0.6627492092092091	0.5469754152234372
0.665551721721722	0.5487783767625417
0.6683542342342343	0.5506439559379499
0.6711567467467467	0.5525426489719273
0.6739592592592591	0.554402088071372
0.676761771771772	0.5561236181423861
0.6795642842842844	0.557614288016171
0.6823667967967968	0.5588237132819791
0.6851693093093092	0.5597722355416785
0.687971821821822	0.5605586196088421
0.6907743343343344	0.5613418533544807
0.6935768468468468	0.562300432118039
0.6963793593593592	0.5635807884505735
0.6991818718718721	0.5652512637575815
0.7019843843843845	0.5672773165490101
0.7047868968968969	0.5695274665489645
0.7075894094094093	0.571809667961801
0.7103919219219221	0.5739276244994889
0.7131944344344345	0.5757395039307622
0.7159969469469469	0.5772001268456656
0.7187994594594593	0.57837266106073
0.7216019719719722	0.579405647733888
0.7244044844844846	0.5804826059861705
0.727206996996997	0.5817606579267038
0.7300095095095094	0.5833184134584599
0.7328120220220222	0.5851303742547399
0.7356145345345346	0.5870762826029772
0.738417047047047	0.5889821006658995
0.7412195595595594	0.5906786416406096
0.7440220720720723	0.5920579410030531
0.7468245845845847	0.5931083123099135
0.7496270970970971	0.5939164114826447
0.7524296096096099	0.5946360152453517
0.7552321221221223	0.5954346836076614
0.7580346346346347	0.5964370544835115
0.7608371471471471	0.5976845723610211
0.76363965965966	0.599125600597114
0.7664421721721724	0.6006391300621631
0.7692446846846848	0.6020834105754722
0.7720471971971972	0.6033519521719475
0.77484970970971	0.6044166009919207
0.7776522222222224	0.6053417954292051
0.7804547347347348	0.6062641697083101
0.7832572472472472	0.6073439246855545
0.7860597597597601	0.6087045683475831
0.7888622722722725	0.6103821656650703
0.7916647847847849	0.6123024842476642
0.7944672972972973	0.6142952443626308
0.7972698098098101	0.6161421678137253
0.8000723223223225	0.6176439244266965
0.8028748348348349	0.6186843582489236
0.8056773473473473	0.6192708476132979
0.8084798598598602	0.6195371851777352
0.8112823723723726	0.6197074408086005
0.814084884884885	0.6200318581166124
0.8168873973973974	0.6207147612470159
0.8196899099099102	0.621856810210741
0.8224924224224226	0.6234290691027261
0.825294934934935	0.6252859860731399
0.8280974474474474	0.6272120479410372
0.8308999599599602	0.6289866367730399
0.8337024724724726	0.6304467197752313
0.836504984984985	0.6315287967308514
0.8393074974974974	0.6322790898615189
0.8421100100100103	0.632831505125919
0.8449125225225227	0.6333628018102213
0.8477150350350351	0.6340404930922083
0.8505175475475475	0.6349795729896666
0.8533200600600603	0.6362195177502181
0.8561225725725727	0.6377251904650842
0.8589250850850851	0.6394072557855821
0.8617275975975975	0.6411522639363398
0.8645301101101104	0.6428512948004186
0.8673326226226228	0.6444189012186714
0.8701351351351352	0.6457994732082755
0.8729376476476476	0.6469636659415832
0.8757401601601604	0.6479009631187416
0.8785426726726728	0.6486145842243972
0.8813451851851852	0.6491220470240757
0.8841476976976976	0.6494603133619297
0.8869502102102105	0.6496907312356792
0.8897527227227229	0.6498977785801775
0.8925552352352353	0.650177647826665
0.8953577477477477	0.6506172715877749
0.8981602602602605	0.6512695697034401
0.9009627727727729	0.6521341485641553
0.9037652852852853	0.6531525909035425
0.9065677977977977	0.6542233628066839
0.9093703103103106	0.6552344064099911
0.912172822822823	0.6561041642787828
0.9149753353353354	0.6568170040126634
0.9177778478478478	0.6574389977010282
0.9205803603603606	0.658105356609126
0.923382872872873	0.6589801251398789
0.9261853853853854	0.6601989581819304
0.9289878978978978	0.6618132643831051
0.9317904104104107	0.6637556934186015
0.9345929229229231	0.6658417092066347
0.9373954354354355	0.6678110511255816
0.9401979479479479	0.6693995985929988
0.9430004604604607	0.6704209579396689
0.9458029729729731	0.6708320051525463
0.9486054854854855	0.6707598146745593
0.9514079979979979	0.670478343343794
0.9542105105105108	0.6703387106044453
0.9570130230230232	0.6706720104198763
0.9598155355355356	0.6716932894859713
0.962618048048048	0.6734362015715177
0.9654205605605608	0.6757392739691239
0.9682230730730732	0.6782891815325174
0.9710255855855856	0.6807087694179682
0.973828098098098	0.6826634662507195
0.9766306106106108	0.6839538059491144
0.9794331231231233	0.6845660518944798
0.9822356356356357	0.6846661079931251
0.985038148148148	0.68453980058513
0.9878406606606609	0.6844994528835306
0.9906431731731733	0.6847870068650788
0.9934456856856857	0.685504454366665
0.9962481981981981	0.6865929154280282
0.9990507107107109	0.6878654936091366
1.0018532232232233	0.6890813969724516
1.0046557357357357	0.6900355252495571
1.0074582482482481	0.6906330988300974
1.010260760760761	0.6909243683611954
1.0130632732732734	0.6910880874782528
1.0158657857857858	0.6913696745117373
1.0186682982982982	0.6919951131435398
1.021470810810811	0.6930896854956171
1.0242733233233234	0.6946290131613044
1.0270758358358358	0.6964392201242177
1.0298783483483482	0.6982468975994381
1.032680860860861	0.6997632579346433
1.0354833733733735	0.7007757065870714
1.0382858858858859	0.7012175890882776
1.0410883983983983	0.701193772578736
1.0438909109109111	0.7009536611108125
1.0466934234234235	0.7008196779445366
1.049495935935936	0.7010929429156201
1.0522984484484483	0.7019645971784463
1.0551009609609612	0.7034590694787348
1.0579034734734736	0.7054254737866625
1.060705985985986	0.7075786590445159
1.0635084984984984	0.7095768580560202
1.0663110110110112	0.7111128211597202
1.0691135235235236	0.7119925740512765
1.071916036036036	0.7121809090549714
1.0747185485485484	0.7118034226326829
1.0775210610610613	0.7111077539952257
1.0803235735735737	0.7103976844612874
1.083126086086086	0.7099598336072417
1.0859285985985985	0.7100025202375538
1.0887311111111113	0.710620657654314
1.0915336236236237	0.711791653014846
1.0943361361361361	0.713398229539578
1.0971386486486485	0.7152676151006357
1.0999411611611614	0.7172142104855728
1.1027436736736738	0.7190747069164499
1.1055461861861862	0.7207293549137658
1.1083486986986986	0.7221086433826602
1.1111512112112114	0.723189029808992
1.1139537237237238	0.7239833103159312
1.1167562362362362	0.7245305615787345
1.119558748748749	0.7248881631788606
1.1223612612612615	0.7251256229536309
1.1251637737737739	0.7253181376247385
1.1279662862862863	0.7255377976121152
1.130768798798799	0.7258419991532514
1.1335713113113115	0.726261091234817
1.136373823823824	0.7267893027754438
1.1391763363363363	0.7273834558838125
1.1419788488488491	0.7279723799278294
1.1447813613613615	0.7284766510598217
1.147583873873874	0.7288343930054905
1.1503863863863864	0.7290258455732174
1.1531888988988992	0.7290885153415176
1.1559914114114116	0.7291165745648578
1.158793923923924	0.7292424382681684
1.1615964364364364	0.7296039155296941
1.1643989489489492	0.7303052785053155
1.1672014614614616	0.7313833490503253
1.170003973973974	0.7327892049429373
1.1728064864864864	0.7343922812616015
1.1756089989989993	0.7360074690957681
1.1784115115115117	0.7374390614332222
1.181214024024024	0.7385300931749177
1.1840165365365365	0.7392034382362884
1.1868190490490493	0.7394827504096717
1.1896215615615617	0.7394866109827383
1.1924240740740741	0.739396652904563
1.1952265865865865	0.7394078758567657
1.1980290990990994	0.7396746864546763
1.2008316116116118	0.7402677912558094
1.2036341241241242	0.7411543736043203
1.2064366366366366	0.7422076581232979
1.2092391491491494	0.7432437286992266
1.2120416616616618	0.744075628120453
1.2148441741741742	0.7445695853908033
1.2176466866866866	0.744687244094475
1.2204491991991995	0.7445013925265145
1.2232517117117119	0.7441800065183186
1.2260542242242243	0.743942407819903
1.2288567367367367	0.7439994691379097
1.2316592492492495	0.7444946860562641
1.234461761761762	0.7454630727017721
1.2372642742742743	0.7468200414180042
1.2400667867867867	0.7483839522324803
1.2428692992992996	0.7499262456144362
1.245671811811812	0.7512348506491549
1.2484743243243244	0.7521723822166297
1.2512768368368368	0.7527118812522744
1.2540793493493496	0.7529393105264268
1.256881861861862	0.7530219075587326
1.2596843743743744	0.7531519161760344
1.2624868868868868	0.7534829927385638
1.2652893993993997	0.7540792246296858
1.268091911911912	0.7548932087106441
1.2708944244244245	0.7557808846033298
1.2736969369369369	0.756549350900225
1.2764994494494497	0.7570232176773419
1.279301961961962	0.757108567828361
1.2821044744744745	0.7568335305120911
1.284906986986987	0.7563510903552613
1.2877094994994998	0.755901230595196
1.2905120120120122	0.7557423817809088
1.2933145245245246	0.7560723789192394
1.296117037037037	0.7569633596095344
1.2989195495495498	0.7583316882517879
1.3017220620620622	0.7599538491354352
1.3045245745745746	0.7615252916463588
1.307327087087087	0.7627457306709962
1.3101295995995998	0.7634056874742652
1.3129321121121122	0.7634479961309413
1.3157346246246246	0.7629851353790069
1.318537137137137	0.7622665170389458
1.32133964964965	0.7616052093349177
1.3241421621621623	0.7612861899484193
1.3269446746746747	0.7614840835948923
1.329747187187187	0.762215504304413
1.3325496996997	0.7633403999143702
1.3353522122122123	0.7646115163003586
1.3381547247247247	0.7657560758382607
1.3409572372372371	0.7665637620502705
1.34375974974975	0.7669532997458195
1.3465622622622624	0.7669968805438521
1.3493647747747748	0.766895165687677
1.3521672872872872	0.7669112758573002
1.3549697997998	0.7672850409874632
1.3577723123123124	0.7681547579128705
1.3605748248248248	0.7695109635475053
1.3633773373373372	0.771196269822639
1.36617984984985	0.7729505861503125
1.3689823623623625	0.7744868534575464
1.3717848748748749	0.7755732542075993
1.3745873873873873	0.7760965497028653
1.3773898998999001	0.7760879368836578
1.3801924124124125	0.7757052123129352
1.382994924924925	0.7751789212275724
1.3857974374374373	0.7747410404458513
1.3885999499499502	0.7745592171855523
1.3914024624624626	0.7746964874568194
1.394204974974975	0.7751070827135975
1.3970074874874874	0.7756667101566534
1.39981	0.7762247518551559
1.39991	0.7782573897144867
1.3971102828053281	0.7781199152590073
1.3943105656106556	0.7781263868161902
1.3915108484159835	0.7781458488163462
1.3887111312213114	0.7780383215598675
1.3859114140266393	0.7777001722789644
1.3831116968319672	0.7770932731285882
1.3803119796372951	0.7762500240589276
1.377512262442623	0.7752552929018055
1.374712545247951	0.7742140053811124
1.3719128280532784	0.773217106069383
1.3691131108586063	0.7723177876550489
1.3663133936639342	0.7715249704583232
1.3635136764692621	0.770814085515889
1.36071395927459	0.770148912815457
1.357914242079918	0.769504763172394
1.3551145248852459	0.7688836926450124
1.3523148076905733	0.7683162514757149
1.3495150904959012	0.7678498328825369
1.3467153733012291	0.7675288141776202
1.343915656106557	0.7673745007346244
1.341115938911885	0.7673725049367617
1.3383162217172129	0.7674719835887966
1.3355165045225408	0.7675965235969129
1.3327167873278687	0.7676622588412257
1.3299170701331962	0.767596589815369
1.327117352938524	0.7673513624392672
1.324317635743852	0.7669071519390681
1.3215179185491799	0.7662691161200963
1.3187182013545078	0.7654581139555525
1.3159184841598357	0.764502132700793
1.3131187669651636	0.7634320632162057
1.310319049770491	0.7622830425398142
1.307519332575819	0.7610992439025408
1.304719615381147	0.7599376596972359
1.3019198981864748	0.758866206108299
1.2991201809918027	0.7579536125958148
1.2963204637971306	0.7572522755290767
1.2935207466024585	0.7567790593774979
1.2907210294077864	0.7565012815402361
1.287921312213114	0.7563346892358864
1.2851215950184418	0.7561569908004075
1.2823218778237697	0.7558354046726347
1.2795221606290976	0.7552614967713042
1.2767224434344255	0.7543832179590879
1.2739227262397534	0.7532239063970372
1.2711230090450814	0.7518813753848584
1.2683232918504093	0.7505061116544934
1.2655235746557367	0.7492641576285166
1.2627238574610646	0.7482952377205249
1.2599241402663925	0.7476783796489481
1.2571244230717205	0.7474150375995693
1.2543247058770484	0.7474342431577703
1.2515249886823763	0.7476174010465249
1.2487252714877042	0.7478343088427363
1.2459255542930316	0.7479788071969833
1.2431258370983596	0.747993161258816
1.2403261199036875	0.7478745068713306
1.2375264027090154	0.7476629397787744
1.2347266855143433	0.7474169061398745
1.2319269683196712	0.747185410531731
1.229127251124999	0.7469869676649541
1.226327533930327	0.746802197866127
1.2235278167356545	0.7465817127665101
1.2207280995409824	0.7462653995736266
1.2179283823463103	0.7458053558820299
1.2151286651516382	0.7451838419452765
1.212328947956966	0.7444198801018174
1.209529230762294	0.7435625809208691
1.206729513567622	0.7426742021401722
1.2039297963729494	0.7418095366235731
1.2011300791782773	0.7409992284963871
1.1983303619836052	0.74024278204206
1.1955306447889331	0.7395131633526446
1.192730927594261	0.7387705297213779
1.189931210399589	0.7379794134752031
1.1871314932049168	0.7371227937535063
1.1843317760102448	0.736208148217443
1.1815320588155722	0.7352640366851051
1.1787323416209001	0.7343296050190343
1.175932624426228	0.7334420745478819
1.173132907231556	0.7326277534889793
1.1703331900368839	0.7319002207416903
1.1675334728422118	0.7312658891894358
1.1647337556475397	0.730733593327028
1.1619340384528671	0.7303226755372902
1.159134321258195	0.7300642496777334
1.156334604063523	0.729992949148629
1.1535348868688509	0.7301305834521912
1.1507351696741788	0.7304671409563033
1.1479354524795067	0.7309468328164495
1.1451357352848346	0.7314662977406658
1.1423360180901625	0.7318886249686568
1.13953630089549	0.7320715470335752
1.1367365837008179	0.7319028152039009
1.1339368665061458	0.73133234779799
1.1311371493114737	0.7303906169499031
1.1283374321168016	0.7291862018445359
1.1255377149221295	0.7278815290826224
1.1227379977274574	0.7266526267646618
1.1199382805327853	0.7256439940837702
1.1171385633381128	0.7249316255749108
1.1143388461434407	0.7245050879188398
1.1115391289487686	0.7242739265847704
1.1087394117540965	0.7240963379867279
1.1059396945594244	0.7238213211915256
1.1031399773647523	0.7233315689243075
1.1003402601700802	0.7225744132492251
1.0975405429754077	0.7215721396275295
1.0947408257807356	0.720409582803883
1.0919411085860635	0.7192039631807223
1.0891413913913914	0.7180671642735931
1.0863416741967193	0.7170724862908632
1.0835419570020473	0.7162358837000252
1.0807422398073752	0.7155166126934319
1.077942522612703	0.7148358368212233
1.0751428054180305	0.7141061654124654
1.0723430882233584	0.7132620705329327
1.0695433710286864	0.7122814748399882
1.0667436538340143	0.7111922196048599
1.0639439366393422	0.7100623277927676
1.06114421944467	0.7089781862160011
1.058344502249998	0.7080183071434365
1.0555447850553255	0.7072311671791989
1.0527450678606534	0.7066236777735503
1.0499453506659813	0.7061629443298851
1.0471456334713092	0.7057895231660901
1.044345916276637	0.7054368688392512
1.041546199081965	0.7050501481830984
1.038746481887293	0.7045984213960574
1.0359467646926208	0.7040769086492269
1.0331470474979483	0.7034996465232296
1.0303473303032762	0.7028860625807102
1.027547613108604	0.7022468376866418
1.024747895913932	0.701574381834744
1.02194817871926	0.700841453382254
1.0191484615245878	0.700008578491766
1.0163487443299157	0.6990379394640234
1.0135490271352436	0.697909229437359
1.010749309940571	0.6966322415596464
1.007949592745899	0.6952518340932289
1.005149875551227	0.6938430794892281
1.0023501583565548	0.6924972113234804
0.9995504411618827	0.6913016344026304
0.9967507239672107	0.6903190443553802
0.9939510067725386	0.6895711494473786
0.991151289577866	0.6890314837374182
0.9883515723831939	0.6886295912740158
0.9855518551885218	0.6882659846606012
0.9827521379938498	0.687834449541711
0.9799524207991777	0.6872462072450012
0.9771527036045056	0.6864497380926269
0.9743529864098335	0.6854409839865884
0.9715532692151614	0.684261065300912
0.9687535520204889	0.6829820193203391
0.9659538348258168	0.6816845226513586
0.9631541176311447	0.6804340976739871
0.9603544004364726	0.6792630716266401
0.9575546832418005	0.6781641370015234
0.9547549660471284	0.6770979651604444
0.9519552488524563	0.6760128230951483
0.9491555316577838	0.6748698828623624
0.9463558144631117	0.6736653400176175
0.9435560972684396	0.6724406438310069
0.9407563800737675	0.6712753688919779
0.9379566628790954	0.6702628046534804
0.9351569456844233	0.6694745928339498
0.9323572284897512	0.6689256296998377
0.9295575112950791	0.6685520950500546
0.9267577941004066	0.6682128690290545
0.9239580769057345	0.6677180821795219
0.9211583597110624	0.6668798324213103
0.9183586425163903	0.6655718810833666
0.9155589253217182	0.6637802545192644
0.9127592081270461	0.6616271772859279
0.909959490932374	0.6593571112015377
0.907159773737702	0.6572844217259737
0.9043600565430294	0.6557142674778474
0.9015603393483573	0.6548578917146906
0.8987606221536852	0.6547672315529974
0.8959609049590131	0.6553099239030065
0.8931611877643411	0.6561949897206826
0.890361470569669	0.6570446586928895
0.8875617533749969	0.6574934215362036
0.8847620361803243	0.6572860946637993
0.8819623189856522	0.6563457260611866
0.8791626017909802	0.6547903192336252
0.8763628845963081	0.652892448576011
0.873563167401636	0.6509933652846369
0.8707634502069639	0.6493976291033827
0.8679637330122918	0.6482808945470746
0.8651640158176197	0.6476398390295512
0.8623642986229472	0.6473001986485769
0.8595645814282751	0.6469804204871513
0.856764864233603	0.6463903985744051
0.8539651470389309	0.6453330275147793
0.8511654298442588	0.643774877861413
0.8483657126495867	0.6418618903884703
0.8455659954549146	0.6398737152808153
0.8427662782602421	0.6381305476364894
0.83996656106557	0.636882433069395
0.8371668438708979	0.6362176338171411
0.8343671266762258	0.6360213630928283
0.8315674094815537	0.6360004854433365
0.8287676922868816	0.6357685746796589
0.8259679750922095	0.6349658492676511
0.8231682578975374	0.6333764827376236
0.8203685407028649	0.6310056658882582
0.8175688235081928	0.6280908035504675
0.8147691063135207	0.625041640332037
0.8119693891188486	0.6223264385886571
0.8091696719241765	0.6203384207046263
0.8063699547295045	0.6192830415324977
0.8035702375348324	0.6191202360402734
0.8007705203401598	0.6195786704300895
0.7979708031454877	0.6202367211953481
0.7951710859508156	0.6206445467580515
0.7923713687561436	0.6204496257565437
0.7895716515614715	0.6194881586292343
0.7867719343667994	0.6178164864241273
0.7839722171721273	0.6156761319577128
0.7811724999774552	0.6134068008041311
0.7783727827827827	0.6113370500473928
0.7755730655881106	0.6096876381520423
0.7727733483934385	0.608516525359445
0.7699736311987664	0.6077195469387827
0.7671739140040943	0.6070821778195491
0.7643741968094222	0.6063617637001761
0.7615744796147501	0.6053712070665215
0.758774762420078	0.6040366981874554
0.7559750452254055	0.6024125795372158
0.7531753280307334	0.6006518297741873
0.7503756108360613	0.5989455237741561
0.7475758936413892	0.5974540124955849
0.7447761764467171	0.5962536448258929
0.741976459252045	0.5953157857696794
0.7391767420573729	0.5945226158908241
0.7363770248627004	0.5937112928346712
0.7335773076680283	0.5927290353840583
0.7307775904733562	0.5914794446004868
0.7279778732786841	0.5899452330071602
0.725178156084012	0.5881822704572072
0.72237843888934	0.5862906270699426
0.7195787216946679	0.5843760941705158
0.7167790044999958	0.5825177968516977
0.7139792873053232	0.5807535229162349
0.7111795701106511	0.5790861506691661
0.708379852915979	0.577505470737358
0.705580135721307	0.5760133810306836
0.7027804185266349	0.5746393342526117
0.6999807013319628	0.5734373953542655
0.6971809841372907	0.5724644861726731
0.6943812669426181	0.5717480427729478
0.6915815497479461	0.5712568740607953
0.688781832553274	0.5708891288226909
0.6859821153586019	0.570485671868297
0.6831823981639298	0.5698677819824197
0.6803826809692577	0.5688883896710805
0.6775829637745856	0.5674797958101958
0.6747832465799135	0.5656805283144406
0.671983529385241	0.5636301287560055
0.6691838121905689	0.561531267918568
0.6663840949958968	0.5595899979721226
0.6635843778012247	0.5579530622034545
0.6607846606065526	0.55666296107255
0.6579849434118805	0.5556460651944679
0.6551852262172084	0.554738173589852
0.6523855090225363	0.5537392424414698
0.6495857918278638	0.5524789775680273
0.6467860746331917	0.5508711685450285
0.6439863574385196	0.548938482926876
0.6411866402438475	0.5467996883467494
0.6383869230491754	0.544624394275905
0.6355872058545033	0.5425718017887482
0.6327874886598313	0.5407355657217494
0.6299877714651587	0.5391146510182938
0.6271880542704866	0.537620700097452
0.6243883370758145	0.5361191660202813
0.6215886198811424	0.5344889906651545
0.6187889026864704	0.532678404337063
0.6159891854917983	0.5307351910146865
0.6131894682971262	0.5287984251242079
0.6103897511024541	0.5270523640254318
0.6075900339077815	0.5256571533725578
0.6047903167131095	0.5246803212048291
0.6019905995184374	0.5240542495554348
0.5991908823237653	0.523577199300036
0.5963911651290932	0.5229613452291149
0.5935914479344209	0.5219152813431831
0.5907917307397488	0.5202359789677289
0.5879920135450767	0.5178805678975835
0.5851922963504046	0.5149933659226611
0.5823925791557323	0.5118769147986558
0.5795928619610602	0.5089132253858022
0.5767931447663881	0.5064573986584647
0.573993427571716	0.5047350849343499
0.5711937103770437	0.50377479334029
0.5683939931823716	0.503395911692004
0.5655942759876995	0.5032565971922688
0.5627945587930274	0.5029476858763493
0.5599948415983551	0.5021050648491837
0.557195124403683	0.5005077620748708
0.5543954072090109	0.4981338060672662
0.5515956900143388	0.49515901493396786
0.5487959728196665	0.49190106609061335
0.5459962556249944	0.4887271031269381
0.5431965384303223	0.48595296167176605
0.54039682123565	0.4837631107788104
0.5375971040409779	0.4821727155164779
0.5347973868463058	0.4810396136902573
0.5319976696516338	0.48011892705634834
0.5291979524569614	0.479141152059685
0.5263982352622893	0.47788928123786406
0.5235985180676173	0.47625292345173376
0.5207988008729452	0.47424618648429995
0.5179990836782729	0.4719880532600571
0.5151993664836008	0.4696551890969947
0.5123996492889287	0.4674241970563467
0.5095999320942566	0.4654215137048805
0.5068002148995843	0.4636946468058416
0.5040004977049122	0.4622102987173441
0.5012007805102401	0.46087605086173544
0.498401063315568	0.4595755749389531
0.4956013461208957	0.45820464779908465
0.4928016289262236	0.45669693167927783
0.4900019117315515	0.4550334288474003
0.4872021945368792	0.4532356841156967
0.4844024773422071	0.45134799900198685
0.481602760147535	0.449416555916491
0.4788030429528629	0.44747292354048984
0.4760033257581906	0.44552653843225876
0.4732036085635185	0.443566812226547
0.4704038913688464	0.4415720597753402
0.4676041741741743	0.43952063937599
0.464804456979502	0.4373999237567172
0.4620047397848299	0.435210540310027
0.45920502259015783	0.4329657395672325
0.45640530539548574	0.4306876819148674
0.4536055882008134	0.42840313406154407
0.45080587100614133	0.42614041869606367
0.44800615381146924	0.4239279598368457
0.44520643661679693	0.4217932676232765
0.44240671942212484	0.41976052650885937
0.43960700222745275	0.4178455006074541
0.43680728503278066	0.4160480652687463
0.43400756783810834	0.41434460267628886
0.43120785064343625	0.4126838157800254
0.42840813344876416	0.41098944478400323
0.42560841625409207	0.40917166244347886
0.42280869905941976	0.407146005606038
0.42000898186474767	0.40485556451071975
0.4172092646700756	0.40229001265035413
0.4144095474754035	0.3994948960413893
0.41160983028073117	0.39656675368863586
0.4088101130860591	0.39363363154750647
0.406010395891387	0.39082518616823025
0.4032106786967149	0.3882403172015114
0.4004109615020426	0.3859217659126636
0.3976112443073705	0.3838456819239378
0.3948115271126984	0.3819300499762522
0.3920118099180261	0.380060251327259
0.389212092723354	0.37812464391546985
0.3864123755286819	0.3760496281285873
0.3836126583340098	0.3738234043572579
0.3808129411393375	0.3715007366559653
0.3780132239446654	0.36918665407604606
0.3752135067499933	0.3670034625853278
0.37241378955532123	0.3650507147420405
0.3696140723606489	0.36337022099334304
0.3668143551659768	0.36192696971723415
0.36401463797130473	0.3606122603494313
0.36121492077663264	0.3592687925296035
0.35841520358196033	0.3577308713183904
0.35561548638728824	0.3558682829938909
0.35281576919261615	0.3536211729791127
0.35001605199794406	0.351015798015502
0.34721633480327174	0.34815657143352097
0.34441661760859965	0.345196712863308
0.34161690041392756	0.34229599700205005
0.33881718321925525	0.33957774355802833
0.33601746602458316	0.337097250299153
0.33321774882991106	0.3348303709575009
0.330418031635239	0.33268496272549075
0.32761831444056666	0.33053127274247474
0.32481859724589457	0.32824196556755614
0.3220188800512225	0.3257299611885096
0.3192191628565504	0.3229732333204445
0.3164194456618781	0.32001983694895003
0.313619728467206	0.3169724015520897
0.3108200112725339	0.3139573379189837
0.3080202940778618	0.3110882908926087
0.3052205768831895	0.3084347141729264
0.3024208596885174	0.3060045371938194
0.2996211424938453	0.3037454026359072
0.2968214252991732	0.3015632927819001
0.2940217081045009	0.299352260087245
0.2912219909098288	0.29702594317462494
0.2884222737151567	0.29454142999917876
0.2856225565204844	0.2919087656298509
0.2828228393258123	0.2891840660659322
0.2800231221311402	0.2864492990175681
0.27722340493646813	0.2837857388515687
0.2744236877417958	0.28124970390031356
0.2716239705471237	0.2788580088190783
0.26882425335245164	0.27658706588720744
0.26602453615777955	0.27438493053988117
0.26322481896310723	0.27219133819873986
0.26042510176843514	0.2699583062536127
0.25762538457376305	0.2676639699496772
0.25482566737909096	0.26531492820189023
0.25202595018441865	0.2629366054748205
0.24922623298974655	0.2605555514318323
0.24642651579507446	0.2581806840464883
0.24362679860040237	0.2557911395947764
0.24082708140573006	0.25333632514225973
0.23802736421105797	0.2507495916183751
0.23522764701638588	0.2479720101932565
0.23242792982171356	0.24497870239464328
0.22962821262704147	0.2417984733488604
0.22682849543236938	0.2385188403448939
0.2240287782376973	0.2352726692848704
0.22122906104302498	0.23220833288089027
0.21842934384835289	0.22945081434896117
0.2156296266536808	0.22706470500733308
0.2128299094590087	0.22503034782821274
0.2100301922643364	0.22324120139933384
0.2072304750696643	0.2215246712680889
0.2044307578749922	0.21968187067464678
0.20163104068032012	0.21753607300432967
0.1988313234856478	0.2149767643457428
0.1960316062909757	0.21198712003087578
0.19323188909630362	0.20864720262823738
0.19043217190163153	0.2051119193608138
0.18763245470695922	0.2015698063090121
0.18483273751228713	0.19819396707591486
0.18203302031761504	0.19509847506108552
0.17923330312294272	0.19231174039052362
0.17643358592827063	0.1897733669759038
0.17363386873359854	0.18735441738493414
0.17083415153892645	0.18489471641013128
0.16803443434425414	0.18224662342441886
0.16523471714958204	0.179313644167789
0.16243499995490995	0.17607440529936927
0.15963528276023786	0.17258701306544394
0.15683556556556555	0.1689741923567612
0.15403584837089346	0.16539428294219644
0.15123613117622137	0.16200596979517806
0.14843641398154928	0.15893506196628504
0.14563669678687696	0.15624998802964168
0.14283697959220487	0.15394978539681375
0.14003726239753278	0.15196526353273998
0.13723754520286047	0.15017157206645643
0.13443782800818838	0.148409016765778
0.13163811081351628	0.14650855811854802
0.1288383936188442	0.14431857772764792
0.12603867642417188	0.14172972428909553
0.12323895922949979	0.13869468372462496
0.1204392420348277	0.1352396475109718
0.11763952484015561	0.13146448418768225
0.1148398076454833	0.12752964799349437
0.1120400904508112	0.12362996973911433
0.10924037325613911	0.11995849109221338
0.10644065606146702	0.11666671501221075
0.10364093886679471	0.1138299758955137
0.10084122167212262	0.11142700477543188
0.09804150447745053	0.10934053764712649
0.09524178728277843	0.10738113380206882
0.09244207008810612	0.10533026805709822
0.08964235289343403	0.10299293820615507
0.08684263569876194	0.10024636398574528
0.08404291850408963	0.0970712731458454
0.08124320130941753	0.09355620733258292
0.07844348411474544	0.08987241673282673
0.07564376692007335	0.08622532102623277
0.07284404972540104	0.08279569325400732
0.07004433253072895	0.07968736648928135
0.06724461533605686	0.07689702405613658
0.06444489814138477	0.0743156243958667
0.06164518094671245	0.07176185208467159
0.05884546375204036	0.06903836578526377
0.05604574655736827	0.06599447954809148
0.05324602936269618	0.0625765437929184
0.050446312168023866	0.05885054824209197
0.047646594973351775	0.054989482133485965
0.044846877778679684	0.05122839058429616
0.04204716058400759	0.04779971360248135
0.03924744338933528	0.044867439271768984
0.03644772619466319	0.04247902579248754
0.0336480089999911	0.040548831659924435
0.030848291805318784	0.03887755982663471
0.028048574610646693	0.03720180976139339
0.0252488574159746	0.035259397003533643
0.02244914022130251	0.032852123004519014
0.019649423026630197	0.029889200869041996
0.016849705831958106	0.02640088194256425
0.014049988637286015	0.02252084640726388
0.011250271442613924	0.01844475421299227
0.00845055424794161	0.014378346993052798
0.00565083705326952	0.01049003583717712
0.0028511198585974284	0.006879893950122875
5.140266392533732e-05	0.0035707363257066133
-0.002748314530746976	0.0005197729446674432
-0.005548031725419067	-0.002356450137278217
-0.008347748920091158	-0.00515375272997049
-0.01114746611476325	-0.007957613649769666
-0.013947183309435562	-0.010831175450247069
-0.016746900504107654	-0.01381410854413458
-0.019546617698779745	-0.016928315569616926
-0.022346334893452058	-0.020184577519322622
-0.02514605208812415	-0.023585152360492665
-0.02794576928279624	-0.027120423812613207
-0.03074548647746833	-0.03076152468108814
-0.033545203672140644	-0.03445374336225052
-0.036344920866812735	-0.03811619558699986
-0.03914463806148483	-0.04165134086575213
-0.04194435525615692	-0.044964122568685705
-0.04474407245082923	-0.047986277157841276
-0.04754378964550132	-0.05069838808629708
-0.05034350684017341	-0.05314183340403392
-0.053143224034845504	-0.05541525813459673
-0.05594294122951782	-0.057654878083873665
-0.05874265842418991	-0.0600032289486791
-0.061542375618862	-0.06257505323241266
-0.06434209281353409	-0.06543037680489505
-0.0671418100082064	-0.06856289089310359
-0.0699415272028785	-0.07190708717426278
-0.07274124439755059	-0.0753617168867194
-0.0755409615922229	-0.07882202110787584
-0.07834067878689499	-0.08221052811018031
-0.08114039598156708	-0.08549691476489976
-0.08394011317623917	-0.0887012187578134
-0.08673983037091149	-0.09188025703478686
-0.08953954756558358	-0.09510255862308306
-0.09233926476025567	-0.09842063765801676
-0.09513898195492776	-0.1018498968552975
-0.09793869914960007	-0.10536081567694097
-0.10073841634427216	-0.108886353654231
-0.10353813353894425	-0.1123413779678321
-0.10633785073361635	-0.11564716299741494
-0.10913756792828866	-0.11875281637657693
-0.11193728512296075	-0.1216471169875255
-0.11473700231763284	-0.12435795836083097
-0.11753671951230515	-0.1269409374428572
-0.12033643670697725	-0.12946203337165796
-0.12313615390164934	-0.1319806436803284
-0.12593587109632143	-0.13453818499039616
-0.12873558829099374	-0.1371546316070437
-0.13153530548566583	-0.13983200589139977
-0.13433502268033792	-0.14256132519028766
-0.13713473987501001	-0.1453288110527574
-0.13993445706968233	-0.1481184484015472
-0.14273417426435442	-0.15091057281119805
-0.1455338914590265	-0.15367883115817227
-0.1483336086536986	-0.15638932618115142
-0.15113332584837091	-0.15900523548012005
-0.153933043043043	-0.16149775654856297
-0.1567327602377151	-0.16386080769641387
-0.1595324774323872	-0.16612397958693237
-0.1623321946270595	-0.16835721037077245
-0.1651319118217316	-0.17066233362754202
-0.16793162901640368	-0.1731507771179127
-0.170731346211076	-0.17591198665678048
-0.1735310634057481	-0.17898168725433253
-0.17633078060042018	-0.18232098935644725
-0.17913049779509227	-0.1858154885216055
-0.18193021498976458	-0.18929805173446013
-0.18472993218443667	-0.1925914358704527
-0.18752964937910876	-0.19555967209830982
-0.19032936657378086	-0.1981528382558162
-0.19312908376845317	-0.2004302271155685
-0.19592880096312526	-0.20255233528393363
-0.19872851815779735	-0.20474118156081444
-0.20152823535246944	-0.2072184979296699
-0.20432795254714176	-0.21013908459850955
-0.20712766974181385	-0.21353938921841986
-0.20992738693648594	-0.21731794553897052
-0.21272710413115803	-0.2212554380108879
-0.21552682132583034	-0.22507040679739435
-0.21832653852050243	-0.228495579543797
-0.22112625571517452	-0.2313530249480188
-0.22392597290984684	-0.2336060391612093
-0.22672569010451893	-0.2353721552945033
-0.22952540729919102	-0.23689302024852624
-0.2323251244938631	-0.2384696476526047
-0.23512484168853542	-0.24038178368324756
-0.23792455888320752	-0.242814646104685
-0.2407242760778796	-0.245813746191405
-0.2435239932725517	-0.24927974415415585
-0.246323710467224	-0.25300313408116615
-0.2491234276618961	-0.2567268435840491
-0.2519231448565682	-0.2602171855575518
-0.2547228620512403	-0.26332225366517364
-0.2575225792459126	-0.26600197616016985
-0.2603222964405847	-0.2683237285616713
-0.2631220136352568	-0.27042835641210095
-0.26592173082992887	-0.2724801078747572
-0.2687214480246012	-0.27461766928459375
-0.2715211652192733	-0.27692134059231976
-0.27432088241394537	-0.27940447618978587
-0.2771205996086177	-0.2820282847384521
-0.27992031680328977	-0.2847311477989888
-0.28272003399796186	-0.287459456989931
-0.28551975119263395	-0.2901878117728909
-0.28831946838730627	-0.2929216715185642
-0.29111918558197836	-0.29568307367232227
-0.29391890277665045	-0.2984869335023306
-0.29671861997132254	-0.3013191637346226
-0.29951833716599485	-0.3041270622259916
-0.30231805436066694	-0.30682747623815
-0.30511777155533903	-0.3093310670914224
-0.3079174887500111	-0.3115743041313066
-0.31071720594468344	-0.3135471718381182
-0.31351692313935553	-0.315305422881506
-0.3163166403340276	-0.3169613455927609
-0.3191163575286997	-0.31865463844840214
-0.321916074723372	-0.32051234555354635
-0.3247157919180441	-0.32261119055623555
-0.3275155091127162	-0.32495535988787927
-0.3303152263073885	-0.32747779239277386
-0.3331149435020606	-0.330064994461977
-0.3359146606967327	-0.33259711800068276
-0.3387143778914048	-0.334989470561335
-0.3415140950860771	-0.33722083434624484
-0.3443138122807492	-0.3393383648014079
-0.3471135294754213	-0.3414369977798596
-0.3499132466700934	-0.3436204221218506
-0.3527129638647657	-0.3459575596477243
-0.3555126810594378	-0.3484506276972431
-0.3583123982541099	-0.3510273317671675
-0.36111211544878197	-0.35356159675524557
-0.3639118326434543	-0.3559171858407921
-0.36671154983812637	-0.35800001740656
-0.36951126703279846	-0.35980099565597023
-0.37231098422747055	-0.3614132762749398
-0.37511070142214287	-0.36301561757435574
-0.37791041861681496	-0.36482442331112863
-0.38071013581148705	-0.36702771466612316
-0.38350985300615936	-0.3697210355357387
-0.38630957020083145	-0.3728658460965456
-0.38910928739550354	-0.37628492820570514
-0.39190900459017564	-0.3796984782603646
-0.39470872178484795	-0.38279224326441563
-0.39750843897952004	-0.38529911637786785
-0.40030815617419213	-0.3870711726647965
-0.40310787336886433	-0.38812159210233776
-0.4059075905635364	-0.38862452337937037
-0.4087073077582086	-0.3888730294692217
-0.4115070249528807	-0.3892071315375617
-0.4143067421475529	-0.38993207991751355
-0.417106459342225	-0.3912490214226926
-0.4199061765368972	-0.3932158140462382
-0.4227058937315693	-0.39574644728079056
-0.4255056109262415	-0.39864634320080006
-0.4283053281209137	-0.4016711387461835
-0.4311050453155858	-0.40459112821930177
-0.433904762510258	-0.40724366152423574
-0.4367044797049301	-0.4095609708596457
-0.4395041968996023	-0.41156916738228544
-0.4423039140942744	-0.41336276953244455
-0.4451036312889466	-0.4150654955475003
-0.4479033484836187	-0.41679050875367113
-0.4507030656782909	-0.4186115490149862
-0.453502782872963	-0.4205514501628398
-0.4563025000676352	-0.4225883334307525
-0.45910221726230727	-0.42467435773612117
-0.46190193445697947	-0.426758870542612
-0.46470165165165156	-0.42880776011361976
-0.46750136884632376	-0.4308133490355178
-0.47030108604099585	-0.43279310790848424
-0.47310080323566805	-0.4347793421282493
-0.47590052043034026	-0.4368045855293565
-0.47870023762501235	-0.4388881025284779
-0.48149995481968455	-0.44102775816945616
-0.48429967201435664	-0.44319923928441307
-0.48709938920902884	-0.44536212439468015
-0.48989910640370093	-0.4474704182726402
-0.49269882359837314	-0.4494843326756752
-0.49549854079304523	-0.45138030408793534
-0.49829825798771743	-0.4531571469092541
-0.5010979751823895	-0.45483737530731017
-0.5038976923770617	-0.4564637128407953
-0.5066974095717338	-0.45809149479682126
-0.509497126766406	-0.4597781217422392
-0.5122968439610781	-0.46157110993075323
-0.5150965611557503	-0.4634967063285648
-0.5178962783504224	-0.4655514158533087
-0.5206959955450946	-0.46769886912184877
-0.5234957127397667	-0.4698739257720328
-0.5262954299344389	-0.47199458040379355
-0.5290951471291111	-0.4739802384401826
-0.5318948643237832	-0.4757727409117265
-0.5346945815184554	-0.4773548767407767
-0.5374942987131275	-0.47876076794551614
-0.5402940159077997	-0.48007388272427676
-0.5430937331024718	-0.48141141464788795
-0.545893450297144	-0.4828976469938233
-0.5486931674918161	-0.4846325424592881
-0.5514928846864883	-0.4866639221154271
-0.5542926018811604	-0.4889713425676113
-0.5570923190758326	-0.49146698006087775
-0.5598920362705047	-0.49401416568430345
-0.5626917534651769	-0.4964590552337833
-0.565491470659849	-0.49866689606768755
-0.5682911878545212	-0.5005528269128774
-0.5710909050491932	-0.5020987064844684
-0.5738906222438654	-0.5033516973231712
-0.5766903394385375	-0.5044059083986163
-0.5794900566332097	-0.5053735135287157
-0.5822897738278819	-0.5063547253251413
-0.585089491022554	-0.5074158384467237
-0.5878892082172262	-0.5085813466384279
-0.5906889254118983	-0.5098410205523233
-0.5934886426065705	-0.51116760767702
-0.5962883598012426	-0.5125373176840284
-0.5990880769959148	-0.5139447053354911
-0.6018877941905869	-0.5154061197793891
-0.6046875113852591	-0.5169505895002171
-0.6074872285799312	-0.5186021066123441
-0.6102869457746034	-0.520360857159514
-0.6130866629692755	-0.5221916512130117
-0.6158863801639477	-0.524025324432192
-0.6186860973586198	-0.5257740818226153
-0.621485814553292	-0.527356388484095
-0.6242855317479641	-0.5287230859100984
-0.6270852489426363	-0.5298754431561985
-0.6298849661373085	-0.5308682953342492
-0.6326846833319806	-0.5317964762711618
-0.6354844005266528	-0.5327686260960982
-0.6382841177213249	-0.5338770051516888
-0.6410838349159971	-0.535173464626767
-0.6438835521106692	-0.5366595826676646
-0.6466832693053414	-0.538293884346926
-0.6494829865000135	-0.5400128487527852
-0.6522827036946857	-0.5417573547238681
-0.6550824208893578	-0.5434942417408373
-0.65788213808403	-0.5452245784209757
-0.660681855278702	-0.5469754152234372
-0.6634815724733742	-0.5487783767625417
-0.6662812896680463	-0.5506439559379499
-0.6690810068627185	-0.5525426489719273
-0.6718807240573906	-0.554402088071372
-0.6746804412520628	-0.5561236181423861
-0.6774801584467349	-0.557614288016171
-0.6802798756414071	-0.5588237132819791
-0.6830795928360793	-0.5597722355416785
-0.6858793100307514	-0.5605586196088421
-0.6886790272254236	-0.5613418533544807
-0.6914787444200957	-0.562300432118039
-0.6942784616147679	-0.5635807884505735
-0.69707817880944	-0.5652512637575815
-0.6998778960041122	-0.5672773165490101
-0.7026776131987843	-0.5695274665489645
-0.7054773303934565	-0.571809667961801
-0.7082770475881286	-0.5739276244994889
-0.7110767647828008	-0.5757395039307622
-0.7138764819774729	-0.5772001268456656
-0.7166761991721451	-0.57837266106073
-0.7194759163668172	-0.579405647733888
-0.7222756335614894	-0.5804826059861705
-0.7250753507561615	-0.5817606579267038
-0.7278750679508337	-0.5833184134584599
-0.7306747851455058	-0.5851303742547399
-0.733474502340178	-0.5870762826029772
-0.7362742195348502	-0.5889821006658995
-0.7390739367295223	-0.5906786416406096
-0.7418736539241945	-0.5920579410030531
-0.7446733711188666	-0.5931083123099135
-0.7474730883135388	-0.5939164114826447
-0.7502728055082108	-0.5946360152453517
-0.753072522702883	-0.5954346836076614
-0.7558722398975551	-0.5964370544835115
-0.7586719570922273	-0.5976845723610211
-0.7614716742868994	-0.599125600597114
-0.7642713914815716	-0.6006391300621631
-0.7670711086762437	-0.6020834105754722
-0.7698708258709159	-0.6033519521719475
-0.772670543065588	-0.6044166009919207
-0.7754702602602602	-0.6053417954292051
-0.7782699774549323	-0.6062641697083101
-0.7810696946496045	-0.6073439246855545
-0.7838694118442767	-0.6087045683475831
-0.7866691290389488	-0.6103821656650703
-0.789468846233621	-0.6123024842476642
-0.7922685634282931	-0.6142952443626308
-0.7950682806229653	-0.6161421678137253
-0.7978679978176374	-0.6176439244266965
-0.8006677150123096	-0.6186843582489236
-0.8034674322069817	-0.6192708476132979
-0.8062671494016539	-0.6195371851777352
-0.809066866596326	-0.6197074408086005
-0.8118665837909982	-0.6200318581166124
-0.8146663009856703	-0.6207147612470159
-0.8174660181803425	-0.621856810210741
-0.8202657353750146	-0.6234290691027261
-0.8230654525696868	-0.6252859860731399
-0.8258651697643589	-0.6272120479410372
-0.8286648869590311	-0.6289866367730399
-0.8314646041537032	-0.6304467197752313
-0.8342643213483754	-0.6315287967308514
-0.8370640385430476	-0.6322790898615189
-0.8398637557377197	-0.632831505125919
-0.8426634729323919	-0.6333628018102213
-0.845463190127064	-0.6340404930922083
-0.8482629073217361	-0.6349795729896666
-0.8510626245164082	-0.6362195177502181
-0.8538623417110804	-0.6377251904650842
-0.8566620589057525	-0.6394072557855821
-0.8594617761004247	-0.6411522639363398
-0.8622614932950968	-0.6428512948004186
-0.865061210489769	-0.6444189012186714
-0.8678609276844411	-0.6457994732082755
-0.8706606448791133	-0.6469636659415832
-0.8734603620737854	-0.6479009631187416
-0.8762600792684576	-0.6486145842243972
-0.8790597964631297	-0.6491220470240757
-0.8818595136578019	-0.6494603133619297
-0.884659230852474	-0.6496907312356792
-0.8874589480471462	-0.6498977785801775
-0.8902586652418184	-0.650177647826665
-0.8930583824364905	-0.6506172715877749
-0.8958580996311627	-0.6512695697034401
-0.8986578168258348	-0.6521341485641553
-0.9014575340205069	-0.6531525909035425
-0.9042572512151791	-0.6542233628066839
-0.9070569684098513	-0.6552344064099911
-0.9098566856045234	-0.6561041642787828
-0.9126564027991956	-0.6568170040126634
-0.9154561199938678	-0.6574389977010282
-0.9182558371885399	-0.658105356609126
-0.921055554383212	-0.6589801251398789
-0.9238552715778842	-0.6601989581819304
-0.9266549887725564	-0.6618132643831051
-0.9294547059672285	-0.6637556934186015
-0.9322544231619005	-0.6658417092066347
-0.9350541403565727	-0.6678110511255816
-0.937853857551245	-0.6693995985929988
-0.940653574745917	-0.6704209579396689
-0.9434532919405891	-0.6708320051525463
-0.9462530091352613	-0.6707598146745593
-0.9490527263299335	-0.670478343343794
-0.9518524435246056	-0.6703387106044453
-0.9546521607192777	-0.6706720104198763
-0.9574518779139499	-0.6716932894859713
-0.9602515951086221	-0.6734362015715177
-0.9630513123032942	-0.6757392739691239
-0.9658510294979664	-0.6782891815325174
-0.9686507466926386	-0.6807087694179682
-0.9714504638873107	-0.6826634662507195
-0.9742501810819828	-0.6839538059491144
-0.977049898276655	-0.6845660518944798
-0.9798496154713272	-0.6846661079931251
-0.9826493326659993	-0.68453980058513
-0.9854490498606714	-0.6844994528835306
-0.9882487670553436	-0.6847870068650788
-0.9910484842500158	-0.685504454366665
-0.9938482014446879	-0.6865929154280282
-0.99664791863936	-0.6878654936091366
-0.9994476358340322	-0.6890813969724516
-1.0022473530287044	-0.6900355252495571
-1.0050470702233765	-0.6906330988300974
-1.0078467874180486	-0.6909243683611954
-1.0106465046127209	-0.6910880874782528
-1.013446221807393	-0.6913696745117373
-1.016245939002065	-0.6919951131435398
-1.0190456561967371	-0.6930896854956171
-1.0218453733914095	-0.6946290131613044
-1.0246450905860816	-0.6964392201242177
-1.0274448077807536	-0.6982468975994381
-1.030244524975426	-0.6997632579346433
-1.033044242170098	-0.7007757065870714
-1.0358439593647701	-0.7012175890882776
-1.0386436765594422	-0.701193772578736
-1.0414433937541143	-0.7009536611108125
-1.0442431109487866	-0.7008196779445366
-1.0470428281434587	-0.7010929429156201
-1.0498425453381308	-0.7019645971784463
-1.0526422625328031	-0.7034590694787348
-1.0554419797274752	-0.7054254737866625
-1.0582416969221473	-0.7075786590445159
-1.0610414141168194	-0.7095768580560202
-1.0638411313114915	-0.7111128211597202
-1.0666408485061638	-0.7119925740512765
-1.069440565700836	-0.7121809090549714
-1.0722402828955082	-0.7118034226326829
-1.0750400000901803	-0.7111077539952257
-1.0778397172848524	-0.7103976844612874
-1.0806394344795245	-0.7099598336072417
-1.0834391516741966	-0.7100025202375538
-1.086238868868869	-0.710620657654314
-1.089038586063541	-0.711791653014846
-1.091838303258213	-0.713398229539578
-1.0946380204528854	-0.7152676151006357
-1.0974377376475575	-0.7172142104855728
-1.1002374548422296	-0.7190747069164499
-1.1030371720369017	-0.7207293549137658
-1.1058368892315737	-0.7221086433826602
-1.108636606426246	-0.723189029808992
-1.1114363236209182	-0.7239833103159312
-1.1142360408155902	-0.7245305615787345
-1.1170357580102626	-0.7248881631788606
-1.1198354752049346	-0.7251256229536309
-1.1226351923996067	-0.7253181376247385
-1.1254349095942788	-0.7255377976121152
-1.1282346267889511	-0.7258419991532514
-1.1310343439836232	-0.726261091234817
-1.1338340611782953	-0.7267893027754438
-1.1366337783729676	-0.7273834558838125
-1.1394334955676397	-0.7279723799278294
-1.1422332127623118	-0.7284766510598217
-1.145032929956984	-0.7288343930054905
-1.147832647151656	-0.7290258455732174
-1.1506323643463283	-0.7290885153415176
-1.1534320815410004	-0.7291165745648578
-1.1562317987356725	-0.7292424382681684
-1.1590315159303448	-0.7296039155296941
-1.161831233125017	-0.7303052785053155
-1.164630950319689	-0.7313833490503253
-1.167430667514361	-0.7327892049429373
-1.1702303847090334	-0.7343922812616015
-1.1730301019037055	-0.7360074690957681
-1.1758298190983776	-0.7374390614332222
-1.1786295362930497	-0.7385300931749177
-1.181429253487722	-0.7392034382362884
-1.184228970682394	-0.7394827504096717
-1.1870286878770662	-0.7394866109827383
-1.1898284050717383	-0.739396652904563
-1.1926281222664106	-0.7394078758567657
-1.1954278394610827	-0.7396746864546763
-1.1982275566557548	-0.7402677912558094
-1.201027273850427	-0.7411543736043203
-1.2038269910450992	-0.7422076581232979
-1.2066267082397713	-0.7432437286992266
-1.2094264254344433	-0.744075628120453
-1.2122261426291157	-0.7445695853908033
-1.2150258598237877	-0.744687244094475
-1.2178255770184598	-0.7445013925265145
-1.220625294213132	-0.7441800065183186
-1.2234250114078042	-0.743942407819903
-1.2262247286024763	-0.7439994691379097
-1.2290244457971484	-0.7444946860562641
-1.2318241629918205	-0.7454630727017721
-1.2346238801864928	-0.7468200414180042
-1.237423597381165	-0.7483839522324803
-1.240223314575837	-0.7499262456144362
-1.2430230317705093	-0.7512348506491549
-1.2458227489651814	-0.7521723822166297
-1.2486224661598535	-0.7527118812522744
-1.2514221833545256	-0.7529393105264268
-1.2542219005491977	-0.7530219075587326
-1.25702161774387	-0.7531519161760344
-1.259821334938542	-0.7534829927385638
-1.2626210521332142	-0.7540792246296858
-1.2654207693278865	-0.7548932087106441
-1.2682204865225586	-0.7557808846033298
-1.2710202037172307	-0.756549350900225
-1.2738199209119028	-0.7570232176773419
-1.276619638106575	-0.757108567828361
-1.2794193553012472	-0.7568335305120911
-1.2822190724959193	-0.7563510903552613
-1.2850187896905914	-0.755901230595196
-1.2878185068852637	-0.7557423817809088
-1.2906182240799358	-0.7560723789192394
-1.2934179412746079	-0.7569633596095344
-1.29621765846928	-0.7583316882517879
-1.2990173756639523	-0.7599538491354352
-1.3018170928586243	-0.7615252916463588
-1.3046168100532964	-0.7627457306709962
-1.3074165272479688	-0.7634056874742652
-1.3102162444426408	-0.7634479961309413
-1.313015961637313	-0.7629851353790069
-1.315815678831985	-0.7622665170389458
-1.3186153960266573	-0.7616052093349177
-1.3214151132213294	-0.7612861899484193
-1.3242148304160015	-0.7614840835948923
-1.3270145476106736	-0.762215504304413
-1.329814264805346	-0.7633403999143702
-1.332613982000018	-0.7646115163003586
-1.33541369919469	-0.7657560758382607
-1.3382134163893622	-0.7665637620502705
-1.3410131335840345	-0.7669532997458195
-1.3438128507787066	-0.7669968805438521
-1.3466125679733787	-0.766895165687677
-1.349412285168051	-0.7669112758573002
-1.352212002362723	-0.7672850409874632
-1.3550117195573952	-0.7681547579128705
-1.3578114367520673	-0.7695109635475053
-1.3606111539467396	-0.771196269822639
-1.3634108711414117	-0.7729505861503125
-1.3662105883360838	-0.7744868534575464
-1.3690103055307559	-0.7755732542075993
-1.3718100227254282	-0.7760965497028653
-1.3746097399201003	-0.7760879368836578
-1.3774094571147724	-0.7757052123129352
-1.3802091743094445	-0.7751789212275724
[truncated: 6 more rows]
