# Supplementary material for: Isolation of a planar π-aromatic Bi5− ring in a cobalt-based inverse-sandwich-type complex
Source: Nat Chem. 2025 Jan 20;17(4):547–55. doi: 10.1038/s41557-024-01713-8 (PMC11964920; doi:10.1038/s41557-024-01713-8)
Supplement: Supplementary file 4 — Original magnetic data of compound 1 and origin file of Fig. 3. [file 41557_2024_1713_MOESM4_ESM.zip › sr_and_T_Symmetrized/38.csv]

comment	corrected Loops
temperature	1.5
sr	0.016
angle	0
trans	0
B	M
-1.3999	-0.7500138029028075
-1.3971003	-0.7503221835946461
-1.3943006	-0.7504129855924331
-1.3915008999999998	-0.7502160137291627
-1.3887011999999999	-0.7497219153504358
-1.3859015	-0.7489857535785223
-1.3831018	-0.7481194062377168
-1.3803021	-0.7472727259375537
-1.3775024	-0.7466046857101601
-1.3747026999999998	-0.7462482263937404
-1.3719029999999999	-0.7462751955394924
-1.3691033	-0.7466698438840539
-1.3663036	-0.7473195511650094
-1.3635039	-0.7480289446015473
-1.3607042	-0.7485583041315267
-1.3579044999999998	-0.748680170511485
-1.3551047999999999	-0.7482413755429982
-1.3523051	-0.7472136676327557
-1.3495054	-0.7457166366207582
-1.3467057	-0.7440024319164038
-1.343906	-0.7424017903456817
-1.3411062999999999	-0.7412425003901816
-1.3383066	-0.7407610589515263
-1.3355069	-0.741032548330395
-1.3327072	-0.7419406756003436
-1.3299075	-0.7431996927030708
-1.3271077999999998	-0.744425149861569
-1.3243080999999999	-0.7452354583622194
-1.3215084	-0.7453558214118146
-1.3187087	-0.7446938873094895
-1.315909	-0.743363724920751
-1.3131093	-0.7416496584122294
-1.3103095999999999	-0.7399197594101851
-1.3075099	-0.7385146927803703
-1.3047102	-0.7376459440670579
-1.3019105	-0.7373352443569849
-1.2991108	-0.7374145848240351
-1.2963111	-0.7375872547682523
-1.2935113999999999	-0.7375307837990486
-1.2907117	-0.7370088488281428
-1.287912	-0.7359557607910739
-1.2851123	-0.7345054444580494
-1.2823126	-0.7329544199271079
-1.2795128999999998	-0.7316696291886855
-1.2767131999999999	-0.7309701193457048
-1.2739135	-0.7310205936251891
-1.2711138	-0.7317715775974911
-1.2683141	-0.7329663112471827
-1.2655143999999998	-0.7342131146193543
-1.2627146999999999	-0.7351008072082785
-1.259915	-0.7353207236550504
-1.2571153	-0.734756612085387
-1.2543156	-0.7335140316179282
-1.2515159	-0.7318804427708033
-1.2487162	-0.7302296045484993
-1.2459164999999999	-0.7289017946477614
-1.2431168	-0.7280988771755685
-1.2403171	-0.7278279158877698
-1.2375174	-0.7279106816327578
-1.2347177	-0.728054488604571
-1.2319179999999998	-0.7279595980098621
-1.2291182999999999	-0.7274266273666425
-1.2263186	-0.7264278486362582
-1.2235189	-0.7251187010271325
-1.2207192	-0.7237860458949628
-1.2179195	-0.7227508634349393
-1.2151197999999999	-0.7222581815103873
-1.2123201	-0.722391076340155
-1.2095204	-0.7230373615419912
-1.2067207	-0.723919954376063
-1.203921	-0.7246808378662382
-1.2011213	-0.7249910507296663
-1.1983215999999999	-0.7246509646387378
-1.1955219	-0.7236487952995769
-1.1927222	-0.7221594054698472
-1.1899225	-0.7204851326150807
-1.1871228	-0.718959012472107
-1.1843230999999999	-0.71784227324791
-1.1815234	-0.7172487643749285
-1.1787237	-0.717119126928038
-1.175924	-0.7172506012340201
-1.1731243	-0.7173702117501577
-1.1703246	-0.7172256892240261
-1.1675248999999999	-0.7166640935766314
-1.1647252	-0.7156737407976304
-1.1619255	-0.7143783774866109
-1.1591258	-0.712988782963768
-1.1563261	-0.7117305599162118
-1.1535264	-0.7107734108525051
-1.1507266999999999	-0.710184896795983
-1.147927	-0.7099218293799847
-1.1451273	-0.7098588452410699
-1.1423276	-0.7098412121025156
-1.1395279	-0.7097417232614045
-1.1367281999999999	-0.7095017792013143
-1.1339285	-0.709143853232834
-1.1311288	-0.7087535549881155
-1.1283291	-0.7084403060025135
-1.1255294	-0.7082924215906108
-1.1227296999999998	-0.70834301804425
-1.11993	-0.7085578445313399
-1.1171303	-0.7088472297103365
-1.1143306	-0.7090953618487033
-1.1115309	-0.7091944313575484
-1.1087312	-0.7090706813140332
-1.1059315	-0.7086939828244081
-1.1031317999999999	-0.7080700903943441
-1.1003321	-0.707222081319014
-1.0975324	-0.7061716668180387
-1.0947327	-0.7049304409153427
-1.091933	-0.7035060253107923
-1.0891332999999999	-0.7019206170156264
-1.0863336	-0.7002327741622831
-1.0835339	-0.6985502646376514
-1.0807342	-0.6970239455930283
-1.0779345	-0.6958194192487082
-1.0751347999999998	-0.6950722217488496
-1.0723351	-0.6948401237162922
-1.0695354	-0.6950695770420361
-1.0667357	-0.6955907203300216
-1.063936	-0.6961471188991257
-1.0611363	-0.6964551327973996
-1.0583366	-0.6962773055604087
-1.0555369	-0.6954882028220565
-1.0527372	-0.694112039511519
-1.0499375	-0.6923192552927211
-1.0471378	-0.6903815825428218
-1.0443381	-0.6885981158160458
-1.0415383999999999	-0.6872141524501723
-1.0387387	-0.6863570085445281
-1.035939	-0.6860077421377501
-1.0331393	-0.6860164160389102
-1.0303396	-0.6861548923971816
-1.0275398999999998	-0.686189622113218
-1.0247402	-0.6859511957568696
-1.0219405	-0.6853793074333653
-1.0191408	-0.6845304631782043
-1.0163411	-0.683548223069995
-1.0135414	-0.6826078043144472
-1.0107417	-0.6818545476835454
-1.007942	-0.6813566893453402
-1.0051423	-0.6810870371960731
-1.0023426	-0.6809377505272526
-0.9995429	-0.6807611384813349
-0.9967432	-0.6804210575834879
-0.9939435	-0.6798367845505492
-0.9911437999999999	-0.6790048307860712
-0.9883441	-0.6779925418248888
-0.9855444	-0.6769074077836271
-0.9827447	-0.6758542621430145
-0.9799450000000001	-0.6748962041106064
-0.9771453	-0.6740330773348062
-0.9743455999999999	-0.6732046022613701
-0.9715459	-0.6723163124685245
-0.9687462	-0.6712784676331338
-0.9659465	-0.6700438228762287
-0.9631468	-0.6686308600041913
-0.9603471	-0.6671243838404217
-0.9575473999999999	-0.6656532634023544
-0.9547477	-0.6643527716437612
-0.951948	-0.6633238721401771
-0.9491483000000001	-0.6626024159752881
-0.9463486	-0.6621475754065629
-0.9435488999999999	-0.6618524077538747
-0.9407492	-0.6615725063099945
-0.9379495	-0.661163544881735
-0.9351498	-0.6605166646363323
-0.9323501000000001	-0.65958235819807
-0.9295504	-0.6583778329117855
-0.9267506999999999	-0.6569780696923908
-0.923951	-0.6554951329536536
-0.9211513	-0.6540524856473606
-0.9183516	-0.6527608129600946
-0.9155519	-0.6516997766556443
-0.9127522	-0.6509073901976754
-0.9099524999999999	-0.6503765189020179
-0.9071528	-0.6500570818714837
-0.9043531	-0.6498628412452414
-0.9015534000000001	-0.6496825417652353
-0.8987537	-0.6493956738967916
-0.895954	-0.6488925668871363
-0.8931543	-0.6480967830827306
-0.8903546	-0.6469855225361638
-0.8875549	-0.6456021020856701
-0.8847552	-0.6440547045334302
-0.8819555	-0.6424981188972105
-0.8791558	-0.6410998014854814
-0.8763561	-0.6399970033235269
-0.8735564	-0.6392560520749291
-0.8707567	-0.6388463184169425
-0.867957	-0.6386388821671098
-0.8651573	-0.638433667511764
-0.8623576	-0.6380104294838829
-0.8595579	-0.6371909891383136
-0.8567582	-0.6358952328786451
-0.8539585	-0.6341735433807124
-0.8511588	-0.6322039457012222
-0.8483591	-0.6302519941209028
-0.8455594	-0.6286025060092675
-0.8427597	-0.627481262857454
-0.83996	-0.6269888042937619
-0.8371603	-0.6270659421772253
-0.8343606	-0.6275021130177549
-0.8315609	-0.6279855660992326
-0.8287612	-0.6281822457403196
-0.8259615	-0.6278217479365968
-0.8231618	-0.6267665199314311
-0.8203621	-0.6250452299603847
-0.8175624	-0.6228415368647826
-0.8147627000000001	-0.6204422249746235
-0.811963	-0.6181600211062345
-0.8091633	-0.6162530432849493
-0.8063636	-0.6148629139423406
-0.8035639	-0.6139873044175328
-0.8007642	-0.6134921727582067
-0.7979645	-0.6131575165215734
-0.7951648	-0.6127415183662267
-0.7923651	-0.6120440118863001
-0.7895654	-0.6109520775411674
-0.7867657	-0.609457306784561
-0.783966	-0.6076434485623308
-0.7811663	-0.6056518033504108
-0.7783666	-0.6036372759254716
-0.7755669000000001	-0.6017290339302561
-0.7727672	-0.6000063703386695
-0.7699675	-0.5984941316312685
-0.7671678000000001	-0.5971752315924703
-0.7643681	-0.5960125910287464
-0.7615684	-0.5949708463839782
-0.7587687	-0.5940296925669781
-0.755969	-0.593184907790546
-0.7531693	-0.5924382750727144
-0.7503696	-0.5917818956338196
-0.7475699	-0.591184357629872
-0.7447702	-0.5905853424756633
-0.7419705	-0.5899019893665189
-0.7391708	-0.5890459459136419
-0.7363711000000001	-0.5879460707971895
-0.7335714	-0.5865695585525937
-0.7307717	-0.5849345097300325
-0.7279720000000001	-0.5831095179452069
-0.7251723	-0.5811997991423004
-0.7223726	-0.5793234522055555
-0.7195729000000001	-0.57758434756627
-0.7167732	-0.5760490476502191
-0.7139735	-0.574733879313117
-0.7111738000000001	-0.5736052785509113
-0.7083741	-0.5725927616333575
-0.7055744	-0.5716104549605953
-0.7027747	-0.570580977597738
-0.699975	-0.5694551329165942
-0.6971753	-0.5682223176293312
-0.6943756	-0.5669093065447375
-0.6915759	-0.565568320048631
-0.6887762000000001	-0.5642581528772672
-0.6859765	-0.5630239111936537
-0.6831768	-0.5618811598614646
-0.6803771000000001	-0.5608090046332467
-0.6775774	-0.5597541803805328
-0.6747777	-0.5586452191370654
-0.6719780000000001	-0.5574129895343015
-0.6691783	-0.5560120436770055
-0.6663786	-0.5544367776077876
-0.6635789000000001	-0.552727568366228
-0.6607792	-0.5509645602602032
-0.6579795	-0.5492500374468814
-0.6551798	-0.5476835024335909
-0.6523801	-0.5463358062684226
-0.6495804000000001	-0.5452292696960681
-0.6467807	-0.5443294256776456
-0.643981	-0.5435510550745675
-0.6411813000000001	-0.5427773285151686
-0.6383816	-0.5418871764128269
-0.6355819	-0.5407835769120685
-0.6327822000000001	-0.5394150607621225
-0.6299825	-0.5377845912007378
-0.6271828	-0.5359436141873934
-0.6243831000000001	-0.5339734416019173
-0.6215834	-0.5319599006565979
-0.6187837	-0.5299691611486286
-0.6159840000000001	-0.5280321670741428
-0.6131843	-0.5261422479899409
-0.6103846	-0.5242661378506903
-0.6075849000000001	-0.5223641728853325
-0.6047852	-0.5204123425174383
-0.6019855000000001	-0.5184181884128138
-0.5991858	-0.5164245695010505
-0.5963861	-0.5144994192101907
-0.5935864000000001	-0.5127144782030874
-0.5907867	-0.5111199634581145
-0.587987	-0.5097238568005666
-0.5851873000000001	-0.5084833143053599
-0.5823876	-0.5073119313755148
-0.5795879	-0.5061014497692753
-0.5767882000000001	-0.5047516610731896
-0.5739885	-0.50319937326101
-0.5711888	-0.5014373639916797
-0.5683891000000001	-0.49951727035930465
-0.5655894	-0.49753538585441925
-0.5627897000000001	-0.49560569967468965
-0.5599900000000001	-0.49382844879690396
-0.5571903	-0.49226366918882514
-0.5543906000000001	-0.4909173617042286
-0.5515909	-0.4897436092574855
-0.5487912	-0.4886607811841324
-0.5459915000000001	-0.4875756135191894
-0.5431918	-0.4864069063091784
-0.5403921	-0.48510144760797713
-0.5375924000000001	-0.48363813994916177
-0.5347927	-0.4820208770713782
-0.531993	-0.4802648035045478
-0.5291933000000001	-0.4783827066553965
-0.5263936	-0.4763777070359676
-0.5235939000000001	-0.47424540497011436
-0.5207942000000001	-0.4719843956769748
-0.5179945	-0.4696102331342292
-0.5151948000000001	-0.46716601821347314
-0.5123951000000001	-0.46472361119060956
-0.5095954	-0.46237280433732686
-0.5067957000000001	-0.4602004557018844
-0.5039960000000001	-0.45826585147826454
-0.5011963	-0.4565807809270753
-0.4983966000000001	-0.45510201526235394
-0.4955969	-0.4537401886215375
-0.49279720000000005	-0.45238365959535853
-0.4899975000000001	-0.45093063841633413
-0.4871978	-0.44931958567578956
-0.48439810000000005	-0.44754787358428416
-0.4815984000000001	-0.4456720997462181
-0.4787987	-0.4437892205775115
-0.47599900000000006	-0.4420039377415407
-0.4731993000000001	-0.4403924210033117
-0.47039960000000003	-0.4389738866519365
-0.46759990000000007	-0.4376992384232732
-0.4648002000000001	-0.4364606427777584
-0.46200050000000004	-0.43511929775363645
-0.4592008000000001	-0.43354293926496673
-0.4564011000000001	-0.43164167676535653
-0.45360140000000004	-0.4293914892531048
-0.4508017000000001	-0.4268388280709806
-0.448002	-0.42408583334270133
-0.44520230000000005	-0.4212616341446858
-0.4424026000000001	-0.4184891230157701
-0.4396029	-0.4158572827147745
-0.43680320000000006	-0.41340654400091276
-0.4340035000000001	-0.41112982914353785
-0.4312038	-0.4089866532534613
-0.42840410000000007	-0.4069237421377082
-0.4256044000000001	-0.40489432703173783
-0.42280470000000003	-0.40286984293410477
-0.4200050000000001	-0.40084139892033677
-0.4172053000000001	-0.3988126108013983
-0.41440560000000004	-0.3967885673794534
-0.4116059000000001	-0.3947666998232695
-0.4088062000000001	-0.39273388753180466
-0.40600650000000005	-0.39067096650541533
-0.4032068000000001	-0.3885622687566389
-0.4004071	-0.38640539000097285
-0.39760740000000006	-0.384216069431105
-0.3948077000000001	-0.3820250202137622
-0.39200800000000013	-0.3798669995281062
-0.3892083000000002	-0.3777659532465857
-0.3864086	-0.37572223194166393
-0.38360890000000003	-0.3737076754312797
-0.38080920000000007	-0.37167173328604214
-0.3780095000000001	-0.3695576273421243
-0.37520980000000015	-0.36732342372912696
-0.37241009999999997	-0.36496040029743937
-0.3696104	-0.3625013563331436
-0.36681070000000005	-0.36001460949147124
-0.3640110000000001	-0.3575843788812739
-0.3612113000000001	-0.3552833252747236
-0.35841160000000016	-0.3531463308551261
-0.3556119	-0.351154826375806
-0.3528122	-0.349237857463531
-0.35001250000000006	-0.3472905795152546
-0.3472128000000001	-0.34520484955660447
-0.34441310000000014	-0.34290217792109917
-0.3416134000000002	-0.3403581481593323
-0.3388137	-0.33761003583410504
-0.33601400000000003	-0.33474494331435467
-0.3332143000000001	-0.33187241735218165
-0.3304146000000001	-0.32909089131631897
-0.32761490000000015	-0.3264594496563927
-0.32481519999999997	-0.3239845094476374
-0.3220155	-0.32162565389774267
-0.31921580000000005	-0.3193179009144911
-0.3164161000000001	-0.31700163788218905
-0.31361640000000013	-0.3146485358855905
-0.31081670000000017	-0.3122731314832318
-0.308017	-0.30992505945670734
-0.3052173	-0.30766431482081513
-0.30241760000000006	-0.3055287554614396
-0.2996179000000001	-0.30350675948974465
-0.29681820000000014	-0.3015269824499676
-0.2940185000000002	-0.29947160652016225
-0.2912188	-0.2972110954923626
-0.28841910000000004	-0.2946501425100325
-0.2856194000000001	-0.2917692435649527
-0.2828197000000001	-0.288646247882565
-0.28002000000000016	-0.2854477166644219
-0.2772203000000002	-0.2823894235987623
-0.2744206	-0.27967582506222766
-0.27162090000000005	-0.2774362743820044
-0.2688212000000001	-0.27567829356385243
-0.26602150000000013	-0.27427417576640845
-0.2632218000000002	-0.27298755759347376
-0.2604221	-0.27153426927123936
-0.25762240000000003	-0.26966065543314777
-0.25482270000000007	-0.2672163218121122
-0.2520230000000001	-0.2641990971016977
-0.24922330000000015	-0.2607578657771028
-0.2464236000000002	-0.25715151128382496
-0.2436239	-0.25367562099104973
-0.24082420000000004	-0.25057861442415863
-0.23802450000000008	-0.2479923551459566
-0.23522480000000012	-0.24589795342621734
-0.23242510000000016	-0.2441366765002138
-0.2296254000000002	-0.2424620220205962
-0.22682570000000002	-0.24061642704942482
-0.22402600000000006	-0.23840872309157707
-0.2212263000000001	-0.2357685878060582
-0.21842660000000014	-0.23276178290003818
-0.21562690000000018	-0.22956246461027097
-0.2128272	-0.22639232409361132
-0.21002750000000003	-0.2234465131372698
-0.20722780000000007	-0.2208300768744651
-0.2044281000000001	-0.21852486541986027
-0.20162840000000015	-0.21639693316743286
-0.1988287000000002	-0.21424149565754436
-0.196029	-0.21185071428574637
-0.19322930000000005	-0.20908259563569878
-0.1904296000000001	-0.20590921574129573
-0.18762990000000013	-0.2024291944955688
-0.18483020000000017	-0.19884062027275545
-0.1820305000000002	-0.19538286591377985
-0.17923080000000002	-0.19226514754755408
-0.17643110000000006	-0.18960344321275324
-0.1736314000000001	-0.18738451730520472
-0.17083170000000014	-0.18546736242247908
-0.16803200000000018	-0.1836211016857376
-0.1652323	-0.18158777454280248
-0.16243260000000004	-0.17915159706250824
-0.15963290000000008	-0.17619510231227056
-0.15683320000000012	-0.172727106786164
-0.15403350000000016	-0.1688760874888516
-0.1512338000000002	-0.16485254505919625
-0.1484341	-0.16089229797797622
-0.14563440000000005	-0.15719710254090863
-0.1428347000000001	-0.15388853304166827
-0.14003500000000013	-0.15098619905323327
-0.13723530000000017	-0.14841386386383343
-0.1344356000000002	-0.14602921361413038
-0.13163590000000003	-0.1436671303767661
-0.12883620000000007	-0.1411837956768039
-0.1260365000000001	-0.13849013385456688
-0.12323680000000015	-0.13556724903668876
-0.12043710000000019	-0.13246212096612392
-0.1176374	-0.12926718439109536
-0.11483770000000004	-0.12609110183070696
-0.11203800000000008	-0.12302928983284235
-0.10923830000000012	-0.1201415955303916
-0.10643860000000016	-0.11744162064563937
-0.1036389000000002	-0.11489859170841367
-0.10083920000000002	-0.11244942681177346
-0.09803950000000006	-0.11001652124833372
-0.0952398000000001	-0.10752610486187308
-0.09244010000000014	-0.10492271717648448
-0.08964040000000018	-0.10217699111417773
-0.08684070000000021	-0.09928597971053715
-0.08404100000000003	-0.09626717275382707
-0.08124130000000007	-0.09314873483204422
-0.07844160000000011	-0.08995913335951163
-0.07564190000000015	-0.08671916612818026
-0.07284220000000019	-0.08343853539656274
-0.07004250000000023	-0.08011775339714515
-0.06724280000000005	-0.0767545940857896
-0.06444310000000009	-0.07335288050634604
-0.061643400000000126	-0.06993048271285404
-0.058843700000000165	-0.06652330181534799
-0.056044000000000205	-0.06318287709543782
-0.05324430000000002	-0.059966977217012635
-0.05044460000000006	-0.05692474770710186
-0.0476449000000001	-0.054080083540620154
-0.04484520000000014	-0.05141819515947908
-0.04204550000000018	-0.04888028369715079
-0.03924580000000022	-0.04636961996358524
-0.03644610000000004	-0.04376938857626354
-0.033646400000000076	-0.04096913921962282
-0.030846700000000116	-0.03789360934638793
-0.028047000000000155	-0.0345260805505041
-0.025247300000000195	-0.030919002972520745
-0.022447600000000234	-0.027187458648247897
-0.01964790000000005	-0.023485514985708868
-0.01684820000000009	-0.01997043514647205
-0.01404850000000013	-0.01676359805652937
-0.01124880000000017	-0.013918563449977814
-0.00844910000000021	-0.011405339372624716
-0.005649400000000027	-0.009115787988340025
-0.002849700000000066	-0.00688932464310525
-5.0000000000105516e-05	-0.004552287582781324
0.002749699999999855	-0.0019603286992305254
0.005549399999999816	0.0009678175910087787
0.008349099999999776	0.004234397294253196
0.011148799999999959	0.007768540384622366
0.01394849999999992	0.011451581439642314
0.01674819999999988	0.01515366733781992
0.01954789999999984	0.01877030904375751
0.0223475999999998	0.022247828868613075
0.02514729999999976	0.025590379026058062
0.027946999999999944	0.028847199834847757
0.030746699999999905	0.03208515475046146
0.033546399999999865	0.0353562982696931
0.036346099999999826	0.038671787949337774
0.039145799999999786	0.041991332213602475
0.04194549999999997	0.045232235257305714
0.04474519999999993	0.04829559403858938
0.04754489999999989	0.051101407810111785
0.05034459999999985	0.05362115169678293
0.05314429999999981	0.05589680129447726
0.05594399999999977	0.05803927713399677
0.058743699999999954	0.06020557912140538
0.061543399999999915	0.06256053393966639
0.06434309999999988	0.06523399767715653
0.06714279999999984	0.06828599730248688
0.0699424999999998	0.07169013774848243
0.07274219999999976	0.07534030624404074
0.07554189999999994	0.07907889586318824
0.0783415999999999	0.08273851827306972
0.08114129999999986	0.08618535548274239
0.08394099999999982	0.08935201583700095
0.08674069999999978	0.09225102363358223
0.08954039999999996	0.09496583146752333
0.09234009999999993	0.09762273190429374
0.09513979999999989	0.10035233600561536
0.09793949999999985	0.10325188420560094
0.1007391999999998	0.10635892121863086
0.10353889999999977	0.10964316952772393
0.10633859999999995	0.1130179896499475
0.10913829999999991	0.11636727298047435
0.11193799999999987	0.11957955396465679
0.11473769999999983	0.12257960163025114
0.11753739999999979	0.12534900850595296
0.12033709999999975	0.1279307831804754
0.12313679999999994	0.13041753740197776
0.1259364999999999	0.1329272022815371
0.12873619999999986	0.135573167378022
0.13153589999999982	0.13843666058144308
0.13433559999999978	0.14154804117457737
0.13713529999999996	0.14488097761064908
0.13993499999999992	0.14836007675566784
0.14273469999999988	0.1518793370847249
0.14553439999999984	0.1553265457198907
0.1483340999999998	0.15860782302085696
0.15113379999999976	0.16166696293644442
0.15393349999999995	0.16449574465280353
0.1567331999999999	0.16713354794161717
0.15953289999999987	0.1696568957718595
0.16233259999999983	0.17216153768563322
0.1651322999999998	0.17474105525942135
0.16793199999999975	0.17746652635778856
0.17073169999999993	0.18037146529896156
0.1735313999999999	0.1834451235150558
0.17633109999999985	0.18663547826510835
0.1791307999999998	0.1898611674581167
0.18193049999999977	0.19302965608509248
0.18473019999999973	0.19605748699249778
0.18752989999999992	0.19888795164768763
0.19032959999999988	0.20150211000713325
0.19312929999999984	0.20392071761064112
0.1959289999999998	0.20619691513977484
0.19872869999999976	0.2084019093145873
0.20152839999999994	0.2106076619969765
0.2043280999999999	0.21287127299938843
0.20712779999999986	0.21522506690629029
0.20992749999999982	0.21767455638659866
0.21272719999999978	0.22020400911675236
0.21552689999999974	0.2227870600623824
0.21832659999999993	0.22539841956386786
0.2211262999999999	0.22802268127612874
0.22392599999999985	0.23065753486440993
0.2267256999999998	0.2333108741562372
0.22952539999999977	0.2359935831030775
0.23232509999999973	0.23871135140773528
0.2351247999999999	0.24145913943246344
0.23792449999999987	0.24422076678100157
0.24072419999999983	0.24697395578567952
0.2435238999999998	0.24969882745886446
0.24632359999999975	0.25238623677615085
0.24912329999999994	0.25504212525517367
0.2519229999999999	0.25768543448238457
0.25472269999999986	0.2603396346569671
0.2575223999999998	0.2630206694071354
0.2603220999999998	0.2657260290318731
0.26312179999999974	0.26842989743642115
0.2659214999999999	0.27108760146199906
0.2687211999999999	0.2736493725593867
0.27152089999999984	0.27607976988554894
0.2743205999999998	0.2783763416233235
0.27712029999999976	0.2805803510895378
0.2799199999999997	0.2827741703793169
0.2827196999999999	0.28506388574003977
0.28551939999999987	0.28755059649809445
0.28831909999999983	0.2902981967674598
0.2911187999999998	0.2933075601762557
0.29391849999999975	0.2965060821838106
0.29671819999999993	0.29975753981383657
0.2995178999999999	0.3028913011339841
0.30231759999999985	0.3057438698708485
0.3051172999999998	0.30820154027935576
0.3079169999999998	0.310232012146097
0.31071669999999973	0.3118956097476002
0.3135163999999999	0.3133324987562521
0.3163160999999999	0.3147292563375511
0.31911579999999984	0.31627414682940624
0.3219154999999998	0.3181135940216262
0.32471519999999976	0.3203216386506357
0.3275148999999997	0.32288989026021303
0.3303145999999999	0.3257390548507197
0.33311429999999986	0.32874666092037974
0.3359139999999998	0.3317812090611678
0.3387136999999998	0.33473199490142735
0.34151339999999974	0.3375264738832725
0.3443130999999999	0.3401321860615929
0.3471127999999999	0.34254602500335485
0.34991249999999985	0.34477793217661645
0.3527121999999998	0.3468374146325472
0.35551189999999977	0.34872922017452224
0.35831159999999973	0.3504599191570872
0.3611112999999999	0.35205184354753744
0.3639109999999999	0.35355692208812917
0.36671069999999983	0.3550620421442104
0.3695103999999998	0.3566801814284082
0.37231009999999976	0.3585268740909774
0.3751097999999997	0.3606877140777268
0.3779094999999999	0.3631872373350472
0.38070919999999986	0.3659707565604402
0.3835088999999998	0.36890777276747777
0.3863085999999998	0.3718191587770947
0.38910829999999974	0.37452240984478474
0.3919079999999997	0.3768825581776839
0.3947076999999999	0.3788532776748994
0.39750739999999984	0.3804945799547079
0.4003070999999998	0.381960015686205
0.40310679999999977	0.38345554241986146
0.4059064999999997	0.3851812788879847
0.4087061999999999	0.38727324404403585
0.41150589999999987	0.3897628214596958
0.41430559999999983	0.3925666983721061
0.4171052999999998	0.3955108470076581
0.41990499999999975	0.3983815984316852
0.4227046999999997	0.4009883606581029
0.4255043999999999	0.4032188118404155
0.42830409999999985	0.4050697030529762
0.4311037999999998	0.40664404139528343
0.4339034999999998	0.40811597103355535
0.43670319999999974	0.4096747571157985
0.4395028999999997	0.4114656839263209
0.4423025999999999	0.41354638148500844
0.44510229999999984	0.4158719242224991
0.4479019999999998	0.4183127273187709
0.45070169999999976	0.4206988427399122
0.4535013999999997	0.4228760798845781
0.4563010999999999	0.42475601163123633
0.45910079999999986	0.42634433550167494
0.4619004999999998	0.42773931590915704
0.4647001999999998	0.42910167155187057
0.46749989999999975	0.430606131180745
0.4702995999999997	0.4323901573153817
0.4730992999999999	0.4345154893352544
0.47589899999999985	0.4369533664916868
0.4786986999999998	0.43959633864557474
0.48149839999999977	0.4422911871619784
0.48429809999999973	0.4448813953902605
0.4870977999999997	0.44724566031476287
0.4898974999999999	0.44932148624345014
0.49269719999999984	0.4511087898263826
0.4954968999999998	0.4526554630748376
0.49829659999999976	0.45403253055791226
0.5010962999999997	0.4553090496436539
0.5038959999999999	0.4565356050124664
0.5066956999999999	0.45774088249427
0.5094953999999998	0.4589401630068005
0.5122950999999998	0.46014981244511155
0.5150947999999997	0.4613996967509686
0.5178944999999997	0.4627366338391381
0.5206941999999999	0.464215963821407
0.5234938999999998	0.4658835110318822
0.5262935999999998	0.4677546270191424
0.5290932999999998	0.4697989427668533
0.5318929999999997	0.4719381316533151
0.5346926999999997	0.47405979205761384
0.5374923999999999	0.47604494195063995
0.5402920999999998	0.4778015474455537
0.5430917999999998	0.47929378812164153
0.5458914999999998	0.48055740538344593
0.5486911999999997	0.4816953572836971
0.5514908999999999	0.4828538938962562
0.5542905999999999	0.4841851792077604
0.5570902999999998	0.4858067922814847
0.5598899999999998	0.48776951668833257
0.5626896999999997	0.490042466914079
0.5654893999999997	0.49251958712904115
0.5682890999999999	0.49504547636806795
0.5710887999999998	0.49745319663641885
0.5738884999999998	0.4996037319308047
0.5766881999999998	0.501416830344208
0.5794878999999997	0.5028858632867725
0.5822875999999997	0.504074039763081
0.5850872999999999	0.5050943472378973
0.5878869999999998	0.5060795293252964
0.5906866999999998	0.5071502971712083
0.5934863999999997	0.508389543062497
0.5962860999999997	0.5098279969104826
0.5990857999999999	0.5114434106344281
0.6018854999999996	0.5131719737760364
0.6046851999999998	0.5149280791197612
0.6074849	0.5166272222876633
0.6102845999999997	0.5182067813283147
0.6130842999999999	0.5196404223663513
0.6158839999999997	0.5209435162199421
0.6186836999999998	0.5221688408011292
0.6214833999999996	0.5233936901150279
0.6242830999999998	0.5247011087667917
0.6270827999999999	0.526159154536692
0.6298824999999997	0.5278026814546177
0.6326821999999999	0.5296219411612573
0.6354818999999996	0.5315611880080718
0.6382815999999998	0.5335284773629474
0.6410813	0.5354152597878103
0.6438809999999997	0.5371217578215579
0.6466806999999999	0.5385821900635333
0.6494803999999996	0.5397833521933454
0.6522800999999998	0.5407712500066872
0.6550798	0.541643287336833
0.6578794999999997	0.5425272863072803
0.6606791999999999	0.543552309686953
0.6634788999999996	0.5448187298850018
0.6662785999999998	0.5463754013224483
0.6690782999999996	0.5482099020737548
0.6718779999999998	0.5502541107210401
0.6746776999999999	0.5524029850666416
0.6774773999999997	0.5545406924122982
0.6802770999999999	0.5565663997268175
0.6830767999999996	0.5584126532025702
0.6858764999999998	0.5600521200210946
0.6886762	0.5614925278347035
0.6914758999999997	0.5627634948566431
0.6942755999999999	0.5639012516193742
0.6970752999999996	0.5649372377884749
0.6998749999999998	0.5658942951475463
0.7026747	0.5667905903567564
0.7054743999999997	0.5676479127270496
0.7082740999999999	0.5684990002192551
0.7110737999999996	0.5693888832672616
0.7138734999999998	0.5703678278613613
0.7166731999999996	0.5714773236102516
0.7194728999999997	0.5727341524249308
0.7222725999999999	0.5741193594085634
0.7250722999999997	0.5755780216640223
0.7278719999999999	0.5770321847873747
0.7306716999999996	0.5784043693491103
0.7334713999999998	0.5796444709787447
0.7362711	0.5807505314387518
0.7390707999999997	0.5817748924022601
0.7418704999999999	0.5828116167743871
0.7446701999999996	0.5839674631418044
0.7474698999999998	0.5853249385272332
0.7502696	0.5869097141519858
0.7530692999999997	0.588674367760019
0.7558689999999999	0.5905057743718727
0.7586686999999996	0.5922558133813375
0.7614683999999998	0.5937868857233792
0.7642680999999996	0.5950178993995315
0.7670677999999997	0.5959551106531114
0.7698674999999999	0.5966962605175581
0.7726671999999997	0.5974047562430833
0.7754668999999998	0.5982605934916068
0.7782665999999996	0.5994029580162148
0.7810662999999998	0.6008830570565591
0.783866	0.6026432378029287
0.7866656999999997	0.6045304157695974
0.7894653999999999	0.6063407540550618
0.7922650999999996	0.6078820492987154
0.7950647999999998	0.6090339728702967
0.7978644999999995	0.6097864683191649
0.8006641999999997	0.6102433703936491
0.8034638999999999	0.6105895872529525
0.8062635999999996	0.6110322760637066
0.8090632999999998	0.611735266398701
0.8118629999999996	0.6127684798678144
0.8146626999999997	0.6140892795919795
0.8174623999999999	0.6155620535346829
0.8202620999999997	0.6170094023441646
0.8230617999999998	0.6182774339519148
0.8258614999999996	0.6192926113789097
0.8286611999999998	0.6200901879242755
0.8314609	0.6208037461639864
0.8342605999999997	0.6216186143779642
0.8370602999999999	0.6227045012290313
0.8398599999999996	0.624150259485555
0.8426596999999998	0.6259235856311071
0.8454593999999995	0.6278705761048384
0.8482590999999997	0.6297569275650844
0.8510587999999999	0.6313385411198158
0.8538584999999996	0.6324390870583864
0.8566581999999998	0.6330091974972194
0.8594578999999996	0.6331474502014489
0.8622575999999997	0.6330754563699545
0.8650572999999999	0.6330741968581062
0.8678569999999997	0.6334013736492239
0.8706566999999998	0.6342157794025158
0.8734563999999996	0.6355324722656556
0.8762560999999998	0.6372226102663171
0.8790557999999999	0.6390574319878126
0.8818554999999997	0.6407817948521395
0.8846551999999999	0.6421934906829954
0.8874548999999996	0.6432031844763033
0.8902545999999998	0.6438565901701425
0.8930542999999995	0.6443130493944857
0.8958539999999997	0.6447888020568422
0.8986536999999999	0.6454842912745253
0.9014533999999996	0.6465193091039511
0.9042530999999998	0.6478964030111822
0.9070527999999995	0.6495030853274559
0.9098524999999997	0.6511504744168097
0.9126521999999999	0.6526343876429959
0.9154518999999997	0.6537983557976477
0.9182515999999998	0.6545784714310421
0.9210512999999996	0.655016955517457
0.9238509999999998	0.655242211605597
0.9266506999999999	0.6554241290774145
0.9294503999999997	0.6557208344630223
0.9322500999999999	0.6562346827956942
0.9350497999999996	0.6569908302387923
0.9378494999999998	0.6579430983419408
0.9406491999999995	0.6590022235272212
0.9434488999999997	0.6600743473463895
0.9462485999999999	0.6610951076012119
0.9490482999999996	0.6620475254582816
0.9518479999999998	0.6629587363214677
0.9546476999999995	0.66387881424065
0.9574473999999997	0.6648514678481048
0.9602470999999999	0.6658889497245681
0.9630467999999996	0.6669613516465311
0.9658464999999998	0.6680045288384583
0.9686461999999996	0.6689435163908855
0.9714458999999998	0.6697222440930366
0.9742455999999999	0.6703278472520815
0.9770452999999997	0.6707997967600503
0.9798449999999999	0.671219686079073
0.9826446999999996	0.6716847356496723
0.9854443999999998	0.6722742594089757
0.9882440999999995	0.6730212257437467
0.9910437999999997	0.6738995692967221
0.9938434999999999	0.6748325619992854
0.9966431999999996	0.6757201939662014
0.9994428999999998	0.6764767155009874
1.0022425999999995	0.6770656226994018
1.0050422999999997	0.6775197886609622
1.007842	0.6779390383827152
1.0106416999999996	0.678464714095427
1.0134413999999998	0.679238279415584
1.0162410999999996	0.6803563090757605
1.0190407999999997	0.6818356093947835
1.0218405	0.6835993132741536
1.0246401999999997	0.6854885793567775
1.0274398999999999	0.6872970027893424
1.0302395999999996	0.6888183531152008
1.0330392999999998	0.6898947077408767
1.0358389999999995	0.6904523599772456
1.0386386999999997	0.6905167386892015
1.0414383999999999	0.6902036314526601
1.0442380999999996	0.6896903598764185
1.0470377999999998	0.6891753985871725
1.0498374999999995	0.6888370602021967
1.0526371999999997	0.6888009969134011
1.0554369	0.6891229884489247
1.0582365999999996	0.6897889821336001
1.0610362999999998	0.6907299720769406
1.0638359999999996	0.691846151048545
1.0666356999999997	0.693033427110316
1.0694354	0.6942058813106669
1.0722350999999997	0.6953096157335709
1.0750347999999998	0.6963260383386589
1.0778344999999996	0.6972652843842158
1.0806341999999998	0.6981526620158172
1.0834338999999995	0.6990124049284364
1.0862335999999997	0.6998534587750005
1.0890332999999999	0.7006614803128175
1.0918329999999996	0.701399748668296
1.0946326999999998	0.7020194625604763
1.0974323999999995	0.7024772879985162
1.1002320999999997	0.7027555845928516
1.1030318	0.7028791605928573
1.1058314999999996	0.7029223315875528
1.1086311999999998	0.7030018507685027
1.1114308999999996	0.7032548035487793
1.1142305999999997	0.7038050772416774
1.1170303	0.7047262860719452
1.1198299999999997	0.7060116249761346
1.1226296999999998	0.7075608865375593
1.1254293999999996	0.7091913768278924
1.1282290999999998	0.7106732915697791
1.1310287999999995	0.7117828304280216
1.1338284999999997	0.7123601049937281
1.1366281999999999	0.7123558635173954
1.1394278999999996	0.7118525774764886
1.1422275999999998	0.7110515608276773
1.1450272999999995	0.7102270860838624
1.1478269999999997	0.7096583144123088
1.1506267	0.7095572303791242
1.1534263999999996	0.7100131494899113
1.1562260999999998	0.7109706204724651
1.1590257999999996	0.7122484119314928
1.1618254999999997	0.7135952564587038
1.1646252	0.7147667036291412
1.1674248999999997	0.7156003791862584
1.1702245999999998	0.7160665805414014
1.1730242999999996	0.716277888785457
1.1758239999999998	0.716453550858647
1.1786236999999995	0.716848235438608
1.1814233999999997	0.7176661470961414
1.1842230999999999	0.7189867703215851
1.1870227999999996	0.7207258697096439
1.1898224999999998	0.7226453760642323
1.1926221999999995	0.7244113229867054
1.1954218999999997	0.725684398996856
1.1982215999999999	0.726217407995744
1.2010212999999996	0.7259311887404849
1.2038209999999998	0.7249462675615002
1.2066206999999995	0.7235600678127999
1.2094203999999997	0.7221751519316367
1.2122201	0.7211980633267256
1.2150197999999997	0.7209366897488834
1.2178194999999998	0.7215242695064965
1.2206191999999996	0.7228902616420818
1.2234188999999998	0.724784772099961
1.2262185999999995	0.7268481605715774
1.2290182999999997	0.7287052819456785
1.2318179999999999	0.7300579743301372
1.2346176999999996	0.7307513223697901
1.2374173999999998	0.7307979735077306
1.2402170999999995	0.7303574611745012
1.2430167999999997	0.7296801754921043
1.2458164999999999	0.7290346199612772
1.2486161999999996	0.7286395243181807
1.2514158999999998	0.7286188349235382
1.2542155999999995	0.7289891284965775
1.2570152999999997	0.7296785163994913
1.2598149999999995	0.7305669363581202
1.2626146999999996	0.731532526638322
1.2654143999999998	0.7324887835612883
1.2682140999999996	0.733401956534986
1.2710137999999997	0.7342857424170772
1.2738134999999995	0.7351781697689607
1.2766131999999997	0.7361111136998035
1.2794128999999999	0.7370845574199916
1.2822125999999996	0.7380552588458527
1.2850122999999998	0.7389439557133398
1.2878119999999995	0.739658617340224
1.2906116999999997	0.7401257188527476
1.2934113999999999	0.7403187971986966
1.2962110999999996	0.7402743952314433
1.2990107999999998	0.7400895114370531
1.3018104999999995	0.739900491761276
1.3046101999999997	0.739849078177965
1.3074098999999995	0.7400453089381136
1.3102095999999996	0.7405379994693944
1.3130092999999998	0.7413013866961011
1.3158089999999996	0.7422418944531615
1.3186086999999997	0.743223262087849
1.3214083999999995	0.7441031210038525
1.3242080999999997	0.7447709408190099
1.3270077999999998	0.745176935064824
1.3298074999999996	0.7453440523890918
1.3326071999999998	0.7453598418645934
1.3354068999999995	0.745350477900703
1.3382065999999997	0.7454440765359804
1.3410062999999999	0.7457333458247559
1.3438059999999996	0.7462478311357104
1.3466056999999998	0.7469434952882545
1.3494053999999995	0.7477127799847342
1.3522050999999997	0.7484128310074467
1.3550047999999995	0.7489046636123055
1.3578044999999996	0.7490929862006367
1.3606041999999998	0.7489560091630261
1.3634038999999996	0.7485569757694912
1.3662035999999997	0.7480337689327556
1.3690032999999995	0.7475685938208709
1.3718029999999997	0.7473449498207629
1.3746026999999998	0.7475025206791542
1.3774023999999996	0.748101321446319
1.3802020999999998	0.7491042422632685
1.3830017999999995	0.7503825822028937
1.3858014999999997	0.7517434514353399
1.3886011999999999	0.7529725088403658
1.3914008999999996	0.7538817991529319
1.3942005999999998	0.7543513084109552
1.3970002999999995	0.7543546719183458
1.3998	0.7539632510753781
1.3999	0.7500138029028075
1.3971059021996972	0.7503221835946461
1.394311804399394	0.7504129855924331
1.3915177065990914	0.7502160137291627
1.3887236087987886	0.7497219153504358
1.385929510998486	0.7489857535785223
1.3831354131981828	0.7481194062377168
1.38034131539788	0.7472727259375537
1.3775472175975774	0.7466046857101601
1.3747531197972747	0.7462482263937404
1.371959021996972	0.7462751955394924
1.3691649241966688	0.7466698438840539
1.366370826396366	0.7473195511650094
1.3635767285960634	0.7480289446015473
1.3607826307957607	0.7485583041315267
1.357988532995458	0.748680170511485
1.3551944351951548	0.7482413755429982
1.352400337394852	0.7472136676327557
1.3496062395945494	0.7457166366207582
1.3468121417942467	0.7440024319164038
1.3440180439939435	0.7424017903456817
1.3412239461936408	0.7412425003901816
1.3384298483933381	0.7407610589515263
1.3356357505930354	0.741032548330395
1.3328416527927327	0.7419406756003436
1.3300475549924295	0.7431996927030708
1.3272534571921268	0.744425149861569
1.3244593593918241	0.7452354583622194
1.3216652615915214	0.7453558214118146
1.3188711637912183	0.7446938873094895
1.3160770659909156	0.743363724920751
1.3132829681906129	0.7416496584122294
1.3104888703903101	0.7399197594101851
1.3076947725900074	0.7385146927803703
1.3049006747897043	0.7376459440670579
1.3021065769894016	0.7373352443569849
1.2993124791890989	0.7374145848240351
1.2965183813887962	0.7375872547682523
1.293724283588493	0.7375307837990486
1.2909301857881903	0.7370088488281428
1.2881360879878876	0.7359557607910739
1.2853419901875849	0.7345054444580494
1.2825478923872822	0.7329544199271079
1.279753794586979	0.7316696291886855
1.2769596967866763	0.7309701193457048
1.2741655989863736	0.7310205936251891
1.271371501186071	0.7317715775974911
1.2685774033857682	0.7329663112471827
1.265783305585465	0.7342131146193543
1.2629892077851623	0.7351008072082785
1.2601951099848596	0.7353207236550504
1.257401012184557	0.734756612085387
1.2546069143842538	0.7335140316179282
1.251812816583951	0.7318804427708033
1.2490187187836483	0.7302296045484993
1.2462246209833456	0.7289017946477614
1.243430523183043	0.7280988771755685
1.2406364253827398	0.7278279158877698
1.237842327582437	0.7279106816327578
1.2350482297821344	0.728054488604571
1.2322541319818316	0.7279595980098621
1.2294600341815285	0.7274266273666425
1.2266659363812258	0.7264278486362582
1.223871838580923	0.7251187010271325
1.2210777407806204	0.7237860458949628
1.2182836429803177	0.7227508634349393
1.2154895451800145	0.7222581815103873
1.2126954473797118	0.722391076340155
1.209901349579409	0.7230373615419912
1.2071072517791064	0.723919954376063
1.2043131539788037	0.7246808378662382
1.2015190561785005	0.7249910507296663
1.1987249583781978	0.7246509646387378
1.195930860577895	0.7236487952995769
1.1931367627775924	0.7221594054698472
1.1903426649772892	0.7204851326150807
1.1875485671769865	0.718959012472107
1.1847544693766838	0.71784227324791
1.1819603715763811	0.7172487643749285
1.1791662737760784	0.717119126928038
1.1763721759757753	0.7172506012340201
1.1735780781754725	0.7173702117501577
1.1707839803751698	0.7172256892240261
1.1679898825748671	0.7166640935766314
1.165195784774564	0.7156737407976304
1.1624016869742613	0.7143783774866109
1.1596075891739586	0.712988782963768
1.1568134913736559	0.7117305599162118
1.1540193935733531	0.7107734108525051
1.15122529577305	0.710184896795983
1.1484311979727473	0.7099218293799847
1.1456371001724446	0.7098588452410699
1.1428430023721419	0.7098412121025156
1.1400489045718392	0.7097417232614045
1.137254806771536	0.7095017792013143
1.1344607089712333	0.709143853232834
1.1316666111709306	0.7087535549881155
1.1288725133706279	0.7084403060025135
1.1260784155703247	0.7082924215906108
1.123284317770022	0.70834301804425
1.1204902199697193	0.7085578445313399
1.1176961221694166	0.7088472297103365
1.114902024369114	0.7090953618487033
1.1121079265688107	0.7091944313575484
1.109313828768508	0.7090706813140332
1.1065197309682053	0.7086939828244081
1.1037256331679026	0.7080700903943441
1.1009315353675995	0.707222081319014
1.0981374375672968	0.7061716668180387
1.095343339766994	0.7049304409153427
1.0925492419666913	0.7035060253107923
1.0897551441663886	0.7019206170156264
1.0869610463660855	0.7002327741622831
1.0841669485657828	0.6985502646376514
1.08137285076548	0.6970239455930283
1.0785787529651774	0.6958194192487082
1.0757846551648746	0.6950722217488496
1.0729905573645715	0.6948401237162922
1.0701964595642688	0.6950695770420361
1.067402361763966	0.6955907203300216
1.0646082639636634	0.6961471188991257
1.0618141661633602	0.6964551327973996
1.0590200683630575	0.6962773055604087
1.0562259705627548	0.6954882028220565
1.053431872762452	0.694112039511519
1.0506377749621494	0.6923192552927211
1.0478436771618462	0.6903815825428218
1.0450495793615435	0.6885981158160458
1.0422554815612408	0.6872141524501723
1.039461383760938	0.6863570085445281
1.036667285960635	0.6860077421377501
1.0338731881603322	0.6860164160389102
1.0310790903600295	0.6861548923971816
1.0282849925597268	0.686189622113218
1.0254908947594241	0.6859511957568696
1.022696796959121	0.6853793074333653
1.0199026991588183	0.6845304631782043
1.0171086013585156	0.683548223069995
1.0143145035582128	0.6826078043144472
1.0115204057579101	0.6818545476835454
1.008726307957607	0.6813566893453402
1.0059322101573043	0.6810870371960731
1.0031381123570016	0.6809377505272526
1.0003440145566989	0.6807611384813349
0.9975499167563957	0.6804210575834879
0.994755818956093	0.6798367845505492
0.9919617211557903	0.6790048307860712
0.9891676233554876	0.6779925418248888
0.9863735255551849	0.6769074077836271
0.9835794277548817	0.6758542621430145
0.980785329954579	0.6748962041106064
0.9779912321542763	0.6740330773348062
0.9751971343539736	0.6732046022613701
0.9724030365536704	0.6723163124685245
0.9696089387533677	0.6712784676331338
0.966814840953065	0.6700438228762287
0.9640207431527623	0.6686308600041913
0.9612266453524596	0.6671243838404217
0.9584325475521565	0.6656532634023544
0.9556384497518537	0.6643527716437612
0.952844351951551	0.6633238721401771
0.9500502541512483	0.6626024159752881
0.9472561563509452	0.6621475754065629
0.9444620585506425	0.6618524077538747
0.9416679607503398	0.6615725063099945
0.938873862950037	0.661163544881735
0.9360797651497343	0.6605166646363323
0.9332856673494312	0.65958235819807
0.9304915695491285	0.6583778329117855
0.9276974717488258	0.6569780696923908
0.9249033739485231	0.6554951329536536
0.9221092761482204	0.6540524856473606
0.9193151783479172	0.6527608129600946
0.9165210805476145	0.6516997766556443
0.9137269827473118	0.6509073901976754
0.9109328849470091	0.6503765189020179
0.9081387871467059	0.6500570818714837
0.9053446893464032	0.6498628412452414
0.9025505915461005	0.6496825417652353
0.8997564937457978	0.6493956738967916
0.8969623959454951	0.6488925668871363
0.8941682981451919	0.6480967830827306
0.8913742003448892	0.6469855225361638
0.8885801025445865	0.6456021020856701
0.8857860047442838	0.6440547045334302
0.8829919069439807	0.6424981188972105
0.880197809143678	0.6410998014854814
0.8774037113433752	0.6399970033235269
0.8746096135430725	0.6392560520749291
0.8718155157427698	0.6388463184169425
0.8690214179424667	0.6386388821671098
0.866227320142164	0.638433667511764
0.8634332223418613	0.6380104294838829
0.8606391245415586	0.6371909891383136
0.8578450267412558	0.6358952328786451
0.8550509289409527	0.6341735433807124
0.85225683114065	0.6322039457012222
0.8494627333403473	0.6302519941209028
0.8466686355400446	0.6286025060092675
0.8438745377397414	0.627481262857454
0.8410804399394387	0.6269888042937619
0.838286342139136	0.6270659421772253
0.8354922443388333	0.6275021130177549
0.8326981465385306	0.6279855660992326
0.8299040487382274	0.6281822457403196
0.8271099509379247	0.6278217479365968
0.824315853137622	0.6267665199314311
0.8215217553373193	0.6250452299603847
0.8187276575370162	0.6228415368647826
0.8159335597367134	0.6204422249746235
0.8131394619364107	0.6181600211062345
0.810345364136108	0.6162530432849493
0.8075512663358053	0.6148629139423406
0.8047571685355022	0.6139873044175328
0.8019630707351995	0.6134921727582067
0.7991689729348967	0.6131575165215734
0.796374875134594	0.6127415183662267
0.7935807773342913	0.6120440118863001
0.7907866795339882	0.6109520775411674
0.7879925817336855	0.609457306784561
0.7851984839333828	0.6076434485623308
0.78240438613308	0.6056518033504108
0.7796102883327769	0.6036372759254716
0.7768161905324742	0.6017290339302561
0.7740220927321715	0.6000063703386695
0.7712279949318688	0.5984941316312685
0.7684338971315661	0.5971752315924703
0.7656397993312629	0.5960125910287464
0.7628457015309602	0.5949708463839782
0.7600516037306575	0.5940296925669781
0.7572575059303548	0.593184907790546
0.7544634081300516	0.5924382750727144
0.7516693103297489	0.5917818956338196
0.7488752125294462	0.591184357629872
0.7460811147291435	0.5905853424756633
0.7432870169288408	0.5899019893665189
0.7404929191285377	0.5890459459136419
0.7376988213282349	0.5879460707971895
0.7349047235279322	0.5865695585525937
0.7321106257276295	0.5849345097300325
0.7293165279273268	0.5831095179452069
0.7265224301270237	0.5811997991423004
0.723728332326721	0.5793234522055555
0.7209342345264182	0.57758434756627
0.7181401367261155	0.5760490476502191
0.7153460389258124	0.574733879313117
0.7125519411255097	0.5736052785509113
0.709757843325207	0.5725927616333575
0.7069637455249043	0.5716104549605953
0.7041696477246016	0.570580977597738
0.7013755499242984	0.5694551329165942
0.6985814521239957	0.5682223176293312
0.695787354323693	0.5669093065447375
0.6929932565233903	0.565568320048631
0.6901991587230871	0.5642581528772672
0.6874050609227844	0.5630239111936537
0.6846109631224817	0.5618811598614646
0.681816865322179	0.5608090046332467
0.6790227675218763	0.5597541803805328
0.6762286697215731	0.5586452191370654
0.6734345719212704	0.5574129895343015
0.6706404741209677	0.5560120436770055
0.667846376320665	0.5544367776077876
0.6650522785203619	0.552727568366228
0.6622581807200592	0.5509645602602032
0.6594640829197564	0.5492500374468814
0.6566699851194537	0.5476835024335909
0.653875887319151	0.5463358062684226
0.6510817895188479	0.5452292696960681
0.6482876917185452	0.5443294256776456
0.6454935939182425	0.5435510550745675
0.6426994961179398	0.5427773285151686
0.639905398317637	0.5418871764128269
0.6371113005173339	0.5407835769120685
0.6343172027170312	0.5394150607621225
0.6315231049167285	0.5377845912007378
0.6287290071164258	0.5359436141873934
0.6259349093161226	0.5339734416019173
0.6231408115158199	0.5319599006565979
0.6203467137155172	0.5299691611486286
0.6175526159152145	0.5280321670741428
0.6147585181149118	0.5261422479899409
0.6119644203146086	0.5242661378506903
0.6091703225143059	0.5223641728853325
0.6063762247140032	0.5204123425174383
0.6035821269137003	0.5184181884128138
0.6007880291133976	0.5164245695010505
0.5979939313130949	0.5144994192101907
0.5951998335127919	0.5127144782030874
0.5924057357124892	0.5111199634581145
0.5896116379121863	0.5097238568005666
0.5868175401118836	0.5084833143053599
0.5840234423115807	0.5073119313755148
0.581229344511278	0.5061014497692753
0.578435246710975	0.5047516610731896
0.5756411489106723	0.50319937326101
0.5728470511103696	0.5014373639916797
0.5700529533100667	0.49951727035930465
0.567258855509764	0.49753538585441925
0.564464757709461	0.49560569967468965
0.5616706599091583	0.49382844879690396
0.5588765621088554	0.49226366918882514
0.5560824643085527	0.4909173617042286
0.55328836650825	0.4897436092574855
0.550494268707947	0.4886607811841324
0.5477001709076443	0.4875756135191894
0.5449060731073414	0.4864069063091784
0.5421119753070387	0.48510144760797713
0.5393178775067358	0.48363813994916177
0.5365237797064331	0.4820208770713782
0.5337296819061303	0.4802648035045478
0.5309355841058274	0.4783827066553965
0.5281414863055247	0.4763777070359676
0.5253473885052218	0.47424540497011436
0.5225532907049191	0.4719843956769748
0.5197591929046161	0.4696102331342292
0.5169650951043134	0.46716601821347314
0.5141709973040105	0.46472361119060956
0.5113768995037078	0.46237280433732686
0.5085828017034051	0.4602004557018844
0.5057887039031022	0.45826585147826454
0.5029946061027994	0.4565807809270753
0.5002005083024965	0.45510201526235394
0.4974064105021938	0.4537401886215375
0.4946123127018909	0.45238365959535853
0.49181821490158817	0.45093063841633413
0.48902411710128546	0.44931958567578956
0.48623001930098253	0.44754787358428416
0.4834359215006798	0.4456720997462181
0.4806418237003769	0.4437892205775115
0.4778477259000742	0.4420039377415407
0.47505362809977125	0.4403924210033117
0.47225953029946854	0.4389738866519365
0.46946543249916584	0.4376992384232732
0.4666713346988629	0.4364606427777584
0.4638772368985602	0.43511929775363645
0.46108313909825727	0.43354293926496673
0.45828904129795456	0.43164167676535653
0.4554949434976516	0.4293914892531048
0.4527008456973489	0.4268388280709806
0.449906747897046	0.42408583334270133
0.4471126500967433	0.4212616341446858
0.44431855229644057	0.4184891230157701
0.44152445449613764	0.4158572827147745
0.43873035669583493	0.41340654400091276
0.435936258895532	0.41112982914353785
0.4331421610952293	0.4089866532534613
0.43034806329492636	0.4069237421377082
0.42755396549462366	0.40489432703173783
0.42475986769432095	0.40286984293410477
0.421965769894018	0.40084139892033677
0.4191716720937153	0.3988126108013983
0.4163775742934124	0.3967885673794534
0.41358347649310967	0.3947666998232695
0.41078937869280674	0.39273388753180466
0.40799528089250403	0.39067096650541533
0.4052011830922011	0.3885622687566389
0.4024070852918984	0.38640539000097285
0.3996129874915957	0.384216069431105
0.39681888969129275	0.3820250202137622
0.39402479189099004	0.3798669995281062
0.3912306940906871	0.3777659532465857
0.3884365962903844	0.37572223194166393
0.3856424984900815	0.3737076754312797
0.38284840068977877	0.37167173328604214
0.38005430288947606	0.3695576273421243
0.37726020508917313	0.36732342372912696
0.3744661072888704	0.36496040029743937
0.3716720094885675	0.3625013563331436
0.3688779116882648	0.36001460949147124
0.36608381388796185	0.3575843788812739
0.36328971608765914	0.3552833252747236
0.36049561828735643	0.3531463308551261
0.3577015204870535	0.351154826375806
0.3549074226867508	0.349237857463531
0.35211332488644786	0.3472905795152546
0.34931922708614516	0.34520484955660447
0.3465251292858422	0.34290217792109917
0.3437310314855395	0.3403581481593323
0.3409369336852366	0.33761003583410504
0.3381428358849339	0.33474494331435467
0.33534873808463117	0.33187241735218165
0.33255464028432824	0.32909089131631897
0.32976054248402553	0.3264594496563927
0.3269664446837226	0.3239845094476374
0.3241723468834199	0.32162565389774267
0.32137824908311696	0.3193179009144911
0.31858415128281425	0.31700163788218905
0.31579005348251155	0.3146485358855905
0.3129959556822086	0.3122731314832318
0.3102018578819059	0.30992505945670734
0.307407760081603	0.30766431482081513
0.30461366228130027	0.3055287554614396
0.30181956448099734	0.30350675948974465
0.29902546668069463	0.3015269824499676
0.2962313688803919	0.29947160652016225
0.293437271080089	0.2972110954923626
0.2906431732797863	0.2946501425100325
0.28784907547948335	0.2917692435649527
0.28505497767918064	0.288646247882565
0.2822608798788777	0.2854477166644219
0.279466782078575	0.2823894235987623
0.2766726842782721	0.27967582506222766
0.27387858647796937	0.2774362743820044
0.27108448867766666	0.27567829356385243
0.2682903908773637	0.27427417576640845
0.265496293077061	0.27298755759347376
0.2627021952767581	0.27153426927123936
0.2599080974764554	0.26966065543314777
0.25711399967615245	0.2672163218121122
0.25431990187584974	0.2641990971016977
0.25152580407554703	0.2607578657771028
0.2487317062752441	0.25715151128382496
0.2459376084749414	0.25367562099104973
0.24314351067463846	0.25057861442415863
0.24034941287433575	0.2479923551459566
0.23755531507403282	0.24589795342621734
0.23476121727373012	0.2441366765002138
0.23196711947342719	0.2424620220205962
0.22917302167312448	0.24061642704942482
0.22637892387282177	0.23840872309157707
0.22358482607251884	0.2357685878060582
0.22079072827221613	0.23276178290003818
0.2179966304719132	0.22956246461027097
0.2152025326716105	0.22639232409361132
0.21240843487130756	0.2234465131372698
0.20961433707100485	0.2208300768744651
0.20682023927070214	0.21852486541986027
0.2040261414703992	0.21639693316743286
0.2012320436700965	0.21424149565754436
0.19843794586979357	0.21185071428574637
0.19564384806949087	0.20908259563569878
0.19284975026918794	0.20590921574129573
0.19005565246888523	0.2024291944955688
0.18726155466858252	0.19884062027275545
0.1844674568682796	0.19538286591377985
0.18167335906797688	0.19226514754755408
0.17887926126767395	0.18960344321275324
0.17608516346737124	0.18738451730520472
0.1732910656670683	0.18546736242247908
0.1704969678667656	0.1836211016857376
0.16770287006646267	0.18158777454280248
0.16490877226615996	0.17915159706250824
0.16211467446585726	0.17619510231227056
0.15932057666555433	0.172727106786164
0.15652647886525162	0.1688760874888516
0.1537323810649487	0.16485254505919625
0.15093828326464598	0.16089229797797622
0.14814418546434305	0.15719710254090863
0.14535008766404034	0.15388853304166827
0.14255598986373763	0.15098619905323327
0.1397618920634347	0.14841386386383343
0.136967794263132	0.14602921361413038
0.13417369646282906	0.1436671303767661
0.13137959866252635	0.1411837956768039
0.12858550086222342	0.13849013385456688
0.12579140306192071	0.13556724903668876
0.122997305261618	0.13246212096612392
0.12020320746131508	0.12926718439109536
0.11740910966101237	0.12609110183070696
0.11461501186070944	0.12302928983284235
0.11182091406040673	0.1201415955303916
0.1090268162601038	0.11744162064563937
0.10623271845980109	0.11489859170841367
0.10343862065949816	0.11244942681177346
0.10064452285919545	0.11001652124833372
0.09785042505889274	0.10752610486187308
0.09505632725858981	0.10492271717648448
0.0922622294582871	0.10217699111417773
0.08946813165798417	0.09928597971053715
0.08667403385768147	0.09626717275382707
0.08387993605737853	0.09314873483204422
0.08108583825707583	0.08995913335951163
0.07829174045677312	0.08671916612818026
0.07549764265647019	0.08343853539656274
0.07270354485616748	0.08011775339714515
0.06990944705586455	0.0767545940857896
0.06711534925556184	0.07335288050634604
0.06432125145525891	0.06993048271285404
0.0615271536549562	0.06652330181534799
0.05873305585465327	0.06318287709543782
0.05593895805435056	0.059966977217012635
0.053144860254047854	0.05692474770710186
0.050350762453744924	0.054080083540620154
0.047556664653442215	0.05141819515947908
0.044762566853139285	0.04888028369715079
0.04196846905283658	0.04636961996358524
0.039174371252533646	0.04376938857626354
0.03638027345223094	0.04096913921962282
0.03358617565192823	0.03789360934638793
0.0307920778516253	0.0345260805505041
0.02799798005132259	0.030919002972520745
0.02520388225101966	0.027187458648247897
0.022409784450716952	0.023485514985708868
0.01961568665041402	0.01997043514647205
0.016821588850111313	0.01676359805652937
0.014027491049808605	0.013918563449977814
0.011233393249505674	0.011405339372624716
0.008439295449202966	0.009115787988340025
0.0056451976489000355	0.00688932464310525
0.002851099848597327	0.004552287582781324
5.70020482943967e-05	0.0019603286992305254
-0.0027370957520083117	-0.0009678175910087787
-0.005531193552311242	-0.004234397294253196
-0.00832529135261395	-0.007768540384622366
-0.011119389152916659	-0.011451581439642314
-0.01391348695321959	-0.01515366733781992
-0.016707584753522298	-0.01877030904375751
-0.019501682553825228	-0.022247828868613075
-0.022295780354127936	-0.025590379026058062
-0.025089878154430867	-0.028847199834847757
-0.027883975954733575	-0.03208515475046146
-0.030678073755036284	-0.0353562982696931
-0.033472171555339214	-0.038671787949337774
-0.03626626935564192	-0.041991332213602475
-0.03906036715594485	-0.045232235257305714
-0.04185446495624756	-0.04829559403858938
-0.04464856275655049	-0.051101407810111785
-0.0474426605568532	-0.05362115169678293
-0.05023675835715613	-0.05589680129447726
-0.05303085615745884	-0.05803927713399677
-0.05582495395776155	-0.06020557912140538
-0.05861905175806448	-0.06256053393966639
-0.061413149558367186	-0.06523399767715653
-0.06420724735867012	-0.06828599730248688
-0.06700134515897282	-0.07169013774848243
-0.06979544295927576	-0.07534030624404074
-0.07258954075957846	-0.07907889586318824
-0.07538363855988117	-0.08273851827306972
-0.0781777363601841	-0.08618535548274239
-0.08097183416048681	-0.08935201583700095
-0.08376593196078974	-0.09225102363358223
-0.08656002976109245	-0.09496583146752333
-0.08935412756139538	-0.09762273190429374
-0.09214822536169809	-0.10035233600561536
-0.0949423231620008	-0.10325188420560094
-0.09773642096230373	-0.10635892121863086
-0.10053051876260644	-0.10964316952772393
-0.10332461656290937	-0.1130179896499475
-0.10611871436321207	-0.11636727298047435
-0.108912812163515	-0.11957955396465679
-0.11170690996381771	-0.12257960163025114
-0.11450100776412064	-0.12534900850595296
-0.11729510556442335	-0.1279307831804754
-0.12008920336472606	-0.13041753740197776
-0.12288330116502899	-0.1329272022815371
-0.1256773989653317	-0.135573167378022
-0.12847149676563463	-0.13843666058144308
-0.13126559456593734	-0.14154804117457737
-0.13405969236624027	-0.14488097761064908
-0.13685379016654298	-0.14836007675566784
-0.13964788796684569	-0.1518793370847249
-0.14244198576714862	-0.1553265457198907
-0.14523608356745132	-0.15860782302085696
-0.14803018136775425	-0.16166696293644442
-0.15082427916805696	-0.16449574465280353
-0.1536183769683599	-0.16713354794161717
-0.1564124747686626	-0.1696568957718595
-0.1592065725689653	-0.17216153768563322
-0.16200067036926824	-0.17474105525942135
-0.16479476816957095	-0.17746652635778856
-0.16758886596987388	-0.18037146529896156
-0.1703829637701766	-0.1834451235150558
-0.17317706157047952	-0.18663547826510835
-0.17597115937078223	-0.1898611674581167
-0.17876525717108516	-0.19302965608509248
-0.18155935497138787	-0.19605748699249778
-0.18435345277169057	-0.19888795164768763
-0.1871475505719935	-0.20150211000713325
-0.1899416483722962	-0.20392071761064112
-0.19273574617259914	-0.20619691513977484
-0.19552984397290185	-0.2084019093145873
-0.19832394177320478	-0.2106076619969765
-0.2011180395735075	-0.21287127299938843
-0.2039121373738102	-0.21522506690629029
-0.20670623517411313	-0.21767455638659866
-0.20950033297441584	-0.22020400911675236
-0.21229443077471877	-0.2227870600623824
-0.21508852857502148	-0.22539841956386786
-0.2178826263753244	-0.22802268127612874
-0.22067672417562711	-0.23065753486440993
-0.22347082197593005	-0.2333108741562372
-0.22626491977623275	-0.2359935831030775
-0.22905901757653546	-0.23871135140773528
-0.2318531153768384	-0.24145913943246344
-0.2346472131771411	-0.24422076678100157
-0.23744131097744403	-0.24697395578567952
-0.24023540877774674	-0.24969882745886446
-0.24302950657804967	-0.25238623677615085
-0.24582360437835238	-0.25504212525517367
-0.2486177021786551	-0.25768543448238457
-0.251411799978958	-0.2603396346569671
-0.2542058977792607	-0.2630206694071354
-0.25699999557956366	-0.2657260290318731
-0.25979409337986636	-0.26842989743642115
-0.2625881911801693	-0.27108760146199906
-0.265382288980472	-0.2736493725593867
-0.2681763867807747	-0.27607976988554894
-0.27097048458107764	-0.2783763416233235
-0.27376458238138035	-0.2805803510895378
-0.2765586801816833	-0.2827741703793169
-0.279352777981986	-0.28506388574003977
-0.2821468757822889	-0.28755059649809445
-0.28494097358259163	-0.2902981967674598
-0.28773507138289456	-0.2933075601762557
-0.29052916918319727	-0.2965060821838106
-0.2933232669835	-0.29975753981383657
-0.2961173647838029	-0.3028913011339841
-0.2989114625841056	-0.3057438698708485
-0.30170556038440854	-0.30820154027935576
-0.30449965818471125	-0.310232012146097
-0.3072937559850142	-0.3118956097476002
-0.3100878537853169	-0.3133324987562521
-0.3128819515856196	-0.3147292563375511
-0.31567604938592253	-0.31627414682940624
-0.31847014718622524	-0.3181135940216262
-0.32126424498652817	-0.3203216386506357
-0.3240583427868309	-0.32288989026021303
-0.3268524405871338	-0.3257390548507197
-0.3296465383874365	-0.32874666092037974
-0.3324406361877392	-0.3317812090611678
-0.33523473398804216	-0.33473199490142735
-0.33802883178834486	-0.3375264738832725
-0.3408229295886478	-0.3401321860615929
-0.3436170273889505	-0.34254602500335485
-0.34641112518925343	-0.34477793217661645
-0.34920522298955614	-0.3468374146325472
-0.35199932078985907	-0.34872922017452224
-0.3547934185901618	-0.3504599191570872
-0.3575875163904645	-0.35205184354753744
-0.3603816141907674	-0.35355692208812917
-0.3631757119910701	-0.3550620421442104
-0.36596980979137306	-0.3566801814284082
-0.36876390759167577	-0.3585268740909774
-0.3715580053919787	-0.3606877140777268
-0.3743521031922814	-0.3631872373350472
-0.3771462009925841	-0.3659707565604402
-0.37994029879288704	-0.36890777276747777
-0.38273439659318975	-0.3718191587770947
-0.3855284943934927	-0.37452240984478474
-0.3883225921937954	-0.3768825581776839
-0.3911166899940983	-0.3788532776748994
-0.39391078779440103	-0.3804945799547079
-0.39670488559470385	-0.381960015686205
-0.39949898339500667	-0.38345554241986146
-0.4022930811953095	-0.3851812788879847
-0.4050871789956123	-0.38727324404403585
-0.4078812767959151	-0.3897628214596958
-0.41067537459621783	-0.3925666983721061
-0.41346947239652065	-0.3955108470076581
-0.4162635701968235	-0.3983815984316852
-0.4190576679971263	-0.4009883606581029
-0.4218517657974291	-0.4032188118404155
-0.42464586359773193	-0.4050697030529762
-0.42743996139803475	-0.40664404139528343
-0.43023405919833746	-0.40811597103355535
-0.4330281569986403	-0.4096747571157985
-0.4358222547989431	-0.4114656839263209
-0.4386163525992459	-0.41354638148500844
-0.44141045039954874	-0.4158719242224991
-0.44420454819985156	-0.4183127273187709
-0.4469986460001544	-0.4206988427399122
-0.4497927438004572	-0.4228760798845781
-0.4525868416007599	-0.42475601163123633
-0.4553809394010627	-0.42634433550167494
-0.45817503720136554	-0.42773931590915704
-0.46096913500166836	-0.42910167155187057
-0.4637632328019712	-0.430606131180745
-0.466557330602274	-0.4323901573153817
-0.4693514284025768	-0.4345154893352544
-0.47214552620287964	-0.4369533664916868
-0.47493962400318235	-0.43959633864557474
-0.47773372180348517	-0.4422911871619784
-0.480527819603788	-0.4448813953902605
-0.4833219174040908	-0.44724566031476287
-0.4861160152043936	-0.44932148624345014
-0.48891011300469644	-0.4511087898263826
-0.49170421080499926	-0.4526554630748376
-0.4944983086053021	-0.45403253055791226
-0.4972924064056048	-0.4553090496436539
-0.5000865042059076	-0.4565356050124664
-0.5028806020062104	-0.45774088249427
-0.5056746998065133	-0.4589401630068005
-0.5084687976068161	-0.46014981244511155
-0.5112628954071189	-0.4613996967509686
-0.5140569932074217	-0.4627366338391381
-0.5168510910077244	-0.464215963821407
-0.5196451888080272	-0.4658835110318822
-0.5224392866083301	-0.4677546270191424
-0.5252333844086329	-0.4697989427668533
-0.5280274822089357	-0.4719381316533151
-0.5308215800092385	-0.47405979205761384
-0.5336156778095413	-0.47604494195063995
-0.5364097756098442	-0.4778015474455537
-0.5392038734101469	-0.47929378812164153
-0.5419979712104497	-0.48055740538344593
-0.5447920690107525	-0.4816953572836971
-0.5475861668110553	-0.4828538938962562
-0.5503802646113581	-0.4841851792077604
-0.553174362411661	-0.4858067922814847
-0.5559684602119638	-0.48776951668833257
-0.5587625580122666	-0.490042466914079
-0.5615566558125693	-0.49251958712904115
-0.5643507536128721	-0.49504547636806795
-0.5671448514131749	-0.49745319663641885
-0.5699389492134778	-0.4996037319308047
-0.5727330470137806	-0.501416830344208
-0.5755271448140834	-0.5028858632867725
-0.5783212426143862	-0.504074039763081
-0.581115340414689	-0.5050943472378973
-0.5839094382149917	-0.5060795293252964
-0.5867035360152946	-0.5071502971712083
-0.5894976338155974	-0.508389543062497
-0.5922917316159002	-0.5098279969104826
-0.595085829416203	-0.5114434106344281
-0.5978799272165058	-0.5131719737760364
-0.6006740250168087	-0.5149280791197612
-0.6034681228171114	-0.5166272222876633
-0.6062622206174142	-0.5182067813283147
-0.609056318417717	-0.5196404223663513
-0.6118504162180198	-0.5209435162199421
-0.6146445140183227	-0.5221688408011292
-0.6174386118186255	-0.5233936901150279
-0.6202327096189283	-0.5247011087667917
-0.6230268074192311	-0.526159154536692
-0.6258209052195338	-0.5278026814546177
-0.6286150030198366	-0.5296219411612573
-0.6314091008201395	-0.5315611880080718
-0.6342031986204423	-0.5335284773629474
-0.6369972964207451	-0.5354152597878103
-0.6397913942210479	-0.5371217578215579
-0.6425854920213507	-0.5385821900635333
-0.6453795898216536	-0.5397833521933454
-0.6481736876219563	-0.5407712500066872
-0.6509677854222591	-0.541643287336833
-0.6537618832225619	-0.5425272863072803
-0.6565559810228647	-0.543552309686953
-0.6593500788231675	-0.5448187298850018
-0.6621441766234704	-0.5463754013224483
-0.6649382744237732	-0.5482099020737548
-0.667732372224076	-0.5502541107210401
-0.6705264700243787	-0.5524029850666416
-0.6733205678246815	-0.5545406924122982
-0.6761146656249843	-0.5565663997268175
-0.6789087634252872	-0.5584126532025702
-0.68170286122559	-0.5600521200210946
-0.6844969590258928	-0.5614925278347035
-0.6872910568261956	-0.5627634948566431
-0.6900851546264983	-0.5639012516193742
-0.6928792524268012	-0.5649372377884749
-0.695673350227104	-0.5658942951475463
-0.6984674480274068	-0.5667905903567564
-0.7012615458277096	-0.5676479127270496
-0.7040556436280124	-0.5684990002192551
-0.7068497414283152	-0.5693888832672616
-0.7096438392286181	-0.5703678278613613
-0.7124379370289208	-0.5714773236102516
-0.7152320348292236	-0.5727341524249308
-0.7180261326295264	-0.5741193594085634
-0.7208202304298292	-0.5755780216640223
-0.723614328230132	-0.5770321847873747
-0.7264084260304349	-0.5784043693491103
-0.7292025238307377	-0.5796444709787447
-0.7319966216310405	-0.5807505314387518
-0.7347907194313432	-0.5817748924022601
-0.737584817231646	-0.5828116167743871
-0.7403789150319489	-0.5839674631418044
-0.7431730128322517	-0.5853249385272332
-0.7459671106325545	-0.5869097141519858
-0.7487612084328573	-0.588674367760019
-0.7515553062331601	-0.5905057743718727
-0.754349404033463	-0.5922558133813375
-0.7571435018337657	-0.5937868857233792
-0.7599375996340685	-0.5950178993995315
-0.7627316974343713	-0.5959551106531114
-0.7655257952346741	-0.5966962605175581
-0.7683198930349769	-0.5974047562430833
-0.7711139908352798	-0.5982605934916068
-0.7739080886355826	-0.5994029580162148
-0.7767021864358853	-0.6008830570565591
-0.7794962842361881	-0.6026432378029287
-0.7822903820364909	-0.6045304157695974
-0.7850844798367937	-0.6063407540550618
-0.7878785776370966	-0.6078820492987154
-0.7906726754373994	-0.6090339728702967
-0.7934667732377022	-0.6097864683191649
-0.796260871038005	-0.6102433703936491
-0.7990549688383077	-0.6105895872529525
-0.8018490666386106	-0.6110322760637066
-0.8046431644389134	-0.611735266398701
-0.8074372622392162	-0.6127684798678144
-0.810231360039519	-0.6140892795919795
-0.8130254578398218	-0.6155620535346829
-0.8158195556401246	-0.6170094023441646
-0.8186136534404275	-0.6182774339519148
-0.8214077512407302	-0.6192926113789097
-0.824201849041033	-0.6200901879242755
-0.8269959468413358	-0.6208037461639864
-0.8297900446416386	-0.6216186143779642
-0.8325841424419415	-0.6227045012290313
-0.8353782402422443	-0.624150259485555
-0.8381723380425471	-0.6259235856311071
-0.8409664358428499	-0.6278705761048384
-0.8437605336431526	-0.6297569275650844
-0.8465546314434554	-0.6313385411198158
-0.8493487292437583	-0.6324390870583864
-0.8521428270440611	-0.6330091974972194
-0.8549369248443639	-0.6331474502014489
-0.8577310226446667	-0.6330754563699545
-0.8605251204449695	-0.6330741968581062
-0.8633192182452722	-0.6334013736492239
-0.8661133160455751	-0.6342157794025158
-0.8689074138458779	-0.6355324722656556
-0.8717015116461807	-0.6372226102663171
-0.8744956094464835	-0.6390574319878126
-0.8772897072467863	-0.6407817948521395
-0.8800838050470892	-0.6421934906829954
-0.882877902847392	-0.6432031844763033
-0.8856720006476947	-0.6438565901701425
-0.8884660984479975	-0.6443130493944857
-0.8912601962483003	-0.6447888020568422
-0.8940542940486031	-0.6454842912745253
-0.896848391848906	-0.6465193091039511
-0.8996424896492088	-0.6478964030111822
-0.9024365874495115	-0.6495030853274559
-0.9052306852498144	-0.6511504744168097
-0.9080247830501171	-0.6526343876429959
-0.9108188808504201	-0.6537983557976477
-0.9136129786507228	-0.6545784714310421
-0.9164070764510256	-0.655016955517457
-0.9192011742513284	-0.655242211605597
-0.9219952720516312	-0.6554241290774145
-0.924789369851934	-0.6557208344630223
-0.9275834676522368	-0.6562346827956942
-0.9303775654525397	-0.6569908302387923
-0.9331716632528424	-0.6579430983419408
-0.9359657610531452	-0.6590022235272212
-0.938759858853448	-0.6600743473463895
-0.9415539566537509	-0.6610951076012119
-0.9443480544540537	-0.6620475254582816
-0.9471421522543564	-0.6629587363214677
-0.9499362500546593	-0.66387881424065
-0.952730347854962	-0.6648514678481048
-0.9555244456552648	-0.6658889497245681
-0.9583185434555677	-0.6669613516465311
-0.9611126412558705	-0.6680045288384583
-0.9639067390561733	-0.6689435163908855
-0.966700836856476	-0.6697222440930366
-0.9694949346567789	-0.6703278472520815
-0.9722890324570816	-0.6707997967600503
-0.9750831302573846	-0.671219686079073
-0.9778772280576873	-0.6716847356496723
-0.9806713258579901	-0.6722742594089757
-0.9834654236582929	-0.6730212257437467
-0.9862595214585957	-0.6738995692967221
-0.9890536192588986	-0.6748325619992854
-0.9918477170592013	-0.6757201939662014
-0.9946418148595042	-0.6764767155009874
-0.9974359126598069	-0.6770656226994018
-1.0002300104601098	-0.6775197886609622
-1.0030241082604126	-0.6779390383827152
-1.0058182060607153	-0.678464714095427
-1.0086123038610182	-0.679238279415584
-1.011406401661321	-0.6803563090757605
-1.0142004994616238	-0.6818356093947835
-1.0169945972619265	-0.6835993132741536
-1.0197886950622295	-0.6854885793567775
-1.0225827928625322	-0.6872970027893424
-1.025376890662835	-0.6888183531152008
-1.0281709884631378	-0.6898947077408767
-1.0309650862634405	-0.6904523599772456
-1.0337591840637435	-0.6905167386892015
-1.0365532818640462	-0.6902036314526601
-1.039347379664349	-0.6896903598764185
-1.0421414774646518	-0.6891753985871725
-1.0449355752649545	-0.6888370602021967
-1.0477296730652574	-0.6888009969134011
-1.0505237708655604	-0.6891229884489247
-1.053317868665863	-0.6897889821336001
-1.0561119664661658	-0.6907299720769406
-1.0589060642664687	-0.691846151048545
-1.0617001620667714	-0.693033427110316
-1.0644942598670744	-0.6942058813106669
-1.067288357667377	-0.6953096157335709
-1.0700824554676798	-0.6963260383386589
-1.0728765532679827	-0.6972652843842158
-1.0756706510682854	-0.6981526620158172
-1.0784647488685883	-0.6990124049284364
-1.081258846668891	-0.6998534587750005
-1.084052944469194	-0.7006614803128175
-1.0868470422694967	-0.701399748668296
-1.0896411400697996	-0.7020194625604763
-1.0924352378701023	-0.7024772879985162
-1.095229335670405	-0.7027555845928516
-1.098023433470708	-0.7028791605928573
-1.1008175312710107	-0.7029223315875528
-1.1036116290713136	-0.7030018507685027
-1.1064057268716163	-0.7032548035487793
-1.109199824671919	-0.7038050772416774
-1.111993922472222	-0.7047262860719452
-1.1147880202725249	-0.7060116249761346
-1.1175821180728276	-0.7075608865375593
-1.1203762158731303	-0.7091913768278924
-1.1231703136734332	-0.7106732915697791
-1.125964411473736	-0.7117828304280216
-1.1287585092740389	-0.7123601049937281
-1.1315526070743416	-0.7123558635173954
-1.1343467048746443	-0.7118525774764886
-1.1371408026749472	-0.7110515608276773
-1.13993490047525	-0.7102270860838624
-1.1427289982755529	-0.7096583144123088
-1.1455230960758556	-0.7095572303791242
-1.1483171938761585	-0.7100131494899113
-1.1511112916764612	-0.7109706204724651
-1.1539053894767641	-0.7122484119314928
-1.1566994872770668	-0.7135952564587038
-1.1594935850773695	-0.7147667036291412
-1.1622876828776725	-0.7156003791862584
-1.1650817806779752	-0.7160665805414014
-1.1678758784782781	-0.716277888785457
-1.1706699762785808	-0.716453550858647
-1.1734640740788838	-0.716848235438608
-1.1762581718791865	-0.7176661470961414
-1.1790522696794894	-0.7189867703215851
-1.181846367479792	-0.7207258697096439
-1.1846404652800948	-0.7226453760642323
-1.1874345630803977	-0.7244113229867054
-1.1902286608807005	-0.725684398996856
-1.1930227586810034	-0.726217407995744
-1.195816856481306	-0.7259311887404849
-1.1986109542816088	-0.7249462675615002
-1.2014050520819117	-0.7235600678127999
-1.2041991498822144	-0.7221751519316367
-1.2069932476825174	-0.7211980633267256
-1.20978734548282	-0.7209366897488834
-1.212581443283123	-0.7215242695064965
-1.2153755410834257	-0.7228902616420818
-1.2181696388837286	-0.724784772099961
-1.2209637366840314	-0.7268481605715774
-1.223757834484334	-0.7287052819456785
-1.226551932284637	-0.7300579743301372
-1.2293460300849397	-0.7307513223697901
-1.2321401278852426	-0.7307979735077306
-1.2349342256855453	-0.7303574611745012
-1.2377283234858483	-0.7296801754921043
-1.240522421286151	-0.7290346199612772
-1.243316519086454	-0.7286395243181807
-1.2461106168867566	-0.7286188349235382
-1.2489047146870593	-0.7289891284965775
-1.2516988124873623	-0.7296785163994913
-1.254492910287665	-0.7305669363581202
-1.257287008087968	-0.731532526638322
-1.2600811058882706	-0.7324887835612883
-1.2628752036885733	-0.733401956534986
-1.2656693014888762	-0.7342857424170772
-1.268463399289179	-0.7351781697689607
-1.2712574970894819	-0.7361111136998035
-1.2740515948897846	-0.7370845574199916
-1.2768456926900875	-0.7380552588458527
-1.2796397904903902	-0.7389439557133398
-1.2824338882906932	-0.739658617340224
-1.2852279860909959	-0.7401257188527476
-1.2880220838912986	-0.7403187971986966
-1.2908161816916015	-0.7402743952314433
-1.2936102794919042	-0.7400895114370531
-1.2964043772922071	-0.739900491761276
-1.2991984750925099	-0.739849078177965
-1.3019925728928128	-0.7400453089381136
-1.3047866706931155	-0.7405379994693944
-1.3075807684934184	-0.7413013866961011
-1.3103748662937211	-0.7422418944531615
-1.3131689640940238	-0.743223262087849
-1.3159630618943268	-0.7441031210038525
-1.3187571596946295	-0.7447709408190099
-1.3215512574949324	-0.745176935064824
-1.3243453552952351	-0.7453440523890918
-1.327139453095538	-0.7453598418645934
-1.3299335508958408	-0.745350477900703
-1.3327276486961435	-0.7454440765359804
-1.3355217464964464	-0.7457333458247559
-1.338315844296749	-0.7462478311357104
-1.341109942097052	-0.7469434952882545
-1.3439040398973547	-0.7477127799847342
-1.3466981376976577	-0.7484128310074467
-1.3494922354979604	-0.7489046636123055
-1.352286333298263	-0.7490929862006367
-1.355080431098566	-0.7489560091630261
-1.3578745288988687	-0.7485569757694912
-1.3606686266991717	-0.7480337689327556
-1.3634627244994744	-0.7475685938208709
-1.3662568222997773	-0.7473449498207629
-1.36905092010008	-0.7475025206791542
-1.371845017900383	-0.748101321446319
[truncated: 8 more rows]
