# Supplementary material for: Isolation of a planar π-aromatic Bi5− ring in a cobalt-based inverse-sandwich-type complex
Source: Nat Chem. 2025 Jan 20;17(4):547–55. doi: 10.1038/s41557-024-01713-8 (PMC11964920; doi:10.1038/s41557-024-01713-8)
Supplement: Supplementary file 4 — Original magnetic data of compound 1 and origin file of Fig. 3. [file 41557_2024_1713_MOESM4_ESM.zip › sr_and_T_Symmetrized/38.json]

{
   "comment": "corrected Loops",
   "temperature": 1.5,
   "measures": [
      {
         "sr": 0.016,
         "angle": 0,
         "trans": 0,
         "cool_t": 1,
         "comment": "to H_stop",
         "data": [
            [
               -1.3999,
               -0.7500138029028075
            ],
            [
               -1.3971003,
               -0.7503221835946461
            ],
            [
               -1.3943006,
               -0.7504129855924331
            ],
            [
               -1.3915008999999998,
               -0.7502160137291627
            ],
            [
               -1.3887011999999999,
               -0.7497219153504358
            ],
            [
               -1.3859015,
               -0.7489857535785223
            ],
            [
               -1.3831018,
               -0.7481194062377168
            ],
            [
               -1.3803021,
               -0.7472727259375537
            ],
            [
               -1.3775024,
               -0.7466046857101601
            ],
            [
               -1.3747026999999998,
               -0.7462482263937404
            ],
            [
               -1.3719029999999999,
               -0.7462751955394924
            ],
            [
               -1.3691033,
               -0.7466698438840539
            ],
            [
               -1.3663036,
               -0.7473195511650094
            ],
            [
               -1.3635039,
               -0.7480289446015473
            ],
            [
               -1.3607042,
               -0.7485583041315267
            ],
            [
               -1.3579044999999998,
               -0.748680170511485
            ],
            [
               -1.3551047999999999,
               -0.7482413755429982
            ],
            [
               -1.3523051,
               -0.7472136676327557
            ],
            [
               -1.3495054,
               -0.7457166366207582
            ],
            [
               -1.3467057,
               -0.7440024319164038
            ],
            [
               -1.343906,
               -0.7424017903456817
            ],
            [
               -1.3411062999999999,
               -0.7412425003901816
            ],
            [
               -1.3383066,
               -0.7407610589515263
            ],
            [
               -1.3355069,
               -0.741032548330395
            ],
            [
               -1.3327072,
               -0.7419406756003436
            ],
            [
               -1.3299075,
               -0.7431996927030708
            ],
            [
               -1.3271077999999998,
               -0.744425149861569
            ],
            [
               -1.3243080999999999,
               -0.7452354583622194
            ],
            [
               -1.3215084,
               -0.7453558214118146
            ],
            [
               -1.3187087,
               -0.7446938873094895
            ],
            [
               -1.315909,
               -0.743363724920751
            ],
            [
               -1.3131093,
               -0.7416496584122294
            ],
            [
               -1.3103095999999999,
               -0.7399197594101851
            ],
            [
               -1.3075099,
               -0.7385146927803703
            ],
            [
               -1.3047102,
               -0.7376459440670579
            ],
            [
               -1.3019105,
               -0.7373352443569849
            ],
            [
               -1.2991108,
               -0.7374145848240351
            ],
            [
               -1.2963111,
               -0.7375872547682523
            ],
            [
               -1.2935113999999999,
               -0.7375307837990486
            ],
            [
               -1.2907117,
               -0.7370088488281428
            ],
            [
               -1.287912,
               -0.7359557607910739
            ],
            [
               -1.2851123,
               -0.7345054444580494
            ],
            [
               -1.2823126,
               -0.7329544199271079
            ],
            [
               -1.2795128999999998,
               -0.7316696291886855
            ],
            [
               -1.2767131999999999,
               -0.7309701193457048
            ],
            [
               -1.2739135,
               -0.7310205936251891
            ],
            [
               -1.2711138,
               -0.7317715775974911
            ],
            [
               -1.2683141,
               -0.7329663112471827
            ],
            [
               -1.2655143999999998,
               -0.7342131146193543
            ],
            [
               -1.2627146999999999,
               -0.7351008072082785
            ],
            [
               -1.259915,
               -0.7353207236550504
            ],
            [
               -1.2571153,
               -0.734756612085387
            ],
            [
               -1.2543156,
               -0.7335140316179282
            ],
            [
               -1.2515159,
               -0.7318804427708033
            ],
            [
               -1.2487162,
               -0.7302296045484993
            ],
            [
               -1.2459164999999999,
               -0.7289017946477614
            ],
            [
               -1.2431168,
               -0.7280988771755685
            ],
            [
               -1.2403171,
               -0.7278279158877698
            ],
            [
               -1.2375174,
               -0.7279106816327578
            ],
            [
               -1.2347177,
               -0.728054488604571
            ],
            [
               -1.2319179999999998,
               -0.7279595980098621
            ],
            [
               -1.2291182999999999,
               -0.7274266273666425
            ],
            [
               -1.2263186,
               -0.7264278486362582
            ],
            [
               -1.2235189,
               -0.7251187010271325
            ],
            [
               -1.2207192,
               -0.7237860458949628
            ],
            [
               -1.2179195,
               -0.7227508634349393
            ],
            [
               -1.2151197999999999,
               -0.7222581815103873
            ],
            [
               -1.2123201,
               -0.722391076340155
            ],
            [
               -1.2095204,
               -0.7230373615419912
            ],
            [
               -1.2067207,
               -0.723919954376063
            ],
            [
               -1.203921,
               -0.7246808378662382
            ],
            [
               -1.2011213,
               -0.7249910507296663
            ],
            [
               -1.1983215999999999,
               -0.7246509646387378
            ],
            [
               -1.1955219,
               -0.7236487952995769
            ],
            [
               -1.1927222,
               -0.7221594054698472
            ],
            [
               -1.1899225,
               -0.7204851326150807
            ],
            [
               -1.1871228,
               -0.718959012472107
            ],
            [
               -1.1843230999999999,
               -0.71784227324791
            ],
            [
               -1.1815234,
               -0.7172487643749285
            ],
            [
               -1.1787237,
               -0.717119126928038
            ],
            [
               -1.175924,
               -0.7172506012340201
            ],
            [
               -1.1731243,
               -0.7173702117501577
            ],
            [
               -1.1703246,
               -0.7172256892240261
            ],
            [
               -1.1675248999999999,
               -0.7166640935766314
            ],
            [
               -1.1647252,
               -0.7156737407976304
            ],
            [
               -1.1619255,
               -0.7143783774866109
            ],
            [
               -1.1591258,
               -0.712988782963768
            ],
            [
               -1.1563261,
               -0.7117305599162118
            ],
            [
               -1.1535264,
               -0.7107734108525051
            ],
            [
               -1.1507266999999999,
               -0.710184896795983
            ],
            [
               -1.147927,
               -0.7099218293799847
            ],
            [
               -1.1451273,
               -0.7098588452410699
            ],
            [
               -1.1423276,
               -0.7098412121025156
            ],
            [
               -1.1395279,
               -0.7097417232614045
            ],
            [
               -1.1367281999999999,
               -0.7095017792013143
            ],
            [
               -1.1339285,
               -0.709143853232834
            ],
            [
               -1.1311288,
               -0.7087535549881155
            ],
            [
               -1.1283291,
               -0.7084403060025135
            ],
            [
               -1.1255294,
               -0.7082924215906108
            ],
            [
               -1.1227296999999998,
               -0.70834301804425
            ],
            [
               -1.11993,
               -0.7085578445313399
            ],
            [
               -1.1171303,
               -0.7088472297103365
            ],
            [
               -1.1143306,
               -0.7090953618487033
            ],
            [
               -1.1115309,
               -0.7091944313575484
            ],
            [
               -1.1087312,
               -0.7090706813140332
            ],
            [
               -1.1059315,
               -0.7086939828244081
            ],
            [
               -1.1031317999999999,
               -0.7080700903943441
            ],
            [
               -1.1003321,
               -0.707222081319014
            ],
            [
               -1.0975324,
               -0.7061716668180387
            ],
            [
               -1.0947327,
               -0.7049304409153427
            ],
            [
               -1.091933,
               -0.7035060253107923
            ],
            [
               -1.0891332999999999,
               -0.7019206170156264
            ],
            [
               -1.0863336,
               -0.7002327741622831
            ],
            [
               -1.0835339,
               -0.6985502646376514
            ],
            [
               -1.0807342,
               -0.6970239455930283
            ],
            [
               -1.0779345,
               -0.6958194192487082
            ],
            [
               -1.0751347999999998,
               -0.6950722217488496
            ],
            [
               -1.0723351,
               -0.6948401237162922
            ],
            [
               -1.0695354,
               -0.6950695770420361
            ],
            [
               -1.0667357,
               -0.6955907203300216
            ],
            [
               -1.063936,
               -0.6961471188991257
            ],
            [
               -1.0611363,
               -0.6964551327973996
            ],
            [
               -1.0583366,
               -0.6962773055604087
            ],
            [
               -1.0555369,
               -0.6954882028220565
            ],
            [
               -1.0527372,
               -0.694112039511519
            ],
            [
               -1.0499375,
               -0.6923192552927211
            ],
            [
               -1.0471378,
               -0.6903815825428218
            ],
            [
               -1.0443381,
               -0.6885981158160458
            ],
            [
               -1.0415383999999999,
               -0.6872141524501723
            ],
            [
               -1.0387387,
               -0.6863570085445281
            ],
            [
               -1.035939,
               -0.6860077421377501
            ],
            [
               -1.0331393,
               -0.6860164160389102
            ],
            [
               -1.0303396,
               -0.6861548923971816
            ],
            [
               -1.0275398999999998,
               -0.686189622113218
            ],
            [
               -1.0247402,
               -0.6859511957568696
            ],
            [
               -1.0219405,
               -0.6853793074333653
            ],
            [
               -1.0191408,
               -0.6845304631782043
            ],
            [
               -1.0163411,
               -0.683548223069995
            ],
            [
               -1.0135414,
               -0.6826078043144472
            ],
            [
               -1.0107417,
               -0.6818545476835454
            ],
            [
               -1.007942,
               -0.6813566893453402
            ],
            [
               -1.0051423,
               -0.6810870371960731
            ],
            [
               -1.0023426,
               -0.6809377505272526
            ],
            [
               -0.9995429,
               -0.6807611384813349
            ],
            [
               -0.9967432,
               -0.6804210575834879
            ],
            [
               -0.9939435,
               -0.6798367845505492
            ],
            [
               -0.9911437999999999,
               -0.6790048307860712
            ],
            [
               -0.9883441,
               -0.6779925418248888
            ],
            [
               -0.9855444,
               -0.6769074077836271
            ],
            [
               -0.9827447,
               -0.6758542621430145
            ],
            [
               -0.9799450000000001,
               -0.6748962041106064
            ],
            [
               -0.9771453,
               -0.6740330773348062
            ],
            [
               -0.9743455999999999,
               -0.6732046022613701
            ],
            [
               -0.9715459,
               -0.6723163124685245
            ],
            [
               -0.9687462,
               -0.6712784676331338
            ],
            [
               -0.9659465,
               -0.6700438228762287
            ],
            [
               -0.9631468,
               -0.6686308600041913
            ],
            [
               -0.9603471,
               -0.6671243838404217
            ],
            [
               -0.9575473999999999,
               -0.6656532634023544
            ],
            [
               -0.9547477,
               -0.6643527716437612
            ],
            [
               -0.951948,
               -0.6633238721401771
            ],
            [
               -0.9491483000000001,
               -0.6626024159752881
            ],
            [
               -0.9463486,
               -0.6621475754065629
            ],
            [
               -0.9435488999999999,
               -0.6618524077538747
            ],
            [
               -0.9407492,
               -0.6615725063099945
            ],
            [
               -0.9379495,
               -0.661163544881735
            ],
            [
               -0.9351498,
               -0.6605166646363323
            ],
            [
               -0.9323501000000001,
               -0.65958235819807
            ],
            [
               -0.9295504,
               -0.6583778329117855
            ],
            [
               -0.9267506999999999,
               -0.6569780696923908
            ],
            [
               -0.923951,
               -0.6554951329536536
            ],
            [
               -0.9211513,
               -0.6540524856473606
            ],
            [
               -0.9183516,
               -0.6527608129600946
            ],
            [
               -0.9155519,
               -0.6516997766556443
            ],
            [
               -0.9127522,
               -0.6509073901976754
            ],
            [
               -0.9099524999999999,
               -0.6503765189020179
            ],
            [
               -0.9071528,
               -0.6500570818714837
            ],
            [
               -0.9043531,
               -0.6498628412452414
            ],
            [
               -0.9015534000000001,
               -0.6496825417652353
            ],
            [
               -0.8987537,
               -0.6493956738967916
            ],
            [
               -0.895954,
               -0.6488925668871363
            ],
            [
               -0.8931543,
               -0.6480967830827306
            ],
            [
               -0.8903546,
               -0.6469855225361638
            ],
            [
               -0.8875549,
               -0.6456021020856701
            ],
            [
               -0.8847552,
               -0.6440547045334302
            ],
            [
               -0.8819555,
               -0.6424981188972105
            ],
            [
               -0.8791558,
               -0.6410998014854814
            ],
            [
               -0.8763561,
               -0.6399970033235269
            ],
            [
               -0.8735564,
               -0.6392560520749291
            ],
            [
               -0.8707567,
               -0.6388463184169425
            ],
            [
               -0.867957,
               -0.6386388821671098
            ],
            [
               -0.8651573,
               -0.638433667511764
            ],
            [
               -0.8623576,
               -0.6380104294838829
            ],
            [
               -0.8595579,
               -0.6371909891383136
            ],
            [
               -0.8567582,
               -0.6358952328786451
            ],
            [
               -0.8539585,
               -0.6341735433807124
            ],
            [
               -0.8511588,
               -0.6322039457012222
            ],
            [
               -0.8483591,
               -0.6302519941209028
            ],
            [
               -0.8455594,
               -0.6286025060092675
            ],
            [
               -0.8427597,
               -0.627481262857454
            ],
            [
               -0.83996,
               -0.6269888042937619
            ],
            [
               -0.8371603,
               -0.6270659421772253
            ],
            [
               -0.8343606,
               -0.6275021130177549
            ],
            [
               -0.8315609,
               -0.6279855660992326
            ],
            [
               -0.8287612,
               -0.6281822457403196
            ],
            [
               -0.8259615,
               -0.6278217479365968
            ],
            [
               -0.8231618,
               -0.6267665199314311
            ],
            [
               -0.8203621,
               -0.6250452299603847
            ],
            [
               -0.8175624,
               -0.6228415368647826
            ],
            [
               -0.8147627000000001,
               -0.6204422249746235
            ],
            [
               -0.811963,
               -0.6181600211062345
            ],
            [
               -0.8091633,
               -0.6162530432849493
            ],
            [
               -0.8063636,
               -0.6148629139423406
            ],
            [
               -0.8035639,
               -0.6139873044175328
            ],
            [
               -0.8007642,
               -0.6134921727582067
            ],
            [
               -0.7979645,
               -0.6131575165215734
            ],
            [
               -0.7951648,
               -0.6127415183662267
            ],
            [
               -0.7923651,
               -0.6120440118863001
            ],
            [
               -0.7895654,
               -0.6109520775411674
            ],
            [
               -0.7867657,
               -0.609457306784561
            ],
            [
               -0.783966,
               -0.6076434485623308
            ],
            [
               -0.7811663,
               -0.6056518033504108
            ],
            [
               -0.7783666,
               -0.6036372759254716
            ],
            [
               -0.7755669000000001,
               -0.6017290339302561
            ],
            [
               -0.7727672,
               -0.6000063703386695
            ],
            [
               -0.7699675,
               -0.5984941316312685
            ],
            [
               -0.7671678000000001,
               -0.5971752315924703
            ],
            [
               -0.7643681,
               -0.5960125910287464
            ],
            [
               -0.7615684,
               -0.5949708463839782
            ],
            [
               -0.7587687,
               -0.5940296925669781
            ],
            [
               -0.755969,
               -0.593184907790546
            ],
            [
               -0.7531693,
               -0.5924382750727144
            ],
            [
               -0.7503696,
               -0.5917818956338196
            ],
            [
               -0.7475699,
               -0.591184357629872
            ],
            [
               -0.7447702,
               -0.5905853424756633
            ],
            [
               -0.7419705,
               -0.5899019893665189
            ],
            [
               -0.7391708,
               -0.5890459459136419
            ],
            [
               -0.7363711000000001,
               -0.5879460707971895
            ],
            [
               -0.7335714,
               -0.5865695585525937
            ],
            [
               -0.7307717,
               -0.5849345097300325
            ],
            [
               -0.7279720000000001,
               -0.5831095179452069
            ],
            [
               -0.7251723,
               -0.5811997991423004
            ],
            [
               -0.7223726,
               -0.5793234522055555
            ],
            [
               -0.7195729000000001,
               -0.57758434756627
            ],
            [
               -0.7167732,
               -0.5760490476502191
            ],
            [
               -0.7139735,
               -0.574733879313117
            ],
            [
               -0.7111738000000001,
               -0.5736052785509113
            ],
            [
               -0.7083741,
               -0.5725927616333575
            ],
            [
               -0.7055744,
               -0.5716104549605953
            ],
            [
               -0.7027747,
               -0.570580977597738
            ],
            [
               -0.699975,
               -0.5694551329165942
            ],
            [
               -0.6971753,
               -0.5682223176293312
            ],
            [
               -0.6943756,
               -0.5669093065447375
            ],
            [
               -0.6915759,
               -0.565568320048631
            ],
            [
               -0.6887762000000001,
               -0.5642581528772672
            ],
            [
               -0.6859765,
               -0.5630239111936537
            ],
            [
               -0.6831768,
               -0.5618811598614646
            ],
            [
               -0.6803771000000001,
               -0.5608090046332467
            ],
            [
               -0.6775774,
               -0.5597541803805328
            ],
            [
               -0.6747777,
               -0.5586452191370654
            ],
            [
               -0.6719780000000001,
               -0.5574129895343015
            ],
            [
               -0.6691783,
               -0.5560120436770055
            ],
            [
               -0.6663786,
               -0.5544367776077876
            ],
            [
               -0.6635789000000001,
               -0.552727568366228
            ],
            [
               -0.6607792,
               -0.5509645602602032
            ],
            [
               -0.6579795,
               -0.5492500374468814
            ],
            [
               -0.6551798,
               -0.5476835024335909
            ],
            [
               -0.6523801,
               -0.5463358062684226
            ],
            [
               -0.6495804000000001,
               -0.5452292696960681
            ],
            [
               -0.6467807,
               -0.5443294256776456
            ],
            [
               -0.643981,
               -0.5435510550745675
            ],
            [
               -0.6411813000000001,
               -0.5427773285151686
            ],
            [
               -0.6383816,
               -0.5418871764128269
            ],
            [
               -0.6355819,
               -0.5407835769120685
            ],
            [
               -0.6327822000000001,
               -0.5394150607621225
            ],
            [
               -0.6299825,
               -0.5377845912007378
            ],
            [
               -0.6271828,
               -0.5359436141873934
            ],
            [
               -0.6243831000000001,
               -0.5339734416019173
            ],
            [
               -0.6215834,
               -0.5319599006565979
            ],
            [
               -0.6187837,
               -0.5299691611486286
            ],
            [
               -0.6159840000000001,
               -0.5280321670741428
            ],
            [
               -0.6131843,
               -0.5261422479899409
            ],
            [
               -0.6103846,
               -0.5242661378506903
            ],
            [
               -0.6075849000000001,
               -0.5223641728853325
            ],
            [
               -0.6047852,
               -0.5204123425174383
            ],
            [
               -0.6019855000000001,
               -0.5184181884128138
            ],
            [
               -0.5991858,
               -0.5164245695010505
            ],
            [
               -0.5963861,
               -0.5144994192101907
            ],
            [
               -0.5935864000000001,
               -0.5127144782030874
            ],
            [
               -0.5907867,
               -0.5111199634581145
            ],
            [
               -0.587987,
               -0.5097238568005666
            ],
            [
               -0.5851873000000001,
               -0.5084833143053599
            ],
            [
               -0.5823876,
               -0.5073119313755148
            ],
            [
               -0.5795879,
               -0.5061014497692753
            ],
            [
               -0.5767882000000001,
               -0.5047516610731896
            ],
            [
               -0.5739885,
               -0.50319937326101
            ],
            [
               -0.5711888,
               -0.5014373639916797
            ],
            [
               -0.5683891000000001,
               -0.49951727035930465
            ],
            [
               -0.5655894,
               -0.49753538585441925
            ],
            [
               -0.5627897000000001,
               -0.49560569967468965
            ],
            [
               -0.5599900000000001,
               -0.49382844879690396
            ],
            [
               -0.5571903,
               -0.49226366918882514
            ],
            [
               -0.5543906000000001,
               -0.4909173617042286
            ],
            [
               -0.5515909,
               -0.4897436092574855
            ],
            [
               -0.5487912,
               -0.4886607811841324
            ],
            [
               -0.5459915000000001,
               -0.4875756135191894
            ],
            [
               -0.5431918,
               -0.4864069063091784
            ],
            [
               -0.5403921,
               -0.48510144760797713
            ],
            [
               -0.5375924000000001,
               -0.48363813994916177
            ],
            [
               -0.5347927,
               -0.4820208770713782
            ],
            [
               -0.531993,
               -0.4802648035045478
            ],
            [
               -0.5291933000000001,
               -0.4783827066553965
            ],
            [
               -0.5263936,
               -0.4763777070359676
            ],
            [
               -0.5235939000000001,
               -0.47424540497011436
            ],
            [
               -0.5207942000000001,
               -0.4719843956769748
            ],
            [
               -0.5179945,
               -0.4696102331342292
            ],
            [
               -0.5151948000000001,
               -0.46716601821347314
            ],
            [
               -0.5123951000000001,
               -0.46472361119060956
            ],
            [
               -0.5095954,
               -0.46237280433732686
            ],
            [
               -0.5067957000000001,
               -0.4602004557018844
            ],
            [
               -0.5039960000000001,
               -0.45826585147826454
            ],
            [
               -0.5011963,
               -0.4565807809270753
            ],
            [
               -0.4983966000000001,
               -0.45510201526235394
            ],
            [
               -0.4955969,
               -0.4537401886215375
            ],
            [
               -0.49279720000000005,
               -0.45238365959535853
            ],
            [
               -0.4899975000000001,
               -0.45093063841633413
            ],
            [
               -0.4871978,
               -0.44931958567578956
            ],
            [
               -0.48439810000000005,
               -0.44754787358428416
            ],
            [
               -0.4815984000000001,
               -0.4456720997462181
            ],
            [
               -0.4787987,
               -0.4437892205775115
            ],
            [
               -0.47599900000000006,
               -0.4420039377415407
            ],
            [
               -0.4731993000000001,
               -0.4403924210033117
            ],
            [
               -0.47039960000000003,
               -0.4389738866519365
            ],
            [
               -0.46759990000000007,
               -0.4376992384232732
            ],
            [
               -0.4648002000000001,
               -0.4364606427777584
            ],
            [
               -0.46200050000000004,
               -0.43511929775363645
            ],
            [
               -0.4592008000000001,
               -0.43354293926496673
            ],
            [
               -0.4564011000000001,
               -0.43164167676535653
            ],
            [
               -0.45360140000000004,
               -0.4293914892531048
            ],
            [
               -0.4508017000000001,
               -0.4268388280709806
            ],
            [
               -0.448002,
               -0.42408583334270133
            ],
            [
               -0.44520230000000005,
               -0.4212616341446858
            ],
            [
               -0.4424026000000001,
               -0.4184891230157701
            ],
            [
               -0.4396029,
               -0.4158572827147745
            ],
            [
               -0.43680320000000006,
               -0.41340654400091276
            ],
            [
               -0.4340035000000001,
               -0.41112982914353785
            ],
            [
               -0.4312038,
               -0.4089866532534613
            ],
            [
               -0.42840410000000007,
               -0.4069237421377082
            ],
            [
               -0.4256044000000001,
               -0.40489432703173783
            ],
            [
               -0.42280470000000003,
               -0.40286984293410477
            ],
            [
               -0.4200050000000001,
               -0.40084139892033677
            ],
            [
               -0.4172053000000001,
               -0.3988126108013983
            ],
            [
               -0.41440560000000004,
               -0.3967885673794534
            ],
            [
               -0.4116059000000001,
               -0.3947666998232695
            ],
            [
               -0.4088062000000001,
               -0.39273388753180466
            ],
            [
               -0.40600650000000005,
               -0.39067096650541533
            ],
            [
               -0.4032068000000001,
               -0.3885622687566389
            ],
            [
               -0.4004071,
               -0.38640539000097285
            ],
            [
               -0.39760740000000006,
               -0.384216069431105
            ],
            [
               -0.3948077000000001,
               -0.3820250202137622
            ],
            [
               -0.39200800000000013,
               -0.3798669995281062
            ],
            [
               -0.3892083000000002,
               -0.3777659532465857
            ],
            [
               -0.3864086,
               -0.37572223194166393
            ],
            [
               -0.38360890000000003,
               -0.3737076754312797
            ],
            [
               -0.38080920000000007,
               -0.37167173328604214
            ],
            [
               -0.3780095000000001,
               -0.3695576273421243
            ],
            [
               -0.37520980000000015,
               -0.36732342372912696
            ],
            [
               -0.37241009999999997,
               -0.36496040029743937
            ],
            [
               -0.3696104,
               -0.3625013563331436
            ],
            [
               -0.36681070000000005,
               -0.36001460949147124
            ],
            [
               -0.3640110000000001,
               -0.3575843788812739
            ],
            [
               -0.3612113000000001,
               -0.3552833252747236
            ],
            [
               -0.35841160000000016,
               -0.3531463308551261
            ],
            [
               -0.3556119,
               -0.351154826375806
            ],
            [
               -0.3528122,
               -0.349237857463531
            ],
            [
               -0.35001250000000006,
               -0.3472905795152546
            ],
            [
               -0.3472128000000001,
               -0.34520484955660447
            ],
            [
               -0.34441310000000014,
               -0.34290217792109917
            ],
            [
               -0.3416134000000002,
               -0.3403581481593323
            ],
            [
               -0.3388137,
               -0.33761003583410504
            ],
            [
               -0.33601400000000003,
               -0.33474494331435467
            ],
            [
               -0.3332143000000001,
               -0.33187241735218165
            ],
            [
               -0.3304146000000001,
               -0.32909089131631897
            ],
            [
               -0.32761490000000015,
               -0.3264594496563927
            ],
            [
               -0.32481519999999997,
               -0.3239845094476374
            ],
            [
               -0.3220155,
               -0.32162565389774267
            ],
            [
               -0.31921580000000005,
               -0.3193179009144911
            ],
            [
               -0.3164161000000001,
               -0.31700163788218905
            ],
            [
               -0.31361640000000013,
               -0.3146485358855905
            ],
            [
               -0.31081670000000017,
               -0.3122731314832318
            ],
            [
               -0.308017,
               -0.30992505945670734
            ],
            [
               -0.3052173,
               -0.30766431482081513
            ],
            [
               -0.30241760000000006,
               -0.3055287554614396
            ],
            [
               -0.2996179000000001,
               -0.30350675948974465
            ],
            [
               -0.29681820000000014,
               -0.3015269824499676
            ],
            [
               -0.2940185000000002,
               -0.29947160652016225
            ],
            [
               -0.2912188,
               -0.2972110954923626
            ],
            [
               -0.28841910000000004,
               -0.2946501425100325
            ],
            [
               -0.2856194000000001,
               -0.2917692435649527
            ],
            [
               -0.2828197000000001,
               -0.288646247882565
            ],
            [
               -0.28002000000000016,
               -0.2854477166644219
            ],
            [
               -0.2772203000000002,
               -0.2823894235987623
            ],
            [
               -0.2744206,
               -0.27967582506222766
            ],
            [
               -0.27162090000000005,
               -0.2774362743820044
            ],
            [
               -0.2688212000000001,
               -0.27567829356385243
            ],
            [
               -0.26602150000000013,
               -0.27427417576640845
            ],
            [
               -0.2632218000000002,
               -0.27298755759347376
            ],
            [
               -0.2604221,
               -0.27153426927123936
            ],
            [
               -0.25762240000000003,
               -0.26966065543314777
            ],
            [
               -0.25482270000000007,
               -0.2672163218121122
            ],
            [
               -0.2520230000000001,
               -0.2641990971016977
            ],
            [
               -0.24922330000000015,
               -0.2607578657771028
            ],
            [
               -0.2464236000000002,
               -0.25715151128382496
            ],
            [
               -0.2436239,
               -0.25367562099104973
            ],
            [
               -0.24082420000000004,
               -0.25057861442415863
            ],
            [
               -0.23802450000000008,
               -0.2479923551459566
            ],
            [
               -0.23522480000000012,
               -0.24589795342621734
            ],
            [
               -0.23242510000000016,
               -0.2441366765002138
            ],
            [
               -0.2296254000000002,
               -0.2424620220205962
            ],
            [
               -0.22682570000000002,
               -0.24061642704942482
            ],
            [
               -0.22402600000000006,
               -0.23840872309157707
            ],
            [
               -0.2212263000000001,
               -0.2357685878060582
            ],
            [
               -0.21842660000000014,
               -0.23276178290003818
            ],
            [
               -0.21562690000000018,
               -0.22956246461027097
            ],
            [
               -0.2128272,
               -0.22639232409361132
            ],
            [
               -0.21002750000000003,
               -0.2234465131372698
            ],
            [
               -0.20722780000000007,
               -0.2208300768744651
            ],
            [
               -0.2044281000000001,
               -0.21852486541986027
            ],
            [
               -0.20162840000000015,
               -0.21639693316743286
            ],
            [
               -0.1988287000000002,
               -0.21424149565754436
            ],
            [
               -0.196029,
               -0.21185071428574637
            ],
            [
               -0.19322930000000005,
               -0.20908259563569878
            ],
            [
               -0.1904296000000001,
               -0.20590921574129573
            ],
            [
               -0.18762990000000013,
               -0.2024291944955688
            ],
            [
               -0.18483020000000017,
               -0.19884062027275545
            ],
            [
               -0.1820305000000002,
               -0.19538286591377985
            ],
            [
               -0.17923080000000002,
               -0.19226514754755408
            ],
            [
               -0.17643110000000006,
               -0.18960344321275324
            ],
            [
               -0.1736314000000001,
               -0.18738451730520472
            ],
            [
               -0.17083170000000014,
               -0.18546736242247908
            ],
            [
               -0.16803200000000018,
               -0.1836211016857376
            ],
            [
               -0.1652323,
               -0.18158777454280248
            ],
            [
               -0.16243260000000004,
               -0.17915159706250824
            ],
            [
               -0.15963290000000008,
               -0.17619510231227056
            ],
            [
               -0.15683320000000012,
               -0.172727106786164
            ],
            [
               -0.15403350000000016,
               -0.1688760874888516
            ],
            [
               -0.1512338000000002,
               -0.16485254505919625
            ],
            [
               -0.1484341,
               -0.16089229797797622
            ],
            [
               -0.14563440000000005,
               -0.15719710254090863
            ],
            [
               -0.1428347000000001,
               -0.15388853304166827
            ],
            [
               -0.14003500000000013,
               -0.15098619905323327
            ],
            [
               -0.13723530000000017,
               -0.14841386386383343
            ],
            [
               -0.1344356000000002,
               -0.14602921361413038
            ],
            [
               -0.13163590000000003,
               -0.1436671303767661
            ],
            [
               -0.12883620000000007,
               -0.1411837956768039
            ],
            [
               -0.1260365000000001,
               -0.13849013385456688
            ],
            [
               -0.12323680000000015,
               -0.13556724903668876
            ],
            [
               -0.12043710000000019,
               -0.13246212096612392
            ],
            [
               -0.1176374,
               -0.12926718439109536
            ],
            [
               -0.11483770000000004,
               -0.12609110183070696
            ],
            [
               -0.11203800000000008,
               -0.12302928983284235
            ],
            [
               -0.10923830000000012,
               -0.1201415955303916
            ],
            [
               -0.10643860000000016,
               -0.11744162064563937
            ],
            [
               -0.1036389000000002,
               -0.11489859170841367
            ],
            [
               -0.10083920000000002,
               -0.11244942681177346
            ],
            [
               -0.09803950000000006,
               -0.11001652124833372
            ],
            [
               -0.0952398000000001,
               -0.10752610486187308
            ],
            [
               -0.09244010000000014,
               -0.10492271717648448
            ],
            [
               -0.08964040000000018,
               -0.10217699111417773
            ],
            [
               -0.08684070000000021,
               -0.09928597971053715
            ],
            [
               -0.08404100000000003,
               -0.09626717275382707
            ],
            [
               -0.08124130000000007,
               -0.09314873483204422
            ],
            [
               -0.07844160000000011,
               -0.08995913335951163
            ],
            [
               -0.07564190000000015,
               -0.08671916612818026
            ],
            [
               -0.07284220000000019,
               -0.08343853539656274
            ],
            [
               -0.07004250000000023,
               -0.08011775339714515
            ],
            [
               -0.06724280000000005,
               -0.0767545940857896
            ],
            [
               -0.06444310000000009,
               -0.07335288050634604
            ],
            [
               -0.061643400000000126,
               -0.06993048271285404
            ],
            [
               -0.058843700000000165,
               -0.06652330181534799
            ],
            [
               -0.056044000000000205,
               -0.06318287709543782
            ],
            [
               -0.05324430000000002,
               -0.059966977217012635
            ],
            [
               -0.05044460000000006,
               -0.05692474770710186
            ],
            [
               -0.0476449000000001,
               -0.054080083540620154
            ],
            [
               -0.04484520000000014,
               -0.05141819515947908
            ],
            [
               -0.04204550000000018,
               -0.04888028369715079
            ],
            [
               -0.03924580000000022,
               -0.04636961996358524
            ],
            [
               -0.03644610000000004,
               -0.04376938857626354
            ],
            [
               -0.033646400000000076,
               -0.04096913921962282
            ],
            [
               -0.030846700000000116,
               -0.03789360934638793
            ],
            [
               -0.028047000000000155,
               -0.0345260805505041
            ],
            [
               -0.025247300000000195,
               -0.030919002972520745
            ],
            [
               -0.022447600000000234,
               -0.027187458648247897
            ],
            [
               -0.01964790000000005,
               -0.023485514985708868
            ],
            [
               -0.01684820000000009,
               -0.01997043514647205
            ],
            [
               -0.01404850000000013,
               -0.01676359805652937
            ],
            [
               -0.01124880000000017,
               -0.013918563449977814
            ],
            [
               -0.00844910000000021,
               -0.011405339372624716
            ],
            [
               -0.005649400000000027,
               -0.009115787988340025
            ],
            [
               -0.002849700000000066,
               -0.00688932464310525
            ],
            [
               -5.0000000000105516e-05,
               -0.004552287582781324
            ],
            [
               0.002749699999999855,
               -0.0019603286992305254
            ],
            [
               0.005549399999999816,
               0.0009678175910087787
            ],
            [
               0.008349099999999776,
               0.004234397294253196
            ],
            [
               0.011148799999999959,
               0.007768540384622366
            ],
            [
               0.01394849999999992,
               0.011451581439642314
            ],
            [
               0.01674819999999988,
               0.01515366733781992
            ],
            [
               0.01954789999999984,
               0.01877030904375751
            ],
            [
               0.0223475999999998,
               0.022247828868613075
            ],
            [
               0.02514729999999976,
               0.025590379026058062
            ],
            [
               0.027946999999999944,
               0.028847199834847757
            ],
            [
               0.030746699999999905,
               0.03208515475046146
            ],
            [
               0.033546399999999865,
               0.0353562982696931
            ],
            [
               0.036346099999999826,
               0.038671787949337774
            ],
            [
               0.039145799999999786,
               0.041991332213602475
            ],
            [
               0.04194549999999997,
               0.045232235257305714
            ],
            [
               0.04474519999999993,
               0.04829559403858938
            ],
            [
               0.04754489999999989,
               0.051101407810111785
            ],
            [
               0.05034459999999985,
               0.05362115169678293
            ],
            [
               0.05314429999999981,
               0.05589680129447726
            ],
            [
               0.05594399999999977,
               0.05803927713399677
            ],
            [
               0.058743699999999954,
               0.06020557912140538
            ],
            [
               0.061543399999999915,
               0.06256053393966639
            ],
            [
               0.06434309999999988,
               0.06523399767715653
            ],
            [
               0.06714279999999984,
               0.06828599730248688
            ],
            [
               0.0699424999999998,
               0.07169013774848243
            ],
            [
               0.07274219999999976,
               0.07534030624404074
            ],
            [
               0.07554189999999994,
               0.07907889586318824
            ],
            [
               0.0783415999999999,
               0.08273851827306972
            ],
            [
               0.08114129999999986,
               0.08618535548274239
            ],
            [
               0.08394099999999982,
               0.08935201583700095
            ],
            [
               0.08674069999999978,
               0.09225102363358223
            ],
            [
               0.08954039999999996,
               0.09496583146752333
            ],
            [
               0.09234009999999993,
               0.09762273190429374
            ],
            [
               0.09513979999999989,
               0.10035233600561536
            ],
            [
               0.09793949999999985,
               0.10325188420560094
            ],
            [
               0.1007391999999998,
               0.10635892121863086
            ],
            [
               0.10353889999999977,
               0.10964316952772393
            ],
            [
               0.10633859999999995,
               0.1130179896499475
            ],
            [
               0.10913829999999991,
               0.11636727298047435
            ],
            [
               0.11193799999999987,
               0.11957955396465679
            ],
            [
               0.11473769999999983,
               0.12257960163025114
            ],
            [
               0.11753739999999979,
               0.12534900850595296
            ],
            [
               0.12033709999999975,
               0.1279307831804754
            ],
            [
               0.12313679999999994,
               0.13041753740197776
            ],
            [
               0.1259364999999999,
               0.1329272022815371
            ],
            [
               0.12873619999999986,
               0.135573167378022
            ],
            [
               0.13153589999999982,
               0.13843666058144308
            ],
            [
               0.13433559999999978,
               0.14154804117457737
            ],
            [
               0.13713529999999996,
               0.14488097761064908
            ],
            [
               0.13993499999999992,
               0.14836007675566784
            ],
            [
               0.14273469999999988,
               0.1518793370847249
            ],
            [
               0.14553439999999984,
               0.1553265457198907
            ],
            [
               0.1483340999999998,
               0.15860782302085696
            ],
            [
               0.15113379999999976,
               0.16166696293644442
            ],
            [
               0.15393349999999995,
               0.16449574465280353
            ],
            [
               0.1567331999999999,
               0.16713354794161717
            ],
            [
               0.15953289999999987,
               0.1696568957718595
            ],
            [
               0.16233259999999983,
               0.17216153768563322
            ],
            [
               0.1651322999999998,
               0.17474105525942135
            ],
            [
               0.16793199999999975,
               0.17746652635778856
            ],
            [
               0.17073169999999993,
               0.18037146529896156
            ],
            [
               0.1735313999999999,
               0.1834451235150558
            ],
            [
               0.17633109999999985,
               0.18663547826510835
            ],
            [
               0.1791307999999998,
               0.1898611674581167
            ],
            [
               0.18193049999999977,
               0.19302965608509248
            ],
            [
               0.18473019999999973,
               0.19605748699249778
            ],
            [
               0.18752989999999992,
               0.19888795164768763
            ],
            [
               0.19032959999999988,
               0.20150211000713325
            ],
            [
               0.19312929999999984,
               0.20392071761064112
            ],
            [
               0.1959289999999998,
               0.20619691513977484
            ],
            [
               0.19872869999999976,
               0.2084019093145873
            ],
            [
               0.20152839999999994,
               0.2106076619969765
            ],
            [
               0.2043280999999999,
               0.21287127299938843
            ],
            [
               0.20712779999999986,
               0.21522506690629029
            ],
            [
               0.20992749999999982,
               0.21767455638659866
            ],
            [
               0.21272719999999978,
               0.22020400911675236
            ],
            [
               0.21552689999999974,
               0.2227870600623824
            ],
            [
               0.21832659999999993,
               0.22539841956386786
            ],
            [
               0.2211262999999999,
               0.22802268127612874
            ],
            [
               0.22392599999999985,
               0.23065753486440993
            ],
            [
               0.2267256999999998,
               0.2333108741562372
            ],
            [
               0.22952539999999977,
               0.2359935831030775
            ],
            [
               0.23232509999999973,
               0.23871135140773528
            ],
            [
               0.2351247999999999,
               0.24145913943246344
            ],
            [
               0.23792449999999987,
               0.24422076678100157
            ],
            [
               0.24072419999999983,
               0.24697395578567952
            ],
            [
               0.2435238999999998,
               0.24969882745886446
            ],
            [
               0.24632359999999975,
               0.25238623677615085
            ],
            [
               0.24912329999999994,
               0.25504212525517367
            ],
            [
               0.2519229999999999,
               0.25768543448238457
            ],
            [
               0.25472269999999986,
               0.2603396346569671
            ],
            [
               0.2575223999999998,
               0.2630206694071354
            ],
            [
               0.2603220999999998,
               0.2657260290318731
            ],
            [
               0.26312179999999974,
               0.26842989743642115
            ],
            [
               0.2659214999999999,
               0.27108760146199906
            ],
            [
               0.2687211999999999,
               0.2736493725593867
            ],
            [
               0.27152089999999984,
               0.27607976988554894
            ],
            [
               0.2743205999999998,
               0.2783763416233235
            ],
            [
               0.27712029999999976,
               0.2805803510895378
            ],
            [
               0.2799199999999997,
               0.2827741703793169
            ],
            [
               0.2827196999999999,
               0.28506388574003977
            ],
            [
               0.28551939999999987,
               0.28755059649809445
            ],
            [
               0.28831909999999983,
               0.2902981967674598
            ],
            [
               0.2911187999999998,
               0.2933075601762557
            ],
            [
               0.29391849999999975,
               0.2965060821838106
            ],
            [
               0.29671819999999993,
               0.29975753981383657
            ],
            [
               0.2995178999999999,
               0.3028913011339841
            ],
            [
               0.30231759999999985,
               0.3057438698708485
            ],
            [
               0.3051172999999998,
               0.30820154027935576
            ],
            [
               0.3079169999999998,
               0.310232012146097
            ],
            [
               0.31071669999999973,
               0.3118956097476002
            ],
            [
               0.3135163999999999,
               0.3133324987562521
            ],
            [
               0.3163160999999999,
               0.3147292563375511
            ],
            [
               0.31911579999999984,
               0.31627414682940624
            ],
            [
               0.3219154999999998,
               0.3181135940216262
            ],
            [
               0.32471519999999976,
               0.3203216386506357
            ],
            [
               0.3275148999999997,
               0.32288989026021303
            ],
            [
               0.3303145999999999,
               0.3257390548507197
            ],
            [
               0.33311429999999986,
               0.32874666092037974
            ],
            [
               0.3359139999999998,
               0.3317812090611678
            ],
            [
               0.3387136999999998,
               0.33473199490142735
            ],
            [
               0.34151339999999974,
               0.3375264738832725
            ],
            [
               0.3443130999999999,
               0.3401321860615929
            ],
            [
               0.3471127999999999,
               0.34254602500335485
            ],
            [
               0.34991249999999985,
               0.34477793217661645
            ],
            [
               0.3527121999999998,
               0.3468374146325472
            ],
            [
               0.35551189999999977,
               0.34872922017452224
            ],
            [
               0.35831159999999973,
               0.3504599191570872
            ],
            [
               0.3611112999999999,
               0.35205184354753744
            ],
            [
               0.3639109999999999,
               0.35355692208812917
            ],
            [
               0.36671069999999983,
               0.3550620421442104
            ],
            [
               0.3695103999999998,
               0.3566801814284082
            ],
            [
               0.37231009999999976,
               0.3585268740909774
            ],
            [
               0.3751097999999997,
               0.3606877140777268
            ],
            [
               0.3779094999999999,
               0.3631872373350472
            ],
            [
               0.38070919999999986,
               0.3659707565604402
            ],
            [
               0.3835088999999998,
               0.36890777276747777
            ],
            [
               0.3863085999999998,
               0.3718191587770947
            ],
            [
               0.38910829999999974,
               0.37452240984478474
            ],
            [
               0.3919079999999997,
               0.3768825581776839
            ],
            [
               0.3947076999999999,
               0.3788532776748994
            ],
            [
               0.39750739999999984,
               0.3804945799547079
            ],
            [
               0.4003070999999998,
               0.381960015686205
            ],
            [
               0.40310679999999977,
               0.38345554241986146
            ],
            [
               0.4059064999999997,
               0.3851812788879847
            ],
            [
               0.4087061999999999,
               0.38727324404403585
            ],
            [
               0.41150589999999987,
               0.3897628214596958
            ],
            [
               0.41430559999999983,
               0.3925666983721061
            ],
            [
               0.4171052999999998,
               0.3955108470076581
            ],
            [
               0.41990499999999975,
               0.3983815984316852
            ],
            [
               0.4227046999999997,
               0.4009883606581029
            ],
            [
               0.4255043999999999,
               0.4032188118404155
            ],
            [
               0.42830409999999985,
               0.4050697030529762
            ],
            [
               0.4311037999999998,
               0.40664404139528343
            ],
            [
               0.4339034999999998,
               0.40811597103355535
            ],
            [
               0.43670319999999974,
               0.4096747571157985
            ],
            [
               0.4395028999999997,
               0.4114656839263209
            ],
            [
               0.4423025999999999,
               0.41354638148500844
            ],
            [
               0.44510229999999984,
               0.4158719242224991
            ],
            [
               0.4479019999999998,
               0.4183127273187709
            ],
            [
               0.45070169999999976,
               0.4206988427399122
            ],
            [
               0.4535013999999997,
               0.4228760798845781
            ],
            [
               0.4563010999999999,
               0.42475601163123633
            ],
            [
               0.45910079999999986,
               0.42634433550167494
            ],
            [
               0.4619004999999998,
               0.42773931590915704
            ],
            [
               0.4647001999999998,
               0.42910167155187057
            ],
            [
               0.46749989999999975,
               0.430606131180745
            ],
            [
               0.4702995999999997,
               0.4323901573153817
            ],
            [
               0.4730992999999999,
               0.4345154893352544
            ],
            [
               0.47589899999999985,
               0.4369533664916868
            ],
            [
               0.4786986999999998,
               0.43959633864557474
            ],
            [
               0.48149839999999977,
               0.4422911871619784
            ],
            [
               0.48429809999999973,
               0.4448813953902605
            ],
            [
               0.4870977999999997,
               0.44724566031476287
            ],
            [
               0.4898974999999999,
               0.44932148624345014
            ],
            [
               0.49269719999999984,
               0.4511087898263826
            ],
            [
               0.4954968999999998,
               0.4526554630748376
            ],
            [
               0.49829659999999976,
               0.45403253055791226
            ],
            [
               0.5010962999999997,
               0.4553090496436539
            ],
            [
               0.5038959999999999,
               0.4565356050124664
            ],
            [
               0.5066956999999999,
               0.45774088249427
            ],
            [
               0.5094953999999998,
               0.4589401630068005
            ],
            [
               0.5122950999999998,
               0.46014981244511155
            ],
            [
               0.5150947999999997,
               0.4613996967509686
            ],
            [
               0.5178944999999997,
               0.4627366338391381
            ],
            [
               0.5206941999999999,
               0.464215963821407
            ],
            [
               0.5234938999999998,
               0.4658835110318822
            ],
            [
               0.5262935999999998,
               0.4677546270191424
            ],
            [
               0.5290932999999998,
               0.4697989427668533
            ],
            [
               0.5318929999999997,
               0.4719381316533151
            ],
            [
               0.5346926999999997,
               0.47405979205761384
            ],
            [
               0.5374923999999999,
               0.47604494195063995
            ],
            [
               0.5402920999999998,
               0.4778015474455537
            ],
            [
               0.5430917999999998,
               0.47929378812164153
            ],
            [
               0.5458914999999998,
               0.48055740538344593
            ],
            [
               0.5486911999999997,
               0.4816953572836971
            ],
            [
               0.5514908999999999,
               0.4828538938962562
            ],
            [
               0.5542905999999999,
               0.4841851792077604
            ],
            [
               0.5570902999999998,
               0.4858067922814847
            ],
            [
               0.5598899999999998,
               0.48776951668833257
            ],
            [
               0.5626896999999997,
               0.490042466914079
            ],
            [
               0.5654893999999997,
               0.49251958712904115
            ],
            [
               0.5682890999999999,
               0.49504547636806795
            ],
            [
               0.5710887999999998,
               0.49745319663641885
            ],
            [
               0.5738884999999998,
               0.4996037319308047
            ],
            [
               0.5766881999999998,
               0.501416830344208
            ],
            [
               0.5794878999999997,
               0.5028858632867725
            ],
            [
               0.5822875999999997,
               0.504074039763081
            ],
            [
               0.5850872999999999,
               0.5050943472378973
            ],
            [
               0.5878869999999998,
               0.5060795293252964
            ],
            [
               0.5906866999999998,
               0.5071502971712083
            ],
            [
               0.5934863999999997,
               0.508389543062497
            ],
            [
               0.5962860999999997,
               0.5098279969104826
            ],
            [
               0.5990857999999999,
               0.5114434106344281
            ],
            [
               0.6018854999999996,
               0.5131719737760364
            ],
            [
               0.6046851999999998,
               0.5149280791197612
            ],
            [
               0.6074849,
               0.5166272222876633
            ],
            [
               0.6102845999999997,
               0.5182067813283147
            ],
            [
               0.6130842999999999,
               0.5196404223663513
            ],
            [
               0.6158839999999997,
               0.5209435162199421
            ],
            [
               0.6186836999999998,
               0.5221688408011292
            ],
            [
               0.6214833999999996,
               0.5233936901150279
            ],
            [
               0.6242830999999998,
               0.5247011087667917
            ],
            [
               0.6270827999999999,
               0.526159154536692
            ],
            [
               0.6298824999999997,
               0.5278026814546177
            ],
            [
               0.6326821999999999,
               0.5296219411612573
            ],
            [
               0.6354818999999996,
               0.5315611880080718
            ],
            [
               0.6382815999999998,
               0.5335284773629474
            ],
            [
               0.6410813,
               0.5354152597878103
            ],
            [
               0.6438809999999997,
               0.5371217578215579
            ],
            [
               0.6466806999999999,
               0.5385821900635333
            ],
            [
               0.6494803999999996,
               0.5397833521933454
            ],
            [
               0.6522800999999998,
               0.5407712500066872
            ],
            [
               0.6550798,
               0.541643287336833
            ],
            [
               0.6578794999999997,
               0.5425272863072803
            ],
            [
               0.6606791999999999,
               0.543552309686953
            ],
            [
               0.6634788999999996,
               0.5448187298850018
            ],
            [
               0.6662785999999998,
               0.5463754013224483
            ],
            [
               0.6690782999999996,
               0.5482099020737548
            ],
            [
               0.6718779999999998,
               0.5502541107210401
            ],
            [
               0.6746776999999999,
               0.5524029850666416
            ],
            [
               0.6774773999999997,
               0.5545406924122982
            ],
            [
               0.6802770999999999,
               0.5565663997268175
            ],
            [
               0.6830767999999996,
               0.5584126532025702
            ],
            [
               0.6858764999999998,
               0.5600521200210946
            ],
            [
               0.6886762,
               0.5614925278347035
            ],
            [
               0.6914758999999997,
               0.5627634948566431
            ],
            [
               0.6942755999999999,
               0.5639012516193742
            ],
            [
               0.6970752999999996,
               0.5649372377884749
            ],
            [
               0.6998749999999998,
               0.5658942951475463
            ],
            [
               0.7026747,
               0.5667905903567564
            ],
            [
               0.7054743999999997,
               0.5676479127270496
            ],
            [
               0.7082740999999999,
               0.5684990002192551
            ],
            [
               0.7110737999999996,
               0.5693888832672616
            ],
            [
               0.7138734999999998,
               0.5703678278613613
            ],
            [
               0.7166731999999996,
               0.5714773236102516
            ],
            [
               0.7194728999999997,
               0.5727341524249308
            ],
            [
               0.7222725999999999,
               0.5741193594085634
            ],
            [
               0.7250722999999997,
               0.5755780216640223
            ],
            [
               0.7278719999999999,
               0.5770321847873747
            ],
            [
               0.7306716999999996,
               0.5784043693491103
            ],
            [
               0.7334713999999998,
               0.5796444709787447
            ],
            [
               0.7362711,
               0.5807505314387518
            ],
            [
               0.7390707999999997,
               0.5817748924022601
            ],
            [
               0.7418704999999999,
               0.5828116167743871
            ],
            [
               0.7446701999999996,
               0.5839674631418044
            ],
            [
               0.7474698999999998,
               0.5853249385272332
            ],
            [
               0.7502696,
               0.5869097141519858
            ],
            [
               0.7530692999999997,
               0.588674367760019
            ],
            [
               0.7558689999999999,
               0.5905057743718727
            ],
            [
               0.7586686999999996,
               0.5922558133813375
            ],
            [
               0.7614683999999998,
               0.5937868857233792
            ],
            [
               0.7642680999999996,
               0.5950178993995315
            ],
            [
               0.7670677999999997,
               0.5959551106531114
            ],
            [
               0.7698674999999999,
               0.5966962605175581
            ],
            [
               0.7726671999999997,
               0.5974047562430833
            ],
            [
               0.7754668999999998,
               0.5982605934916068
            ],
            [
               0.7782665999999996,
               0.5994029580162148
            ],
            [
               0.7810662999999998,
               0.6008830570565591
            ],
            [
               0.783866,
               0.6026432378029287
            ],
            [
               0.7866656999999997,
               0.6045304157695974
            ],
            [
               0.7894653999999999,
               0.6063407540550618
            ],
            [
               0.7922650999999996,
               0.6078820492987154
            ],
            [
               0.7950647999999998,
               0.6090339728702967
            ],
            [
               0.7978644999999995,
               0.6097864683191649
            ],
            [
               0.8006641999999997,
               0.6102433703936491
            ],
            [
               0.8034638999999999,
               0.6105895872529525
            ],
            [
               0.8062635999999996,
               0.6110322760637066
            ],
            [
               0.8090632999999998,
               0.611735266398701
            ],
            [
               0.8118629999999996,
               0.6127684798678144
            ],
            [
               0.8146626999999997,
               0.6140892795919795
            ],
            [
               0.8174623999999999,
               0.6155620535346829
            ],
            [
               0.8202620999999997,
               0.6170094023441646
            ],
            [
               0.8230617999999998,
               0.6182774339519148
            ],
            [
               0.8258614999999996,
               0.6192926113789097
            ],
            [
               0.8286611999999998,
               0.6200901879242755
            ],
            [
               0.8314609,
               0.6208037461639864
            ],
            [
               0.8342605999999997,
               0.6216186143779642
            ],
            [
               0.8370602999999999,
               0.6227045012290313
            ],
            [
               0.8398599999999996,
               0.624150259485555
            ],
            [
               0.8426596999999998,
               0.6259235856311071
            ],
            [
               0.8454593999999995,
               0.6278705761048384
            ],
            [
               0.8482590999999997,
               0.6297569275650844
            ],
            [
               0.8510587999999999,
               0.6313385411198158
            ],
            [
               0.8538584999999996,
               0.6324390870583864
            ],
            [
               0.8566581999999998,
               0.6330091974972194
            ],
            [
               0.8594578999999996,
               0.6331474502014489
            ],
            [
               0.8622575999999997,
               0.6330754563699545
            ],
            [
               0.8650572999999999,
               0.6330741968581062
            ],
            [
               0.8678569999999997,
               0.6334013736492239
            ],
            [
               0.8706566999999998,
               0.6342157794025158
            ],
            [
               0.8734563999999996,
               0.6355324722656556
            ],
            [
               0.8762560999999998,
               0.6372226102663171
            ],
            [
               0.8790557999999999,
               0.6390574319878126
            ],
            [
               0.8818554999999997,
               0.6407817948521395
            ],
            [
               0.8846551999999999,
               0.6421934906829954
            ],
            [
               0.8874548999999996,
               0.6432031844763033
            ],
            [
               0.8902545999999998,
               0.6438565901701425
            ],
            [
               0.8930542999999995,
               0.6443130493944857
            ],
            [
               0.8958539999999997,
               0.6447888020568422
            ],
            [
               0.8986536999999999,
               0.6454842912745253
            ],
            [
               0.9014533999999996,
               0.6465193091039511
            ],
            [
               0.9042530999999998,
               0.6478964030111822
            ],
            [
               0.9070527999999995,
               0.6495030853274559
            ],
            [
               0.9098524999999997,
               0.6511504744168097
            ],
            [
               0.9126521999999999,
               0.6526343876429959
            ],
            [
               0.9154518999999997,
               0.6537983557976477
            ],
            [
               0.9182515999999998,
               0.6545784714310421
            ],
            [
               0.9210512999999996,
               0.655016955517457
            ],
            [
               0.9238509999999998,
               0.655242211605597
            ],
            [
               0.9266506999999999,
               0.6554241290774145
            ],
            [
               0.9294503999999997,
               0.6557208344630223
            ],
            [
               0.9322500999999999,
               0.6562346827956942
            ],
            [
               0.9350497999999996,
               0.6569908302387923
            ],
            [
               0.9378494999999998,
               0.6579430983419408
            ],
            [
               0.9406491999999995,
               0.6590022235272212
            ],
            [
               0.9434488999999997,
               0.6600743473463895
            ],
            [
               0.9462485999999999,
               0.6610951076012119
            ],
            [
               0.9490482999999996,
               0.6620475254582816
            ],
            [
               0.9518479999999998,
               0.6629587363214677
            ],
            [
               0.9546476999999995,
               0.66387881424065
            ],
            [
               0.9574473999999997,
               0.6648514678481048
            ],
            [
               0.9602470999999999,
               0.6658889497245681
            ],
            [
               0.9630467999999996,
               0.6669613516465311
            ],
            [
               0.9658464999999998,
               0.6680045288384583
            ],
            [
               0.9686461999999996,
               0.6689435163908855
            ],
            [
               0.9714458999999998,
               0.6697222440930366
            ],
            [
               0.9742455999999999,
               0.6703278472520815
            ],
            [
               0.9770452999999997,
               0.6707997967600503
            ],
            [
               0.9798449999999999,
               0.671219686079073
            ],
            [
               0.9826446999999996,
               0.6716847356496723
            ],
            [
               0.9854443999999998,
               0.6722742594089757
            ],
            [
               0.9882440999999995,
               0.6730212257437467
            ],
            [
               0.9910437999999997,
               0.6738995692967221
            ],
            [
               0.9938434999999999,
               0.6748325619992854
            ],
            [
               0.9966431999999996,
               0.6757201939662014
            ],
            [
               0.9994428999999998,
               0.6764767155009874
            ],
            [
               1.0022425999999995,
               0.6770656226994018
            ],
            [
               1.0050422999999997,
               0.6775197886609622
            ],
            [
               1.007842,
               0.6779390383827152
            ],
            [
               1.0106416999999996,
               0.678464714095427
            ],
            [
               1.0134413999999998,
               0.679238279415584
            ],
            [
               1.0162410999999996,
               0.6803563090757605
            ],
            [
               1.0190407999999997,
               0.6818356093947835
            ],
            [
               1.0218405,
               0.6835993132741536
            ],
            [
               1.0246401999999997,
               0.6854885793567775
            ],
            [
               1.0274398999999999,
               0.6872970027893424
            ],
            [
               1.0302395999999996,
               0.6888183531152008
            ],
            [
               1.0330392999999998,
               0.6898947077408767
            ],
            [
               1.0358389999999995,
               0.6904523599772456
            ],
            [
               1.0386386999999997,
               0.6905167386892015
            ],
            [
               1.0414383999999999,
               0.6902036314526601
            ],
            [
               1.0442380999999996,
               0.6896903598764185
            ],
            [
               1.0470377999999998,
               0.6891753985871725
            ],
            [
               1.0498374999999995,
               0.6888370602021967
            ],
            [
               1.0526371999999997,
               0.6888009969134011
            ],
            [
               1.0554369,
               0.6891229884489247
            ],
            [
               1.0582365999999996,
               0.6897889821336001
            ],
            [
               1.0610362999999998,
               0.6907299720769406
            ],
            [
               1.0638359999999996,
               0.691846151048545
            ],
            [
               1.0666356999999997,
               0.693033427110316
            ],
            [
               1.0694354,
               0.6942058813106669
            ],
            [
               1.0722350999999997,
               0.6953096157335709
            ],
            [
               1.0750347999999998,
               0.6963260383386589
            ],
            [
               1.0778344999999996,
               0.6972652843842158
            ],
            [
               1.0806341999999998,
               0.6981526620158172
            ],
            [
               1.0834338999999995,
               0.6990124049284364
            ],
            [
               1.0862335999999997,
               0.6998534587750005
            ],
            [
               1.0890332999999999,
               0.7006614803128175
            ],
            [
               1.0918329999999996,
               0.701399748668296
            ],
            [
               1.0946326999999998,
               0.7020194625604763
            ],
            [
               1.0974323999999995,
               0.7024772879985162
            ],
            [
               1.1002320999999997,
               0.7027555845928516
            ],
            [
               1.1030318,
               0.7028791605928573
            ],
            [
               1.1058314999999996,
               0.7029223315875528
            ],
            [
               1.1086311999999998,
               0.7030018507685027
            ],
            [
               1.1114308999999996,
               0.7032548035487793
            ],
            [
               1.1142305999999997,
               0.7038050772416774
            ],
            [
               1.1170303,
               0.7047262860719452
            ],
            [
               1.1198299999999997,
               0.7060116249761346
            ],
            [
               1.1226296999999998,
               0.7075608865375593
            ],
            [
               1.1254293999999996,
               0.7091913768278924
            ],
            [
               1.1282290999999998,
               0.7106732915697791
            ],
            [
               1.1310287999999995,
               0.7117828304280216
            ],
            [
               1.1338284999999997,
               0.7123601049937281
            ],
            [
               1.1366281999999999,
               0.7123558635173954
            ],
            [
               1.1394278999999996,
               0.7118525774764886
            ],
            [
               1.1422275999999998,
               0.7110515608276773
            ],
            [
               1.1450272999999995,
               0.7102270860838624
            ],
            [
               1.1478269999999997,
               0.7096583144123088
            ],
            [
               1.1506267,
               0.7095572303791242
            ],
            [
               1.1534263999999996,
               0.7100131494899113
            ],
            [
               1.1562260999999998,
               0.7109706204724651
            ],
            [
               1.1590257999999996,
               0.7122484119314928
            ],
            [
               1.1618254999999997,
               0.7135952564587038
            ],
            [
               1.1646252,
               0.7147667036291412
            ],
            [
               1.1674248999999997,
               0.7156003791862584
            ],
            [
               1.1702245999999998,
               0.7160665805414014
            ],
            [
               1.1730242999999996,
               0.716277888785457
            ],
            [
               1.1758239999999998,
               0.716453550858647
            ],
            [
               1.1786236999999995,
               0.716848235438608
            ],
            [
               1.1814233999999997,
               0.7176661470961414
            ],
            [
               1.1842230999999999,
               0.7189867703215851
            ],
            [
               1.1870227999999996,
               0.7207258697096439
            ],
            [
               1.1898224999999998,
               0.7226453760642323
            ],
            [
               1.1926221999999995,
               0.7244113229867054
            ],
            [
               1.1954218999999997,
               0.725684398996856
            ],
            [
               1.1982215999999999,
               0.726217407995744
            ],
            [
               1.2010212999999996,
               0.7259311887404849
            ],
            [
               1.2038209999999998,
               0.7249462675615002
            ],
            [
               1.2066206999999995,
               0.7235600678127999
            ],
            [
               1.2094203999999997,
               0.7221751519316367
            ],
            [
               1.2122201,
               0.7211980633267256
            ],
            [
               1.2150197999999997,
               0.7209366897488834
            ],
            [
               1.2178194999999998,
               0.7215242695064965
            ],
            [
               1.2206191999999996,
               0.7228902616420818
            ],
            [
               1.2234188999999998,
               0.724784772099961
            ],
            [
               1.2262185999999995,
               0.7268481605715774
            ],
            [
               1.2290182999999997,
               0.7287052819456785
            ],
            [
               1.2318179999999999,
               0.7300579743301372
            ],
            [
               1.2346176999999996,
               0.7307513223697901
            ],
            [
               1.2374173999999998,
               0.7307979735077306
            ],
            [
               1.2402170999999995,
               0.7303574611745012
            ],
            [
               1.2430167999999997,
               0.7296801754921043
            ],
            [
               1.2458164999999999,
               0.7290346199612772
            ],
            [
               1.2486161999999996,
               0.7286395243181807
            ],
            [
               1.2514158999999998,
               0.7286188349235382
            ],
            [
               1.2542155999999995,
               0.7289891284965775
            ],
            [
               1.2570152999999997,
               0.7296785163994913
            ],
            [
               1.2598149999999995,
               0.7305669363581202
            ],
            [
               1.2626146999999996,
               0.731532526638322
            ],
            [
               1.2654143999999998,
               0.7324887835612883
            ],
            [
               1.2682140999999996,
               0.733401956534986
            ],
            [
               1.2710137999999997,
               0.7342857424170772
            ],
            [
               1.2738134999999995,
               0.7351781697689607
            ],
            [
               1.2766131999999997,
               0.7361111136998035
            ],
            [
               1.2794128999999999,
               0.7370845574199916
            ],
            [
               1.2822125999999996,
               0.7380552588458527
            ],
            [
               1.2850122999999998,
               0.7389439557133398
            ],
            [
               1.2878119999999995,
               0.739658617340224
            ],
            [
               1.2906116999999997,
               0.7401257188527476
            ],
            [
               1.2934113999999999,
               0.7403187971986966
            ],
            [
               1.2962110999999996,
               0.7402743952314433
            ],
            [
               1.2990107999999998,
               0.7400895114370531
            ],
            [
               1.3018104999999995,
               0.739900491761276
            ],
            [
               1.3046101999999997,
               0.739849078177965
            ],
            [
               1.3074098999999995,
               0.7400453089381136
            ],
            [
               1.3102095999999996,
               0.7405379994693944
            ],
            [
               1.3130092999999998,
               0.7413013866961011
            ],
            [
               1.3158089999999996,
               0.7422418944531615
            ],
            [
               1.3186086999999997,
               0.743223262087849
            ],
            [
               1.3214083999999995,
               0.7441031210038525
            ],
            [
               1.3242080999999997,
               0.7447709408190099
            ],
            [
               1.3270077999999998,
               0.745176935064824
            ],
            [
               1.3298074999999996,
               0.7453440523890918
            ],
            [
               1.3326071999999998,
               0.7453598418645934
            ],
            [
               1.3354068999999995,
               0.745350477900703
            ],
            [
               1.3382065999999997,
               0.7454440765359804
            ],
            [
               1.3410062999999999,
               0.7457333458247559
            ],
            [
               1.3438059999999996,
               0.7462478311357104
            ],
            [
               1.3466056999999998,
               0.7469434952882545
            ],
            [
               1.3494053999999995,
               0.7477127799847342
            ],
            [
               1.3522050999999997,
               0.7484128310074467
            ],
            [
               1.3550047999999995,
               0.7489046636123055
            ],
            [
               1.3578044999999996,
               0.7490929862006367
            ],
            [
               1.3606041999999998,
               0.7489560091630261
            ],
            [
               1.3634038999999996,
               0.7485569757694912
            ],
            [
               1.3662035999999997,
               0.7480337689327556
            ],
            [
               1.3690032999999995,
               0.7475685938208709
            ],
            [
               1.3718029999999997,
               0.7473449498207629
            ],
            [
               1.3746026999999998,
               0.7475025206791542
            ],
            [
               1.3774023999999996,
               0.748101321446319
            ],
            [
               1.3802020999999998,
               0.7491042422632685
            ],
            [
               1.3830017999999995,
               0.7503825822028937
            ],
            [
               1.3858014999999997,
               0.7517434514353399
            ],
            [
               1.3886011999999999,
               0.7529725088403658
            ],
            [
               1.3914008999999996,
               0.7538817991529319
            ],
            [
               1.3942005999999998,
               0.7543513084109552
            ],
            [
               1.3970002999999995,
               0.7543546719183458
            ],
            [
               1.3998,
               0.7539632510753781
            ]
         ]
      },
      {
         "data": [
            [
               1.3999,
               0.7500138029028075
            ],
            [
               1.3971059021996972,
               0.7503221835946461
            ],
            [
               1.394311804399394,
               0.7504129855924331
            ],
            [
               1.3915177065990914,
               0.7502160137291627
            ],
            [
               1.3887236087987886,
               0.7497219153504358
            ],
            [
               1.385929510998486,
               0.7489857535785223
            ],
            [
               1.3831354131981828,
               0.7481194062377168
            ],
            [
               1.38034131539788,
               0.7472727259375537
            ],
            [
               1.3775472175975774,
               0.7466046857101601
            ],
            [
               1.3747531197972747,
               0.7462482263937404
            ],
            [
               1.371959021996972,
               0.7462751955394924
            ],
            [
               1.3691649241966688,
               0.7466698438840539
            ],
            [
               1.366370826396366,
               0.7473195511650094
            ],
            [
               1.3635767285960634,
               0.7480289446015473
            ],
            [
               1.3607826307957607,
               0.7485583041315267
            ],
            [
               1.357988532995458,
               0.748680170511485
            ],
            [
               1.3551944351951548,
               0.7482413755429982
            ],
            [
               1.352400337394852,
               0.7472136676327557
            ],
            [
               1.3496062395945494,
               0.7457166366207582
            ],
            [
               1.3468121417942467,
               0.7440024319164038
            ],
            [
               1.3440180439939435,
               0.7424017903456817
            ],
            [
               1.3412239461936408,
               0.7412425003901816
            ],
            [
               1.3384298483933381,
               0.7407610589515263
            ],
            [
               1.3356357505930354,
               0.741032548330395
            ],
            [
               1.3328416527927327,
               0.7419406756003436
            ],
            [
               1.3300475549924295,
               0.7431996927030708
            ],
            [
               1.3272534571921268,
               0.744425149861569
            ],
            [
               1.3244593593918241,
               0.7452354583622194
            ],
            [
               1.3216652615915214,
               0.7453558214118146
            ],
            [
               1.3188711637912183,
               0.7446938873094895
            ],
            [
               1.3160770659909156,
               0.743363724920751
            ],
            [
               1.3132829681906129,
               0.7416496584122294
            ],
            [
               1.3104888703903101,
               0.7399197594101851
            ],
            [
               1.3076947725900074,
               0.7385146927803703
            ],
            [
               1.3049006747897043,
               0.7376459440670579
            ],
            [
               1.3021065769894016,
               0.7373352443569849
            ],
            [
               1.2993124791890989,
               0.7374145848240351
            ],
            [
               1.2965183813887962,
               0.7375872547682523
            ],
            [
               1.293724283588493,
               0.7375307837990486
            ],
            [
               1.2909301857881903,
               0.7370088488281428
            ],
            [
               1.2881360879878876,
               0.7359557607910739
            ],
            [
               1.2853419901875849,
               0.7345054444580494
            ],
            [
               1.2825478923872822,
               0.7329544199271079
            ],
            [
               1.279753794586979,
               0.7316696291886855
            ],
            [
               1.2769596967866763,
               0.7309701193457048
            ],
            [
               1.2741655989863736,
               0.7310205936251891
            ],
            [
               1.271371501186071,
               0.7317715775974911
            ],
            [
               1.2685774033857682,
               0.7329663112471827
            ],
            [
               1.265783305585465,
               0.7342131146193543
            ],
            [
               1.2629892077851623,
               0.7351008072082785
            ],
            [
               1.2601951099848596,
               0.7353207236550504
            ],
            [
               1.257401012184557,
               0.734756612085387
            ],
            [
               1.2546069143842538,
               0.7335140316179282
            ],
            [
               1.251812816583951,
               0.7318804427708033
            ],
            [
               1.2490187187836483,
               0.7302296045484993
            ],
            [
               1.2462246209833456,
               0.7289017946477614
            ],
            [
               1.243430523183043,
               0.7280988771755685
            ],
            [
               1.2406364253827398,
               0.7278279158877698
            ],
            [
               1.237842327582437,
               0.7279106816327578
            ],
            [
               1.2350482297821344,
               0.728054488604571
            ],
            [
               1.2322541319818316,
               0.7279595980098621
            ],
            [
               1.2294600341815285,
               0.7274266273666425
            ],
            [
               1.2266659363812258,
               0.7264278486362582
            ],
            [
               1.223871838580923,
               0.7251187010271325
            ],
            [
               1.2210777407806204,
               0.7237860458949628
            ],
            [
               1.2182836429803177,
               0.7227508634349393
            ],
            [
               1.2154895451800145,
               0.7222581815103873
            ],
            [
               1.2126954473797118,
               0.722391076340155
            ],
            [
               1.209901349579409,
               0.7230373615419912
            ],
            [
               1.2071072517791064,
               0.723919954376063
            ],
            [
               1.2043131539788037,
               0.7246808378662382
            ],
            [
               1.2015190561785005,
               0.7249910507296663
            ],
            [
               1.1987249583781978,
               0.7246509646387378
            ],
            [
               1.195930860577895,
               0.7236487952995769
            ],
            [
               1.1931367627775924,
               0.7221594054698472
            ],
            [
               1.1903426649772892,
               0.7204851326150807
            ],
            [
               1.1875485671769865,
               0.718959012472107
            ],
            [
               1.1847544693766838,
               0.71784227324791
            ],
            [
               1.1819603715763811,
               0.7172487643749285
            ],
            [
               1.1791662737760784,
               0.717119126928038
            ],
            [
               1.1763721759757753,
               0.7172506012340201
            ],
            [
               1.1735780781754725,
               0.7173702117501577
            ],
            [
               1.1707839803751698,
               0.7172256892240261
            ],
            [
               1.1679898825748671,
               0.7166640935766314
            ],
            [
               1.165195784774564,
               0.7156737407976304
            ],
            [
               1.1624016869742613,
               0.7143783774866109
            ],
            [
               1.1596075891739586,
               0.712988782963768
            ],
            [
               1.1568134913736559,
               0.7117305599162118
            ],
            [
               1.1540193935733531,
               0.7107734108525051
            ],
            [
               1.15122529577305,
               0.710184896795983
            ],
            [
               1.1484311979727473,
               0.7099218293799847
            ],
            [
               1.1456371001724446,
               0.7098588452410699
            ],
            [
               1.1428430023721419,
               0.7098412121025156
            ],
            [
               1.1400489045718392,
               0.7097417232614045
            ],
            [
               1.137254806771536,
               0.7095017792013143
            ],
            [
               1.1344607089712333,
               0.709143853232834
            ],
            [
               1.1316666111709306,
               0.7087535549881155
            ],
            [
               1.1288725133706279,
               0.7084403060025135
            ],
            [
               1.1260784155703247,
               0.7082924215906108
            ],
            [
               1.123284317770022,
               0.70834301804425
            ],
            [
               1.1204902199697193,
               0.7085578445313399
            ],
            [
               1.1176961221694166,
               0.7088472297103365
            ],
            [
               1.114902024369114,
               0.7090953618487033
            ],
            [
               1.1121079265688107,
               0.7091944313575484
            ],
            [
               1.109313828768508,
               0.7090706813140332
            ],
            [
               1.1065197309682053,
               0.7086939828244081
            ],
            [
               1.1037256331679026,
               0.7080700903943441
            ],
            [
               1.1009315353675995,
               0.707222081319014
            ],
            [
               1.0981374375672968,
               0.7061716668180387
            ],
            [
               1.095343339766994,
               0.7049304409153427
            ],
            [
               1.0925492419666913,
               0.7035060253107923
            ],
            [
               1.0897551441663886,
               0.7019206170156264
            ],
            [
               1.0869610463660855,
               0.7002327741622831
            ],
            [
               1.0841669485657828,
               0.6985502646376514
            ],
            [
               1.08137285076548,
               0.6970239455930283
            ],
            [
               1.0785787529651774,
               0.6958194192487082
            ],
            [
               1.0757846551648746,
               0.6950722217488496
            ],
            [
               1.0729905573645715,
               0.6948401237162922
            ],
            [
               1.0701964595642688,
               0.6950695770420361
            ],
            [
               1.067402361763966,
               0.6955907203300216
            ],
            [
               1.0646082639636634,
               0.6961471188991257
            ],
            [
               1.0618141661633602,
               0.6964551327973996
            ],
            [
               1.0590200683630575,
               0.6962773055604087
            ],
            [
               1.0562259705627548,
               0.6954882028220565
            ],
            [
               1.053431872762452,
               0.694112039511519
            ],
            [
               1.0506377749621494,
               0.6923192552927211
            ],
            [
               1.0478436771618462,
               0.6903815825428218
            ],
            [
               1.0450495793615435,
               0.6885981158160458
            ],
            [
               1.0422554815612408,
               0.6872141524501723
            ],
            [
               1.039461383760938,
               0.6863570085445281
            ],
            [
               1.036667285960635,
               0.6860077421377501
            ],
            [
               1.0338731881603322,
               0.6860164160389102
            ],
            [
               1.0310790903600295,
               0.6861548923971816
            ],
            [
               1.0282849925597268,
               0.686189622113218
            ],
            [
               1.0254908947594241,
               0.6859511957568696
            ],
            [
               1.022696796959121,
               0.6853793074333653
            ],
            [
               1.0199026991588183,
               0.6845304631782043
            ],
            [
               1.0171086013585156,
               0.683548223069995
            ],
            [
               1.0143145035582128,
               0.6826078043144472
            ],
            [
               1.0115204057579101,
               0.6818545476835454
            ],
            [
               1.008726307957607,
               0.6813566893453402
            ],
            [
               1.0059322101573043,
               0.6810870371960731
            ],
            [
               1.0031381123570016,
               0.6809377505272526
            ],
            [
               1.0003440145566989,
               0.6807611384813349
            ],
            [
               0.9975499167563957,
               0.6804210575834879
            ],
            [
               0.994755818956093,
               0.6798367845505492
            ],
            [
               0.9919617211557903,
               0.6790048307860712
            ],
            [
               0.9891676233554876,
               0.6779925418248888
            ],
            [
               0.9863735255551849,
               0.6769074077836271
            ],
            [
               0.9835794277548817,
               0.6758542621430145
            ],
            [
               0.980785329954579,
               0.6748962041106064
            ],
            [
               0.9779912321542763,
               0.6740330773348062
            ],
            [
               0.9751971343539736,
               0.6732046022613701
            ],
            [
               0.9724030365536704,
               0.6723163124685245
            ],
            [
               0.9696089387533677,
               0.6712784676331338
            ],
            [
               0.966814840953065,
               0.6700438228762287
            ],
            [
               0.9640207431527623,
               0.6686308600041913
            ],
            [
               0.9612266453524596,
               0.6671243838404217
            ],
            [
               0.9584325475521565,
               0.6656532634023544
            ],
            [
               0.9556384497518537,
               0.6643527716437612
            ],
            [
               0.952844351951551,
               0.6633238721401771
            ],
            [
               0.9500502541512483,
               0.6626024159752881
            ],
            [
               0.9472561563509452,
               0.6621475754065629
            ],
            [
               0.9444620585506425,
               0.6618524077538747
            ],
            [
               0.9416679607503398,
               0.6615725063099945
            ],
            [
               0.938873862950037,
               0.661163544881735
            ],
            [
               0.9360797651497343,
               0.6605166646363323
            ],
            [
               0.9332856673494312,
               0.65958235819807
            ],
            [
               0.9304915695491285,
               0.6583778329117855
            ],
            [
               0.9276974717488258,
               0.6569780696923908
            ],
            [
               0.9249033739485231,
               0.6554951329536536
            ],
            [
               0.9221092761482204,
               0.6540524856473606
            ],
            [
               0.9193151783479172,
               0.6527608129600946
            ],
            [
               0.9165210805476145,
               0.6516997766556443
            ],
            [
               0.9137269827473118,
               0.6509073901976754
            ],
            [
               0.9109328849470091,
               0.6503765189020179
            ],
            [
               0.9081387871467059,
               0.6500570818714837
            ],
            [
               0.9053446893464032,
               0.6498628412452414
            ],
            [
               0.9025505915461005,
               0.6496825417652353
            ],
            [
               0.8997564937457978,
               0.6493956738967916
            ],
            [
               0.8969623959454951,
               0.6488925668871363
            ],
            [
               0.8941682981451919,
               0.6480967830827306
            ],
            [
               0.8913742003448892,
               0.6469855225361638
            ],
            [
               0.8885801025445865,
               0.6456021020856701
            ],
            [
               0.8857860047442838,
               0.6440547045334302
            ],
            [
               0.8829919069439807,
               0.6424981188972105
            ],
            [
               0.880197809143678,
               0.6410998014854814
            ],
            [
               0.8774037113433752,
               0.6399970033235269
            ],
            [
               0.8746096135430725,
               0.6392560520749291
            ],
            [
               0.8718155157427698,
               0.6388463184169425
            ],
            [
               0.8690214179424667,
               0.6386388821671098
            ],
            [
               0.866227320142164,
               0.638433667511764
            ],
            [
               0.8634332223418613,
               0.6380104294838829
            ],
            [
               0.8606391245415586,
               0.6371909891383136
            ],
            [
               0.8578450267412558,
               0.6358952328786451
            ],
            [
               0.8550509289409527,
               0.6341735433807124
            ],
            [
               0.85225683114065,
               0.6322039457012222
            ],
            [
               0.8494627333403473,
               0.6302519941209028
            ],
            [
               0.8466686355400446,
               0.6286025060092675
            ],
            [
               0.8438745377397414,
               0.627481262857454
            ],
            [
               0.8410804399394387,
               0.6269888042937619
            ],
            [
               0.838286342139136,
               0.6270659421772253
            ],
            [
               0.8354922443388333,
               0.6275021130177549
            ],
            [
               0.8326981465385306,
               0.6279855660992326
            ],
            [
               0.8299040487382274,
               0.6281822457403196
            ],
            [
               0.8271099509379247,
               0.6278217479365968
            ],
            [
               0.824315853137622,
               0.6267665199314311
            ],
            [
               0.8215217553373193,
               0.6250452299603847
            ],
            [
               0.8187276575370162,
               0.6228415368647826
            ],
            [
               0.8159335597367134,
               0.6204422249746235
            ],
            [
               0.8131394619364107,
               0.6181600211062345
            ],
            [
               0.810345364136108,
               0.6162530432849493
            ],
            [
               0.8075512663358053,
               0.6148629139423406
            ],
            [
               0.8047571685355022,
               0.6139873044175328
            ],
            [
               0.8019630707351995,
               0.6134921727582067
            ],
            [
               0.7991689729348967,
               0.6131575165215734
            ],
            [
               0.796374875134594,
               0.6127415183662267
            ],
            [
               0.7935807773342913,
               0.6120440118863001
            ],
            [
               0.7907866795339882,
               0.6109520775411674
            ],
            [
               0.7879925817336855,
               0.609457306784561
            ],
            [
               0.7851984839333828,
               0.6076434485623308
            ],
            [
               0.78240438613308,
               0.6056518033504108
            ],
            [
               0.7796102883327769,
               0.6036372759254716
            ],
            [
               0.7768161905324742,
               0.6017290339302561
            ],
            [
               0.7740220927321715,
               0.6000063703386695
            ],
            [
               0.7712279949318688,
               0.5984941316312685
            ],
            [
               0.7684338971315661,
               0.5971752315924703
            ],
            [
               0.7656397993312629,
               0.5960125910287464
            ],
            [
               0.7628457015309602,
               0.5949708463839782
            ],
            [
               0.7600516037306575,
               0.5940296925669781
            ],
            [
               0.7572575059303548,
               0.593184907790546
            ],
            [
               0.7544634081300516,
               0.5924382750727144
            ],
            [
               0.7516693103297489,
               0.5917818956338196
            ],
            [
               0.7488752125294462,
               0.591184357629872
            ],
            [
               0.7460811147291435,
               0.5905853424756633
            ],
            [
               0.7432870169288408,
               0.5899019893665189
            ],
            [
               0.7404929191285377,
               0.5890459459136419
            ],
            [
               0.7376988213282349,
               0.5879460707971895
            ],
            [
               0.7349047235279322,
               0.5865695585525937
            ],
            [
               0.7321106257276295,
               0.5849345097300325
            ],
            [
               0.7293165279273268,
               0.5831095179452069
            ],
            [
               0.7265224301270237,
               0.5811997991423004
            ],
            [
               0.723728332326721,
               0.5793234522055555
            ],
            [
               0.7209342345264182,
               0.57758434756627
            ],
            [
               0.7181401367261155,
               0.5760490476502191
            ],
            [
               0.7153460389258124,
               0.574733879313117
            ],
            [
               0.7125519411255097,
               0.5736052785509113
            ],
            [
               0.709757843325207,
               0.5725927616333575
            ],
            [
               0.7069637455249043,
               0.5716104549605953
            ],
            [
               0.7041696477246016,
               0.570580977597738
            ],
            [
               0.7013755499242984,
               0.5694551329165942
            ],
            [
               0.6985814521239957,
               0.5682223176293312
            ],
            [
               0.695787354323693,
               0.5669093065447375
            ],
            [
               0.6929932565233903,
               0.565568320048631
            ],
            [
               0.6901991587230871,
               0.5642581528772672
            ],
            [
               0.6874050609227844,
               0.5630239111936537
            ],
            [
               0.6846109631224817,
               0.5618811598614646
            ],
            [
               0.681816865322179,
               0.5608090046332467
            ],
            [
               0.6790227675218763,
               0.5597541803805328
            ],
            [
               0.6762286697215731,
               0.5586452191370654
            ],
            [
               0.6734345719212704,
               0.5574129895343015
            ],
            [
               0.6706404741209677,
               0.5560120436770055
            ],
            [
               0.667846376320665,
               0.5544367776077876
            ],
            [
               0.6650522785203619,
               0.552727568366228
            ],
            [
               0.6622581807200592,
               0.5509645602602032
            ],
            [
               0.6594640829197564,
               0.5492500374468814
            ],
            [
               0.6566699851194537,
               0.5476835024335909
            ],
            [
               0.653875887319151,
               0.5463358062684226
            ],
            [
               0.6510817895188479,
               0.5452292696960681
            ],
            [
               0.6482876917185452,
               0.5443294256776456
            ],
            [
               0.6454935939182425,
               0.5435510550745675
            ],
            [
               0.6426994961179398,
               0.5427773285151686
            ],
            [
               0.639905398317637,
               0.5418871764128269
            ],
            [
               0.6371113005173339,
               0.5407835769120685
            ],
            [
               0.6343172027170312,
               0.5394150607621225
            ],
            [
               0.6315231049167285,
               0.5377845912007378
            ],
            [
               0.6287290071164258,
               0.5359436141873934
            ],
            [
               0.6259349093161226,
               0.5339734416019173
            ],
            [
               0.6231408115158199,
               0.5319599006565979
            ],
            [
               0.6203467137155172,
               0.5299691611486286
            ],
            [
               0.6175526159152145,
               0.5280321670741428
            ],
            [
               0.6147585181149118,
               0.5261422479899409
            ],
            [
               0.6119644203146086,
               0.5242661378506903
            ],
            [
               0.6091703225143059,
               0.5223641728853325
            ],
            [
               0.6063762247140032,
               0.5204123425174383
            ],
            [
               0.6035821269137003,
               0.5184181884128138
            ],
            [
               0.6007880291133976,
               0.5164245695010505
            ],
            [
               0.5979939313130949,
               0.5144994192101907
            ],
            [
               0.5951998335127919,
               0.5127144782030874
            ],
            [
               0.5924057357124892,
               0.5111199634581145
            ],
            [
               0.5896116379121863,
               0.5097238568005666
            ],
            [
               0.5868175401118836,
               0.5084833143053599
            ],
            [
               0.5840234423115807,
               0.5073119313755148
            ],
            [
               0.581229344511278,
               0.5061014497692753
            ],
            [
               0.578435246710975,
               0.5047516610731896
            ],
            [
               0.5756411489106723,
               0.50319937326101
            ],
            [
               0.5728470511103696,
               0.5014373639916797
            ],
            [
               0.5700529533100667,
               0.49951727035930465
            ],
            [
               0.567258855509764,
               0.49753538585441925
            ],
            [
               0.564464757709461,
               0.49560569967468965
            ],
            [
               0.5616706599091583,
               0.49382844879690396
            ],
            [
               0.5588765621088554,
               0.49226366918882514
            ],
            [
               0.5560824643085527,
               0.4909173617042286
            ],
            [
               0.55328836650825,
               0.4897436092574855
            ],
            [
               0.550494268707947,
               0.4886607811841324
            ],
            [
               0.5477001709076443,
               0.4875756135191894
            ],
            [
               0.5449060731073414,
               0.4864069063091784
            ],
            [
               0.5421119753070387,
               0.48510144760797713
            ],
            [
               0.5393178775067358,
               0.48363813994916177
            ],
            [
               0.5365237797064331,
               0.4820208770713782
            ],
            [
               0.5337296819061303,
               0.4802648035045478
            ],
            [
               0.5309355841058274,
               0.4783827066553965
            ],
            [
               0.5281414863055247,
               0.4763777070359676
            ],
            [
               0.5253473885052218,
               0.47424540497011436
            ],
            [
               0.5225532907049191,
               0.4719843956769748
            ],
            [
               0.5197591929046161,
               0.4696102331342292
            ],
            [
               0.5169650951043134,
               0.46716601821347314
            ],
            [
               0.5141709973040105,
               0.46472361119060956
            ],
            [
               0.5113768995037078,
               0.46237280433732686
            ],
            [
               0.5085828017034051,
               0.4602004557018844
            ],
            [
               0.5057887039031022,
               0.45826585147826454
            ],
            [
               0.5029946061027994,
               0.4565807809270753
            ],
            [
               0.5002005083024965,
               0.45510201526235394
            ],
            [
               0.4974064105021938,
               0.4537401886215375
            ],
            [
               0.4946123127018909,
               0.45238365959535853
            ],
            [
               0.49181821490158817,
               0.45093063841633413
            ],
            [
               0.48902411710128546,
               0.44931958567578956
            ],
            [
               0.48623001930098253,
               0.44754787358428416
            ],
            [
               0.4834359215006798,
               0.4456720997462181
            ],
            [
               0.4806418237003769,
               0.4437892205775115
            ],
            [
               0.4778477259000742,
               0.4420039377415407
            ],
            [
               0.47505362809977125,
               0.4403924210033117
            ],
            [
               0.47225953029946854,
               0.4389738866519365
            ],
            [
               0.46946543249916584,
               0.4376992384232732
            ],
            [
               0.4666713346988629,
               0.4364606427777584
            ],
            [
               0.4638772368985602,
               0.43511929775363645
            ],
            [
               0.46108313909825727,
               0.43354293926496673
            ],
            [
               0.45828904129795456,
               0.43164167676535653
            ],
            [
               0.4554949434976516,
               0.4293914892531048
            ],
            [
               0.4527008456973489,
               0.4268388280709806
            ],
            [
               0.449906747897046,
               0.42408583334270133
            ],
            [
               0.4471126500967433,
               0.4212616341446858
            ],
            [
               0.44431855229644057,
               0.4184891230157701
            ],
            [
               0.44152445449613764,
               0.4158572827147745
            ],
            [
               0.43873035669583493,
               0.41340654400091276
            ],
            [
               0.435936258895532,
               0.41112982914353785
            ],
            [
               0.4331421610952293,
               0.4089866532534613
            ],
            [
               0.43034806329492636,
               0.4069237421377082
            ],
            [
               0.42755396549462366,
               0.40489432703173783
            ],
            [
               0.42475986769432095,
               0.40286984293410477
            ],
            [
               0.421965769894018,
               0.40084139892033677
            ],
            [
               0.4191716720937153,
               0.3988126108013983
            ],
            [
               0.4163775742934124,
               0.3967885673794534
            ],
            [
               0.41358347649310967,
               0.3947666998232695
            ],
            [
               0.41078937869280674,
               0.39273388753180466
            ],
            [
               0.40799528089250403,
               0.39067096650541533
            ],
            [
               0.4052011830922011,
               0.3885622687566389
            ],
            [
               0.4024070852918984,
               0.38640539000097285
            ],
            [
               0.3996129874915957,
               0.384216069431105
            ],
            [
               0.39681888969129275,
               0.3820250202137622
            ],
            [
               0.39402479189099004,
               0.3798669995281062
            ],
            [
               0.3912306940906871,
               0.3777659532465857
            ],
            [
               0.3884365962903844,
               0.37572223194166393
            ],
            [
               0.3856424984900815,
               0.3737076754312797
            ],
            [
               0.38284840068977877,
               0.37167173328604214
            ],
            [
               0.38005430288947606,
               0.3695576273421243
            ],
            [
               0.37726020508917313,
               0.36732342372912696
            ],
            [
               0.3744661072888704,
               0.36496040029743937
            ],
            [
               0.3716720094885675,
               0.3625013563331436
            ],
            [
               0.3688779116882648,
               0.36001460949147124
            ],
            [
               0.36608381388796185,
               0.3575843788812739
            ],
            [
               0.36328971608765914,
               0.3552833252747236
            ],
            [
               0.36049561828735643,
               0.3531463308551261
            ],
            [
               0.3577015204870535,
               0.351154826375806
            ],
            [
               0.3549074226867508,
               0.349237857463531
            ],
            [
               0.35211332488644786,
               0.3472905795152546
            ],
            [
               0.34931922708614516,
               0.34520484955660447
            ],
            [
               0.3465251292858422,
               0.34290217792109917
            ],
            [
               0.3437310314855395,
               0.3403581481593323
            ],
            [
               0.3409369336852366,
               0.33761003583410504
            ],
            [
               0.3381428358849339,
               0.33474494331435467
            ],
            [
               0.33534873808463117,
               0.33187241735218165
            ],
            [
               0.33255464028432824,
               0.32909089131631897
            ],
            [
               0.32976054248402553,
               0.3264594496563927
            ],
            [
               0.3269664446837226,
               0.3239845094476374
            ],
            [
               0.3241723468834199,
               0.32162565389774267
            ],
            [
               0.32137824908311696,
               0.3193179009144911
            ],
            [
               0.31858415128281425,
               0.31700163788218905
            ],
            [
               0.31579005348251155,
               0.3146485358855905
            ],
            [
               0.3129959556822086,
               0.3122731314832318
            ],
            [
               0.3102018578819059,
               0.30992505945670734
            ],
            [
               0.307407760081603,
               0.30766431482081513
            ],
            [
               0.30461366228130027,
               0.3055287554614396
            ],
            [
               0.30181956448099734,
               0.30350675948974465
            ],
            [
               0.29902546668069463,
               0.3015269824499676
            ],
            [
               0.2962313688803919,
               0.29947160652016225
            ],
            [
               0.293437271080089,
               0.2972110954923626
            ],
            [
               0.2906431732797863,
               0.2946501425100325
            ],
            [
               0.28784907547948335,
               0.2917692435649527
            ],
            [
               0.28505497767918064,
               0.288646247882565
            ],
            [
               0.2822608798788777,
               0.2854477166644219
            ],
            [
               0.279466782078575,
               0.2823894235987623
            ],
            [
               0.2766726842782721,
               0.27967582506222766
            ],
            [
               0.27387858647796937,
               0.2774362743820044
            ],
            [
               0.27108448867766666,
               0.27567829356385243
            ],
            [
               0.2682903908773637,
               0.27427417576640845
            ],
            [
               0.265496293077061,
               0.27298755759347376
            ],
            [
               0.2627021952767581,
               0.27153426927123936
            ],
            [
               0.2599080974764554,
               0.26966065543314777
            ],
            [
               0.25711399967615245,
               0.2672163218121122
            ],
            [
               0.25431990187584974,
               0.2641990971016977
            ],
            [
               0.25152580407554703,
               0.2607578657771028
            ],
            [
               0.2487317062752441,
               0.25715151128382496
            ],
            [
               0.2459376084749414,
               0.25367562099104973
            ],
            [
               0.24314351067463846,
               0.25057861442415863
            ],
            [
               0.24034941287433575,
               0.2479923551459566
            ],
            [
               0.23755531507403282,
               0.24589795342621734
            ],
            [
               0.23476121727373012,
               0.2441366765002138
            ],
            [
               0.23196711947342719,
               0.2424620220205962
            ],
            [
               0.22917302167312448,
               0.24061642704942482
            ],
            [
               0.22637892387282177,
               0.23840872309157707
            ],
            [
               0.22358482607251884,
               0.2357685878060582
            ],
            [
               0.22079072827221613,
               0.23276178290003818
            ],
            [
               0.2179966304719132,
               0.22956246461027097
            ],
            [
               0.2152025326716105,
               0.22639232409361132
            ],
            [
               0.21240843487130756,
               0.2234465131372698
            ],
            [
               0.20961433707100485,
               0.2208300768744651
            ],
            [
               0.20682023927070214,
               0.21852486541986027
            ],
            [
               0.2040261414703992,
               0.21639693316743286
            ],
            [
               0.2012320436700965,
               0.21424149565754436
            ],
            [
               0.19843794586979357,
               0.21185071428574637
            ],
            [
               0.19564384806949087,
               0.20908259563569878
            ],
            [
               0.19284975026918794,
               0.20590921574129573
            ],
            [
               0.19005565246888523,
               0.2024291944955688
            ],
            [
               0.18726155466858252,
               0.19884062027275545
            ],
            [
               0.1844674568682796,
               0.19538286591377985
            ],
            [
               0.18167335906797688,
               0.19226514754755408
            ],
            [
               0.17887926126767395,
               0.18960344321275324
            ],
            [
               0.17608516346737124,
               0.18738451730520472
            ],
            [
               0.1732910656670683,
               0.18546736242247908
            ],
            [
               0.1704969678667656,
               0.1836211016857376
            ],
            [
               0.16770287006646267,
               0.18158777454280248
            ],
            [
               0.16490877226615996,
               0.17915159706250824
            ],
            [
               0.16211467446585726,
               0.17619510231227056
            ],
            [
               0.15932057666555433,
               0.172727106786164
            ],
            [
               0.15652647886525162,
               0.1688760874888516
            ],
            [
               0.1537323810649487,
               0.16485254505919625
            ],
            [
               0.15093828326464598,
               0.16089229797797622
            ],
            [
               0.14814418546434305,
               0.15719710254090863
            ],
            [
               0.14535008766404034,
               0.15388853304166827
            ],
            [
               0.14255598986373763,
               0.15098619905323327
            ],
            [
               0.1397618920634347,
               0.14841386386383343
            ],
            [
               0.136967794263132,
               0.14602921361413038
            ],
            [
               0.13417369646282906,
               0.1436671303767661
            ],
            [
               0.13137959866252635,
               0.1411837956768039
            ],
            [
               0.12858550086222342,
               0.13849013385456688
            ],
            [
               0.12579140306192071,
               0.13556724903668876
            ],
            [
               0.122997305261618,
               0.13246212096612392
            ],
            [
               0.12020320746131508,
               0.12926718439109536
            ],
            [
               0.11740910966101237,
               0.12609110183070696
            ],
            [
               0.11461501186070944,
               0.12302928983284235
            ],
            [
               0.11182091406040673,
               0.1201415955303916
            ],
            [
               0.1090268162601038,
               0.11744162064563937
            ],
            [
               0.10623271845980109,
               0.11489859170841367
            ],
            [
               0.10343862065949816,
               0.11244942681177346
            ],
            [
               0.10064452285919545,
               0.11001652124833372
            ],
            [
               0.09785042505889274,
               0.10752610486187308
            ],
            [
               0.09505632725858981,
               0.10492271717648448
            ],
            [
               0.0922622294582871,
               0.10217699111417773
            ],
            [
               0.08946813165798417,
               0.09928597971053715
            ],
            [
               0.08667403385768147,
               0.09626717275382707
            ],
            [
               0.08387993605737853,
               0.09314873483204422
            ],
            [
               0.08108583825707583,
               0.08995913335951163
            ],
            [
               0.07829174045677312,
               0.08671916612818026
            ],
            [
               0.07549764265647019,
               0.08343853539656274
            ],
            [
               0.07270354485616748,
               0.08011775339714515
            ],
            [
               0.06990944705586455,
               0.0767545940857896
            ],
            [
               0.06711534925556184,
               0.07335288050634604
            ],
            [
               0.06432125145525891,
               0.06993048271285404
            ],
            [
               0.0615271536549562,
               0.06652330181534799
            ],
            [
               0.05873305585465327,
               0.06318287709543782
            ],
            [
               0.05593895805435056,
               0.059966977217012635
            ],
            [
               0.053144860254047854,
               0.05692474770710186
            ],
            [
               0.050350762453744924,
               0.054080083540620154
            ],
            [
               0.047556664653442215,
               0.05141819515947908
            ],
            [
               0.044762566853139285,
               0.04888028369715079
            ],
            [
               0.04196846905283658,
               0.04636961996358524
            ],
            [
               0.039174371252533646,
               0.04376938857626354
            ],
            [
               0.03638027345223094,
               0.04096913921962282
            ],
            [
               0.03358617565192823,
               0.03789360934638793
            ],
            [
               0.0307920778516253,
               0.0345260805505041
            ],
            [
               0.02799798005132259,
               0.030919002972520745
            ],
            [
               0.02520388225101966,
               0.027187458648247897
            ],
            [
               0.022409784450716952,
               0.023485514985708868
            ],
            [
               0.01961568665041402,
               0.01997043514647205
            ],
            [
               0.016821588850111313,
               0.01676359805652937
            ],
            [
               0.014027491049808605,
               0.013918563449977814
            ],
            [
               0.011233393249505674,
               0.011405339372624716
            ],
            [
               0.008439295449202966,
               0.009115787988340025
            ],
            [
               0.0056451976489000355,
               0.00688932464310525
            ],
            [
               0.002851099848597327,
               0.004552287582781324
            ],
            [
               5.70020482943967e-05,
               0.0019603286992305254
            ],
            [
               -0.0027370957520083117,
               -0.0009678175910087787
            ],
            [
               -0.005531193552311242,
               -0.004234397294253196
            ],
            [
               -0.00832529135261395,
               -0.007768540384622366
            ],
            [
               -0.011119389152916659,
               -0.011451581439642314
            ],
            [
               -0.01391348695321959,
               -0.01515366733781992
            ],
            [
               -0.016707584753522298,
               -0.01877030904375751
            ],
            [
               -0.019501682553825228,
               -0.022247828868613075
            ],
            [
               -0.022295780354127936,
               -0.025590379026058062
            ],
            [
               -0.025089878154430867,
               -0.028847199834847757
            ],
            [
               -0.027883975954733575,
               -0.03208515475046146
            ],
            [
               -0.030678073755036284,
               -0.0353562982696931
            ],
            [
               -0.033472171555339214,
               -0.038671787949337774
            ],
            [
               -0.03626626935564192,
               -0.041991332213602475
            ],
            [
               -0.03906036715594485,
               -0.045232235257305714
            ],
            [
               -0.04185446495624756,
               -0.04829559403858938
            ],
            [
               -0.04464856275655049,
               -0.051101407810111785
            ],
            [
               -0.0474426605568532,
               -0.05362115169678293
            ],
            [
               -0.05023675835715613,
               -0.05589680129447726
            ],
            [
               -0.05303085615745884,
               -0.05803927713399677
            ],
            [
               -0.05582495395776155,
               -0.06020557912140538
            ],
            [
               -0.05861905175806448,
               -0.06256053393966639
            ],
            [
               -0.061413149558367186,
               -0.06523399767715653
            ],
            [
               -0.06420724735867012,
               -0.06828599730248688
            ],
            [
               -0.06700134515897282,
               -0.07169013774848243
            ],
            [
               -0.06979544295927576,
               -0.07534030624404074
            ],
            [
               -0.07258954075957846,
               -0.07907889586318824
            ],
            [
               -0.07538363855988117,
               -0.08273851827306972
            ],
            [
               -0.0781777363601841,
               -0.08618535548274239
            ],
            [
               -0.08097183416048681,
               -0.08935201583700095
            ],
            [
               -0.08376593196078974,
               -0.09225102363358223
            ],
            [
               -0.08656002976109245,
               -0.09496583146752333
            ],
            [
               -0.08935412756139538,
               -0.09762273190429374
            ],
            [
               -0.09214822536169809,
               -0.10035233600561536
            ],
            [
               -0.0949423231620008,
               -0.10325188420560094
            ],
            [
               -0.09773642096230373,
               -0.10635892121863086
            ],
            [
               -0.10053051876260644,
               -0.10964316952772393
            ],
            [
               -0.10332461656290937,
               -0.1130179896499475
            ],
            [
               -0.10611871436321207,
               -0.11636727298047435
            ],
            [
               -0.108912812163515,
               -0.11957955396465679
            ],
            [
               -0.11170690996381771,
               -0.12257960163025114
            ],
            [
               -0.11450100776412064,
               -0.12534900850595296
            ],
            [
               -0.11729510556442335,
               -0.1279307831804754
            ],
            [
               -0.12008920336472606,
               -0.13041753740197776
            ],
            [
               -0.12288330116502899,
               -0.1329272022815371
            ],
            [
               -0.1256773989653317,
               -0.135573167378022
            ],
            [
               -0.12847149676563463,
               -0.13843666058144308
            ],
            [
               -0.13126559456593734,
               -0.14154804117457737
            ],
            [
               -0.13405969236624027,
               -0.14488097761064908
            ],
            [
               -0.13685379016654298,
               -0.14836007675566784
            ],
            [
               -0.13964788796684569,
               -0.1518793370847249
            ],
            [
               -0.14244198576714862,
               -0.1553265457198907
            ],
            [
               -0.14523608356745132,
               -0.15860782302085696
            ],
            [
               -0.14803018136775425,
               -0.16166696293644442
            ],
            [
               -0.15082427916805696,
               -0.16449574465280353
            ],
            [
               -0.1536183769683599,
               -0.16713354794161717
            ],
            [
               -0.1564124747686626,
               -0.1696568957718595
            ],
            [
               -0.1592065725689653,
               -0.17216153768563322
            ],
            [
               -0.16200067036926824,
               -0.17474105525942135
            ],
            [
               -0.16479476816957095,
               -0.17746652635778856
            ],
            [
               -0.16758886596987388,
               -0.18037146529896156
            ],
            [
               -0.1703829637701766,
               -0.1834451235150558
            ],
            [
               -0.17317706157047952,
               -0.18663547826510835
            ],
            [
               -0.17597115937078223,
               -0.1898611674581167
            ],
            [
               -0.17876525717108516,
               -0.19302965608509248
            ],
            [
               -0.18155935497138787,
               -0.19605748699249778
            ],
            [
               -0.18435345277169057,
               -0.19888795164768763
            ],
            [
               -0.1871475505719935,
               -0.20150211000713325
            ],
            [
               -0.1899416483722962,
               -0.20392071761064112
            ],
            [
               -0.19273574617259914,
               -0.20619691513977484
            ],
            [
               -0.19552984397290185,
               -0.2084019093145873
            ],
            [
               -0.19832394177320478,
               -0.2106076619969765
            ],
            [
               -0.2011180395735075,
               -0.21287127299938843
            ],
            [
               -0.2039121373738102,
               -0.21522506690629029
            ],
            [
               -0.20670623517411313,
               -0.21767455638659866
            ],
            [
               -0.20950033297441584,
               -0.22020400911675236
            ],
            [
               -0.21229443077471877,
               -0.2227870600623824
            ],
            [
               -0.21508852857502148,
               -0.22539841956386786
            ],
            [
               -0.2178826263753244,
               -0.22802268127612874
            ],
            [
               -0.22067672417562711,
               -0.23065753486440993
            ],
            [
               -0.22347082197593005,
               -0.2333108741562372
            ],
            [
               -0.22626491977623275,
               -0.2359935831030775
            ],
            [
               -0.22905901757653546,
               -0.23871135140773528
            ],
            [
               -0.2318531153768384,
               -0.24145913943246344
            ],
            [
               -0.2346472131771411,
               -0.24422076678100157
            ],
            [
               -0.23744131097744403,
               -0.24697395578567952
            ],
            [
               -0.24023540877774674,
               -0.24969882745886446
            ],
            [
               -0.24302950657804967,
               -0.25238623677615085
            ],
            [
               -0.24582360437835238,
               -0.25504212525517367
            ],
            [
               -0.2486177021786551,
               -0.25768543448238457
            ],
            [
               -0.251411799978958,
               -0.2603396346569671
            ],
            [
               -0.2542058977792607,
               -0.2630206694071354
            ],
            [
               -0.25699999557956366,
               -0.2657260290318731
            ],
            [
               -0.25979409337986636,
               -0.26842989743642115
            ],
            [
               -0.2625881911801693,
               -0.27108760146199906
            ],
            [
               -0.265382288980472,
               -0.2736493725593867
            ],
            [
               -0.2681763867807747,
               -0.27607976988554894
            ],
            [
               -0.27097048458107764,
               -0.2783763416233235
            ],
            [
               -0.27376458238138035,
               -0.2805803510895378
            ],
            [
               -0.2765586801816833,
               -0.2827741703793169
            ],
            [
               -0.279352777981986,
               -0.28506388574003977
            ],
            [
               -0.2821468757822889,
               -0.28755059649809445
            ],
            [
               -0.28494097358259163,
               -0.2902981967674598
            ],
            [
               -0.28773507138289456,
               -0.2933075601762557
            ],
            [
               -0.29052916918319727,
               -0.2965060821838106
            ],
            [
               -0.2933232669835,
               -0.29975753981383657
            ],
            [
               -0.2961173647838029,
               -0.3028913011339841
            ],
            [
               -0.2989114625841056,
               -0.3057438698708485
            ],
            [
               -0.30170556038440854,
               -0.30820154027935576
            ],
            [
               -0.30449965818471125,
               -0.310232012146097
            ],
            [
               -0.3072937559850142,
               -0.3118956097476002
            ],
            [
               -0.3100878537853169,
               -0.3133324987562521
            ],
            [
               -0.3128819515856196,
               -0.3147292563375511
            ],
            [
               -0.31567604938592253,
               -0.31627414682940624
            ],
            [
               -0.31847014718622524,
               -0.3181135940216262
            ],
            [
               -0.32126424498652817,
               -0.3203216386506357
            ],
            [
               -0.3240583427868309,
               -0.32288989026021303
            ],
            [
               -0.3268524405871338,
               -0.3257390548507197
            ],
            [
               -0.3296465383874365,
               -0.32874666092037974
            ],
            [
               -0.3324406361877392,
               -0.3317812090611678
            ],
            [
               -0.33523473398804216,
               -0.33473199490142735
            ],
            [
               -0.33802883178834486,
               -0.3375264738832725
            ],
            [
               -0.3408229295886478,
               -0.3401321860615929
            ],
            [
               -0.3436170273889505,
               -0.34254602500335485
            ],
            [
               -0.34641112518925343,
               -0.34477793217661645
            ],
            [
               -0.34920522298955614,
               -0.3468374146325472
            ],
            [
               -0.35199932078985907,
               -0.34872922017452224
            ],
            [
               -0.3547934185901618,
               -0.3504599191570872
            ],
            [
               -0.3575875163904645,
               -0.35205184354753744
            ],
            [
               -0.3603816141907674,
               -0.35355692208812917
            ],
            [
               -0.3631757119910701,
               -0.3550620421442104
            ],
            [
               -0.36596980979137306,
               -0.3566801814284082
            ],
            [
               -0.36876390759167577,
               -0.3585268740909774
            ],
            [
               -0.3715580053919787,
               -0.3606877140777268
            ],
            [
               -0.3743521031922814,
               -0.3631872373350472
            ],
            [
               -0.3771462009925841,
               -0.3659707565604402
            ],
            [
               -0.37994029879288704,
               -0.36890777276747777
            ],
            [
               -0.38273439659318975,
               -0.3718191587770947
            ],
            [
               -0.3855284943934927,
               -0.37452240984478474
            ],
            [
               -0.3883225921937954,
               -0.3768825581776839
            ],
            [
               -0.3911166899940983,
               -0.3788532776748994
            ],
            [
               -0.39391078779440103,
               -0.3804945799547079
            ],
            [
               -0.39670488559470385,
               -0.381960015686205
            ],
            [
               -0.39949898339500667,
               -0.38345554241986146
            ],
            [
               -0.4022930811953095,
               -0.3851812788879847
            ],
            [
               -0.4050871789956123,
               -0.38727324404403585
            ],
            [
               -0.4078812767959151,
               -0.3897628214596958
            ],
            [
               -0.41067537459621783,
               -0.3925666983721061
            ],
            [
               -0.41346947239652065,
               -0.3955108470076581
            ],
            [
               -0.4162635701968235,
               -0.3983815984316852
            ],
            [
               -0.4190576679971263,
               -0.4009883606581029
            ],
            [
               -0.4218517657974291,
               -0.4032188118404155
            ],
            [
               -0.42464586359773193,
               -0.4050697030529762
            ],
            [
               -0.42743996139803475,
               -0.40664404139528343
            ],
            [
               -0.43023405919833746,
               -0.40811597103355535
            ],
            [
               -0.4330281569986403,
               -0.4096747571157985
            ],
            [
               -0.4358222547989431,
               -0.4114656839263209
            ],
            [
               -0.4386163525992459,
               -0.41354638148500844
            ],
            [
               -0.44141045039954874,
               -0.4158719242224991
            ],
            [
               -0.44420454819985156,
               -0.4183127273187709
            ],
            [
               -0.4469986460001544,
               -0.4206988427399122
            ],
            [
               -0.4497927438004572,
               -0.4228760798845781
            ],
            [
               -0.4525868416007599,
               -0.42475601163123633
            ],
            [
               -0.4553809394010627,
               -0.42634433550167494
            ],
            [
               -0.45817503720136554,
               -0.42773931590915704
            ],
            [
               -0.46096913500166836,
               -0.42910167155187057
            ],
            [
               -0.4637632328019712,
               -0.430606131180745
            ],
            [
               -0.466557330602274,
               -0.4323901573153817
            ],
            [
               -0.4693514284025768,
               -0.4345154893352544
            ],
            [
               -0.47214552620287964,
               -0.4369533664916868
            ],
            [
               -0.47493962400318235,
               -0.43959633864557474
            ],
            [
               -0.47773372180348517,
               -0.4422911871619784
            ],
            [
               -0.480527819603788,
               -0.4448813953902605
            ],
            [
               -0.4833219174040908,
               -0.44724566031476287
            ],
            [
               -0.4861160152043936,
               -0.44932148624345014
            ],
            [
               -0.48891011300469644,
               -0.4511087898263826
            ],
            [
               -0.49170421080499926,
               -0.4526554630748376
            ],
            [
               -0.4944983086053021,
               -0.45403253055791226
            ],
            [
               -0.4972924064056048,
               -0.4553090496436539
            ],
            [
               -0.5000865042059076,
               -0.4565356050124664
            ],
            [
               -0.5028806020062104,
               -0.45774088249427
            ],
            [
               -0.5056746998065133,
               -0.4589401630068005
            ],
            [
               -0.5084687976068161,
               -0.46014981244511155
            ],
            [
               -0.5112628954071189,
               -0.4613996967509686
            ],
            [
               -0.5140569932074217,
               -0.4627366338391381
            ],
            [
               -0.5168510910077244,
               -0.464215963821407
            ],
            [
               -0.5196451888080272,
               -0.4658835110318822
            ],
            [
               -0.5224392866083301,
               -0.4677546270191424
            ],
            [
               -0.5252333844086329,
               -0.4697989427668533
            ],
            [
               -0.5280274822089357,
               -0.4719381316533151
            ],
            [
               -0.5308215800092385,
               -0.47405979205761384
            ],
            [
               -0.5336156778095413,
               -0.47604494195063995
            ],
            [
               -0.5364097756098442,
               -0.4778015474455537
            ],
            [
               -0.5392038734101469,
               -0.47929378812164153
            ],
            [
               -0.5419979712104497,
               -0.48055740538344593
            ],
            [
               -0.5447920690107525,
               -0.4816953572836971
            ],
            [
               -0.5475861668110553,
               -0.4828538938962562
            ],
            [
               -0.5503802646113581,
               -0.4841851792077604
            ],
            [
               -0.553174362411661,
               -0.4858067922814847
            ],
            [
               -0.5559684602119638,
               -0.48776951668833257
            ],
            [
               -0.5587625580122666,
               -0.490042466914079
            ],
            [
               -0.5615566558125693,
               -0.49251958712904115
            ],
            [
               -0.5643507536128721,
               -0.49504547636806795
            ],
            [
               -0.5671448514131749,
               -0.49745319663641885
            ],
            [
               -0.5699389492134778,
               -0.4996037319308047
            ],
            [
               -0.5727330470137806,
               -0.501416830344208
            ],
            [
               -0.5755271448140834,
               -0.5028858632867725
            ],
            [
               -0.5783212426143862,
               -0.504074039763081
            ],
            [
               -0.581115340414689,
               -0.5050943472378973
            ],
            [
               -0.5839094382149917,
               -0.5060795293252964
            ],
            [
               -0.5867035360152946,
               -0.5071502971712083
            ],
            [
               -0.5894976338155974,
               -0.508389543062497
            ],
            [
               -0.5922917316159002,
               -0.5098279969104826
            ],
            [
               -0.595085829416203,
               -0.5114434106344281
            ],
            [
               -0.5978799272165058,
               -0.5131719737760364
            ],
            [
               -0.6006740250168087,
               -0.5149280791197612
            ],
            [
               -0.6034681228171114,
               -0.5166272222876633
            ],
            [
               -0.6062622206174142,
               -0.5182067813283147
            ],
            [
               -0.609056318417717,
               -0.5196404223663513
            ],
            [
               -0.6118504162180198,
               -0.5209435162199421
            ],
            [
               -0.6146445140183227,
               -0.5221688408011292
            ],
            [
               -0.6174386118186255,
               -0.5233936901150279
            ],
            [
               -0.6202327096189283,
               -0.5247011087667917
            ],
            [
               -0.6230268074192311,
               -0.526159154536692
            ],
            [
               -0.6258209052195338,
               -0.5278026814546177
            ],
            [
               -0.6286150030198366,
               -0.5296219411612573
            ],
            [
               -0.6314091008201395,
               -0.5315611880080718
            ],
            [
               -0.6342031986204423,
               -0.5335284773629474
            ],
            [
               -0.6369972964207451,
               -0.5354152597878103
            ],
            [
               -0.6397913942210479,
               -0.5371217578215579
            ],
            [
               -0.6425854920213507,
               -0.5385821900635333
            ],
            [
               -0.6453795898216536,
               -0.5397833521933454
            ],
            [
               -0.6481736876219563,
               -0.5407712500066872
            ],
            [
               -0.6509677854222591,
               -0.541643287336833
            ],
            [
               -0.6537618832225619,
               -0.5425272863072803
            ],
            [
               -0.6565559810228647,
               -0.543552309686953
            ],
            [
               -0.6593500788231675,
               -0.5448187298850018
            ],
            [
               -0.6621441766234704,
               -0.5463754013224483
            ],
            [
               -0.6649382744237732,
               -0.5482099020737548
            ],
            [
               -0.667732372224076,
               -0.5502541107210401
            ],
            [
               -0.6705264700243787,
               -0.5524029850666416
            ],
            [
               -0.6733205678246815,
               -0.5545406924122982
            ],
            [
               -0.6761146656249843,
               -0.5565663997268175
            ],
            [
               -0.6789087634252872,
               -0.5584126532025702
            ],
            [
               -0.68170286122559,
               -0.5600521200210946
            ],
            [
               -0.6844969590258928,
               -0.5614925278347035
            ],
            [
               -0.6872910568261956,
               -0.5627634948566431
            ],
            [
               -0.6900851546264983,
               -0.5639012516193742
            ],
            [
               -0.6928792524268012,
               -0.5649372377884749
            ],
            [
               -0.695673350227104,
               -0.5658942951475463
            ],
            [
               -0.6984674480274068,
               -0.5667905903567564
            ],
            [
               -0.7012615458277096,
               -0.5676479127270496
            ],
            [
               -0.7040556436280124,
               -0.5684990002192551
            ],
            [
               -0.7068497414283152,
               -0.5693888832672616
            ],
            [
               -0.7096438392286181,
               -0.5703678278613613
            ],
            [
               -0.7124379370289208,
               -0.5714773236102516
            ],
            [
               -0.7152320348292236,
               -0.5727341524249308
            ],
            [
               -0.7180261326295264,
               -0.5741193594085634
            ],
            [
               -0.7208202304298292,
               -0.5755780216640223
            ],
            [
               -0.723614328230132,
               -0.5770321847873747
            ],
            [
               -0.7264084260304349,
               -0.5784043693491103
            ],
            [
               -0.7292025238307377,
               -0.5796444709787447
            ],
            [
               -0.7319966216310405,
               -0.5807505314387518
            ],
            [
               -0.7347907194313432,
               -0.5817748924022601
            ],
            [
               -0.737584817231646,
               -0.5828116167743871
            ],
            [
               -0.7403789150319489,
               -0.5839674631418044
            ],
            [
               -0.7431730128322517,
               -0.5853249385272332
            ],
            [
               -0.7459671106325545,
               -0.5869097141519858
            ],
            [
               -0.7487612084328573,
               -0.588674367760019
            ],
            [
               -0.7515553062331601,
               -0.5905057743718727
            ],
            [
               -0.754349404033463,
               -0.5922558133813375
            ],
            [
               -0.7571435018337657,
               -0.5937868857233792
            ],
            [
               -0.7599375996340685,
               -0.5950178993995315
            ],
            [
               -0.7627316974343713,
               -0.5959551106531114
            ],
            [
               -0.7655257952346741,
               -0.5966962605175581
            ],
            [
               -0.7683198930349769,
               -0.5974047562430833
            ],
            [
               -0.7711139908352798,
               -0.5982605934916068
            ],
            [
               -0.7739080886355826,
               -0.5994029580162148
            ],
            [
               -0.7767021864358853,
               -0.6008830570565591
            ],
            [
               -0.7794962842361881,
               -0.6026432378029287
            ],
            [
               -0.7822903820364909,
               -0.6045304157695974
            ],
            [
               -0.7850844798367937,
               -0.6063407540550618
            ],
            [
               -0.7878785776370966,
               -0.6078820492987154
            ],
            [
               -0.7906726754373994,
               -0.6090339728702967
            ],
            [
               -0.7934667732377022,
               -0.6097864683191649
            ],
            [
               -0.796260871038005,
               -0.6102433703936491
            ],
            [
               -0.7990549688383077,
               -0.6105895872529525
            ],
            [
               -0.8018490666386106,
               -0.6110322760637066
            ],
            [
               -0.8046431644389134,
               -0.611735266398701
            ],
            [
               -0.8074372622392162,
               -0.6127684798678144
            ],
            [
               -0.810231360039519,
               -0.6140892795919795
            ],
            [
               -0.8130254578398218,
               -0.6155620535346829
            ],
            [
               -0.8158195556401246,
               -0.6170094023441646
            ],
            [
               -0.8186136534404275,
               -0.6182774339519148
            ],
            [
               -0.8214077512407302,
               -0.6192926113789097
            ],
            [
               -0.824201849041033,
               -0.6200901879242755
            ],
            [
               -0.8269959468413358,
               -0.6208037461639864
            ],
            [
               -0.8297900446416386,
               -0.6216186143779642
            ],
            [
               -0.8325841424419415,
               -0.6227045012290313
            ],
            [
               -0.8353782402422443,
               -0.624150259485555
            ],
            [
               -0.8381723380425471,
               -0.6259235856311071
            ],
            [
               -0.8409664358428499,
               -0.6278705761048384
            ],
            [
               -0.8437605336431526,
               -0.6297569275650844
            ],
            [
               -0.8465546314434554,
               -0.6313385411198158
            ],
            [
               -0.8493487292437583,
               -0.6324390870583864
            ],
            [
               -0.8521428270440611,
               -0.6330091974972194
            ],
            [
               -0.8549369248443639,
               -0.6331474502014489
            ],
            [
               -0.8577310226446667,
               -0.6330754563699545
            ],
            [
               -0.8605251204449695,
               -0.6330741968581062
            ],
            [
               -0.8633192182452722,
               -0.6334013736492239
            ],
            [
               -0.8661133160455751,
               -0.6342157794025158
            ],
            [
               -0.8689074138458779,
               -0.6355324722656556
            ],
            [
               -0.8717015116461807,
               -0.6372226102663171
            ],
            [
               -0.8744956094464835,
               -0.6390574319878126
            ],
            [
               -0.8772897072467863,
               -0.6407817948521395
            ],
            [
               -0.8800838050470892,
               -0.6421934906829954
            ],
            [
               -0.882877902847392,
               -0.6432031844763033
            ],
            [
               -0.8856720006476947,
               -0.6438565901701425
            ],
            [
               -0.8884660984479975,
               -0.6443130493944857
            ],
            [
               -0.8912601962483003,
               -0.6447888020568422
            ],
            [
               -0.8940542940486031,
               -0.6454842912745253
            ],
            [
               -0.896848391848906,
               -0.6465193091039511
            ],
            [
               -0.8996424896492088,
               -0.6478964030111822
            ],
            [
               -0.9024365874495115,
               -0.6495030853274559
            ],
            [
               -0.9052306852498144,
               -0.6511504744168097
            ],
            [
               -0.9080247830501171,
               -0.6526343876429959
            ],
            [
               -0.9108188808504201,
               -0.6537983557976477
            ],
            [
               -0.9136129786507228,
               -0.6545784714310421
            ],
            [
               -0.9164070764510256,
               -0.655016955517457
            ],
            [
               -0.9192011742513284,
               -0.655242211605597
            ],
            [
               -0.9219952720516312,
               -0.6554241290774145
            ],
            [
               -0.924789369851934,
               -0.6557208344630223
            ],
            [
               -0.9275834676522368,
               -0.6562346827956942
            ],
            [
               -0.9303775654525397,
               -0.6569908302387923
            ],
            [
               -0.9331716632528424,
               -0.6579430983419408
            ],
            [
               -0.9359657610531452,
               -0.6590022235272212
            ],
            [
               -0.938759858853448,
               -0.6600743473463895
            ],
            [
               -0.9415539566537509,
               -0.6610951076012119
            ],
            [
               -0.9443480544540537,
               -0.6620475254582816
            ],
            [
               -0.9471421522543564,
               -0.6629587363214677
            ],
            [
               -0.9499362500546593,
               -0.66387881424065
            ],
            [
               -0.952730347854962,
               -0.6648514678481048
            ],
            [
               -0.9555244456552648,
               -0.6658889497245681
            ],
            [
               -0.9583185434555677,
               -0.6669613516465311
            ],
            [
               -0.9611126412558705,
               -0.6680045288384583
            ],
            [
               -0.9639067390561733,
               -0.6689435163908855
            ],
            [
               -0.966700836856476,
               -0.6697222440930366
            ],
            [
               -0.9694949346567789,
               -0.6703278472520815
            ],
            [
               -0.9722890324570816,
               -0.6707997967600503
            ],
            [
               -0.9750831302573846,
               -0.671219686079073
            ],
            [
               -0.9778772280576873,
               -0.6716847356496723
            ],
            [
               -0.9806713258579901,
               -0.6722742594089757
            ],
            [
               -0.9834654236582929,
               -0.6730212257437467
            ],
            [
               -0.9862595214585957,
               -0.6738995692967221
            ],
            [
               -0.9890536192588986,
               -0.6748325619992854
            ],
            [
               -0.9918477170592013,
               -0.6757201939662014
            ],
            [
               -0.9946418148595042,
               -0.6764767155009874
            ],
            [
               -0.9974359126598069,
               -0.6770656226994018
            ],
            [
               -1.0002300104601098,
               -0.6775197886609622
            ],
            [
               -1.0030241082604126,
               -0.6779390383827152
            ],
            [
               -1.0058182060607153,
               -0.678464714095427
            ],
            [
               -1.0086123038610182,
               -0.679238279415584
            ],
            [
               -1.011406401661321,
               -0.6803563090757605
            ],
            [
               -1.0142004994616238,
               -0.6818356093947835
            ],
            [
               -1.0169945972619265,
               -0.6835993132741536
            ],
            [
               -1.0197886950622295,
               -0.6854885793567775
            ],
            [
               -1.0225827928625322,
               -0.6872970027893424
            ],
            [
               -1.025376890662835,
               -0.6888183531152008
            ],
            [
               -1.0281709884631378,
               -0.6898947077408767
            ],
            [
               -1.0309650862634405,
               -0.6904523599772456
            ],
            [
               -1.0337591840637435,
               -0.6905167386892015
            ],
            [
               -1.0365532818640462,
               -0.6902036314526601
            ],
            [
               -1.039347379664349,
               -0.6896903598764185
            ],
            [
               -1.0421414774646518,
               -0.6891753985871725
            ],
            [
               -1.0449355752649545,
               -0.6888370602021967
            ],
            [
               -1.0477296730652574,
               -0.6888009969134011
            ],
            [
               -1.0505237708655604,
               -0.6891229884489247
            ],
            [
               -1.053317868665863,
               -0.6897889821336001
            ],
            [
               -1.0561119664661658,
               -0.6907299720769406
            ],
            [
               -1.0589060642664687,
               -0.691846151048545
            ],
            [
               -1.0617001620667714,
               -0.693033427110316
            ],
            [
               -1.0644942598670744,
               -0.6942058813106669
            ],
            [
               -1.067288357667377,
               -0.6953096157335709
            ],
            [
               -1.0700824554676798,
               -0.6963260383386589
            ],
            [
               -1.0728765532679827,
               -0.6972652843842158
            ],
            [
               -1.0756706510682854,
               -0.6981526620158172
            ],
            [
               -1.0784647488685883,
               -0.6990124049284364
            ],
            [
               -1.081258846668891,
               -0.6998534587750005
            ],
            [
               -1.084052944469194,
               -0.7006614803128175
            ],
            [
               -1.0868470422694967,
               -0.701399748668296
            ],
            [
               -1.0896411400697996,
               -0.7020194625604763
            ],
            [
               -1.0924352378701023,
               -0.7024772879985162
            ],
            [
               -1.095229335670405,
               -0.7027555845928516
            ],
            [
               -1.098023433470708,
               -0.7028791605928573
            ],
            [
               -1.1008175312710107,
               -0.7029223315875528
            ],
            [
               -1.1036116290713136,
               -0.7030018507685027
            ],
            [
               -1.1064057268716163,
               -0.7032548035487793
            ],
            [
               -1.109199824671919,
               -0.7038050772416774
            ],
            [
               -1.111993922472222,
               -0.7047262860719452
            ],
            [
               -1.1147880202725249,
               -0.7060116249761346
            ],
            [
               -1.1175821180728276,
               -0.7075608865375593
            ],
            [
               -1.1203762158731303,
               -0.7091913768278924
            ],
            [
               -1.1231703136734332,
               -0.7106732915697791
            ],
            [
               -1.125964411473736,
               -0.7117828304280216
            ],
            [
               -1.1287585092740389,
               -0.7123601049937281
            ],
            [
               -1.1315526070743416,
               -0.7123558635173954
            ],
            [
               -1.1343467048746443,
               -0.7118525774764886
            ],
            [
               -1.1371408026749472,
               -0.7110515608276773
            ],
            [
               -1.13993490047525,
               -0.7102270860838624
            ],
            [
               -1.1427289982755529,
               -0.7096583144123088
            ],
            [
               -1.1455230960758556,
               -0.7095572303791242
            ],
            [
               -1.1483171938761585,
               -0.7100131494899113
            ],
            [
               -1.1511112916764612,
               -0.7109706204724651
            ],
            [
               -1.1539053894767641,
               -0.7122484119314928
            ],
            [
               -1.1566994872770668,
               -0.7135952564587038
            ],
            [
               -1.1594935850773695,
               -0.7147667036291412
            ],
            [
               -1.1622876828776725,
               -0.7156003791862584
            ],
            [
               -1.1650817806779752,
               -0.7160665805414014
            ],
            [
               -1.1678758784782781,
               -0.716277888785457
            ],
            [
               -1.1706699762785808,
               -0.716453550858647
            ],
            [
               -1.1734640740788838,
               -0.716848235438608
            ],
            [
               -1.1762581718791865,
               -0.7176661470961414
            ],
            [
               -1.1790522696794894,
               -0.7189867703215851
            ],
            [
               -1.181846367479792,
               -0.7207258697096439
            ],
            [
               -1.1846404652800948,
               -0.7226453760642323
            ],
            [
               -1.1874345630803977,
               -0.7244113229867054
            ],
            [
               -1.1902286608807005,
               -0.725684398996856
            ],
            [
               -1.1930227586810034,
               -0.726217407995744
            ],
            [
               -1.195816856481306,
               -0.7259311887404849
            ],
            [
               -1.1986109542816088,
               -0.7249462675615002
            ],
            [
               -1.2014050520819117,
               -0.7235600678127999
            ],
            [
               -1.2041991498822144,
               -0.7221751519316367
            ],
            [
               -1.2069932476825174,
               -0.7211980633267256
            ],
            [
               -1.20978734548282,
               -0.7209366897488834
            ],
            [
               -1.212581443283123,
               -0.7215242695064965
            ],
            [
               -1.2153755410834257,
               -0.7228902616420818
            ],
            [
               -1.2181696388837286,
               -0.724784772099961
            ],
            [
               -1.2209637366840314,
               -0.7268481605715774
            ],
            [
               -1.223757834484334,
               -0.7287052819456785
            ],
            [
               -1.226551932284637,
               -0.7300579743301372
            ],
            [
               -1.2293460300849397,
               -0.7307513223697901
            ],
            [
               -1.2321401278852426,
               -0.7307979735077306
            ],
            [
               -1.2349342256855453,
               -0.7303574611745012
            ],
            [
               -1.2377283234858483,
               -0.7296801754921043
            ],
            [
               -1.240522421286151,
               -0.7290346199612772
            ],
            [
               -1.243316519086454,
               -0.7286395243181807
            ],
            [
               -1.2461106168867566,
               -0.7286188349235382
            ],
            [
               -1.2489047146870593,
               -0.7289891284965775
            ],
            [
               -1.2516988124873623,
               -0.7296785163994913
            ],
            [
               -1.254492910287665,
               -0.7305669363581202
            ],
            [
               -1.257287008087968,
               -0.731532526638322
            ],
            [
               -1.2600811058882706,
               -0.7324887835612883
            ],
            [
               -1.2628752036885733,
               -0.733401956534986
            ],
            [
               -1.2656693014888762,
               -0.7342857424170772
            ],
            [
               -1.268463399289179,
               -0.7351781697689607
            ],
            [
               -1.2712574970894819,
               -0.7361111136998035
            ],
            [
               -1.2740515948897846,
               -0.7370845574199916
            ],
            [
               -1.2768456926900875,
               -0.7380552588458527
            ],
            [
               -1.2796397904903902,
               -0.7389439557133398
            ],
            [
               -1.2824338882906932,
               -0.739658617340224
            ],
            [
               -1.2852279860909959,
               -0.7401257188527476
            ],
            [
               -1.2880220838912986,
               -0.7403187971986966
            ],
            [
               -1.2908161816916015,
               -0.7402743952314433
            ],
            [
               -1.2936102794919042,
               -0.7400895114370531
            ],
            [
               -1.2964043772922071,
               -0.739900491761276
            ],
            [
               -1.2991984750925099,
               -0.739849078177965
            ],
            [
               -1.3019925728928128,
               -0.7400453089381136
            ],
            [
               -1.3047866706931155,
               -0.7405379994693944
            ],
            [
               -1.3075807684934184,
               -0.7413013866961011
            ],
            [
               -1.3103748662937211,
               -0.7422418944531615
            ],
            [
               -1.3131689640940238,
               -0.743223262087849
            ],
            [
               -1.3159630618943268,
               -0.7441031210038525
            ],
            [
               -1.3187571596946295,
               -0.7447709408190099
            ],
            [
               -1.3215512574949324,
               -0.745176935064824
            ],
            [
               -1.3243453552952351,
               -0.7453440523890918
            ],
            [
               -1.327139453095538,
               -0.7453598418645934
            ],
            [
               -1.3299335508958408,
               -0.745350477900703
            ],
            [
               -1.3327276486961435,
               -0.7454440765359804
            ],
            [
               -1.3355217464964464,
               -0.7457333458247559
            ],
            [
               -1.338315844296749,
               -0.7462478311357104
            ],
            [
               -1.341109942097052,
               -0.7469434952882545
            ],
            [
               -1.3439040398973547,
               -0.7477127799847342
            ],
            [
               -1.3466981376976577,
               -0.7484128310074467
            ],
            [
               -1.3494922354979604,
               -0.7489046636123055
            ],
            [
               -1.352286333298263,
               -0.7490929862006367
            ],
            [
               -1.355080431098566,
               -0.7489560091630261
            ],
            [
               -1.3578745288988687,
               -0.7485569757694912
            ],
            [
               -1.3606686266991717,
               -0.7480337689327556
            ],
            [
               -1.3634627244994744,
               -0.7475685938208709
            ],
            [
               -1.3662568222997773,
               -0.7473449498207629
            ],
            [
               -1.36905092010008,
               -0.7475025206791542
            ],
            [
               -1.371845017900383,
               -0.748101321446319
            ],
            [
               -1.3746391157006856,
               -0.7491042422632685
            ],
            [
               -1.3774332135009884,
               -0.7503825822028937
            ],
            [
               -1.3802273113012913,
               -0.7517434514353399
            ],
            [
               -1.383021409101594,
               -0.7529725088403658
            ],
            [
               -1.385815506901897,
               -0.7538817991529319
            ],
            [
               -1.3886096047021996,
               -0.7543513084109552
            ],
            [
               -1.3914037025025026,
               -0.7543546719183458
            ],
            [
               -1.3941978003028053,
               -0.7539632510753781
            ]
         ]
      }
   ]
}
